# Supplementary material for: Revisiting a long‐overlooked skull: Implications for the distribution of Dinodontosaurus brevirostris (Kannemeyeriiformes) in the Brazilian Triassic
Source: Anat Rec (Hoboken). 2025 Sep 29;309(7):1749–65. doi: 10.1002/ar.70056 (PMC13251750; doi:10.1002/ar.70056)
Supplement: Supplementary file 1 — Data S1. Supporting Information. [file AR-309-1749-s001.zip]

Archive with 10 entries (10 files):
- R Scripts/bimodality tests/.Rhistory
- R Scripts/graphs and t-tests/measurement_comparison.svg
- R Scripts/graphs and t-tests/medidas_fen.csv
- R Scripts/bimodality tests/data2.csv
- R Scripts/bimodality tests/bimodality_summary.csv
- R Scripts/graphs and t-tests/Proportions_Dinodonto.R
- R Scripts/bimodality tests/data1.csv
- R Scripts/graphs and t-tests/cranial_densities.svg
- R Scripts/bimodality tests/Dinodontosaurus_tests.R
- R Scripts/graphs and t-tests/Medidas.csv
