# Supplementary material for: Revisiting a long‐overlooked skull: Implications for the distribution of Dinodontosaurus brevirostris (Kannemeyeriiformes) in the Brazilian Triassic
Source: Anat Rec (Hoboken). 2025 Sep 29;309(7):1749–65. doi: 10.1002/ar.70056 (PMC13251750; doi:10.1002/ar.70056)
Supplement: Supplementary file 1 — Data S1. Supporting Information. [file AR-309-1749-s001.zip › R Scripts/bimodality tests/data2.csv]

Specimen	Species	basal skull length	fenestra_length_left	fenestra_length_right
MCP-92-PV	D. tener	33.003	-	-
MCP-128c-PV	D. tener	37.515	15.418	13.799
MCP-266a-PV	D. tener	42.780	17.451	13.534
MCP-531c-PV	D. tener	23.501	5.714	5.555
MCP-579-PV	D. tener	30.995	13.470	14.831
MCP-648-PV	D. tener	28.651	13.713	13.504
MCP-737-PV	D. tener	28.639	-	10.883
MCP-1645-PV	D. brevirostris	26.591	10.027	10.601
MCP-269-PV	D. tener	29.245	-	-
PULR-V03	D. brevirostris	33.940	14.302	12.693
CRILAR-Pv 94	D. brevirostris	29.314	13.649	14.556
MGB 592–126	D. tener	37.324	19.910	19.019
UFRGS PV0621T	D. tener	28.642	15.316	14.403
UFRGS PV0228T	D. tener	39.560	15.739	15.337
MCZ VPRA-3453	D. brevirostris	-	-	-
UNLaR-14	D. brevirostris	32.534	16.724	15.022
UNLaR-15	D. brevirostris	31.413	14.026	12.216
UFRGS PV0227T	D. tener	24.624	12.216	11.099
