# Supplementary material for: Revisiting a long‐overlooked skull: Implications for the distribution of Dinodontosaurus brevirostris (Kannemeyeriiformes) in the Brazilian Triassic
Source: Anat Rec (Hoboken). 2025 Sep 29;309(7):1749–65. doi: 10.1002/ar.70056 (PMC13251750; doi:10.1002/ar.70056)
Supplement: Supplementary file 1 — Data S1. Supporting Information. [file AR-309-1749-s001.zip › R Scripts/bimodality tests/bimodality_summary.csv]

Proportion	Dip_Test_p_value	Bimodality_Coefficient
p1	0.263673582614649	0.212837991090149
p2	0.518267857601	0.394929175977894
p3	0.509585271751936	0.270416936123964
p4	0.184815193418654	0.354537133933858
