# Supplementary material for: Revisiting a long‐overlooked skull: Implications for the distribution of Dinodontosaurus brevirostris (Kannemeyeriiformes) in the Brazilian Triassic
Source: Anat Rec (Hoboken). 2025 Sep 29;309(7):1749–65. doi: 10.1002/ar.70056 (PMC13251750; doi:10.1002/ar.70056)
Supplement: Supplementary file 1 — Data S1. Supporting Information. [file AR-309-1749-s001.zip › R Scripts/graphs and t-tests/Proportions_Dinodonto.R]

# Load the full path to the CSV file
measurements <- read.csv("medidas.csv")

# Convert the first column to factor
measurements[, 2] <- as.factor(measurements[, 2])
measurements[, 3] <- as.numeric(measurements[, 3])
measurements[, 4] <- as.numeric(measurements[, 4])
measurements[, 5] <- as.numeric(measurements[, 5])
measurements[, 6] <- as.numeric(measurements[, 6])

# Check the structure of the dataframe
str(measurements)

## Subset for each proportion
measurements_p1 <- measurements[-c(1, 9, 15),]
measurements_p2 <- measurements[-c(1, 9, 15),]
measurements_p3 <- measurements[-c(1, 9),]

## Creating proportions

## p1 = preorbital length relative to basal skull length
## p2 = average snout width relative to basal skull length
## p3 = preorbital length relative to snout width

measurements_p1$p1 <- measurements_p1$comprimento.pré.orbital / measurements_p1$basal.skull.length
measurements_p2$p2 <- measurements_p2$largura.media.do.rostro / measurements_p2$basal.skull.length
measurements_p3$p3 <- measurements_p3$comprimento.pré.orbital / measurements_p3$largura.media.do.rostro

## t-tests for mean differences
test_p1 <- t.test(p1 ~ Species, data = measurements_p1)
test_p1

test_p2 <- t.test(p2 ~ Species, data = measurements_p2, alternative = "greater")
test_p2

test_p3 <- t.test(p3 ~ Species, data = measurements_p3)
test_p3

#### Fenestra

# Load CSV file
fenestra <- read.csv2("medidas_fen.csv", sep = ",", dec = ".")
colnames(fenestra)

# Convert first column to factor
fenestra[, 2] <- as.factor(fenestra[, 2])
fenestra[, 3] <- as.numeric(fenestra[, 3])
fenestra[, 4] <- as.numeric(fenestra[, 4])
fenestra[, 5] <- as.numeric(fenestra[, 5])

# Check structure
str(measurements)

## Mean fenestra measurements
fenestra$Mean <- rowMeans(fenestra[, c(4, 5)], na.rm = TRUE)
fenestra_filtered <- fenestra[!is.na(fenestra$Mean), ]

## Creating fenestra proportion
## p = anteromedial-posterolateral length relative to basal skull length
fenestra_filtered$p <- fenestra_filtered$Mean / fenestra_filtered$basal.skull.length

test_p <- t.test(p ~ Species, data = fenestra_filtered)
test_p

################### VIOLIN Combined in one Figure ######

# Load required packages
library(ggplot2)
library(tidyr)
library(dplyr)

# Create long-format dataframes
measurements_p1_long <- measurements_p1 %>%
  select(Species, p1) %>%
  pivot_longer(cols = p1, names_to = "Measure", values_to = "Value") %>%
  mutate(Measure = "Preorbital Length")

measurements_p2_long <- measurements_p2 %>%
  select(Species, p2) %>%
  pivot_longer(cols = p2, names_to = "Measure", values_to = "Value") %>%
  mutate(Measure = "Snout Width")

measurements_p3_long <- measurements_p3 %>%
  select(Species, p3) %>%
  pivot_longer(cols = p3, names_to = "Measure", values_to = "Value") %>%
  mutate(Measure = "Preorbital/Snout")

fenestra_long <- fenestra_filtered %>%
  select(Species, p) %>%
  pivot_longer(cols = p, names_to = "Measure", values_to = "Value") %>%
  mutate(Measure = "Fenestra")

# Combine all data
measurements_combined <- bind_rows(measurements_p1_long, measurements_p2_long, measurements_p3_long, fenestra_long)

# Combine measure and species
measurements_combined$Measure_Species <- interaction(measurements_combined$Measure, measurements_combined$Species, sep = " - ")

# Set order of X-axis categories
measurements_combined$Measure_Species <- factor(measurements_combined$Measure_Species, 
                                           levels = c(
                                             "Preorbital Length - D. brevirostris", "Preorbital Length - D. tener", 
                                             "Snout Width - D. brevirostris", "Snout Width - D. tener",
                                             "Preorbital/Snout - D. brevirostris", "Preorbital/Snout - D. tener",
                                             "Fenestra - D. brevirostris", "Fenestra - D. tener"
                                           ))

# Create violin plot
ggplot(measurements_combined, aes(x = Measure_Species, y = Value, fill = Species)) +
  geom_violin(width = 0.7, alpha = 0.6, color = NA, trim = FALSE) +
  geom_jitter(position = position_jitter(width = 0.1), size = 1.8, alpha = 0.6, color = "black") +
  scale_fill_manual(values = c("lightblue", "salmon")) +
  theme_minimal() +
  labs(
    title = "Comparison of Measurements by Species",
    x = "Measurement and Species",
    y = "Proportion"
  ) +
  theme(
    plot.title = element_text(hjust = 0.5),
    axis.text.x = element_text(angle = 45, hjust = 1, face = "italic"),
    axis.title.x = element_blank(),
    axis.title.y = element_text(size = 12)
  )

################### EXPORT

if (!requireNamespace("svglite", quietly = TRUE)) {
  install.packages("svglite")
}

library(ggplot2)

# Correct labels if necessary
old_levels <- levels(measurements_combined$Measure_Species)
new_levels <- gsub("rosto", "rostro", old_levels)  # Fix typos if needed
measurements_combined$Measure_Species <- factor(
  gsub("rosto", "rostro", measurements_combined$Measure_Species),
  levels = new_levels
)

# Save SVG
ggsave(
  filename = "measurement_comparison.svg",
  plot = ggplot(measurements_combined, aes(x = Measure_Species, y = Value, fill = Species)) +
    geom_violin(width = 0.7, alpha = 0.6, color = NA, trim = FALSE) +
    geom_jitter(position = position_jitter(width = 0.1), size = 1.8, alpha = 0.6, color = "black") +
    scale_fill_manual(values = c("lightblue", "salmon")) +
    theme_minimal() +
    labs(
      title = "Comparison of Measurements by Species",
      x = "Measurement and Species",
      y = "Proportion"
    ) +
    theme(
      plot.title = element_text(hjust = 0.5),
      axis.text.x = element_text(angle = 45, hjust = 1, face = "italic"),
      axis.title.x = element_blank(),
      axis.title.y = element_text(size = 12)
    ),
  width = 8, height = 6, units = "in", device = "svg"
)

################### DENSITY CURVES

fenestra_filtered$Proportion <- "Relative length of the fenestra"
fenestra_filtered$Species <- fenestra_filtered[, 2]

fenestra_final <- fenestra_filtered %>%
  mutate(Proportion_type = "D",
         Proportion = p) %>%
  select(Species, Proportion_type, Proportion)

combined_data <- bind_rows(
  mutate(measurements_p1, Proportion_type = "A", Proportion = p1) %>% select(Species, Proportion_type, Proportion),
  mutate(measurements_p2, Proportion_type = "B", Proportion = p2) %>% select(Species, Proportion_type, Proportion),
  mutate(measurements_p3, Proportion_type = "C", Proportion = p3) %>% select(Species, Proportion_type, Proportion),
  fenestra_final
)

# Plot density curves
density_plot <- ggplot(combined_data, aes(x = Proportion, fill = Species, color = Species)) +
  geom_density(alpha = 0.5, linewidth = 1.2, adjust = 1) +
  geom_rug(alpha = 0.4) +
  scale_fill_manual(values = c("D. brevirostris" = "#b3cde3", 
                               "D. tener" = "#fbb4ae")) +
  scale_color_manual(values = c("D. brevirostris" = "#b3cde3", 
                                "D. tener" = "#fbb4ae")) +
  theme_minimal(base_size = 14) +
  facet_wrap(~Proportion_type, scales = "fixed", nrow = 1,
             labeller = as_labeller(c(A = "A", B = "B", C = "C", D = "D"))) +
  labs(x = "Cranial proportions", y = "Density") +
  theme(
    legend.position = "right",
    strip.text = element_text(face = "bold", size = 16),
    axis.text.x = element_text(size = 12),
    axis.text.y = element_text(size = 12)
  )

print(density_plot)

# Export density plot
ggsave("cranial_densities.svg", plot = density_plot, 
       width = 10, height = 4, dpi = 600, device = "svg")
