# Supplementary material for: Revisiting a long‐overlooked skull: Implications for the distribution of Dinodontosaurus brevirostris (Kannemeyeriiformes) in the Brazilian Triassic
Source: Anat Rec (Hoboken). 2025 Sep 29;309(7):1749–65. doi: 10.1002/ar.70056 (PMC13251750; doi:10.1002/ar.70056)
Supplement: Supplementary file 1 — Data S1. Supporting Information. [file AR-309-1749-s001.zip › R Scripts/bimodality tests/data1.csv]

Specimen	Species	preorbital_length	mean_rostrum_width	rostrum_width	basal_skull_length
MCP-92-PV	D. tener	-	-	-	33.003
MCP-128c-PV	D. tener	13.907	14.677	10.851	37.515
MCP-266a-PV	D. tener	6.907	12.522	8.829	42.780
MCP-531c-PV	D. tener	8.384	7.662	3.401	23.501
MCP-579-PV	D. tener	10.036	13.175	10.370	30.995
MCP-648-PV	D. tener	10.461	10.880	7.747	28.651
MCP-737-PV	D. tener	16.468	13.486	7.718	28.639
MCP-1645-PV	D. brevirostris	8.104	9.613	6.171	26.591
MCP-269-PV	D. tener	-	-	5.592	29.245
PULR-V03	D. brevirostris	10.286	9.772	7.643	33.940
CRILAR-Pv 94	D. brevirostris	14.555	12.077	10.779	29.314
MGB 592–126	D. tener	12.723	12.027	9.066	37.324
UFRGS PV0621T	D. tener	8.931	11.414	7.147	28.642
UFRGS PV0228T	D. tener	14.568	10.628	9.349	39.560
MCZ VPRA-3453	D. brevirostris	9.972	8.997	6.543	-
UNLaR-14	D. brevirostris	12.790	13.294	11.224	32.534
UNLaR-15	D. brevirostris	11.267	13.219	9.196	31.413
UFRGS PV0227T	D. tener	7.420	6.760	6.522	24.624
