# Supplementary material for: Revisiting a long‐overlooked skull: Implications for the distribution of Dinodontosaurus brevirostris (Kannemeyeriiformes) in the Brazilian Triassic
Source: Anat Rec (Hoboken). 2025 Sep 29;309(7):1749–65. doi: 10.1002/ar.70056 (PMC13251750; doi:10.1002/ar.70056)
Supplement: Supplementary file 1 — Data S1. Supporting Information. [file AR-309-1749-s001.zip › R Scripts/bimodality tests/Dinodontosaurus_tests.R]

# Load required packages
library(ggplot2)      # for data visualization
library(dplyr)        # for data manipulation
library(diptest)      # for Hartigan's Dip Test
library(mousetrap)    # for bimodality_coefficient() function

# Read main cranial dataset
data1 <- read.csv("data1.csv", stringsAsFactors = FALSE)

# Convert relevant columns to appropriate types
data1[, 2] <- as.factor(data1[, 2])    # Species
data1[, 3] <- as.numeric(data1[, 3])   # preorbital_length
data1[, 4] <- as.numeric(data1[, 4])   # mean_rostrum_width
data1[, 5] <- as.numeric(data1[, 5])   # (unspecified)
data1[, 6] <- as.numeric(data1[, 6])   # basal_skull_length

# Check the structure of the dataset
str(data1)

# Create subsets for each proportion, removing rows with missing or problematic values
data1_p1 <- data1[-c(1, 9, 15),]
data1_p2 <- data1[-c(1, 9, 15),]
data1_p3 <- data1[-c(1, 9),]

# Define morphological proportions to analyze
# p1: preorbital length / basal skull length
# p2: mean rostrum width / basal skull length
# p3: preorbital length / mean rostrum width

data1_p1$p1 <- data1_p1$preorbital_length / data1_p1$basal_skull_length
data1_p2$p2 <- data1_p2$mean_rostrum_width / data1_p2$basal_skull_length
data1_p3$p3 <- data1_p3$preorbital_length / data1_p3$mean_rostrum_width

# ----- PROPORTION 1 -----

# Plot density and rug plot for proportion 1
ggplot(data1_p1, aes(x = p1, fill = Species)) +
  geom_histogram(aes(y = ..density..), bins = 10, alpha = 0.4, position = "identity") +
  geom_density(alpha = 0.6) +
  geom_rug(aes(color = Species)) +
  theme_minimal() +
  labs(title = "", x = "", y = "Density")

# Hartigan's Dip Test for unimodality (null hypothesis: unimodal distribution)
dip_result_p1 <- dip.test(data1_p1$p1)
print(dip_result_p1)  # p < 0.05 suggests bimodality

# Bimodality Coefficient
bimodality_coefficient_p1 <- bimodality_coefficient(data1_p1$p1)
cat("Bimodality Coefficient:", bimodality_coefficient_p1, "\n")
# Values > 0.55 indicate potential bimodality

# ----- PROPORTION 2 -----

# Plot density and rug plot for proportion 2
ggplot(data1_p2, aes(x = p2, fill = Species)) +
  geom_histogram(aes(y = ..density..), bins = 10, alpha = 0.4, position = "identity") +
  geom_density(alpha = 0.6) +
  geom_rug(aes(color = Species)) +
  theme_minimal() +
  labs(title = "", x = "", y = "Density")

# Hartigan's Dip Test
dip_result_p2 <- dip.test(data1_p2$p2)
print(dip_result_p2)  # p < 0.05 suggests bimodality

# Bimodality Coefficient
bimodality_coefficient_p2 <- bimodality_coefficient(data1_p2$p2)
cat("Bimodality Coefficient:", bimodality_coefficient_p2, "\n")

# ----- PROPORTION 3 -----

# Plot density and rug plot for proportion 3
ggplot(data1_p3, aes(x = p3, fill = Species)) +
  geom_histogram(aes(y = ..density..), bins = 10, alpha = 0.4, position = "identity") +
  geom_density(alpha = 0.6) +
  geom_rug(aes(color = Species)) +
  theme_minimal() +
  labs(title = "", x = "", y = "Density")

# Hartigan's Dip Test
dip_result_p3 <- dip.test(data1_p3$p3)
print(dip_result_p3)  # p < 0.05 suggests bimodality

# Bimodality Coefficient
bimodality_coefficient_p3 <- bimodality_coefficient(data1_p3$p3)
cat("Bimodality Coefficient:", bimodality_coefficient_p3, "\n")

# ----- PROPORTION 4 -----

# Read secondary dataset containing fenestra measurements
data2 <- read.csv("data2.csv", stringsAsFactors = FALSE)

# Convert relevant columns
data2[, 2] <- as.factor(data2[, 2])     # Species
data2[, 3] <- as.numeric(data2[, 3])    # basal_skull_length
data2[, 4] <- as.numeric(data2[, 4])    # anteromedial measurement
data2[, 5] <- as.numeric(data2[, 5])    # posterolateral measurement

# Check data structure
str(data2)

# Compute average fenestra length
data2$Mean <- rowMeans(data2[, c(4, 5)], na.rm = TRUE)

# Filter out missing values
data2_filtered <- data2[!is.na(data2$Mean), ]

# Define proportion:
# p4 = average fenestra length / basal skull length
data2_filtered$p4 <- data2_filtered$Mean / data2_filtered$basal.skull.length

# Plot density and rug plot for proportion 4
ggplot(data2_filtered, aes(x = p4, fill = Species)) +
  geom_histogram(aes(y = ..density..), bins = 10, alpha = 0.4, position = "identity") +
  geom_density(alpha = 0.6) +
  geom_rug(aes(color = Species)) +
  theme_minimal() +
  labs(title = "", x = "", y = "Density")

# Hartigan's Dip Test
dip_result_p4 <- dip.test(data2_filtered$p4)
print(dip_result_p4)  # p < 0.05 suggests bimodality

# Bimodality Coefficient
bimodality_coefficient_p4 <- bimodality_coefficient(data2_filtered$p4)
cat("Bimodality Coefficient:", bimodality_coefficient_p4, "\n")

# Create a summary data frame with Dip Test p-values and Bimodality Coefficients
bimodality_summary <- data.frame(
  Proportion = c("p1", "p2", "p3", "p4"),
  Dip_Test_p_value = c(dip_result_p1$p.value,
                       dip_result_p2$p.value,
                       dip_result_p3$p.value,
                       dip_result_p4$p.value),
  Bimodality_Coefficient = c(bimodality_coefficient_p1,
                             bimodality_coefficient_p2,
                             bimodality_coefficient_p3,
                             bimodality_coefficient_p4)
)

# Print the summary table
print(bimodality_summary)

write.csv(bimodality_summary, "bimodality_summary.csv", row.names = FALSE)

##Test for bimodality of fenestra relative length within each species
# List to store results
results_list <- list()

# Loop over species
species_list <- unique(data2_filtered$Species)

for (sp in species_list) {
  cat("Species:", sp, "\n")
  
  # Subset for current species
  sp_data <- subset(data2_filtered, Species == sp)
  
  # Hartigan's Dip Test
  dip_result <- dip.test(sp_data$p4)
  print(dip_result)
  
  # Bimodality Coefficient
  bc <- bimodality_coefficient(sp_data$p4)
  cat("Bimodality Coefficient:", bc, "\n\n")
  
  # Save results
  results_list[[sp]] <- list(
    Dip_p_value = dip_result$p.value,
    Bimodality_Coefficient = bc
  )
}
