# Supplementary material for: Revisiting a long‐overlooked skull: Implications for the distribution of Dinodontosaurus brevirostris (Kannemeyeriiformes) in the Brazilian Triassic
Source: Anat Rec (Hoboken). 2025 Sep 29;309(7):1749–65. doi: 10.1002/ar.70056 (PMC13251750; doi:10.1002/ar.70056)
Supplement: Supplementary file 2 — Data S2. Supporting Information. [file AR-309-1749-s002.zip]

Archive with 103 entries (103 files):
- Supplementary Material/R Scripts/bimodality tests/Dinodontosaurus_tests.R
- Supplementary Material/R Scripts/graphs and t-tests/medidas_fen.csv
- Supplementary Material/R Scripts/graphs and t-tests/cranial_densities.svg
- Supplementary Material/phylogenetic analyses/data/2B_reduced.NEX
- Supplementary Material/R Scripts/bimodality tests/bimodality_summary.csv
- Supplementary Material/R Scripts/bimodality tests/data1.csv
- Supplementary Material/phylogenetic analyses/data/reduced.nex
- Supplementary Material/R Scripts/graphs and t-tests/Medidas.csv
- Supplementary Material/phylogenetic analyses/data/all_taxa.nex
- Supplementary Material/R Scripts/graphs and t-tests/Proportions_Dinodonto.R
- Supplementary Material/phylogenetic analyses/results/Supp_Figures/S3_Bayes_all_taxa_majority_consensus.svg
- Supplementary Material/R Scripts/graphs and t-tests/measurement_comparison.svg
- Supplementary Material/phylogenetic analyses/data/2B_reduced.tnt
- Supplementary Material/phylogenetic analyses/data/1A_all_taxa.NEX
- Supplementary Material/phylogenetic analyses/data/1B_all_taxa.tnt
- Supplementary Material/phylogenetic analyses/results/Parsimony_Analyses/All_taxa/1B_all_taxa.tnt
- Supplementary Material/phylogenetic analyses/results/Parsimony_Analyses/All_taxa/Bemer_alltaxa.emf
- Supplementary Material/phylogenetic analyses/results/Parsimony_Analyses/All_taxa/Nodes_labeled_consensus.emf
- Supplementary Material/R Scripts/bimodality tests/.Rhistory
- Supplementary Material/phylogenetic analyses/results/Parsimony_Analyses/All_taxa/all_taxa_first_round_display.out
- Supplementary Material/phylogenetic analyses/results/Parsimony_Analyses/All_taxa/Consensus_alltaxa.tre
- Supplementary Material/phylogenetic analyses/results/Parsimony_Analyses/Reduced/normalTree (1).json
- Supplementary Material/phylogenetic analyses/results/Parsimony_Analyses/Reduced/reduced_pars.svg
- Supplementary Material/phylogenetic analyses/results/Parsimony_Analyses/Reduced/MPTs_reduced.tre
- Supplementary Material/phylogenetic analyses/results/Parsimony_Analyses/Reduced/MPTs_plus_Consensus_reduced.tre
- Supplementary Material/phylogenetic analyses/results/Parsimony_Analyses/All_taxa/all_taxa_second_round.out
- Supplementary Material/phylogenetic analyses/results/Supp_Figures/S2_Bayes_all_taxa_extended_majority_consensus.svg
- Supplementary Material/phylogenetic analyses/results/Bayesian/BI_all_taxa/term.txt
- Supplementary Material/phylogenetic analyses/results/Parsimony_Analyses/Reduced/metadata - metadata.tsv
- Supplementary Material/R Scripts/bimodality tests/data2.csv
- Supplementary Material/phylogenetic analyses/results/Supp_Figures/S1_Parsimony_all_taxa_consensus.svg
- Supplementary Material/phylogenetic analyses/results/Parsimony_Analyses/Reduced/reduced_display.out
- Supplementary Material/phylogenetic analyses/results/Parsimony_Analyses/Reduced/all_trees_reduced_round1.tre
- Supplementary Material/phylogenetic analyses/results/Parsimony_Analyses/Reduced/2B_reduced.tnt
- Supplementary Material/phylogenetic analyses/results/Parsimony_Analyses/Reduced/consensus_reduced.emf
- Supplementary Material/phylogenetic analyses/results/Parsimony_Analyses/Reduced/consensustree.tre
- Supplementary Material/phylogenetic analyses/results/Bayesian/BI_all_taxa/infile.nex
- Supplementary Material/phylogenetic analyses/results/Parsimony_Analyses/Reduced/Consensus_tnt.tre
- Supplementary Material/phylogenetic analyses/results/Bayesian/BI_all_taxa/infile.nex.ckp_7E
- Supplementary Material/phylogenetic analyses/results/Parsimony_Analyses/Reduced/Consensus_nodes_labeled.emf
- Supplementary Material/phylogenetic analyses/results/Parsimony_Analyses/Reduced/Bremer_reduced.emf
- Supplementary Material/phylogenetic analyses/results/Parsimony_Analyses/Reduced/all_trees_reduced_fromRAM.tre
- Supplementary Material/phylogenetic analyses/results/Bayesian/BI_all_taxa/_JOBINFO.TXT
- Supplementary Material/phylogenetic analyses/results/Bayesian/BI_all_taxa/all_taxa_MRCTree.t.con.tre
- Supplementary Material/phylogenetic analyses/results/Bayesian/BI_all_taxa/all_taxa_MRCTree.t.vstat
- Supplementary Material/phylogenetic analyses/results/Bayesian/BI_all_taxa/infile.nex.run2.p
- Supplementary Material/phylogenetic analyses/results/Parsimony_Analyses/All_taxa/MPTs_alltaxa.tre
- Supplementary Material/phylogenetic analyses/results/Bayesian/BI_all_taxa/infile.nex.lstat
- Supplementary Material/phylogenetic analyses/results/Bayesian/BI_all_taxa/infile.nex.ckp
- Supplementary Material/phylogenetic analyses/results/Bayesian/BI_all_taxa/infile.nex.run3.p
- Supplementary Material/phylogenetic analyses/results/Bayesian/BI_all_taxa/infile.nex.pstat
- Supplementary Material/phylogenetic analyses/results/Bayesian/BI_all_taxa/stderr.txt
- Supplementary Material/phylogenetic analyses/results/Bayesian/BI_all_taxa/done.txt
- Supplementary Material/phylogenetic analyses/results/Bayesian/BI_all_taxa/scheduler.conf
- Supplementary Material/phylogenetic analyses/results/Bayesian/BI_all_taxa/infile.nex.run1.p
- Supplementary Material/phylogenetic analyses/results/Bayesian/BI_all_taxa/start.txt
- Supplementary Material/phylogenetic analyses/results/Bayesian/BI_all_taxa/all_taxa_MCTree.t.parts
- Supplementary Material/phylogenetic analyses/results/Bayesian/BI_all_taxa/all_taxa_MCTree.t.con.tre
- Supplementary Material/phylogenetic analyses/results/Bayesian/BI_all_taxa/infile.nex.mcmc
- Supplementary Material/phylogenetic analyses/results/Bayesian/BI_all_taxa/paramfile.txt
- Supplementary Material/phylogenetic analyses/results/Bayesian/BI_all_taxa/all_taxa_MRCTree.t.tstat
- Supplementary Material/phylogenetic analyses/results/Bayesian/BI_all_taxa/infile.nex.run4.p
- Supplementary Material/phylogenetic analyses/results/Bayesian/BI_reduced/stdout.txt
- Supplementary Material/phylogenetic analyses/results/Bayesian/BI_reduced/infile.nex.run2.p
- Supplementary Material/phylogenetic analyses/results/Bayesian/BI_reduced/infile.nex.run3.p
- Supplementary Material/phylogenetic analyses/results/Bayesian/BI_reduced/stderr.txt
- Supplementary Material/phylogenetic analyses/results/Bayesian/BI_reduced/infile.nex.mcmc
- Supplementary Material/phylogenetic analyses/results/Bayesian/BI_all_taxa/stdout.txt
- Supplementary Material/phylogenetic analyses/results/Bayesian/BI_reduced/infile.nex.run4.p
- Supplementary Material/phylogenetic analyses/results/Bayesian/BI_reduced/start.txt
- Supplementary Material/phylogenetic analyses/results/Bayesian/BI_reduced/term.txt
- Supplementary Material/phylogenetic analyses/results/Bayesian/BI_reduced/_JOBINFO.TXT
- Supplementary Material/phylogenetic analyses/results/Bayesian/BI_reduced/reduced_MCTree.t.trprobs
- Supplementary Material/phylogenetic analyses/results/Bayesian/BI_reduced/reduced_MRCTree.t.parts
- Supplementary Material/phylogenetic analyses/results/Bayesian/BI_reduced/infile.nex.run1.p
- Supplementary Material/phylogenetic analyses/results/Bayesian/BI_reduced/scheduler.conf
- Supplementary Material/phylogenetic analyses/results/Bayesian/BI_reduced/reduced_MRCTree.t.vstat
- Supplementary Material/phylogenetic analyses/results/Bayesian/BI_reduced/reduced_MCTree.t.con.tre
- Supplementary Material/phylogenetic analyses/results/Bayesian/BI_reduced/paramfile.txt
- Supplementary Material/phylogenetic analyses/results/Bayesian/BI_reduced/reduced_MCTree.t.tstat
- Supplementary Material/phylogenetic analyses/results/Bayesian/BI_reduced/reduced_MRCTree.t.con.tre
- Supplementary Material/phylogenetic analyses/results/Bayesian/BI_reduced/infile.nex
- Supplementary Material/phylogenetic analyses/results/Bayesian/BI_reduced/infile.nex.ckp_7E
- Supplementary Material/phylogenetic analyses/results/Bayesian/BI_all_taxa/all_taxa_MCTree.t.trprobs
- Supplementary Material/phylogenetic analyses/results/Bayesian/BI_reduced/infile.nex.pstat
- Supplementary Material/phylogenetic analyses/results/Bayesian/BI_reduced/chiplot/normalTree_Bayes.json
- Supplementary Material/phylogenetic analyses/results/Bayesian/BI_reduced/infile.nex.run4.t
- Supplementary Material/phylogenetic analyses/results/Bayesian/BI_reduced/infile.nex.ckp
- Supplementary Material/phylogenetic analyses/results/Bayesian/BI_reduced/done.txt
- Supplementary Material/phylogenetic analyses/results/Bayesian/BI_reduced/chiplot/allcompat_consensus_reduced_nobranch.tre
- Supplementary Material/phylogenetic analyses/results/Bayesian/BI_reduced/chiplot/normalTree.json
- Supplementary Material/phylogenetic analyses/results/Bayesian/BI_reduced/chiplot/allcompat_consensus_reduced.tre
- Supplementary Material/phylogenetic analyses/results/Bayesian/BI_reduced/chiplot/allcompat_consensus_reduced.svg
- Supplementary Material/phylogenetic analyses/results/Bayesian/BI_all_taxa/infile.nex.run4.t
- Supplementary Material/phylogenetic analyses/results/Bayesian/BI_reduced/infile.nex.run3.t
- Supplementary Material/phylogenetic analyses/results/Bayesian/BI_reduced/infile.nex.run1.t
- Supplementary Material/phylogenetic analyses/results/Bayesian/BI_reduced/infile.nex.lstat
- Supplementary Material/phylogenetic analyses/results/Bayesian/BI_reduced/infile.nex.run2.t
- Supplementary Material/phylogenetic analyses/results/Parsimony_Analyses/All_taxa/all_trees_alltaxa_round1.tre
- Supplementary Material/phylogenetic analyses/results/Bayesian/BI_all_taxa/infile.nex.run2.t
- Supplementary Material/phylogenetic analyses/results/Bayesian/BI_all_taxa/infile.nex.run3.t
- Supplementary Material/phylogenetic analyses/results/Bayesian/BI_all_taxa/infile.nex.run1.t
- Supplementary Material/phylogenetic analyses/results/Parsimony_Analyses/All_taxa/All_trees_alltaxa_fromRAM.tre
