# Supplementary material for: Revisiting a long‐overlooked skull: Implications for the distribution of Dinodontosaurus brevirostris (Kannemeyeriiformes) in the Brazilian Triassic
Source: Anat Rec (Hoboken). 2025 Sep 29;309(7):1749–65. doi: 10.1002/ar.70056 (PMC13251750; doi:10.1002/ar.70056)
Supplement: Supplementary file 2 — Data S2. Supporting Information. [file AR-309-1749-s002.zip › Supplementary Material/phylogenetic analyses/data/2B_reduced.NEX]

#NEXUS
[written Mon Aug 25 14:49:40 BRT 2025 by Mesquite  version 3.81 (build 955) at DESKTOP-3OTQJCC/10.13.175.220]

BEGIN TAXA;
	TITLE Taxa;
	DIMENSIONS NTAX=30;
	TAXLABELS
		Aulacephalodon_bainii Dicynodon_angielczyki Lystrosaurus_declivis Lystrosaurus_murrayi Shansiodon Tetragonias_njalilus Vinceria_andina Rhinodicynodon_gracile Acratophorus_argentinensis Kannemeyeria_simocephalus Kannemeyeria_lophorhinus Dolichuranus_primaevus Sinokannemeyeria Parakannemeyeria Xiyukannemeyeria_brevirostris Rhadiodromus Wadiasaurus_indicus Shaanbeikannemeyeria Angonisaurus_cruickshanki Ufudocyclops_mukanelai Placerias_hesternus Moghreberia_nmachouensis Argodicynodon_boreni Stahleckeria_potens Sangusaurus_parringtonii Ischigualastia_jenseni Jachaleria_candelariensis Dinodontosaurus_brevirostris Dinodontosaurus_tener 'MCP_1645_PV' 
	;

END;


BEGIN CHARACTERS;
	TITLE  Continuous_characters;
	DIMENSIONS  NCHAR=23;
	FORMAT DATATYPE = CONTINUOUS GAP = - MISSING = ?;
CHARSTATELABELS 
		1 '1.	Length of preorbital region of skull relative to basal length of skull.',
		2 '2.	Relative length of premaxillary secondary palate.',
		3 '3.	Minimum width of interorbital skull roof relative to basal length of skull.',
		4 '4.	Relative width of temporal bar at level of postorbital bar versus the relative width at the junction of the intertemporal bar with the occipital plate.',
		5 '5.	Length of temporal fenestra relative to basal length of skull.',
		6 '6.	Relative position of pineal foramen, measured as the ratio of dorsal skull length posterior to the foramen versus dorsal skull length anterior to the foramen.',
		7 '7.	Height of anterior pterygoid keel in lateral view relative height of non-keel ramus.',
		8 '8.	Width of median pterygoid plate relative to basal skull length.',
		9 '9.	Angle formed by the posterior pterygoid rami.',
		10 '10.	Length of interpterygoid vacuity relative to basal length of skull.',
		11 '11.	Relative area of the internal nares.',
		12 '12.	Angle between ascending and zygomatic processes of the squamosal.',
		13 '13.	Angulation of the occiput relative to the palate, expressed the ratio of dorsal and basal lengths of the skull.',
		14 '14.	Ratio of the height relative to the length of mandibular fenestra in lateral view.',
		15 '15.	Ratio of height of dentary ramus to height of dentary symphysis.',
		16 '16.	Ratio of maximum height of postdentary bones (excluding reflected lamina of angular) to the height of the dentary ramus.',
		17 '17.	Ratio of minimum width of the scapula to maximum width of dorsal end of scapula.',
		18 '18.	Length of the deltopectoral crest relative to total length of the humerus. ',
		19 '19.	Maximum width of the distal end of the radius relative to the maximum length of the radius.',
		20 '20.	Ratio of posterior iliac process length to acetabulum diameter.',
		21 '21.	Ratio of anterior iliac process length to acetabulum diameter.',
		22 '22.	Length of trochanteric crest on femur relative to length of femur.',
		23 '23.	Breadth of scapula measured as ratio of maximal proximal width of scapula versus length of scapula (measured from dorsal edge of glenoid to proximal tip).' ; 
	MATRIX
	Aulacephalodon_bainii           0.3 6.089 0.323 0.892 0.583 0.204 1.425 0.117 6.8 0.122 9.48 13.5 0.822 0.172 0.76 0.785 0.55 0.532 0.348 0.714 1.067 0.395 0.491
	Dicynodon_angielczyki           0.308 5.937 0.253 0.524 0.569 0.359 1.351 0.105 7.56 0.114 9.95 12.0 0.965 0.219 0.808 ? 0.476 ? ? ? ? ? ?
	Lystrosaurus_declivis           0.347 5.954 0.424 0.705 0.415 0.112 2.141 0.157 8.8 0.097 10.309 9.7 0.874 0.315 0.757 0.711 0.418 0.458 0.478 0.75 1.3 0.347 0.545
	Lystrosaurus_murrayi            0.288 6.003 0.427 0.726 0.466 0.143 2.002 0.175 8.4 0.101 10.358 11.7 0.816 0.316 0.793 0.754 0.478 0.46 0.441 0.843 1.455 0.392 0.605
	Shansiodon                      0.265 6.064 0.327 0.163 0.538 0.633 1.314 0.13 7.2 0.1 9.78 11.2 1.129 0.286 0.821 0.84 0.575 0.479 ? 0.758 1.363 0.363 0.675
	Tetragonias_njalilus            0.378 5.912 0.354 0.201 0.574 0.446 ? 0.125 6.8 0.088 10.009 10.4 1.004 0.205 0.858 0.796 0.447 0.481 0.3 0.675 1.852 0.304 0.596
	Vinceria_andina                 0.267 6.099 0.352 0.201 0.49 0.466 ? 0.137 7.0 0.153 10.552 11.3 0.983 ? ? ? ? ? ? ? ? ? ?
	Rhinodicynodon_gracile          0.304 6.213 0.253 0.5 0.523 0.435 1.568 0.1 ? ? 9.174 10.1 0.879 0.24 0.875 0.734 0.49 0.354 0.361 ? ? 0.352 0.383
	Acratophorus_argentinensis      0.329 ? 0.445 0.205 0.666 0.476 1.872 0.12 6.655 0.094 ? 8.055 1.031 ? 0.716 0.705 0.345 0.468 0.292 0.706 1.206 0.424 0.574
	Kannemeyeria_simocephalus       0.421 6.121 0.409 0.289 0.531 0.479 1.461 0.147 9.8 0.074 10.478 12.1 1.147 0.179 0.8 0.686 0.551 0.558 0.338 ? 1.381 0.372 0.411
	Kannemeyeria_lophorhinus        0.361 6.286 ? 0.663 ? 0.318 2.051 0.149 10.8 0.086 10.432 ? ? 0.077 0.786 0.542 ? ? ? ? ? ? ?
	Dolichuranus_primaevus          0.356 6.079 0.392 0.293 0.484 0.4 1.339 0.143 8.7 0.085 10.672 9.7 1.018 0.192 0.756 0.542 ? 0.519 ? ? ? 0.425 ?
	Sinokannemeyeria                0.42 6.14 0.478 0.543 0.382 0.175 1.505 0.161 5.9 0.109 10.469 ? 0.918 0.243 0.549 0.385 0.494 0.489 0.556 0.458 1.187 0.408 0.405
	Parakannemeyeria                0.455 6.28 0.377 0.359 0.354 0.195 1.468 0.122 7.5 0.102 9.688 12.3 0.92 0.166 0.79 0.515 0.467 0.52 0.478 0.443 1.465 0.411 0.294
	Xiyukannemeyeria_brevirostris   0.286 6.203 0.413 0.46 0.433 0.23 ? 0.169 8.5 0.086 10.027 8.9 0.795 0.32 ? 0.668 ? ? ? ? ? ? ?
	Rhadiodromus                    0.509 6.144 0.403 0.285 0.574 0.254 ? 0.122 6.9 0.088 10.023 10.8 1.085 ? ? ? ? ? 0.604 ? ? ? ?
	Wadiasaurus_indicus             0.423 6.105 0.337 0.539 0.506 0.523 ? 0.218 ? ? ? 10.6 1.052 0.344 0.9 0.81 0.607 0.563 0.45 0.562 1.239 0.417 0.355
	Shaanbeikannemeyeria            0.527 6.069 0.513 0.886 0.5 0.414 ? 0.157 7.8 0.176 10.642 11.3 1.432 ? 0.734 ? ? 0.58 ? ? ? 0.416 ?
	Angonisaurus_cruickshanki       0.339 6.301 0.514 0.667 0.572 0.6 1.491 0.19 5.9 0.06 10.206 10.0 1.012 0.143 0.785 0.722 ? 0.524 ? 0.647 2.541 ? ?
	Ufudocyclops_mukanelai          0.376 ? 0.468 0.45 0.515 0.332 1.409 0.156 9.31 ? ? 10.9 0.983 ? ? ? ? ? ? ? ? ? ?
	Placerias_hesternus             ? ? ? ? ? ? ? ? ? ? ? ? ? ? ? ? ? 0.49 0.499 ? ? ? ?
	Moghreberia_nmachouensis        ? ? ? ? ? ? ? ? ? ? ? ? ? ? ? ? ? ? ? ? ? ? ?
	Argodicynodon_boreni            ? ? ? ? ? ? ? ? ? ? ? ? ? 0.206 0.95 0.912 0.302 ? ? 0.86 2.3 ? 0.33
	Stahleckeria_potens             0.438 5.992 0.445 0.726 0.491 0.288 ? 0.183 11.1 0.052 10.284 8.7 0.953 0.237 0.856 0.897 0.442 0.53 ? 0.391 2.217 0.434 0.565
	Sangusaurus_parringtonii        0.411 6.177 0.461 0.618 ? 0.368 1.129 0.144 ? 0.091 ? 9.2 1.061 ? 0.832 ? ? ? ? 0.592 1.944 0.433 ?
	Ischigualastia_jenseni          0.482 6.139 0.423 0.331 0.479 0.528 1.39 0.151 5.7 0.064 10.023 ? 1.032 ? 0.912 0.841 0.419 0.577 0.561 ? 0.818 0.412 0.526
	Jachaleria_candelariensis       0.392 6.078 0.393 0.199 0.379 0.499 1.431 0.161 4.0 0.084 10.269 ? 0.766 ? 0.822 0.766 0.427 ? 0.529 ? 0.808 0.434 0.667
	Dinodontosaurus_brevirostris    0.321 ? 0.388 0.314 0.518 0.354 2.18 0.176 9.106 0.107 ? 9.69 1.01 ? ? ? ? ? ? ? ? ? ?
	Dinodontosaurus_tener           0.398 6.104 0.347 0.24 0.461 0.328 1.414 0.135 7.3 0.074 10.155 10.9 0.926 0.202 0.814 0.653 0.398 0.507 0.423 0.652 1.896 0.31 0.752
	'MCP_1645_PV'                   0.297 ? 0.309 ? 0.341 0.365 ? 0.162 9.0 ? ? ? 0.906 ? ? ? ? ? ? ? ? ? ?

;

END;
BEGIN CHARACTERS;
	TITLE  Character_Matrix;
	DIMENSIONS  NCHAR=87;
	FORMAT DATATYPE = STANDARD RESPECTCASE GAP = - MISSING = ? SYMBOLS = "  0 1 2 3 4 5 6 7 8 9 A B C D E F G H J K M N P Q R S T U V W X Y Z";
	CHARSTATELABELS 
		1 '7.	Palatal surface of premaxilla with antero-posterior vascular groove lateral to median ridge (if present) absent (0); present (1).',
		2 '12.	Anterior tip of snout rounded (0), squared off (1), or with a deep central invagination, giving the snout a ?hare-lip? appearance in anterior view (2).',
		3 '13.	Marked anterior expansion of preorbital region absent (0) or present (1).',
		4 '14.	Snout roughly parallel to long axis of skull (0) or strongly angled ventrally (1).',
		5 '15.	Height of canine-bearing portion of maxilla: relatively short (0); extremely deep, with long caniniform process, but with equally long premaxilla resulting in an overall tall snout (1); extremely long caniniform process offset from rest of snout (2).',
		6 '18.	Notch on dorsal edge of narial opening absent (0) or present (1).',
		7 '19.	Postnarial excavation absent (0), present, relatively small, and rounded posteriorly (1), or present, very large, and elongate (2).',
		8 '21.	Palatal surface of premaxilla exposed in lateral view (1) or not exposed in lateral view (0).',
		9 '22.	Maxillary canine present as large member of tooth series (0), absent (1), or present as tusk (2).',
		10 '29.	Distinct lateral caniniform buttress absent (0), present (1), or present with posteroventral furrow (2).',
		11 '32.	Ventral edge of the caniniform process or dorsal edge of the erupted portion of the canine tusk anterior (0) to, or at the same level to slightly posterior to (1) the anterior orbital margin. ',
		12 '34.	Nasal bosses absent (0), present as a median swelling with a continuous posterior margin (1), present as paired swellings near the dorsal or posterodorsal margin of external nares (2), present as paired swellings that meet in the midline to form a swollen anterodorsal surface on the snout (3).',
		13 '35.	Naso-frontal suture relatively straight, interdigitated, or gently bowed (0), with a distinct anterior process (1), or with a distinct posterior process (2).',
		14 '36.	Transverse crest approximately at level of naso-frontal suture absent (0); present and straightly transverse to curved with posterior convexity (1); present and strongly curved with posterior concavity (2).',
		15 '37.	Lacrimal does not contact septomaxilla (0) or does contact septomaxilla (1).',
		16 '38.	Prefrontal bosses absent (0), present but separate from nasals (1), or present and confluent with nasal bosses (2).',
		17 '39.	Raised, sometimes rugose, circumorbital rim absent (0) or present (1).',
		18 '40.	Frontal contribution to the dorsal rim of the orbit: broad, frontal forms a major part of the orbital rim (0); thin or absent, if present a thin frontal process extends laterally between the prefrontal and postorbital to reach the orbital margin (1).',
		19 '41.	Postfrontal bone present on dorsal surface of skull (0) or absent (1).',
		20 '42.	Postorbital bar without (0) or with thickenings and rugosities (1).',
		21 '44.	Temporal portion of skull roof relatively straight, without a strong break in slope (0), or temporal portion of skull roof angled dorsally with a strong break in slope near its anterior end (1).',
		22 '45.	Preparietal bone absent (0), present and flush with skull roof (1), present and depressed (2).',
		23 '47.	Parietals? contribution to skull table transversely as broad as long (0), longer anteroposteriorly than broad (1), or shorter anteroposteriorly than broad (2).',
		24 '48.	Parietal posterolateral process slender and elongate (0), or short (1).',
		25 '49.	Parietals well exposed on the skull roof and relatively flat (0), parietals exposed in midline groove or channel (1), dorsal parietal exposure narrow and crest-like (2).',
		26 '50.	Postparietal bulges outwards as ovoid swellings at posterior end of sagittal crest: no (0); yes (1).',
		27 '51.	Orientation of the temporal portion of the postorbital: relatively flat, so that most of the exterior surface of the bone faces dorsally (0), close to vertical, so that most of the exterior surface of the bone faces laterally (1), or bi-planar, with approximately equally-sized dorsal and lateral surfaces that are close to perpendicular (2).',
		28 '52.	Postorbitals extend the entire length of intertemporal bar (0) or do not extend the entire length of intertemporal bar, such that the posterior portion of the bar is formed only by the parietals (1).',
		29 '53.	Fossa on the ventral surface of the intertemporal bar formed by the postorbital and parietal large (0), reduced (1), or absent (2).',
		30 '57.	Interparietal does not contribute to intertemporal skull roof (0), makes a small contribution to intertemporal skull roof (1), or makes a large contribution to intertemporal skull roof (2).',
		31 '59.	Distinct dorsolateral notch in squamosal below zygomatic arch in posterior view absent (0) or present (1).',
		32 '60.	Squamosal posteroventral process short such that there is relatively extensive exposure of quadrate and quadratojugal in posterior view and the quadrate foramen (if present) is visible in posterior view) (0) or long such that nearly all of the quadrate and quadratojugal are covered by the squamosal in posterior view and the quadrate foramen (if present) is not visible in posterior view (1).',
		33 '61.	Zygomatic portion of the squamosal without folded edge (0), out-turned to downturned (1) (Oudenodon, Odontocylops, etc.), or folded-over (2) (Pelanomodon, Geikia).',
		34 '62.	Dorsoventral expansion of squamosal posterior to postorbital bar: (0) absent (1) present.',
		35 '64.	Oblique ridge on lateral side of zygomatic arch giving triangular cross-section and overhanging a weak groove present (1) or absent (0).',
		36 '65.	Squamosal zygomatic process narrowly based and in line with occipital condyle (0) or widely based and flares posteriorly beyond occipital condyle (1).',
		37 '70.	Quadrate with a dorsal lobe that has a convex, rounded anterior edge that rests against quadrate ramus of pterygoid (0) or with a dorsal lobe that is developed into a distinct process that extends anteriorly along the quadrate ramus of the pterygoid and is triangular to sub-triangular in shape (1).',
		38 '73.	Mid-ventral plate of vomers relatively wide in ventral view (0), more narrow and blade-like in ventral view (1).',
		39 '77.	Position of palatine: raised, central palatine boss present (0); entire palatine flush with surrounding palatal elements (1); raised posterior section with anterior section that is flush with the secondary palate (2).',
		40 '81.	Lateral palatal foramen absent (0), present at level of the anterior, expanded palatal exposure of the palatines (1), present posterior and dorsal to the level of the anterior, expanded palatal exposure of the palatines (2).',
		41 '82.	Sutural contact of palatine and premaxilla absent (0) or present (1).',
		42 '84.	Ectopterygoid extends further posteriorly than palatine in palatal aspect (0), or does not extend further posteriorly than palatine in palatal aspect (1), or absent (2).',
		43 '88.	Anterior pterygoid keel: absent (0); present (1).',
		44 '89.	Anterior pterygoid keel extending for most of the length of anterior ramus of pterygoid (0); anterior pterygoid keel restricted to the anterior tip of the anterior ramus of the pterygoid (1).',
		45 '90.	Contact of pterygoid and maxilla absent (0) or present (1).',
		46 '91.	Converging ventral ridges on posterior portion of anterior pterygoid rami absent (0) or present (1).',
		47 '92.	Ventral surface of the median pterygoid plate depressed (0), smooth and flat (1), with a thin median ridge (2), with a wide, boss-like median ridge (3), or with a low rugose median swelling (4), or with a conical ventral projection (5), or with thin paired ridges that are contiguous with the edges of the interpterygoid vacuity (6).',
		48 '94.	Posterior edges of the interpterygoid vacuity located dorsal to the median pterygoid plate (0) or extended ventrally such that they are flush with the median pterygoid plate (1).',
		49 '95.	Development of the pila antotica as a rod-like process on the anterior edge of the periotic with a corresponding notch for the trigeminal never posterior to it (0), or pronounced pila antotica absent and trigeminal notch is a horizontal hollow in the anterior edge of the periotic (1).',
		50 '96.	Contact between periotic and parietal absent (0) or present (1).',
		51 '98.	Basisphenoid contribution to the basisphenoid-basioccpital tubera slopes anterodorsally at a shallow angle, forming elongate ridges on the basicranium that are close to the same height as the tubera for most of their length (0), slopes anterodorsally at a steeper angle such that the parabasisphenoid contribution is still somewhat ridge-like but the portion of the ridge on the anterior surface of the tuber is more vertically-oriented (1), or is nearly vertical, forming very weak ridges if any (2).',
		52 '101.	Shape of basal tubera: bifurcating and posteriorly-directed (0); laterally directed anteroposteriorly elongate with relatively narrow edges (1); strongly rounded, such that anterior and posterior tips of tuber curve towards each other, nearly enclosing the stapedial facet; tuber inflated (2); elongate, nearly quadrangular, with tubera extremely close together (3).',
		53 '103.	Intertuberal ridge absent (0) or present (1).',
		54 '104.	Dorsal process on anterior end of epipterygoid footplate absent (0) or present (1).',
		55 '109.	Exoccipital and basioccipital contributions to the occipital condyle distinct (0) or co-ossified into a single unit (1).',
		56 '110.	Occipital condyle round to subspherical in posterior view (0) or distinctly tri-radiate (1) in posterior view.',
		57 '111.	Circular central depression or fossa on the occipital condyle between the exoccipitals and basioccipital present (0) or absent (1).',
		58 '112.	Lateral edge of paroccipital process drawn into sharp posteriorly-directed process that is distinctly offset from the surface of the occipital plate: absent (0) present (1).',
		59 '113.	Floccular fossa present (0) or absent (1).',
		60 '122.	Curved ridge that follows the profile of the symphysis present on the edge between the anterior and lateral surfaces of the dentary absent (0) or present (1).',
		61 '127.	Lateral dentary shelf absent (0), present but relatively small (1), present and well developed (2).',
		62 '128.	Anterodorsal edge of lateral dentary shelf relatively flat (0), with a groove (1), or developed into a rounded swelling (2).',
		63 '131.	Splenial contribution to dentary symphysis: anterior process on splenial present in ventral view (0) or absent (1).',
		64 '132.	Exposed contribution of the angular to the symphysis: absent (0) present (1).',
		65 '134.	Angular with anterolateral trough for the posterior process of the dentary absent (0) or present (1).',
		66 '135.	Reflected lamina: (0) reflected lamina large, rounded, unornamented; (1) with perpendicular ridges; (2) with reticulate ridges; (3) triradiate, with distinct groove-ridge-groove morphology dorsoventrally arrayed along lamina; (4) small, tab-like (more elongate than rounded), unornamented (5); large, rounded, but with only a central groove bisecting the lamina.',
		67 '136.	Reflected lamina of angular closely approaches or touches articular (0) or widely separated from articular (1).',
		68 '138.	Articular distinct (0) or at least partially fused to prearticular (1).',
		69 '142.	Number of sacral vertebrae three (0), four (1), five (2), or six or more (3).',
		70 '143.	Number of sternal bosses: 2 (0), 4(1).',
		71 '145.	Anterior edge of scapula extended laterally to form a strong crest (1) or not (0).',
		72 '146.	Origin of triceps on posterior surface of scapula relatively low (0) or developed into a prominent posterior projection (1).',
		73 '147.	Acromion process: absent or very small (0) or present and well defined (1).',
		74 '148.	Procoracoid foramen or notch entirely contained within the procoracoid (0) or formed by contributions of the procoracoid and scapula in lateral view (1).',
		75 '151.	Insertion of M. subcoracoscapularis on humerus a rounded, rugose area on proximal end of humerus (0), short, pinna-like process (1); large elongate process (2).',
		76 '152.	Insertion of M. latissimus dorsi at rugose tuberosity on the posteroventral surface of humerus (0) or extended into a dorsoventrally flattened pinna-like process (1).',
		77 '153.	Anterior and distal edges of deltopectoral crest close to perpendicular (0) or very obtuse (1).',
		78 '156.	Ulna with small olecranon process that does not extend far past the articular surface for the humerus (0), or with a large olecranon process that extends well past the articular surface for the humerus (1).',
		79 '160.	Dorsal edge of ilium: unnotched (0) or notched (1).',
		80 '162.	Pubic plate is significantly expanded ventrally such that it is nearly the same height as ischium (0) or reduced ventrally such that it is shorter than ischium (1).',
		81 '164.	Femoral head continuous with the dorsal margin of femur (0) or offset dorsally from dorsal margin (1).',
		82 '166.	Insertion of M. iliofemoralis present as a low rugosity on the dorsolateral portion of the femur (0), developed into a distinct crest that extends down part of the lateral surface of the femur (1) or a lateral crest that is split into a distinct first trochanter and third trochanter (2).',
		83 '172.	Anterior face of dentary symphysis: unornamented (0), with median ridge (1).',
		84 '173.	Supinator process above ectepicondyle of humerus absent (0), present (1).',
		85 '174.	Morphology of supinator process: low, broadly separated from the shaft (0), tall and subvertical, with dorsal margin close to base of shaft (1), discrete, tab-like process occupying restricted portion of anterior face of distal humerus (2).',
		86 '175.	Angulation of subtemporal zygoma: horizontal to low-angle, such that dorsal margin of squamosal is ventral to skull roof in lateral view (0), steeply-angled, such that dorsal margin of squamosal is at the level of or dorsal to the skull roof in lateral view (1).',
		87 '176.  Median snout ridge: absent (0), restricted to premaxilla (1), present on premaxilla and nasal (2), present on premaxilla, nasal, and terminates in transversely-expanded boss on frontal (3).?' ; 
	MATRIX
	Aulacephalodon_bainii          111000002102011200(0 1)10(1 2)010010001110010021111001200011(0 1)0110000121014112100100100000111000
	Dicynodon_angielczyki          10000000210100011000021120001011000101111110112000211111001120111511?????????????????00
	Lystrosaurus_declivis          111110002112121110010211001010110001011102101121002110010011220115103???1?0110110110?01
	Lystrosaurus_murrayi           111110002112021100010211001010110001011102101121?0211111000122011510??001101101?0110?01
	Shansiodon                     110000002112?00110100211201121010011??11?2101???0?210?110010220?0?1?2?001?11010?1111000
	Tetragonias_njalilus           110000002(1 2)1200010010011120112101001101110210102101?111110011120105112000101100011211000
	Vinceria_andina                ?1000000221200?100100111201121010001?1???2101021??210?11?????????????????????????????00
	Rhinodicynodon_gracile         ?100000021121001101001112011200100110?1?12101???0?21??0100?122?1??1???001001?0011211000
	Acratophorus_argentinensis     1000011022031001101112112010??010001011?1211102101220?1001111????5012000101100011?01000
	Kannemeyeria_simocephalus      ?00001102203100110111211211021110001011112101011112201100111220115113001100100010111002
	Kannemeyeria_lophorhinus       ?00021112203100200111111211021110?01?111?2101111012?01000??112?10?00??00??1?1?0??????02
	Dolichuranus_primaevus         ?100011022030001001101112110210100010111011010610?22001001?112?10?1???000?1001??0211000
	Sinokannemeyeria               ?0002120220310?1001112112010110100111111?2101?21??2?0?10011112??0?1?20001011010?0111000
	Parakannemeyeria               ?10020212203?011001112112010110100110111?21010110?2?0110011112????1?3?0010010001(0 1)1?1000
	Xiyukannemeyeria_brevirostris  ?10020202213?0110011121120101?01001101?1?2??1021??2?0?000??112????1???0?1?11000?0111000
	Rhadiodromus                   ?1000010220310(0 1)10011111120102?010001?11?11??1???11220?110????????????????????????????00
	Wadiasaurus_indicus            ?0000110(1 2)20??0010??01?11011??10100010????2101?????2?0?10?1????????1?20101?111101111100?
	Shaanbeikannemeyeria           ?100001022031001001111112010?1110011?1111?101?21??220?100??012?????1??001???10??01???02
	Angonisaurus_cruickshanki      ?1000?01111??00100110011001111010001?1??1?101??10?210?110?111201001?3?001010??01??11110
	Ufudocyclops_mukanelai         ??00001?1102?00100110011011112010001011212111011?1?10?1100?1120????1?????????????????10
	Placerias_hesternus            ?0002000200310?1001111100011120101010????????051102?0?101?10??0?1????01110?00?011111111
	Moghreberia_nmachouensis       ?00020202203?0??001112100011120?010101111?10?????02?0?101???120???0???????????????1???0
	Argodicynodon_boreni           ??002???200?????01111211(0 2)01112010101??????????????220?0010?012011011??1110100?0???1??1?
	Stahleckeria_potens            ?10001211103100101111011001012010001011111111011112111100011120110013110101101011101010
	Sangusaurus_parringtonii       ?10000111103100201110111101022010000??111210101111211?100011121110013?????????01110??13
	Ischigualastia_jenseni         ?10001211103100101111111201122010000111??2101051?1230?1000?11??1?00?2110011001011101011
	Jachaleria_candelariensis      110001111113101101110211201122010000111102101011?123001000??????????21010?1??10111???10
	Dinodontosaurus_brevirostris   ?10000102113100100100211201121010011011001101011?1211110001??????????????????????????00
	Dinodontosaurus_tener          ?10000102113100100100211201121010011011001101011?1211110001112000?1?3000101001010210?00
	'MCP_1645_PV'                  ?100001?211?101?00100211201121010011??1?????1?1??1210?1000?????????????????????????????

;

END;
BEGIN ASSUMPTIONS;
	TYPESET * UNTITLED  (CHARACTERS = Continuous_characters)  =  Squared:  1- 23;
TYPESET * UNTITLED  (CHARACTERS = Character_Matrix)  =  unord:  1- 87;

END;

BEGIN MESQUITECHARMODELS;
	ProbModelSet * UNTITLED  (CHARACTERS = Continuous_characters)  =  Brownian_default:  1- 23;
ProbModelSet * UNTITLED  (CHARACTERS = Character_Matrix)  =  'Mk1 (est.)':  1- 87;
END;

Begin MESQUITE;
		MESQUITESCRIPTVERSION 2;
		TITLE AUTO;
		tell ProjectCoordinator;
		timeSaved 1756144180761;
		getEmployee #mesquite.minimal.ManageTaxa.ManageTaxa;
		tell It;
			setID 0 4395511170097432155;
		endTell;
		getEmployee #mesquite.charMatrices.ManageCharacters.ManageCharacters;
		tell It;
			setID 0 7381605523440311650;
			mqVersion 381;
			checksumv 0 3 2205228939 null  numChars 23   numItems 1   min 0.052   max 13.5   sumSquares 7234.698402999997   NumFiles 1 NumMatrices 2;
			mqVersion;
			setID 1 2308672198033368857;
			mqVersion 381;
			checksumv 1 3 3491132074 null  getNumChars 87 numChars 87 getNumTaxa 30 numTaxa 30   short true   bits 127   states 127   sumSquaresStatesOnly 22657.0 sumSquares 22657.0 longCompressibleToShort false usingShortMatrix true   NumFiles 1 NumMatrices 2;
			mqVersion;
		endTell;
		getWindow;
		tell It;
			suppress;
			setResourcesState false false 100;
			setPopoutState 300;
			setExplanationSize 0;
			setAnnotationSize 0;
			setFontIncAnnot 0;
			setFontIncExp 0;
			setSize 958 944;
			setLocation -7 0;
			setFont SanSerif;
			setFontSize 10;
			getToolPalette;
			tell It;
			endTell;
			desuppress;
		endTell;
		getEmployee  #mesquite.charMatrices.BasicDataWindowCoord.BasicDataWindowCoord;
		tell It;
			showDataWindow #7381605523440311650 #mesquite.charMatrices.BasicDataWindowMaker.BasicDataWindowMaker;
			tell It;
				getWindow;
				tell It;
					setExplanationSize 30;
					setAnnotationSize 20;
					setFontIncAnnot 0;
					setFontIncExp 0;
					setSize 858 872;
					setLocation -7 0;
					setFont SanSerif;
					setFontSize 10;
					getToolPalette;
					tell It;
						setTool mesquite.charMatrices.BasicDataWindowMaker.BasicDataWindow.arrow;
					endTell;
					setActive;
					setTool mesquite.charMatrices.BasicDataWindowMaker.BasicDataWindow.arrow;
					colorCells  #mesquite.charMatrices.NoColor.NoColor;
					colorRowNames  #mesquite.charMatrices.TaxonGroupColor.TaxonGroupColor;
					colorColumnNames  #mesquite.charMatrices.CharGroupColor.CharGroupColor;
					colorText  #mesquite.charMatrices.NoColor.NoColor;
					setBackground White;
					toggleShowNames on;
					toggleShowTaxonNames on;
					toggleTight off;
					toggleThinRows off;
					toggleShowChanges on;
					toggleSeparateLines off;
					toggleShowStates on;
					toggleReduceCellBorders off;
					toggleAutoWCharNames on;
					toggleAutoTaxonNames off;
					toggleShowDefaultCharNames off;
					toggleConstrainCW on;
					toggleBirdsEye off;
					toggleColorOnlyTaxonNames off;
					toggleShowPaleGrid off;
					toggleShowPaleCellColors off;
					toggleShowPaleExcluded off;
					togglePaleInapplicable on;
					togglePaleMissing off;
					toggleShowBoldCellText off;
					toggleAllowAutosize on;
					toggleColorsPanel off;
					toggleLinkedScrolling on;
					toggleScrollLinkedTables off;
				endTell;
				showWindow;
				getWindow;
				tell It;
					forceAutosize;
				endTell;
				getEmployee #mesquite.charMatrices.AlterData.AlterData;
				tell It;
					toggleBySubmenus off;
				endTell;
				getEmployee #mesquite.charMatrices.ColorByState.ColorByState;
				tell It;
					setStateLimit 9;
					toggleUniformMaximum on;
				endTell;
				getEmployee #mesquite.charMatrices.ColorCells.ColorCells;
				tell It;
					setColor Red;
					removeColor off;
				endTell;
				getEmployee #mesquite.charMatrices.AnnotPanel.AnnotPanel;
				tell It;
					togglePanel off;
				endTell;
				getEmployee #mesquite.charMatrices.CharReferenceStrip.CharReferenceStrip;
				tell It;
					showStrip off;
				endTell;
				getEmployee #mesquite.charMatrices.SelSummaryStrip.SelSummaryStrip;
				tell It;
					showStrip off;
				endTell;
				getEmployee #mesquite.cont.ItemsEditorForInfoPanel.ItemsEditorForInfoPanel;
				tell It;
					panelOpen false;
				endTell;
			endTell;
			showDataWindow #2308672198033368857 #mesquite.charMatrices.BasicDataWindowMaker.BasicDataWindowMaker;
			tell It;
				getWindow;
				tell It;
					setExplanationSize 30;
					setAnnotationSize 20;
					setFontIncAnnot 0;
					setFontIncExp 0;
					setSize 858 872;
					setLocation -7 0;
					setFont SanSerif;
					setFontSize 10;
					getToolPalette;
					tell It;
						setTool mesquite.charMatrices.BasicDataWindowMaker.BasicDataWindow.arrow;
					endTell;
					setTool mesquite.charMatrices.BasicDataWindowMaker.BasicDataWindow.arrow;
					colorCells  #mesquite.charMatrices.NoColor.NoColor;
					colorRowNames  #mesquite.charMatrices.TaxonGroupColor.TaxonGroupColor;
					colorColumnNames  #mesquite.charMatrices.CharGroupColor.CharGroupColor;
					colorText  #mesquite.charMatrices.NoColor.NoColor;
					setBackground White;
					toggleShowNames on;
					toggleShowTaxonNames on;
					toggleTight off;
					toggleThinRows off;
					toggleShowChanges on;
					toggleSeparateLines off;
					toggleShowStates on;
					toggleReduceCellBorders off;
					toggleAutoWCharNames on;
					toggleAutoTaxonNames off;
					toggleShowDefaultCharNames off;
					toggleConstrainCW on;
					toggleBirdsEye off;
					toggleColorOnlyTaxonNames off;
					toggleShowPaleGrid off;
					toggleShowPaleCellColors off;
					toggleShowPaleExcluded off;
					togglePaleInapplicable on;
					togglePaleMissing off;
					toggleShowBoldCellText off;
					toggleAllowAutosize on;
					toggleColorsPanel off;
					toggleDiagonal on;
					setDiagonalHeight 80;
					toggleLinkedScrolling on;
					toggleScrollLinkedTables off;
				endTell;
				showWindow;
				getWindow;
				tell It;
					forceAutosize;
				endTell;
				getEmployee #mesquite.charMatrices.AlterData.AlterData;
				tell It;
					toggleBySubmenus off;
				endTell;
				getEmployee #mesquite.charMatrices.ColorByState.ColorByState;
				tell It;
					setStateLimit 9;
					toggleUniformMaximum on;
				endTell;
				getEmployee #mesquite.charMatrices.ColorCells.ColorCells;
				tell It;
					setColor Red;
					removeColor off;
				endTell;
				getEmployee #mesquite.categ.StateNamesStrip.StateNamesStrip;
				tell It;
					showStrip off;
				endTell;
				getEmployee #mesquite.charMatrices.AnnotPanel.AnnotPanel;
				tell It;
					togglePanel off;
				endTell;
				getEmployee #mesquite.charMatrices.CharReferenceStrip.CharReferenceStrip;
				tell It;
					showStrip off;
				endTell;
				getEmployee #mesquite.charMatrices.QuickKeySelector.QuickKeySelector;
				tell It;
					autotabOff;
				endTell;
				getEmployee #mesquite.charMatrices.SelSummaryStrip.SelSummaryStrip;
				tell It;
					showStrip off;
				endTell;
				getEmployee #mesquite.categ.SmallStateNamesEditor.SmallStateNamesEditor;
				tell It;
					panelOpen true;
				endTell;
			endTell;
		endTell;
		endTell;
end;
