# Supplementary material for: Revisiting a long‐overlooked skull: Implications for the distribution of Dinodontosaurus brevirostris (Kannemeyeriiformes) in the Brazilian Triassic
Source: Anat Rec (Hoboken). 2025 Sep 29;309(7):1749–65. doi: 10.1002/ar.70056 (PMC13251750; doi:10.1002/ar.70056)
Supplement: Supplementary file 2 — Data S2. Supporting Information. [file AR-309-1749-s002.zip › Supplementary Material/phylogenetic analyses/data/reduced.nex]

#NEXUS

BEGIN DATA;
	DIMENSIONS  NTAX=30 NCHAR=87;
	FORMAT DATATYPE = STANDARD GAP = - MISSING = ? SYMBOLS = "  0 1 2 3 4 5 6";
	MATRIX
	Aulacephalodon_bainii          111000002102011200(0 1)10(1 2)010010001110010021111001200011(0 1)0110000121014112100100100000111000
	Dicynodon_angielczyki          10000000210100011000021120001011000101111110112000211111001120111511?????????????????00
	Lystrosaurus_declivis          111110002112121110010211001010110001011102101121002110010011220115103???1?0110110110?01
	Lystrosaurus_murrayi           111110002112021100010211001010110001011102101121?0211111000122011510??001101101?0110?01
	Shansiodon                     110000002112?00110100211201121010011??11?2101???0?210?110010220?0?1?2?001?11010?1111000
	Tetragonias_njalilus           110000002(1 2)1200010010011120112101001101110210102101?111110011120105112000101100011211000
	Vinceria_andina                ?1000000221200?100100111201121010001?1???2101021??210?11?????????????????????????????00
	Rhinodicynodon_gracile         ?100000021121001101001112011200100110?1?12101???0?21??0100?122?1??1???001001?0011211000
	Acratophorus_argentinensis     1000011022031001101112112010??010001011?1211102101220?1001111????5012000101100011?01000
	Kannemeyeria_simocephalus      ?00001102203100110111211211021110001011112101011112201100111220115113001100100010111002
	Kannemeyeria_lophorhinus       ?00021112203100200111111211021110?01?111?2101111012?01000??112?10?00??00??1?1?0??????02
	Dolichuranus_primaevus         ?100011022030001001101112110210100010111011010610?22001001?112?10?1???000?1001??0211000
	Sinokannemeyeria               ?0002120220310?1001112112010110100111111?2101?21??2?0?10011112??0?1?20001011010?0111000
	Parakannemeyeria               ?10020212203?011001112112010110100110111?21010110?2?0110011112????1?3?0010010001(0 1)1?1000
	Xiyukannemeyeria_brevirostris  ?10020202213?0110011121120101?01001101?1?2??1021??2?0?000??112????1???0?1?11000?0111000
	Rhadiodromus                   ?1000010220310(0 1)10011111120102?010001?11?11??1???11220?110????????????????????????????00
	Wadiasaurus_indicus            ?0000110(1 2)20??0010??01?11011??10100010????2101?????2?0?10?1????????1?20101?111101111100?
	Shaanbeikannemeyeria           ?100001022031001001111112010?1110011?1111?101?21??220?100??012?????1??001???10??01???02
	Angonisaurus_cruickshanki      ?1000?01111??00100110011001111010001?1??1?101??10?210?110?111201001?3?001010??01??11110
	Ufudocyclops_mukanelai         ??00001?1102?00100110011011112010001011212111011?1?10?1100?1120????1?????????????????10
	Placerias_hesternus            ?0002000200310?1001111100011120101010????????051102?0?101?10??0?1????01110?00?011111111
	Moghreberia_nmachouensis       ?00020202203?0??001112100011120?010101111?10?????02?0?101???120???0???????????????1???0
	Argodicynodon_boreni           ??002???200?????01111211(0 2)01112010101??????????????220?0010?012011011??1110100?0???1??1?
	Stahleckeria_potens            ?10001211103100101111011001012010001011111111011112111100011120110013110101101011101010
	Sangusaurus_parringtonii       ?10000111103100201110111101022010000??111210101111211?100011121110013?????????01110??13
	Ischigualastia_jenseni         ?10001211103100101111111201122010000111??2101051?1230?1000?11??1?00?2110011001011101011
	Jachaleria_candelariensis      110001111113101101110211201122010000111102101011?123001000??????????21010?1??10111???10
	Dinodontosaurus_brevirostris   ?10000102113100100100211201121010011011001101011?1211110001??????????????????????????00
	Dinodontosaurus_tener          ?10000102113100100100211201121010011011001101011?1211110001112000?1?3000101001010210?00
	MCP_1645_PV                  ?100001?211?101?00100211201121010011??1?????1?1??1210?1000?????????????????????????????
;

END;
begin mrbayes;
	set autoclose=yes nowarn=yes;

	outgroup Aulacephalodon_bainii;

	lset coding=var rates=gamma; [Mkv + gamma]

	prset ratepr=variable;

	mcmcp ngen= 30000000 relburnin=yes burninfrac=0.50 printfreq=1000  samplefreq=1000 temp=0.08 nruns=4 nchains=4 nswaps=2 savebrlens=yes;

mcmc;

sump;

sumt contype=allcompat Outputname=reduced_MCTree.t;
sumt contype=halfcompat Outputname=reduced_MRCTree.t;

end;
