# Supplementary material for: Revisiting a long‐overlooked skull: Implications for the distribution of Dinodontosaurus brevirostris (Kannemeyeriiformes) in the Brazilian Triassic
Source: Anat Rec (Hoboken). 2025 Sep 29;309(7):1749–65. doi: 10.1002/ar.70056 (PMC13251750; doi:10.1002/ar.70056)
Supplement: Supplementary file 2 — Data S2. Supporting Information. [file AR-309-1749-s002.zip › Supplementary Material/phylogenetic analyses/data/all_taxa.nex]

#NEXUS
BEGIN DATA;
	DIMENSIONS NTAX=121 NCHAR=176;
	FORMAT DATATYPE = STANDARD GAP = - MISSING = ? SYMBOLS = " 0 1 2 3 4 5 6";
	MATRIX
	Biarmosuchus_tener 000002000000000000010000000????00000000000000?200020000000000000100000100100000000000000?01201??0??00?0??0000??0000000000000000??0000000000000?0000?100001101?000110000110?00?00
	Hipposaurus_boonstrai 000002000000000000010000000????000000000000010200000000000000000100000101100000000000000?01001??0?000?0???000000?00000000000000??0000010000000?10000100011101????0?000010??00?0?
	Archaeosyodon_praeventor 000002000000000000010000100????00000001000000?2000100000000000001000??010000001000000000?01201??0???0????????????00001100000000??000????????0??????????????????????????????0??00
	Titanophoneus_potens 000002000000000010000000000????00000001001000?10000000(0 2)000000000100000010000001000000000?012010000000?0010000100000000000000000??0001000000000?00000?0000000011001100012?1?00?00
	Gorgonops_torvus 000002000000000000000000000????000000001000010200020002000000000100000100000000000000000?012010000000?0000000000000000000000000??0000011000000?000001000100010001101110011?00?00
	Lycosuchus_vanderrieti 000002000000000000000001000????00020000000000?102011001000000000100000010010001100000000?0120100100001001?000000000000000000000??0100020100000?00000100010001110???000?????00?00
	Glanosuchus_macrops 000002000000000000010000000????00000000000010?102011001000000000100000010010001100000000?01201000000010010000000000000000000000??0100020100000?000001000100011100100001211?00?00
	Biseridens_qilianicus 000002100000000010010000100????00000001000100?2000100000000000001001??000000001000000000?00?01??????0?0???000100?00101001000000??000000?1???0?????????????????????????????????00
	Anomocephalus_africanus ???????0?????00??0?0?100??0??????0???0???00??????????????0??0000?0?01???????????????1???????2????????????????????1??010???????0???????????????????????????????????????????????00
	Tiarajudens_eccentricus 0??????0?0??000010000000100????000??00?0000??????????????00?0000?0?01?????????????011????0??2???????????????????????????????????????????????????00???0001010??????????12?1??0?00
	Otsheria_netzvetajevi 000002101000000?1001?100?00?????0000000000000?2?0010?000000000101010??11??10100001010000?00011???00?000???1?1??0??????????????????????????????????????????????????????????????00
	Ulemica 000002101010000?1001?000100????00000001000000?200010?0000100001010?000110011102001010010?00011??1000010?10??1?0001010111101000100(0 1)00000010011??????????????????????????????0??00
	Suminia_getmanovi 000002?0101000001001?100200?????0010000000000?210010?00002000010?010001100?1102021010010?010110?100?0000101001?0?10002111000001000000000000210?000000000000010000000000010?00?00
	Patranomodon_nyaphulii 000?0?10101?00002000?100100?????000000000000100100000010000000100000000000100010?0110000?01011??0001100?10100100?10?01001000000????00031000010??????????????0110???000?????0??00
	Galeops_whaitsi 00000210101000002000?100100??????1?000000000???1000?00?0?200001010?00100001?0010?0?10000?0?0110?1?1?1????????????1000??0100000100?10113100011??0010000000100??????????????00??00
	Galepus_jouberti ?00?02??1????00??0????????0??????????????00??????????????????0?????0??????????????????????????????????????????????0?01001?0000??????????????1??????1?00010?0?11?00?000?2?1????0?
	Galechirus_scholtzi 00??0??010?0?00??000?1001?0??????1??00???????????????????????????0?0?????????????????????????????????????????????10?0100100??0???????031????1???0000??0?1000011?00?0001211????00
	Eodicynodon_oelofseni ???????01?100000200001001?0????????0?000000010??0010001002010?200??0??0000111030????012???1310??000???0????0?10?010111002000001001?01??1??121??????????????????????????????0??00
	Eodicynodon_oosthuizeni 0000101210100000200002001010000001100000000010010010001002110020101010000011103010010121001310010000100001101100010101002001002001001131111210?0001000000110?1101000001???100?00
	Colobodectes_cluveri 01001012101000002000020010100000011000001000101100000010?21100201010??0001111030100101210013100100001100??10???0??????????????????????????????????????????????????????????????00
	Lanthanostegus_mohoii ??????????1????0?????200?1?????0???0?0100010101?001000200???0000?0?0??0???1110301?01012110?310?100?0110???????????????????????????????????????????????????????????????????????0?
	Eosimops_newtoni 111010121110000020000210111200010100001000101011001000200211002011101010(0 1)(0 1)111030100101210013100?000011001?1?1100?1011???4000111000001131?11210?10011?0000010?1101000001????00?00
	Diictodon_feliceps 11101012111000002000022??1120001(0 1)1(0 1)0001000001011200000(1 2)00211002011101011111110301001012100121000000112001110110001012???2001111001001131111211?1001100000000?1101000001211000?00
	Robertia_broomiana 11101012111000002000021011120001010000100000101100100020021100201110101000111030100101210012100?000111001?1011000101110?200111100?001131111210?1001?00000000?11???00001211?00?00
	Prosictodon_dubei 11101012111000002000021011120001011000100000101120000010?2110020111010100011103010010121001210??00011100111?1100?1011???20?111100?0?1??1??121?????????????????????????????????00
	Abajudon_kaayai 100102011?1000012000021111000??0010000001000101000100010021100201010101000111130200101210012101?00001100??11???0?1011200301020210100???????2???????????????????????????????0??00
	Niassodon_mfumukasi 1???22?11?1?0001???0?11011100101010000000000212100200010020100201010101000111131110?012110121000000111001111110001011??0400?20200100114?111211?????????????????01???1??????0??0?
	Brachyprosopus_broomi 101112121011000120000211111001000100001000001011001000200211002010101000001110302001012100121101000112001?11110001011200200120100100113111121??0001??000010????????01??????0??00
	Endothiodon_tolani 100102111012000120100211200????00(0 1)0000001??010111010102002?1??2??0?11011001111302101012100131000000?1200??11110001011200301120200100114111121??????????????????????????????0??02
	Endothiodon_bathystoma 1001(0 1)2111012000020100111200?????0(1 2)?00100(0 1)10111111010102002110020101110100011113021010120?0131000000112001?1?1100010112003011202001001141111212?00010?0000100?11011?0001211000?02
	Pristerodon_mackayi 110012121010000020000210111001000100001000?010110010001012110020111010100011103021010121001210010001120011101100010112002?01202001001131111212?1101000000100?1101?00001211?00?00
	Emydops 101110121010000020000200111101010100000000001011001000100201002011101011111110301101012110021000001112001011110101011(1 2)004000202101001131111210?1?010?00000001110???0001211?00?00
	Compsodon_helmoedi 101110121010000120100200111101010100001000002110100000300211002011?0101110111031110101211002000?0111120011110101?1????????????????????????????????????????????????????????????00
	Digalodon_rubidgei 12102012101000012000022??0110100010000001000101100200030121100201110101111111030110101210012100000111?001?111100?1012???40002????100???????????????????????????????????????0??00
	Thliptosaurus_imperforatus 1????????0?0000??00001???11??1?00100?0001000101?0?20?1???2?10020???01????????????????1211???????001?1?0?????110??211????410??????100?1?11112??????????????????????????????????00
	Rastodon_procurvidens 1??12??2101000012000022??11101000100000000002011100000200211002011101011111???????0101210012100100111200??111100?201????400??020010011?111?11???101101101000???????000????00??00
	Dicynodontoides 10112012101000012000022??11101000100000010002011200000100211002010101010001110301101012110021000001112001011110002012???41000021010011311112110010110110001?1??01100111211001100
	Kombuisia_frerensis 10102012101000012?00012??011010101000000100020102011?1??02?10020?0101?1???11103011010?21100?1??10011120010110100?2012???4101002001?011?110121??????????????????????????????0??00
	Myosaurus_gracilis 10002112101000012000012??11101010120000010001020002000100201002010101011111010311101012110121001001112001111110001012???410000210??01131??1210?11011010110?????0??????????00??00
	Kembawacela_kitchingi 101022121?1000012010022??11101010100000010000?21002000101201002001101011001110311101012110131?0??01111000??1110101112???4000202101001131011210?????????????1???01??100?????0??00
	Cistecephalus_microrhinus 10102012101000012010012??111010101000(0 1)101(0 1)000?21002000101201002001101011011110311101012110021?00?011120001?11100?1112???4000202101011131111210?110001221001111101001101211001100
	Sauroscaptor_tharavati 1???2??21?100001?000012???110100?1?0?00?10000???0020?0100201002001101011??11103??10?01211?131????01?1?00????1100?111????4000?021010??1?1????1??????????????????????????????0??00
	Cistecephaloides_boonstrai 10002012101000012010012??01101000100000110000?210020001012010020001010110111103?11010120??0?1????011110?1??11100?1112???4000202101?111?111121??????????????????????????????0??00
	Kawingasaurus_fossilis 10002012101000012010012??01101000020000010000?21002001???201002001?010110111103111010120?0011????011110?0??0110001012?????00001001111???11121??11000?2200011?11???????1211?01100
	Daqingshanodon_limbus 12002212101000002000022??11010100200?00010001011100000300211?02011101011??12203011010121001210?00??11?????1011?0?1112???2101301211?0114111121??????????????????????????????0??00
	Keyseria_benjamini 120022?21010000?2000022??110101102000000000010110000?0100211002011101011??122030?1?10121000210??01?11210111?1100???????????????????????????2??????????????????????????????????00
	Rhachiocephalus_magnus 12002212101100002000012??11000100200110001001011200000210211002011101111111220301101012100121000012112001110110001112???200130100100114111121??0011(0 1)11010100???????011????101001
	Kitchinganomodon_crassus 12002212101100002000012??11000100200110001001011200000211211102011101111011220301101012100131?0?012112011?101100?1112???2001?0121??0?1411?121???00???10?010????????????????0??01
	Oudenodon_bainii 12002212101100002000012??11010100210(0 1)01000001011100000101211102011101011111220301101012100121000012112001110110001112???200130121100114111121200001001010100?1101110111211011001
	Tropidostoma_dubium 12002212101100002000021011101010021010100000101110000010121110201110101100122030110101210012100?012112001110110001111???2001301211?01141111212?0001001010100???0???011????000?01
	Australobarbarus 120022121011000020000210?110101002?0?010000010111000001012111020111010111112203010010121011210??0121120111101100?111120?2001301211?01141??121??????????????????????????????00?01
	Syops_vanhoepeni 1??012?21011000?2000022??1101011020011?00??02011201010100??1?????11??011111220301111?121?1??1?????2????0??1?010??1?1????200????????0???11?12???????????????????????????????1??02
	Odontocyclops_whaitsi 12002212101100002000022??1101010020012000000211110000020121110201110101111122030110101210012100?012112011?101100?1112???200130121??011411?121200001??1010100???0111011?????01000
	Idelesaurus_tataricus 12002212101100002000022??1101010021011000000211110000010021110201110101100122030111101210012100000211201??100100?1112???2101301211?0114111121??????????????????????????????0??00
	Bulbasaurus_phylloxyron 12002212101100002000022??1101000(0 1)2(0 1)1000011002011(1 2)01000(1 2)002111020111010110112203011010121001210000121120???101100?111????2101?01211??????????1???????????0??????????????????1??00
	Aulacephalodon_bainii 12002212101110002000022??11010(0 1)002011200(0 1)100(1 2)001001000(1 2)00211102011101011011220301111012100121000012112(0 1)01110110001112???200130121110114111121210001001010100?1101010111211111000
	Pelanomodon_moschops 12002212101110002000012??1101010020112001100210100100020021120201110101111122030111101210(0 1)12100?0121121011101100???????????????????????????2???????????????????????????????1??00
	Geikia_locusticeps 12002212101110002000012??110101002011210110021111000002?02012020111010111112203011110121011210000221121011101100?1112???210130101100114111121??00?10???????????????????????1??00
	Geikia_elginensis 120022?2101110002000012??1101011120??21??100????10000???021120201??01?11111?2030?1??01210??210?10??????????????0?1012???210130121?????41??121?????????0101????????????????????00
	Elph_borealis 1??02??2101000002010022??110100100000010000010112000001002110020111010????12203011010?2100?11?000121120???101100?1112???20?130121110???????21??????????????????????????????0??00
	Interpresosaurus_blomi 1200??12101000002010022??1101001?0?000100???10??2?1???????????????????1???1???30??0????????????????????????????????????????????????????????????????????????????????????????????0
	Katumbia_parringtoni 12002212101?0000??10022??11000010100001000001111200000100211?02011?010111112203011010121010210??0121121111?00100?1112???210130121110???????21??????????????????????????????0??00
	Delectosaurus_arefjevi 12002212101000002100022??1101000011000100000201120101010021100201110101111121030111(1 2)01210112110?0121121???1001000?????????????????????????????????????????????????????????????00
	Dicynodon_lacerticeps 12002212101000002000022??110100001(0 1)0011000002011200010100211002011101011111210301111012100121000022112111110110011112???210130221111115111121??????????????????????????????00?00
	Dicynodon_angielczyki 12002212101000002000022??11010000100011000002011200010100211002011101011111210301111012101121000022112111110110011112???210130201111115111121?????????????????????????????????00
	Daptocephalus_huenei 120022?2101000002110022??1101001011001100000201120101010021100201110101111121030111101210101110101211211111011101?????????????????????????????????????????????????????????????00
	Daptocephalus_leoniceps 12002212101000002110022??11010010110011000002011201010100211002011101011111210301111012101011101012112111110111011112???210130221111115111121????????101110????0111????????10?00
	Dinanomodon_gilli 12002212101000002110122??110100011100110000020112010101002110020111010111112103011110121110211??01211211111011?011?1?????10?3?121??1?1511?12???????????????????????????????1??00
	Peramodon_amalitzkii 1??0?????0?00000201002???11?100101100010000020112010?0100211002011?010???????????????12????21?0?0?2?121?11?0?1???111????210???221111?1511?12?3?100101??????????????????????1??00
	Taoheodon_baizhijuni 120022?2101?00002?10022??110100011000100100010?1100000100211????111?101???12103011110120?0121100002??2?????01010?1112????101?02211?1115?????1?????????????????????????????????0?
	Counillonia_superoculis 120022121010000???00022??1101000??2????????0???????0?0100211002011?0??11111210301??101210102110?022?120?????01011?????????????????????????????????????????????????????????????00
	Repelinosaurus_robustus 1200221210?10000?100?22??1101001?100?10??100201110000010021100201??0??????1????????1012??10?11??022?120?????01??1?????????????????????????????????????????????????????????????00
	Vivaxosaurus_trautscholdi 120022?2101000002010022??1101000111000000000201110101010021100201110101100121030111(1 2)01210112110?022112(0 1)?1?10110011112???210130221??1115110121??000??1101110????????????????0??00
	Jimusaria_sinkianensis 1200???210110000200002???110200001000010000010112010101012110020111010????1210301?11012100?21101022112111?10???0?1112???21013022110111511?121??????????????????????????????0??00
	Sintocephalus_alticeps 120022?21010000?2000022??110000000101100000010111010?010121?0020?1?0??????12103011?1012101?210??0??????????????????????????????????????????2??????????????????????????????????00
	Basilodon_woodwardi 120022?2101100002000022??11000000200111000002011101000101211002011101011111220301111012101?210??0121121?1?1?1101?1?1?????1????221??????1???2??????????????????????????????????00
	Turfanodon_bogdaensis 12?0???2101?0000???0?22??1101001111001000??0201120101010121100201?10??????1210301??20121111211??0121121???1011001?????????????????????????????????????????????????????????????00
	Gordonia_traquairi 120022?21?10000??000022??1101001?2?0?010?00010112010?010?211002011?010?1??1?103??????12101??1???0???12??11???1?0?1112???2?0?30221????1?1??121???001??10?0100???0???????????00?00
	Euptychognathus_bathyrhynchus 120022?2101101102000022??1101001?0?1?1000000101120101010?21100201110101111121030?1???1210?1210??02211?11??101100?1112???2101302211?1???1???21??????????????????????????????1??01
	Lystrosaurus_hedini 12002212101111102000022??11010000200110001001011001010100211002011101011111210301112?121010411??02211210??10110011112???210130221101115110121?????1????????????????????????1??00
	Lystrosaurus_maccaigi 120022?21011111?2000022??110100110101110?10020?10010?0100211002011101?11111210301012?121010411??02211210??1?1100?1112???210130221??11151??1213????????010100?11?11?0011211110?00
	Lystrosaurus_curvatus 120022?2101111102000022??11010010210111001002011001010100211002011101011111210301012?121011211000221121???1001001111?????10???221101?1511?12???0001??10101?0???1???001????110?00
	Lystrosaurus_declivis 12002212101111102000022??11010010212111001002011001010100211002011101011111210301012?12101121100022112101110010011112???2101302211011151101213?0??1??1011100?1111110111211110?01
	Lystrosaurus_murrayi 12002212101111102000022??11010010202110001002011001010100211002011101011111210301012?121011211?0022112111110110001112???210130221101115110121??0001111011100?111??10111211110?01
	Shansiodon 12002212101100002000022??1101001?2?0011010002011201120101201002111101?????1210301?12?12101??1?0?0221120?111?110011112???20013022110??0?1??1212?0001??1110111?110???1111211?11000
	Tetragonias_njalilus 12002212101100002000022??110(1 2)0010200010010001011201120101201002111101011111210301012?121010211010?2112111110110011112???210130121101105111121200001001110100?1101111121211?11000
	Vinceria_andina 120022?21011000?2000022??11020010200?1001000101120112010120100201110??11111???30??12?121010211??022?1?0?111?11???1??2?????????????????????121?????????????????????????????????00
	Rhinodicynodon_gracile 120022?2101100002000022??110100102100110100010112011201002010021111010????121030?112?12101??1?0?022?1?????1?0100?1112???210130221??11??1??121??000100101?100???0111112?????11000
	Acratophorus_argentinensis 12002212101000002110022??110200003100110110120112010?010?20100201110101111121030?112?121110211010221220?1110100111112???2101?01?1???1?50?112120?0010011101?0???011111??????01000
	Kannemeyeria_simocephalus 120022?2101000002110022??11020000310011011012011211020101211002011101011111210301112?1210101111102212201??10100111112???210130221101115111121300011001010100?1101110111211111002
	Kannemeyeria_aganosteus 120022?2101000002110122??110200003100110??????????????????????????????111?????????1???????????????????????????????????????????????????????????????????????????????????????????02
	Kannemeyeria_lophorhinus 120022?2101000202110122??110200003100200110110112110201012110?2011101?11111210301?12?12101111101022??201??1?000??1112???210130121??110?010121???00???11?110????0??????????????02
	Dolichuranus_primaevus 120022?2101100002110022??1102000030001001100101121102010120100201110101111121030101101210106110?02212200??1?1001?1112???2101301211?110?11?121??0000??1100101???????012?????11000
	Sinokannemeyeria 120022?2101000202120022??11020000310?10011012011201010101201002111101111111210301??2?12101?211??0221?20?1110100111112???2101301211???0?11?1212000010?1110101?110???0111211?11000
	Parakannemeyeria 120022?2101100202020122??110200003?0110011012011201010101201002111101011111210301?12?1210101110?022??2011110100111112???2101?0121???1??11?1213?0001001010100?110111(0 1)111211??1000
	Xiyukannemeyeria_brevirostris 120????21011002?2020022??110200103?011001101201120101010?2010021111010111112??301?12?12??10211??022??20?111?000??1112???210???1211??1??11?121???0?1??1110?00?110???0111211?11000
	Rabidosaurus_cristatus 120?22?2101000002110022??110?000?3?0010011?1201?0?1??010?211??2?1110??????12??30101??121?1?11???0?2????1??1??00?1?????????????????????????????????????1???????????????????????00
	Rhadiodromus 120022?2101100002010022??11020000310(0 1)1001101111120102010?20100201110??1111121030?1?1012??1??1?11022?220???10110???????????????????????????????????????????????????????????????00
	Wadiasaurus_indicus 120022?21010000?21100(1 2)2??1102000???0010??001??11011??0??120100201?1010????1???30??12?12101??1???022??20???1?10?1?1112???2??130?????????11?121200101?01111101???0111111?????1100?
	Shaanbeikannemeyeria 120022?2101100002010022??110200003100100110110112010?0101211002111101?1111121030111?012101?211??0221220?????100??1112???20?1??121????????1?21???001??1??1100???????011????????02
	Rechnisaurus_cristarhynchus 120022?21011002?2010122??1102000030001001001??1?10102010?2??0?2???????????121030?011012101??1???0221220???????0???????????????????????????????????????????????????????????????02
	Uralokannemeyeria_vjuschkovi 120022?21?11002?2??0122???102000????01?0110120111010?010?201?02011101011111???30?????12???1211??022?220???1?100????????????????????????????2?2?????????????????0??????????????0?
	Angonisaurus_cruickshanki 120022?21?1100002?00112??1101001???001001100001100111010120100201110??11111???30?1???12101??110?0221120???1?110?11112???21013012110110011?1213??00100?10?10????0111????????11110
	Ufudocyclops_mukanelai 120?22?2101?00002010?12??1101000?2?0010011000?11011110102201002011101011111210302112?121110111?10?211?0???1?1100?1112????1013?12110??????1?21?????????????????????????????????10
	Zambiasaurus_submersus 120022?21??1???????0012???1?0?????????00???10?1100???010220???2?1????0??????????????????????????????????????110????12???2??1??????0?????????1?0?111001?01100???0111111?????111??
	Placerias_hesternus 120002?21??000202000022??11100000310?100110110100011101022010120111010???????????????1????051110022??20?111?101?11112???200130???10??1????121?00111001?0010????0111111????111111
	Moghreberia_nmachouensis 1?0002?21010002??020022???102000?3?0??0011?1201000111010220?01201??0?0111112103011????210???1??0?221?20?????101??1112???2?013012110????0??121??????????????????????????????1???0
	Pentasaurus_goggai ????????????????????????????????????????????20??????1010???????????????????????????????????????????????????????????12???200???10?101???????????????00????101???????????????111??
	Argodicynodon_boreni ????????????0020???0?22??11?0000??????0111012011(0 2)01110102201012011?0????????????????????????????0221220?????0010?1112???200130121101110111121??011100110010????0???????????1??1?
	Stahleckeria_potens 120020?2101100002120112??11010000310010111010?11001010102201002011101011111210301111012111011111022112111?10100011112???210130121101110011121310101001110101?1101111111211?01010
	Sangusaurus_parringtonii 120022?2101100000010112??01010000310020111001011101020102201002001101?1???1210301112?121010111110221121???11100011112????10130121111?100111213?????????????????0111111?????0??13
	Sangusaurus_sp 120022?210110000?010012???10100003?0?201110?10???????010???????0?1?0??1???121030?112?12101??1??????????????????????????????????????????????????????????????????????????????????3
	Eubrachiosaurus_browni ????????????????????????????????????????????????????????????????????????????????????????????????????????????????????????????????????????????????101??1?0010????0????????????10??
	Ischigualastia_jenseni 120022?2101100002120112??1101000031001011101101120112010220100200110111111121030??12?121010511?10221320?11101000?1112???2101301????1??001?121210100101100101?1101111111211?01011
	Jachaleria_candelariensis 12002212101100002110112??11010010310110111002011201120102201002001101111111210301012?121010111?102213200??101000???12????????????????????????210010???1????1???0111111????????10
	Jachaleria_colorata ???????????????0??????????????01???0??0111001011201120102201002011?011?1111???????12?120?10111??022?3?0????01000??112???2?01?0????????????121??????????????????????????????0??1?
	Dinodontosaurus_brevirostris 120022?2101100002010022??11010010310010010002011201120101201002111101011111210300011?121010111?102211211111010001?????????????????????????????????????????????????????????????00
	Dinodontosaurus_tener 120022?2101100002010022??110100103100100100020112011201012010021111010111112103000110121010111?102211211??10100011112???21013012110010?11?121300001001100101?1101110121211?10?00
	MCP_1645_PV 1?0?2??2???10000?010?22??01010010?101?00100020112011201?120100211110??????021?????????2??1?11??10221120???1?1000????????????????????????????????????????????????????????????????
	Lisowicia_bojani ??????????????2????0??2???1?0?0?????????1111201?0??12010???1????????1?????????????????????????????1?120?10??101??1??????????????????11011112?10?010001000101???0001111??????1???
	Woznikella 110022?21??1?0?0?1??1????????????21?1?00???10????????01??????????????????????????????????????????????????????????1112???210130????0?1101?11?1??000100100?1?????????11??????110?0
;
END;
begin mrbayes;
	set autoclose=yes nowarn=yes;
	outgroup Biarmosuchus_tener;
	lset coding=informative rates=gamma; [MkPInf+G]
	prset ratepr=variable;
	mcmcp ngen= 30000000 relburnin=yes burninfrac=0.50 printfreq=1000 samplefreq=1000 temp=0.01 nruns=4 nchains=4 nswaps=2 savebrlens=yes;
PROPSET ExtSpr(Tau,V) $prob=10;
PROPSET ExtSS(Tau,V) $prob=15;
PROPSET ExtTbr(Tau,V) $prob=15;
PROPSET ParsSPR(Tau,V) $prob=15;
mcmc;
sump;
sumt contype=allcompat Outputname=all_taxa_MCTree.t;
sumt contype=halfcompat Outputname=all_taxa_MRCTree.t;
end;
