# Supplementary material for: Revisiting a long‐overlooked skull: Implications for the distribution of Dinodontosaurus brevirostris (Kannemeyeriiformes) in the Brazilian Triassic
Source: Anat Rec (Hoboken). 2025 Sep 29;309(7):1749–65. doi: 10.1002/ar.70056 (PMC13251750; doi:10.1002/ar.70056)
Supplement: Supplementary file 2 — Data S2. Supporting Information. [file AR-309-1749-s002.zip › Supplementary Material/phylogenetic analyses/data/2B_reduced.tnt]

nstates 32
xread
110 30
& [cont]
	Aulacephalodon_bainii           0.3 6.089 0.323 0.892 0.583 0.204 1.425 0.117 6.8 0.122 9.48 13.5 0.822 0.172 0.76 0.785 0.55 0.532 0.348 0.714 1.067 0.395 0.491
	Dicynodon_angielczyki           0.308 5.937 0.253 0.524 0.569 0.359 1.351 0.105 7.56 0.114 9.95 12.0 0.965 0.219 0.808 ? 0.476 ? ? ? ? ? ?
	Lystrosaurus_declivis           0.347 5.954 0.424 0.705 0.415 0.112 2.141 0.157 8.8 0.097 10.309 9.7 0.874 0.315 0.757 0.711 0.418 0.458 0.478 0.75 1.3 0.347 0.545
	Lystrosaurus_murrayi            0.288 6.003 0.427 0.726 0.466 0.143 2.002 0.175 8.4 0.101 10.358 11.7 0.816 0.316 0.793 0.754 0.478 0.46 0.441 0.843 1.455 0.392 0.605
	Shansiodon                      0.265 6.064 0.327 0.163 0.538 0.633 1.314 0.13 7.2 0.1 9.78 11.2 1.129 0.286 0.821 0.84 0.575 0.479 ? 0.758 1.363 0.363 0.675
	Tetragonias_njalilus            0.378 5.912 0.354 0.201 0.574 0.446 ? 0.125 6.8 0.088 10.009 10.4 1.004 0.205 0.858 0.796 0.447 0.481 0.3 0.675 1.852 0.304 0.596
	Vinceria_andina                 0.267 6.099 0.352 0.201 0.49 0.466 ? 0.137 7.0 0.153 10.552 11.3 0.983 ? ? ? ? ? ? ? ? ? ?
	Rhinodicynodon_gracile          0.304 6.213 0.253 0.5 0.523 0.435 1.568 0.1 ? ? 9.174 10.1 0.879 0.24 0.875 0.734 0.49 0.354 0.361 ? ? 0.352 0.383
	Acratophorus_argentinensis      0.329 ? 0.445 0.205 0.666 0.476 1.872 0.12 6.655 0.094 ? 8.055 1.031 ? 0.716 0.705 0.345 0.468 0.292 0.706 1.206 0.424 0.574
	Kannemeyeria_simocephalus       0.421 6.121 0.409 0.289 0.531 0.479 1.461 0.147 9.8 0.074 10.478 12.1 1.147 0.179 0.8 0.686 0.551 0.558 0.338 ? 1.381 0.372 0.411
	Kannemeyeria_lophorhinus        0.361 6.286 ? 0.663 ? 0.318 2.051 0.149 10.8 0.086 10.432 ? ? 0.077 0.786 0.542 ? ? ? ? ? ? ?
	Dolichuranus_primaevus          0.356 6.079 0.392 0.293 0.484 0.4 1.339 0.143 8.7 0.085 10.672 9.7 1.018 0.192 0.756 0.542 ? 0.519 ? ? ? 0.425 ?
	Sinokannemeyeria                0.42 6.14 0.478 0.543 0.382 0.175 1.505 0.161 5.9 0.109 10.469 ? 0.918 0.243 0.549 0.385 0.494 0.489 0.556 0.458 1.187 0.408 0.405
	Parakannemeyeria                0.455 6.28 0.377 0.359 0.354 0.195 1.468 0.122 7.5 0.102 9.688 12.3 0.92 0.166 0.79 0.515 0.467 0.52 0.478 0.443 1.465 0.411 0.294
	Xiyukannemeyeria_brevirostris   0.286 6.203 0.413 0.46 0.433 0.23 ? 0.169 8.5 0.086 10.027 8.9 0.795 0.32 ? 0.668 ? ? ? ? ? ? ?
	Rhadiodromus                    0.509 6.144 0.403 0.285 0.574 0.254 ? 0.122 6.9 0.088 10.023 10.8 1.085 ? ? ? ? ? 0.604 ? ? ? ?
	Wadiasaurus_indicus             0.423 6.105 0.337 0.539 0.506 0.523 ? 0.218 ? ? ? 10.6 1.052 0.344 0.9 0.81 0.607 0.563 0.45 0.562 1.239 0.417 0.355
	Shaanbeikannemeyeria            0.527 6.069 0.513 0.886 0.5 0.414 ? 0.157 7.8 0.176 10.642 11.3 1.432 ? 0.734 ? ? 0.58 ? ? ? 0.416 ?
	Angonisaurus_cruickshanki       0.339 6.301 0.514 0.667 0.572 0.6 1.491 0.19 5.9 0.06 10.206 10.0 1.012 0.143 0.785 0.722 ? 0.524 ? 0.647 2.541 ? ?
	Ufudocyclops_mukanelai          0.376 ? 0.468 0.45 0.515 0.332 1.409 0.156 9.31 ? ? 10.9 0.983 ? ? ? ? ? ? ? ? ? ?
	Placerias_hesternus             ? ? ? ? ? ? ? ? ? ? ? ? ? ? ? ? ? 0.49 0.499 ? ? ? ?
	Moghreberia_nmachouensis        ? ? ? ? ? ? ? ? ? ? ? ? ? ? ? ? ? ? ? ? ? ? ?
	Argodicynodon_boreni            ? ? ? ? ? ? ? ? ? ? ? ? ? 0.206 0.95 0.912 0.302 ? ? 0.86 2.3 ? 0.33
	Stahleckeria_potens             0.438 5.992 0.445 0.726 0.491 0.288 ? 0.183 11.1 0.052 10.284 8.7 0.953 0.237 0.856 0.897 0.442 0.53 ? 0.391 2.217 0.434 0.565
	Sangusaurus_parringtonii        0.411 6.177 0.461 0.618 ? 0.368 1.129 0.144 ? 0.091 ? 9.2 1.061 ? 0.832 ? ? ? ? 0.592 1.944 0.433 ?
	Ischigualastia_jenseni          0.482 6.139 0.423 0.331 0.479 0.528 1.39 0.151 5.7 0.064 10.023 ? 1.032 ? 0.912 0.841 0.419 0.577 0.561 ? 0.818 0.412 0.526
	Jachaleria_candelariensis       0.392 6.078 0.393 0.199 0.379 0.499 1.431 0.161 4.0 0.084 10.269 ? 0.766 ? 0.822 0.766 0.427 ? 0.529 ? 0.808 0.434 0.667
	Dinodontosaurus_brevirostris    0.321 ? 0.388 0.314 0.518 0.354 2.18 0.176 9.106 0.107 ? 9.69 1.01 ? ? ? ? ? ? ? ? ? ?
	Dinodontosaurus_tener           0.398 6.104 0.347 0.24 0.461 0.328 1.414 0.135 7.3 0.074 10.155 10.9 0.926 0.202 0.814 0.653 0.398 0.507 0.423 0.652 1.896 0.31 0.752
	MCP_1645_PV			0.297 ? 0.309 ? 0.341 0.365 ? 0.162 9.0 ? ? ? 0.906 ? ? ? ? ? ? ? ? ? ?
& [num]
	Aulacephalodon_bainii          111000002102011200[01]10[12]010010001110010021111001200011[01]0110000121014112100100100000111000
	Dicynodon_angielczyki          10000000210100011000021120001011000101111110112000211111001120111511?????????????????00
	Lystrosaurus_declivis          111110002112121110010211001010110001011102101121002110010011220115103???1?0110110110?01
	Lystrosaurus_murrayi           111110002112021100010211001010110001011102101121?0211111000122011510??001101101?0110?01
	Shansiodon                     110000002112?00110100211201121010011??11?2101???0?210?110010220?0?1?2?001?11010?1111000
	Tetragonias_njalilus           110000002[12]1200010010011120112101001101110210102101?111110011120105112000101100011211000
	Vinceria_andina                ?1000000221200?100100111201121010001?1???2101021??210?11?????????????????????????????00
	Rhinodicynodon_gracile         ?100000021121001101001112011200100110?1?12101???0?21??0100?122?1??1???001001?0011211000
	Acratophorus_argentinensis     1000011022031001101112112010??010001011?1211102101220?1001111????5012000101100011?01000
	Kannemeyeria_simocephalus      ?00001102203100110111211211021110001011112101011112201100111220115113001100100010111002
	Kannemeyeria_lophorhinus       ?00021112203100200111111211021110?01?111?2101111012?01000??112?10?00??00??1?1?0??????02
	Dolichuranus_primaevus         ?100011022030001001101112110210100010111011010610?22001001?112?10?1???000?1001??0211000
	Sinokannemeyeria               ?0002120220310?1001112112010110100111111?2101?21??2?0?10011112??0?1?20001011010?0111000
	Parakannemeyeria               ?10020212203?011001112112010110100110111?21010110?2?0110011112????1?3?0010010001[01]1?1000
	Xiyukannemeyeria_brevirostris  ?10020202213?0110011121120101?01001101?1?2??1021??2?0?000??112????1???0?1?11000?0111000
	Rhadiodromus                   ?1000010220310[01]10011111120102?010001?11?11??1???11220?110????????????????????????????00
	Wadiasaurus_indicus            ?0000110[12]20??0010??01?11011??10100010????2101?????2?0?10?1????????1?20101?111101111100?
	Shaanbeikannemeyeria           ?100001022031001001111112010?1110011?1111?101?21??220?100??012?????1??001???10??01???02
	Angonisaurus_cruickshanki      ?1000?01111??00100110011001111010001?1??1?101??10?210?110?111201001?3?001010??01??11110
	Ufudocyclops_mukanelai         ??00001?1102?00100110011011112010001011212111011?1?10?1100?1120????1?????????????????10
	Placerias_hesternus            ?0002000200310?1001111100011120101010????????051102?0?101?10??0?1????01110?00?011111111
	Moghreberia_nmachouensis       ?00020202203?0??001112100011120?010101111?10?????02?0?101???120???0???????????????1???0
	Argodicynodon_boreni           ??002???200?????01111211[02]01112010101??????????????220?0010?012011011??1110100?0???1??1?
	Stahleckeria_potens            ?10001211103100101111011001012010001011111111011112111100011120110013110101101011101010
	Sangusaurus_parringtonii       ?10000111103100201110111101022010000??111210101111211?100011121110013?????????01110??13
	Ischigualastia_jenseni         ?10001211103100101111111201122010000111??2101051?1230?1000?11??1?00?2110011001011101011
	Jachaleria_candelariensis      110001111113101101110211201122010000111102101011?123001000??????????21010?1??10111???10
	Dinodontosaurus_brevirostris   ?10000102113100100100211201121010011011001101011?1211110001??????????????????????????00
	Dinodontosaurus_tener          ?10000102113100100100211201121010011011001101011?1211110001112000?1?3000101001010210?00
	MCP_1645_PV		       ?100001?211?101?00100211201121010011??1?????1?1??1210?1000?????????????????????????????
;
proc /;
