# Supplementary material for: Revisiting a long‐overlooked skull: Implications for the distribution of Dinodontosaurus brevirostris (Kannemeyeriiformes) in the Brazilian Triassic
Source: Anat Rec (Hoboken). 2025 Sep 29;309(7):1749–65. doi: 10.1002/ar.70056 (PMC13251750; doi:10.1002/ar.70056)
Supplement: Supplementary file 2 — Data S2. Supporting Information. [file AR-309-1749-s002.zip › Supplementary Material/phylogenetic analyses/data/1A_all_taxa.NEX]

#NEXUS
[written Mon Aug 25 15:32:51 BRT 2025 by Mesquite  version 3.81 (build 955) at DESKTOP-3OTQJCC/10.13.175.220]

BEGIN TAXA;
	TITLE Taxa;
	DIMENSIONS NTAX=121;
	TAXLABELS
		Biarmosuchus_tener Hipposaurus_boonstrai Archaeosyodon_praeventor Titanophoneus_potens Gorgonops_torvus Lycosuchus_vanderrieti Glanosuchus_macrops Biseridens_qilianicus Anomocephalus_africanus Tiarajudens_eccentricus Otsheria_netzvetajevi Ulemica Suminia_getmanovi Patranomodon_nyaphulii Galeops_whaitsi Galepus_jouberti Galechirus_scholtzi Eodicynodon_oelofseni Eodicynodon_oosthuizeni Colobodectes_cluveri Lanthanostegus_mohoii Eosimops_newtoni Diictodon_feliceps Robertia_broomiana Prosictodon_dubei Abajudon_kaayai Niassodon_mfumukasi Brachyprosopus_broomi Endothiodon_tolani Endothiodon_bathystoma Pristerodon_mackayi Emydops Compsodon_helmoedi Digalodon_rubidgei Thliptosaurus_imperforatus Rastodon_procurvidens Dicynodontoides Kombuisia_frerensis Myosaurus_gracilis Kembawacela_kitchingi Cistecephalus_microrhinus Sauroscaptor_tharavati Cistecephaloides_boonstrai Kawingasaurus_fossilis Daqingshanodon_limbus Keyseria_benjamini Rhachiocephalus_magnus Kitchinganomodon_crassus Oudenodon_bainii Tropidostoma_dubium Australobarbarus Syops_vanhoepeni Odontocyclops_whaitsi Idelesaurus_tataricus Bulbasaurus_phylloxyron Aulacephalodon_bainii Pelanomodon_moschops Geikia_locusticeps Geikia_elginensis Elph_borealis Interpresosaurus_blomi Katumbia_parringtoni Delectosaurus_arefjevi Dicynodon_lacerticeps Dicynodon_angielczyki Daptocephalus_huenei Daptocephalus_leoniceps Dinanomodon_gilli Peramodon_amalitzkii Taoheodon_baizhijuni Counillonia_superoculis Repelinosaurus_robustus Vivaxosaurus_trautscholdi Jimusaria_sinkianensis Sintocephalus_alticeps Basilodon_woodwardi Turfanodon_bogdaensis Gordonia_traquairi Euptychognathus_bathyrhynchus Lystrosaurus_hedini Lystrosaurus_maccaigi Lystrosaurus_curvatus Lystrosaurus_declivis Lystrosaurus_murrayi Shansiodon Tetragonias_njalilus Vinceria_andina Rhinodicynodon_gracile Acratophorus_argentinensis Kannemeyeria_simocephalus Kannemeyeria_aganosteus Kannemeyeria_lophorhinus Dolichuranus_primaevus Sinokannemeyeria Parakannemeyeria Xiyukannemeyeria_brevirostris Rabidosaurus_cristatus Rhadiodromus Wadiasaurus_indicus Shaanbeikannemeyeria Rechnisaurus_cristarhynchus Uralokannemeyeria_vjuschkovi Angonisaurus_cruickshanki Ufudocyclops_mukanelai Zambiasaurus_submersus Placerias_hesternus Moghreberia_nmachouensis Pentasaurus_goggai Argodicynodon_boreni Stahleckeria_potens Sangusaurus_parringtonii Sangusaurus_sp Eubrachiosaurus_browni Ischigualastia_jenseni Jachaleria_candelariensis Jachaleria_colorata Dinodontosaurus_brevirostris Dinodontosaurus_tener 'MCP_1645_PV' Lisowicia_bojani Woznikella 
	;

END;


BEGIN CHARACTERS;
	TITLE  Continuous_characters;
	DIMENSIONS  NCHAR=23;
	FORMAT DATATYPE = CONTINUOUS GAP = - MISSING = ?;
CHARSTATELABELS 
		1 1._Length_of_preorbital_region_of_skull_relative_to_basal_length_of_skull.,
		2 '2.	Relative length of premaxillary secondary palate.',
		3 '3.	Minimum width of interorbital skull roof relative to basal length of skull.',
		4 '4.	Relative width of temporal bar at level of postorbital bar versus the relative width at the junction of the intertemporal bar with the occipital plate.',
		5 '5.	Length of temporal fenestra relative to basal length of skull.',
		6 '6.	Relative position of pineal foramen, measured as the ratio of dorsal skull length posterior to the foramen versus dorsal skull length anterior to the foramen.',
		7 '7.	Height of anterior pterygoid keel in lateral view relative height of non-keel ramus.',
		8 '8.	Width of median pterygoid plate relative to basal skull length.',
		9 '9.	Angle formed by the posterior pterygoid rami.',
		10 '10.	Length of interpterygoid vacuity relative to basal length of skull.',
		11 '11.	Relative area of the internal nares.',
		12 '12.	Angle between ascending and zygomatic processes of the squamosal.',
		13 '13.	Angulation of the occiput relative to the palate, expressed the ratio of dorsal and basal lengths of the skull.',
		14 '14.	Ratio of the height relative to the length of mandibular fenestra in lateral view.',
		15 '15.	Ratio of height of dentary ramus to height of dentary symphysis.',
		16 '16.	Ratio of maximum height of postdentary bones (excluding reflected lamina of angular) to the height of the dentary ramus.',
		17 '17.	Ratio of minimum width of the scapula to maximum width of dorsal end of scapula.',
		18 '18.	Length of the deltopectoral crest relative to total length of the humerus. ',
		19 '19.	Maximum width of the distal end of the radius relative to the maximum length of the radius.',
		20 '20.	Ratio of posterior iliac process length to acetabulum diameter.',
		21 '21.	Ratio of anterior iliac process length to acetabulum diameter.',
		22 '22.	Length of trochanteric crest on femur relative to length of femur.',
		23 '23.	Breadth of scapula measured as ratio of maximal proximal width of scapula versus length of scapula (measured from dorsal edge of glenoid to proximal tip).' ; 
	MATRIX
	Biarmosuchus_tener              0.693 ? 0.261 ? 0.148 0.029 ? ? 5.8 ? ? ? 1.06 ? 0.502 1.87 ? 0.446 ? 0.553 0.426 0.0 ?
	Hipposaurus_boonstrai           0.606 ? 0.263 0.842 0.19 0.046 ? ? 3.5 ? ? ? 1.07 ? 0.539 2.63 0.667 0.367 0.125 ? ? 0.0 0.222
	Archaeosyodon_praeventor        ? ? ? ? ? 0.104 ? ? 5.6 ? ? ? ? ? 0.92 ? ? ? ? ? ? ? ?
	Titanophoneus_potens            0.758 ? 0.244 0.7 0.227 0.051 ? ? 6.2 ? ? ? 1.16 ? 0.855 1.62 0.5 0.292 0.274 0.5 ? 0.0 0.343
	Gorgonops_torvus                0.504 ? 0.29 1.15 0.305 0.072 ? ? 8.5 ? ? ? 0.977 ? ? ? ? 0.329 ? ? ? ? ?
	Lycosuchus_vanderrieti          0.509 ? 0.261 0.333 0.352 0.303 ? ? 7.7 0.094 ? ? 1.06 ? 0.595 1.71 0.5 0.333 0.294 ? ? 0.0 0.4
	Glanosuchus_macrops             0.547 ? 0.145 0.25 0.367 0.218 ? ? 5.3 0.05 ? ? 1.02 ? 0.718 2.12 0.545 0.309 0.2 0.833 ? 0.0 0.342
	Biseridens_qilianicus           ? ? ? 1.032 ? 0.094 ? ? ? ? ? 11.0 ? ? 0.956 ? ? ? ? ? ? ? ?
	Anomocephalus_africanus         ? ? ? ? ? ? ? ? ? ? ? ? ? ? ? ? ? ? ? ? ? ? ?
	Tiarajudens_eccentricus         ? ? ? ? ? ? ? ? ? ? ? ? ? ? ? ? ? 0.396 0.164 ? ? ? ?
	Otsheria_netzvetajevi           0.381 5.425 0.231 ? 0.512 0.108 ? 0.181 5.3 0.108 10.95 15.5 0.86 ? ? ? ? ? ? ? ? ? ?
	Ulemica                         0.47 5.364 0.125 1.06 0.407 0.102 ? 0.216 4.9 ? 10.905 15.4 1.098 0.294 0.964 1.135 ? ? ? ? ? ? ?
	Suminia_getmanovi               0.336 4.879 0.205 ? 0.23 0.105 ? 0.198 5.0 0.09 10.455 11.6 0.902 0.395 0.899 1.136 0.558 0.299 0.133 0.709 0.966 0.0 0.186
	Patranomodon_nyaphulii          0.29 ? 0.228 0.914 0.272 0.076 ? 0.202 6.0 0.043 11.029 13.7 0.744 0.476 1.25 1.059 ? ? ? ? ? 0.0 ?
	Galeops_whaitsi                 0.339 5.325 0.18 ? 0.327 ? ? 0.136 4.1 ? 10.385 ? ? 0.489 0.831 0.968 0.646 0.356 0.181 ? ? ? 0.257
	Galepus_jouberti                ? ? ? 0.855 ? ? ? ? ? ? ? ? ? ? ? ? ? 0.351 0.149 ? ? 0.0 ?
	Galechirus_scholtzi             ? ? ? ? ? ? ? ? ? ? ? ? ? 0.355 0.865 0.7 ? 0.401 0.206 ? ? 0.0 ?
	Eodicynodon_oelofseni           0.351 ? ? 0.968 0.435 ? 2.47 ? ? ? ? 12.0 ? 0.259 0.708 ? ? ? ? ? ? ? ?
	Eodicynodon_oosthuizeni         0.322 5.555 0.234 0.908 0.518 0.111 2.501 0.14 8.2 0.182 10.457 9.0 0.847 0.253 0.698 1.061 0.446 0.509 0.244 0.3 0.5 0.0 0.475
	Colobodectes_cluveri            0.203 5.714 0.195 ? 0.52 0.269 2.07 0.142 6.6 0.206 10.177 ? 0.948 ? ? ? ? ? ? ? ? ? ?
	Lanthanostegus_mohoii           ? ? ? 0.661 ? ? 2.434 ? ? ? ? ? ? ? ? ? ? ? ? ? ? ? ?
	Eosimops_newtoni                0.186 5.89 0.243 0.795 0.541 0.257 2.014 0.126 8.1 0.172 9.402 11.3 0.831 0.402 0.803 0.904 0.633 0.466 0.26 ? ? 0.0 0.444
	Diictodon_feliceps              0.247 5.925 0.223 0.64 0.534 0.273 1.702 0.135 8.0 0.214 9.418 11.9 0.881 0.257 0.742 0.901 0.443 0.486 0.297 0.67 1.388 0.0 0.366
	Robertia_broomiana              0.237 5.863 0.197 0.721 0.555 0.259 1.681 0.108 8.6 0.199 9.417 9.8 0.85 0.132 0.711 0.868 0.487 0.502 0.227 ? ? 0.0 0.309
	Prosictodon_dubei               0.238 5.807 0.171 0.864 0.548 0.228 2.469 0.098 8.1 0.131 9.78 9.3 0.881 ? 0.834 0.637 ? ? ? ? ? ? ?
	Abajudon_kaayai                 0.279 5.215 0.277 1.03 0.412 0.126 2.844 0.146 9.4 0.173 ? 8.0 0.907 0.302 0.898 1.016 ? ? ? ? ? ? ?
	Niassodon_mfumukasi             ? ? ? 0.867 ? ? 1.548 ? 8.4 ? ? 9.5 0.697 0.29 0.859 0.938 ? ? ? 0.214 1.145 ? ?
	Brachyprosopus_broomi           0.231 5.81 0.19 0.998 0.515 0.338 1.847 0.129 6.8 0.15 9.687 10.6 0.898 0.132 0.715 0.824 0.612 0.437 ? ? ? 0.0 0.315
	Endothiodon_tolani              0.328 ? ? 0.396 ? 0.025 1.505 0.109 10.6 ? ? ? 0.902 0.319 0.723 0.825 ? ? ? ? ? ? ?
	Endothiodon_bathystoma          0.335 5.396 0.378 0.268 0.599 0.4 1.457 0.111 8.1 0.147 9.694 7.1 0.988 0.373 0.798 0.73 0.554 0.491 0.406 0.301 0.964 0.0 0.414
	Pristerodon_mackayi             0.225 5.874 0.184 1.026 0.582 0.222 1.751 0.123 10.0 0.206 9.578 11.2 0.813 0.208 0.723 0.928 0.594 0.43 0.277 0.275 0.5 0.0 0.275
	Emydops                         0.22 5.872 0.204 0.906 0.537 0.166 1.646 0.118 9.8 0.176 9.667 9.3 0.84 0.398 0.692 0.955 0.668 0.428 0.23 0.454 1.283 0.0 0.353
	Compsodon_helmoedi              0.196 5.874 0.207 1.066 0.431 0.187 1.71 0.082 10.3 0.22 9.858 11.0 0.817 ? ? ? ? ? ? ? ? ? ?
	Digalodon_rubidgei              0.354 6.155 0.294 0.899 0.473 0.139 1.565 0.134 ? 0.173 ? ? 0.871 0.293 ? ? ? ? ? ? ? ? ?
	Thliptosaurus_imperforatus      0.279 ? 0.198 0.84 0.407 ? 1.5 0.116 ? ? ? ? ? ? 0.75 0.667 ? ? ? ? ? ? ?
	Rastodon_procurvidens           0.197 ? 0.199 0.742 0.558 0.298 ? 0.123 6.6 0.105 ? 12.0 0.798 0.1 0.623 0.667 ? ? ? ? ? ? ?
	Dicynodontoides                 0.269 5.95 0.24 0.764 0.539 0.211 1.492 0.085 8.823 0.181 9.814 11.9 0.887 ? 0.726 0.924 0.304 0.497 ? 0.167 2.5 0.406 0.359
	Kombuisia_frerensis             0.193 5.976 0.202 0.4 0.555 ? 1.589 0.195 ? ? 9.645 ? 0.746 ? 0.684 ? ? ? ? ? ? ? ?
	Myosaurus_gracilis              0.26 5.902 0.275 1.032 0.483 0.108 1.59 0.085 9.6 0.208 9.775 9.6 0.853 0.348 0.958 0.942 0.586 ? ? ? ? ? 0.208
	Kembawacela_kitchingi           0.372 5.948 0.383 1.487 0.357 0.042 1.455 0.132 10.55 ? 10.173 11.65 0.969 0.415 0.726 0.99 ? ? ? 0.818 1.48 ? ?
	Cistecephalus_microrhinus       0.279 6.056 0.289 1.139 0.509 0.088 1.49 0.117 9.55 ? 9.965 10.2 0.872 0.38 0.687 0.789 0.485 0.403 0.317 0.754 1.857 0.0 0.324
	Sauroscaptor_tharavati          0.281 ? 0.298 1.339 0.421 0.048 ? ? ? ? ? ? 0.912 0.564 0.73 0.714 ? ? ? ? ? ? ?
	Cistecephaloides_boonstrai      0.311 6.047 0.425 1.319 0.372 0.04 ? 0.194 ? ? 10.305 12.5 0.632 0.346 0.796 0.914 ? ? ? ? ? ? ?
	Kawingasaurus_fossilis          0.308 5.933 0.33 1.404 0.34 ? 1.5 0.135 10.7 ? 10.119 10.0 0.836 0.286 ? 0.964 0.298 0.419 ? ? ? ? 0.446
	Daqingshanodon_limbus           0.282 6.112 0.26 0.619 0.442 0.18 1.528 0.08 ? 0.189 9.34 10.3 0.808 0.212 0.677 0.819 ? ? ? ? ? ? ?
	Keyseria_benjamini              0.244 6.155 0.159 1.034 0.605 0.203 1.6 0.083 6.3 ? ? 9.0 0.831 ? ? ? ? ? ? ? ? ? ?
	Rhachiocephalus_magnus          0.329 6.094 0.271 0.738 0.598 0.606 1.48 0.094 8.8 0.143 9.17 12.8 1.011 0.167 0.838 0.777 0.501 0.506 ? ? ? ? 0.372
	Kitchinganomodon_crassus        0.32 6.137 0.318 0.708 0.566 0.752 1.556 0.108 7.4 0.07 9.747 11.1 0.936 0.165 0.843 0.752 ? 0.466 ? ? ? ? ?
	Oudenodon_bainii                0.281 6.054 0.173 0.844 0.609 0.271 1.458 0.092 8.1 0.141 9.219 11.3 0.864 0.264 0.798 0.745 0.57 0.491 0.366 0.514 0.765 0.353 0.411
	Tropidostoma_dubium             0.284 5.989 0.197 0.899 0.565 0.277 1.436 0.098 8.8 0.14 9.106 12.4 0.875 0.237 0.758 0.766 0.531 0.503 ? 0.474 1.368 0.345 0.378
	Australobarbarus                0.333 6.058 0.183 0.697 0.561 0.298 1.324 0.101 6.1 0.16 9.822 13.35 0.882 0.193 0.624 0.694 0.466 0.485 ? 0.848 1.033 0.333 0.391
	Syops_vanhoepeni                ? ? ? 0.484 ? 0.343 ? ? ? ? ? ? ? ? ? ? ? ? ? ? ? ? ?
	Odontocyclops_whaitsi           0.376 6.066 0.232 0.988 0.551 0.232 1.448 0.092 10.1 0.131 9.74 12.3 0.929 0.213 0.787 0.731 0.551 0.518 0.427 0.435 1.13 0.426 0.491
	Idelesaurus_tataricus           0.367 5.967 0.175 1.022 0.5 0.174 1.497 0.107 8.25 0.173 10.118 13.5 0.969 0.204 0.693 0.764 ? ? ? ? ? ? ?
	Bulbasaurus_phylloxyron         0.284 6.003 0.25 0.562 0.534 0.233 1.362 0.112 10.333 0.052 9.851 14.78 0.887 ? 0.643 ? ? ? ? ? ? ? ?
	Aulacephalodon_bainii           0.3 6.089 0.323 0.892 0.583 0.204 1.425 0.117 6.8 0.122 9.48 13.5 0.822 0.172 0.76 0.785 0.55 0.532 0.348 0.714 1.067 0.395 0.491
	Pelanomodon_moschops            0.289 6.093 0.305 0.912 0.584 0.213 1.468 0.104 9.4 0.155 9.414 12.3 0.801 ? 0.856 0.742 ? ? ? ? ? ? ?
	Geikia_locusticeps              0.256 6.049 0.278 0.908 0.514 0.251 1.627 0.104 8.72 0.141 9.392 13.9 0.756 0.205 0.818 0.848 ? ? ? ? ? ? ?
	Geikia_elginensis               0.366 ? 0.521 0.846 0.529 ? 1.429 ? ? ? ? 13.1 0.829 0.212 0.9 0.987 ? ? ? ? ? ? ?
	Elph_borealis                   0.279 5.927 0.186 0.64 0.544 0.29 1.515 0.157 8.9 ? ? 13.0 0.914 ? 0.781 ? ? ? ? ? ? ? ?
	Interpresosaurus_blomi          ? ? ? ? ? ? ? ? ? ? ? ? ? ? ? ? ? ? ? ? ? ? ?
	Katumbia_parringtoni            0.196 5.868 0.22 0.527 0.541 0.347 1.489 0.112 9.3 0.132 9.928 14.4 ? ? 0.833 0.822 ? ? ? ? ? ? ?
	Delectosaurus_arefjevi          0.369 5.861 0.258 0.702 0.546 0.334 1.618 0.119 7.8 0.13 9.798 14.7 0.985 ? ? ? ? ? ? ? ? ? ?
	Dicynodon_lacerticeps           0.324 5.982 0.253 0.607 0.546 0.359 1.485 0.117 7.7 0.121 9.869 11.9 0.926 0.241 0.749 0.766 ? ? ? ? ? ? ?
	Dicynodon_angielczyki           0.308 5.937 0.253 0.524 0.569 0.359 1.351 0.105 7.56 0.114 9.95 12.0 0.965 0.219 0.808 ? 0.476 ? ? ? ? ? ?
	Daptocephalus_huenei            0.292 6.091 0.23 0.564 0.569 0.414 1.25 0.123 ? 0.117 9.68 ? 1.024 ? ? ? ? 0.543 ? ? ? ? ?
	Daptocephalus_leoniceps         0.268 6.091 0.237 0.539 0.567 0.437 1.5 0.118 6.4 0.111 9.378 ? 0.8584 0.238 0.763 0.75 ? 0.545 ? ? 1.667 ? ?
	Dinanomodon_gilli               0.337 6.17 0.205 0.48 0.577 0.522 1.347 0.116 7.8 0.107 9.751 9.9 1.047 0.186 ? 0.724 ? ? ? ? ? ? ?
	Peramodon_amalitzkii            0.272 ? 0.224 0.563 0.553 0.369 ? ? ? ? ? 9.5 0.839 0.167 0.676 0.68 0.463 ? ? ? ? ? 0.494
	Taoheodon_baizhijuni            0.24 6.1 0.237 ? ? 0.26 1.18 0.11 ? 0.105 9.64 ? 0.91 0.285 ? ? ? ? ? ? ? ? ?
	Counillonia_superoculis         0.297 5.068 ? ? 0.276 0.134 ? 0.131 8.333 0.14 ? 9.616 0.876 ? ? ? ? ? ? ? ? ? ?
	Repelinosaurus_robustus         0.2 ? 0.295 ? 0.408 0.281 ? ? ? ? ? 14.698 0.829 ? ? ? ? ? ? ? ? ? ?
	Vivaxosaurus_trautscholdi       0.38 6.019 0.23 0.685 0.481 0.285 1.824 0.116 7.9 0.121 10.203 13.9 1.041 0.203 0.702 0.731 0.317 0.544 ? ? ? ? 0.641
	Jimusaria_sinkianensis          0.307 ? 0.278 0.672 0.767 0.464 1.443 0.089 7.2 0.098 ? 8.9 0.992 0.251 ? 0.699 ? ? ? ? ? ? ?
	Sintocephalus_alticeps          0.354 5.969 0.244 0.516 0.522 0.294 1.338 0.124 6.5 0.132 9.399 9.6 1.022 ? ? ? ? ? ? ? ? ? ?
	Basilodon_woodwardi             0.315 5.994 0.212 0.722 0.497 0.225 1.305 0.128 5.7 0.139 9.599 12.6 0.814 ? ? ? ? ? ? ? ? ? ?
	Turfanodon_bogdaensis           ? ? ? 0.588 ? 0.405 1.327 ? ? ? ? 10.3 0.895 ? ? ? ? ? ? ? ? ? ?
	Gordonia_traquairi              0.252 ? 0.139 0.65 0.604 0.309 ? ? ? ? ? ? 0.924 0.188 ? 0.773 0.543 0.49 0.144 ? ? ? 0.476
	Euptychognathus_bathyrhynchus   0.336 6.028 0.13 0.562 0.56 0.238 1.559 0.091 6.5 0.084 9.663 10.25 0.792 ? 0.79 0.815 ? ? ? ? ? ? ?
	Lystrosaurus_hedini             0.32 6.111 0.414 0.705 0.413 0.146 1.471 0.174 9.2 0.079 10.203 11.4 0.673 0.294 0.691 0.781 ? ? ? ? ? ? ?
	Lystrosaurus_maccaigi           0.274 6.072 0.347 0.656 0.325 0.108 1.764 0.165 8.4 0.123 10.022 10.9 0.805 0.354 0.711 0.706 ? 0.526 0.54 ? ? 0.389 ?
	Lystrosaurus_curvatus           0.315 6.005 0.383 0.689 0.417 0.119 1.664 0.162 7.4 0.086 10.145 8.6 0.906 0.289 0.767 0.643 0.473 0.485 0.465 0.787 1.484 0.313 0.489
	Lystrosaurus_declivis           0.347 5.954 0.424 0.705 0.415 0.112 2.141 0.157 8.8 0.097 10.309 9.7 0.874 0.315 0.757 0.711 0.418 0.458 0.478 0.75 1.3 0.347 0.545
	Lystrosaurus_murrayi            0.288 6.003 0.427 0.726 0.466 0.143 2.002 0.175 8.4 0.101 10.358 11.7 0.816 0.316 0.793 0.754 0.478 0.46 0.441 0.843 1.455 0.392 0.605
	Shansiodon                      0.265 6.064 0.327 0.163 0.538 0.633 1.314 0.13 7.2 0.1 9.78 11.2 1.129 0.286 0.821 0.84 0.575 0.479 ? 0.758 1.363 0.363 0.675
	Tetragonias_njalilus            0.378 5.912 0.354 0.201 0.574 0.446 ? 0.125 6.8 0.088 10.009 10.4 1.004 0.205 0.858 0.796 0.447 0.481 0.3 0.675 1.852 0.304 0.596
	Vinceria_andina                 0.267 6.099 0.352 0.201 0.49 0.466 ? 0.137 7.0 0.153 10.552 11.3 0.983 ? ? ? ? ? ? ? ? ? ?
	Rhinodicynodon_gracile          0.304 6.213 0.253 0.5 0.523 0.435 1.568 0.1 ? ? 9.174 10.1 0.879 0.24 0.875 0.734 0.49 0.354 0.361 ? ? 0.352 0.383
	Acratophorus_argentinensis      0.329 ? 0.445 0.205 0.666 0.476 1.872 0.12 6.655 0.094 ? 8.055 1.031 ? 0.716 0.705 0.345 0.468 0.292 0.706 1.206 0.424 0.574
	Kannemeyeria_simocephalus       0.421 6.121 0.409 0.289 0.531 0.479 1.461 0.147 9.8 0.074 10.478 12.1 1.147 0.179 0.8 0.686 0.551 0.558 0.338 ? 1.381 0.372 0.411
	Kannemeyeria_aganosteus         ? ? ? ? ? ? ? ? ? ? ? ? ? ? ? ? ? ? ? ? ? ? ?
	Kannemeyeria_lophorhinus        0.361 6.286 ? 0.663 ? 0.318 2.051 0.149 10.8 0.086 10.432 ? ? 0.077 0.786 0.542 ? ? ? ? ? ? ?
	Dolichuranus_primaevus          0.356 6.079 0.392 0.293 0.484 0.4 1.339 0.143 8.7 0.085 10.672 9.7 1.018 0.192 0.756 0.542 ? 0.519 ? ? ? 0.425 ?
	Sinokannemeyeria                0.42 6.14 0.478 0.543 0.382 0.175 1.505 0.161 5.9 0.109 10.469 ? 0.918 0.243 0.549 0.385 0.494 0.489 0.556 0.458 1.187 0.408 0.405
	Parakannemeyeria                0.455 6.28 0.377 0.359 0.354 0.195 1.468 0.122 7.5 0.102 9.688 12.3 0.92 0.166 0.79 0.515 0.467 0.52 0.478 0.443 1.465 0.411 0.294
	Xiyukannemeyeria_brevirostris   0.286 6.203 0.413 0.46 0.433 0.23 ? 0.169 8.5 0.086 10.027 8.9 0.795 0.32 ? 0.668 ? ? ? ? ? ? ?
	Rabidosaurus_cristatus          0.464 ? ? 0.268 0.607 ? ? ? ? ? ? ? ? ? ? ? ? ? ? ? ? ? ?
	Rhadiodromus                    0.509 6.144 0.403 0.285 0.574 0.254 ? 0.122 6.9 0.088 10.023 10.8 1.085 ? ? ? ? ? 0.604 ? ? ? ?
	Wadiasaurus_indicus             0.423 6.105 0.337 0.539 0.506 0.523 ? 0.218 ? ? ? 10.6 1.052 0.344 0.9 0.81 0.607 0.563 0.45 0.562 1.239 0.417 0.355
	Shaanbeikannemeyeria            0.527 6.069 0.513 0.886 0.5 0.414 ? 0.157 7.8 0.176 10.642 11.3 1.432 ? 0.734 ? ? 0.58 ? ? ? 0.416 ?
	Rechnisaurus_cristarhynchus     0.51 5.971 0.436 0.154 ? 0.211 ? 0.14 9.9 ? ? ? ? ? ? ? ? ? ? ? ? ? ?
	Uralokannemeyeria_vjuschkovi    0.49 ? 0.407 0.526 0.454 0.233 ? 0.147 ? 0.091 ? 11.9 1.154 ? ? ? ? ? ? 0.819 1.193 ? ?
	Angonisaurus_cruickshanki       0.339 6.301 0.514 0.667 0.572 0.6 1.491 0.19 5.9 0.06 10.206 10.0 1.012 0.143 0.785 0.722 ? 0.524 ? 0.647 2.541 ? ?
	Ufudocyclops_mukanelai          0.376 ? 0.468 0.45 0.515 0.332 1.409 0.156 9.31 ? ? 10.9 0.983 ? ? ? ? ? ? ? ? ? ?
	Zambiasaurus_submersus          ? ? ? ? ? ? ? ? ? ? ? ? ? ? ? ? ? 0.498 ? ? ? 0.401 ?
	Placerias_hesternus             ? ? ? ? ? ? ? ? ? ? ? ? ? ? ? ? ? 0.49 0.499 ? ? ? ?
	Moghreberia_nmachouensis        ? ? ? ? ? ? ? ? ? ? ? ? ? ? ? ? ? ? ? ? ? ? ?
	Pentasaurus_goggai              ? ? ? ? ? ? ? ? ? ? ? ? ? ? ? ? ? ? ? ? ? ? ?
	Argodicynodon_boreni            ? ? ? ? ? ? ? ? ? ? ? ? ? 0.206 0.95 0.912 0.302 ? ? 0.86 2.3 ? 0.33
	Stahleckeria_potens             0.438 5.992 0.445 0.726 0.491 0.288 ? 0.183 11.1 0.052 10.284 8.7 0.953 0.237 0.856 0.897 0.442 0.53 ? 0.391 2.217 0.434 0.565
	Sangusaurus_parringtonii        0.411 6.177 0.461 0.618 ? 0.368 1.129 0.144 ? 0.091 ? 9.2 1.061 ? 0.832 ? ? ? ? 0.592 1.944 0.433 ?
	Sangusaurus_sp                  ? ? ? ? ? ? ? ? ? ? ? ? ? ? ? ? ? ? ? ? ? ? ?
	Eubrachiosaurus_browni          ? ? ? ? ? ? ? ? ? ? ? ? ? ? ? ? ? 0.538 ? ? 1.789 ? ?
	Ischigualastia_jenseni          0.482 6.139 0.423 0.331 0.479 0.528 1.39 0.151 5.7 0.064 10.023 ? 1.032 ? 0.912 0.841 0.419 0.577 0.561 ? 0.818 0.412 0.526
	Jachaleria_candelariensis       0.392 6.078 0.393 0.199 0.379 0.499 1.431 0.161 4.0 0.084 10.269 ? 0.766 ? 0.822 0.766 0.427 ? 0.529 ? 0.808 0.434 0.667
	Jachaleria_colorata             ? ? ? ? ? ? ? ? ? ? ? ? ? ? ? ? ? ? ? ? ? ? ?
	Dinodontosaurus_brevirostris    0.321 ? 0.388 0.314 0.518 0.354 2.18 0.176 9.106 0.107 ? 9.69 1.01 ? ? ? ? ? ? ? ? ? ?
	Dinodontosaurus_tener           0.398 6.104 0.347 0.24 0.461 0.328 1.414 0.135 7.3 0.074 10.155 10.9 0.926 0.202 0.814 0.653 0.398 0.507 0.423 0.652 1.896 0.31 0.752
	'MCP_1645_PV'                   0.297 ? 0.309 ? 0.341 0.365 ? 0.162 9.0 ? ? ? 0.906 ? ? ? ? ? ? ? ? ? ?
	Lisowicia_bojani                ? ? ? ? ? ? ? ? ? ? ? ? ? ? ? ? 0.517 0.576 0.522 0.764 0.963 0.438 0.457
	Woznikella                      ? ? ? ? ? ? ? ? ? ? ? ? ? ? ? 0.93 0.362 ? ? ? ? ? 0.371

;

END;
BEGIN CHARACTERS;
	TITLE  Character_Matrix;
	DIMENSIONS  NCHAR=176;
	FORMAT DATATYPE = STANDARD RESPECTCASE GAP = - MISSING = ? SYMBOLS = "  0 1 2 3 4 5 6 7 8 9 A B C D E F G H J K M N P Q R S T U V W X Y Z";
	CHARSTATELABELS 
		1 '1.	Premaxillae unfused (0) or fused (1).',
		2 '2.	Paired anterior ridges on palatal surface of premaxilla absent (0), present and converge posteriorly (1), or present and do not converge (2).',
		3 '3.	Lateral anterior palatal ridges absent (0) or present (1).',
		4 '4.	Rounded depression on anterior palatal surface of premaxilla: absent (0); present (1).',
		5 '5.	Posterior median ridge on palatal surface of premaxilla absent (0), present with a flattened, expanded anterior area (1), or present without a flattened, expanded anterior area (2).',
		6 '6.	Palatal surface of premaxilla with well-defined depressions with curved sides lateral to median ridge (if present) (0), with distinct accessory ridges lateral to medial ridge (1), or relatively flat with poorly defined or no depressions present (2).',
		7 '7.	Palatal surface of premaxilla with antero-posterior vascular groove lateral to median ridge (if present) absent (0); present (1).',
		8 '8.	Location of premaxillary teeth lateral (0), medial (1) or absent (2).',
		9 '9.	Posterior exposure of the premaxilla on the palate: absent (0), present (1).',
		10 '10.	Posterior process of the premaxilla with a non-bifurcated posterior tip (0) or with a bifurcated posterior tip (1).',
		11 '11.	Palatine shelf ventral to internal naris: absent (0), present (1).',
		12 '12.	Anterior tip of snout rounded (0), squared off (1), or with a deep central invagination, giving the snout a ?hare-lip? appearance in anterior view (2).',
		13 '13.	Marked anterior expansion of preorbital region absent (0) or present (1).',
		14 '14.	Snout roughly parallel to long axis of skull (0) or strongly angled ventrally (1).',
		15 '15.	Height of canine-bearing portion of maxilla: relatively short (0); extremely deep, with long caniniform process, but with equally long premaxilla resulting in an overall tall snout (1); extremely long caniniform process offset from rest of snout (2).',
		16 '16.	Snout open to back of the skull (0) or anterior margin of orbit extended posteromedially to partly close off the snout from the rest of the skull (1).',
		17 '17.	Septomaxilla posterodorsal spur present and widely separates nasal and maxilla (0), spur present but does not separate maxilla and nasal (i.e., nasal-maxilla suture present and well defined in this region) (1), septomaxilla spur absent (2).',
		18 '18.	Notch on dorsal edge of narial opening absent (0) or present (1).',
		19 '19.	Postnarial excavation absent (0), present, relatively small, and rounded posteriorly (1), or present, very large, and elongate (2).',
		20 '20.	Maxillary alveolar region short, occupying less than 53% of the ventral length of the bone (0) or tooth bearing region long, occupying 72% or more of the ventral length of the bone (1).',
		21 '21.	Palatal surface of premaxilla exposed in lateral view (1) or not exposed in lateral view (0).',
		22 '22.	Maxillary canine present as large member of tooth series (0), absent (1), or present as tusk (2).',
		23 '23.	Maxillary non-caniniform teeth located near lateral margin of maxilla (0), located more medially, (1), or absent (2).',
		24 '24.	Shelf-like area lateral to the maxillary non-caniniform teeth absent (0) or present (1).',
		25 '25.	Fine serrations on maxillary teeth present (0), serrations absent (1), or coarse serrations present (2).',
		26 '26.	Sutural contact of maxilla and prefrontal present (0) or absent (1).',
		27 '27.	Caniniform process absent (0) or present (1).',
		28 '28.	Caniniform depression: has the form of an embayment bounded by a ridge medially of palatal rim anterior to caniniform process or tusk (1), has the form of a notch in palatal rim anterior to caninfiorm process (2), or absent (0).',
		29 '29.	Distinct lateral caniniform buttress absent (0), present (1), or present with posteroventral furrow (2).',
		30 '30.	Keel-like extension of the palatal rim posterior to the caniniform process absent (0) or present (1).',
		31 '31.	Postcaniniform crest absent (0) or present (1).',
		32 '32.	Ventral edge of the caniniform process or dorsal edge of the erupted portion of the canine tusk anterior (0) to, or at the same level to slightly posterior to (1) the anterior orbital margin. ',
		33 '33.	Nasals with a long median suture that separates the premaxilla from the frontals (0) or with a short median suture and frontals and premaxilla in close proximity (1).',
		34 '34.	Nasal bosses absent (0), present as a median swelling with a continuous posterior margin (1), present as paired swellings near the dorsal or posterodorsal margin of external nares (2), present as paired swellings that meet in the midline to form a swollen anterodorsal surface on the snout (3).',
		35 '35.	Naso-frontal suture relatively straight, interdigitated, or gently bowed (0), with a distinct anterior process (1), or with a distinct posterior process (2).',
		36 '36.	Transverse crest approximately at level of naso-frontal suture absent (0); present and straightly transverse to curved with posterior convexity (1); present and strongly curved with posterior concavity (2).',
		37 '37.	Lacrimal does not contact septomaxilla (0) or does contact septomaxilla (1).',
		38 '38.	Prefrontal bosses absent (0), present but separate from nasals (1), or present and confluent with nasal bosses (2).',
		39 '39.	Raised, sometimes rugose, circumorbital rim absent (0) or present (1).',
		40 '40.	Frontal contribution to the dorsal rim of the orbit: broad, frontal forms a major part of the orbital rim (0); thin or absent, if present a thin frontal process extends laterally between the prefrontal and postorbital to reach the orbital margin (1).',
		41 '41.	Postfrontal bone present on dorsal surface of skull (0) or absent (1).',
		42 '42.	Postorbital bar without (0) or with thickenings and rugosities (1).',
		43 '43.	Mediolateral flattening and anteroposterior expansion of postorbital bar for most or all of its length absent (0) or present (1).',
		44 '44.	Temporal portion of skull roof relatively straight, without a strong break in slope (0), or temporal portion of skull roof angled dorsally with a strong break in slope near its anterior end (1).',
		45 '45.	Preparietal bone absent (0), present and flush with skull roof (1), present and depressed (2).',
		46 '46.	Lateral ridges bounding preparietal absent (0) or present (1).',
		47 '47.	Parietals? contribution to skull table transversely as broad as long (0), longer anteroposteriorly than broad (1), or shorter anteroposteriorly than broad (2).',
		48 '48.	Parietal posterolateral process slender and elongate (0), or short (1).',
		49 '49.	Parietals well exposed on the skull roof and relatively flat (0), parietals exposed in midline groove or channel (1), dorsal parietal exposure narrow and crest-like (2).',
		50 '50.	Postparietal bulges outwards as ovoid swellings at posterior end of sagittal crest: no (0); yes (1).',
		51 '51.	Orientation of the temporal portion of the postorbital: relatively flat, so that most of the exterior surface of the bone faces dorsally (0), close to vertical, so that most of the exterior surface of the bone faces laterally (1), or bi-planar, with approximately equally-sized dorsal and lateral surfaces that are close to perpendicular (2).',
		52 '52.	Postorbitals extend the entire length of intertemporal bar (0) or do not extend the entire length of intertemporal bar, such that the posterior portion of the bar is formed only by the parietals (1).',
		53 '53.	Fossa on the ventral surface of the intertemporal bar formed by the postorbital and parietal large (0), reduced (1), or absent (2).',
		54 '54.	Pineal foramen present (0); absent (1).',
		55 '55.	Circumpineal ornamentation: chimney-like boss (0); no boss, foramen flush with skull surface (1); dome- or collar-like boss, rugosity present (2); boss present with incomplete border, more strongly developed on lateral edges of pineal foramen (3).',
		56 '56.	Orientation of pineal foramen: exits perpendicular to long axis of intertemporal bar (0); angled anterior to perpendicular relative to long axis of intertemporal bar (1).',
		57 '57.	Interparietal does not contribute to intertemporal skull roof (0), makes a small contribution to intertemporal skull roof (1), or makes a large contribution to intertemporal skull roof (2).',
		58 '58.	Squamosal without (0) or with (1) a small or (2) large lateral fossa for the origin of the lateral branch of the M. adductor mandibulae externus.',
		59 '59.	Distinct dorsolateral notch in squamosal below zygomatic arch in posterior view absent (0) or present (1).',
		60 '60.	Squamosal posteroventral process short such that there is relatively extensive exposure of quadrate and quadratojugal in posterior view and the quadrate foramen (if present) is visible in posterior view) (0) or long such that nearly all of the quadrate and quadratojugal are covered by the squamosal in posterior view and the quadrate foramen (if present) is not visible in posterior view (1).',
		61 '61.	Zygomatic portion of the squamosal without folded edge (0), out-turned to downturned (1) (Oudenodon, Odontocylops, etc.), or folded-over (2) (Pelanomodon, Geikia).',
		62 '62.	Dorsoventral expansion of squamosal posterior to postorbital bar: (0) absent (1) present.',
		63 '63.	Zygomatic process of squamosal parasagittally deep (0), narrow and rod-like (1), or transversely expanded (2).',
		64 '64.	Oblique ridge on lateral side of zygomatic arch giving triangular cross-section and overhanging a weak groove present (1) or absent (0).',
		65 '65.	Squamosal zygomatic process narrowly based and in line with occipital condyle (0) or widely based and flares posteriorly beyond occipital condyle (1).',
		66 '66.	Sutural contact of squamosal and maxilla absent (0) or present (1).',
		67 '67.	Squamosal separated by tabular bone from supraoccipital (0) or contacts supraoccipital (1).',
		68 '68.	Suborbital boss on jugal absent (0) or present (1).',
		69 '69.	Quadratojugal narrow and rod-like (0) or plate-like distally (1).',
		70 '70.	Quadrate with a dorsal lobe that has a convex, rounded anterior edge that rests against quadrate ramus of pterygoid (0) or with a dorsal lobe that is developed into a distinct process that extends anteriorly along the quadrate ramus of the pterygoid and is triangular to sub-triangular in shape (1).',
		71 '71.	Vomers unfused (0) or fused (1).',
		72 '72.	Mid-ventral plate of vomers with an expanded, oval-shaped area posterior to junction with premaxilla (0) or without a notable expanded area posterior to junction with premaxilla (1).',
		73 '73.	Mid-ventral plate of vomers relatively wide in ventral view (0), more narrow and blade-like in ventral view (1).',
		74 '74.	Trough on mid-ventral plate of vomers (i.e., ventral surface concave ventrally with raised edges): present (0) or absent (1).',
		75 '75.	Palatine dentition present (0) or absent (1).',
		76 '76.	Bone texture of the palatine: primarily smooth, without evidence of keratinized covering (0); relatively smooth but with fine pitting and texturing suggestive of a keratinized covering (1); rugose and textured (2).',
		77 '77.	Position of palatine: raised, central palatine boss present (0); entire palatine flush with surrounding palatal elements (1); raised posterior section with anterior section that is flush with the secondary palate (2).',
		78 '78.	Paired fossae on palatine surface absent (0); present (1).',
		79 '79.	Palatine widest at its approximate midpoint of length (0), widens posteriorly (1), width relatively constant for entire length (2), widens anteriorly forming a palatine pad (3).',
		80 '80.	Foramen on the palatal surface of the palatine absent (0) or present (1).',
		81 '81.	Lateral palatal foramen absent (0), present at level of the anterior, expanded palatal exposure of the palatines (1), present posterior and dorsal to the level of the anterior, expanded palatal exposure of the palatines (2).',
		82 '82.	Sutural contact of palatine and premaxilla absent (0) or present (1).',
		83 '83.	Labial fossa surrounded by maxilla, jugal, and palatine absent (0) or present (1).',
		84 '84.	Ectopterygoid extends further posteriorly than palatine in palatal aspect (0), or does not extend further posteriorly than palatine in palatal aspect (1), or absent (2).',
		85 '85.	Ectopterygoid dentition absent (0) or present (1).',
		86 '86.	Pterygoids contact anteriorly (0) or separated by vomers (1).',
		87 '87.	Transverse flange of pterygoid projects laterally, free of posterior ramus (0), projects laterally, bound by posterior ramus (1) does not project laterally (2).',
		88 '88.	Anterior pterygoid keel: absent (0); present (1).',
		89 '89.	Anterior pterygoid keel extending for most of the length of anterior ramus of pterygoid (0); anterior pterygoid keel restricted to the anterior tip of the anterior ramus of the pterygoid (1).',
		90 '90.	Contact of pterygoid and maxilla absent (0) or present (1).',
		91 '91.	Converging ventral ridges on posterior portion of anterior pterygoid rami absent (0) or present (1).',
		92 '92.	Ventral surface of the median pterygoid plate depressed (0), smooth and flat (1), with a thin median ridge (2), with a wide, boss-like median ridge (3), or with a low rugose median swelling (4), or with a conical ventral projection (5), or with thin paired ridges that are contiguous with the edges of the interpterygoid vacuity (6).',
		93 '93.	Pterygoid dentition present, conical (0); absent (1); present, bucco-lingually expanded.',
		94 '94.	Posterior edges of the interpterygoid vacuity located dorsal to the median pterygoid plate (0) or extended ventrally such that they are flush with the median pterygoid plate (1).',
		95 '95.	Development of the pila antotica as a rod-like process on the anterior edge of the periotic with a corresponding notch for the trigeminal never posterior to it (0), or pronounced pila antotica absent and trigeminal notch is a horizontal hollow in the anterior edge of the periotic (1).',
		96 '96.	Contact between periotic and parietal absent (0) or present (1).',
		97 '97.	Parasphenoid excluded from (0) or reaches (1) interpterygoid vacuity.',
		98 '98.	Basisphenoid contribution to the basisphenoid-basioccpital tubera slopes anterodorsally at a shallow angle, forming elongate ridges on the basicranium that are close to the same height as the tubera for most of their length (0), slopes anterodorsally at a steeper angle such that the parabasisphenoid contribution is still somewhat ridge-like but the portion of the ridge on the anterior surface of the tuber is more vertically-oriented (1), or is nearly vertical, forming very weak ridges if any (2).',
		99 '99.	Stapedial facet of basisphenoid-basioccipital tuber exposed laterally (0), exposed ventrolaterally (1), or exposed ventrolaterally and open distally (2).',
		100 '100.	Exposure of internal carotid between mid-pterygoid plate and parasphenoid: directed laterally (0); directed medially (1).',
		101 '101.	Shape of basal tubera: bifurcating and posteriorly-directed (0); laterally directed anteroposteriorly elongate with relatively narrow edges (1); strongly rounded, such that anterior and posterior tips of tuber curve towards each other, nearly enclosing the stapedial facet; tuber inflated (2); elongate, nearly quadrangular, with tubera extremely close together (3).',
		102 '102.	Margin of fenestra ovalis formed predominantly by parabasisphenoid, with little or no contribution from basioccipital (0), formed by approximately equal portions of parabasisphenoid and basioccipital (1), or formed predominantly by basioccipital, with little or no contribution by parabasisphenoid (2).',
		103 '103.	Intertuberal ridge absent (0) or present (1).',
		104 '104.	Dorsal process on anterior end of epipterygoid footplate absent (0) or present (1).',
		105 '105.	Stapedial foramen present (0) or absent (1).',
		106 '106.	Dorsal process of the stapes present (0) or absent (1).',
		107 '107.	Tabular contacts opisthotic (0) or separated from opisthotic by squamosal (1).',
		108 '108.	Prootic bearing rectangular alar process that forms a plate raised above surface of temporal fenestra wall, in front of fossa: absent (0) present (1).',
		109 '109.	Exoccipital and basioccipital contributions to the occipital condyle distinct (0) or co-ossified into a single unit (1).',
		110 '110.	Occipital condyle round to subspherical in posterior view (0) or distinctly tri-radiate (1) in posterior view.',
		111 '111.	Circular central depression or fossa on the occipital condyle between the exoccipitals and basioccipital present (0) or absent (1).',
		112 '112.	Lateral edge of paroccipital process drawn into sharp posteriorly-directed process that is distinctly offset from the surface of the occipital plate: absent (0) present (1).',
		113 '113.	Floccular fossa present (0) or absent (1).',
		114 '114.	Mandibular fenestra absent (0), present (1), or present but occluded by a thin sheet of the dentary (2).',
		115 '115.	Jaw ramus straight in dorsal view, without strong lateral bends (0), or bends strongly laterally (1) posterior to symphysis.',
		116 '116.	Dentaries sutured (0) or fused (1) at symphysis.',
		117 '117.	Teeth present on dorsal surface of dentaries (0), medially displaced, sometimes on a swelling or shelf (1), or absent (2).',
		118 '118.	Fine serrations on dentary teeth present (0), serrations absent (1), or coarse serrations present (2).',
		119 '119.	Denticulated cingulum on dentary teeth absent (0) or present (1).',
		120 '120.	Anteriormost dentary tooth: not distinct from rest of tooth row (0); massively enlarged and incisiform (1).',
		121 '121.	Jaw symphysis terminates in dorsal platform bearing the incisors and canine elevated above level of posterior dentary ramus (0); Symphyseal region of lower jaw smoothly rounded and at same level as rest of dentary ramus in lateral view (1), with an upturned beak that is raised above the level of the dorsal surface of the jaw rami and has a scooped-out depression on its posterior surface (2), drawn into a sharp, spiky beak (3), or shovel-shaped beak with a rounded or squared-off edge and a weak depression on its posterior surface (4).',
		122 '122.	Curved ridge that follows the profile of the symphysis present on the edge between the anterior and lateral surfaces of the dentary absent (0) or present (1).',
		123 '123.	Boss present on ventral surface of anterior dentary ramus. absent (0) present (1).',
		124 '124.	Dentary table absent (0) or present (1).',
		125 '125.	Posterior dentary sulcus absent (0), present but does not extend past dentary teeth (if present) (1), present and extends past dentary teeth (if present), but is relatively wide and shallow (2), or present, extends past dentary teeth (if present) and is narrower and deeper (3).',
		126 '126.	Tall, dorsally-convex cutting blade on medial edge of dorsal surface of dentary absent (0) or present (1).',
		127 '127.	Lateral dentary shelf absent (0), present but relatively small (1), present and well developed (2).',
		128 '128.	Anterodorsal edge of lateral dentary shelf relatively flat (0), with a groove (1), or developed into a rounded swelling (2).',
		129 '129.	Lateral dentary shelf relatively thick, with distinct dorsal and ventral surfaces above the mandibular fenestra (0) or a thin ventrolaterally-directed sheet that forms the dorsal margin of the mandibular fenestra (1).',
		130 '130.	Splenial symphysis unfused (0) or fused (1).',
		131 '131.	Splenial contribution to dentary symphysis: anterior process on splenial present in ventral view (0) or absent (1).',
		132 '132.	Exposed contribution of the angular to the symphysis: absent (0) present (1).',
		133 '133.	Coronoid bone present (0), or absent (1).',
		134 '134.	Angular with anterolateral trough for the posterior process of the dentary absent (0) or present (1).',
		135 '135.	Reflected lamina: (0) reflected lamina large, rounded, unornamented; (1) with perpendicular ridges; (2) with reticulate ridges; (3) triradiate, with distinct groove-ridge-groove morphology dorsoventrally arrayed along lamina; (4) small, tab-like (more elongate than rounded), unornamented (5); large, rounded, but with only a central groove bisecting the lamina.',
		136 '136.	Reflected lamina of angular closely approaches or touches articular (0) or widely separated from articular (1).',
		137 '137.	Prearticular with (0) or without (1) lateral exposure posteriorly.',
		138 '138.	Articular distinct (0) or at least partially fused to prearticular (1).',
		139 '139.	Surangular vertical lamina present and lateral to articular (0) or absent (1).',
		140 '140.	Jaw joint allows strictly orthal closure (0); allows parasagittal movement with joint surfaces of quadrate and articular approximately equal (1); allows parasagittal movement with joint surfaces on articular large than that of quadrate (2).',
		141 '141.	Enlarged dentary caniniform present (0) or absent (1).',
		142 '142.	Number of sacral vertebrae three (0), four (1), five (2), or six or more (3).',
		143 '143.	Number of sternal bosses: 2 (0), 4(1).',
		144 '144.	Cleithrum absent (0) or present (1).',
		145 '145.	Anterior edge of scapula extended laterally to form a strong crest (1) or not (0).',
		146 '146.	Origin of triceps on posterior surface of scapula relatively low (0) or developed into a prominent posterior projection (1).',
		147 '147.	Acromion process: absent or very small (0) or present and well defined (1).',
		148 '148.	Procoracoid foramen or notch entirely contained within the procoracoid (0) or formed by contributions of the procoracoid and scapula in lateral view (1).',
		149 '149.	Procoracoid does not participate in formation of glenoid (0) or participates in formation of glenoid (1).',
		150 '150.	Proximal articular surface of humerus formed by a slightly convex area on proximal surface of the bone without much expansion onto the dorsal surface (0), somewhat expanded with some encroachment onto the dorsal surface (1), or strongly developed and set off from rest of humerus by a weak neck (2).',
		151 '151.	Insertion of M. subcoracoscapularis on humerus a rounded, rugose area on proximal end of humerus (0), short, pinna-like process (1); large elongate process (2).',
		152 '152.	Insertion of M. latissimus dorsi at rugose tuberosity on the posteroventral surface of humerus (0) or extended into a dorsoventrally flattened pinna-like process (1).',
		153 '153.	Anterior and distal edges of deltopectoral crest close to perpendicular (0) or very obtuse (1).',
		154 '154.	Ectepicondylar foramen on humerus present (0) or absent (1).',
		155 '155.	Radial and ulnar condyle continuous (0) or well ossified and separate (1) on ventral surface of humerus.',
		156 '156.	Ulna with small olecranon process that does not extend far past the articular surface for the humerus (0), or with a large olecranon process that extends well past the articular surface for the humerus (1).',
		157 '157.	Distal carpal 5: present as a distinct element (0), not present as a distinct element (1).',
		158 '158.	Manual digit III, shape of second phalanx: short (disc-like) (0), absent (1).',
		159 '159.	Manual digit IV, phalangeal number: 5 (0), or 3 (1).',
		160 '160.	Dorsal edge of ilium: unnotched (0) or notched (1).',
		161 '161.	Pubic plate is significantly expanded anteroposteriorly, such that its length is comparable to that of ischium (0) or anteroposteriorly short, so that it is much shorter than ischium (1).',
		162 '162.	Pubic plate is significantly expanded ventrally such that it is nearly the same height as ischium (0) or reduced ventrally such that it is shorter than ischium (1).',
		163 '163.	Distinct cranial process on anterior end of pubis absent (0) or present (1).',
		164 '164.	Femoral head continuous with the dorsal margin of femur (0) or offset dorsally from dorsal margin (1).',
		165 '165.	Proximal articular surface of the femur present as a weak swelling that is mostly limited to the proximal surface of the bone (0) or present as a more rounded, hemispherical swelling that has some encroachment on the anterior surface of the femur (1).',
		166 '166.	Insertion of M. iliofemoralis present as a low rugosity on the dorsolateral portion of the femur (0), developed into a distinct crest that extends down part of the lateral surface of the femur (1) or a lateral crest that is split into a distinct first trochanter and third trochanter (2).',
		167 '167.	Pedal digit III, shape of second phalanx: short (disc-like) (0), absent (1).',
		168 '168.	Pedal digit IV, phalangeal number: 5 (0), 4 (1), or 3 (2).',
		169 '169.	Pedal digit IV, shape of second and third phalanges: long (0), short (1).',
		170 '170.	Pedal digit V, shape of second phalanx: short (0), absent (1).',
		171 '171.	Greatly enlarged vascular channels present (1) or absent (0).',
		172 '172.	Anterior face of dentary symphysis: unornamented (0), with median ridge (1).',
		173 '173.	Supinator process above ectepicondyle of humerus absent (0), present (1).',
		174 '174.	Morphology of supinator process: low, broadly separated from the shaft (0), tall and subvertical, with dorsal margin close to base of shaft (1), discrete, tab-like process occupying restricted portion of anterior face of distal humerus (2).',
		175 '175.	Angulation of subtemporal zygoma: horizontal to low-angle, such that dorsal margin of squamosal is ventral to skull roof in lateral view (0), steeply-angled, such that dorsal margin of squamosal is at the level of or dorsal to the skull roof in lateral view (1).',
		176 'Median snout ridge: absent (0), restricted to premaxilla (1), present on premaxilla and nasal (2), present on premaxilla, nasal, and terminates in transversely-expanded boss on frontal (3).' ; 
	MATRIX
	Biarmosuchus_tener             000002000000000000010000000????00000000000000?200020000000000000100000100100000000000000?01201??0??00?0??0000??0000000000000000??0000000000000?0000?100001101?000110000110?00?00
	Hipposaurus_boonstrai          000002000000000000010000000????000000000000010200000000000000000100000101100000000000000?01001??0?000?0???000000?00000000000000??0000010000000?10000100011101????0?000010??00?0?
	Archaeosyodon_praeventor       000002000000000000010000100????00000001000000?2000100000000000001000??010000001000000000?01201??0???0????????????00001100000000??000????????0??????????????????????????????0??00
	Titanophoneus_potens           000002000000000010000000000????00000001001000?10000000(0 2)000000000100000010000001000000000?012010000000?0010000100000000000000000??0001000000000?00000?0000000011001100012?1?00?00
	Gorgonops_torvus               000002000000000000000000000????000000001000010200020002000000000100000100000000000000000?012010000000?0000000000000000000000000??0000011000000?000001000100010001101110011?00?00
	Lycosuchus_vanderrieti         000002000000000000000001000????00020000000000?102011001000000000100000010010001100000000?0120100100001001?000000000000000000000??0100020100000?00000100010001110???000?????00?00
	Glanosuchus_macrops            000002000000000000010000000????00000000000010?102011001000000000100000010010001100000000?01201000000010010000000000000000000000??0100020100000?000001000100011100100001211?00?00
	Biseridens_qilianicus          000002100000000010010000100????00000001000100?2000100000000000001001??000000001000000000?00?01??????0?0???000100?00101001000000??000000?1???0?????????????????????????????????00
	Anomocephalus_africanus        ???????0?????00??0?0?100??0??????0???0???00??????????????0??0000?0?01???????????????1???????2????????????????????1??010???????0???????????????????????????????????????????????00
	Tiarajudens_eccentricus        0??????0?0??000010000000100????000??00?0000??????????????00?0000?0?01?????????????011????0??2???????????????????????????????????????????????????00???0001010??????????12?1??0?00
	Otsheria_netzvetajevi          000002101000000?1001?100?00?????0000000000000?2?0010?000000000101010??11??10100001010000?00011???00?000???1?1??0??????????????????????????????????????????????????????????????00
	Ulemica                        000002101010000?1001?000100????00000001000000?200010?0000100001010?000110011102001010010?00011??1000010?10??1?0001010111101000100(0 1)00000010011??????????????????????????????0??00
	Suminia_getmanovi              000002?0101000001001?100200?????0010000000000?210010?00002000010?010001100?1102021010010?010110?100?0000101001?0?10002111000001000000000000210?000000000000010000000000010?00?00
	Patranomodon_nyaphulii         000?0?10101?00002000?100100?????000000000000100100000010000000100000000000100010?0110000?01011??0001100?10100100?10?01001000000????00031000010??????????????0110???000?????0??00
	Galeops_whaitsi                00000210101000002000?100100??????1?000000000???1000?00?0?200001010?00100001?0010?0?10000?0?0110?1?1?1????????????1000??0100000100?10113100011??0010000000100??????????????00??00
	Galepus_jouberti               ?00?02??1????00??0????????0??????????????00??????????????????0?????0??????????????????????????????????????????????0?01001?0000??????????????1??????1?00010?0?11?00?000?2?1????0?
	Galechirus_scholtzi            00??0??010?0?00??000?1001?0??????1??00???????????????????????????0?0?????????????????????????????????????????????10?0100100??0???????031????1???0000??0?1000011?00?0001211????00
	Eodicynodon_oelofseni          ???????01?100000200001001?0????????0?000000010??0010001002010?200??0??0000111030????012???1310??000???0????0?10?010111002000001001?01??1??121??????????????????????????????0??00
	Eodicynodon_oosthuizeni        0000101210100000200002001010000001100000000010010010001002110020101010000011103010010121001310010000100001101100010101002001002001001131111210?0001000000110?1101000001???100?00
	Colobodectes_cluveri           01001012101000002000020010100000011000001000101100000010?21100201010??0001111030100101210013100100001100??10???0??????????????????????????????????????????????????????????????00
	Lanthanostegus_mohoii          ??????????1????0?????200?1?????0???0?0100010101?001000200???0000?0?0??0???1110301?01012110?310?100?0110???????????????????????????????????????????????????????????????????????0?
	Eosimops_newtoni               111010121110000020000210111200010100001000101011001000200211002011101010(0 1)(0 1)111030100101210013100?000011001?1?1100?1011???4000111000001131?11210?10011?0000010?1101000001????00?00
	Diictodon_feliceps             11101012111000002000022??1120001(0 1)1(0 1)0001000001011200000(1 2)00211002011101011111110301001012100121000000112001110110001012???2001111001001131111211?1001100000000?1101000001211000?00
	Robertia_broomiana             11101012111000002000021011120001010000100000101100100020021100201110101000111030100101210012100?000111001?1011000101110?200111100?001131111210?1001?00000000?11???00001211?00?00
	Prosictodon_dubei              11101012111000002000021011120001011000100000101120000010?2110020111010100011103010010121001210??00011100111?1100?1011???20?111100?0?1??1??121?????????????????????????????????00
	Abajudon_kaayai                100102011?1000012000021111000??0010000001000101000100010021100201010101000111130200101210012101?00001100??11???0?1011200301020210100???????2???????????????????????????????0??00
	Niassodon_mfumukasi            1???22?11?1?0001???0?11011100101010000000000212100200010020100201010101000111131110?012110121000000111001111110001011??0400?20200100114?111211?????????????????01???1??????0??0?
	Brachyprosopus_broomi          101112121011000120000211111001000100001000001011001000200211002010101000001110302001012100121101000112001?11110001011200200120100100113111121??0001??000010????????01??????0??00
	Endothiodon_tolani             100102111012000120100211200????00(0 1)0000001??010111010102002?1??2??0?11011001111302101012100131000000?1200??11110001011200301120200100114111121??????????????????????????????0??02
	Endothiodon_bathystoma         1001(0 1)2111012000020100111200?????0(1 2)?00100(0 1)10111111010102002110020101110100011113021010120?0131000000112001?1?1100010112003011202001001141111212?00010?0000100?11011?0001211000?02
	Pristerodon_mackayi            110012121010000020000210111001000100001000?010110010001012110020111010100011103021010121001210010001120011101100010112002?01202001001131111212?1101000000100?1101?00001211?00?00
	Emydops                        101110121010000020000200111101010100000000001011001000100201002011101011111110301101012110021000001112001011110101011(1 2)004000202101001131111210?1?010?00000001110???0001211?00?00
	Compsodon_helmoedi             101110121010000120100200111101010100001000002110100000300211002011?0101110111031110101211002000?0111120011110101?1????????????????????????????????????????????????????????????00
	Digalodon_rubidgei             12102012101000012000022??0110100010000001000101100200030121100201110101111111030110101210012100000111?001?111100?1012???40002????100???????????????????????????????????????0??00
	Thliptosaurus_imperforatus     1????????0?0000??00001???11??1?00100?0001000101?0?20?1???2?10020???01????????????????1211???????001?1?0?????110??211????410??????100?1?11112??????????????????????????????????00
	Rastodon_procurvidens          1??12??2101000012000022??11101000100000000002011100000200211002011101011111???????0101210012100100111200??111100?201????400??020010011?111?11???101101101000???????000????00??00
	Dicynodontoides                10112012101000012000022??11101000100000010002011200000100211002010101010001110301101012110021000001112001011110002012???41000021010011311112110010110110001?1??01100111211001100
	Kombuisia_frerensis            10102012101000012?00012??011010101000000100020102011?1??02?10020?0101?1???11103011010?21100?1??10011120010110100?2012???4101002001?011?110121??????????????????????????????0??00
	Myosaurus_gracilis             10002112101000012000012??11101010120000010001020002000100201002010101011111010311101012110121001001112001111110001012???410000210??01131??1210?11011010110?????0??????????00??00
	Kembawacela_kitchingi          101022121?1000012010022??11101010100000010000?21002000101201002001101011001110311101012110131?0??01111000??1110101112???4000202101001131011210?????????????1???01??100?????0??00
	Cistecephalus_microrhinus      10102012101000012010012??111010101000(0 1)101(0 1)000?21002000101201002001101011011110311101012110021?00?011120001?11100?1112???4000202101011131111210?110001221001111101001101211001100
	Sauroscaptor_tharavati         1???2??21?100001?000012???110100?1?0?00?10000???0020?0100201002001101011??11103??10?01211?131????01?1?00????1100?111????4000?021010??1?1????1??????????????????????????????0??00
	Cistecephaloides_boonstrai     10002012101000012010012??01101000100000110000?210020001012010020001010110111103?11010120??0?1????011110?1??11100?1112???4000202101?111?111121??????????????????????????????0??00
	Kawingasaurus_fossilis         10002012101000012010012??01101000020000010000?21002001???201002001?010110111103111010120?0011????011110?0??0110001012?????00001001111???11121??11000?2200011?11???????1211?01100
	Daqingshanodon_limbus          12002212101000002000022??11010100200?00010001011100000300211?02011101011??12203011010121001210?00??11?????1011?0?1112???2101301211?0114111121??????????????????????????????0??00
	Keyseria_benjamini             120022?21010000?2000022??110101102000000000010110000?0100211002011101011??122030?1?10121000210??01?11210111?1100???????????????????????????2??????????????????????????????????00
	Rhachiocephalus_magnus         12002212101100002000012??11000100200110001001011200000210211002011101111111220301101012100121000012112001110110001112???200130100100114111121??0011(0 1)11010100???????011????101001
	Kitchinganomodon_crassus       12002212101100002000012??11000100200110001001011200000211211102011101111011220301101012100131?0?012112011?101100?1112???2001?0121??0?1411?121???00???10?010????????????????0??01
	Oudenodon_bainii               12002212101100002000012??11010100210(0 1)01000001011100000101211102011101011111220301101012100121000012112001110110001112???200130121100114111121200001001010100?1101110111211011001
	Tropidostoma_dubium            12002212101100002000021011101010021010100000101110000010121110201110101100122030110101210012100?012112001110110001111???2001301211?01141111212?0001001010100???0???011????000?01
	Australobarbarus               120022121011000020000210?110101002?0?010000010111000001012111020111010111112203010010121011210??0121120111101100?111120?2001301211?01141??121??????????????????????????????00?01
	Syops_vanhoepeni               1??012?21011000?2000022??1101011020011?00??02011201010100??1?????11??011111220301111?121?1??1?????2????0??1?010??1?1????200????????0???11?12???????????????????????????????1??02
	Odontocyclops_whaitsi          12002212101100002000022??1101010020012000000211110000020121110201110101111122030110101210012100?012112011?101100?1112???200130121??011411?121200001??1010100???0111011?????01000
	Idelesaurus_tataricus          12002212101100002000022??1101010021011000000211110000010021110201110101100122030111101210012100000211201??100100?1112???2101301211?0114111121??????????????????????????????0??00
	Bulbasaurus_phylloxyron        12002212101100002000022??1101000(0 1)2(0 1)1000011002011(1 2)01000(1 2)002111020111010110112203011010121001210000121120???101100?111????2101?01211??????????1???????????0??????????????????1??00
	Aulacephalodon_bainii          12002212101110002000022??11010(0 1)002011200(0 1)100(1 2)001001000(1 2)00211102011101011011220301111012100121000012112(0 1)01110110001112???200130121110114111121210001001010100?1101010111211111000
	Pelanomodon_moschops           12002212101110002000012??1101010020112001100210100100020021120201110101111122030111101210(0 1)12100?0121121011101100???????????????????????????2???????????????????????????????1??00
	Geikia_locusticeps             12002212101110002000012??110101002011210110021111000002?02012020111010111112203011110121011210000221121011101100?1112???210130101100114111121??00?10???????????????????????1??00
	Geikia_elginensis              120022?2101110002000012??1101011120??21??100????10000???021120201??01?11111?2030?1??01210??210?10??????????????0?1012???210130121?????41??121?????????0101????????????????????00
	Elph_borealis                  1??02??2101000002010022??110100100000010000010112000001002110020111010????12203011010?2100?11?000121120???101100?1112???20?130121110???????21??????????????????????????????0??00
	Interpresosaurus_blomi         1200??12101000002010022??1101001?0?000100???10??2?1???????????????????1???1???30??0????????????????????????????????????????????????????????????????????????????????????????????0
	Katumbia_parringtoni           12002212101?0000??10022??11000010100001000001111200000100211?02011?010111112203011010121010210??0121121111?00100?1112???210130121110???????21??????????????????????????????0??00
	Delectosaurus_arefjevi         12002212101000002100022??1101000011000100000201120101010021100201110101111121030111(1 2)01210112110?0121121???1001000?????????????????????????????????????????????????????????????00
	Dicynodon_lacerticeps          12002212101000002000022??110100001(0 1)0011000002011200010100211002011101011111210301111012100121000022112111110110011112???210130221111115111121??????????????????????????????00?00
	Dicynodon_angielczyki          12002212101000002000022??11010000100011000002011200010100211002011101011111210301111012101121000022112111110110011112???210130201111115111121?????????????????????????????????00
	Daptocephalus_huenei           120022?2101000002110022??1101001011001100000201120101010021100201110101111121030111101210101110101211211111011101?????????????????????????????????????????????????????????????00
	Daptocephalus_leoniceps        12002212101000002110022??11010010110011000002011201010100211002011101011111210301111012101011101012112111110111011112???210130221111115111121????????101110????0111????????10?00
	Dinanomodon_gilli              12002212101000002110122??110100011100110000020112010101002110020111010111112103011110121110211??01211211111011?011?1?????10?3?121??1?1511?12???????????????????????????????1??00
	Peramodon_amalitzkii           1??0?????0?00000201002???11?100101100010000020112010?0100211002011?010???????????????12????21?0?0?2?121?11?0?1???111????210???221111?1511?12?3?100101??????????????????????1??00
	Taoheodon_baizhijuni           120022?2101?00002?10022??110100011000100100010?1100000100211????111?101???12103011110120?0121100002??2?????01010?1112????101?02211?1115?????1?????????????????????????????????0?
	Counillonia_superoculis        120022121010000???00022??1101000??2????????0???????0?0100211002011?0??11111210301??101210102110?022?120?????01011?????????????????????????????????????????????????????????????00
	Repelinosaurus_robustus        1200221210?10000?100?22??1101001?100?10??100201110000010021100201??0??????1????????1012??10?11??022?120?????01??1?????????????????????????????????????????????????????????????00
	Vivaxosaurus_trautscholdi      120022?2101000002010022??1101000111000000000201110101010021100201110101100121030111(1 2)01210112110?022112(0 1)?1?10110011112???210130221??1115110121??000??1101110????????????????0??00
	Jimusaria_sinkianensis         1200???210110000200002???110200001000010000010112010101012110020111010????1210301?11012100?21101022112111?10???0?1112???21013022110111511?121??????????????????????????????0??00
	Sintocephalus_alticeps         120022?21010000?2000022??110000000101100000010111010?010121?0020?1?0??????12103011?1012101?210??0??????????????????????????????????????????2??????????????????????????????????00
	Basilodon_woodwardi            120022?2101100002000022??11000000200111000002011101000101211002011101011111220301111012101?210??0121121?1?1?1101?1?1?????1????221??????1???2??????????????????????????????????00
	Turfanodon_bogdaensis          12?0???2101?0000???0?22??1101001111001000??0201120101010121100201?10??????1210301??20121111211??0121121???1011001?????????????????????????????????????????????????????????????00
	Gordonia_traquairi             120022?21?10000??000022??1101001?2?0?010?00010112010?010?211002011?010?1??1?103??????12101??1???0???12??11???1?0?1112???2?0?30221????1?1??121???001??10?0100???0???????????00?00
	Euptychognathus_bathyrhynchus  120022?2101101102000022??1101001?0?1?1000000101120101010?21100201110101111121030?1???1210?1210??02211?11??101100?1112???2101302211?1???1???21??????????????????????????????1??01
	Lystrosaurus_hedini            12002212101111102000022??11010000200110001001011001010100211002011101011111210301112?121010411??02211210??10110011112???210130221101115110121?????1????????????????????????1??00
	Lystrosaurus_maccaigi          120022?21011111?2000022??110100110101110?10020?10010?0100211002011101?11111210301012?121010411??02211210??1?1100?1112???210130221??11151??1213????????010100?11?11?0011211110?00
	Lystrosaurus_curvatus          120022?2101111102000022??11010010210111001002011001010100211002011101011111210301012?121011211000221121???1001001111?????10???221101?1511?12???0001??10101?0???1???001????110?00
	Lystrosaurus_declivis          12002212101111102000022??11010010212111001002011001010100211002011101011111210301012?12101121100022112101110010011112???2101302211011151101213?0??1??1011100?1111110111211110?01
	Lystrosaurus_murrayi           12002212101111102000022??11010010202110001002011001010100211002011101011111210301012?121011211?0022112111110110001112???210130221101115110121??0001111011100?111??10111211110?01
	Shansiodon                     12002212101100002000022??1101001?2?0011010002011201120101201002111101?????1210301?12?12101??1?0?0221120?111?110011112???20013022110??0?1??1212?0001??1110111?110???1111211?11000
	Tetragonias_njalilus           12002212101100002000022??110(1 2)0010200010010001011201120101201002111101011111210301012?121010211010?2112111110110011112???210130121101105111121200001001110100?1101111121211?11000
	Vinceria_andina                120022?21011000?2000022??11020010200?1001000101120112010120100201110??11111???30??12?121010211??022?1?0?111?11???1??2?????????????????????121?????????????????????????????????00
	Rhinodicynodon_gracile         120022?2101100002000022??110100102100110100010112011201002010021111010????121030?112?12101??1?0?022?1?????1?0100?1112???210130221??11??1??121??000100101?100???0111112?????11000
	Acratophorus_argentinensis     12002212101000002110022??110200003100110110120112010?010?20100201110101111121030?112?121110211010221220?1110100111112???2101?01?1???1?50?112120?0010011101?0???011111??????01000
	Kannemeyeria_simocephalus      120022?2101000002110022??11020000310011011012011211020101211002011101011111210301112?1210101111102212201??10100111112???210130221101115111121300011001010100?1101110111211111002
	Kannemeyeria_aganosteus        120022?2101000002110122??110200003100110??????????????????????????????111?????????1???????????????????????????????????????????????????????????????????????????????????????????02
	Kannemeyeria_lophorhinus       120022?2101000202110122??110200003100200110110112110201012110?2011101?11111210301?12?12101111101022??201??1?000??1112???210130121??110?010121???00???11?110????0??????????????02
	Dolichuranus_primaevus         120022?2101100002110022??1102000030001001100101121102010120100201110101111121030101101210106110?02212200??1?1001?1112???2101301211?110?11?121??0000??1100101???????012?????11000
	Sinokannemeyeria               120022?2101000202120022??11020000310?10011012011201010101201002111101111111210301??2?12101?211??0221?20?1110100111112???2101301211???0?11?1212000010?1110101?110???0111211?11000
	Parakannemeyeria               120022?2101100202020122??110200003?0110011012011201010101201002111101011111210301?12?1210101110?022??2011110100111112???2101?0121???1??11?1213?0001001010100?110111(0 1)111211??1000
	Xiyukannemeyeria_brevirostris  120????21011002?2020022??110200103?011001101201120101010?2010021111010111112??301?12?12??10211??022??20?111?000??1112???210???1211??1??11?121???0?1??1110?00?110???0111211?11000
	Rabidosaurus_cristatus         120?22?2101000002110022??110?000?3?0010011?1201?0?1??010?211??2?1110??????12??30101??121?1?11???0?2????1??1??00?1?????????????????????????????????????1???????????????????????00
	Rhadiodromus                   120022?2101100002010022??11020000310(0 1)1001101111120102010?20100201110??1111121030?1?1012??1??1?11022?220???10110???????????????????????????????????????????????????????????????00
	Wadiasaurus_indicus            120022?21010000?21100(1 2)2??1102000???0010??001??11011??0??120100201?1010????1???30??12?12101??1???022??20???1?10?1?1112???2??130?????????11?121200101?01111101???0111111?????1100?
	Shaanbeikannemeyeria           120022?2101100002010022??110200003100100110110112010?0101211002111101?1111121030111?012101?211??0221220?????100??1112???20?1??121????????1?21???001??1??1100???????011????????02
	Rechnisaurus_cristarhynchus    120022?21011002?2010122??1102000030001001001??1?10102010?2??0?2???????????121030?011012101??1???0221220???????0???????????????????????????????????????????????????????????????02
	Uralokannemeyeria_vjuschkovi   120022?21?11002?2??0122???102000????01?0110120111010?010?201?02011101011111???30?????12???1211??022?220???1?100????????????????????????????2?2?????????????????0??????????????0?
	Angonisaurus_cruickshanki      120022?21?1100002?00112??1101001???001001100001100111010120100201110??11111???30?1???12101??110?0221120???1?110?11112???21013012110110011?1213??00100?10?10????0111????????11110
	Ufudocyclops_mukanelai         120?22?2101?00002010?12??1101000?2?0010011000?11011110102201002011101011111210302112?121110111?10?211?0???1?1100?1112????1013?12110??????1?21?????????????????????????????????10
	Zambiasaurus_submersus         120022?21??1???????0012???1?0?????????00???10?1100???010220???2?1????0??????????????????????????????????????110????12???2??1??????0?????????1?0?111001?01100???0111111?????111??
	Placerias_hesternus            120002?21??000202000022??11100000310?100110110100011101022010120111010???????????????1????051110022??20?111?101?11112???200130???10??1????121?00111001?0010????0111111????111111
	Moghreberia_nmachouensis       1?0002?21010002??020022???102000?3?0??0011?1201000111010220?01201??0?0111112103011????210???1??0?221?20?????101??1112???2?013012110????0??121??????????????????????????????1???0
	Pentasaurus_goggai             ????????????????????????????????????????????20??????1010???????????????????????????????????????????????????????????12???200???10?101???????????????00????101???????????????111??
	Argodicynodon_boreni           ????????????0020???0?22??11?0000??????0111012011(0 2)01110102201012011?0????????????????????????????0221220?????0010?1112???200130121101110111121??011100110010????0???????????1??1?
	Stahleckeria_potens            120020?2101100002120112??11010000310010111010?11001010102201002011101011111210301111012111011111022112111?10100011112???210130121101110011121310101001110101?1101111111211?01010
	Sangusaurus_parringtonii       120022?2101100000010112??01010000310020111001011101020102201002001101?1???1210301112?121010111110221121???11100011112????10130121111?100111213?????????????????0111111?????0??13
	Sangusaurus_sp                 120022?210110000?010012???10100003?0?201110?10???????010???????0?1?0??1???121030?112?12101??1??????????????????????????????????????????????????????????????????????????????????3
	Eubrachiosaurus_browni         ????????????????????????????????????????????????????????????????????????????????????????????????????????????????????????????????????????????????101??1?0010????0????????????10??
	Ischigualastia_jenseni         120022?2101100002120112??1101000031001011101101120112010220100200110111111121030??12?121010511?10221320?11101000?1112???2101301????1??001?121210100101100101?1101111111211?01011
	Jachaleria_candelariensis      12002212101100002110112??11010010310110111002011201120102201002001101111111210301012?121010111?102213200??101000???12????????????????????????210010???1????1???0111111????????10
	Jachaleria_colorata            ???????????????0??????????????01???0??0111001011201120102201002011?011?1111???????12?120?10111??022?3?0????01000??112???2?01?0????????????121??????????????????????????????0??1?
	Dinodontosaurus_brevirostris   120022?2101100002010022??11010010310010010002011201120101201002111101011111210300011?121010111?102211211111010001?????????????????????????????????????????????????????????????00
	Dinodontosaurus_tener          120022?2101100002010022??110100103100100100020112011201012010021111010111112103000110121010111?102211211??10100011112???21013012110010?11?121300001001100101?1101110121211?10?00
	'MCP_1645_PV'                  1?0?2??2???10000?010?22??01010010?101?00100020112011201?120100211110??????021?????????2??1?11??10221120???1?1000????????????????????????????????????????????????????????????????
	Lisowicia_bojani               ??????????????2????0??2???1?0?0?????????1111201?0??12010???1????????1?????????????????????????????1?120?10??101??1??????????????????11011112?10?010001000101???0001111??????1???
	Woznikella                     110022?21??1?0?0?1??1????????????21?1?00???10????????01??????????????????????????????????????????????????????????1112???210130????0?1101?11?1??000100100?1?????????11??????110?0

;

END;
BEGIN ASSUMPTIONS;
	TYPESET * UNTITLED  (CHARACTERS = Continuous_characters)  =  Squared:  1- 23;
TYPESET * UNTITLED  (CHARACTERS = Character_Matrix)  =  unord:  1- 176;

END;

BEGIN MESQUITECHARMODELS;
	ProbModelSet * UNTITLED  (CHARACTERS = Continuous_characters)  =  Brownian_default:  1- 23;
ProbModelSet * UNTITLED  (CHARACTERS = Character_Matrix)  =  'Mk1 (est.)':  1- 176;
END;

Begin MESQUITE;
		MESQUITESCRIPTVERSION 2;
		TITLE AUTO;
		tell ProjectCoordinator;
		timeSaved 1756146771271;
		getEmployee #mesquite.minimal.ManageTaxa.ManageTaxa;
		tell It;
			setID 0 3857271111870935083;
		endTell;
		getEmployee #mesquite.charMatrices.ManageCharacters.ManageCharacters;
		tell It;
			setID 0 8541465414888132348;
			mqVersion 381;
			checksumv 0 3 1815032927 null  numChars 23   numItems 1   min 0.0   max 15.5   sumSquares 25533.234803560026   NumFiles 1 NumMatrices 2;
			mqVersion;
			setID 1 6618629439253925441;
			mqVersion 381;
			checksumv 1 3 1569533325 null  getNumChars 176 numChars 176 getNumTaxa 121 numTaxa 121   short true   bits 127   states 127   sumSquaresStatesOnly 101274.0 sumSquares 101274.0 longCompressibleToShort false usingShortMatrix true   NumFiles 1 NumMatrices 2;
			mqVersion;
		endTell;
		getWindow;
		tell It;
			suppress;
			setResourcesState false false 100;
			setPopoutState 300;
			setExplanationSize 0;
			setAnnotationSize 0;
			setFontIncAnnot 0;
			setFontIncExp 0;
			setSize 1920 953;
			setLocation -8 0;
			setFont SanSerif;
			setFontSize 10;
			getToolPalette;
			tell It;
			endTell;
			desuppress;
		endTell;
		getEmployee  #mesquite.charMatrices.BasicDataWindowCoord.BasicDataWindowCoord;
		tell It;
			showDataWindow #8541465414888132348 #mesquite.charMatrices.BasicDataWindowMaker.BasicDataWindowMaker;
			tell It;
				getWindow;
				tell It;
					setExplanationSize 30;
					setAnnotationSize 20;
					setFontIncAnnot 0;
					setFontIncExp 0;
					setSize 1820 881;
					setLocation -8 0;
					setFont SanSerif;
					setFontSize 10;
					getToolPalette;
					tell It;
						setTool mesquite.charMatrices.BasicDataWindowMaker.BasicDataWindow.arrow;
					endTell;
					setTool mesquite.charMatrices.BasicDataWindowMaker.BasicDataWindow.arrow;
					colorCells  #mesquite.charMatrices.NoColor.NoColor;
					colorRowNames  #mesquite.charMatrices.TaxonGroupColor.TaxonGroupColor;
					colorColumnNames  #mesquite.charMatrices.CharGroupColor.CharGroupColor;
					colorText  #mesquite.charMatrices.NoColor.NoColor;
					setBackground White;
					toggleShowNames on;
					toggleShowTaxonNames on;
					toggleTight off;
					toggleThinRows off;
					toggleShowChanges on;
					toggleSeparateLines off;
					toggleShowStates on;
					toggleReduceCellBorders off;
					toggleAutoWCharNames on;
					toggleAutoTaxonNames off;
					toggleShowDefaultCharNames off;
					toggleConstrainCW on;
					toggleBirdsEye off;
					toggleColorOnlyTaxonNames off;
					toggleShowPaleGrid off;
					toggleShowPaleCellColors off;
					toggleShowPaleExcluded off;
					togglePaleInapplicable on;
					togglePaleMissing off;
					toggleShowBoldCellText off;
					toggleAllowAutosize on;
					toggleColorsPanel off;
					toggleLinkedScrolling on;
					toggleScrollLinkedTables off;
				endTell;
				showWindow;
				getWindow;
				tell It;
					forceAutosize;
				endTell;
				getEmployee #mesquite.charMatrices.AlterData.AlterData;
				tell It;
					toggleBySubmenus off;
				endTell;
				getEmployee #mesquite.charMatrices.ColorByState.ColorByState;
				tell It;
					setStateLimit 9;
					toggleUniformMaximum on;
				endTell;
				getEmployee #mesquite.charMatrices.ColorCells.ColorCells;
				tell It;
					setColor Red;
					removeColor off;
				endTell;
				getEmployee #mesquite.charMatrices.AnnotPanel.AnnotPanel;
				tell It;
					togglePanel off;
				endTell;
				getEmployee #mesquite.charMatrices.CharReferenceStrip.CharReferenceStrip;
				tell It;
					showStrip off;
				endTell;
				getEmployee #mesquite.charMatrices.SelSummaryStrip.SelSummaryStrip;
				tell It;
					showStrip off;
				endTell;
				getEmployee #mesquite.cont.ItemsEditorForInfoPanel.ItemsEditorForInfoPanel;
				tell It;
					panelOpen false;
				endTell;
			endTell;
			showDataWindow #6618629439253925441 #mesquite.charMatrices.BasicDataWindowMaker.BasicDataWindowMaker;
			tell It;
				getWindow;
				tell It;
					setExplanationSize 30;
					setAnnotationSize 20;
					setFontIncAnnot 0;
					setFontIncExp 0;
					setSize 1820 881;
					setLocation -8 0;
					setFont SanSerif;
					setFontSize 10;
					getToolPalette;
					tell It;
						setTool mesquite.charMatrices.BasicDataWindowMaker.BasicDataWindow.arrow;
					endTell;
					setActive;
					setTool mesquite.charMatrices.BasicDataWindowMaker.BasicDataWindow.arrow;
					colorCells  #mesquite.charMatrices.ColorByState.ColorByState;
				tell It;
					setStateLimit 9;
					toggleUniformMaximum on;
				endTell;
					colorRowNames  #mesquite.charMatrices.TaxonGroupColor.TaxonGroupColor;
					colorColumnNames  #mesquite.charMatrices.CharGroupColor.CharGroupColor;
					colorText  #mesquite.charMatrices.NoColor.NoColor;
					setBackground White;
					toggleShowNames on;
					toggleShowTaxonNames on;
					toggleTight off;
					toggleThinRows off;
					toggleShowChanges on;
					toggleSeparateLines off;
					toggleShowStates on;
					toggleReduceCellBorders off;
					toggleAutoWCharNames on;
					toggleAutoTaxonNames off;
					toggleShowDefaultCharNames off;
					toggleConstrainCW on;
					toggleBirdsEye off;
					toggleColorOnlyTaxonNames off;
					toggleShowPaleGrid off;
					toggleShowPaleCellColors off;
					toggleShowPaleExcluded off;
					togglePaleInapplicable on;
					togglePaleMissing off;
					toggleShowBoldCellText off;
					toggleAllowAutosize on;
					toggleColorsPanel off;
					toggleDiagonal on;
					setDiagonalHeight 80;
					toggleLinkedScrolling on;
					toggleScrollLinkedTables off;
				endTell;
				showWindow;
				getWindow;
				tell It;
					forceAutosize;
				endTell;
				getEmployee #mesquite.charMatrices.AlterData.AlterData;
				tell It;
					toggleBySubmenus off;
				endTell;
				getEmployee #mesquite.charMatrices.ColorCells.ColorCells;
				tell It;
					setColor Red;
					removeColor off;
				endTell;
				getEmployee #mesquite.categ.StateNamesStrip.StateNamesStrip;
				tell It;
					showStrip off;
				endTell;
				getEmployee #mesquite.charMatrices.AnnotPanel.AnnotPanel;
				tell It;
					togglePanel off;
				endTell;
				getEmployee #mesquite.charMatrices.CharReferenceStrip.CharReferenceStrip;
				tell It;
					showStrip off;
				endTell;
				getEmployee #mesquite.charMatrices.QuickKeySelector.QuickKeySelector;
				tell It;
					autotabOff;
				endTell;
				getEmployee #mesquite.charMatrices.SelSummaryStrip.SelSummaryStrip;
				tell It;
					showStrip off;
				endTell;
				getEmployee #mesquite.categ.SmallStateNamesEditor.SmallStateNamesEditor;
				tell It;
					panelOpen true;
				endTell;
			endTell;
		endTell;
		endTell;
end;
