# Supplementary material for: Revisiting a long‐overlooked skull: Implications for the distribution of Dinodontosaurus brevirostris (Kannemeyeriiformes) in the Brazilian Triassic
Source: Anat Rec (Hoboken). 2025 Sep 29;309(7):1749–65. doi: 10.1002/ar.70056 (PMC13251750; doi:10.1002/ar.70056)
Supplement: Supplementary file 2 — Data S2. Supporting Information. [file AR-309-1749-s002.zip › Supplementary Material/phylogenetic analyses/data/1B_all_taxa.tnt]

nstates 32
xread
199 121
& [cont]
	Biarmosuchus_tener 0.693 ? 0.261 ? 0.148 0.029 ? ? 5.8 ? ? ? 1.06 ? 0.502 1.87 ? 0.446 ? 0.553 0.426 0.0 ?
	Hipposaurus_boonstrai 0.606 ? 0.263 0.842 0.19 0.046 ? ? 3.5 ? ? ? 1.07 ? 0.539 2.63 0.667 0.367 0.125 ? ? 0.0 0.222
	Archaeosyodon_praeventor ? ? ? ? ? 0.104 ? ? 5.6 ? ? ? ? ? 0.92 ? ? ? ? ? ? ? ?
	Titanophoneus_potens 0.758 ? 0.244 0.7 0.227 0.051 ? ? 6.2 ? ? ? 1.16 ? 0.855 1.62 0.5 0.292 0.274 0.5 ? 0.0 0.343
	Gorgonops_torvus 0.504 ? 0.29 1.15 0.305 0.072 ? ? 8.5 ? ? ? 0.977 ? ? ? ? 0.329 ? ? ? ? ?
	Lycosuchus_vanderrieti 0.509 ? 0.261 0.333 0.352 0.303 ? ? 7.7 0.094 ? ? 1.06 ? 0.595 1.71 0.5 0.333 0.294 ? ? 0.0 0.4
	Glanosuchus_macrops 0.547 ? 0.145 0.25 0.367 0.218 ? ? 5.3 0.05 ? ? 1.02 ? 0.718 2.12 0.545 0.309 0.2 0.833 ? 0.0 0.342
	Biseridens_qilianicus ? ? ? 1.032 ? 0.094 ? ? ? ? ? 11.0 ? ? 0.956 ? ? ? ? ? ? ? ?
	Anomocephalus_africanus ? ? ? ? ? ? ? ? ? ? ? ? ? ? ? ? ? ? ? ? ? ? ?
	Tiarajudens_eccentricus ? ? ? ? ? ? ? ? ? ? ? ? ? ? ? ? ? 0.396 0.164 ? ? ? ?
	Otsheria_netzvetajevi 0.381 5.425 0.231 ? 0.512 0.108 ? 0.181 5.3 0.108 10.95 15.5 0.86 ? ? ? ? ? ? ? ? ? ?
	Ulemica 0.47 5.364 0.125 1.06 0.407 0.102 ? 0.216 4.9 ? 10.905 15.4 1.098 0.294 0.964 1.135 ? ? ? ? ? ? ?
	Suminia_getmanovi 0.336 4.879 0.205 ? 0.23 0.105 ? 0.198 5.0 0.09 10.455 11.6 0.902 0.395 0.899 1.136 0.558 0.299 0.133 0.709 0.966 0.0 0.186
	Patranomodon_nyaphulii 0.29 ? 0.228 0.914 0.272 0.076 ? 0.202 6.0 0.043 11.029 13.7 0.744 0.476 1.25 1.059 ? ? ? ? ? 0.0 ?
	Galeops_whaitsi 0.339 5.325 0.18 ? 0.327 ? ? 0.136 4.1 ? 10.385 ? ? 0.489 0.831 0.968 0.646 0.356 0.181 ? ? ? 0.257
	Galepus_jouberti ? ? ? 0.855 ? ? ? ? ? ? ? ? ? ? ? ? ? 0.351 0.149 ? ? 0.0 ?
	Galechirus_scholtzi ? ? ? ? ? ? ? ? ? ? ? ? ? 0.355 0.865 0.7 ? 0.401 0.206 ? ? 0.0 ?
	Eodicynodon_oelofseni 0.351 ? ? 0.968 0.435 ? 2.47 ? ? ? ? 12.0 ? 0.259 0.708 ? ? ? ? ? ? ? ?
	Eodicynodon_oosthuizeni 0.322 5.555 0.234 0.908 0.518 0.111 2.501 0.14 8.2 0.182 10.457 9.0 0.847 0.253 0.698 1.061 0.446 0.509 0.244 0.3 0.5 0.0 0.475
	Colobodectes_cluveri 0.203 5.714 0.195 ? 0.52 0.269 2.07 0.142 6.6 0.206 10.177 ? 0.948 ? ? ? ? ? ? ? ? ? ?
	Lanthanostegus_mohoii ? ? ? 0.661 ? ? 2.434 ? ? ? ? ? ? ? ? ? ? ? ? ? ? ? ?
	Eosimops_newtoni 0.186 5.89 0.243 0.795 0.541 0.257 2.014 0.126 8.1 0.172 9.402 11.3 0.831 0.402 0.803 0.904 0.633 0.466 0.26 ? ? 0.0 0.444
	Diictodon_feliceps 0.247 5.925 0.223 0.64 0.534 0.273 1.702 0.135 8.0 0.214 9.418 11.9 0.881 0.257 0.742 0.901 0.443 0.486 0.297 0.67 1.388 0.0 0.366
	Robertia_broomiana 0.237 5.863 0.197 0.721 0.555 0.259 1.681 0.108 8.6 0.199 9.417 9.8 0.85 0.132 0.711 0.868 0.487 0.502 0.227 ? ? 0.0 0.309
	Prosictodon_dubei 0.238 5.807 0.171 0.864 0.548 0.228 2.469 0.098 8.1 0.131 9.78 9.3 0.881 ? 0.834 0.637 ? ? ? ? ? ? ?
	Abajudon_kaayai 0.279 5.215 0.277 1.03 0.412 0.126 2.844 0.146 9.4 0.173 ? 8.0 0.907 0.302 0.898 1.016 ? ? ? ? ? ? ?
	Niassodon_mfumukasi ? ? ? 0.867 ? ? 1.548 ? 8.4 ? ? 9.5 0.697 0.29 0.859 0.938 ? ? ? 0.214 1.145 ? ?
	Brachyprosopus_broomi 0.231 5.81 0.19 0.998 0.515 0.338 1.847 0.129 6.8 0.15 9.687 10.6 0.898 0.132 0.715 0.824 0.612 0.437 ? ? ? 0.0 0.315
	Endothiodon_tolani 0.328 ? ? 0.396 ? 0.025 1.505 0.109 10.6 ? ? ? 0.902 0.319 0.723 0.825 ? ? ? ? ? ? ?
	Endothiodon_bathystoma 0.335 5.396 0.378 0.268 0.599 0.4 1.457 0.111 8.1 0.147 9.694 7.1 0.988 0.373 0.798 0.73 0.554 0.491 0.406 0.301 0.964 0.0 0.414
	Pristerodon_mackayi 0.225 5.874 0.184 1.026 0.582 0.222 1.751 0.123 10.0 0.206 9.578 11.2 0.813 0.208 0.723 0.928 0.594 0.43 0.277 0.275 0.5 0.0 0.275
	Emydops 0.22 5.872 0.204 0.906 0.537 0.166 1.646 0.118 9.8 0.176 9.667 9.3 0.84 0.398 0.692 0.955 0.668 0.428 0.23 0.454 1.283 0.0 0.353
	Compsodon_helmoedi 0.196 5.874 0.207 1.066 0.431 0.187 1.71 0.082 10.3 0.22 9.858 11.0 0.817 ? ? ? ? ? ? ? ? ? ?
	Digalodon_rubidgei 0.354 6.155 0.294 0.899 0.473 0.139 1.565 0.134 ? 0.173 ? ? 0.871 0.293 ? ? ? ? ? ? ? ? ?
	Thliptosaurus_imperforatus 0.279 ? 0.198 0.84 0.407 ? 1.5 0.116 ? ? ? ? ? ? 0.75 0.667 ? ? ? ? ? ? ?
	Rastodon_procurvidens 0.197 ? 0.199 0.742 0.558 0.298 ? 0.123 6.600 0.105 ? 12.0 0.798 0.1 0.623 0.667 ? ? ? ? ? ? ?
	Dicynodontoides 0.269 5.95 0.24 0.764 0.539 0.211 1.492 0.085 8.823 0.181 9.814 11.9 0.887 ? 0.726 0.924 0.304 0.497 ? 0.167 2.5 0.406 0.359
	Kombuisia_frerensis 0.193 5.976 0.202 0.4 0.555 ? 1.589 0.195 ? ? 9.645 ? 0.746 ? 0.684 ? ? ? ? ? ? ? ?
	Myosaurus_gracilis 0.26 5.902 0.275 1.032 0.483 0.108 1.59 0.085 9.6 0.208 9.775 9.6 0.853 0.348 0.958 0.942 0.586 ? ? ? ? ? 0.208
	Kembawacela_kitchingi 0.372 5.948 0.383 1.487 0.357 0.042 1.455 0.132 10.55 ? 10.173 11.65 0.969 0.415 0.726 0.99 ? ? ? 0.818 1.48 ? ?
	Cistecephalus_microrhinus 0.279 6.056 0.289 1.139 0.509 0.088 1.49 0.117 9.55 ? 9.965 10.2 0.872 0.38 0.687 0.789 0.485 0.403 0.317 0.754 1.857 0.0 0.324
	Sauroscaptor_tharavati 0.281 ? 0.298 1.339 0.421 0.048 ? ? ? ? ? ? 0.912 0.564 0.73 0.714 ? ? ? ? ? ? ?
	Cistecephaloides_boonstrai 0.311 6.047 0.425 1.319 0.372 0.04 ? 0.194 ? ? 10.305 12.5 0.632 0.346 0.796 0.914 ? ? ? ? ? ? ?
	Kawingasaurus_fossilis 0.308 5.933 0.33 1.404 0.34 ? 1.5 0.135 10.7 ? 10.119 10.0 0.836 0.286 ? 0.964 0.298 0.419 ? ? ? ? 0.446
	Daqingshanodon_limbus 0.282 6.112 0.26 0.619 0.442 0.18 1.528 0.08 ? 0.189 9.34 10.3 0.808 0.212 0.677 0.819 ? ? ? ? ? ? ?
	Keyseria_benjamini 0.244 6.155 0.159 1.034 0.605 0.203 1.6 0.083 6.3 ? ? 9.0 0.831 ? ? ? ? ? ? ? ? ? ?
	Rhachiocephalus_magnus 0.329 6.094 0.271 0.738 0.598 0.606 1.48 0.094 8.8 0.143 9.17 12.8 1.011 0.167 0.838 0.777 0.501 0.506 ? ? ? ? 0.372
	Kitchinganomodon_crassus 0.32 6.137 0.318 0.708 0.566 0.752 1.556 0.108 7.4 0.07 9.747 11.1 0.936 0.165 0.843 0.752 ? 0.466 ? ? ? ? ?
	Oudenodon_bainii 0.281 6.054 0.173 0.844 0.609 0.271 1.458 0.092 8.1 0.141 9.219 11.3 0.864 0.264 0.798 0.745 0.57 0.491 0.366 0.514 0.765 0.353 0.411
	Tropidostoma_dubium 0.284 5.989 0.197 0.899 0.565 0.277 1.436 0.098 8.8 0.14 9.106 12.4 0.875 0.237 0.758 0.766 0.531 0.503 ? 0.474 1.368 0.345 0.378
	Australobarbarus 0.333 6.058 0.183 0.697 0.561 0.298 1.324 0.101 6.1 0.16 9.822 13.35 0.882 0.193 0.624 0.694 0.466 0.485 ? 0.848 1.033 0.333 0.391
	Syops_vanhoepeni ? ? ? 0.484 ? 0.343 ? ? ? ? ? ? ? ? ? ? ? ? ? ? ? ? ?
	Odontocyclops_whaitsi 0.376 6.066 0.232 0.988 0.551 0.232 1.448 0.092 10.1 0.131 9.74 12.3 0.929 0.213 0.787 0.731 0.551 0.518 0.427 0.435 1.13 0.426 0.491
	Idelesaurus_tataricus 0.367 5.967 0.175 1.022 0.5 0.174 1.497 0.107 8.25 0.173 10.118 13.5 0.969 0.204 0.693 0.764 ? ? ? ? ? ? ?
	Bulbasaurus_phylloxyron 0.284 6.003 0.25 0.562 0.534 0.233 1.362 0.112 10.333 0.052 9.851 14.78 0.887 ? 0.643 ? ? ? ? ? ? ? ?
	Aulacephalodon_bainii 0.3 6.089 0.323 0.892 0.583 0.204 1.425 0.117 6.8 0.122 9.48 13.5 0.822 0.172 0.76 0.785 0.55 0.532 0.348 0.714 1.067 0.395 0.491
	Pelanomodon_moschops 0.289 6.093 0.305 0.912 0.584 0.213 1.468 0.104 9.4 0.155 9.414 12.3 0.801 ? 0.856 0.742 ? ? ? ? ? ? ?
	Geikia_locusticeps 0.256 6.049 0.278 0.908 0.514 0.251 1.627 0.104 8.72 0.141 9.392 13.9 0.756 0.205 0.818 0.848 ? ? ? ? ? ? ?
	Geikia_elginensis 0.366 ? 0.521 0.846 0.529 ? 1.429 ? ? ? ? 13.1 0.829 0.212 0.9 0.987 ? ? ? ? ? ? ?
	Elph_borealis 0.279 5.927 0.186 0.64 0.544 0.29 1.515 0.157 8.9 ? ? 13.0 0.914 ? 0.781 ? ? ? ? ? ? ? ?
	Interpresosaurus_blomi ? ? ? ? ? ? ? ? ? ? ? ? ? ? ? ? ? ? ? ? ? ? ?
	Katumbia_parringtoni 0.196 5.868 0.22 0.527 0.541 0.347 1.489 0.112 9.3 0.132 9.928 14.4 ? ? 0.833 0.822 ? ? ? ? ? ? ?
	Delectosaurus_arefjevi 0.369 5.861 0.258 0.702 0.546 0.334 1.618 0.119 7.8 0.13 9.798 14.7 0.985 ? ? ? ? ? ? ? ? ? ?
	Dicynodon_lacerticeps 0.324 5.982 0.253 0.607 0.546 0.359 1.485 0.117 7.7 0.121 9.869 11.9 0.926 0.241 0.749 0.766 ? ? ? ? ? ? ?
	Dicynodon_angielczyki 0.308 5.937 0.253 0.524 0.569 0.359 1.351 0.105 7.56 0.114 9.95 12.0 0.965 0.219 0.808 ? 0.476 ? ? ? ? ? ?
	Daptocephalus_huenei 0.292 6.091 0.23 0.564 0.569 0.414 1.25 0.123 ? 0.117 9.68 ? 1.024 ? ? ? ? 0.543 ? ? ? ? ?
	Daptocephalus_leoniceps 0.268 6.091 0.237 0.539 0.567 0.437 1.5 0.118 6.4 0.111 9.378 ? 0.8584 0.238 0.763 0.75 ? 0.545 ? ? 1.667 ? ?
	Dinanomodon_gilli 0.337 6.17 0.205 0.48 0.577 0.522 1.347 0.116 7.8 0.107 9.751 9.9 1.047 0.186 ? 0.724 ? ? ? ? ? ? ?
	Peramodon_amalitzkii 0.272 ? 0.224 0.563 0.553 0.369 ? ? ? ? ? 9.5 0.839 0.167 0.676 0.68 0.463 ? ? ? ? ? 0.494
	Taoheodon_baizhijuni 0.24 6.1 0.237 ? ? 0.26 1.18 0.11 ? 0.105 9.64 ? 0.91 0.285 ? ? ? ? ? ? ? ? ?
	Counillonia_superoculis 0.297 5.068 ? ? 0.276 0.134 ? 0.131 8.333 0.14 ? 9.616 0.876 ? ? ? ? ? ? ? ? ? ?
	Repelinosaurus_robustus 0.2 ? 0.295 ? 0.408 0.281 ? ? ? ? ? 14.698 0.829 ? ? ? ? ? ? ? ? ? ?
	Vivaxosaurus_trautscholdi 0.38 6.019 0.23 0.685 0.481 0.285 1.824 0.116 7.9 0.121 10.203 13.9 1.041 0.203 0.702 0.731 0.317 0.544 ? ? ? ? 0.641
	Jimusaria_sinkianensis 0.307 ? 0.278 0.672 0.767 0.464 1.443 0.089 7.2 0.098 ? 8.9 0.992 0.251 ? 0.699 ? ? ? ? ? ? ?
	Sintocephalus_alticeps 0.354 5.969 0.244 0.516 0.522 0.294 1.338 0.124 6.5 0.132 9.399 9.6 1.022 ? ? ? ? ? ? ? ? ? ?
	Basilodon_woodwardi 0.315 5.994 0.212 0.722 0.497 0.225 1.305 0.128 5.7 0.139 9.599 12.6 0.814 ? ? ? ? ? ? ? ? ? ?
	Turfanodon_bogdaensis ? ? ? 0.588 ? 0.405 1.327 ? ? ? ? 10.3 0.895 ? ? ? ? ? ? ? ? ? ?
	Gordonia_traquairi 0.252 ? 0.139 0.65 0.604 0.309 ? ? ? ? ? ? 0.924 0.188 ? 0.773 0.543 0.49 0.144 ? ? ? 0.476
	Euptychognathus_bathyrhynchus 0.336 6.028 0.13 0.562 0.56 0.238 1.559 0.091 6.5 0.084 9.663 10.25 0.792 ? 0.79 0.815 ? ? ? ? ? ? ?
	Lystrosaurus_hedini 0.32 6.111 0.414 0.705 0.413 0.146 1.471 0.174 9.2 0.079 10.203 11.4 0.673 0.294 0.691 0.781 ? ? ? ? ? ? ?
	Lystrosaurus_maccaigi 0.274 6.072 0.347 0.656 0.325 0.108 1.764 0.165 8.4 0.123 10.022 10.9 0.805 0.354 0.711 0.706 ? 0.526 0.54 ? ? 0.389 ?
	Lystrosaurus_curvatus 0.315 6.005 0.383 0.689 0.417 0.119 1.664 0.162 7.4 0.086 10.145 8.6 0.906 0.289 0.767 0.643 0.473 0.485 0.465 0.787 1.484 0.313 0.489
	Lystrosaurus_declivis 0.347 5.954 0.424 0.705 0.415 0.112 2.141 0.157 8.8 0.097 10.309 9.7 0.874 0.315 0.757 0.711 0.418 0.458 0.478 0.75 1.3 0.347 0.545
	Lystrosaurus_murrayi 0.288 6.003 0.427 0.726 0.466 0.143 2.002 0.175 8.4 0.101 10.358 11.7 0.816 0.316 0.793 0.754 0.478 0.46 0.441 0.843 1.455 0.392 0.605
	Shansiodon 0.265 6.064 0.327 0.163 0.538 0.633 1.314 0.13 7.2 0.1 9.78 11.2 1.129 0.286 0.821 0.84 0.575 0.479 ? 0.758 1.363 0.363 0.675
	Tetragonias_njalilus 0.378 5.912 0.354 0.201 0.574 0.446 ? 0.125 6.8 0.088 10.009 10.4 1.004 0.205 0.858 0.796 0.447 0.481 0.3 0.675 1.852 0.304 0.596
	Vinceria_andina 0.267 6.099 0.352 0.201 0.49 0.466 ? 0.137 7.0 0.153 10.552 11.3 0.983 ? ? ? ? ? ? ? ? ? ?
	Rhinodicynodon_gracile 0.304 6.213 0.253 0.5 0.523 0.435 1.568 0.1 ? ? 9.174 10.1 0.879 0.24 0.875 0.734 0.49 0.354 0.361 ? ? 0.352 0.383
	Acratophorus_argentinensis 0.329 ? 0.445 0.205 0.666 0.476 1.872 0.12 6.655 0.094 ? 8.055 1.031 ? 0.716 0.705 0.345 0.468 0.292 0.706 1.206 0.424 0.574
	Kannemeyeria_simocephalus 0.421 6.121 0.409 0.289 0.531 0.479 1.461 0.147 9.8 0.074 10.478 12.1 1.147 0.179 0.8 0.686 0.551 0.558 0.338 ? 1.381 0.372 0.411
	Kannemeyeria_aganosteus ? ? ? ? ? ? ? ? ? ? ? ? ? ? ? ? ? ? ? ? ? ? ?
	Kannemeyeria_lophorhinus 0.361 6.286 ? 0.663 ? 0.318 2.051 0.149 10.8 0.086 10.432 ? ? 0.077 0.786 0.542 ? ? ? ? ? ? ?
	Dolichuranus_primaevus 0.356 6.079 0.392 0.293 0.484 0.4 1.339 0.143 8.7 0.085 10.672 9.7 1.018 0.192 0.756 0.542 ? 0.519 ? ? ? 0.425 ?
	Sinokannemeyeria 0.42 6.14 0.478 0.543 0.382 0.175 1.505 0.161 5.9 0.109 10.469 ? 0.918 0.243 0.549 0.385 0.494 0.489 0.556 0.458 1.187 0.408 0.405
	Parakannemeyeria 0.455 6.28 0.377 0.359 0.354 0.195 1.468 0.122 7.5 0.102 9.688 12.3 0.92 0.166 0.79 0.515 0.467 0.52 0.478 0.443 1.465 0.411 0.294
	Xiyukannemeyeria_brevirostris 0.286 6.203 0.413 0.46 0.433 0.23 ? 0.169 8.5 0.086 10.027 8.9 0.795 0.32 ? 0.668 ? ? ? ? ? ? ?
	Rabidosaurus_cristatus 0.464 ? ? 0.268 0.607 ? ? ? ? ? ? ? ? ? ? ? ? ? ? ? ? ? ?
	Rhadiodromus 0.509 6.144 0.403 0.285 0.574 0.254 ? 0.122 6.9 0.088 10.023 10.8 1.085 ? ? ? ? ? 0.604 ? ? ? ?
	Wadiasaurus_indicus 0.423 6.105 0.337 0.539 0.506 0.523 ? 0.218 ? ? ? 10.6 1.052 0.344 0.9 0.81 0.607 0.563 0.45 0.562 1.239 0.417 0.355
	Shaanbeikannemeyeria 0.527 6.069 0.513 0.886 0.5 0.414 ? 0.157 7.8 0.176 10.642 11.3 1.432 ? 0.734 ? ? 0.58 ? ? ? 0.416 ?
	Rechnisaurus_cristarhynchus 0.51 5.971 0.436 0.154 ? 0.211 ? 0.14 9.9 ? ? ? ? ? ? ? ? ? ? ? ? ? ?
	Uralokannemeyeria_vjuschkovi 0.49 ? 0.407 0.526 0.454 0.233 ? 0.147 ? 0.091 ? 11.9 1.154 ? ? ? ? ? ? 0.819 1.193 ? ?
	Angonisaurus_cruickshanki 0.339 6.301 0.514 0.667 0.572 0.6 1.491 0.19 5.9 0.06 10.206 10.0 1.012 0.143 0.785 0.722 ? 0.524 ? 0.647 2.541 ? ?
	Ufudocyclops_mukanelai 0.376 ? 0.468 0.45 0.515 0.332 1.409 0.156 9.31 ? ? 10.9 0.983 ? ? ? ? ? ? ? ? ? ?
	Zambiasaurus_submersus ? ? ? ? ? ? ? ? ? ? ? ? ? ? ? ? ? 0.498 ? ? ? 0.401 ?
	Placerias_hesternus ? ? ? ? ? ? ? ? ? ? ? ? ? ? ? ? ? 0.49 0.499 ? ? ? ?
	Moghreberia_nmachouensis ? ? ? ? ? ? ? ? ? ? ? ? ? ? ? ? ? ? ? ? ? ? ?
	Pentasaurus_goggai ? ? ? ? ? ? ? ? ? ? ? ? ? ? ? ? ? ? ? ? ? ? ?
	Argodicynodon_boreni ? ? ? ? ? ? ? ? ? ? ? ? ? 0.206 0.95 0.912 0.302 ? ? 0.86 2.3 ? 0.33
	Stahleckeria_potens 0.438 5.992 0.445 0.726 0.491 0.288 ? 0.183 11.1 0.052 10.284 8.7 0.953 0.237 0.856 0.897 0.442 0.53 ? 0.391 2.217 0.434 0.565
	Sangusaurus_parringtonii 0.411 6.177 0.461 0.618 ? 0.368 1.129 0.144 ? 0.091 ? 9.2 1.061 ? 0.832 ? ? ? ? 0.592 1.944 0.433 ?
	Sangusaurus_sp	? ? ? ? ? ? ? ? ? ? ? ? ? ? ? ? ? ? ? ? ? ? ?
	Eubrachiosaurus_browni ? ? ? ? ? ? ? ? ? ? ? ? ? ? ? ? ? 0.538 ? ? 1.789 ? ?
	Ischigualastia_jenseni 0.482 6.139 0.423 0.331 0.479 0.528 1.39 0.151 5.7 0.064 10.023 ? 1.032 ? 0.912 0.841 0.419 0.577 0.561 ? 0.818 0.412 0.526
	Jachaleria_candelariensis 0.392 6.078 0.393 0.199 0.379 0.499 1.431 0.161 4.0 0.084 10.269 ? 0.766 ? 0.822 0.766 0.427 ? 0.529 ? 0.808 0.434 0.667
	Jachaleria_colorata ? ? ? ? ? ? ? ? ? ? ? ? ? ? ? ? ? ? ? ? ? ? ?
	Dinodontosaurus_brevirostris 0.321 ? 0.388 0.314 0.518 0.354 2.18 0.176 9.106 0.107 ? 9.69 1.01 ? ? ? ? ? ? ? ? ? ?
	Dinodontosaurus_tener	0.398 6.104 0.347 0.24 0.461 0.328 1.414 0.135 7.3 0.074 10.155 10.9 0.926 0.202 0.814 0.653 0.398 0.507 0.423 0.652 1.896 0.31 0.752
	MCP_1645_PV			0.297 ? 0.309 ? 0.341 0.365 ? 0.162 9.0 ? ? ? 0.906 ? ? ? ? ? ? ? ? ? ?
	Lisowicia_bojani ? ? ? ? ? ? ? ? ? ? ? ? ? ? ? ? 0.517 0.576 0.522 0.764 0.963 0.438 0.457
	Woznikella ? ? ? ? ? ? ? ? ? ? ? ? ? ? ? 0.930 0.362 ? ? ? ? ? 0.371
& [num]
	Biarmosuchus_tener 000002000000000000010000000????00000000000000?200020000000000000100000100100000000000000?01201??0??00?0??0000??0000000000000000??0000000000000?0000?100001101?000110000110?00?00
	Hipposaurus_boonstrai 000002000000000000010000000????000000000000010200000000000000000100000101100000000000000?01001??0?000?0???000000?00000000000000??0000010000000?10000100011101????0?000010??00?0?
	Archaeosyodon_praeventor 000002000000000000010000100????00000001000000?2000100000000000001000??010000001000000000?01201??0???0????????????00001100000000??000????????0??????????????????????????????0??00
	Titanophoneus_potens 000002000000000010000000000????00000001001000?10000000[02]000000000100000010000001000000000?012010000000?0010000100000000000000000??0001000000000?00000?0000000011001100012?1?00?00
	Gorgonops_torvus 000002000000000000000000000????000000001000010200020002000000000100000100000000000000000?012010000000?0000000000000000000000000??0000011000000?000001000100010001101110011?00?00
	Lycosuchus_vanderrieti 000002000000000000000001000????00020000000000?102011001000000000100000010010001100000000?0120100100001001?000000000000000000000??0100020100000?00000100010001110???000?????00?00
	Glanosuchus_macrops 000002000000000000010000000????00000000000010?102011001000000000100000010010001100000000?01201000000010010000000000000000000000??0100020100000?000001000100011100100001211?00?00
	Biseridens_qilianicus 000002100000000010010000100????00000001000100?2000100000000000001001??000000001000000000?00?01??????0?0???000100?00101001000000??000000?1???0?????????????????????????????????00
	Anomocephalus_africanus ???????0?????00??0?0?100??0??????0???0???00??????????????0??0000?0?01???????????????1???????2????????????????????1??010???????0???????????????????????????????????????????????00
	Tiarajudens_eccentricus 0??????0?0??000010000000100????000??00?0000??????????????00?0000?0?01?????????????011????0??2???????????????????????????????????????????????????00???0001010??????????12?1??0?00
	Otsheria_netzvetajevi 000002101000000?1001?100?00?????0000000000000?2?0010?000000000101010??11??10100001010000?00011???00?000???1?1??0??????????????????????????????????????????????????????????????00
	Ulemica 000002101010000?1001?000100????00000001000000?200010?0000100001010?000110011102001010010?00011??1000010?10??1?0001010111101000100[01]00000010011??????????????????????????????0??00
	Suminia_getmanovi 000002?0101000001001?100200?????0010000000000?210010?00002000010?010001100?1102021010010?010110?100?0000101001?0?10002111000001000000000000210?000000000000010000000000010?00?00
	Patranomodon_nyaphulii 000?0?10101?00002000?100100?????000000000000100100000010000000100000000000100010?0110000?01011??0001100?10100100?10?01001000000????00031000010??????????????0110???000?????0??00
	Galeops_whaitsi 00000210101000002000?100100??????1?000000000???1000?00?0?200001010?00100001?0010?0?10000?0?0110?1?1?1????????????1000??0100000100?10113100011??0010000000100??????????????00??00
	Galepus_jouberti ?00?02??1????00??0????????0??????????????00??????????????????0?????0??????????????????????????????????????????????0?01001?0000??????????????1??????1?00010?0?11?00?000?2?1????0?
	Galechirus_scholtzi 00??0??010?0?00??000?1001?0??????1??00???????????????????????????0?0?????????????????????????????????????????????10?0100100??0???????031????1???0000??0?1000011?00?0001211????00
	Eodicynodon_oelofseni ???????01?100000200001001?0????????0?000000010??0010001002010?200??0??0000111030????012???1310??000???0????0?10?010111002000001001?01??1??121??????????????????????????????0??00
	Eodicynodon_oosthuizeni 0000101210100000200002001010000001100000000010010010001002110020101010000011103010010121001310010000100001101100010101002001002001001131111210?0001000000110?1101000001???100?00
	Colobodectes_cluveri 01001012101000002000020010100000011000001000101100000010?21100201010??0001111030100101210013100100001100??10???0??????????????????????????????????????????????????????????????00
	Lanthanostegus_mohoii ??????????1????0?????200?1?????0???0?0100010101?001000200???0000?0?0??0???1110301?01012110?310?100?0110???????????????????????????????????????????????????????????????????????0?
	Eosimops_newtoni 111010121110000020000210111200010100001000101011001000200211002011101010[01][01]111030100101210013100?000011001?1?1100?1011???4000111000001131?11210?10011?0000010?1101000001????00?00
	Diictodon_feliceps 11101012111000002000022??1120001[01]1[01]0001000001011200000[12]00211002011101011111110301001012100121000000112001110110001012???2001111001001131111211?1001100000000?1101000001211000?00
	Robertia_broomiana 11101012111000002000021011120001010000100000101100100020021100201110101000111030100101210012100?000111001?1011000101110?200111100?001131111210?1001?00000000?11???00001211?00?00
	Prosictodon_dubei 11101012111000002000021011120001011000100000101120000010?2110020111010100011103010010121001210??00011100111?1100?1011???20?111100?0?1??1??121?????????????????????????????????00
	Abajudon_kaayai 100102011?1000012000021111000??0010000001000101000100010021100201010101000111130200101210012101?00001100??11???0?1011200301020210100???????2???????????????????????????????0??00
	Niassodon_mfumukasi 1???22?11?1?0001???0?11011100101010000000000212100200010020100201010101000111131110?012110121000000111001111110001011??0400?20200100114?111211?????????????????01???1??????0??0?
	Brachyprosopus_broomi 101112121011000120000211111001000100001000001011001000200211002010101000001110302001012100121101000112001?11110001011200200120100100113111121??0001??000010????????01??????0??00
	Endothiodon_tolani 100102111012000120100211200????00[01]0000001??010111010102002?1??2??0?11011001111302101012100131000000?1200??11110001011200301120200100114111121??????????????????????????????0??02
	Endothiodon_bathystoma 1001[01]2111012000020100111200?????0[12]?00100[01]10111111010102002110020101110100011113021010120?0131000000112001?1?1100010112003011202001001141111212?00010?0000100?11011?0001211000?02
	Pristerodon_mackayi 110012121010000020000210111001000100001000?010110010001012110020111010100011103021010121001210010001120011101100010112002?01202001001131111212?1101000000100?1101?00001211?00?00
	Emydops 101110121010000020000200111101010100000000001011001000100201002011101011111110301101012110021000001112001011110101011[12]004000202101001131111210?1?010?00000001110???0001211?00?00
	Compsodon_helmoedi 101110121010000120100200111101010100001000002110100000300211002011?0101110111031110101211002000?0111120011110101?1????????????????????????????????????????????????????????????00
	Digalodon_rubidgei 12102012101000012000022??0110100010000001000101100200030121100201110101111111030110101210012100000111?001?111100?1012???40002????100???????????????????????????????????????0??00
	Thliptosaurus_imperforatus 1????????0?0000??00001???11??1?00100?0001000101?0?20?1???2?10020???01????????????????1211???????001?1?0?????110??211????410??????100?1?11112??????????????????????????????????00
	Rastodon_procurvidens 1??12??2101000012000022??11101000100000000002011100000200211002011101011111???????0101210012100100111200??111100?201????400??020010011?111?11???101101101000???????000????00??00
	Dicynodontoides 10112012101000012000022??11101000100000010002011200000100211002010101010001110301101012110021000001112001011110002012???41000021010011311112110010110110001?1??01100111211001100
	Kombuisia_frerensis 10102012101000012?00012??011010101000000100020102011?1??02?10020?0101?1???11103011010?21100?1??10011120010110100?2012???4101002001?011?110121??????????????????????????????0??00
	Myosaurus_gracilis 10002112101000012000012??11101010120000010001020002000100201002010101011111010311101012110121001001112001111110001012???410000210??01131??1210?11011010110?????0??????????00??00
	Kembawacela_kitchingi 101022121?1000012010022??11101010100000010000?21002000101201002001101011001110311101012110131?0??01111000??1110101112???4000202101001131011210?????????????1???01??100?????0??00
	Cistecephalus_microrhinus 10102012101000012010012??111010101000[01]101[01]000?21002000101201002001101011011110311101012110021?00?011120001?11100?1112???4000202101011131111210?110001221001111101001101211001100
	Sauroscaptor_tharavati 1???2??21?100001?000012???110100?1?0?00?10000???0020?0100201002001101011??11103??10?01211?131????01?1?00????1100?111????4000?021010??1?1????1??????????????????????????????0??00
	Cistecephaloides_boonstrai 10002012101000012010012??01101000100000110000?210020001012010020001010110111103?11010120??0?1????011110?1??11100?1112???4000202101?111?111121??????????????????????????????0??00
	Kawingasaurus_fossilis 10002012101000012010012??01101000020000010000?21002001???201002001?010110111103111010120?0011????011110?0??0110001012?????00001001111???11121??11000?2200011?11???????1211?01100
	Daqingshanodon_limbus 12002212101000002000022??11010100200?00010001011100000300211?02011101011??12203011010121001210?00??11?????1011?0?1112???2101301211?0114111121??????????????????????????????0??00
	Keyseria_benjamini 120022?21010000?2000022??110101102000000000010110000?0100211002011101011??122030?1?10121000210??01?11210111?1100???????????????????????????2??????????????????????????????????00
	Rhachiocephalus_magnus 12002212101100002000012??11000100200110001001011200000210211002011101111111220301101012100121000012112001110110001112???200130100100114111121??0011[01]11010100???????011????101001
	Kitchinganomodon_crassus 12002212101100002000012??11000100200110001001011200000211211102011101111011220301101012100131?0?012112011?101100?1112???2001?0121??0?1411?121???00???10?010????????????????0??01
	Oudenodon_bainii 12002212101100002000012??11010100210[01]01000001011100000101211102011101011111220301101012100121000012112001110110001112???200130121100114111121200001001010100?1101110111211011001
	Tropidostoma_dubium 12002212101100002000021011101010021010100000101110000010121110201110101100122030110101210012100?012112001110110001111???2001301211?01141111212?0001001010100???0???011????000?01
	Australobarbarus 120022121011000020000210?110101002?0?010000010111000001012111020111010111112203010010121011210??0121120111101100?111120?2001301211?01141??121??????????????????????????????00?01
	Syops_vanhoepeni 1??012?21011000?2000022??1101011020011?00??02011201010100??1?????11??011111220301111?121?1??1?????2????0??1?010??1?1????200????????0???11?12???????????????????????????????1??02
	Odontocyclops_whaitsi 12002212101100002000022??1101010020012000000211110000020121110201110101111122030110101210012100?012112011?101100?1112???200130121??011411?121200001??1010100???0111011?????01000
	Idelesaurus_tataricus 12002212101100002000022??1101010021011000000211110000010021110201110101100122030111101210012100000211201??100100?1112???2101301211?0114111121??????????????????????????????0??00
	Bulbasaurus_phylloxyron 12002212101100002000022??1101000[01]2[01]1000011002011[12]01000[12]002111020111010110112203011010121001210000121120???101100?111????2101?01211??????????1???????????0??????????????????1??00
	Aulacephalodon_bainii 12002212101110002000022??11010[01]002011200[01]100[12]001001000[12]00211102011101011011220301111012100121000012112[01]01110110001112???200130121110114111121210001001010100?1101010111211111000
	Pelanomodon_moschops 12002212101110002000012??1101010020112001100210100100020021120201110101111122030111101210[01]12100?0121121011101100???????????????????????????2???????????????????????????????1??00
	Geikia_locusticeps 12002212101110002000012??110101002011210110021111000002?02012020111010111112203011110121011210000221121011101100?1112???210130101100114111121??00?10???????????????????????1??00
	Geikia_elginensis 120022?2101110002000012??1101011120??21??100????10000???021120201??01?11111?2030?1??01210??210?10??????????????0?1012???210130121?????41??121?????????0101????????????????????00
	Elph_borealis 1??02??2101000002010022??110100100000010000010112000001002110020111010????12203011010?2100?11?000121120???101100?1112???20?130121110???????21??????????????????????????????0??00
	Interpresosaurus_blomi 1200??12101000002010022??1101001?0?000100???10??2?1???????????????????1???1???30??0????????????????????????????????????????????????????????????????????????????????????????????0
	Katumbia_parringtoni 12002212101?0000??10022??11000010100001000001111200000100211?02011?010111112203011010121010210??0121121111?00100?1112???210130121110???????21??????????????????????????????0??00
	Delectosaurus_arefjevi 12002212101000002100022??1101000011000100000201120101010021100201110101111121030111[12]01210112110?0121121???1001000?????????????????????????????????????????????????????????????00
	Dicynodon_lacerticeps 12002212101000002000022??110100001[01]0011000002011200010100211002011101011111210301111012100121000022112111110110011112???210130221111115111121??????????????????????????????00?00
	Dicynodon_angielczyki 12002212101000002000022??11010000100011000002011200010100211002011101011111210301111012101121000022112111110110011112???210130201111115111121?????????????????????????????????00
	Daptocephalus_huenei 120022?2101000002110022??1101001011001100000201120101010021100201110101111121030111101210101110101211211111011101?????????????????????????????????????????????????????????????00
	Daptocephalus_leoniceps 12002212101000002110022??11010010110011000002011201010100211002011101011111210301111012101011101012112111110111011112???210130221111115111121????????101110????0111????????10?00
	Dinanomodon_gilli 12002212101000002110122??110100011100110000020112010101002110020111010111112103011110121110211??01211211111011?011?1?????10?3?121??1?1511?12???????????????????????????????1??00
	Peramodon_amalitzkii 1??0?????0?00000201002???11?100101100010000020112010?0100211002011?010???????????????12????21?0?0?2?121?11?0?1???111????210???221111?1511?12?3?100101??????????????????????1??00
	Taoheodon_baizhijuni 120022?2101?00002?10022??110100011000100100010?1100000100211????111?101???12103011110120?0121100002??2?????01010?1112????101?02211?1115?????1?????????????????????????????????0?
	Counillonia_superoculis 120022121010000???00022??1101000??2????????0???????0?0100211002011?0??11111210301??101210102110?022?120?????01011?????????????????????????????????????????????????????????????00
	Repelinosaurus_robustus 1200221210?10000?100?22??1101001?100?10??100201110000010021100201??0??????1????????1012??10?11??022?120?????01??1?????????????????????????????????????????????????????????????00
	Vivaxosaurus_trautscholdi 120022?2101000002010022??1101000111000000000201110101010021100201110101100121030111[12]01210112110?022112[01]?1?10110011112???210130221??1115110121??000??1101110????????????????0??00
	Jimusaria_sinkianensis 1200???210110000200002???110200001000010000010112010101012110020111010????1210301?11012100?21101022112111?10???0?1112???21013022110111511?121??????????????????????????????0??00
	Sintocephalus_alticeps 120022?21010000?2000022??110000000101100000010111010?010121?0020?1?0??????12103011?1012101?210??0??????????????????????????????????????????2??????????????????????????????????00
	Basilodon_woodwardi 120022?2101100002000022??11000000200111000002011101000101211002011101011111220301111012101?210??0121121?1?1?1101?1?1?????1????221??????1???2??????????????????????????????????00
	Turfanodon_bogdaensis 12?0???2101?0000???0?22??1101001111001000??0201120101010121100201?10??????1210301??20121111211??0121121???1011001?????????????????????????????????????????????????????????????00
	Gordonia_traquairi 120022?21?10000??000022??1101001?2?0?010?00010112010?010?211002011?010?1??1?103??????12101??1???0???12??11???1?0?1112???2?0?30221????1?1??121???001??10?0100???0???????????00?00
	Euptychognathus_bathyrhynchus 120022?2101101102000022??1101001?0?1?1000000101120101010?21100201110101111121030?1???1210?1210??02211?11??101100?1112???2101302211?1???1???21??????????????????????????????1??01
	Lystrosaurus_hedini 12002212101111102000022??11010000200110001001011001010100211002011101011111210301112?121010411??02211210??10110011112???210130221101115110121?????1????????????????????????1??00
	Lystrosaurus_maccaigi 120022?21011111?2000022??110100110101110?10020?10010?0100211002011101?11111210301012?121010411??02211210??1?1100?1112???210130221??11151??1213????????010100?11?11?0011211110?00
	Lystrosaurus_curvatus 120022?2101111102000022??11010010210111001002011001010100211002011101011111210301012?121011211000221121???1001001111?????10???221101?1511?12???0001??10101?0???1???001????110?00
	Lystrosaurus_declivis 12002212101111102000022??11010010212111001002011001010100211002011101011111210301012?12101121100022112101110010011112???2101302211011151101213?0??1??1011100?1111110111211110?01
	Lystrosaurus_murrayi 12002212101111102000022??11010010202110001002011001010100211002011101011111210301012?121011211?0022112111110110001112???210130221101115110121??0001111011100?111??10111211110?01
	Shansiodon 12002212101100002000022??1101001?2?0011010002011201120101201002111101?????1210301?12?12101??1?0?0221120?111?110011112???20013022110??0?1??1212?0001??1110111?110???1111211?11000
	Tetragonias_njalilus 12002212101100002000022??110[12]0010200010010001011201120101201002111101011111210301012?121010211010?2112111110110011112???210130121101105111121200001001110100?1101111121211?11000
	Vinceria_andina 120022?21011000?2000022??11020010200?1001000101120112010120100201110??11111???30??12?121010211??022?1?0?111?11???1??2?????????????????????121?????????????????????????????????00
	Rhinodicynodon_gracile 120022?2101100002000022??110100102100110100010112011201002010021111010????121030?112?12101??1?0?022?1?????1?0100?1112???210130221??11??1??121??000100101?100???0111112?????11000
	Acratophorus_argentinensis 12002212101000002110022??110200003100110110120112010?010?20100201110101111121030?112?121110211010221220?1110100111112???2101?01?1???1?50?112120?0010011101?0???011111??????01000
	Kannemeyeria_simocephalus 120022?2101000002110022??11020000310011011012011211020101211002011101011111210301112?1210101111102212201??10100111112???210130221101115111121300011001010100?1101110111211111002
	Kannemeyeria_aganosteus 120022?2101000002110122??110200003100110??????????????????????????????111?????????1???????????????????????????????????????????????????????????????????????????????????????????02
	Kannemeyeria_lophorhinus 120022?2101000202110122??110200003100200110110112110201012110?2011101?11111210301?12?12101111101022??201??1?000??1112???210130121??110?010121???00???11?110????0??????????????02
	Dolichuranus_primaevus 120022?2101100002110022??1102000030001001100101121102010120100201110101111121030101101210106110?02212200??1?1001?1112???2101301211?110?11?121??0000??1100101???????012?????11000
	Sinokannemeyeria 120022?2101000202120022??11020000310?10011012011201010101201002111101111111210301??2?12101?211??0221?20?1110100111112???2101301211???0?11?1212000010?1110101?110???0111211?11000
	Parakannemeyeria 120022?2101100202020122??110200003?0110011012011201010101201002111101011111210301?12?1210101110?022??2011110100111112???2101?0121???1??11?1213?0001001010100?110111[01]111211??1000
	Xiyukannemeyeria_brevirostris 120????21011002?2020022??110200103?011001101201120101010?2010021111010111112??301?12?12??10211??022??20?111?000??1112???210???1211??1??11?121???0?1??1110?00?110???0111211?11000
	Rabidosaurus_cristatus 120?22?2101000002110022??110?000?3?0010011?1201?0?1??010?211??2?1110??????12??30101??121?1?11???0?2????1??1??00?1?????????????????????????????????????1???????????????????????00
	Rhadiodromus 120022?2101100002010022??11020000310[01]1001101111120102010?20100201110??1111121030?1?1012??1??1?11022?220???10110???????????????????????????????????????????????????????????????00
	Wadiasaurus_indicus 120022?21010000?21100[12]2??1102000???0010??001??11011??0??120100201?1010????1???30??12?12101??1???022??20???1?10?1?1112???2??130?????????11?121200101?01111101???0111111?????1100?
	Shaanbeikannemeyeria 120022?2101100002010022??110200003100100110110112010?0101211002111101?1111121030111?012101?211??0221220?????100??1112???20?1??121????????1?21???001??1??1100???????011????????02
	Rechnisaurus_cristarhynchus 120022?21011002?2010122??1102000030001001001??1?10102010?2??0?2???????????121030?011012101??1???0221220???????0???????????????????????????????????????????????????????????????02
	Uralokannemeyeria_vjuschkovi 120022?21?11002?2??0122???102000????01?0110120111010?010?201?02011101011111???30?????12???1211??022?220???1?100????????????????????????????2?2?????????????????0??????????????0?
	Angonisaurus_cruickshanki 120022?21?1100002?00112??1101001???001001100001100111010120100201110??11111???30?1???12101??110?0221120???1?110?11112???21013012110110011?1213??00100?10?10????0111????????11110
	Ufudocyclops_mukanelai 120?22?2101?00002010?12??1101000?2?0010011000?11011110102201002011101011111210302112?121110111?10?211?0???1?1100?1112????1013?12110??????1?21?????????????????????????????????10
	Zambiasaurus_submersus 120022?21??1???????0012???1?0?????????00???10?1100???010220???2?1????0??????????????????????????????????????110????12???2??1??????0?????????1?0?111001?01100???0111111?????111??
	Placerias_hesternus 120002?21??000202000022??11100000310?100110110100011101022010120111010???????????????1????051110022??20?111?101?11112???200130???10??1?1??121?00111001?0010????0111111????111111
	Moghreberia_nmachouensis 1?0002?21010002??020022???102000?3?0??0011?1201000111010220?01201??0?0111112103011????210???1??0?221?20?????101??1112???2?013012110????0??121??????????????????????????????1???0
	Pentasaurus_goggai ????????????????????????????????????????????20??????1010???????????????????????????????????????????????????????????12???200???10?101???????????????00????101???????????????111??
	Argodicynodon_boreni ????????????0020???0?22??11?0000??????0111012011[02]01110102201012011?0????????????????????????????0221220?????0010?1112???200130121101110111121??011100110010????0???????????1??1?
	Stahleckeria_potens 120020?2101100002120112??11010000310010111010?11001010102201002011101011111210301111012111011111022112111?10100011112???210130121101110011121310101001110101?1101111111211?01010
	Sangusaurus_parringtonii 120022?2101100000010112??01010000310020111001011101020102201002001101?1???1210301112?121010111110221121???11100011112????10130121111?100111213?????????????????0111111?????0??13
	Sangusaurus_sp 120022?210110000?010012???10100003?0?201110?10???????010???????0?1?0??1???121030?112?12101??1??????????????????????????????????????????????????????????????????????????????????3
	Eubrachiosaurus_browni ????????????????????????????????????????????????????????????????????????????????????????????????????????????????????????????????????????????????101??1?0010????0????????????10??
	Ischigualastia_jenseni 120022?2101100002120112??1101000031001011101101120112010220100200110111111121030??12?121010511?10221320?11101000?1112???2101301????1??001?121210100101100101?1101111111211?01011
	Jachaleria_candelariensis 12002212101100002110112??11010010310110111002011201120102201002001101111111210301012?121010111?102213200??101000???12????????????????????????210010???1????1???0111111????????10
	Jachaleria_colorata ???????????????0??????????????01???0??0111001011201120102201002011?011?1111???????12?120?10111??022?3?0????01000??112???2?01?0????????????121??????????????????????????????0??1?
	Dinodontosaurus_brevirostris 120022?2101100002010022??11010010310010010002011201120101201002111101011111210300011?121010111?102211211111010001?????????????????????????????????????????????????????????????00
	Dinodontosaurus_tener 120022?2101100002010022??110100103100100100020112011201012010021111010111112103000110121010111?102211211??10100011112???21013012110010?11?121300001001100101?1101110121211?10?00
	MCP_1645_PV		1?0?2??2???10000?010?22??01010010?101?00100020112011201?120100211110??????021?????????2??1?11??10221120???1?1000????????????????????????????????????????????????????????????????
	Lisowicia_bojani ??????????????2????0??2???1?0?0?????????1111201?0??12010???1????????1?????????????????????????????1?120?10??101??1??????????????????11011112?10?010001000101???0001111??????1???
	Woznikella 110022?21??1?0?0?1??1????????????21?1?00???10????????01??????????????????????????????????????????????????????????1112???210130????0?1101?11?1??000100100?1?????????11??????110?0
;
proc /;
