# Supplementary material for: Revisiting a long‐overlooked skull: Implications for the distribution of Dinodontosaurus brevirostris (Kannemeyeriiformes) in the Brazilian Triassic
Source: Anat Rec (Hoboken). 2025 Sep 29;309(7):1749–65. doi: 10.1002/ar.70056 (PMC13251750; doi:10.1002/ar.70056)
Supplement: Supplementary file 2 — Data S2. Supporting Information. [file AR-309-1749-s002.zip › Supplementary Material/phylogenetic analyses/results/Parsimony_Analyses/All_taxa/all_taxa_first_round_display.out]

Reading from C:\Users\Pampaphoneus\Downloads\phylogenetic analyses\Parsimony_Analyses\All_taxa\1B_all_taxa.tnt 
Matrices will be read as alpha-numeric data 
Matrix space: allocate for up to 32 states 
Matrix (199x121, 32 states). Memory required for data: 1.32 Mbytes 
Data were read as mixed types: numeric, and continuous 
Processed taxonomy contained in names, storing tree of 0 nodes 
Space for 400000 trees in memory 
Suboptimal 10.000 x 0.100 
Random seed is 1 
Repl. Algor.     Tree        Score       Best Score   Time       Rearrangs.
1000  TBR    99444 of 99445  ------      1265.095     0:48:07    126,446,279,699 
Completed 1000 random addition sequences.
Total rearrangements examined: 126,446,279,699. 
Best score hit 5 times out of 1000 (some replications overflowed).
Best score (TBR): 1265.095.  99445 trees retained. 
Time 2887.33 secs. 
Tree file: C:\Users\Pampaphoneus\Downloads\phylogenetic analyses\Parsimony_Analyses\All_taxa\all_trees_alltaxa_round1.tre 
99445 trees saved to C:\Users\Pampaphoneus\Downloads\phylogenetic analyses\Parsimony_Analyses\All_taxa\all_trees_alltaxa_round1.tre           
Time 5.66 secs. 
Closing C:\Users\Pampaphoneus\Downloads\phylogenetic analyses\Parsimony_Analyses\All_taxa\all_trees_alltaxa_round1.tre (with 99445 trees saved)
Time 0.00 secs. 
3 trees retained (score 1265.095) 
Time 4.81 secs. 
Start swapping from 3 trees (score 1265.095-1275.095)... 
Repl. Algor.     Tree        Score       Best Score   Time       Rearrangs.
---   TBR    21510 of 41724  ------      1265.095     0:08:36    12,985,567,647 
 
Search was interrupted... 
Total rearrangements examined: 12,985,567,647. 
Best score (TBR): 1265.095-1275.095.  41724 trees found. 
18 trees retained (score 1265.095) 
Time 1.97 secs. 
18 trees condensed (when min. branch length = 0) 
18 trees retained 
Time 0.00 secs. 
Log file: C:\Users\Pampaphoneus\Downloads\phylogenetic analyses\Parsimony_Analyses\All_taxa\all_taxa_display.out 
Reading from C:\Users\Pampaphoneus\Downloads\phylogenetic analyses\Parsimony_Analyses\All_taxa\1B_all_taxa.tnt 
Matrices will be read as alpha-numeric data 
Matrix space: allocate for up to 32 states 
Matrix (199x121, 32 states). Memory required for data: 1.32 Mbytes 
Data were read as mixed types: numeric, and continuous 
Processed taxonomy contained in names, storing tree of 0 nodes 
Space for 400000 trees in memory 
Suboptimal 10.000 x 0.100 
Random seed is 1 
Repl. Algor.     Tree        Score       Best Score   Time       Rearrangs.
1000  TBR    99444 of 99445  ------      1265.095     0:48:07    126,446,279,699 
Completed 1000 random addition sequences.
Total rearrangements examined: 126,446,279,699. 
Best score hit 5 times out of 1000 (some replications overflowed).
Best score (TBR): 1265.095.  99445 trees retained. 
Time 2887.33 secs. 
Tree file: C:\Users\Pampaphoneus\Downloads\phylogenetic analyses\Parsimony_Analyses\All_taxa\all_trees_alltaxa_round1.tre 
99445 trees saved to C:\Users\Pampaphoneus\Downloads\phylogenetic analyses\Parsimony_Analyses\All_taxa\all_trees_alltaxa_round1.tre           
Time 5.66 secs. 
Closing C:\Users\Pampaphoneus\Downloads\phylogenetic analyses\Parsimony_Analyses\All_taxa\all_trees_alltaxa_round1.tre (with 99445 trees saved)
Time 0.00 secs. 
3 trees retained (score 1265.095) 
Time 4.81 secs. 
Start swapping from 3 trees (score 1265.095-1275.095)... 
Repl. Algor.     Tree        Score       Best Score   Time       Rearrangs.
---   TBR    21510 of 41724  ------      1265.095     0:08:36    12,985,567,647 
 
Search was interrupted... 
Total rearrangements examined: 12,985,567,647. 
Best score (TBR): 1265.095-1275.095.  41724 trees found. 
18 trees retained (score 1265.095) 
Time 1.97 secs. 
18 trees condensed (when min. branch length = 0) 
18 trees retained 
Time 0.02 secs. 
Time 0.02 secs. 
Buffer: lines 0 - 36 saved to C:\Users\Pampaphoneus\Downloads\phylogenetic analyses\Parsimony_Analyses\All_taxa\all_taxa_display.out 
Time 0.00 secs. 
