# Supplementary material for: Revisiting a long‐overlooked skull: Implications for the distribution of Dinodontosaurus brevirostris (Kannemeyeriiformes) in the Brazilian Triassic
Source: Anat Rec (Hoboken). 2025 Sep 29;309(7):1749–65. doi: 10.1002/ar.70056 (PMC13251750; doi:10.1002/ar.70056)
Supplement: Supplementary file 2 — Data S2. Supporting Information. [file AR-309-1749-s002.zip › Supplementary Material/phylogenetic analyses/results/Parsimony_Analyses/Reduced/MPTs_plus_Consensus_reduced.tre]

tread 'tree(s) from TNT, for data in C:\Users\Pampaphoneus\Downloads\phylogenetic analyses\Parsimony_Analyses\2B_reduced.tnt'
(Aulacephalodon_bainii ((Dicynodon_angielczyki (Shansiodon (Rhinodicynodon_gracile (Tetragonias_njalilus (Vinceria_andina (((Dolichuranus_primaevus (Rhadiodromus ((Parakannemeyeria (Xiyukannemeyeria_brevirostris (Acratophorus_argentinensis Sinokannemeyeria )))(Shaanbeikannemeyeria (Kannemeyeria_lophorhinus (Kannemeyeria_simocephalus Wadiasaurus_indicus ))))))(Dinodontosaurus_tener (Dinodontosaurus_brevirostris MCP_1645_PV )))(Angonisaurus_cruickshanki (((Ufudocyclops_mukanelai Stahleckeria_potens )(Sangusaurus_parringtonii (Ischigualastia_jenseni Jachaleria_candelariensis )))(Argodicynodon_boreni (Placerias_hesternus Moghreberia_nmachouensis ))))))))))(Lystrosaurus_declivis Lystrosaurus_murrayi )))*
(Aulacephalodon_bainii ((Dicynodon_angielczyki (Shansiodon (Rhinodicynodon_gracile (Tetragonias_njalilus (Vinceria_andina (((Dolichuranus_primaevus (Rhadiodromus ((Parakannemeyeria (Xiyukannemeyeria_brevirostris (Acratophorus_argentinensis Sinokannemeyeria )))(Shaanbeikannemeyeria (Kannemeyeria_lophorhinus (Kannemeyeria_simocephalus Wadiasaurus_indicus ))))))(Dinodontosaurus_tener (Dinodontosaurus_brevirostris MCP_1645_PV )))(Angonisaurus_cruickshanki (((Ufudocyclops_mukanelai Stahleckeria_potens )(Sangusaurus_parringtonii (Ischigualastia_jenseni Jachaleria_candelariensis )))(Placerias_hesternus (Moghreberia_nmachouensis Argodicynodon_boreni ))))))))))(Lystrosaurus_declivis Lystrosaurus_murrayi )))*
(Aulacephalodon_bainii ((Dicynodon_angielczyki (Shansiodon (Rhinodicynodon_gracile (Tetragonias_njalilus (Vinceria_andina (((Dolichuranus_primaevus (Rhadiodromus ((Parakannemeyeria (Xiyukannemeyeria_brevirostris (Acratophorus_argentinensis Sinokannemeyeria )))(Shaanbeikannemeyeria (Kannemeyeria_lophorhinus (Kannemeyeria_simocephalus Wadiasaurus_indicus ))))))(Dinodontosaurus_tener (Dinodontosaurus_brevirostris MCP_1645_PV )))(Angonisaurus_cruickshanki (((Ufudocyclops_mukanelai Stahleckeria_potens )(Sangusaurus_parringtonii (Ischigualastia_jenseni Jachaleria_candelariensis )))(Placerias_hesternus Moghreberia_nmachouensis Argodicynodon_boreni )))))))))(Lystrosaurus_declivis Lystrosaurus_murrayi )));
proc-;
