# Supplementary material for: Revisiting a long‐overlooked skull: Implications for the distribution of Dinodontosaurus brevirostris (Kannemeyeriiformes) in the Brazilian Triassic
Source: Anat Rec (Hoboken). 2025 Sep 29;309(7):1749–65. doi: 10.1002/ar.70056 (PMC13251750; doi:10.1002/ar.70056)
Supplement: Supplementary file 2 — Data S2. Supporting Information. [file AR-309-1749-s002.zip › Supplementary Material/phylogenetic analyses/results/Parsimony_Analyses/All_taxa/all_taxa_second_round.out]

Must read data before re-setting maxtrees 
 
Reading from C:\Users\Pampaphoneus\Downloads\phylogenetic analyses\Parsimony_Analyses\All_taxa\1B_all_taxa.tnt 
Matrices will be read as alpha-numeric data 
Matrix space: allocate for up to 32 states 
Matrix (199x121, 32 states). Memory required for data: 1.32 Mbytes 
Data were read as mixed types: numeric, and continuous 
Processed taxonomy contained in names, storing tree of 0 nodes 
Reading from C:\Users\Pampaphoneus\Downloads\phylogenetic analyses\Parsimony_Analyses\All_taxa\all_trees_alltaxa_round1.tre 
'tree(s) from TNT, for data in C:\Users\Pampaphoneus\Downloads\phylogenetic analyses\Parsimony_Analyses\All_taxa\1B_all_taxa.tnt'
99445 trees read (trees 0-99444) 
Space for 400000 trees in memory 
Suboptimal 10.000 x 0.100 
3 trees retained (score 1265.095) 
Time 4.81 secs. 
Suboptimal 10.000 x 0.100 
Start swapping from 3 trees (score 1265.095-1275.095)... 
Repl. Algor.     Tree        Score       Best Score   Time       Rearrangs.
---   TBR   161915 of 161916 ------      1265.095     3:49:15    106,864,192,728 
Completed TBR branch-swapping.
Total rearrangements examined: 106,864,192,728. 
Best score (TBR): 1265.095-1275.095.  161916 trees found. 
Time 13775.33 secs. 
Tree file: C:\Users\Pampaphoneus\Downloads\phylogenetic analyses\Parsimony_Analyses\All_taxa\All_trees_alltaxa_fromRAM.tre 
161916 trees saved to C:\Users\Pampaphoneus\Downloads\phylogenetic analyses\Parsimony_Analyses\All_taxa\All_trees_alltaxa_fromRAM.tre           
Time 9.00 secs. 
Closing C:\Users\Pampaphoneus\Downloads\phylogenetic analyses\Parsimony_Analyses\All_taxa\All_trees_alltaxa_fromRAM.tre (with 161916 trees saved)
Time 0.00 secs. 
18 trees retained (score 1265.095) 
Time 7.61 secs. 
Saved trees (Nexus format) to file MPTs_alltaxa.tre 
 
Note: for consensus calculation, trees will be 
temporarily collapsed (when min. branch length = 0) 
Strict consensus of 18 trees (0 taxa excluded) calculated, as tree 18 
Time 0.00 secs. 
Saved trees (Nexus format) to file Consensus_alltaxa.tre 
0 trees in memory 
Reading from C:\Users\Pampaphoneus\Downloads\phylogenetic analyses\Parsimony_Analyses\All_taxa\All_trees_alltaxa_fromRAM.tre 
'tree(s) from TNT, for data in C:\Users\Pampaphoneus\Downloads\phylogenetic analyses\Parsimony_Analyses\All_taxa\1B_all_taxa.tnt'
161916 trees read (trees 0-161915) 
 
Note: for consensus calculation, trees will be 
temporarily collapsed (when min. branch length = 0) 
 
User interrupt... 
0 trees in memory 
Reading from C:\Users\Pampaphoneus\Downloads\phylogenetic analyses\Parsimony_Analyses\All_taxa\Consensus_alltaxa.tre 
Reading file C:\Users\Pampaphoneus\Downloads\phylogenetic analyses\Parsimony_Analyses\All_taxa\Consensus_alltaxa.tre as NEXUS 
Read 19 trees (0-18) from NEXUS file 
Closing NEXUS file 
 
Tree 18 : 
    Biarmosuchus_tener : 
      No autapomorphies 
    Hipposaurus_boonstrai : 
      Char. 8: 5.800 --> 3.500 
      Char. 12: 1.060 --> 1.070 
      Char. 15: 1.870 --> 2.630 
      Char. 73: 2 --> 0 
      Char. 95: 0 --> 1 
      Char. 114: 2 --> 0 
      Char. 166: 0 --> 1 
      Char. 184: 1 --> 0 
      Char. 191: 1 --> 0 
    Archaeosyodon_praeventor : 
      Char. 141: 0 --> 1 
    Titanophoneus_potens : 
      Char. 0: 0.509-0.547 --> 0.758 
      Char. 4: 0.272-0.305 --> 0.227 
      Char. 5: 0.072-0.104 --> 0.051 
      Char. 12: 1.020-1.060 --> 1.160 
      Char. 16: 0.545-0.558 --> 0.500 
      Char. 17: 0.299-0.329 --> 0.292 
      Char. 18: 0.149-0.200 --> 0.274 
      Char. 22: 0.257-0.342 --> 0.343 
      Char. 64: 0 --> 1 
      Char. 73: 1 --> 0 
      Char. 155: 0 --> 1 
      Char. 185: 0 --> 1 
    Gorgonops_torvus : 
      Char. 0: 0.509-0.547 --> 0.504 
      Char. 2: 0.261-0.263 --> 0.290 
      Char. 3: 0.842 --> 1.150 
      Char. 8: 5.800-6.200 --> 8.500 
      Char. 12: 1.020-1.060 --> 0.977 
      Char. 62: 0 --> 1 
      Char. 77: 0 --> 2 
      Char. 158: 0 --> 1 
      Char. 183: 0 --> 1 
      Char. 186: 0 --> 1 
      Char. 187: 0 --> 1 
      Char. 188: 0 --> 1 
    Lycosuchus_vanderrieti : 
      Char. 5: 0.218 --> 0.303 
      Char. 8: 5.800-6.200 --> 7.700 
      Char. 16: 0.545 --> 0.500 
      Char. 17: 0.309-0.329 --> 0.333 
      Char. 18: 0.200 --> 0.294 
      Char. 22: 0.342 --> 0.400 
      Char. 46: 0 --> 1 
      Char. 57: 0 --> 2 
      Char. 119: 0 --> 1 
    Glanosuchus_macrops : 
      Char. 2: 0.244-0.261 --> 0.145 
      Char. 3: 0.333 --> 0.250 
      Char. 4: 0.352 --> 0.367 
      Char. 8: 5.800-6.200 --> 5.300 
      Char. 9: 0.090-0.094 --> 0.050 
      Char. 15: 1.710-1.870 --> 2.120 
      Char. 66: 0 --> 1 
    Biseridens_qilianicus : 
      Char. 65: 0 --> 1 
      Char. 90: 0 --> 1 
      Char. 113: 1 --> 0 
      Char. 159: 0 --> 1 
    Anomocephalus_africanus : 
      No autapomorphies 
    Tiarajudens_eccentricus : 
      Char. 44: 1 --> 0 
    Otsheria_netzvetajevi : 
      Char. 1: 5.364 --> 5.425 
      Char. 2: 0.205-0.228 --> 0.231 
      Char. 4: 0.407 --> 0.512 
      Char. 5: 0.102-0.105 --> 0.108 
      Char. 7: 0.198 --> 0.181 
      Char. 10: 10.905 --> 10.950 
      Char. 11: 15.400 --> 15.500 
      Char. 12: 0.902 --> 0.860 
      Char. 33: 1 --> 0 
      Char. 101: 2 --> 0 
    Ulemica : 
      Char. 0: 0.381 --> 0.470 
      Char. 2: 0.205-0.228 --> 0.125 
      Char. 7: 0.198 --> 0.216 
      Char. 8: 5.000-5.300 --> 4.900 
      Char. 12: 0.902 --> 1.098 
      Char. 44: 1 --> 0 
      Char. 61: 0 --> 1 
      Char. 80: 0 --> 1 
      Char. 124: 0 --> 1 
    Suminia_getmanovi : 
      Char. 0: 0.339-0.381 --> 0.336 
      Char. 1: 5.325-5.364 --> 4.879 
      Char. 4: 0.272-0.305 --> 0.230 
      Char. 14: 0.920-0.956 --> 0.899 
      Char. 47: 1 --> 2 
      Char. 57: 0 --> 1 
      Char. 80: 0 --> 2 
      Char. 103: 0 --> 2 
      Char. 140: 1 --> 2 
    Patranomodon_nyaphulii : 
      Char. 0: 0.339 --> 0.290 
      Char. 5: 0.094-0.105 --> 0.076 
      Char. 7: 0.198 --> 0.202 
      Char. 9: 0.090-0.094 --> 0.043 
      Char. 10: 10.455-10.905 --> 11.029 
      Char. 11: 11.600-12.000 --> 13.700 
      Char. 12: 0.847-0.850 --> 0.744 
      Char. 13: 0.355-0.395 --> 0.476 
      Char. 14: 0.920-0.956 --> 1.250 
      Char. 87: 1 --> 0 
      Char. 105: 0 --> 1 
      Char. 122: 0 --> 1 
    Galeops_whaitsi : 
      Char. 2: 0.195-0.228 --> 0.180 
      Char. 7: 0.140 --> 0.136 
      Char. 8: 5.600-6.000 --> 4.100 
      Char. 13: 0.355-0.395 --> 0.489 
      Char. 16: 0.545-0.558 --> 0.646 
      Char. 17: 0.396-0.401 --> 0.356 
      Char. 92: 0 --> 1 
      Char. 119: 0 --> 1 
      Char. 121: 0 --> 1 
      Char. 153: 0 --> 1 
      Char. 168: 0 --> 1 
    Galepus_jouberti : 
      Char. 3: 0.914 --> 0.855 
      Char. 170: 0 --> 1 
    Galechirus_scholtzi : 
      Char. 15: 0.968 --> 0.700 
    Eodicynodon_oelofseni : 
      Char. 0: 0.339 --> 0.351 
      Char. 3: 0.914 --> 0.968 
      Char. 87: 1 --> 0 
    Eodicynodon_oosthuizeni : 
      Char. 2: 0.195-0.228 --> 0.234 
      Char. 6: 2.470 --> 2.501 
      Char. 8: 6.600-8.100 --> 8.200 
      Char. 11: 10.600-11.200 --> 9.000 
      Char. 14: 0.708-0.723 --> 0.698 
      Char. 15: 0.968 --> 1.061 
      Char. 16: 0.487-0.558 --> 0.446 
      Char. 17: 0.437-0.486 --> 0.509 
      Char. 19: 0.301-0.553 --> 0.300 
      Char. 22: 0.315-0.366 --> 0.475 
      Char. 127: 1 --> 0 
      Char. 177: 0 --> 1 
      Char. 193: 0 --> 1 
    Colobodectes_cluveri : 
      Char. 0: 0.231-0.237 --> 0.203 
      Char. 5: 0.222-0.257 --> 0.269 
      Char. 7: 0.140 --> 0.142 
      Char. 9: 0.182-0.199 --> 0.206 
      Char. 12: 0.847-0.850 --> 0.948 
      Char. 63: 0 --> 1 
      Char. 73: 1 --> 0 
      Char. 96: 0 --> 1 
    Lanthanostegus_mohoii : 
      Char. 3: 0.795-0.908 --> 0.661 
      Char. 65: 0 --> 1 
      Char. 77: 1 --> 2 
      Char. 85: 2 --> 0 
      Char. 111: 0 --> 1 
    Eosimops_newtoni : 
      Char. 0: 0.231-0.237 --> 0.186 
      Char. 1: 5.863 --> 5.890 
      Char. 2: 0.197 --> 0.243 
      Char. 9: 0.182-0.199 --> 0.172 
      Char. 10: 9.417 --> 9.402 
      Char. 11: 10.600-11.200 --> 11.300 
      Char. 12: 0.847-0.850 --> 0.831 
      Char. 13: 0.253-0.257 --> 0.402 
      Char. 14: 0.723-0.742 --> 0.803 
      Char. 16: 0.487-0.558 --> 0.633 
      Char. 22: 0.315-0.366 --> 0.444 
      Char. 65: 0 --> 1 
      Char. 114: 2 --> 3 
      Char. 122: 1 --> 0 
      Char. 143: 2 --> 4 
      Char. 146: 1 --> 0 
      Char. 177: 0 --> 1 
    Diictodon_feliceps : 
      Char. 0: 0.238 --> 0.247 
      Char. 1: 5.810-5.863 --> 5.925 
      Char. 2: 0.195-0.197 --> 0.223 
      Char. 3: 0.795-0.864 --> 0.640 
      Char. 4: 0.541-0.544 --> 0.534 
      Char. 5: 0.228-0.257 --> 0.273 
      Char. 6: 1.751-2.013 --> 1.702 
      Char. 7: 0.123-0.126 --> 0.135 
      Char. 8: 8.100 --> 8.000 
      Char. 9: 0.182-0.199 --> 0.214 
      Char. 11: 10.600-11.200 --> 11.900 
      Char. 45: 1 --> 2 
      Char. 94: 0 --> 1 
      Char. 95: 0 --> 1 
      Char. 96: 0 --> 1 
      Char. 124: 1 --> 2 
      Char. 139: 1 --> 2 
    Robertia_broomiana : 
      Char. 3: 0.795 --> 0.721 
      Char. 4: 0.541-0.544 --> 0.555 
      Char. 5: 0.257 --> 0.259 
      Char. 6: 1.751-2.013 --> 1.681 
      Char. 7: 0.123-0.126 --> 0.108 
      Char. 8: 8.100 --> 8.600 
      Char. 11: 10.600-11.200 --> 9.800 
      Char. 13: 0.253-0.257 --> 0.132 
      Char. 14: 0.723-0.742 --> 0.711 
      Char. 15: 0.901-0.904 --> 0.868 
      Char. 17: 0.466-0.486 --> 0.502 
      Char. 18: 0.260 --> 0.227 
      Char. 22: 0.315-0.366 --> 0.309 
    Prosictodon_dubei : 
      Char. 1: 5.810-5.863 --> 5.807 
      Char. 2: 0.195-0.197 --> 0.171 
      Char. 4: 0.541-0.544 --> 0.548 
      Char. 6: 1.751-2.013 --> 2.469 
      Char. 7: 0.123-0.126 --> 0.098 
      Char. 9: 0.182-0.199 --> 0.131 
      Char. 10: 9.418-9.687 --> 9.780 
      Char. 11: 10.600-11.200 --> 9.300 
      Char. 14: 0.742 --> 0.834 
      Char. 15: 0.901 --> 0.637 
    Abajudon_kaayai : 
      Char. 1: 5.396 --> 5.215 
      Char. 3: 0.867 --> 1.030 
      Char. 4: 0.541-0.544 --> 0.412 
      Char. 6: 1.548-1.565 --> 2.844 
      Char. 7: 0.118-0.126 --> 0.146 
      Char. 14: 0.798-0.859 --> 0.898 
      Char. 15: 0.914-0.938 --> 1.016 
      Char. 29: 1 --> 0 
      Char. 70: 1 --> 0 
      Char. 104: 1 --> 0 
      Char. 117: 0 --> 1 
      Char. 122: 1 --> 0 
      Char. 146: 1 --> 0 
      Char. 150: 0 --> 1 
    Niassodon_mfumukasi : 
      Char. 12: 0.840-0.850 --> 0.697 
      Char. 19: 0.301 --> 0.214 
      Char. 20: 0.964-1.130 --> 1.145 
      Char. 44: 2 --> 1 
      Char. 54: 0 --> 1 
      Char. 67: 1 --> 2 
      Char. 68: 0 --> 1 
      Char. 69: 1 --> 2 
      Char. 73: 1 --> 2 
      Char. 81: 1 --> 0 
      Char. 102: 0 --> 1 
      Char. 111: 0 --> 1 
      Char. 164: 2 --> 1 
    Brachyprosopus_broomi : 
      Char. 4: 0.541-0.544 --> 0.515 
      Char. 5: 0.222-0.257 --> 0.338 
      Char. 7: 0.123-0.126 --> 0.129 
      Char. 8: 8.100-8.823 --> 6.800 
      Char. 12: 0.840-0.850 --> 0.898 
      Char. 13: 0.208-0.212 --> 0.132 
      Char. 14: 0.723 --> 0.715 
      Char. 15: 0.914-0.928 --> 0.824 
      Char. 16: 0.554-0.594 --> 0.612 
      Char. 25: 0 --> 1 
      Char. 34: 0 --> 1 
      Char. 46: 0 --> 1 
      Char. 77: 1 --> 2 
      Char. 93: 1 --> 0 
      Char. 116: 0 --> 1 
    Endothiodon_tolani : 
      Char. 5: 0.126-0.211 --> 0.025 
      Char. 7: 0.111 --> 0.109 
      Char. 8: 8.400-9.400 --> 10.600 
      Char. 14: 0.798 --> 0.723 
      Char. 94: 0 --> 1 
    Endothiodon_bathystoma : 
      Char. 0: 0.328 --> 0.335 
      Char. 3: 0.396 --> 0.268 
      Char. 5: 0.126-0.211 --> 0.400 
      Char. 6: 1.505 --> 1.457 
      Char. 8: 8.400-9.400 --> 8.100 
      Char. 12: 0.902-0.907 --> 0.988 
      Char. 13: 0.319 --> 0.373 
      Char. 15: 0.825 --> 0.730 
      Char. 38: 1 --> 0 
      Char. 44: 2 --> 1 
      Char. 60: 0 --> 1 
      Char. 66: 0 --> 1 
      Char. 68: 0 --> 1 
      Char. 110: 1 --> 0 
    Pristerodon_mackayi : 
      Char. 0: 0.231-0.237 --> 0.225 
      Char. 1: 5.810-5.863 --> 5.874 
      Char. 2: 0.190-0.197 --> 0.184 
      Char. 3: 0.867-0.998 --> 1.026 
      Char. 4: 0.541-0.544 --> 0.582 
      Char. 8: 8.100-8.823 --> 10.000 
      Char. 9: 0.182-0.199 --> 0.206 
      Char. 12: 0.840-0.850 --> 0.813 
      Char. 17: 0.437-0.486 --> 0.430 
      Char. 19: 0.301-0.454 --> 0.275 
      Char. 22: 0.315-0.366 --> 0.275 
      Char. 79: 0 --> 1 
      Char. 167: 0 --> 1 
    Emydops : 
      Char. 1: 5.874 --> 5.872 
      Char. 10: 9.694-9.775 --> 9.667 
      Char. 11: 10.200-10.600 --> 9.300 
      Char. 38: 1 --> 0 
      Char. 73: 0 --> 1 
      Char. 81: 1 --> 0 
      Char. 128: 1 --> 0 
    Compsodon_helmoedi : 
      Char. 0: 0.220 --> 0.196 
      Char. 3: 0.906 --> 1.066 
      Char. 4: 0.473-0.537 --> 0.431 
      Char. 6: 1.646 --> 1.710 
      Char. 7: 0.118 --> 0.082 
      Char. 8: 9.800 --> 10.300 
      Char. 9: 0.176 --> 0.220 
      Char. 10: 9.694-9.775 --> 9.858 
      Char. 11: 10.200-10.600 --> 11.000 
      Char. 12: 0.840 --> 0.817 
      Char. 41: 0 --> 1 
      Char. 61: 0 --> 1 
      Char. 67: 1 --> 2 
      Char. 68: 0 --> 1 
      Char. 70: 1 --> 0 
      Char. 71: 0 --> 1 
      Char. 77: 1 --> 3 
      Char. 96: 1 --> 0 
      Char. 102: 0 --> 1 
      Char. 115: 1 --> 0 
      Char. 120: 0 --> 1 
      Char. 131: 1 --> 0 
    Digalodon_rubidgei : 
      Char. 0: 0.279 --> 0.354 
      Char. 1: 5.927-5.948 --> 6.155 
      Char. 2: 0.204-0.275 --> 0.294 
      Char. 7: 0.118-0.123 --> 0.134 
      Char. 24: 0 --> 2 
      Char. 48: 1 --> 0 
      Char. 77: 1 --> 3 
    Thliptosaurus_imperforatus : 
      Char. 2: 0.204-0.275 --> 0.198 
      Char. 3: 0.899 --> 0.840 
      Char. 4: 0.473-0.483 --> 0.407 
      Char. 15: 0.914-0.924 --> 0.667 
      Char. 76: 0 --> 1 
      Char. 136: 1 --> 2 
    Rastodon_procurvidens : 
      Char. 2: 0.202-0.207 --> 0.199 
      Char. 4: 0.541-0.555 --> 0.558 
      Char. 5: 0.211 --> 0.298 
      Char. 8: 8.400-8.823 --> 6.600 
      Char. 9: 0.150-0.176 --> 0.105 
      Char. 11: 11.900 --> 12.000 
      Char. 14: 0.684-0.726 --> 0.623 
      Char. 15: 0.914-0.924 --> 0.667 
      Char. 77: 1 --> 2 
      Char. 162: 2 --> 1 
      Char. 175: 0 --> 1 
    Dicynodontoides : 
      Char. 0: 0.197-0.244 --> 0.269 
      Char. 2: 0.202-0.207 --> 0.240 
      Char. 4: 0.541-0.555 --> 0.539 
      Char. 6: 1.548-1.565 --> 1.492 
      Char. 7: 0.118-0.123 --> 0.085 
      Char. 10: 9.694-9.775 --> 9.814 
      Char. 12: 0.798-0.850 --> 0.887 
      Char. 150: 0 --> 1 
    Kombuisia_frerensis : 
      Char. 0: 0.197-0.244 --> 0.193 
      Char. 1: 5.950 --> 5.976 
      Char. 3: 0.742-0.764 --> 0.400 
      Char. 6: 1.548-1.565 --> 1.589 
      Char. 7: 0.118-0.123 --> 0.195 
      Char. 10: 9.694-9.775 --> 9.645 
      Char. 12: 0.798-0.850 --> 0.746 
      Char. 26: 1 --> 0 
      Char. 44: 2 --> 1 
      Char. 48: 1 --> 0 
      Char. 54: 0 --> 1 
      Char. 70: 1 --> 0 
      Char. 73: 0 --> 1 
      Char. 74: 0 --> 1 
      Char. 76: 0 --> 1 
      Char. 131: 1 --> 0 
      Char. 160: 1 --> 0 
    Myosaurus_gracilis : 
      Char. 0: 0.279 --> 0.260 
      Char. 1: 5.927-5.948 --> 5.902 
      Char. 6: 1.500-1.565 --> 1.590 
      Char. 7: 0.116-0.117 --> 0.085 
      Char. 11: 10.200-10.600 --> 9.600 
      Char. 14: 0.726-0.750 --> 0.958 
      Char. 15: 0.914-0.924 --> 0.942 
      Char. 22: 0.324-0.353 --> 0.208 
      Char. 25: 1 --> 0 
      Char. 28: 0 --> 1 
      Char. 57: 0 --> 2 
      Char. 70: 1 --> 0 
      Char. 88: 1 --> 0 
      Char. 98: 1 --> 0 
      Char. 118: 0 --> 1 
      Char. 147: 2 --> 0 
      Char. 170: 0 --> 1 
      Char. 175: 0 --> 1 
    Kembawacela_kitchingi : 
      Char. 0: 0.281-0.308 --> 0.372 
      Char. 2: 0.298-0.330 --> 0.383 
      Char. 3: 1.339 --> 1.487 
      Char. 4: 0.372-0.421 --> 0.357 
      Char. 6: 1.490-1.500 --> 1.455 
      Char. 12: 0.872-0.912 --> 0.969 
      Char. 15: 0.914-0.924 --> 0.990 
      Char. 28: 0 --> 2 
      Char. 44: 1 --> 2 
      Char. 96: 1 --> 0 
      Char. 134: 0 --> 1 
      Char. 159: 1 --> 0 
    Cistecephalus_microrhinus : 
      Char. 1: 5.948 --> 6.056 
      Char. 4: 0.473-0.483 --> 0.509 
      Char. 8: 9.600 --> 9.550 
      Char. 14: 0.726-0.730 --> 0.687 
      Char. 15: 0.914-0.924 --> 0.789 
      Char. 17: 0.419 --> 0.403 
      Char. 20: 1.480 --> 1.857 
      Char. 61: 0 --> 1 
      Char. 113: 1 --> 0 
    Sauroscaptor_tharavati : 
      Char. 13: 0.380-0.415 --> 0.564 
      Char. 15: 0.914-0.924 --> 0.714 
      Char. 41: 1 --> 0 
      Char. 79: 1 --> 0 
    Cistecephaloides_boonstrai : 
      Char. 0: 0.308 --> 0.311 
      Char. 1: 5.948 --> 6.047 
      Char. 2: 0.330 --> 0.425 
      Char. 3: 1.339 --> 1.319 
      Char. 7: 0.135 --> 0.194 
      Char. 10: 10.119-10.173 --> 10.305 
      Char. 11: 10.200-11.650 --> 12.500 
      Char. 12: 0.836 --> 0.632 
      Char. 62: 0 --> 1 
      Char. 88: 1 --> 0 
      Char. 127: 0 --> 1 
    Kawingasaurus_fossilis : 
      Char. 1: 5.948 --> 5.933 
      Char. 3: 1.339 --> 1.404 
      Char. 4: 0.372 --> 0.340 
      Char. 11: 10.200-11.650 --> 10.000 
      Char. 13: 0.346 --> 0.286 
      Char. 15: 0.914-0.924 --> 0.964 
      Char. 56: 1 --> 0 
      Char. 57: 0 --> 2 
      Char. 76: 0 --> 1 
      Char. 130: 1 --> 0 
      Char. 137: 1 --> 0 
      Char. 147: 2 --> 0 
      Char. 149: 2 --> 1 
      Char. 150: 1 --> 0 
    Daqingshanodon_limbus : 
      Char. 2: 0.202-0.232 --> 0.260 
      Char. 3: 0.844 --> 0.619 
      Char. 4: 0.541-0.565 --> 0.442 
      Char. 5: 0.203-0.211 --> 0.180 
      Char. 7: 0.083-0.094 --> 0.080 
      Char. 9: 0.141-0.173 --> 0.189 
      Char. 12: 0.831-0.850 --> 0.808 
      Char. 14: 0.723-0.781 --> 0.677 
      Char. 63: 0 --> 1 
      Char. 77: 1 --> 3 
      Char. 144: 0 --> 1 
    Keyseria_benjamini : 
      Char. 1: 6.066-6.112 --> 6.155 
      Char. 2: 0.202-0.207 --> 0.159 
      Char. 3: 0.844-0.867 --> 1.034 
      Char. 4: 0.541-0.565 --> 0.605 
      Char. 6: 1.528-1.565 --> 1.600 
      Char. 8: 8.100-8.250 --> 6.300 
      Char. 11: 10.300-10.600 --> 9.000 
      Char. 125: 0 --> 1 
    Rhachiocephalus_magnus : 
      Char. 4: 0.566 --> 0.598 
      Char. 8: 8.100-8.250 --> 8.800 
      Char. 9: 0.139-0.141 --> 0.143 
      Char. 10: 9.340-9.740 --> 9.170 
      Char. 11: 11.300-12.300 --> 12.800 
      Char. 12: 0.936 --> 1.010 
      Char. 15: 0.752-0.764 --> 0.777 
      Char. 83: 1 --> 0 
      Char. 150: 2 --> 0 
      Char. 151: 1 --> 0 
      Char. 168: 0 --> 1 
    Kitchinganomodon_crassus : 
      Char. 1: 6.094 --> 6.137 
      Char. 2: 0.271 --> 0.318 
      Char. 3: 0.738 --> 0.708 
      Char. 5: 0.606 --> 0.752 
      Char. 6: 1.480 --> 1.556 
      Char. 7: 0.094 --> 0.108 
      Char. 8: 8.100-8.250 --> 7.400 
      Char. 9: 0.139-0.141 --> 0.070 
      Char. 10: 9.340-9.740 --> 9.747 
      Char. 11: 11.300-12.300 --> 11.100 
      Char. 13: 0.167 --> 0.165 
      Char. 14: 0.838 --> 0.843 
      Char. 17: 0.491-0.506 --> 0.466 
      Char. 95: 1 --> 0 
      Char. 114: 2 --> 3 
    Oudenodon_bainii : 
      Char. 0: 0.282-0.284 --> 0.281 
      Char. 2: 0.183-0.197 --> 0.173 
      Char. 4: 0.561-0.565 --> 0.609 
      Char. 13: 0.212-0.237 --> 0.264 
      Char. 14: 0.758-0.787 --> 0.798 
      Char. 16: 0.550-0.554 --> 0.570 
      Char. 20: 1.033-1.130 --> 0.765 
      Char. 22: 0.378-0.391 --> 0.411 
      Char. 44: 2 --> 1 
      Char. 194: 0 --> 1 
    Tropidostoma_dubium : 
      Char. 1: 6.054-6.058 --> 5.989 
      Char. 3: 0.844 --> 0.899 
      Char. 8: 8.100-8.250 --> 8.800 
      Char. 9: 0.141 --> 0.140 
      Char. 10: 9.219-9.740 --> 9.106 
      Char. 15: 0.745-0.764 --> 0.766 
      Char. 17: 0.491 --> 0.503 
      Char. 20: 1.033-1.130 --> 1.368 
      Char. 95: 1 --> 0 
      Char. 96: 1 --> 0 
    Australobarbarus : 
      Char. 0: 0.284 --> 0.333 
      Char. 3: 0.844 --> 0.697 
      Char. 5: 0.277 --> 0.298 
      Char. 6: 1.436 --> 1.324 
      Char. 7: 0.098 --> 0.101 
      Char. 8: 8.100-8.250 --> 6.100 
      Char. 9: 0.141 --> 0.160 
      Char. 10: 9.219-9.740 --> 9.822 
      Char. 11: 12.400 --> 13.350 
      Char. 12: 0.875 --> 0.882 
      Char. 13: 0.212-0.237 --> 0.193 
      Char. 14: 0.758 --> 0.624 
      Char. 15: 0.745-0.764 --> 0.694 
      Char. 16: 0.531 --> 0.466 
      Char. 17: 0.491 --> 0.485 
      Char. 19: 0.474-0.514 --> 0.848 
      Char. 21: 0.345 --> 0.333 
      Char. 104: 1 --> 0 
      Char. 112: 0 --> 1 
      Char. 126: 0 --> 1 
    Syops_vanhoepeni : 
      Char. 3: 0.562-0.607 --> 0.484 
      Char. 5: 0.294-0.334 --> 0.343 
      Char. 27: 2 --> 1 
      Char. 131: 1 --> 0 
      Char. 144: 1 --> 0 
      Char. 198: 0 --> 2 
    Odontocyclops_whaitsi : 
      Char. 0: 0.320-0.367 --> 0.376 
      Char. 8: 8.250 --> 10.100 
      Char. 9: 0.139-0.141 --> 0.131 
      Char. 13: 0.205-0.212 --> 0.213 
      Char. 15: 0.752-0.764 --> 0.731 
      Char. 18: 0.361-0.366 --> 0.427 
      Char. 21: 0.352-0.395 --> 0.426 
      Char. 60: 1 --> 2 
    Idelesaurus_tataricus : 
      Char. 1: 6.003-6.049 --> 5.967 
      Char. 2: 0.232 --> 0.175 
      Char. 3: 0.892-0.988 --> 1.022 
      Char. 4: 0.523-0.534 --> 0.500 
      Char. 5: 0.225-0.232 --> 0.174 
      Char. 6: 1.448-1.480 --> 1.497 
      Char. 9: 0.139-0.141 --> 0.173 
      Char. 10: 9.599-9.740 --> 10.118 
      Char. 11: 12.600-13.100 --> 13.500 
      Char. 12: 0.929 --> 0.969 
      Char. 13: 0.205-0.212 --> 0.204 
      Char. 14: 0.760-0.787 --> 0.693 
      Char. 57: 0 --> 1 
      Char. 95: 1 --> 0 
      Char. 96: 1 --> 0 
      Char. 120: 1 --> 0 
      Char. 131: 1 --> 0 
    Bulbasaurus_phylloxyron : 
      Char. 0: 0.289-0.300 --> 0.284 
      Char. 3: 0.892 --> 0.562 
      Char. 5: 0.225-0.232 --> 0.233 
      Char. 6: 1.425 --> 1.362 
      Char. 8: 8.250-8.720 --> 10.333 
      Char. 9: 0.122 --> 0.052 
      Char. 10: 9.480-9.663 --> 9.851 
      Char. 11: 13.500 --> 14.780 
      Char. 12: 0.822-0.876 --> 0.887 
      Char. 14: 0.760 --> 0.643 
      Char. 59: 1 --> 0 
      Char. 60: 2 --> 0 
      Char. 105: 1 --> 0 
    Aulacephalodon_bainii : 
      Char. 1: 6.003-6.049 --> 6.089 
      Char. 2: 0.250-0.305 --> 0.323 
      Char. 4: 0.534 --> 0.583 
      Char. 5: 0.225-0.232 --> 0.204 
      Char. 7: 0.112 --> 0.117 
      Char. 8: 8.250-8.720 --> 6.800 
      Char. 69: 1 --> 0 
      Char. 71: 1 --> 0 
      Char. 144: 1 --> 0 
    Pelanomodon_moschops : 
      Char. 1: 6.049 --> 6.093 
      Char. 3: 0.892-0.908 --> 0.912 
      Char. 4: 0.529-0.534 --> 0.584 
      Char. 5: 0.225-0.232 --> 0.213 
      Char. 8: 8.720 --> 9.400 
      Char. 9: 0.141 --> 0.155 
      Char. 11: 12.600-13.100 --> 12.300 
      Char. 15: 0.764-0.785 --> 0.742 
      Char. 69: 1 --> 0 
      Char. 71: 1 --> 0 
    Geikia_locusticeps : 
      Char. 0: 0.289-0.300 --> 0.256 
      Char. 4: 0.529 --> 0.514 
      Char. 6: 1.443-1.468 --> 1.627 
      Char. 11: 13.100 --> 13.900 
      Char. 12: 0.801-0.829 --> 0.756 
      Char. 81: 1 --> 0 
      Char. 150: 2 --> 0 
    Geikia_elginensis : 
      Char. 0: 0.289-0.300 --> 0.366 
      Char. 2: 0.278-0.305 --> 0.521 
      Char. 3: 0.892-0.908 --> 0.846 
      Char. 6: 1.443-1.468 --> 1.429 
      Char. 14: 0.818-0.856 --> 0.900 
      Char. 15: 0.848 --> 0.987 
      Char. 54: 0 --> 1 
      Char. 55: 0 --> 1 
      Char. 118: 0 --> 1 
      Char. 137: 1 --> 0 
    Elph_borealis : 
      No autapomorphies 
    Interpresosaurus_blomi : 
      Char. 73: 0 --> 1 
    Katumbia_parringtoni : 
      Char. 0: 0.231-0.244 --> 0.196 
      Char. 1: 5.927 --> 5.868 
      Char. 2: 0.202-0.207 --> 0.220 
      Char. 3: 0.640 --> 0.527 
      Char. 5: 0.290 --> 0.347 
      Char. 6: 1.515 --> 1.489 
      Char. 8: 8.900 --> 9.300 
      Char. 11: 13.000 --> 14.400 
      Char. 14: 0.781 --> 0.833 
      Char. 68: 0 --> 1 
      Char. 112: 0 --> 1 
      Char. 125: 0 --> 1 
      Char. 131: 1 --> 0 
      Char. 144: 0 --> 1 
    Delectosaurus_arefjevi : 
      Char. 1: 5.982-6.005 --> 5.861 
      Char. 2: 0.244-0.253 --> 0.258 
      Char. 3: 0.685 --> 0.702 
      Char. 7: 0.117-0.118 --> 0.119 
      Char. 9: 0.114-0.121 --> 0.130 
      Char. 11: 13.900-14.698 --> 14.700 
      Char. 120: 2 --> 1 
      Char. 131: 1 --> 0 
      Char. 135: 1 --> 0 
    Dicynodon_lacerticeps : 
      Char. 13: 0.219-0.240 --> 0.241 
      Char. 112: 1 --> 0 
    Dicynodon_angielczyki : 
      Char. 0: 0.315-0.324 --> 0.308 
      Char. 1: 5.982 --> 5.937 
      Char. 3: 0.563-0.607 --> 0.524 
      Char. 4: 0.546 --> 0.569 
      Char. 6: 1.443-1.485 --> 1.351 
      Char. 7: 0.117 --> 0.105 
      Char. 8: 7.700 --> 7.560 
      Char. 10: 9.869 --> 9.950 
      Char. 14: 0.749-0.763 --> 0.808 
      Char. 150: 2 --> 0 
    Daptocephalus_huenei : 
      Char. 6: 1.347-1.485 --> 1.250 
      Char. 7: 0.118 --> 0.123 
      Char. 12: 0.876-0.895 --> 1.024 
    Daptocephalus_leoniceps : 
      Char. 0: 0.292 --> 0.268 
      Char. 2: 0.230 --> 0.237 
      Char. 3: 0.563-0.564 --> 0.539 
      Char. 5: 0.414 --> 0.437 
      Char. 6: 1.347-1.485 --> 1.500 
      Char. 10: 9.680 --> 9.378 
      Char. 12: 0.876-0.895 --> 0.858 
      Char. 17: 0.543-0.544 --> 0.545 
    Dinanomodon_gilli : 
      Char. 3: 0.563-0.564 --> 0.480 
      Char. 5: 0.405-0.414 --> 0.522 
      Char. 12: 0.895 --> 1.047 
      Char. 54: 1 --> 0 
    Peramodon_amalitzkii : 
      Char. 0: 0.292-0.297 --> 0.272 
      Char. 11: 9.616-9.900 --> 9.500 
      Char. 12: 0.876 --> 0.839 
      Char. 13: 0.186-0.238 --> 0.167 
      Char. 14: 0.749-0.763 --> 0.676 
      Char. 15: 0.724-0.731 --> 0.680 
      Char. 60: 1 --> 0 
    Taoheodon_baizhijuni : 
      Char. 5: 0.281 --> 0.260 
      Char. 67: 2 --> 1 
      Char. 112: 1 --> 0 
      Char. 120: 2 --> 0 
      Char. 132: 1 --> 0 
    Counillonia_superoculis : 
      Char. 1: 5.982-6.005 --> 5.068 
      Char. 4: 0.523-0.546 --> 0.276 
      Char. 5: 0.294-0.334 --> 0.134 
      Char. 7: 0.117-0.118 --> 0.131 
      Char. 8: 7.800 --> 8.333 
      Char. 9: 0.111-0.121 --> 0.140 
      Char. 57: 1 --> 2 
      Char. 125: 1 --> 0 
      Char. 131: 1 --> 0 
      Char. 134: 0 --> 1 
    Repelinosaurus_robustus : 
      Char. 0: 0.240 --> 0.200 
      Char. 2: 0.237-0.253 --> 0.295 
      Char. 12: 0.910 --> 0.829 
      Char. 54: 0 --> 1 
      Char. 64: 0 --> 1 
      Char. 113: 1 --> 0 
      Char. 131: 1 --> 0 
    Vivaxosaurus_trautscholdi : 
      Char. 0: 0.315-0.369 --> 0.380 
      Char. 2: 0.237-0.253 --> 0.230 
      Char. 6: 1.443-1.618 --> 1.824 
      Char. 10: 9.798 --> 10.203 
      Char. 12: 0.926-0.985 --> 1.041 
      Char. 13: 0.219-0.240 --> 0.203 
    Jimusaria_sinkianensis : 
      Char. 2: 0.244-0.253 --> 0.278 
      Char. 3: 0.650 --> 0.672 
      Char. 4: 0.604 --> 0.767 
      Char. 5: 0.309-0.435 --> 0.464 
      Char. 12: 0.924 --> 0.992 
      Char. 13: 0.219-0.240 --> 0.251 
      Char. 15: 0.764-0.773 --> 0.699 
      Char. 51: 1 --> 2 
      Char. 54: 1 --> 0 
      Char. 56: 2 --> 1 
      Char. 112: 1 --> 0 
    Sintocephalus_alticeps : 
      Char. 0: 0.336 --> 0.354 
      Char. 1: 6.003-6.028 --> 5.969 
      Char. 3: 0.562 --> 0.516 
      Char. 4: 0.523-0.534 --> 0.522 
      Char. 6: 1.443-1.468 --> 1.338 
      Char. 7: 0.100-0.118 --> 0.124 
      Char. 9: 0.098-0.121 --> 0.132 
      Char. 10: 9.599-9.663 --> 9.399 
      Char. 11: 10.100-10.250 --> 9.600 
      Char. 12: 0.874-0.924 --> 1.022 
      Char. 34: 1 --> 0 
      Char. 51: 1 --> 0 
      Char. 54: 1 --> 0 
      Char. 71: 2 --> 1 
    Basilodon_woodwardi : 
      Char. 1: 6.003-6.028 --> 5.994 
      Char. 2: 0.232-0.253 --> 0.212 
      Char. 4: 0.523-0.534 --> 0.497 
      Char. 6: 1.443-1.468 --> 1.305 
      Char. 7: 0.107-0.118 --> 0.128 
      Char. 8: 7.200-7.800 --> 5.700 
      Char. 12: 0.822-0.876 --> 0.814 
      Char. 51: 1 --> 0 
      Char. 79: 0 --> 1 
      Char. 134: 0 --> 1 
    Turfanodon_bogdaensis : 
      Char. 3: 0.563-0.564 --> 0.588 
      Char. 6: 1.347 --> 1.327 
      Char. 11: 9.900 --> 10.300 
      Char. 61: 1 --> 0 
      Char. 79: 0 --> 1 
      Char. 106: 1 --> 2 
      Char. 113: 0 --> 1 
    Gordonia_traquairi : 
      Char. 0: 0.304-0.307 --> 0.252 
      Char. 2: 0.244-0.253 --> 0.139 
      Char. 13: 0.219-0.240 --> 0.188 
      Char. 34: 1 --> 0 
    Euptychognathus_bathyrhynchus : 
      Char. 2: 0.244 --> 0.130 
      Char. 4: 0.523-0.534 --> 0.560 
      Char. 5: 0.294 --> 0.238 
      Char. 6: 1.443-1.468 --> 1.559 
      Char. 7: 0.100-0.118 --> 0.091 
      Char. 9: 0.098-0.121 --> 0.084 
      Char. 12: 0.874-0.924 --> 0.792 
      Char. 36: 0 --> 1 
      Char. 37: 0 --> 1 
      Char. 58: 0 --> 1 
      Char. 198: 0 --> 1 
    Lystrosaurus_hedini : 
      Char. 0: 0.315 --> 0.320 
      Char. 1: 6.072 --> 6.111 
      Char. 2: 0.383 --> 0.414 
      Char. 3: 0.689 --> 0.705 
      Char. 5: 0.119-0.143 --> 0.146 
      Char. 6: 1.664 --> 1.471 
      Char. 7: 0.165 --> 0.174 
      Char. 8: 8.400 --> 9.200 
      Char. 9: 0.086-0.101 --> 0.079 
      Char. 10: 10.145 --> 10.203 
      Char. 11: 10.900 --> 11.400 
      Char. 12: 0.805 --> 0.673 
      Char. 14: 0.711 --> 0.691 
      Char. 15: 0.706-0.731 --> 0.781 
      Char. 54: 1 --> 0 
      Char. 57: 1 --> 0 
      Char. 61: 1 --> 0 
      Char. 67: 2 --> 1 
      Char. 104: 0 --> 1 
    Lystrosaurus_maccaigi : 
      Char. 0: 0.315 --> 0.274 
      Char. 2: 0.383 --> 0.347 
      Char. 3: 0.689 --> 0.656 
      Char. 4: 0.413 --> 0.325 
      Char. 5: 0.119-0.143 --> 0.108 
      Char. 6: 1.664 --> 1.764 
      Char. 9: 0.086-0.101 --> 0.123 
      Char. 10: 10.145 --> 10.022 
      Char. 13: 0.294 --> 0.354 
      Char. 55: 0 --> 1 
      Char. 56: 2 --> 0 
    Lystrosaurus_curvatus : 
      Char. 8: 7.800-8.400 --> 7.400 
      Char. 11: 10.100-10.900 --> 8.600 
      Char. 12: 0.874-0.876 --> 0.906 
      Char. 15: 0.706-0.731 --> 0.643 
      Char. 21: 0.352-0.389 --> 0.313 
      Char. 131: 1 --> 0 
    Lystrosaurus_declivis : 
      Char. 0: 0.315 --> 0.347 
      Char. 1: 6.003 --> 5.954 
      Char. 4: 0.417-0.466 --> 0.415 
      Char. 5: 0.119-0.143 --> 0.112 
      Char. 6: 2.001 --> 2.141 
      Char. 8: 8.400 --> 8.800 
      Char. 11: 10.100-10.900 --> 9.700 
      Char. 16: 0.473 --> 0.418 
      Char. 17: 0.460 --> 0.458 
      Char. 18: 0.441-0.465 --> 0.478 
      Char. 20: 1.455 --> 1.300 
      Char. 21: 0.352-0.389 --> 0.347 
      Char. 131: 1 --> 0 
    Lystrosaurus_murrayi : 
      Char. 0: 0.315 --> 0.288 
      Char. 2: 0.424 --> 0.427 
      Char. 3: 0.705 --> 0.726 
      Char. 7: 0.157-0.162 --> 0.175 
      Char. 10: 10.309 --> 10.358 
      Char. 11: 10.100-10.900 --> 11.700 
      Char. 12: 0.874 --> 0.816 
      Char. 13: 0.315 --> 0.316 
      Char. 14: 0.757-0.767 --> 0.793 
      Char. 15: 0.711-0.731 --> 0.754 
      Char. 16: 0.473 --> 0.478 
      Char. 19: 0.750-0.787 --> 0.843 
      Char. 21: 0.352-0.389 --> 0.392 
      Char. 22: 0.545 --> 0.605 
      Char. 57: 1 --> 0 
      Char. 61: 1 --> 0 
      Char. 135: 1 --> 0 
    Shansiodon : 
      Char. 0: 0.304-0.307 --> 0.265 
      Char. 3: 0.201-0.293 --> 0.163 
      Char. 4: 0.523-0.534 --> 0.538 
      Char. 5: 0.446-0.466 --> 0.633 
      Char. 6: 1.414-1.431 --> 1.314 
      Char. 11: 10.100-10.400 --> 11.200 
      Char. 12: 0.983-1.004 --> 1.129 
      Char. 13: 0.219-0.240 --> 0.286 
      Char. 15: 0.764-0.796 --> 0.840 
      Char. 16: 0.490-0.543 --> 0.575 
      Char. 22: 0.596 --> 0.675 
      Char. 67: 1 --> 2 
      Char. 144: 1 --> 0 
      Char. 177: 0 --> 1 
    Tetragonias_njalilus : 
      Char. 1: 6.064-6.099 --> 5.912 
      Char. 2: 0.352 --> 0.354 
      Char. 4: 0.490-0.534 --> 0.574 
      Char. 7: 0.130-0.137 --> 0.125 
      Char. 8: 7.000 --> 6.800 
    Vinceria_andina : 
      Char. 0: 0.304-0.378 --> 0.267 
      Char. 9: 0.088-0.100 --> 0.153 
      Char. 10: 10.009-10.155 --> 10.552 
      Char. 11: 10.400 --> 11.300 
      Char. 86: 1 --> 0 
    Rhinodicynodon_gracile : 
      Char. 1: 6.064-6.099 --> 6.213 
      Char. 6: 1.443-1.468 --> 1.568 
      Char. 10: 9.599-9.663 --> 9.174 
      Char. 14: 0.821 --> 0.875 
      Char. 15: 0.764-0.773 --> 0.734 
      Char. 17: 0.479-0.481 --> 0.354 
      Char. 22: 0.476-0.491 --> 0.383 
      Char. 79: 1 --> 0 
      Char. 131: 1 --> 0 
    Acratophorus_argentinensis : 
      Char. 0: 0.356-0.423 --> 0.329 
      Char. 2: 0.403-0.413 --> 0.445 
      Char. 3: 0.285-0.293 --> 0.205 
      Char. 4: 0.506-0.574 --> 0.666 
      Char. 6: 1.468-1.505 --> 1.872 
      Char. 7: 0.122-0.143 --> 0.120 
      Char. 8: 6.900-7.200 --> 6.655 
      Char. 9: 0.088-0.091 --> 0.094 
      Char. 11: 10.000-10.600 --> 8.055 
      Char. 14: 0.734-0.786 --> 0.716 
      Char. 16: 0.427-0.494 --> 0.345 
      Char. 17: 0.519-0.520 --> 0.468 
      Char. 18: 0.450 --> 0.292 
      Char. 22: 0.411-0.526 --> 0.574 
      Char. 61: 0 --> 1 
      Char. 111: 0 --> 1 
      Char. 158: 1 --> 0 
      Char. 194: 1 --> 0 
    Kannemeyeria_simocephalus : 
      Char. 43: 1 --> 0 
    Kannemeyeria_aganosteus : 
      No autapomorphies 
    Kannemeyeria_lophorhinus : 
      Char. 0: 0.421 --> 0.361 
      Char. 1: 6.121 --> 6.286 
      Char. 3: 0.460-0.526 --> 0.663 
      Char. 6: 1.468-1.505 --> 2.051 
      Char. 8: 9.800-9.900 --> 10.800 
      Char. 13: 0.179 --> 0.077 
      Char. 15: 0.668-0.686 --> 0.542 
      Char. 60: 1 --> 2 
      Char. 67: 2 --> 1 
      Char. 131: 1 --> 0 
      Char. 158: 1 --> 0 
      Char. 160: 1 --> 0 
    Dolichuranus_primaevus : 
      Char. 1: 6.104-6.105 --> 6.079 
      Char. 5: 0.446-0.476 --> 0.400 
      Char. 6: 1.414-1.431 --> 1.339 
      Char. 8: 6.900-7.200 --> 8.700 
      Char. 10: 10.155-10.206 --> 10.672 
      Char. 11: 10.000-10.400 --> 9.700 
      Char. 13: 0.202-0.205 --> 0.192 
      Char. 15: 0.705-0.766 --> 0.542 
      Char. 57: 1 --> 0 
      Char. 106: 2 --> 1 
      Char. 114: 1 --> 6 
      Char. 126: 1 --> 0 
      Char. 169: 1 --> 0 
      Char. 186: 1 --> 0 
    Sinokannemeyeria : 
      Char. 2: 0.409-0.413 --> 0.478 
      Char. 3: 0.460 --> 0.543 
      Char. 5: 0.195 --> 0.175 
      Char. 8: 7.500 --> 5.900 
      Char. 9: 0.102 --> 0.109 
      Char. 10: 10.027-10.206 --> 10.469 
      Char. 14: 0.734-0.786 --> 0.549 
      Char. 15: 0.515 --> 0.385 
      Char. 17: 0.519-0.520 --> 0.489 
      Char. 18: 0.478 --> 0.556 
      Char. 20: 1.206-1.239 --> 1.187 
      Char. 21: 0.411 --> 0.408 
      Char. 34: 1 --> 0 
      Char. 40: 0 --> 1 
      Char. 92: 0 --> 1 
      Char. 178: 0 --> 1 
    Parakannemeyeria : 
      Char. 1: 6.140-6.203 --> 6.280 
      Char. 2: 0.409-0.413 --> 0.377 
      Char. 3: 0.460 --> 0.359 
      Char. 4: 0.382 --> 0.354 
      Char. 7: 0.147-0.161 --> 0.122 
      Char. 10: 10.027-10.206 --> 9.688 
      Char. 13: 0.202-0.243 --> 0.166 
      Char. 14: 0.734-0.786 --> 0.790 
      Char. 19: 0.458 --> 0.443 
      Char. 20: 1.206-1.239 --> 1.465 
      Char. 22: 0.405 --> 0.294 
      Char. 43: 0 --> 1 
      Char. 114: 2 --> 1 
      Char. 164: 2 --> 3 
      Char. 173: 1 --> 0 
    Xiyukannemeyeria_brevirostris : 
      Char. 0: 0.420-0.455 --> 0.286 
      Char. 7: 0.147-0.161 --> 0.169 
      Char. 8: 7.500-7.800 --> 8.500 
      Char. 9: 0.088-0.091 --> 0.086 
      Char. 11: 10.800-11.300 --> 8.900 
      Char. 12: 0.918-0.920 --> 0.795 
      Char. 13: 0.202-0.243 --> 0.320 
      Char. 54: 0 --> 1 
      Char. 131: 1 --> 0 
    Rabidosaurus_cristatus : 
      Char. 0: 0.423 --> 0.464 
      Char. 3: 0.285-0.293 --> 0.268 
      Char. 4: 0.506-0.574 --> 0.607 
      Char. 81: 0 --> 1 
    Rhadiodromus : 
      Char. 0: 0.420-0.490 --> 0.509 
      Char. 10: 10.027-10.206 --> 10.023 
      Char. 18: 0.450-0.478 --> 0.604 
      Char. 67: 2 --> 1 
      Char. 68: 0 --> 1 
      Char. 106: 2 --> 1 
      Char. 117: 0 --> 1 
      Char. 132: 0 --> 1 
    Wadiasaurus_indicus : 
      Char. 3: 0.285-0.293 --> 0.539 
      Char. 64: 1 --> 0 
    Shaanbeikannemeyeria : 
      Char. 0: 0.421-0.490 --> 0.527 
      Char. 2: 0.409-0.413 --> 0.513 
      Char. 3: 0.460-0.526 --> 0.886 
      Char. 5: 0.254-0.318 --> 0.414 
      Char. 9: 0.088-0.091 --> 0.176 
      Char. 10: 10.432-10.478 --> 10.642 
      Char. 12: 1.147-1.154 --> 1.432 
      Char. 17: 0.558 --> 0.580 
      Char. 67: 2 --> 1 
      Char. 144: 1 --> 0 
    Rechnisaurus_cristarhynchus : 
      Char. 0: 0.490 --> 0.510 
      Char. 2: 0.409-0.413 --> 0.436 
      Char. 3: 0.460-0.526 --> 0.154 
      Char. 5: 0.233 --> 0.211 
      Char. 7: 0.147 --> 0.140 
      Char. 64: 1 --> 0 
    Uralokannemeyeria_vjuschkovi : 
      Char. 2: 0.409-0.413 --> 0.407 
    Angonisaurus_cruickshanki : 
      Char. 0: 0.356-0.392 --> 0.339 
      Char. 1: 6.104-6.177 --> 6.301 
      Char. 2: 0.461 --> 0.514 
      Char. 3: 0.618 --> 0.667 
      Char. 4: 0.491-0.515 --> 0.572 
      Char. 5: 0.446-0.499 --> 0.600 
      Char. 6: 1.414-1.431 --> 1.491 
      Char. 7: 0.156 --> 0.190 
      Char. 13: 0.202-0.205 --> 0.143 
      Char. 14: 0.814-0.822 --> 0.785 
      Char. 20: 1.944 --> 2.541 
      Char. 41: 1 --> 0 
      Char. 132: 0 --> 1 
      Char. 196: 0 --> 1 
    Ufudocyclops_mukanelai : 
      Char. 2: 0.461 --> 0.468 
      Char. 3: 0.618 --> 0.450 
      Char. 11: 9.200-10.000 --> 10.900 
      Char. 56: 3 --> 2 
      Char. 66: 1 --> 0 
      Char. 72: 0 --> 1 
      Char. 103: 1 --> 2 
      Char. 111: 0 --> 1 
      Char. 132: 0 --> 1 
    Zambiasaurus_submersus : 
      Char. 17: 0.524-0.530 --> 0.498 
      Char. 21: 0.433 --> 0.401 
      Char. 43: 1 --> 0 
      Char. 51: 1 --> 0 
      Char. 132: 0 --> 1 
      Char. 168: 0 --> 1 
      Char. 175: 0 --> 1 
      Char. 178: 1 --> 0 
      Char. 196: 0 --> 1 
    Placerias_hesternus : 
      Char. 17: 0.524-0.530 --> 0.490 
      Char. 50: 0 --> 1 
      Char. 67: 2 --> 1 
      Char. 198: 0 --> 1 
    Moghreberia_nmachouensis : 
      Char. 51: 0 --> 2 
      Char. 158: 1 --> 0 
    Pentasaurus_goggai : 
      Char. 150: 2 --> 0 
    Argodicynodon_boreni : 
      Char. 16: 0.427-0.442 --> 0.302 
      Char. 19: 0.764 --> 0.860 
      Char. 20: 1.944 --> 2.300 
      Char. 22: 0.457 --> 0.330 
      Char. 62: 0 --> 1 
      Char. 123: 1 --> 2 
      Char. 131: 1 --> 0 
    Stahleckeria_potens : 
      Char. 0: 0.376-0.411 --> 0.438 
      Char. 1: 6.104-6.177 --> 5.992 
      Char. 2: 0.461 --> 0.445 
      Char. 3: 0.618 --> 0.726 
      Char. 5: 0.332-0.368 --> 0.288 
      Char. 7: 0.156 --> 0.183 
      Char. 8: 9.310 --> 11.100 
      Char. 9: 0.060-0.084 --> 0.052 
      Char. 11: 9.200-10.000 --> 8.700 
      Char. 12: 0.983-1.012 --> 0.953 
      Char. 13: 0.206 --> 0.237 
      Char. 19: 0.592-0.647 --> 0.391 
      Char. 20: 1.944 --> 2.217 
      Char. 21: 0.433 --> 0.434 
      Char. 22: 0.457-0.526 --> 0.565 
      Char. 28: 2 --> 0 
      Char. 40: 0 --> 1 
      Char. 41: 1 --> 2 
      Char. 62: 0 --> 1 
      Char. 74: 1 --> 0 
      Char. 106: 2 --> 1 
      Char. 111: 0 --> 1 
      Char. 125: 0 --> 1 
      Char. 158: 1 --> 0 
      Char. 165: 0 --> 1 
      Char. 174: 0 --> 1 
      Char. 194: 1 --> 0 
    Sangusaurus_parringtonii : 
      Char. 6: 1.409 --> 1.129 
      Char. 7: 0.156 --> 0.144 
      Char. 9: 0.060-0.084 --> 0.091 
      Char. 12: 0.983-1.012 --> 1.061 
      Char. 39: 2 --> 0 
      Char. 48: 1 --> 0 
      Char. 60: 1 --> 2 
      Char. 62: 0 --> 1 
      Char. 66: 1 --> 0 
      Char. 67: 0 --> 1 
      Char. 71: 0 --> 1 
      Char. 74: 1 --> 0 
      Char. 75: 1 --> 2 
      Char. 87: 1 --> 0 
      Char. 125: 0 --> 1 
      Char. 130: 0 --> 1 
      Char. 153: 0 --> 1 
      Char. 158: 1 --> 0 
      Char. 194: 1 --> 0 
      Char. 198: 0 --> 3 
    Sangusaurus_sp : 
      Char. 43: 1 --> 0 
      Char. 60: 1 --> 2 
      Char. 62: 0 --> 1 
      Char. 67: 0 --> 1 
      Char. 198: 0 --> 3 
    Eubrachiosaurus_browni : 
      Char. 17: 0.524-0.530 --> 0.538 
      Char. 20: 1.944 --> 1.789 
    Ischigualastia_jenseni : 
      Char. 0: 0.392 --> 0.482 
      Char. 5: 0.499 --> 0.528 
      Char. 6: 1.414-1.431 --> 1.390 
      Char. 10: 10.155-10.206 --> 10.023 
      Char. 12: 0.983-1.012 --> 1.032 
      Char. 14: 0.822 --> 0.912 
      Char. 15: 0.766 --> 0.841 
      Char. 16: 0.427 --> 0.419 
      Char. 18: 0.529 --> 0.561 
      Char. 21: 0.417-0.433 --> 0.412 
      Char. 41: 1 --> 2 
      Char. 54: 1 --> 0 
      Char. 66: 0 --> 1 
      Char. 114: 1 --> 5 
      Char. 167: 0 --> 1 
      Char. 198: 0 --> 1 
    Jachaleria_candelariensis : 
      Char. 1: 6.104-6.139 --> 6.078 
      Char. 3: 0.285-0.331 --> 0.199 
      Char. 4: 0.479 --> 0.379 
      Char. 7: 0.151-0.156 --> 0.161 
      Char. 8: 5.700 --> 4.000 
      Char. 10: 10.155-10.206 --> 10.269 
      Char. 12: 0.983-1.012 --> 0.766 
      Char. 20: 0.818 --> 0.808 
      Char. 21: 0.417-0.433 --> 0.434 
      Char. 22: 0.526 --> 0.667 
      Char. 59: 0 --> 1 
      Char. 67: 1 --> 2 
      Char. 168: 0 --> 1 
    Jachaleria_colorata : 
      Char. 110: 1 --> 0 
    Dinodontosaurus_brevirostris : 
      Char. 2: 0.347-0.352 --> 0.388 
      Char. 4: 0.461-0.515 --> 0.518 
      Char. 7: 0.162 --> 0.176 
      Char. 8: 9.000 --> 9.106 
      Char. 12: 0.926-1.004 --> 1.010 
    Dinodontosaurus_tener : 
      Char. 0: 0.321-0.392 --> 0.398 
      Char. 5: 0.354-0.365 --> 0.328 
      Char. 9: 0.085-0.100 --> 0.074 
      Char. 11: 10.000-10.400 --> 10.900 
    MCP_1645_PV : 
      Char. 0: 0.321 --> 0.297 
      Char. 2: 0.347-0.352 --> 0.309 
      Char. 4: 0.461-0.515 --> 0.341 
      Char. 12: 0.926-1.004 --> 0.906 
      Char. 48: 1 --> 0 
      Char. 59: 0 --> 1 
      Char. 97: 1 --> 0 
    Lisowicia_bojani : 
      Char. 16: 0.427-0.442 --> 0.517 
      Char. 17: 0.524-0.530 --> 0.576 
      Char. 20: 1.944 --> 0.963 
      Char. 65: 0 --> 1 
      Char. 75: 1 --> 2 
      Char. 121: 2 --> 1 
      Char. 128: 1 --> 0 
      Char. 167: 1 --> 0 
      Char. 169: 1 --> 0 
      Char. 173: 1 --> 0 
      Char. 183: 1 --> 0 
      Char. 184: 1 --> 0 
    Woznikella : 
      Char. 15: 0.897-0.912 --> 0.930 
      Char. 16: 0.427-0.442 --> 0.362 
      Char. 22: 0.457-0.526 --> 0.371 
      Char. 24: 2 --> 1 
      Char. 40: 0 --> 1 
      Char. 56: 3 --> 2 
      Char. 59: 0 --> 1 
      Char. 167: 1 --> 0 
      Char. 173: 1 --> 0 
   Node 122 : 
      No synapomorphies 
   Node 123 : 
      Char. 14: 0.855 --> 0.920 
      Char. 47: 0 --> 1 
      Char. 140: 0 --> 1 
   Node 124 : 
      Char. 14: 0.595-0.718 --> 0.855 
      Char. 15: 1.710-1.870 --> 1.620 
      Char. 61: 0 --> 1 
      Char. 132: 0 --> 1 
   Node 125 : 
      Char. 73: 2 --> 1 
      Char. 93: 1 --> 0 
      Char. 94: 0 --> 1 
      Char. 101: 0 --> 1 
      Char. 181: 0 --> 1 
      Char. 189: 0 --> 1 
   Node 126 : 
      Char. 0: 0.606 --> 0.509-0.547 
      Char. 4: 0.190 --> 0.272-0.305 
      Char. 5: 0.046 --> 0.072 
      Char. 17: 0.367 --> 0.329 
      Char. 96: 1 --> 0 
      Char. 176: 1 --> 0 
      Char. 177: 1 --> 0 
   Node 127 : 
      Char. 3: 0.700-0.842 --> 0.333 
      Char. 4: 0.272-0.305 --> 0.352 
      Char. 5: 0.072-0.104 --> 0.218 
      Char. 71: 0 --> 2 
      Char. 74: 0 --> 1 
      Char. 77: 0 --> 1 
      Char. 97: 0 --> 1 
      Char. 102: 0 --> 1 
      Char. 153: 0 --> 1 
      Char. 159: 0 --> 1 
   Node 128 : 
      Char. 29: 0 --> 1 
      Char. 143: 0 --> 1 
   Node 129 : 
      Char. 91: 0 --> 1 
      Char. 107: 0 --> 1 
      Char. 115: 1 --> 2 
   Node 130 : 
      Char. 17: 0.351 --> 0.396 
   Node 131 : 
      Char. 17: 0.299-0.329 --> 0.351 
   Node 132 : 
      Char. 31: 0 --> 1 
      Char. 33: 0 --> 1 
      Char. 44: 0 --> 1 
      Char. 61: 1 --> 0 
      Char. 97: 0 --> 1 
      Char. 106: 0 --> 1 
      Char. 115: 0 --> 1 
      Char. 129: 0 --> 1 
      Char. 136: 0 --> 1 
      Char. 163: 0 --> 1 
   Node 133 : 
      Char. 4: 0.272-0.305 --> 0.407 
      Char. 11: 11.600-12.000 --> 15.400 
      Char. 113: 1 --> 0 
      Char. 131: 0 --> 1 
   Node 134 : 
      Char. 8: 5.600-6.000 --> 5.000-5.300 
      Char. 93: 0 --> 1 
      Char. 99: 0 --> 1 
      Char. 101: 1 --> 2 
      Char. 104: 0 --> 1 
      Char. 119: 0 --> 1 
      Char. 141: 0 --> 1 
      Char. 142: 0 --> 1 
      Char. 149: 0 --> 1 
   Node 135 : 
      Char. 39: 1 --> 2 
   Node 136 : 
      Char. 14: 0.865 --> 0.831 
      Char. 156: 0 --> 1 
      Char. 175: 1 --> 0 
      Char. 176: 0 --> 1 
   Node 137 : 
      Char. 14: 0.920-0.956 --> 0.865 
      Char. 15: 1.059 --> 0.968 
      Char. 56: 0 --> 1 
   Node 138 : 
      Char. 4: 0.327 --> 0.435 
      Char. 13: 0.355-0.395 --> 0.259 
      Char. 14: 0.831 --> 0.708-0.723 
      Char. 82: 0 --> 1 
      Char. 85: 1 --> 2 
      Char. 99: 0 --> 1 
      Char. 101: 1 --> 3 
      Char. 108: 0 --> 1 
      Char. 109: 0 --> 2 
      Char. 114: 0 --> 3 
      Char. 116: 1 --> 0 
      Char. 143: 1 --> 2 
      Char. 161: 0 --> 1 
   Node 139 : 
      Char. 0: 0.339 --> 0.322 
      Char. 3: 0.914 --> 0.908 
      Char. 4: 0.435 --> 0.518 
      Char. 11: 11.600-12.000 --> 10.600-11.200 
      Char. 13: 0.259 --> 0.253-0.257 
      Char. 30: 0 --> 2 
      Char. 44: 1 --> 2 
      Char. 49: 0 --> 1 
      Char. 81: 0 --> 1 
      Char. 146: 0 --> 1 
   Node 140 : 
      Char. 0: 0.322 --> 0.231-0.237 
      Char. 1: 5.555 --> 5.714 
      Char. 4: 0.518 --> 0.520 
      Char. 5: 0.111 --> 0.222-0.257 
      Char. 6: 2.470 --> 2.070-2.434 
      Char. 10: 10.385-10.457 --> 10.177 
      Char. 24: 0 --> 1 
      Char. 69: 0 --> 1 
      Char. 124: 0 --> 1 
   Node 141 : 
      Char. 48: 0 --> 1 
      Char. 61: 0 --> 1 
   Node 142 : 
      Char. 10: 9.418-9.687 --> 9.417 
      Char. 77: 1 --> 2 
   Node 143 : 
      Char. 15: 0.914-0.928 --> 0.901-0.904 
      Char. 25: 0 --> 1 
      Char. 32: 0 --> 1 
      Char. 50: 0 --> 2 
      Char. 54: 0 --> 1 
      Char. 148: 0 --> 1 
      Char. 170: 0 --> 1 
      Char. 176: 1 --> 0 
   Node 144 : 
      Char. 6: 2.070-2.434 --> 1.751-2.013 
      Char. 45: 0 --> 1 
      Char. 93: 0 --> 1 
      Char. 114: 3 --> 2 
      Char. 122: 0 --> 1 
   Node 145 : 
      Char. 0: 0.231-0.237 --> 0.238 
      Char. 12: 0.847-0.850 --> 0.881 
      Char. 71: 0 --> 2 
      Char. 73: 1 --> 0 
   Node 146 : 
      Char. 11: 9.500 --> 8.000 
      Char. 12: 0.840-0.850 --> 0.902-0.907 
      Char. 13: 0.290 --> 0.302 
      Char. 27: 2 --> 0 
      Char. 46: 0 --> 1 
      Char. 49: 1 --> 0 
      Char. 63: 0 --> 1 
      Char. 145: 0 --> 1 
   Node 147 : 
      Char. 11: 10.300-10.600 --> 9.500 
      Char. 13: 0.212 --> 0.290 
      Char. 14: 0.723-0.781 --> 0.798-0.859 
      Char. 30: 2 --> 1 
      Char. 100: 0 --> 1 
   Node 148 : 
      Char. 2: 0.190-0.197 --> 0.202-0.207 
      Char. 5: 0.222-0.257 --> 0.203-0.211 
      Char. 6: 1.751-1.847 --> 1.548-1.565 
      Char. 10: 9.687 --> 9.694 
      Char. 17: 0.437-0.486 --> 0.491 
      Char. 27: 1 --> 2 
      Char. 61: 1 --> 0 
      Char. 118: 1 --> 0 
   Node 149 : 
      Char. 9: 0.182-0.199 --> 0.150-0.173 
      Char. 24: 1 --> 0 
      Char. 26: 0 --> 1 
      Char. 38: 0 --> 1 
      Char. 130: 0 --> 1 
   Node 150 : 
      Char. 13: 0.253-0.257 --> 0.208-0.212 
      Char. 28: 0 --> 2 
      Char. 52: 0 --> 1 
      Char. 124: 1 --> 2 
      Char. 140: 1 --> 2 
      Char. 164: 0 --> 2 
   Node 151 : 
      Char. 0: 0.279 --> 0.328 
      Char. 3: 0.867 --> 0.396 
      Char. 6: 1.548-1.565 --> 1.505 
      Char. 7: 0.118-0.126 --> 0.111 
      Char. 13: 0.302 --> 0.319 
      Char. 15: 0.914-0.938 --> 0.825 
      Char. 34: 0 --> 2 
      Char. 41: 0 --> 1 
      Char. 47: 1 --> 2 
      Char. 48: 1 --> 0 
      Char. 71: 0 --> 1 
      Char. 75: 0 --> 1 
      Char. 77: 1 --> 2 
      Char. 90: 0 --> 1 
      Char. 114: 2 --> 3 
      Char. 198: 0 --> 2 
   Node 152 : 
      Char. 1: 5.927-5.948 --> 5.874 
      Char. 3: 0.899 --> 0.906 
      Char. 6: 1.548-1.565 --> 1.646 
      Char. 8: 9.600 --> 9.800 
      Char. 27: 2 --> 1 
      Char. 45: 2 --> 0 
      Char. 54: 0 --> 1 
      Char. 134: 0 --> 1 
   Node 153 : 
      Char. 3: 0.844-0.867 --> 0.899 
      Char. 4: 0.541-0.544 --> 0.473-0.537 
      Char. 5: 0.203-0.211 --> 0.166-0.187 
      Char. 8: 8.400-8.823 --> 9.600 
      Char. 13: 0.212 --> 0.293-0.348 
      Char. 17: 0.491 --> 0.428 
      Char. 22: 0.359 --> 0.353 
      Char. 150: 0 --> 1 
      Char. 166: 0 --> 1 
   Node 154 : 
      Char. 20: 1.033-1.130 --> 1.283-1.480 
      Char. 25: 0 --> 1 
      Char. 28: 2 --> 0 
      Char. 50: 0 --> 1 
      Char. 167: 0 --> 1 
      Char. 176: 1 --> 0 
   Node 155 : 
      Char. 1: 5.810-5.863 --> 5.927-5.948 
      Char. 45: 1 --> 2 
      Char. 73: 1 --> 0 
      Char. 94: 0 --> 1 
      Char. 95: 0 --> 1 
      Char. 96: 0 --> 1 
      Char. 139: 1 --> 2 
      Char. 172: 0 --> 1 
      Char. 195: 0 --> 1 
   Node 156 : 
      Char. 0: 0.220-0.244 --> 0.279 
      Char. 5: 0.166-0.187 --> 0.139 
      Char. 12: 0.840-0.850 --> 0.853-0.871 
      Char. 26: 1 --> 0 
      Char. 63: 0 --> 1 
      Char. 73: 0 --> 2 
   Node 157 : 
      Char. 7: 0.118-0.123 --> 0.116-0.117 
      Char. 44: 2 --> 1 
   Node 158 : 
      Char. 3: 0.844-0.867 --> 0.742-0.764 
      Char. 11: 10.300-10.600 --> 11.900 
      Char. 67: 1 --> 2 
      Char. 136: 1 --> 2 
      Char. 170: 0 --> 1 
      Char. 173: 0 --> 1 
   Node 159 : 
      Char. 63: 0 --> 1 
      Char. 88: 1 --> 0 
      Char. 144: 0 --> 1 
   Node 160 : 
      Char. 3: 0.899 --> 1.032 
      Char. 54: 0 --> 1 
      Char. 69: 1 --> 2 
   Node 161 : 
      Char. 0: 0.279 --> 0.281-0.308 
      Char. 2: 0.289 --> 0.298-0.330 
      Char. 3: 1.139 --> 1.339 
      Char. 4: 0.473-0.483 --> 0.372-0.421 
      Char. 5: 0.088 --> 0.042-0.048 
      Char. 7: 0.117 --> 0.132 
      Char. 8: 9.600 --> 10.550 
      Char. 10: 9.965 --> 10.119-10.173 
      Char. 114: 2 --> 3 
      Char. 124: 2 --> 1 
   Node 162 : 
      Char. 2: 0.275 --> 0.289 
      Char. 3: 1.032 --> 1.139 
      Char. 5: 0.108 --> 0.088 
      Char. 10: 9.775 --> 9.965 
      Char. 12: 0.853-0.871 --> 0.872 
      Char. 13: 0.348 --> 0.380 
      Char. 16: 0.550-0.586 --> 0.485 
      Char. 41: 0 --> 1 
      Char. 67: 1 --> 0 
      Char. 87: 1 --> 0 
      Char. 95: 1 --> 0 
      Char. 127: 1 --> 0 
      Char. 169: 1 --> 0 
      Char. 172: 1 --> 2 
      Char. 173: 0 --> 2 
   Node 163 : 
      Char. 54: 1 --> 0 
   Node 164 : 
      Char. 12: 0.872-0.912 --> 0.836 
      Char. 13: 0.380-0.415 --> 0.346 
      Char. 110: 1 --> 0 
      Char. 113: 1 --> 0 
   Node 165 : 
      Char. 0: 0.244 --> 0.282 
      Char. 71: 0 --> 1 
   Node 166 : 
      Char. 1: 5.927-5.948 --> 6.066-6.112 
      Char. 7: 0.112-0.123 --> 0.083-0.094 
      Char. 8: 8.400-8.823 --> 8.100-8.250 
      Char. 53: 0 --> 1 
      Char. 56: 1 --> 2 
   Node 167 : 
      Char. 15: 0.914-0.924 --> 0.822 
      Char. 24: 0 --> 2 
      Char. 26: 1 --> 0 
      Char. 38: 1 --> 0 
      Char. 52: 1 --> 0 
      Char. 98: 1 --> 2 
      Char. 99: 1 --> 2 
      Char. 120: 0 --> 1 
      Char. 130: 1 --> 0 
      Char. 137: 0 --> 1 
      Char. 147: 2 --> 3 
      Char. 150: 0 --> 2 
      Char. 151: 0 --> 1 
   Node 168 : 
      Char. 2: 0.232 --> 0.271 
      Char. 3: 0.844 --> 0.738 
      Char. 4: 0.551-0.565 --> 0.566 
      Char. 5: 0.232-0.271 --> 0.606 
      Char. 12: 0.929 --> 0.936 
      Char. 13: 0.205-0.212 --> 0.167 
      Char. 14: 0.760-0.787 --> 0.838 
      Char. 44: 2 --> 1 
      Char. 51: 1 --> 0 
      Char. 64: 0 --> 1 
      Char. 71: 1 --> 2 
      Char. 78: 0 --> 1 
      Char. 92: 0 --> 1 
   Node 169 : 
      Char. 0: 0.282-0.284 --> 0.320-0.329 
      Char. 12: 0.864-0.875 --> 0.929 
      Char. 60: 0 --> 1 
      Char. 193: 0 --> 1 
   Node 170 : 
      Char. 5: 0.203-0.211 --> 0.232-0.271 
      Char. 6: 1.528 --> 1.458-1.480 
      Char. 11: 10.300-10.600 --> 11.300-12.300 
      Char. 12: 0.831-0.850 --> 0.864-0.875 
      Char. 15: 0.819 --> 0.752-0.764 
      Char. 34: 0 --> 1 
   Node 171 : 
      Char. 1: 6.066-6.094 --> 6.054-6.058 
      Char. 2: 0.202-0.232 --> 0.183-0.197 
      Char. 57: 0 --> 1 
      Char. 61: 0 --> 1 
   Node 172 : 
      Char. 5: 0.271 --> 0.277 
      Char. 6: 1.458 --> 1.436 
      Char. 7: 0.092-0.094 --> 0.098 
      Char. 11: 11.300-12.300 --> 12.400 
      Char. 16: 0.550-0.554 --> 0.531 
      Char. 45: 2 --> 1 
      Char. 139: 2 --> 1 
      Char. 195: 1 --> 0 
   Node 173 : 
      Char. 3: 0.722 --> 0.562-0.607 
      Char. 5: 0.225-0.232 --> 0.294-0.334 
      Char. 54: 0 --> 1 
      Char. 71: 1 --> 2 
      Char. 75: 0 --> 1 
   Node 174 : 
      Char. 3: 0.892-0.908 --> 0.722 
      Char. 8: 8.250 --> 7.200-7.800 
      Char. 61: 0 --> 1 
      Char. 83: 1 --> 0 
      Char. 149: 1 --> 2 
   Node 175 : 
      Char. 0: 0.320-0.367 --> 0.315 
      Char. 12: 0.929 --> 0.822-0.876 
      Char. 73: 0 --> 1 
      Char. 194: 0 --> 1 
   Node 176 : 
      Char. 1: 6.066 --> 6.003-6.049 
      Char. 4: 0.551 --> 0.523-0.534 
      Char. 7: 0.092-0.094 --> 0.107 
      Char. 11: 12.300 --> 12.600-13.100 
      Char. 105: 0 --> 1 
      Char. 144: 0 --> 1 
   Node 177 : 
      Char. 3: 0.844 --> 0.892-0.988 
      Char. 22: 0.372-0.391 --> 0.491 
      Char. 67: 1 --> 2 
   Node 178 : 
      Char. 6: 1.443-1.468 --> 1.425 
      Char. 9: 0.139-0.141 --> 0.122 
      Char. 11: 12.600-13.100 --> 13.500 
      Char. 95: 1 --> 0 
   Node 179 : 
      Char. 0: 0.315 --> 0.289-0.300 
      Char. 58: 0 --> 1 
      Char. 60: 1 --> 2 
      Char. 63: 0 --> 1 
      Char. 64: 0 --> 1 
   Node 180 : 
      Char. 7: 0.107-0.112 --> 0.104 
      Char. 10: 9.480-9.663 --> 9.414 
      Char. 14: 0.760-0.787 --> 0.818-0.856 
      Char. 44: 2 --> 1 
      Char. 83: 1 --> 2 
   Node 181 : 
      Char. 15: 0.764-0.785 --> 0.848 
      Char. 61: 0 --> 1 
      Char. 73: 1 --> 0 
   Node 182 : 
      Char. 56: 1 --> 0 
   Node 183 : 
      Char. 3: 0.844-0.867 --> 0.640 
      Char. 5: 0.203-0.211 --> 0.290 
      Char. 6: 1.528-1.565 --> 1.515 
      Char. 8: 8.400-8.823 --> 8.900 
      Char. 11: 10.300-10.600 --> 13.000 
      Char. 41: 0 --> 1 
      Char. 61: 0 --> 1 
      Char. 71: 0 --> 2 
      Char. 153: 0 --> 1 
   Node 184 : 
      Char. 3: 0.563-0.607 --> 0.685 
      Char. 11: 11.900-12.000 --> 13.900-14.698 
   Node 185 : 
      Char. 11: 10.100-10.900 --> 11.900-12.000 
      Char. 12: 0.876 --> 0.926-0.965 
      Char. 194: 1 --> 0 
   Node 186 : 
      Char. 17: 0.490-0.518 --> 0.543-0.544 
      Char. 34: 1 --> 0 
      Char. 56: 2 --> 1 
      Char. 59: 1 --> 0 
      Char. 153: 0 --> 1 
   Node 187 : 
      Char. 10: 9.599-9.663 --> 9.751-9.798 
      Char. 15: 0.764-0.773 --> 0.724-0.731 
      Char. 16: 0.490-0.543 --> 0.473 
      Char. 164: 2 --> 3 
      Char. 171: 0 --> 1 
   Node 188 : 
      Char. 57: 0 --> 1 
      Char. 99: 2 --> 1 
      Char. 154: 0 --> 1 
   Node 189 : 
      Char. 5: 0.294-0.334 --> 0.359 
      Char. 8: 7.800 --> 7.700 
      Char. 10: 9.798 --> 9.869 
      Char. 73: 1 --> 0 
      Char. 116: 1 --> 0 
   Node 190 : 
      Char. 10: 9.751 --> 9.680 
      Char. 114: 2 --> 1 
      Char. 133: 0 --> 1 
   Node 191 : 
      Char. 4: 0.553 --> 0.567-0.569 
      Char. 5: 0.369 --> 0.405-0.414 
      Char. 40: 0 --> 1 
   Node 192 : 
      Char. 4: 0.523-0.546 --> 0.553 
      Char. 5: 0.294-0.334 --> 0.369 
      Char. 41: 0 --> 1 
   Node 193 : 
      Char. 0: 0.315 --> 0.297 
      Char. 11: 10.100-10.900 --> 9.616-9.900 
      Char. 113: 1 --> 0 
   Node 194 : 
      Char. 55: 0 --> 1 
      Char. 111: 0 --> 1 
   Node 195 : 
      Char. 0: 0.315-0.369 --> 0.240 
      Char. 5: 0.285 --> 0.281 
      Char. 12: 0.926-0.985 --> 0.910 
      Char. 57: 1 --> 0 
      Char. 73: 1 --> 0 
      Char. 75: 1 --> 0 
   Node 196 : 
      Char. 1: 5.982-6.005 --> 6.019 
      Char. 4: 0.523-0.546 --> 0.481 
      Char. 5: 0.294-0.334 --> 0.285 
      Char. 7: 0.117-0.118 --> 0.116 
      Char. 55: 0 --> 1 
      Char. 61: 1 --> 0 
      Char. 71: 2 --> 1 
   Node 197 : 
      Char. 3: 0.562-0.607 --> 0.650 
      Char. 4: 0.523-0.534 --> 0.604 
      Char. 60: 1 --> 0 
      Char. 194: 1 --> 0 
   Node 198 : 
      Char. 0: 0.315 --> 0.304-0.307 
      Char. 59: 1 --> 0 
   Node 199 : 
      Char. 14: 0.760-0.787 --> 0.790 
      Char. 67: 2 --> 1 
      Char. 79: 0 --> 1 
   Node 200 : 
      Char. 0: 0.315 --> 0.336 
      Char. 8: 7.200 --> 6.500 
      Char. 56: 2 --> 0 
      Char. 61: 1 --> 0 
   Node 201 : 
      Char. 1: 6.005 --> 6.072 
      Char. 4: 0.417 --> 0.413 
      Char. 7: 0.162 --> 0.165 
      Char. 12: 0.874-0.876 --> 0.805 
      Char. 14: 0.757-0.767 --> 0.711 
      Char. 113: 1 --> 0 
      Char. 114: 2 --> 4 
   Node 202 : 
      Char. 187: 1 --> 0 
   Node 203 : 
      Char. 2: 0.244-0.253 --> 0.383 
      Char. 3: 0.563-0.607 --> 0.689 
      Char. 4: 0.523-0.534 --> 0.417-0.466 
      Char. 5: 0.294-0.334 --> 0.119-0.143 
      Char. 6: 1.443-1.485 --> 1.664 
      Char. 7: 0.117-0.118 --> 0.157-0.162 
      Char. 10: 9.751-9.798 --> 10.145 
      Char. 13: 0.219-0.240 --> 0.289-0.294 
      Char. 35: 0 --> 1 
      Char. 36: 0 --> 1 
      Char. 37: 0 --> 1 
      Char. 64: 0 --> 1 
      Char. 71: 2 --> 0 
      Char. 104: 1 --> 0 
      Char. 106: 1 --> 2 
      Char. 160: 1 --> 0 
      Char. 182: 0 --> 1 
   Node 204 : 
      Char. 2: 0.383 --> 0.424 
      Char. 3: 0.689 --> 0.705 
      Char. 6: 1.664 --> 2.001 
      Char. 10: 10.145 --> 10.309 
      Char. 13: 0.289-0.294 --> 0.315 
      Char. 17: 0.485-0.518 --> 0.460 
      Char. 22: 0.491-0.494 --> 0.545 
      Char. 58: 0 --> 2 
      Char. 198: 0 --> 1 
   Node 205 : 
      Char. 2: 0.253 --> 0.327 
      Char. 3: 0.500 --> 0.201-0.293 
      Char. 5: 0.435 --> 0.446-0.466 
      Char. 6: 1.443-1.468 --> 1.414-1.431 
      Char. 7: 0.100-0.118 --> 0.130 
      Char. 10: 9.599-9.663 --> 9.780 
      Char. 12: 0.879-0.924 --> 0.983-1.004 
      Char. 22: 0.476-0.491 --> 0.596 
      Char. 173: 0 --> 1 
   Node 206 : 
      Char. 3: 0.562-0.607 --> 0.500 
      Char. 17: 0.490 --> 0.479-0.481 
      Char. 63: 0 --> 1 
      Char. 74: 0 --> 1 
      Char. 75: 1 --> 2 
      Char. 81: 1 --> 0 
      Char. 86: 0 --> 1 
      Char. 106: 1 --> 2 
   Node 207 : 
      Char. 57: 1 --> 0 
   Node 208 : 
      Char. 2: 0.327 --> 0.347-0.352 
      Char. 10: 9.780 --> 10.009-10.155 
      Char. 13: 0.219-0.240 --> 0.205 
      Char. 16: 0.490-0.543 --> 0.447 
      Char. 19: 0.714-0.758 --> 0.675 
      Char. 61: 1 --> 0 
      Char. 149: 2 --> 1 
   Node 209 : 
      Char. 2: 0.392 --> 0.403-0.413 
      Char. 104: 0 --> 1 
      Char. 114: 1 --> 2 
      Char. 178: 1 --> 0 
   Node 210 : 
      Char. 12: 1.018 --> 1.031-1.052 
      Char. 66: 0 --> 1 
      Char. 67: 1 --> 2 
      Char. 174: 0 --> 1 
   Node 211 : 
      Char. 12: 0.983-1.012 --> 1.018 
      Char. 51: 1 --> 2 
      Char. 54: 1 --> 0 
      Char. 74: 1 --> 0 
      Char. 123: 1 --> 2 
      Char. 134: 0 --> 1 
   Node 212 : 
      Char. 2: 0.347-0.352 --> 0.392 
      Char. 17: 0.507 --> 0.519-0.520 
      Char. 18: 0.423 --> 0.450 
      Char. 21: 0.310-0.363 --> 0.417-0.425 
      Char. 22: 0.596 --> 0.457-0.526 
      Char. 64: 0 --> 1 
      Char. 86: 1 --> 0 
   Node 213 : 
      Char. 1: 6.064-6.099 --> 6.104 
      Char. 17: 0.481 --> 0.507 
      Char. 18: 0.361 --> 0.423 
      Char. 19: 0.675 --> 0.652 
      Char. 41: 0 --> 1 
      Char. 56: 2 --> 3 
      Char. 114: 2 --> 1 
      Char. 132: 1 --> 0 
      Char. 174: 1 --> 0 
   Node 214 : 
      Char. 61: 0 --> 1 
   Node 215 : 
      Char. 9: 0.088-0.091 --> 0.086 
      Char. 34: 1 --> 0 
      Char. 40: 0 --> 1 
      Char. 72: 0 --> 1 
      Char. 114: 2 --> 1 
   Node 216 : 
      Char. 8: 7.800 --> 9.800-9.900 
      Char. 11: 11.300 --> 11.900 
      Char. 43: 0 --> 1 
   Node 217 : 
      Char. 10: 10.027-10.206 --> 10.432-10.478 
      Char. 12: 1.031-1.085 --> 1.147-1.154 
      Char. 17: 0.519-0.520 --> 0.558 
      Char. 198: 0 --> 2 
   Node 218 : 
      Char. 3: 0.285-0.293 --> 0.460 
      Char. 4: 0.506-0.574 --> 0.500 
      Char. 7: 0.122-0.143 --> 0.147-0.157 
      Char. 8: 6.900-7.200 --> 7.500-7.800 
   Node 219 : 
      Char. 5: 0.446-0.476 --> 0.254-0.318 
      Char. 11: 10.000-10.600 --> 10.800 
      Char. 40: 1 --> 0 
   Node 220 : 
      Char. 4: 0.433 --> 0.382 
      Char. 5: 0.230 --> 0.195 
      Char. 9: 0.088-0.091 --> 0.102 
      Char. 15: 0.668 --> 0.515 
   Node 221 : 
      Char. 4: 0.500 --> 0.433 
      Char. 5: 0.254-0.318 --> 0.230 
      Char. 12: 1.031-1.085 --> 0.918-0.920 
      Char. 41: 1 --> 2 
      Char. 59: 0 --> 1 
      Char. 75: 2 --> 1 
   Node 222 : 
      Char. 71: 2 --> 0 
   Node 223 : 
      Char. 5: 0.254-0.318 --> 0.233 
      Char. 71: 2 --> 1 
   Node 224 : 
      Char. 2: 0.393-0.423 --> 0.461 
      Char. 3: 0.285-0.331 --> 0.618 
      Char. 20: 1.239-1.852 --> 1.944 
      Char. 67: 1 --> 0 
      Char. 71: 2 --> 0 
      Char. 75: 2 --> 1 
      Char. 104: 0 --> 1 
      Char. 164: 2 --> 3 
   Node 225 : 
      Char. 2: 0.392 --> 0.393-0.423 
      Char. 7: 0.143 --> 0.151-0.156 
      Char. 9: 0.085-0.091 --> 0.064-0.084 
      Char. 17: 0.519-0.520 --> 0.524-0.530 
      Char. 18: 0.450 --> 0.499-0.522 
      Char. 43: 0 --> 1 
      Char. 44: 2 --> 1 
      Char. 157: 5 --> 0 
      Char. 197: 0 --> 1 
   Node 226 : 
      Char. 5: 0.446-0.499 --> 0.332-0.368 
      Char. 6: 1.414-1.431 --> 1.409 
      Char. 8: 5.900-7.200 --> 9.310 
      Char. 13: 0.202-0.205 --> 0.206 
      Char. 14: 0.814-0.822 --> 0.832-0.856 
      Char. 15: 0.722-0.766 --> 0.897-0.912 
      Char. 54: 1 --> 0 
      Char. 66: 0 --> 1 
      Char. 117: 0 --> 1 
      Char. 156: 0 --> 1 
      Char. 167: 0 --> 1 
   Node 227 : 
      Char. 19: 0.592-0.647 --> 0.764 
      Char. 27: 2 --> 0 
      Char. 34: 1 --> 0 
      Char. 37: 0 --> 2 
      Char. 43: 1 --> 0 
      Char. 44: 1 --> 2 
      Char. 51: 1 --> 0 
      Char. 67: 0 --> 2 
      Char. 84: 0 --> 1 
      Char. 118: 1 --> 0 
      Char. 133: 0 --> 1 
      Char. 144: 1 --> 0 
      Char. 168: 0 --> 1 
      Char. 196: 0 --> 1 
   Node 228 : 
      Char. 87: 1 --> 0 
   Node 229 : 
      Char. 62: 0 --> 1 
      Char. 92: 0 --> 1 
      Char. 123: 1 --> 3 
      Char. 194: 1 --> 0 
   Node 230 : 
      Char. 7: 0.135-0.143 --> 0.162 
      Char. 8: 7.300 --> 9.000 
   Node 231 : 
      Char. 5: 0.446-0.466 --> 0.354-0.365 
      Char. 8: 7.000-7.200 --> 7.300 
      Char. 67: 1 --> 2 
      Char. 103: 1 --> 0 
      Char. 106: 2 --> 1 
Time 0.00 secs. 
Log file: C:\Users\Pampaphoneus\Downloads\phylogenetic analyses\Parsimony_Analyses\All_taxa\aaaaa.out 
Must read data before re-setting maxtrees 
 
Reading from C:\Users\Pampaphoneus\Downloads\phylogenetic analyses\Parsimony_Analyses\All_taxa\1B_all_taxa.tnt 
Matrices will be read as alpha-numeric data 
Matrix space: allocate for up to 32 states 
Matrix (199x121, 32 states). Memory required for data: 1.32 Mbytes 
Data were read as mixed types: numeric, and continuous 
Processed taxonomy contained in names, storing tree of 0 nodes 
Reading from C:\Users\Pampaphoneus\Downloads\phylogenetic analyses\Parsimony_Analyses\All_taxa\all_trees_alltaxa_round1.tre 
'tree(s) from TNT, for data in C:\Users\Pampaphoneus\Downloads\phylogenetic analyses\Parsimony_Analyses\All_taxa\1B_all_taxa.tnt'
99445 trees read (trees 0-99444) 
Space for 400000 trees in memory 
Suboptimal 10.000 x 0.100 
3 trees retained (score 1265.095) 
Time 4.81 secs. 
Suboptimal 10.000 x 0.100 
Start swapping from 3 trees (score 1265.095-1275.095)... 
Repl. Algor.     Tree        Score       Best Score   Time       Rearrangs.
---   TBR   161915 of 161916 ------      1265.095     3:49:15    106,864,192,728 
Completed TBR branch-swapping.
Total rearrangements examined: 106,864,192,728. 
Best score (TBR): 1265.095-1275.095.  161916 trees found. 
Time 13775.33 secs. 
Tree file: C:\Users\Pampaphoneus\Downloads\phylogenetic analyses\Parsimony_Analyses\All_taxa\All_trees_alltaxa_fromRAM.tre 
161916 trees saved to C:\Users\Pampaphoneus\Downloads\phylogenetic analyses\Parsimony_Analyses\All_taxa\All_trees_alltaxa_fromRAM.tre           
Time 9.00 secs. 
Closing C:\Users\Pampaphoneus\Downloads\phylogenetic analyses\Parsimony_Analyses\All_taxa\All_trees_alltaxa_fromRAM.tre (with 161916 trees saved)
Time 0.00 secs. 
18 trees retained (score 1265.095) 
Time 7.61 secs. 
Saved trees (Nexus format) to file MPTs_alltaxa.tre 
 
Note: for consensus calculation, trees will be 
temporarily collapsed (when min. branch length = 0) 
Strict consensus of 18 trees (0 taxa excluded) calculated, as tree 18 
Time 0.00 secs. 
Saved trees (Nexus format) to file Consensus_alltaxa.tre 
0 trees in memory 
Reading from C:\Users\Pampaphoneus\Downloads\phylogenetic analyses\Parsimony_Analyses\All_taxa\All_trees_alltaxa_fromRAM.tre 
'tree(s) from TNT, for data in C:\Users\Pampaphoneus\Downloads\phylogenetic analyses\Parsimony_Analyses\All_taxa\1B_all_taxa.tnt'
161916 trees read (trees 0-161915) 
 
Note: for consensus calculation, trees will be 
temporarily collapsed (when min. branch length = 0) 
 
User interrupt... 
0 trees in memory 
Reading from C:\Users\Pampaphoneus\Downloads\phylogenetic analyses\Parsimony_Analyses\All_taxa\Consensus_alltaxa.tre 
Reading file C:\Users\Pampaphoneus\Downloads\phylogenetic analyses\Parsimony_Analyses\All_taxa\Consensus_alltaxa.tre as NEXUS 
Read 19 trees (0-18) from NEXUS file 
Closing NEXUS file 
 
Tree 18 : 
    Biarmosuchus_tener : 
      No autapomorphies 
    Hipposaurus_boonstrai : 
      Char. 8: 5.800 --> 3.500 
      Char. 12: 1.060 --> 1.070 
      Char. 15: 1.870 --> 2.630 
      Char. 73: 2 --> 0 
      Char. 95: 0 --> 1 
      Char. 114: 2 --> 0 
      Char. 166: 0 --> 1 
      Char. 184: 1 --> 0 
      Char. 191: 1 --> 0 
    Archaeosyodon_praeventor : 
      Char. 141: 0 --> 1 
    Titanophoneus_potens : 
      Char. 0: 0.509-0.547 --> 0.758 
      Char. 4: 0.272-0.305 --> 0.227 
      Char. 5: 0.072-0.104 --> 0.051 
      Char. 12: 1.020-1.060 --> 1.160 
      Char. 16: 0.545-0.558 --> 0.500 
      Char. 17: 0.299-0.329 --> 0.292 
      Char. 18: 0.149-0.200 --> 0.274 
      Char. 22: 0.257-0.342 --> 0.343 
      Char. 64: 0 --> 1 
      Char. 73: 1 --> 0 
      Char. 155: 0 --> 1 
      Char. 185: 0 --> 1 
    Gorgonops_torvus : 
      Char. 0: 0.509-0.547 --> 0.504 
      Char. 2: 0.261-0.263 --> 0.290 
      Char. 3: 0.842 --> 1.150 
      Char. 8: 5.800-6.200 --> 8.500 
      Char. 12: 1.020-1.060 --> 0.977 
      Char. 62: 0 --> 1 
      Char. 77: 0 --> 2 
      Char. 158: 0 --> 1 
      Char. 183: 0 --> 1 
      Char. 186: 0 --> 1 
      Char. 187: 0 --> 1 
      Char. 188: 0 --> 1 
    Lycosuchus_vanderrieti : 
      Char. 5: 0.218 --> 0.303 
      Char. 8: 5.800-6.200 --> 7.700 
      Char. 16: 0.545 --> 0.500 
      Char. 17: 0.309-0.329 --> 0.333 
      Char. 18: 0.200 --> 0.294 
      Char. 22: 0.342 --> 0.400 
      Char. 46: 0 --> 1 
      Char. 57: 0 --> 2 
      Char. 119: 0 --> 1 
    Glanosuchus_macrops : 
      Char. 2: 0.244-0.261 --> 0.145 
      Char. 3: 0.333 --> 0.250 
      Char. 4: 0.352 --> 0.367 
      Char. 8: 5.800-6.200 --> 5.300 
      Char. 9: 0.090-0.094 --> 0.050 
      Char. 15: 1.710-1.870 --> 2.120 
      Char. 66: 0 --> 1 
    Biseridens_qilianicus : 
      Char. 65: 0 --> 1 
      Char. 90: 0 --> 1 
      Char. 113: 1 --> 0 
      Char. 159: 0 --> 1 
    Anomocephalus_africanus : 
      No autapomorphies 
    Tiarajudens_eccentricus : 
      Char. 44: 1 --> 0 
    Otsheria_netzvetajevi : 
      Char. 1: 5.364 --> 5.425 
      Char. 2: 0.205-0.228 --> 0.231 
      Char. 4: 0.407 --> 0.512 
      Char. 5: 0.102-0.105 --> 0.108 
      Char. 7: 0.198 --> 0.181 
      Char. 10: 10.905 --> 10.950 
      Char. 11: 15.400 --> 15.500 
      Char. 12: 0.902 --> 0.860 
      Char. 33: 1 --> 0 
      Char. 101: 2 --> 0 
    Ulemica : 
      Char. 0: 0.381 --> 0.470 
      Char. 2: 0.205-0.228 --> 0.125 
      Char. 7: 0.198 --> 0.216 
      Char. 8: 5.000-5.300 --> 4.900 
      Char. 12: 0.902 --> 1.098 
      Char. 44: 1 --> 0 
      Char. 61: 0 --> 1 
      Char. 80: 0 --> 1 
      Char. 124: 0 --> 1 
    Suminia_getmanovi : 
      Char. 0: 0.339-0.381 --> 0.336 
      Char. 1: 5.325-5.364 --> 4.879 
      Char. 4: 0.272-0.305 --> 0.230 
      Char. 14: 0.920-0.956 --> 0.899 
      Char. 47: 1 --> 2 
      Char. 57: 0 --> 1 
      Char. 80: 0 --> 2 
      Char. 103: 0 --> 2 
      Char. 140: 1 --> 2 
    Patranomodon_nyaphulii : 
      Char. 0: 0.339 --> 0.290 
      Char. 5: 0.094-0.105 --> 0.076 
      Char. 7: 0.198 --> 0.202 
      Char. 9: 0.090-0.094 --> 0.043 
      Char. 10: 10.455-10.905 --> 11.029 
      Char. 11: 11.600-12.000 --> 13.700 
      Char. 12: 0.847-0.850 --> 0.744 
      Char. 13: 0.355-0.395 --> 0.476 
      Char. 14: 0.920-0.956 --> 1.250 
      Char. 87: 1 --> 0 
      Char. 105: 0 --> 1 
      Char. 122: 0 --> 1 
    Galeops_whaitsi : 
      Char. 2: 0.195-0.228 --> 0.180 
      Char. 7: 0.140 --> 0.136 
      Char. 8: 5.600-6.000 --> 4.100 
      Char. 13: 0.355-0.395 --> 0.489 
      Char. 16: 0.545-0.558 --> 0.646 
      Char. 17: 0.396-0.401 --> 0.356 
      Char. 92: 0 --> 1 
      Char. 119: 0 --> 1 
      Char. 121: 0 --> 1 
      Char. 153: 0 --> 1 
      Char. 168: 0 --> 1 
    Galepus_jouberti : 
      Char. 3: 0.914 --> 0.855 
      Char. 170: 0 --> 1 
    Galechirus_scholtzi : 
      Char. 15: 0.968 --> 0.700 
    Eodicynodon_oelofseni : 
      Char. 0: 0.339 --> 0.351 
      Char. 3: 0.914 --> 0.968 
      Char. 87: 1 --> 0 
    Eodicynodon_oosthuizeni : 
      Char. 2: 0.195-0.228 --> 0.234 
      Char. 6: 2.470 --> 2.501 
      Char. 8: 6.600-8.100 --> 8.200 
      Char. 11: 10.600-11.200 --> 9.000 
      Char. 14: 0.708-0.723 --> 0.698 
      Char. 15: 0.968 --> 1.061 
      Char. 16: 0.487-0.558 --> 0.446 
      Char. 17: 0.437-0.486 --> 0.509 
      Char. 19: 0.301-0.553 --> 0.300 
      Char. 22: 0.315-0.366 --> 0.475 
      Char. 127: 1 --> 0 
      Char. 177: 0 --> 1 
      Char. 193: 0 --> 1 
    Colobodectes_cluveri : 
      Char. 0: 0.231-0.237 --> 0.203 
      Char. 5: 0.222-0.257 --> 0.269 
      Char. 7: 0.140 --> 0.142 
      Char. 9: 0.182-0.199 --> 0.206 
      Char. 12: 0.847-0.850 --> 0.948 
      Char. 63: 0 --> 1 
      Char. 73: 1 --> 0 
      Char. 96: 0 --> 1 
    Lanthanostegus_mohoii : 
      Char. 3: 0.795-0.908 --> 0.661 
      Char. 65: 0 --> 1 
      Char. 77: 1 --> 2 
      Char. 85: 2 --> 0 
      Char. 111: 0 --> 1 
    Eosimops_newtoni : 
      Char. 0: 0.231-0.237 --> 0.186 
      Char. 1: 5.863 --> 5.890 
      Char. 2: 0.197 --> 0.243 
      Char. 9: 0.182-0.199 --> 0.172 
      Char. 10: 9.417 --> 9.402 
      Char. 11: 10.600-11.200 --> 11.300 
      Char. 12: 0.847-0.850 --> 0.831 
      Char. 13: 0.253-0.257 --> 0.402 
      Char. 14: 0.723-0.742 --> 0.803 
      Char. 16: 0.487-0.558 --> 0.633 
      Char. 22: 0.315-0.366 --> 0.444 
      Char. 65: 0 --> 1 
      Char. 114: 2 --> 3 
      Char. 122: 1 --> 0 
      Char. 143: 2 --> 4 
      Char. 146: 1 --> 0 
      Char. 177: 0 --> 1 
    Diictodon_feliceps : 
      Char. 0: 0.238 --> 0.247 
      Char. 1: 5.810-5.863 --> 5.925 
      Char. 2: 0.195-0.197 --> 0.223 
      Char. 3: 0.795-0.864 --> 0.640 
      Char. 4: 0.541-0.544 --> 0.534 
      Char. 5: 0.228-0.257 --> 0.273 
      Char. 6: 1.751-2.013 --> 1.702 
      Char. 7: 0.123-0.126 --> 0.135 
      Char. 8: 8.100 --> 8.000 
      Char. 9: 0.182-0.199 --> 0.214 
      Char. 11: 10.600-11.200 --> 11.900 
      Char. 45: 1 --> 2 
      Char. 94: 0 --> 1 
      Char. 95: 0 --> 1 
      Char. 96: 0 --> 1 
      Char. 124: 1 --> 2 
      Char. 139: 1 --> 2 
    Robertia_broomiana : 
      Char. 3: 0.795 --> 0.721 
      Char. 4: 0.541-0.544 --> 0.555 
      Char. 5: 0.257 --> 0.259 
      Char. 6: 1.751-2.013 --> 1.681 
      Char. 7: 0.123-0.126 --> 0.108 
      Char. 8: 8.100 --> 8.600 
      Char. 11: 10.600-11.200 --> 9.800 
      Char. 13: 0.253-0.257 --> 0.132 
      Char. 14: 0.723-0.742 --> 0.711 
      Char. 15: 0.901-0.904 --> 0.868 
      Char. 17: 0.466-0.486 --> 0.502 
      Char. 18: 0.260 --> 0.227 
      Char. 22: 0.315-0.366 --> 0.309 
    Prosictodon_dubei : 
      Char. 1: 5.810-5.863 --> 5.807 
      Char. 2: 0.195-0.197 --> 0.171 
      Char. 4: 0.541-0.544 --> 0.548 
      Char. 6: 1.751-2.013 --> 2.469 
      Char. 7: 0.123-0.126 --> 0.098 
      Char. 9: 0.182-0.199 --> 0.131 
      Char. 10: 9.418-9.687 --> 9.780 
      Char. 11: 10.600-11.200 --> 9.300 
      Char. 14: 0.742 --> 0.834 
      Char. 15: 0.901 --> 0.637 
    Abajudon_kaayai : 
      Char. 1: 5.396 --> 5.215 
      Char. 3: 0.867 --> 1.030 
      Char. 4: 0.541-0.544 --> 0.412 
      Char. 6: 1.548-1.565 --> 2.844 
      Char. 7: 0.118-0.126 --> 0.146 
      Char. 14: 0.798-0.859 --> 0.898 
      Char. 15: 0.914-0.938 --> 1.016 
      Char. 29: 1 --> 0 
      Char. 70: 1 --> 0 
      Char. 104: 1 --> 0 
      Char. 117: 0 --> 1 
      Char. 122: 1 --> 0 
      Char. 146: 1 --> 0 
      Char. 150: 0 --> 1 
    Niassodon_mfumukasi : 
      Char. 12: 0.840-0.850 --> 0.697 
      Char. 19: 0.301 --> 0.214 
      Char. 20: 0.964-1.130 --> 1.145 
      Char. 44: 2 --> 1 
      Char. 54: 0 --> 1 
      Char. 67: 1 --> 2 
      Char. 68: 0 --> 1 
      Char. 69: 1 --> 2 
      Char. 73: 1 --> 2 
      Char. 81: 1 --> 0 
      Char. 102: 0 --> 1 
      Char. 111: 0 --> 1 
      Char. 164: 2 --> 1 
    Brachyprosopus_broomi : 
      Char. 4: 0.541-0.544 --> 0.515 
      Char. 5: 0.222-0.257 --> 0.338 
      Char. 7: 0.123-0.126 --> 0.129 
      Char. 8: 8.100-8.823 --> 6.800 
      Char. 12: 0.840-0.850 --> 0.898 
      Char. 13: 0.208-0.212 --> 0.132 
      Char. 14: 0.723 --> 0.715 
      Char. 15: 0.914-0.928 --> 0.824 
      Char. 16: 0.554-0.594 --> 0.612 
      Char. 25: 0 --> 1 
      Char. 34: 0 --> 1 
      Char. 46: 0 --> 1 
      Char. 77: 1 --> 2 
      Char. 93: 1 --> 0 
      Char. 116: 0 --> 1 
    Endothiodon_tolani : 
      Char. 5: 0.126-0.211 --> 0.025 
      Char. 7: 0.111 --> 0.109 
      Char. 8: 8.400-9.400 --> 10.600 
      Char. 14: 0.798 --> 0.723 
      Char. 94: 0 --> 1 
    Endothiodon_bathystoma : 
      Char. 0: 0.328 --> 0.335 
      Char. 3: 0.396 --> 0.268 
      Char. 5: 0.126-0.211 --> 0.400 
      Char. 6: 1.505 --> 1.457 
      Char. 8: 8.400-9.400 --> 8.100 
      Char. 12: 0.902-0.907 --> 0.988 
      Char. 13: 0.319 --> 0.373 
      Char. 15: 0.825 --> 0.730 
      Char. 38: 1 --> 0 
      Char. 44: 2 --> 1 
      Char. 60: 0 --> 1 
      Char. 66: 0 --> 1 
      Char. 68: 0 --> 1 
      Char. 110: 1 --> 0 
    Pristerodon_mackayi : 
      Char. 0: 0.231-0.237 --> 0.225 
      Char. 1: 5.810-5.863 --> 5.874 
      Char. 2: 0.190-0.197 --> 0.184 
      Char. 3: 0.867-0.998 --> 1.026 
      Char. 4: 0.541-0.544 --> 0.582 
      Char. 8: 8.100-8.823 --> 10.000 
      Char. 9: 0.182-0.199 --> 0.206 
      Char. 12: 0.840-0.850 --> 0.813 
      Char. 17: 0.437-0.486 --> 0.430 
      Char. 19: 0.301-0.454 --> 0.275 
      Char. 22: 0.315-0.366 --> 0.275 
      Char. 79: 0 --> 1 
      Char. 167: 0 --> 1 
    Emydops : 
      Char. 1: 5.874 --> 5.872 
      Char. 10: 9.694-9.775 --> 9.667 
      Char. 11: 10.200-10.600 --> 9.300 
      Char. 38: 1 --> 0 
      Char. 73: 0 --> 1 
      Char. 81: 1 --> 0 
      Char. 128: 1 --> 0 
    Compsodon_helmoedi : 
      Char. 0: 0.220 --> 0.196 
      Char. 3: 0.906 --> 1.066 
      Char. 4: 0.473-0.537 --> 0.431 
      Char. 6: 1.646 --> 1.710 
      Char. 7: 0.118 --> 0.082 
      Char. 8: 9.800 --> 10.300 
      Char. 9: 0.176 --> 0.220 
      Char. 10: 9.694-9.775 --> 9.858 
      Char. 11: 10.200-10.600 --> 11.000 
      Char. 12: 0.840 --> 0.817 
      Char. 41: 0 --> 1 
      Char. 61: 0 --> 1 
      Char. 67: 1 --> 2 
      Char. 68: 0 --> 1 
      Char. 70: 1 --> 0 
      Char. 71: 0 --> 1 
      Char. 77: 1 --> 3 
      Char. 96: 1 --> 0 
      Char. 102: 0 --> 1 
      Char. 115: 1 --> 0 
      Char. 120: 0 --> 1 
      Char. 131: 1 --> 0 
    Digalodon_rubidgei : 
      Char. 0: 0.279 --> 0.354 
      Char. 1: 5.927-5.948 --> 6.155 
      Char. 2: 0.204-0.275 --> 0.294 
      Char. 7: 0.118-0.123 --> 0.134 
      Char. 24: 0 --> 2 
      Char. 48: 1 --> 0 
      Char. 77: 1 --> 3 
    Thliptosaurus_imperforatus : 
      Char. 2: 0.204-0.275 --> 0.198 
      Char. 3: 0.899 --> 0.840 
      Char. 4: 0.473-0.483 --> 0.407 
      Char. 15: 0.914-0.924 --> 0.667 
      Char. 76: 0 --> 1 
      Char. 136: 1 --> 2 
    Rastodon_procurvidens : 
      Char. 2: 0.202-0.207 --> 0.199 
      Char. 4: 0.541-0.555 --> 0.558 
      Char. 5: 0.211 --> 0.298 
      Char. 8: 8.400-8.823 --> 6.600 
      Char. 9: 0.150-0.176 --> 0.105 
      Char. 11: 11.900 --> 12.000 
      Char. 14: 0.684-0.726 --> 0.623 
      Char. 15: 0.914-0.924 --> 0.667 
      Char. 77: 1 --> 2 
      Char. 162: 2 --> 1 
      Char. 175: 0 --> 1 
    Dicynodontoides : 
      Char. 0: 0.197-0.244 --> 0.269 
      Char. 2: 0.202-0.207 --> 0.240 
      Char. 4: 0.541-0.555 --> 0.539 
      Char. 6: 1.548-1.565 --> 1.492 
      Char. 7: 0.118-0.123 --> 0.085 
      Char. 10: 9.694-9.775 --> 9.814 
      Char. 12: 0.798-0.850 --> 0.887 
      Char. 150: 0 --> 1 
    Kombuisia_frerensis : 
      Char. 0: 0.197-0.244 --> 0.193 
      Char. 1: 5.950 --> 5.976 
      Char. 3: 0.742-0.764 --> 0.400 
      Char. 6: 1.548-1.565 --> 1.589 
      Char. 7: 0.118-0.123 --> 0.195 
      Char. 10: 9.694-9.775 --> 9.645 
      Char. 12: 0.798-0.850 --> 0.746 
      Char. 26: 1 --> 0 
      Char. 44: 2 --> 1 
      Char. 48: 1 --> 0 
      Char. 54: 0 --> 1 
      Char. 70: 1 --> 0 
      Char. 73: 0 --> 1 
      Char. 74: 0 --> 1 
      Char. 76: 0 --> 1 
      Char. 131: 1 --> 0 
      Char. 160: 1 --> 0 
    Myosaurus_gracilis : 
      Char. 0: 0.279 --> 0.260 
      Char. 1: 5.927-5.948 --> 5.902 
      Char. 6: 1.500-1.565 --> 1.590 
      Char. 7: 0.116-0.117 --> 0.085 
      Char. 11: 10.200-10.600 --> 9.600 
      Char. 14: 0.726-0.750 --> 0.958 
      Char. 15: 0.914-0.924 --> 0.942 
      Char. 22: 0.324-0.353 --> 0.208 
      Char. 25: 1 --> 0 
      Char. 28: 0 --> 1 
      Char. 57: 0 --> 2 
      Char. 70: 1 --> 0 
      Char. 88: 1 --> 0 
      Char. 98: 1 --> 0 
      Char. 118: 0 --> 1 
      Char. 147: 2 --> 0 
      Char. 170: 0 --> 1 
      Char. 175: 0 --> 1 
    Kembawacela_kitchingi : 
      Char. 0: 0.281-0.308 --> 0.372 
      Char. 2: 0.298-0.330 --> 0.383 
      Char. 3: 1.339 --> 1.487 
      Char. 4: 0.372-0.421 --> 0.357 
      Char. 6: 1.490-1.500 --> 1.455 
      Char. 12: 0.872-0.912 --> 0.969 
      Char. 15: 0.914-0.924 --> 0.990 
      Char. 28: 0 --> 2 
      Char. 44: 1 --> 2 
      Char. 96: 1 --> 0 
      Char. 134: 0 --> 1 
      Char. 159: 1 --> 0 
    Cistecephalus_microrhinus : 
      Char. 1: 5.948 --> 6.056 
      Char. 4: 0.473-0.483 --> 0.509 
      Char. 8: 9.600 --> 9.550 
      Char. 14: 0.726-0.730 --> 0.687 
      Char. 15: 0.914-0.924 --> 0.789 
      Char. 17: 0.419 --> 0.403 
      Char. 20: 1.480 --> 1.857 
      Char. 61: 0 --> 1 
      Char. 113: 1 --> 0 
    Sauroscaptor_tharavati : 
      Char. 13: 0.380-0.415 --> 0.564 
      Char. 15: 0.914-0.924 --> 0.714 
      Char. 41: 1 --> 0 
      Char. 79: 1 --> 0 
    Cistecephaloides_boonstrai : 
      Char. 0: 0.308 --> 0.311 
      Char. 1: 5.948 --> 6.047 
      Char. 2: 0.330 --> 0.425 
      Char. 3: 1.339 --> 1.319 
      Char. 7: 0.135 --> 0.194 
      Char. 10: 10.119-10.173 --> 10.305 
      Char. 11: 10.200-11.650 --> 12.500 
      Char. 12: 0.836 --> 0.632 
      Char. 62: 0 --> 1 
      Char. 88: 1 --> 0 
      Char. 127: 0 --> 1 
    Kawingasaurus_fossilis : 
      Char. 1: 5.948 --> 5.933 
      Char. 3: 1.339 --> 1.404 
      Char. 4: 0.372 --> 0.340 
      Char. 11: 10.200-11.650 --> 10.000 
      Char. 13: 0.346 --> 0.286 
      Char. 15: 0.914-0.924 --> 0.964 
      Char. 56: 1 --> 0 
      Char. 57: 0 --> 2 
      Char. 76: 0 --> 1 
      Char. 130: 1 --> 0 
      Char. 137: 1 --> 0 
      Char. 147: 2 --> 0 
      Char. 149: 2 --> 1 
      Char. 150: 1 --> 0 
    Daqingshanodon_limbus : 
      Char. 2: 0.202-0.232 --> 0.260 
      Char. 3: 0.844 --> 0.619 
      Char. 4: 0.541-0.565 --> 0.442 
      Char. 5: 0.203-0.211 --> 0.180 
      Char. 7: 0.083-0.094 --> 0.080 
      Char. 9: 0.141-0.173 --> 0.189 
      Char. 12: 0.831-0.850 --> 0.808 
      Char. 14: 0.723-0.781 --> 0.677 
      Char. 63: 0 --> 1 
      Char. 77: 1 --> 3 
      Char. 144: 0 --> 1 
    Keyseria_benjamini : 
      Char. 1: 6.066-6.112 --> 6.155 
      Char. 2: 0.202-0.207 --> 0.159 
      Char. 3: 0.844-0.867 --> 1.034 
      Char. 4: 0.541-0.565 --> 0.605 
      Char. 6: 1.528-1.565 --> 1.600 
      Char. 8: 8.100-8.250 --> 6.300 
      Char. 11: 10.300-10.600 --> 9.000 
      Char. 125: 0 --> 1 
    Rhachiocephalus_magnus : 
      Char. 4: 0.566 --> 0.598 
      Char. 8: 8.100-8.250 --> 8.800 
      Char. 9: 0.139-0.141 --> 0.143 
      Char. 10: 9.340-9.740 --> 9.170 
      Char. 11: 11.300-12.300 --> 12.800 
      Char. 12: 0.936 --> 1.010 
      Char. 15: 0.752-0.764 --> 0.777 
      Char. 83: 1 --> 0 
      Char. 150: 2 --> 0 
      Char. 151: 1 --> 0 
      Char. 168: 0 --> 1 
    Kitchinganomodon_crassus : 
      Char. 1: 6.094 --> 6.137 
      Char. 2: 0.271 --> 0.318 
      Char. 3: 0.738 --> 0.708 
      Char. 5: 0.606 --> 0.752 
      Char. 6: 1.480 --> 1.556 
      Char. 7: 0.094 --> 0.108 
      Char. 8: 8.100-8.250 --> 7.400 
      Char. 9: 0.139-0.141 --> 0.070 
      Char. 10: 9.340-9.740 --> 9.747 
      Char. 11: 11.300-12.300 --> 11.100 
      Char. 13: 0.167 --> 0.165 
      Char. 14: 0.838 --> 0.843 
      Char. 17: 0.491-0.506 --> 0.466 
      Char. 95: 1 --> 0 
      Char. 114: 2 --> 3 
    Oudenodon_bainii : 
      Char. 0: 0.282-0.284 --> 0.281 
      Char. 2: 0.183-0.197 --> 0.173 
      Char. 4: 0.561-0.565 --> 0.609 
      Char. 13: 0.212-0.237 --> 0.264 
      Char. 14: 0.758-0.787 --> 0.798 
      Char. 16: 0.550-0.554 --> 0.570 
      Char. 20: 1.033-1.130 --> 0.765 
      Char. 22: 0.378-0.391 --> 0.411 
      Char. 44: 2 --> 1 
      Char. 194: 0 --> 1 
    Tropidostoma_dubium : 
      Char. 1: 6.054-6.058 --> 5.989 
      Char. 3: 0.844 --> 0.899 
      Char. 8: 8.100-8.250 --> 8.800 
      Char. 9: 0.141 --> 0.140 
      Char. 10: 9.219-9.740 --> 9.106 
      Char. 15: 0.745-0.764 --> 0.766 
      Char. 17: 0.491 --> 0.503 
      Char. 20: 1.033-1.130 --> 1.368 
      Char. 95: 1 --> 0 
      Char. 96: 1 --> 0 
    Australobarbarus : 
      Char. 0: 0.284 --> 0.333 
      Char. 3: 0.844 --> 0.697 
      Char. 5: 0.277 --> 0.298 
      Char. 6: 1.436 --> 1.324 
      Char. 7: 0.098 --> 0.101 
      Char. 8: 8.100-8.250 --> 6.100 
      Char. 9: 0.141 --> 0.160 
      Char. 10: 9.219-9.740 --> 9.822 
      Char. 11: 12.400 --> 13.350 
      Char. 12: 0.875 --> 0.882 
      Char. 13: 0.212-0.237 --> 0.193 
      Char. 14: 0.758 --> 0.624 
      Char. 15: 0.745-0.764 --> 0.694 
      Char. 16: 0.531 --> 0.466 
      Char. 17: 0.491 --> 0.485 
      Char. 19: 0.474-0.514 --> 0.848 
      Char. 21: 0.345 --> 0.333 
      Char. 104: 1 --> 0 
      Char. 112: 0 --> 1 
      Char. 126: 0 --> 1 
    Syops_vanhoepeni : 
      Char. 3: 0.562-0.607 --> 0.484 
      Char. 5: 0.294-0.334 --> 0.343 
      Char. 27: 2 --> 1 
      Char. 131: 1 --> 0 
      Char. 144: 1 --> 0 
      Char. 198: 0 --> 2 
    Odontocyclops_whaitsi : 
      Char. 0: 0.320-0.367 --> 0.376 
      Char. 8: 8.250 --> 10.100 
      Char. 9: 0.139-0.141 --> 0.131 
      Char. 13: 0.205-0.212 --> 0.213 
      Char. 15: 0.752-0.764 --> 0.731 
      Char. 18: 0.361-0.366 --> 0.427 
      Char. 21: 0.352-0.395 --> 0.426 
      Char. 60: 1 --> 2 
    Idelesaurus_tataricus : 
      Char. 1: 6.003-6.049 --> 5.967 
      Char. 2: 0.232 --> 0.175 
      Char. 3: 0.892-0.988 --> 1.022 
      Char. 4: 0.523-0.534 --> 0.500 
      Char. 5: 0.225-0.232 --> 0.174 
      Char. 6: 1.448-1.480 --> 1.497 
      Char. 9: 0.139-0.141 --> 0.173 
      Char. 10: 9.599-9.740 --> 10.118 
      Char. 11: 12.600-13.100 --> 13.500 
      Char. 12: 0.929 --> 0.969 
      Char. 13: 0.205-0.212 --> 0.204 
      Char. 14: 0.760-0.787 --> 0.693 
      Char. 57: 0 --> 1 
      Char. 95: 1 --> 0 
      Char. 96: 1 --> 0 
      Char. 120: 1 --> 0 
      Char. 131: 1 --> 0 
    Bulbasaurus_phylloxyron : 
      Char. 0: 0.289-0.300 --> 0.284 
      Char. 3: 0.892 --> 0.562 
      Char. 5: 0.225-0.232 --> 0.233 
      Char. 6: 1.425 --> 1.362 
      Char. 8: 8.250-8.720 --> 10.333 
      Char. 9: 0.122 --> 0.052 
      Char. 10: 9.480-9.663 --> 9.851 
      Char. 11: 13.500 --> 14.780 
      Char. 12: 0.822-0.876 --> 0.887 
      Char. 14: 0.760 --> 0.643 
      Char. 59: 1 --> 0 
      Char. 60: 2 --> 0 
      Char. 105: 1 --> 0 
    Aulacephalodon_bainii : 
      Char. 1: 6.003-6.049 --> 6.089 
      Char. 2: 0.250-0.305 --> 0.323 
      Char. 4: 0.534 --> 0.583 
      Char. 5: 0.225-0.232 --> 0.204 
      Char. 7: 0.112 --> 0.117 
      Char. 8: 8.250-8.720 --> 6.800 
      Char. 69: 1 --> 0 
      Char. 71: 1 --> 0 
      Char. 144: 1 --> 0 
    Pelanomodon_moschops : 
      Char. 1: 6.049 --> 6.093 
      Char. 3: 0.892-0.908 --> 0.912 
      Char. 4: 0.529-0.534 --> 0.584 
      Char. 5: 0.225-0.232 --> 0.213 
      Char. 8: 8.720 --> 9.400 
      Char. 9: 0.141 --> 0.155 
      Char. 11: 12.600-13.100 --> 12.300 
      Char. 15: 0.764-0.785 --> 0.742 
      Char. 69: 1 --> 0 
      Char. 71: 1 --> 0 
    Geikia_locusticeps : 
      Char. 0: 0.289-0.300 --> 0.256 
      Char. 4: 0.529 --> 0.514 
      Char. 6: 1.443-1.468 --> 1.627 
      Char. 11: 13.100 --> 13.900 
      Char. 12: 0.801-0.829 --> 0.756 
      Char. 81: 1 --> 0 
      Char. 150: 2 --> 0 
    Geikia_elginensis : 
      Char. 0: 0.289-0.300 --> 0.366 
      Char. 2: 0.278-0.305 --> 0.521 
      Char. 3: 0.892-0.908 --> 0.846 
      Char. 6: 1.443-1.468 --> 1.429 
      Char. 14: 0.818-0.856 --> 0.900 
      Char. 15: 0.848 --> 0.987 
      Char. 54: 0 --> 1 
      Char. 55: 0 --> 1 
      Char. 118: 0 --> 1 
      Char. 137: 1 --> 0 
    Elph_borealis : 
      No autapomorphies 
    Interpresosaurus_blomi : 
      Char. 73: 0 --> 1 
    Katumbia_parringtoni : 
      Char. 0: 0.231-0.244 --> 0.196 
      Char. 1: 5.927 --> 5.868 
      Char. 2: 0.202-0.207 --> 0.220 
      Char. 3: 0.640 --> 0.527 
      Char. 5: 0.290 --> 0.347 
      Char. 6: 1.515 --> 1.489 
      Char. 8: 8.900 --> 9.300 
      Char. 11: 13.000 --> 14.400 
      Char. 14: 0.781 --> 0.833 
      Char. 68: 0 --> 1 
      Char. 112: 0 --> 1 
      Char. 125: 0 --> 1 
      Char. 131: 1 --> 0 
      Char. 144: 0 --> 1 
    Delectosaurus_arefjevi : 
      Char. 1: 5.982-6.005 --> 5.861 
      Char. 2: 0.244-0.253 --> 0.258 
      Char. 3: 0.685 --> 0.702 
      Char. 7: 0.117-0.118 --> 0.119 
      Char. 9: 0.114-0.121 --> 0.130 
      Char. 11: 13.900-14.698 --> 14.700 
      Char. 120: 2 --> 1 
      Char. 131: 1 --> 0 
      Char. 135: 1 --> 0 
    Dicynodon_lacerticeps : 
      Char. 13: 0.219-0.240 --> 0.241 
      Char. 112: 1 --> 0 
    Dicynodon_angielczyki : 
      Char. 0: 0.315-0.324 --> 0.308 
      Char. 1: 5.982 --> 5.937 
      Char. 3: 0.563-0.607 --> 0.524 
      Char. 4: 0.546 --> 0.569 
      Char. 6: 1.443-1.485 --> 1.351 
      Char. 7: 0.117 --> 0.105 
      Char. 8: 7.700 --> 7.560 
      Char. 10: 9.869 --> 9.950 
      Char. 14: 0.749-0.763 --> 0.808 
      Char. 150: 2 --> 0 
    Daptocephalus_huenei : 
      Char. 6: 1.347-1.485 --> 1.250 
      Char. 7: 0.118 --> 0.123 
      Char. 12: 0.876-0.895 --> 1.024 
    Daptocephalus_leoniceps : 
      Char. 0: 0.292 --> 0.268 
      Char. 2: 0.230 --> 0.237 
      Char. 3: 0.563-0.564 --> 0.539 
      Char. 5: 0.414 --> 0.437 
      Char. 6: 1.347-1.485 --> 1.500 
      Char. 10: 9.680 --> 9.378 
      Char. 12: 0.876-0.895 --> 0.858 
      Char. 17: 0.543-0.544 --> 0.545 
    Dinanomodon_gilli : 
      Char. 3: 0.563-0.564 --> 0.480 
      Char. 5: 0.405-0.414 --> 0.522 
      Char. 12: 0.895 --> 1.047 
      Char. 54: 1 --> 0 
    Peramodon_amalitzkii : 
      Char. 0: 0.292-0.297 --> 0.272 
      Char. 11: 9.616-9.900 --> 9.500 
      Char. 12: 0.876 --> 0.839 
      Char. 13: 0.186-0.238 --> 0.167 
      Char. 14: 0.749-0.763 --> 0.676 
      Char. 15: 0.724-0.731 --> 0.680 
      Char. 60: 1 --> 0 
    Taoheodon_baizhijuni : 
      Char. 5: 0.281 --> 0.260 
      Char. 67: 2 --> 1 
      Char. 112: 1 --> 0 
      Char. 120: 2 --> 0 
      Char. 132: 1 --> 0 
    Counillonia_superoculis : 
      Char. 1: 5.982-6.005 --> 5.068 
      Char. 4: 0.523-0.546 --> 0.276 
      Char. 5: 0.294-0.334 --> 0.134 
      Char. 7: 0.117-0.118 --> 0.131 
      Char. 8: 7.800 --> 8.333 
      Char. 9: 0.111-0.121 --> 0.140 
      Char. 57: 1 --> 2 
      Char. 125: 1 --> 0 
      Char. 131: 1 --> 0 
      Char. 134: 0 --> 1 
    Repelinosaurus_robustus : 
      Char. 0: 0.240 --> 0.200 
      Char. 2: 0.237-0.253 --> 0.295 
      Char. 12: 0.910 --> 0.829 
      Char. 54: 0 --> 1 
      Char. 64: 0 --> 1 
      Char. 113: 1 --> 0 
      Char. 131: 1 --> 0 
    Vivaxosaurus_trautscholdi : 
      Char. 0: 0.315-0.369 --> 0.380 
      Char. 2: 0.237-0.253 --> 0.230 
      Char. 6: 1.443-1.618 --> 1.824 
      Char. 10: 9.798 --> 10.203 
      Char. 12: 0.926-0.985 --> 1.041 
      Char. 13: 0.219-0.240 --> 0.203 
    Jimusaria_sinkianensis : 
      Char. 2: 0.244-0.253 --> 0.278 
      Char. 3: 0.650 --> 0.672 
      Char. 4: 0.604 --> 0.767 
      Char. 5: 0.309-0.435 --> 0.464 
      Char. 12: 0.924 --> 0.992 
      Char. 13: 0.219-0.240 --> 0.251 
      Char. 15: 0.764-0.773 --> 0.699 
      Char. 51: 1 --> 2 
      Char. 54: 1 --> 0 
      Char. 56: 2 --> 1 
      Char. 112: 1 --> 0 
    Sintocephalus_alticeps : 
      Char. 0: 0.336 --> 0.354 
      Char. 1: 6.003-6.028 --> 5.969 
      Char. 3: 0.562 --> 0.516 
      Char. 4: 0.523-0.534 --> 0.522 
      Char. 6: 1.443-1.468 --> 1.338 
      Char. 7: 0.100-0.118 --> 0.124 
      Char. 9: 0.098-0.121 --> 0.132 
      Char. 10: 9.599-9.663 --> 9.399 
      Char. 11: 10.100-10.250 --> 9.600 
      Char. 12: 0.874-0.924 --> 1.022 
      Char. 34: 1 --> 0 
      Char. 51: 1 --> 0 
      Char. 54: 1 --> 0 
      Char. 71: 2 --> 1 
    Basilodon_woodwardi : 
      Char. 1: 6.003-6.028 --> 5.994 
      Char. 2: 0.232-0.253 --> 0.212 
      Char. 4: 0.523-0.534 --> 0.497 
      Char. 6: 1.443-1.468 --> 1.305 
      Char. 7: 0.107-0.118 --> 0.128 
      Char. 8: 7.200-7.800 --> 5.700 
      Char. 12: 0.822-0.876 --> 0.814 
      Char. 51: 1 --> 0 
      Char. 79: 0 --> 1 
      Char. 134: 0 --> 1 
    Turfanodon_bogdaensis : 
      Char. 3: 0.563-0.564 --> 0.588 
      Char. 6: 1.347 --> 1.327 
      Char. 11: 9.900 --> 10.300 
      Char. 61: 1 --> 0 
      Char. 79: 0 --> 1 
      Char. 106: 1 --> 2 
      Char. 113: 0 --> 1 
    Gordonia_traquairi : 
      Char. 0: 0.304-0.307 --> 0.252 
      Char. 2: 0.244-0.253 --> 0.139 
      Char. 13: 0.219-0.240 --> 0.188 
      Char. 34: 1 --> 0 
    Euptychognathus_bathyrhynchus : 
      Char. 2: 0.244 --> 0.130 
      Char. 4: 0.523-0.534 --> 0.560 
      Char. 5: 0.294 --> 0.238 
      Char. 6: 1.443-1.468 --> 1.559 
      Char. 7: 0.100-0.118 --> 0.091 
      Char. 9: 0.098-0.121 --> 0.084 
      Char. 12: 0.874-0.924 --> 0.792 
      Char. 36: 0 --> 1 
      Char. 37: 0 --> 1 
      Char. 58: 0 --> 1 
      Char. 198: 0 --> 1 
    Lystrosaurus_hedini : 
      Char. 0: 0.315 --> 0.320 
      Char. 1: 6.072 --> 6.111 
      Char. 2: 0.383 --> 0.414 
      Char. 3: 0.689 --> 0.705 
      Char. 5: 0.119-0.143 --> 0.146 
      Char. 6: 1.664 --> 1.471 
      Char. 7: 0.165 --> 0.174 
      Char. 8: 8.400 --> 9.200 
      Char. 9: 0.086-0.101 --> 0.079 
      Char. 10: 10.145 --> 10.203 
      Char. 11: 10.900 --> 11.400 
      Char. 12: 0.805 --> 0.673 
      Char. 14: 0.711 --> 0.691 
      Char. 15: 0.706-0.731 --> 0.781 
      Char. 54: 1 --> 0 
      Char. 57: 1 --> 0 
      Char. 61: 1 --> 0 
      Char. 67: 2 --> 1 
      Char. 104: 0 --> 1 
    Lystrosaurus_maccaigi : 
      Char. 0: 0.315 --> 0.274 
      Char. 2: 0.383 --> 0.347 
      Char. 3: 0.689 --> 0.656 
      Char. 4: 0.413 --> 0.325 
      Char. 5: 0.119-0.143 --> 0.108 
      Char. 6: 1.664 --> 1.764 
      Char. 9: 0.086-0.101 --> 0.123 
      Char. 10: 10.145 --> 10.022 
      Char. 13: 0.294 --> 0.354 
      Char. 55: 0 --> 1 
      Char. 56: 2 --> 0 
    Lystrosaurus_curvatus : 
      Char. 8: 7.800-8.400 --> 7.400 
      Char. 11: 10.100-10.900 --> 8.600 
      Char. 12: 0.874-0.876 --> 0.906 
      Char. 15: 0.706-0.731 --> 0.643 
      Char. 21: 0.352-0.389 --> 0.313 
      Char. 131: 1 --> 0 
    Lystrosaurus_declivis : 
      Char. 0: 0.315 --> 0.347 
      Char. 1: 6.003 --> 5.954 
      Char. 4: 0.417-0.466 --> 0.415 
      Char. 5: 0.119-0.143 --> 0.112 
      Char. 6: 2.001 --> 2.141 
      Char. 8: 8.400 --> 8.800 
      Char. 11: 10.100-10.900 --> 9.700 
      Char. 16: 0.473 --> 0.418 
      Char. 17: 0.460 --> 0.458 
      Char. 18: 0.441-0.465 --> 0.478 
      Char. 20: 1.455 --> 1.300 
      Char. 21: 0.352-0.389 --> 0.347 
      Char. 131: 1 --> 0 
    Lystrosaurus_murrayi : 
      Char. 0: 0.315 --> 0.288 
      Char. 2: 0.424 --> 0.427 
      Char. 3: 0.705 --> 0.726 
      Char. 7: 0.157-0.162 --> 0.175 
      Char. 10: 10.309 --> 10.358 
      Char. 11: 10.100-10.900 --> 11.700 
      Char. 12: 0.874 --> 0.816 
      Char. 13: 0.315 --> 0.316 
      Char. 14: 0.757-0.767 --> 0.793 
      Char. 15: 0.711-0.731 --> 0.754 
      Char. 16: 0.473 --> 0.478 
      Char. 19: 0.750-0.787 --> 0.843 
      Char. 21: 0.352-0.389 --> 0.392 
      Char. 22: 0.545 --> 0.605 
      Char. 57: 1 --> 0 
      Char. 61: 1 --> 0 
      Char. 135: 1 --> 0 
    Shansiodon : 
      Char. 0: 0.304-0.307 --> 0.265 
      Char. 3: 0.201-0.293 --> 0.163 
      Char. 4: 0.523-0.534 --> 0.538 
      Char. 5: 0.446-0.466 --> 0.633 
      Char. 6: 1.414-1.431 --> 1.314 
      Char. 11: 10.100-10.400 --> 11.200 
      Char. 12: 0.983-1.004 --> 1.129 
      Char. 13: 0.219-0.240 --> 0.286 
      Char. 15: 0.764-0.796 --> 0.840 
      Char. 16: 0.490-0.543 --> 0.575 
      Char. 22: 0.596 --> 0.675 
      Char. 67: 1 --> 2 
      Char. 144: 1 --> 0 
      Char. 177: 0 --> 1 
    Tetragonias_njalilus : 
      Char. 1: 6.064-6.099 --> 5.912 
      Char. 2: 0.352 --> 0.354 
      Char. 4: 0.490-0.534 --> 0.574 
      Char. 7: 0.130-0.137 --> 0.125 
      Char. 8: 7.000 --> 6.800 
    Vinceria_andina : 
      Char. 0: 0.304-0.378 --> 0.267 
      Char. 9: 0.088-0.100 --> 0.153 
      Char. 10: 10.009-10.155 --> 10.552 
      Char. 11: 10.400 --> 11.300 
      Char. 86: 1 --> 0 
    Rhinodicynodon_gracile : 
      Char. 1: 6.064-6.099 --> 6.213 
      Char. 6: 1.443-1.468 --> 1.568 
      Char. 10: 9.599-9.663 --> 9.174 
      Char. 14: 0.821 --> 0.875 
      Char. 15: 0.764-0.773 --> 0.734 
      Char. 17: 0.479-0.481 --> 0.354 
      Char. 22: 0.476-0.491 --> 0.383 
      Char. 79: 1 --> 0 
      Char. 131: 1 --> 0 
    Acratophorus_argentinensis : 
      Char. 0: 0.356-0.423 --> 0.329 
      Char. 2: 0.403-0.413 --> 0.445 
      Char. 3: 0.285-0.293 --> 0.205 
      Char. 4: 0.506-0.574 --> 0.666 
      Char. 6: 1.468-1.505 --> 1.872 
      Char. 7: 0.122-0.143 --> 0.120 
      Char. 8: 6.900-7.200 --> 6.655 
      Char. 9: 0.088-0.091 --> 0.094 
      Char. 11: 10.000-10.600 --> 8.055 
      Char. 14: 0.734-0.786 --> 0.716 
      Char. 16: 0.427-0.494 --> 0.345 
      Char. 17: 0.519-0.520 --> 0.468 
      Char. 18: 0.450 --> 0.292 
      Char. 22: 0.411-0.526 --> 0.574 
      Char. 61: 0 --> 1 
      Char. 111: 0 --> 1 
      Char. 158: 1 --> 0 
      Char. 194: 1 --> 0 
    Kannemeyeria_simocephalus : 
      Char. 43: 1 --> 0 
    Kannemeyeria_aganosteus : 
      No autapomorphies 
    Kannemeyeria_lophorhinus : 
      Char. 0: 0.421 --> 0.361 
      Char. 1: 6.121 --> 6.286 
      Char. 3: 0.460-0.526 --> 0.663 
      Char. 6: 1.468-1.505 --> 2.051 
      Char. 8: 9.800-9.900 --> 10.800 
      Char. 13: 0.179 --> 0.077 
      Char. 15: 0.668-0.686 --> 0.542 
      Char. 60: 1 --> 2 
      Char. 67: 2 --> 1 
      Char. 131: 1 --> 0 
      Char. 158: 1 --> 0 
      Char. 160: 1 --> 0 
    Dolichuranus_primaevus : 
      Char. 1: 6.104-6.105 --> 6.079 
      Char. 5: 0.446-0.476 --> 0.400 
      Char. 6: 1.414-1.431 --> 1.339 
      Char. 8: 6.900-7.200 --> 8.700 
      Char. 10: 10.155-10.206 --> 10.672 
      Char. 11: 10.000-10.400 --> 9.700 
      Char. 13: 0.202-0.205 --> 0.192 
      Char. 15: 0.705-0.766 --> 0.542 
      Char. 57: 1 --> 0 
      Char. 106: 2 --> 1 
      Char. 114: 1 --> 6 
      Char. 126: 1 --> 0 
      Char. 169: 1 --> 0 
      Char. 186: 1 --> 0 
    Sinokannemeyeria : 
      Char. 2: 0.409-0.413 --> 0.478 
      Char. 3: 0.460 --> 0.543 
      Char. 5: 0.195 --> 0.175 
      Char. 8: 7.500 --> 5.900 
      Char. 9: 0.102 --> 0.109 
      Char. 10: 10.027-10.206 --> 10.469 
      Char. 14: 0.734-0.786 --> 0.549 
      Char. 15: 0.515 --> 0.385 
      Char. 17: 0.519-0.520 --> 0.489 
      Char. 18: 0.478 --> 0.556 
      Char. 20: 1.206-1.239 --> 1.187 
      Char. 21: 0.411 --> 0.408 
      Char. 34: 1 --> 0 
      Char. 40: 0 --> 1 
      Char. 92: 0 --> 1 
      Char. 178: 0 --> 1 
    Parakannemeyeria : 
      Char. 1: 6.140-6.203 --> 6.280 
      Char. 2: 0.409-0.413 --> 0.377 
      Char. 3: 0.460 --> 0.359 
      Char. 4: 0.382 --> 0.354 
      Char. 7: 0.147-0.161 --> 0.122 
      Char. 10: 10.027-10.206 --> 9.688 
      Char. 13: 0.202-0.243 --> 0.166 
      Char. 14: 0.734-0.786 --> 0.790 
      Char. 19: 0.458 --> 0.443 
      Char. 20: 1.206-1.239 --> 1.465 
      Char. 22: 0.405 --> 0.294 
      Char. 43: 0 --> 1 
      Char. 114: 2 --> 1 
      Char. 164: 2 --> 3 
      Char. 173: 1 --> 0 
    Xiyukannemeyeria_brevirostris : 
      Char. 0: 0.420-0.455 --> 0.286 
      Char. 7: 0.147-0.161 --> 0.169 
      Char. 8: 7.500-7.800 --> 8.500 
      Char. 9: 0.088-0.091 --> 0.086 
      Char. 11: 10.800-11.300 --> 8.900 
      Char. 12: 0.918-0.920 --> 0.795 
      Char. 13: 0.202-0.243 --> 0.320 
      Char. 54: 0 --> 1 
      Char. 131: 1 --> 0 
    Rabidosaurus_cristatus : 
      Char. 0: 0.423 --> 0.464 
      Char. 3: 0.285-0.293 --> 0.268 
      Char. 4: 0.506-0.574 --> 0.607 
      Char. 81: 0 --> 1 
    Rhadiodromus : 
      Char. 0: 0.420-0.490 --> 0.509 
      Char. 10: 10.027-10.206 --> 10.023 
      Char. 18: 0.450-0.478 --> 0.604 
      Char. 67: 2 --> 1 
      Char. 68: 0 --> 1 
      Char. 106: 2 --> 1 
      Char. 117: 0 --> 1 
      Char. 132: 0 --> 1 
    Wadiasaurus_indicus : 
      Char. 3: 0.285-0.293 --> 0.539 
      Char. 64: 1 --> 0 
    Shaanbeikannemeyeria : 
      Char. 0: 0.421-0.490 --> 0.527 
      Char. 2: 0.409-0.413 --> 0.513 
      Char. 3: 0.460-0.526 --> 0.886 
      Char. 5: 0.254-0.318 --> 0.414 
      Char. 9: 0.088-0.091 --> 0.176 
      Char. 10: 10.432-10.478 --> 10.642 
      Char. 12: 1.147-1.154 --> 1.432 
      Char. 17: 0.558 --> 0.580 
      Char. 67: 2 --> 1 
      Char. 144: 1 --> 0 
    Rechnisaurus_cristarhynchus : 
      Char. 0: 0.490 --> 0.510 
      Char. 2: 0.409-0.413 --> 0.436 
      Char. 3: 0.460-0.526 --> 0.154 
      Char. 5: 0.233 --> 0.211 
      Char. 7: 0.147 --> 0.140 
      Char. 64: 1 --> 0 
    Uralokannemeyeria_vjuschkovi : 
      Char. 2: 0.409-0.413 --> 0.407 
    Angonisaurus_cruickshanki : 
      Char. 0: 0.356-0.392 --> 0.339 
      Char. 1: 6.104-6.177 --> 6.301 
      Char. 2: 0.461 --> 0.514 
      Char. 3: 0.618 --> 0.667 
      Char. 4: 0.491-0.515 --> 0.572 
      Char. 5: 0.446-0.499 --> 0.600 
      Char. 6: 1.414-1.431 --> 1.491 
      Char. 7: 0.156 --> 0.190 
      Char. 13: 0.202-0.205 --> 0.143 
      Char. 14: 0.814-0.822 --> 0.785 
      Char. 20: 1.944 --> 2.541 
      Char. 41: 1 --> 0 
      Char. 132: 0 --> 1 
      Char. 196: 0 --> 1 
    Ufudocyclops_mukanelai : 
      Char. 2: 0.461 --> 0.468 
      Char. 3: 0.618 --> 0.450 
      Char. 11: 9.200-10.000 --> 10.900 
      Char. 56: 3 --> 2 
      Char. 66: 1 --> 0 
      Char. 72: 0 --> 1 
      Char. 103: 1 --> 2 
      Char. 111: 0 --> 1 
      Char. 132: 0 --> 1 
    Zambiasaurus_submersus : 
      Char. 17: 0.524-0.530 --> 0.498 
      Char. 21: 0.433 --> 0.401 
      Char. 43: 1 --> 0 
      Char. 51: 1 --> 0 
      Char. 132: 0 --> 1 
      Char. 168: 0 --> 1 
      Char. 175: 0 --> 1 
      Char. 178: 1 --> 0 
      Char. 196: 0 --> 1 
    Placerias_hesternus : 
      Char. 17: 0.524-0.530 --> 0.490 
      Char. 50: 0 --> 1 
      Char. 67: 2 --> 1 
      Char. 198: 0 --> 1 
    Moghreberia_nmachouensis : 
      Char. 51: 0 --> 2 
      Char. 158: 1 --> 0 
    Pentasaurus_goggai : 
      Char. 150: 2 --> 0 
    Argodicynodon_boreni : 
      Char. 16: 0.427-0.442 --> 0.302 
      Char. 19: 0.764 --> 0.860 
      Char. 20: 1.944 --> 2.300 
      Char. 22: 0.457 --> 0.330 
      Char. 62: 0 --> 1 
      Char. 123: 1 --> 2 
      Char. 131: 1 --> 0 
    Stahleckeria_potens : 
      Char. 0: 0.376-0.411 --> 0.438 
      Char. 1: 6.104-6.177 --> 5.992 
      Char. 2: 0.461 --> 0.445 
      Char. 3: 0.618 --> 0.726 
      Char. 5: 0.332-0.368 --> 0.288 
      Char. 7: 0.156 --> 0.183 
      Char. 8: 9.310 --> 11.100 
      Char. 9: 0.060-0.084 --> 0.052 
      Char. 11: 9.200-10.000 --> 8.700 
      Char. 12: 0.983-1.012 --> 0.953 
      Char. 13: 0.206 --> 0.237 
      Char. 19: 0.592-0.647 --> 0.391 
      Char. 20: 1.944 --> 2.217 
      Char. 21: 0.433 --> 0.434 
      Char. 22: 0.457-0.526 --> 0.565 
      Char. 28: 2 --> 0 
      Char. 40: 0 --> 1 
      Char. 41: 1 --> 2 
      Char. 62: 0 --> 1 
      Char. 74: 1 --> 0 
      Char. 106: 2 --> 1 
      Char. 111: 0 --> 1 
      Char. 125: 0 --> 1 
      Char. 158: 1 --> 0 
      Char. 165: 0 --> 1 
      Char. 174: 0 --> 1 
      Char. 194: 1 --> 0 
    Sangusaurus_parringtonii : 
      Char. 6: 1.409 --> 1.129 
      Char. 7: 0.156 --> 0.144 
      Char. 9: 0.060-0.084 --> 0.091 
      Char. 12: 0.983-1.012 --> 1.061 
      Char. 39: 2 --> 0 
      Char. 48: 1 --> 0 
      Char. 60: 1 --> 2 
      Char. 62: 0 --> 1 
      Char. 66: 1 --> 0 
      Char. 67: 0 --> 1 
      Char. 71: 0 --> 1 
      Char. 74: 1 --> 0 
      Char. 75: 1 --> 2 
      Char. 87: 1 --> 0 
      Char. 125: 0 --> 1 
      Char. 130: 0 --> 1 
      Char. 153: 0 --> 1 
      Char. 158: 1 --> 0 
      Char. 194: 1 --> 0 
      Char. 198: 0 --> 3 
    Sangusaurus_sp : 
      Char. 43: 1 --> 0 
      Char. 60: 1 --> 2 
      Char. 62: 0 --> 1 
      Char. 67: 0 --> 1 
      Char. 198: 0 --> 3 
    Eubrachiosaurus_browni : 
      Char. 17: 0.524-0.530 --> 0.538 
      Char. 20: 1.944 --> 1.789 
    Ischigualastia_jenseni : 
      Char. 0: 0.392 --> 0.482 
      Char. 5: 0.499 --> 0.528 
      Char. 6: 1.414-1.431 --> 1.390 
      Char. 10: 10.155-10.206 --> 10.023 
      Char. 12: 0.983-1.012 --> 1.032 
      Char. 14: 0.822 --> 0.912 
      Char. 15: 0.766 --> 0.841 
      Char. 16: 0.427 --> 0.419 
      Char. 18: 0.529 --> 0.561 
      Char. 21: 0.417-0.433 --> 0.412 
      Char. 41: 1 --> 2 
      Char. 54: 1 --> 0 
      Char. 66: 0 --> 1 
      Char. 114: 1 --> 5 
      Char. 167: 0 --> 1 
      Char. 198: 0 --> 1 
    Jachaleria_candelariensis : 
      Char. 1: 6.104-6.139 --> 6.078 
      Char. 3: 0.285-0.331 --> 0.199 
      Char. 4: 0.479 --> 0.379 
      Char. 7: 0.151-0.156 --> 0.161 
      Char. 8: 5.700 --> 4.000 
      Char. 10: 10.155-10.206 --> 10.269 
      Char. 12: 0.983-1.012 --> 0.766 
      Char. 20: 0.818 --> 0.808 
      Char. 21: 0.417-0.433 --> 0.434 
      Char. 22: 0.526 --> 0.667 
      Char. 59: 0 --> 1 
      Char. 67: 1 --> 2 
      Char. 168: 0 --> 1 
    Jachaleria_colorata : 
      Char. 110: 1 --> 0 
    Dinodontosaurus_brevirostris : 
      Char. 2: 0.347-0.352 --> 0.388 
      Char. 4: 0.461-0.515 --> 0.518 
      Char. 7: 0.162 --> 0.176 
      Char. 8: 9.000 --> 9.106 
      Char. 12: 0.926-1.004 --> 1.010 
    Dinodontosaurus_tener : 
      Char. 0: 0.321-0.392 --> 0.398 
      Char. 5: 0.354-0.365 --> 0.328 
      Char. 9: 0.085-0.100 --> 0.074 
      Char. 11: 10.000-10.400 --> 10.900 
    MCP_1645_PV : 
      Char. 0: 0.321 --> 0.297 
      Char. 2: 0.347-0.352 --> 0.309 
      Char. 4: 0.461-0.515 --> 0.341 
      Char. 12: 0.926-1.004 --> 0.906 
      Char. 48: 1 --> 0 
      Char. 59: 0 --> 1 
      Char. 97: 1 --> 0 
    Lisowicia_bojani : 
      Char. 16: 0.427-0.442 --> 0.517 
      Char. 17: 0.524-0.530 --> 0.576 
      Char. 20: 1.944 --> 0.963 
      Char. 65: 0 --> 1 
      Char. 75: 1 --> 2 
      Char. 121: 2 --> 1 
      Char. 128: 1 --> 0 
      Char. 167: 1 --> 0 
      Char. 169: 1 --> 0 
      Char. 173: 1 --> 0 
      Char. 183: 1 --> 0 
      Char. 184: 1 --> 0 
    Woznikella : 
      Char. 15: 0.897-0.912 --> 0.930 
      Char. 16: 0.427-0.442 --> 0.362 
      Char. 22: 0.457-0.526 --> 0.371 
      Char. 24: 2 --> 1 
      Char. 40: 0 --> 1 
      Char. 56: 3 --> 2 
      Char. 59: 0 --> 1 
      Char. 167: 1 --> 0 
      Char. 173: 1 --> 0 
   Node 122 : 
      No synapomorphies 
   Node 123 : 
      Char. 14: 0.855 --> 0.920 
      Char. 47: 0 --> 1 
      Char. 140: 0 --> 1 
   Node 124 : 
      Char. 14: 0.595-0.718 --> 0.855 
      Char. 15: 1.710-1.870 --> 1.620 
      Char. 61: 0 --> 1 
      Char. 132: 0 --> 1 
   Node 125 : 
      Char. 73: 2 --> 1 
      Char. 93: 1 --> 0 
      Char. 94: 0 --> 1 
      Char. 101: 0 --> 1 
      Char. 181: 0 --> 1 
      Char. 189: 0 --> 1 
   Node 126 : 
      Char. 0: 0.606 --> 0.509-0.547 
      Char. 4: 0.190 --> 0.272-0.305 
      Char. 5: 0.046 --> 0.072 
      Char. 17: 0.367 --> 0.329 
      Char. 96: 1 --> 0 
      Char. 176: 1 --> 0 
      Char. 177: 1 --> 0 
   Node 127 : 
      Char. 3: 0.700-0.842 --> 0.333 
      Char. 4: 0.272-0.305 --> 0.352 
      Char. 5: 0.072-0.104 --> 0.218 
      Char. 71: 0 --> 2 
      Char. 74: 0 --> 1 
      Char. 77: 0 --> 1 
      Char. 97: 0 --> 1 
      Char. 102: 0 --> 1 
      Char. 153: 0 --> 1 
      Char. 159: 0 --> 1 
   Node 128 : 
      Char. 29: 0 --> 1 
      Char. 143: 0 --> 1 
   Node 129 : 
      Char. 91: 0 --> 1 
      Char. 107: 0 --> 1 
      Char. 115: 1 --> 2 
   Node 130 : 
      Char. 17: 0.351 --> 0.396 
   Node 131 : 
      Char. 17: 0.299-0.329 --> 0.351 
   Node 132 : 
      Char. 31: 0 --> 1 
      Char. 33: 0 --> 1 
      Char. 44: 0 --> 1 
      Char. 61: 1 --> 0 
      Char. 97: 0 --> 1 
      Char. 106: 0 --> 1 
      Char. 115: 0 --> 1 
      Char. 129: 0 --> 1 
      Char. 136: 0 --> 1 
      Char. 163: 0 --> 1 
   Node 133 : 
      Char. 4: 0.272-0.305 --> 0.407 
      Char. 11: 11.600-12.000 --> 15.400 
      Char. 113: 1 --> 0 
      Char. 131: 0 --> 1 
   Node 134 : 
      Char. 8: 5.600-6.000 --> 5.000-5.300 
      Char. 93: 0 --> 1 
      Char. 99: 0 --> 1 
      Char. 101: 1 --> 2 
      Char. 104: 0 --> 1 
      Char. 119: 0 --> 1 
      Char. 141: 0 --> 1 
      Char. 142: 0 --> 1 
      Char. 149: 0 --> 1 
   Node 135 : 
      Char. 39: 1 --> 2 
   Node 136 : 
      Char. 14: 0.865 --> 0.831 
      Char. 156: 0 --> 1 
      Char. 175: 1 --> 0 
      Char. 176: 0 --> 1 
   Node 137 : 
      Char. 14: 0.920-0.956 --> 0.865 
      Char. 15: 1.059 --> 0.968 
      Char. 56: 0 --> 1 
   Node 138 : 
      Char. 4: 0.327 --> 0.435 
      Char. 13: 0.355-0.395 --> 0.259 
      Char. 14: 0.831 --> 0.708-0.723 
      Char. 82: 0 --> 1 
      Char. 85: 1 --> 2 
      Char. 99: 0 --> 1 
      Char. 101: 1 --> 3 
      Char. 108: 0 --> 1 
      Char. 109: 0 --> 2 
      Char. 114: 0 --> 3 
      Char. 116: 1 --> 0 
      Char. 143: 1 --> 2 
      Char. 161: 0 --> 1 
   Node 139 : 
      Char. 0: 0.339 --> 0.322 
      Char. 3: 0.914 --> 0.908 
      Char. 4: 0.435 --> 0.518 
      Char. 11: 11.600-12.000 --> 10.600-11.200 
      Char. 13: 0.259 --> 0.253-0.257 
      Char. 30: 0 --> 2 
      Char. 44: 1 --> 2 
      Char. 49: 0 --> 1 
      Char. 81: 0 --> 1 
      Char. 146: 0 --> 1 
   Node 140 : 
      Char. 0: 0.322 --> 0.231-0.237 
      Char. 1: 5.555 --> 5.714 
      Char. 4: 0.518 --> 0.520 
      Char. 5: 0.111 --> 0.222-0.257 
      Char. 6: 2.470 --> 2.070-2.434 
      Char. 10: 10.385-10.457 --> 10.177 
      Char. 24: 0 --> 1 
      Char. 69: 0 --> 1 
      Char. 124: 0 --> 1 
   Node 141 : 
      Char. 48: 0 --> 1 
      Char. 61: 0 --> 1 
   Node 142 : 
      Char. 10: 9.418-9.687 --> 9.417 
      Char. 77: 1 --> 2 
   Node 143 : 
      Char. 15: 0.914-0.928 --> 0.901-0.904 
      Char. 25: 0 --> 1 
      Char. 32: 0 --> 1 
      Char. 50: 0 --> 2 
      Char. 54: 0 --> 1 
      Char. 148: 0 --> 1 
      Char. 170: 0 --> 1 
      Char. 176: 1 --> 0 
   Node 144 : 
      Char. 6: 2.070-2.434 --> 1.751-2.013 
      Char. 45: 0 --> 1 
      Char. 93: 0 --> 1 
      Char. 114: 3 --> 2 
      Char. 122: 0 --> 1 
   Node 145 : 
      Char. 0: 0.231-0.237 --> 0.238 
      Char. 12: 0.847-0.850 --> 0.881 
      Char. 71: 0 --> 2 
      Char. 73: 1 --> 0 
   Node 146 : 
      Char. 11: 9.500 --> 8.000 
      Char. 12: 0.840-0.850 --> 0.902-0.907 
      Char. 13: 0.290 --> 0.302 
      Char. 27: 2 --> 0 
      Char. 46: 0 --> 1 
      Char. 49: 1 --> 0 
      Char. 63: 0 --> 1 
      Char. 145: 0 --> 1 
   Node 147 : 
      Char. 11: 10.300-10.600 --> 9.500 
      Char. 13: 0.212 --> 0.290 
      Char. 14: 0.723-0.781 --> 0.798-0.859 
      Char. 30: 2 --> 1 
      Char. 100: 0 --> 1 
   Node 148 : 
      Char. 2: 0.190-0.197 --> 0.202-0.207 
      Char. 5: 0.222-0.257 --> 0.203-0.211 
      Char. 6: 1.751-1.847 --> 1.548-1.565 
      Char. 10: 9.687 --> 9.694 
      Char. 17: 0.437-0.486 --> 0.491 
      Char. 27: 1 --> 2 
      Char. 61: 1 --> 0 
      Char. 118: 1 --> 0 
   Node 149 : 
      Char. 9: 0.182-0.199 --> 0.150-0.173 
      Char. 24: 1 --> 0 
      Char. 26: 0 --> 1 
      Char. 38: 0 --> 1 
      Char. 130: 0 --> 1 
   Node 150 : 
      Char. 13: 0.253-0.257 --> 0.208-0.212 
      Char. 28: 0 --> 2 
      Char. 52: 0 --> 1 
      Char. 124: 1 --> 2 
      Char. 140: 1 --> 2 
      Char. 164: 0 --> 2 
   Node 151 : 
      Char. 0: 0.279 --> 0.328 
      Char. 3: 0.867 --> 0.396 
      Char. 6: 1.548-1.565 --> 1.505 
      Char. 7: 0.118-0.126 --> 0.111 
      Char. 13: 0.302 --> 0.319 
      Char. 15: 0.914-0.938 --> 0.825 
      Char. 34: 0 --> 2 
      Char. 41: 0 --> 1 
      Char. 47: 1 --> 2 
      Char. 48: 1 --> 0 
      Char. 71: 0 --> 1 
      Char. 75: 0 --> 1 
      Char. 77: 1 --> 2 
      Char. 90: 0 --> 1 
      Char. 114: 2 --> 3 
      Char. 198: 0 --> 2 
   Node 152 : 
      Char. 1: 5.927-5.948 --> 5.874 
      Char. 3: 0.899 --> 0.906 
      Char. 6: 1.548-1.565 --> 1.646 
      Char. 8: 9.600 --> 9.800 
      Char. 27: 2 --> 1 
      Char. 45: 2 --> 0 
      Char. 54: 0 --> 1 
      Char. 134: 0 --> 1 
   Node 153 : 
      Char. 3: 0.844-0.867 --> 0.899 
      Char. 4: 0.541-0.544 --> 0.473-0.537 
      Char. 5: 0.203-0.211 --> 0.166-0.187 
      Char. 8: 8.400-8.823 --> 9.600 
      Char. 13: 0.212 --> 0.293-0.348 
      Char. 17: 0.491 --> 0.428 
      Char. 22: 0.359 --> 0.353 
      Char. 150: 0 --> 1 
      Char. 166: 0 --> 1 
   Node 154 : 
      Char. 20: 1.033-1.130 --> 1.283-1.480 
      Char. 25: 0 --> 1 
      Char. 28: 2 --> 0 
      Char. 50: 0 --> 1 
      Char. 167: 0 --> 1 
      Char. 176: 1 --> 0 
   Node 155 : 
      Char. 1: 5.810-5.863 --> 5.927-5.948 
      Char. 45: 1 --> 2 
      Char. 73: 1 --> 0 
      Char. 94: 0 --> 1 
      Char. 95: 0 --> 1 
      Char. 96: 0 --> 1 
      Char. 139: 1 --> 2 
      Char. 172: 0 --> 1 
      Char. 195: 0 --> 1 
   Node 156 : 
      Char. 0: 0.220-0.244 --> 0.279 
      Char. 5: 0.166-0.187 --> 0.139 
      Char. 12: 0.840-0.850 --> 0.853-0.871 
      Char. 26: 1 --> 0 
      Char. 63: 0 --> 1 
      Char. 73: 0 --> 2 
   Node 157 : 
      Char. 7: 0.118-0.123 --> 0.116-0.117 
      Char. 44: 2 --> 1 
   Node 158 : 
      Char. 3: 0.844-0.867 --> 0.742-0.764 
      Char. 11: 10.300-10.600 --> 11.900 
      Char. 67: 1 --> 2 
      Char. 136: 1 --> 2 
      Char. 170: 0 --> 1 
      Char. 173: 0 --> 1 
   Node 159 : 
      Char. 63: 0 --> 1 
      Char. 88: 1 --> 0 
      Char. 144: 0 --> 1 
   Node 160 : 
      Char. 3: 0.899 --> 1.032 
      Char. 54: 0 --> 1 
      Char. 69: 1 --> 2 
   Node 161 : 
      Char. 0: 0.279 --> 0.281-0.308 
      Char. 2: 0.289 --> 0.298-0.330 
      Char. 3: 1.139 --> 1.339 
      Char. 4: 0.473-0.483 --> 0.372-0.421 
      Char. 5: 0.088 --> 0.042-0.048 
      Char. 7: 0.117 --> 0.132 
      Char. 8: 9.600 --> 10.550 
      Char. 10: 9.965 --> 10.119-10.173 
      Char. 114: 2 --> 3 
      Char. 124: 2 --> 1 
   Node 162 : 
      Char. 2: 0.275 --> 0.289 
      Char. 3: 1.032 --> 1.139 
      Char. 5: 0.108 --> 0.088 
      Char. 10: 9.775 --> 9.965 
      Char. 12: 0.853-0.871 --> 0.872 
      Char. 13: 0.348 --> 0.380 
      Char. 16: 0.550-0.586 --> 0.485 
      Char. 41: 0 --> 1 
      Char. 67: 1 --> 0 
      Char. 87: 1 --> 0 
      Char. 95: 1 --> 0 
      Char. 127: 1 --> 0 
      Char. 169: 1 --> 0 
      Char. 172: 1 --> 2 
      Char. 173: 0 --> 2 
   Node 163 : 
      Char. 54: 1 --> 0 
   Node 164 : 
      Char. 12: 0.872-0.912 --> 0.836 
      Char. 13: 0.380-0.415 --> 0.346 
      Char. 110: 1 --> 0 
      Char. 113: 1 --> 0 
   Node 165 : 
      Char. 0: 0.244 --> 0.282 
      Char. 71: 0 --> 1 
   Node 166 : 
      Char. 1: 5.927-5.948 --> 6.066-6.112 
      Char. 7: 0.112-0.123 --> 0.083-0.094 
      Char. 8: 8.400-8.823 --> 8.100-8.250 
      Char. 53: 0 --> 1 
      Char. 56: 1 --> 2 
   Node 167 : 
      Char. 15: 0.914-0.924 --> 0.822 
      Char. 24: 0 --> 2 
      Char. 26: 1 --> 0 
      Char. 38: 1 --> 0 
      Char. 52: 1 --> 0 
      Char. 98: 1 --> 2 
      Char. 99: 1 --> 2 
      Char. 120: 0 --> 1 
      Char. 130: 1 --> 0 
      Char. 137: 0 --> 1 
      Char. 147: 2 --> 3 
      Char. 150: 0 --> 2 
      Char. 151: 0 --> 1 
   Node 168 : 
      Char. 2: 0.232 --> 0.271 
      Char. 3: 0.844 --> 0.738 
      Char. 4: 0.551-0.565 --> 0.566 
      Char. 5: 0.232-0.271 --> 0.606 
      Char. 12: 0.929 --> 0.936 
      Char. 13: 0.205-0.212 --> 0.167 
      Char. 14: 0.760-0.787 --> 0.838 
      Char. 44: 2 --> 1 
      Char. 51: 1 --> 0 
      Char. 64: 0 --> 1 
      Char. 71: 1 --> 2 
      Char. 78: 0 --> 1 
      Char. 92: 0 --> 1 
   Node 169 : 
      Char. 0: 0.282-0.284 --> 0.320-0.329 
      Char. 12: 0.864-0.875 --> 0.929 
      Char. 60: 0 --> 1 
      Char. 193: 0 --> 1 
   Node 170 : 
      Char. 5: 0.203-0.211 --> 0.232-0.271 
      Char. 6: 1.528 --> 1.458-1.480 
      Char. 11: 10.300-10.600 --> 11.300-12.300 
      Char. 12: 0.831-0.850 --> 0.864-0.875 
      Char. 15: 0.819 --> 0.752-0.764 
      Char. 34: 0 --> 1 
   Node 171 : 
      Char. 1: 6.066-6.094 --> 6.054-6.058 
      Char. 2: 0.202-0.232 --> 0.183-0.197 
      Char. 57: 0 --> 1 
      Char. 61: 0 --> 1 
   Node 172 : 
      Char. 5: 0.271 --> 0.277 
      Char. 6: 1.458 --> 1.436 
      Char. 7: 0.092-0.094 --> 0.098 
      Char. 11: 11.300-12.300 --> 12.400 
      Char. 16: 0.550-0.554 --> 0.531 
      Char. 45: 2 --> 1 
      Char. 139: 2 --> 1 
      Char. 195: 1 --> 0 
   Node 173 : 
      Char. 3: 0.722 --> 0.562-0.607 
      Char. 5: 0.225-0.232 --> 0.294-0.334 
      Char. 54: 0 --> 1 
      Char. 71: 1 --> 2 
      Char. 75: 0 --> 1 
   Node 174 : 
      Char. 3: 0.892-0.908 --> 0.722 
      Char. 8: 8.250 --> 7.200-7.800 
      Char. 61: 0 --> 1 
      Char. 83: 1 --> 0 
      Char. 149: 1 --> 2 
   Node 175 : 
      Char. 0: 0.320-0.367 --> 0.315 
      Char. 12: 0.929 --> 0.822-0.876 
      Char. 73: 0 --> 1 
      Char. 194: 0 --> 1 
   Node 176 : 
      Char. 1: 6.066 --> 6.003-6.049 
      Char. 4: 0.551 --> 0.523-0.534 
      Char. 7: 0.092-0.094 --> 0.107 
      Char. 11: 12.300 --> 12.600-13.100 
      Char. 105: 0 --> 1 
      Char. 144: 0 --> 1 
   Node 177 : 
      Char. 3: 0.844 --> 0.892-0.988 
      Char. 22: 0.372-0.391 --> 0.491 
      Char. 67: 1 --> 2 
   Node 178 : 
      Char. 6: 1.443-1.468 --> 1.425 
      Char. 9: 0.139-0.141 --> 0.122 
      Char. 11: 12.600-13.100 --> 13.500 
      Char. 95: 1 --> 0 
   Node 179 : 
      Char. 0: 0.315 --> 0.289-0.300 
      Char. 58: 0 --> 1 
      Char. 60: 1 --> 2 
      Char. 63: 0 --> 1 
      Char. 64: 0 --> 1 
   Node 180 : 
      Char. 7: 0.107-0.112 --> 0.104 
      Char. 10: 9.480-9.663 --> 9.414 
      Char. 14: 0.760-0.787 --> 0.818-0.856 
      Char. 44: 2 --> 1 
      Char. 83: 1 --> 2 
   Node 181 : 
      Char. 15: 0.764-0.785 --> 0.848 
      Char. 61: 0 --> 1 
      Char. 73: 1 --> 0 
   Node 182 : 
      Char. 56: 1 --> 0 
   Node 183 : 
      Char. 3: 0.844-0.867 --> 0.640 
      Char. 5: 0.203-0.211 --> 0.290 
      Char. 6: 1.528-1.565 --> 1.515 
      Char. 8: 8.400-8.823 --> 8.900 
      Char. 11: 10.300-10.600 --> 13.000 
      Char. 41: 0 --> 1 
      Char. 61: 0 --> 1 
      Char. 71: 0 --> 2 
      Char. 153: 0 --> 1 
   Node 184 : 
      Char. 3: 0.563-0.607 --> 0.685 
      Char. 11: 11.900-12.000 --> 13.900-14.698 
   Node 185 : 
      Char. 11: 10.100-10.900 --> 11.900-12.000 
      Char. 12: 0.876 --> 0.926-0.965 
      Char. 194: 1 --> 0 
   Node 186 : 
      Char. 17: 0.490-0.518 --> 0.543-0.544 
      Char. 34: 1 --> 0 
      Char. 56: 2 --> 1 
      Char. 59: 1 --> 0 
      Char. 153: 0 --> 1 
   Node 187 : 
      Char. 10: 9.599-9.663 --> 9.751-9.798 
      Char. 15: 0.764-0.773 --> 0.724-0.731 
      Char. 16: 0.490-0.543 --> 0.473 
      Char. 164: 2 --> 3 
      Char. 171: 0 --> 1 
   Node 188 : 
      Char. 57: 0 --> 1 
      Char. 99: 2 --> 1 
      Char. 154: 0 --> 1 
   Node 189 : 
      Char. 5: 0.294-0.334 --> 0.359 
      Char. 8: 7.800 --> 7.700 
      Char. 10: 9.798 --> 9.869 
      Char. 73: 1 --> 0 
      Char. 116: 1 --> 0 
   Node 190 : 
      Char. 10: 9.751 --> 9.680 
      Char. 114: 2 --> 1 
      Char. 133: 0 --> 1 
   Node 191 : 
      Char. 4: 0.553 --> 0.567-0.569 
      Char. 5: 0.369 --> 0.405-0.414 
      Char. 40: 0 --> 1 
   Node 192 : 
      Char. 4: 0.523-0.546 --> 0.553 
      Char. 5: 0.294-0.334 --> 0.369 
      Char. 41: 0 --> 1 
   Node 193 : 
      Char. 0: 0.315 --> 0.297 
      Char. 11: 10.100-10.900 --> 9.616-9.900 
      Char. 113: 1 --> 0 
   Node 194 : 
      Char. 55: 0 --> 1 
      Char. 111: 0 --> 1 
   Node 195 : 
      Char. 0: 0.315-0.369 --> 0.240 
      Char. 5: 0.285 --> 0.281 
      Char. 12: 0.926-0.985 --> 0.910 
      Char. 57: 1 --> 0 
      Char. 73: 1 --> 0 
      Char. 75: 1 --> 0 
   Node 196 : 
      Char. 1: 5.982-6.005 --> 6.019 
      Char. 4: 0.523-0.546 --> 0.481 
      Char. 5: 0.294-0.334 --> 0.285 
      Char. 7: 0.117-0.118 --> 0.116 
      Char. 55: 0 --> 1 
      Char. 61: 1 --> 0 
      Char. 71: 2 --> 1 
   Node 197 : 
      Char. 3: 0.562-0.607 --> 0.650 
      Char. 4: 0.523-0.534 --> 0.604 
      Char. 60: 1 --> 0 
      Char. 194: 1 --> 0 
   Node 198 : 
      Char. 0: 0.315 --> 0.304-0.307 
      Char. 59: 1 --> 0 
   Node 199 : 
      Char. 14: 0.760-0.787 --> 0.790 
      Char. 67: 2 --> 1 
      Char. 79: 0 --> 1 
   Node 200 : 
      Char. 0: 0.315 --> 0.336 
      Char. 8: 7.200 --> 6.500 
      Char. 56: 2 --> 0 
      Char. 61: 1 --> 0 
   Node 201 : 
      Char. 1: 6.005 --> 6.072 
      Char. 4: 0.417 --> 0.413 
      Char. 7: 0.162 --> 0.165 
      Char. 12: 0.874-0.876 --> 0.805 
      Char. 14: 0.757-0.767 --> 0.711 
      Char. 113: 1 --> 0 
      Char. 114: 2 --> 4 
   Node 202 : 
      Char. 187: 1 --> 0 
   Node 203 : 
      Char. 2: 0.244-0.253 --> 0.383 
      Char. 3: 0.563-0.607 --> 0.689 
      Char. 4: 0.523-0.534 --> 0.417-0.466 
      Char. 5: 0.294-0.334 --> 0.119-0.143 
      Char. 6: 1.443-1.485 --> 1.664 
      Char. 7: 0.117-0.118 --> 0.157-0.162 
      Char. 10: 9.751-9.798 --> 10.145 
      Char. 13: 0.219-0.240 --> 0.289-0.294 
      Char. 35: 0 --> 1 
      Char. 36: 0 --> 1 
      Char. 37: 0 --> 1 
      Char. 64: 0 --> 1 
      Char. 71: 2 --> 0 
      Char. 104: 1 --> 0 
      Char. 106: 1 --> 2 
      Char. 160: 1 --> 0 
      Char. 182: 0 --> 1 
   Node 204 : 
      Char. 2: 0.383 --> 0.424 
      Char. 3: 0.689 --> 0.705 
      Char. 6: 1.664 --> 2.001 
      Char. 10: 10.145 --> 10.309 
      Char. 13: 0.289-0.294 --> 0.315 
      Char. 17: 0.485-0.518 --> 0.460 
      Char. 22: 0.491-0.494 --> 0.545 
      Char. 58: 0 --> 2 
      Char. 198: 0 --> 1 
   Node 205 : 
      Char. 2: 0.253 --> 0.327 
      Char. 3: 0.500 --> 0.201-0.293 
      Char. 5: 0.435 --> 0.446-0.466 
      Char. 6: 1.443-1.468 --> 1.414-1.431 
      Char. 7: 0.100-0.118 --> 0.130 
      Char. 10: 9.599-9.663 --> 9.780 
      Char. 12: 0.879-0.924 --> 0.983-1.004 
      Char. 22: 0.476-0.491 --> 0.596 
      Char. 173: 0 --> 1 
   Node 206 : 
      Char. 3: 0.562-0.607 --> 0.500 
      Char. 17: 0.490 --> 0.479-0.481 
      Char. 63: 0 --> 1 
      Char. 74: 0 --> 1 
      Char. 75: 1 --> 2 
      Char. 81: 1 --> 0 
      Char. 86: 0 --> 1 
      Char. 106: 1 --> 2 
   Node 207 : 
      Char. 57: 1 --> 0 
   Node 208 : 
      Char. 2: 0.327 --> 0.347-0.352 
      Char. 10: 9.780 --> 10.009-10.155 
      Char. 13: 0.219-0.240 --> 0.205 
      Char. 16: 0.490-0.543 --> 0.447 
      Char. 19: 0.714-0.758 --> 0.675 
      Char. 61: 1 --> 0 
      Char. 149: 2 --> 1 
   Node 209 : 
      Char. 2: 0.392 --> 0.403-0.413 
      Char. 104: 0 --> 1 
      Char. 114: 1 --> 2 
      Char. 178: 1 --> 0 
   Node 210 : 
      Char. 12: 1.018 --> 1.031-1.052 
      Char. 66: 0 --> 1 
      Char. 67: 1 --> 2 
      Char. 174: 0 --> 1 
   Node 211 : 
      Char. 12: 0.983-1.012 --> 1.018 
      Char. 51: 1 --> 2 
      Char. 54: 1 --> 0 
      Char. 74: 1 --> 0 
      Char. 123: 1 --> 2 
      Char. 134: 0 --> 1 
   Node 212 : 
      Char. 2: 0.347-0.352 --> 0.392 
      Char. 17: 0.507 --> 0.519-0.520 
      Char. 18: 0.423 --> 0.450 
      Char. 21: 0.310-0.363 --> 0.417-0.425 
      Char. 22: 0.596 --> 0.457-0.526 
      Char. 64: 0 --> 1 
      Char. 86: 1 --> 0 
   Node 213 : 
      Char. 1: 6.064-6.099 --> 6.104 
      Char. 17: 0.481 --> 0.507 
      Char. 18: 0.361 --> 0.423 
      Char. 19: 0.675 --> 0.652 
      Char. 41: 0 --> 1 
      Char. 56: 2 --> 3 
      Char. 114: 2 --> 1 
      Char. 132: 1 --> 0 
      Char. 174: 1 --> 0 
   Node 214 : 
      Char. 61: 0 --> 1 
   Node 215 : 
      Char. 9: 0.088-0.091 --> 0.086 
      Char. 34: 1 --> 0 
      Char. 40: 0 --> 1 
      Char. 72: 0 --> 1 
      Char. 114: 2 --> 1 
   Node 216 : 
      Char. 8: 7.800 --> 9.800-9.900 
      Char. 11: 11.300 --> 11.900 
      Char. 43: 0 --> 1 
   Node 217 : 
      Char. 10: 10.027-10.206 --> 10.432-10.478 
      Char. 12: 1.031-1.085 --> 1.147-1.154 
      Char. 17: 0.519-0.520 --> 0.558 
      Char. 198: 0 --> 2 
   Node 218 : 
      Char. 3: 0.285-0.293 --> 0.460 
      Char. 4: 0.506-0.574 --> 0.500 
      Char. 7: 0.122-0.143 --> 0.147-0.157 
      Char. 8: 6.900-7.200 --> 7.500-7.800 
   Node 219 : 
      Char. 5: 0.446-0.476 --> 0.254-0.318 
      Char. 11: 10.000-10.600 --> 10.800 
      Char. 40: 1 --> 0 
   Node 220 : 
      Char. 4: 0.433 --> 0.382 
      Char. 5: 0.230 --> 0.195 
      Char. 9: 0.088-0.091 --> 0.102 
      Char. 15: 0.668 --> 0.515 
   Node 221 : 
      Char. 4: 0.500 --> 0.433 
      Char. 5: 0.254-0.318 --> 0.230 
      Char. 12: 1.031-1.085 --> 0.918-0.920 
      Char. 41: 1 --> 2 
      Char. 59: 0 --> 1 
      Char. 75: 2 --> 1 
   Node 222 : 
      Char. 71: 2 --> 0 
   Node 223 : 
      Char. 5: 0.254-0.318 --> 0.233 
      Char. 71: 2 --> 1 
   Node 224 : 
      Char. 2: 0.393-0.423 --> 0.461 
      Char. 3: 0.285-0.331 --> 0.618 
      Char. 20: 1.239-1.852 --> 1.944 
      Char. 67: 1 --> 0 
      Char. 71: 2 --> 0 
      Char. 75: 2 --> 1 
      Char. 104: 0 --> 1 
      Char. 164: 2 --> 3 
   Node 225 : 
      Char. 2: 0.392 --> 0.393-0.423 
      Char. 7: 0.143 --> 0.151-0.156 
      Char. 9: 0.085-0.091 --> 0.064-0.084 
      Char. 17: 0.519-0.520 --> 0.524-0.530 
      Char. 18: 0.450 --> 0.499-0.522 
      Char. 43: 0 --> 1 
      Char. 44: 2 --> 1 
      Char. 157: 5 --> 0 
      Char. 197: 0 --> 1 
   Node 226 : 
      Char. 5: 0.446-0.499 --> 0.332-0.368 
      Char. 6: 1.414-1.431 --> 1.409 
      Char. 8: 5.900-7.200 --> 9.310 
      Char. 13: 0.202-0.205 --> 0.206 
      Char. 14: 0.814-0.822 --> 0.832-0.856 
      Char. 15: 0.722-0.766 --> 0.897-0.912 
      Char. 54: 1 --> 0 
      Char. 66: 0 --> 1 
      Char. 117: 0 --> 1 
      Char. 156: 0 --> 1 
      Char. 167: 0 --> 1 
   Node 227 : 
      Char. 19: 0.592-0.647 --> 0.764 
      Char. 27: 2 --> 0 
      Char. 34: 1 --> 0 
      Char. 37: 0 --> 2 
      Char. 43: 1 --> 0 
      Char. 44: 1 --> 2 
      Char. 51: 1 --> 0 
      Char. 67: 0 --> 2 
      Char. 84: 0 --> 1 
      Char. 118: 1 --> 0 
      Char. 133: 0 --> 1 
      Char. 144: 1 --> 0 
      Char. 168: 0 --> 1 
      Char. 196: 0 --> 1 
   Node 228 : 
      Char. 87: 1 --> 0 
   Node 229 : 
      Char. 62: 0 --> 1 
      Char. 92: 0 --> 1 
      Char. 123: 1 --> 3 
      Char. 194: 1 --> 0 
   Node 230 : 
      Char. 7: 0.135-0.143 --> 0.162 
      Char. 8: 7.300 --> 9.000 
   Node 231 : 
      Char. 5: 0.446-0.466 --> 0.354-0.365 
      Char. 8: 7.000-7.200 --> 7.300 
      Char. 67: 1 --> 2 
      Char. 103: 1 --> 0 
      Char. 106: 2 --> 1 
Time 0.00 secs. 
Time 0.00 secs. 
Buffer: lines 0 - 1991 saved to C:\Users\Pampaphoneus\Downloads\phylogenetic analyses\Parsimony_Analyses\All_taxa\aaaaa.out 
Time 0.00 secs. 
