# Supplementary material for: Revisiting a long‐overlooked skull: Implications for the distribution of Dinodontosaurus brevirostris (Kannemeyeriiformes) in the Brazilian Triassic
Source: Anat Rec (Hoboken). 2025 Sep 29;309(7):1749–65. doi: 10.1002/ar.70056 (PMC13251750; doi:10.1002/ar.70056)
Supplement: Supplementary file 2 — Data S2. Supporting Information. [file AR-309-1749-s002.zip › Supplementary Material/phylogenetic analyses/results/Bayesian/BI_all_taxa/term.txt]

1756273730 Tue Aug 26 22:48:50 PDT 2025
Tue Aug 26 22:48:50 2025
             JOBID PARTITION     NAME     USER    STATE       TIME TIME_LIMI  NODES NODELIST(REASON)
           2210797      genx NGBW-JOB   cipres  RUNNING 1-09:34:05 1-16:00:00      1 pcn-4-02
This file created by srun of: ./_batch_command.cmdline
