# Supplementary material for: Revisiting a long‐overlooked skull: Implications for the distribution of Dinodontosaurus brevirostris (Kannemeyeriiformes) in the Brazilian Triassic
Source: Anat Rec (Hoboken). 2025 Sep 29;309(7):1749–65. doi: 10.1002/ar.70056 (PMC13251750; doi:10.1002/ar.70056)
Supplement: Supplementary file 2 — Data S2. Supporting Information. [file AR-309-1749-s002.zip › Supplementary Material/phylogenetic analyses/results/Parsimony_Analyses/Reduced/metadata - metadata.tsv]

Taxa	Group
Aulacephalodon bainii
Dicynodon angielczyki
Lystrosaurus declivis
Lystrosaurus murrayi
Rhinodicynodon gracile
Shansiodon
Tetragonias njalilus
Vinceria andina
Acratophorus argentinensis	Kannemeyeriidae
Rabidosaurus cristatus	Kannemeyeriidae
Wadiasaurus indicus	Kannemeyeriidae
Kannemeyeria lophorhinus	Kannemeyeriidae
Kannemeyeria simocephalus	Kannemeyeriidae
Sinokannemeyeria	Kannemeyeriidae
Parakannemeyeria	Kannemeyeriidae
Xiyukannemeyeria brevirostris	Kannemeyeriidae
Rhadiodromus	Kannemeyeriidae
Dolichuranus primaevus	Kannemeyeriidae
Shaanbeikannemeyeria	Kannemeyeriidae
Ufudocyclops mukanelai	Stahleckeriinae
Stahleckeria potens	Stahleckeriinae
Sangusaurus parringtonii	Stahleckeriinae
Ischigualastia jenseni	Stahleckeriinae
Jachaleria candelariensis	Stahleckeriinae
Placerias hesternus	Placeriinae
Moghreberia nmachouensis	Placeriinae
Argodicynodon boreni	Placeriinae
Dinodontosaurus brevirostris	Dinodontosaurus
Dinodontosaurus tener	Dinodontosaurus
MCP 1645 PV	Dinodontosaurus
