# Supplementary material for: Revisiting a long‐overlooked skull: Implications for the distribution of Dinodontosaurus brevirostris (Kannemeyeriiformes) in the Brazilian Triassic
Source: Anat Rec (Hoboken). 2025 Sep 29;309(7):1749–65. doi: 10.1002/ar.70056 (PMC13251750; doi:10.1002/ar.70056)
Supplement: Supplementary file 2 — Data S2. Supporting Information. [file AR-309-1749-s002.zip › Supplementary Material/phylogenetic analyses/results/Parsimony_Analyses/Reduced/reduced_display.out]

Must read data before re-setting maxtrees 
 
Reading from C:\Users\Pampaphoneus\Downloads\phylogenetic analyses\Parsimony_Analyses\2B_reduced.tnt 
Matrices will be read as alpha-numeric data 
Matrix space: allocate for up to 32 states 
Matrix (110x30, 32 states). Memory required for data: 0.64 Mbytes 
Data were read as mixed types: numeric, and continuous 
Processed taxonomy contained in names, storing tree of 0 nodes 
Space for 200000 trees in memory 
Suboptimal 10.000 x 0.100 
Outgroup is taxon 0  -  Aulacephalodon_bainii 
Random seed is 1 
Repl. Algor.     Tree        Score       Best Score   Time       Rearrangs.
1000  SPR    12422 of 12422  ------      328.889      0:01:08    290,297,135   
Completed 1000 random addition sequences.
Total rearrangements examined: 290,297,135. 
Best score hit 166 times out of 1000 (some replications overflowed).
Best score (TBR): 328.889.  12422 trees retained. 
Time 68.13 secs. 
Tree file: C:\Users\Pampaphoneus\Downloads\phylogenetic analyses\Parsimony_Analyses\all_trees_reduced_round1.tre 
12422 trees saved to C:\Users\Pampaphoneus\Downloads\phylogenetic analyses\Parsimony_Analyses\all_trees_reduced_round1.tre           
Time 0.19 secs. 
Closing C:\Users\Pampaphoneus\Downloads\phylogenetic analyses\Parsimony_Analyses\all_trees_reduced_round1.tre (with 12422 trees saved)
Time 0.00 secs. 
2 trees retained (score 328.889) 
Time 0.20 secs. 
Start swapping from 2 trees (score 328.889-338.889)... 
Repl. Algor.     Tree        Score       Best Score   Time       Rearrangs.
---   TBR       23 of 24     ------      328.889      0:00:00    238,334       
Completed TBR branch-swapping.
Total rearrangements examined: 238,334. 
Best score (TBR): 328.889-338.889.  24 trees found. 
Time 0.08 secs. 
Tree file: C:\Users\Pampaphoneus\Downloads\phylogenetic analyses\Parsimony_Analyses\all_trees_reduced_fromRAM.tre 
24 trees saved to C:\Users\Pampaphoneus\Downloads\phylogenetic analyses\Parsimony_Analyses\all_trees_reduced_fromRAM.tre           
Time 0.00 secs. 
Closing C:\Users\Pampaphoneus\Downloads\phylogenetic analyses\Parsimony_Analyses\all_trees_reduced_fromRAM.tre (with 24 trees saved)
Time 0.00 secs. 
2 trees retained (score 328.889) 
Time 0.02 secs. 
Tree file: C:\Users\Pampaphoneus\Downloads\phylogenetic analyses\Parsimony_Analyses\MPTs_reduced.tre 
2 trees saved to C:\Users\Pampaphoneus\Downloads\phylogenetic analyses\Parsimony_Analyses\MPTs_reduced.tre           
Time 0.02 secs. 
Closing C:\Users\Pampaphoneus\Downloads\phylogenetic analyses\Parsimony_Analyses\MPTs_reduced.tre (with 2 trees saved)
Time 0.00 secs. 
 
Note: for consensus calculation, trees will be 
temporarily collapsed (when min. branch length = 0) 
 
User interrupt... 
 
Note: for consensus calculation, trees will be 
temporarily collapsed (when min. branch length = 0) 
Strict consensus of 2 trees (0 taxa excluded) calculated, as tree 2 
Time 0.02 secs. 
Tree file: C:\Users\Pampaphoneus\Downloads\phylogenetic analyses\Parsimony_Analyses\MPTs_plus_Consensus_reduced.tre 
3 trees saved to C:\Users\Pampaphoneus\Downloads\phylogenetic analyses\Parsimony_Analyses\MPTs_plus_Consensus_reduced.tre           
Time 0.00 secs. 
Closing C:\Users\Pampaphoneus\Downloads\phylogenetic analyses\Parsimony_Analyses\MPTs_plus_Consensus_reduced.tre (with 3 trees saved)
Time 0.00 secs. 
 
Tree 2 : 
    Aulacephalodon_bainii : 
      No autapomorphies 
    Dicynodon_angielczyki : 
      Char. 0: 0.300-0.304 --> 0.308 
      Char. 1: 6.003-6.064 --> 5.937 
      Char. 2: 0.323-0.327 --> 0.253 
      Char. 7: 0.117-0.125 --> 0.105 
      Char. 16: 0.478-0.490 --> 0.476 
      Char. 24: 1 --> 0 
      Char. 34: 2 --> 1 
      Char. 49: 1 --> 0 
      Char. 84: 2 --> 0 
    Lystrosaurus_declivis : 
      Char. 0: 0.300-0.304 --> 0.347 
      Char. 1: 6.003 --> 5.954 
      Char. 4: 0.466 --> 0.415 
      Char. 5: 0.143 --> 0.112 
      Char. 6: 2.001 --> 2.141 
      Char. 8: 8.400 --> 8.800 
      Char. 9: 0.101 --> 0.097 
      Char. 11: 11.700 --> 9.700 
      Char. 14: 0.760-0.793 --> 0.757 
      Char. 15: 0.754 --> 0.711 
      Char. 16: 0.478 --> 0.418 
      Char. 17: 0.460 --> 0.458 
      Char. 18: 0.441 --> 0.478 
      Char. 21: 0.363-0.392 --> 0.347 
      Char. 35: 0 --> 1 
      Char. 77: 1 --> 0 
    Lystrosaurus_murrayi : 
      Char. 0: 0.300-0.304 --> 0.288 
      Char. 2: 0.424 --> 0.427 
      Char. 7: 0.157 --> 0.175 
      Char. 10: 10.309 --> 10.358 
      Char. 12: 0.822-0.874 --> 0.816 
      Char. 13: 0.315 --> 0.316 
      Char. 19: 0.750 --> 0.843 
      Char. 20: 1.300-1.363 --> 1.455 
      Char. 22: 0.545-0.565 --> 0.605 
    Shansiodon : 
      Char. 0: 0.300-0.304 --> 0.265 
      Char. 3: 0.201-0.500 --> 0.163 
      Char. 5: 0.435-0.446 --> 0.633 
      Char. 6: 1.351-1.425 --> 1.314 
      Char. 7: 0.117-0.125 --> 0.130 
      Char. 12: 0.965-1.004 --> 1.129 
      Char. 13: 0.219-0.240 --> 0.286 
      Char. 15: 0.754-0.785 --> 0.840 
      Char. 16: 0.478-0.490 --> 0.575 
      Char. 19: 0.714-0.750 --> 0.758 
      Char. 22: 0.545-0.565 --> 0.675 
      Char. 82: 1 --> 0 
      Char. 100: 0 --> 1 
    Tetragonias_njalilus : 
      Char. 0: 0.304-0.356 --> 0.378 
      Char. 1: 6.064-6.099 --> 5.912 
      Char. 4: 0.523-0.538 --> 0.574 
      Char. 8: 7.000 --> 6.800 
      Char. 15: 0.734-0.785 --> 0.796 
      Char. 18: 0.361 --> 0.300 
      Char. 21: 0.352-0.363 --> 0.304 
      Char. 22: 0.545-0.565 --> 0.596 
    Vinceria_andina : 
      Char. 0: 0.304-0.356 --> 0.267 
      Char. 5: 0.435-0.446 --> 0.466 
      Char. 9: 0.088-0.100 --> 0.153 
      Char. 10: 10.155-10.206 --> 10.552 
      Char. 11: 10.400 --> 11.300 
      Char. 32: 1 --> 2 
    Rhinodicynodon_gracile : 
      Char. 1: 6.064-6.099 --> 6.213 
      Char. 2: 0.323-0.327 --> 0.253 
      Char. 6: 1.414-1.468 --> 1.568 
      Char. 7: 0.117-0.125 --> 0.100 
      Char. 10: 9.780-9.950 --> 9.174 
      Char. 11: 10.400 --> 10.100 
      Char. 12: 0.965-1.004 --> 0.879 
      Char. 14: 0.821-0.858 --> 0.875 
      Char. 17: 0.479 --> 0.354 
      Char. 22: 0.545-0.565 --> 0.383 
      Char. 35: 0 --> 1 
      Char. 77: 1 --> 0 
    Acratophorus_argentinensis : 
      Char. 3: 0.359-0.460 --> 0.205 
      Char. 4: 0.433 --> 0.666 
      Char. 5: 0.230 --> 0.476 
      Char. 6: 1.505 --> 1.872 
      Char. 7: 0.143-0.161 --> 0.120 
      Char. 12: 0.918-0.920 --> 1.031 
      Char. 15: 0.542-0.668 --> 0.705 
      Char. 16: 0.467 --> 0.345 
      Char. 17: 0.489 --> 0.468 
      Char. 18: 0.450-0.478 --> 0.292 
      Char. 19: 0.458-0.562 --> 0.706 
      Char. 21: 0.411-0.416 --> 0.424 
      Char. 22: 0.405-0.411 --> 0.574 
      Char. 27: 2 --> 0 
      Char. 29: 2 --> 1 
      Char. 39: 0 --> 1 
      Char. 57: 1 --> 0 
      Char. 66: 0 --> 1 
      Char. 89: 1 --> 0 
      Char. 103: 0 --> 1 
      Char. 105: 1 --> 0 
    Kannemeyeria_simocephalus : 
      Char. 3: 0.539 --> 0.289 
      Char. 4: 0.506 --> 0.531 
      Char. 7: 0.149 --> 0.147 
      Char. 11: 10.800-11.300 --> 12.100 
      Char. 18: 0.450 --> 0.338 
      Char. 21: 0.411-0.416 --> 0.372 
      Char. 39: 0 --> 1 
      Char. 94: 0 --> 1 
      Char. 97: 1 --> 0 
      Char. 99: 1 --> 0 
    Kannemeyeria_lophorhinus : 
      Char. 0: 0.421-0.423 --> 0.361 
      Char. 1: 6.121-6.144 --> 6.286 
      Char. 6: 1.461-1.468 --> 2.051 
      Char. 8: 9.800 --> 10.800 
      Char. 13: 0.179-0.192 --> 0.077 
      Char. 27: 0 --> 2 
      Char. 30: 0 --> 1 
      Char. 38: 1 --> 2 
      Char. 68: 0 --> 1 
      Char. 77: 1 --> 0 
      Char. 89: 1 --> 0 
      Char. 90: 1 --> 0 
    Dolichuranus_primaevus : 
      Char. 1: 6.104 --> 6.079 
      Char. 6: 1.414-1.468 --> 1.339 
      Char. 8: 7.300-7.500 --> 8.700 
      Char. 10: 10.155-10.206 --> 10.672 
      Char. 11: 10.000-10.400 --> 9.700 
      Char. 21: 0.411-0.416 --> 0.425 
      Char. 28: 0 --> 1 
      Char. 35: 1 --> 0 
      Char. 48: 0 --> 1 
      Char. 69: 1 --> 6 
      Char. 76: 1 --> 0 
      Char. 95: 1 --> 0 
    Sinokannemeyeria : 
      Char. 2: 0.445 --> 0.478 
      Char. 3: 0.359-0.460 --> 0.543 
      Char. 4: 0.433 --> 0.382 
      Char. 5: 0.230 --> 0.175 
      Char. 8: 6.655 --> 5.900 
      Char. 9: 0.094 --> 0.109 
      Char. 14: 0.716 --> 0.549 
      Char. 15: 0.542-0.668 --> 0.385 
      Char. 16: 0.467 --> 0.494 
      Char. 18: 0.450-0.478 --> 0.556 
      Char. 20: 1.206 --> 1.187 
      Char. 21: 0.411-0.416 --> 0.408 
      Char. 59: 0 --> 1 
      Char. 100: 0 --> 1 
    Parakannemeyeria : 
      Char. 1: 6.140-6.203 --> 6.280 
      Char. 2: 0.403-0.409 --> 0.377 
      Char. 4: 0.433 --> 0.354 
      Char. 5: 0.230 --> 0.195 
      Char. 7: 0.143-0.149 --> 0.122 
      Char. 9: 0.088-0.094 --> 0.102 
      Char. 10: 10.027-10.206 --> 9.688 
      Char. 11: 10.800-11.300 --> 12.300 
      Char. 13: 0.179-0.192 --> 0.166 
      Char. 14: 0.756-0.786 --> 0.790 
      Char. 15: 0.542-0.653 --> 0.515 
      Char. 19: 0.458-0.562 --> 0.443 
      Char. 22: 0.405-0.411 --> 0.294 
      Char. 30: 0 --> 1 
      Char. 97: 1 --> 0 
    Xiyukannemeyeria_brevirostris : 
      Char. 0: 0.329-0.420 --> 0.286 
      Char. 7: 0.143-0.161 --> 0.169 
      Char. 8: 7.500 --> 8.500 
      Char. 9: 0.088-0.094 --> 0.086 
      Char. 12: 0.918-0.920 --> 0.795 
      Char. 13: 0.243 --> 0.320 
      Char. 33: 0 --> 1 
      Char. 77: 1 --> 0 
    Rhadiodromus : 
      Char. 0: 0.421-0.455 --> 0.509 
      Char. 3: 0.293 --> 0.285 
      Char. 4: 0.484-0.500 --> 0.574 
      Char. 7: 0.143 --> 0.122 
      Char. 8: 7.300-7.500 --> 6.900 
      Char. 10: 10.027-10.206 --> 10.023 
      Char. 18: 0.450-0.478 --> 0.604 
      Char. 71: 0 --> 1 
      Char. 78: 0 --> 1 
    Wadiasaurus_indicus : 
      Char. 1: 6.121 --> 6.105 
      Char. 2: 0.403-0.409 --> 0.337 
      Char. 5: 0.479 --> 0.523 
      Char. 7: 0.149 --> 0.218 
      Char. 11: 10.800-11.300 --> 10.600 
      Char. 13: 0.179-0.192 --> 0.344 
      Char. 14: 0.800 --> 0.900 
      Char. 15: 0.686 --> 0.810 
      Char. 16: 0.551 --> 0.607 
      Char. 20: 1.381 --> 1.239 
      Char. 21: 0.411-0.416 --> 0.417 
      Char. 22: 0.405-0.411 --> 0.355 
      Char. 42: 1 --> 0 
      Char. 47: 2 --> 0 
      Char. 53: 1 --> 0 
      Char. 91: 3 --> 2 
      Char. 93: 0 --> 1 
      Char. 100: 0 --> 1 
      Char. 103: 0 --> 1 
    Shaanbeikannemeyeria : 
      Char. 0: 0.421-0.455 --> 0.527 
      Char. 1: 6.121-6.144 --> 6.069 
      Char. 2: 0.403-0.409 --> 0.513 
      Char. 3: 0.539-0.663 --> 0.886 
      Char. 7: 0.149 --> 0.157 
      Char. 9: 0.088-0.094 --> 0.176 
      Char. 10: 10.432-10.478 --> 10.642 
      Char. 12: 1.052-1.147 --> 1.432 
      Char. 14: 0.756-0.786 --> 0.734 
      Char. 17: 0.558-0.563 --> 0.580 
      Char. 69: 1 --> 2 
      Char. 82: 1 --> 0 
    Angonisaurus_cruickshanki : 
      Char. 1: 6.104-6.139 --> 6.301 
      Char. 2: 0.445-0.461 --> 0.514 
      Char. 3: 0.450-0.618 --> 0.667 
      Char. 4: 0.490-0.491 --> 0.572 
      Char. 5: 0.368-0.446 --> 0.600 
      Char. 6: 1.414-1.468 --> 1.491 
      Char. 7: 0.151-0.156 --> 0.190 
      Char. 13: 0.202-0.205 --> 0.143 
      Char. 14: 0.814-0.856 --> 0.785 
      Char. 20: 2.217-2.300 --> 2.541 
    Ufudocyclops_mukanelai : 
      Char. 2: 0.445-0.461 --> 0.468 
      Char. 4: 0.491 --> 0.515 
      Char. 11: 9.200-10.000 --> 10.900 
      Char. 34: 3 --> 2 
      Char. 48: 0 --> 1 
      Char. 62: 1 --> 2 
      Char. 78: 0 --> 1 
    Placerias_hesternus : 
      Char. 109: 0 --> 1 
    Moghreberia_nmachouensis : 
      Char. 29: 0 --> 2 
      Char. 32: 0 --> 2 
    Argodicynodon_boreni : 
      Char. 40: 0 --> 1 
      Char. 77: 1 --> 0 
    Stahleckeria_potens : 
      Char. 0: 0.376-0.411 --> 0.438 
      Char. 3: 0.450-0.618 --> 0.726 
      Char. 5: 0.332 --> 0.288 
      Char. 7: 0.156 --> 0.183 
      Char. 8: 9.310 --> 11.100 
      Char. 11: 9.200-10.000 --> 8.700 
      Char. 12: 0.983 --> 0.953 
      Char. 28: 0 --> 1 
      Char. 29: 1 --> 2 
      Char. 43: 0 --> 1 
      Char. 50: 1 --> 0 
      Char. 64: 2 --> 1 
      Char. 75: 0 --> 1 
    Sangusaurus_parringtonii : 
      Char. 1: 6.104-6.139 --> 6.177 
      Char. 6: 1.390-1.409 --> 1.129 
      Char. 7: 0.151-0.156 --> 0.144 
      Char. 9: 0.064-0.084 --> 0.091 
      Char. 12: 0.983-1.032 --> 1.061 
      Char. 38: 1 --> 2 
      Char. 50: 1 --> 0 
      Char. 75: 0 --> 1 
      Char. 109: 0 --> 3 
    Ischigualastia_jenseni : 
      Char. 0: 0.392-0.411 --> 0.482 
      Char. 5: 0.499 --> 0.528 
      Char. 10: 10.206-10.269 --> 10.023 
      Char. 14: 0.832-0.856 --> 0.912 
      Char. 16: 0.427 --> 0.419 
      Char. 18: 0.529 --> 0.561 
      Char. 21: 0.433 --> 0.412 
      Char. 22: 0.545-0.565 --> 0.526 
      Char. 29: 1 --> 2 
      Char. 43: 0 --> 1 
      Char. 69: 1 --> 5 
      Char. 109: 0 --> 1 
    Jachaleria_candelariensis : 
      Char. 1: 6.104-6.139 --> 6.078 
      Char. 2: 0.423 --> 0.393 
      Char. 3: 0.331 --> 0.199 
      Char. 4: 0.479 --> 0.379 
      Char. 6: 1.390-1.409 --> 1.431 
      Char. 7: 0.151-0.156 --> 0.161 
      Char. 8: 5.700 --> 4.000 
      Char. 12: 0.983-1.032 --> 0.766 
      Char. 14: 0.832-0.856 --> 0.822 
      Char. 15: 0.841 --> 0.766 
      Char. 20: 0.818 --> 0.808 
      Char. 21: 0.433 --> 0.434 
      Char. 22: 0.545-0.565 --> 0.667 
      Char. 33: 0 --> 1 
      Char. 37: 0 --> 1 
      Char. 44: 1 --> 2 
      Char. 93: 1 --> 0 
      Char. 94: 0 --> 1 
    Dinodontosaurus_brevirostris : 
      Char. 4: 0.461-0.491 --> 0.518 
      Char. 7: 0.162 --> 0.176 
      Char. 8: 9.000 --> 9.106 
    Dinodontosaurus_tener : 
      Char. 0: 0.339-0.356 --> 0.398 
      Char. 3: 0.293 --> 0.240 
      Char. 5: 0.354-0.365 --> 0.328 
      Char. 7: 0.143 --> 0.135 
      Char. 9: 0.085-0.088 --> 0.074 
      Char. 11: 10.000-10.400 --> 10.900 
    MCP_1645_PV : 
      Char. 0: 0.321 --> 0.297 
      Char. 2: 0.347-0.388 --> 0.309 
      Char. 4: 0.461-0.491 --> 0.341 
      Char. 12: 0.926-1.010 --> 0.906 
      Char. 37: 0 --> 1 
   Node 31 : 
      Char. 3: 0.705-0.726 --> 0.524 
      Char. 5: 0.204 --> 0.359 
      Char. 12: 0.822-0.874 --> 0.965 
      Char. 14: 0.760-0.793 --> 0.808 
      Char. 25: 1 --> 0 
      Char. 37: 1 --> 0 
      Char. 42: 1 --> 0 
      Char. 47: 0 --> 2 
   Node 32 : 
      No synapomorphies 
   Node 33 : 
      Char. 2: 0.323-0.327 --> 0.424 
      Char. 4: 0.538-0.569 --> 0.466 
      Char. 5: 0.204 --> 0.143 
      Char. 6: 1.425 --> 2.001 
      Char. 7: 0.117-0.125 --> 0.157 
      Char. 8: 7.200-7.560 --> 8.400 
      Char. 10: 9.780-9.950 --> 10.309 
      Char. 13: 0.219-0.240 --> 0.315 
      Char. 17: 0.479 --> 0.460 
      Char. 18: 0.361 --> 0.441 
      Char. 26: 0 --> 1 
      Char. 27: 0 --> 1 
      Char. 63: 1 --> 0 
      Char. 90: 1 --> 0 
      Char. 99: 0 --> 1 
      Char. 101: 0 --> 1 
      Char. 106: 1 --> 0 
      Char. 109: 0 --> 1 
   Node 34 : 
      Char. 3: 0.524 --> 0.201-0.500 
      Char. 5: 0.359 --> 0.435-0.446 
      Char. 9: 0.101-0.114 --> 0.100 
      Char. 11: 11.700-12.000 --> 11.200 
      Char. 14: 0.808 --> 0.821 
      Char. 41: 0 --> 1 
      Char. 50: 0 --> 1 
      Char. 51: 1 --> 2 
      Char. 53: 1 --> 0 
      Char. 57: 0 --> 1 
      Char. 87: 1 --> 0 
   Node 35 : 
      Char. 2: 0.323-0.327 --> 0.352-0.354 
      Char. 10: 9.780-9.950 --> 10.009 
      Char. 13: 0.219-0.240 --> 0.205 
      Char. 16: 0.478-0.490 --> 0.447 
      Char. 17: 0.479 --> 0.481 
      Char. 39: 1 --> 0 
      Char. 83: 2 --> 1 
   Node 36 : 
      Char. 11: 11.200 --> 10.400 
      Char. 44: 2 --> 1 
      Char. 104: 1 --> 2 
   Node 37 : 
      Char. 4: 0.523-0.538 --> 0.490-0.491 
      Char. 7: 0.125 --> 0.137 
      Char. 10: 10.009 --> 10.155-10.206 
      Char. 57: 1 --> 0 
   Node 38 : 
      Char. 2: 0.413 --> 0.445 
      Char. 8: 7.500 --> 6.655 
      Char. 24: 1 --> 0 
      Char. 28: 0 --> 1 
   Node 39 : 
      Char. 0: 0.421-0.455 --> 0.329-0.420 
      Char. 2: 0.403-0.409 --> 0.413 
      Char. 11: 10.800-11.300 --> 8.900 
      Char. 13: 0.179-0.192 --> 0.243 
      Char. 69: 1 --> 2 
   Node 40 : 
      Char. 4: 0.484-0.500 --> 0.433 
      Char. 5: 0.254-0.400 --> 0.230 
      Char. 12: 1.018-1.085 --> 0.920 
      Char. 27: 0 --> 2 
      Char. 29: 1 --> 2 
      Char. 44: 1 --> 2 
      Char. 51: 2 --> 1 
   Node 41 : 
      Char. 3: 0.293 --> 0.359-0.460 
      Char. 64: 1 --> 2 
   Node 42 : 
      Char. 0: 0.356 --> 0.421-0.455 
      Char. 1: 6.104 --> 6.121-6.144 
      Char. 2: 0.392 --> 0.403 
      Char. 11: 10.000-10.400 --> 10.800 
      Char. 43: 0 --> 1 
   Node 43 : 
      Char. 12: 0.983-1.012 --> 1.018 
      Char. 13: 0.202 --> 0.192 
      Char. 14: 0.814 --> 0.756-0.786 
      Char. 32: 1 --> 2 
      Char. 33: 1 --> 0 
      Char. 50: 1 --> 0 
      Char. 74: 1 --> 2 
      Char. 80: 0 --> 1 
   Node 44 : 
      Char. 8: 7.000 --> 7.300-7.500 
      Char. 15: 0.722-0.785 --> 0.653 
      Char. 29: 0 --> 1 
      Char. 64: 2 --> 1 
      Char. 103: 1 --> 0 
   Node 45 : 
      Char. 1: 6.099 --> 6.104 
      Char. 7: 0.137 --> 0.143 
      Char. 34: 2 --> 3 
      Char. 35: 0 --> 1 
      Char. 69: 2 --> 1 
   Node 46 : 
      Char. 5: 0.318-0.414 --> 0.479 
      Char. 14: 0.786 --> 0.800 
      Char. 15: 0.542-0.653 --> 0.686 
   Node 47 : 
      Char. 8: 7.800 --> 9.800 
      Char. 9: 0.088-0.094 --> 0.086 
      Char. 24: 1 --> 0 
      Char. 28: 0 --> 1 
      Char. 48: 0 --> 1 
   Node 48 : 
      Char. 3: 0.359-0.460 --> 0.539-0.663 
      Char. 8: 7.500 --> 7.800 
      Char. 10: 10.027-10.206 --> 10.432-10.478 
      Char. 17: 0.519-0.520 --> 0.558-0.563 
      Char. 53: 0 --> 1 
      Char. 99: 0 --> 1 
      Char. 109: 0 --> 2 
   Node 49 : 
      Char. 2: 0.352-0.392 --> 0.445-0.461 
      Char. 3: 0.293 --> 0.450-0.618 
      Char. 7: 0.143 --> 0.151-0.156 
      Char. 9: 0.085-0.088 --> 0.060-0.084 
      Char. 20: 1.852-1.896 --> 2.217-2.300 
      Char. 47: 2 --> 0 
      Char. 51: 2 --> 1 
      Char. 88: 5 --> 0 
      Char. 108: 0 --> 1 
   Node 50 : 
      Char. 5: 0.368-0.446 --> 0.332 
      Char. 8: 5.900-7.000 --> 9.310 
      Char. 66: 0 --> 1 
   Node 51 : 
      Char. 17: 0.507-0.524 --> 0.530 
      Char. 19: 0.647-0.652 --> 0.592 
      Char. 29: 0 --> 1 
      Char. 92: 0 --> 1 
      Char. 105: 1 --> 0 
   Node 52 : 
      Char. 13: 0.202-0.205 --> 0.206 
      Char. 15: 0.722-0.785 --> 0.841-0.897 
      Char. 33: 1 --> 0 
      Char. 52: 1 --> 2 
      Char. 71: 0 --> 1 
      Char. 87: 0 --> 1 
      Char. 93: 0 --> 1 
   Node 53 : 
      Char. 24: 1 --> 0 
      Char. 27: 0 --> 2 
      Char. 32: 1 --> 0 
      Char. 43: 0 --> 1 
      Char. 56: 0 --> 1 
      Char. 72: 1 --> 0 
      Char. 79: 0 --> 1 
      Char. 82: 1 --> 0 
      Char. 94: 0 --> 1 
   Node 54 : 
      Char. 20: 2.217 --> 1.944 
      Char. 51: 1 --> 2 
      Char. 58: 1 --> 0 
   Node 55 : 
      Char. 2: 0.445-0.461 --> 0.423 
      Char. 3: 0.450-0.618 --> 0.331 
      Char. 5: 0.368-0.446 --> 0.499 
      Char. 20: 1.944 --> 0.818 
      Char. 28: 0 --> 1 
      Char. 74: 1 --> 3 
      Char. 91: 3 --> 2 
   Node 56 : 
      Char. 0: 0.339-0.356 --> 0.321 
      Char. 7: 0.143 --> 0.162 
      Char. 8: 7.300-7.500 --> 9.000 
   Node 57 : 
      Char. 44: 1 --> 2 
      Char. 57: 0 --> 1 
      Char. 62: 1 --> 0 
Time 0.00 secs. 
Log file: C:\Users\Pampaphoneus\Downloads\24494768\reduced_display.out 
Must read data before re-setting maxtrees 
 
Reading from C:\Users\Pampaphoneus\Downloads\phylogenetic analyses\Parsimony_Analyses\2B_reduced.tnt 
Matrices will be read as alpha-numeric data 
Matrix space: allocate for up to 32 states 
Matrix (110x30, 32 states). Memory required for data: 0.64 Mbytes 
Data were read as mixed types: numeric, and continuous 
Processed taxonomy contained in names, storing tree of 0 nodes 
Space for 200000 trees in memory 
Suboptimal 10.000 x 0.100 
Outgroup is taxon 0  -  Aulacephalodon_bainii 
Random seed is 1 
Repl. Algor.     Tree        Score       Best Score   Time       Rearrangs.
1000  SPR    12422 of 12422  ------      328.889      0:01:08    290,297,135   
Completed 1000 random addition sequences.
Total rearrangements examined: 290,297,135. 
Best score hit 166 times out of 1000 (some replications overflowed).
Best score (TBR): 328.889.  12422 trees retained. 
Time 68.13 secs. 
Tree file: C:\Users\Pampaphoneus\Downloads\phylogenetic analyses\Parsimony_Analyses\all_trees_reduced_round1.tre 
12422 trees saved to C:\Users\Pampaphoneus\Downloads\phylogenetic analyses\Parsimony_Analyses\all_trees_reduced_round1.tre           
Time 0.19 secs. 
Closing C:\Users\Pampaphoneus\Downloads\phylogenetic analyses\Parsimony_Analyses\all_trees_reduced_round1.tre (with 12422 trees saved)
Time 0.00 secs. 
2 trees retained (score 328.889) 
Time 0.20 secs. 
Start swapping from 2 trees (score 328.889-338.889)... 
Repl. Algor.     Tree        Score       Best Score   Time       Rearrangs.
---   TBR       23 of 24     ------      328.889      0:00:00    238,334       
Completed TBR branch-swapping.
Total rearrangements examined: 238,334. 
Best score (TBR): 328.889-338.889.  24 trees found. 
Time 0.08 secs. 
Tree file: C:\Users\Pampaphoneus\Downloads\phylogenetic analyses\Parsimony_Analyses\all_trees_reduced_fromRAM.tre 
24 trees saved to C:\Users\Pampaphoneus\Downloads\phylogenetic analyses\Parsimony_Analyses\all_trees_reduced_fromRAM.tre           
Time 0.00 secs. 
Closing C:\Users\Pampaphoneus\Downloads\phylogenetic analyses\Parsimony_Analyses\all_trees_reduced_fromRAM.tre (with 24 trees saved)
Time 0.00 secs. 
2 trees retained (score 328.889) 
Time 0.02 secs. 
Tree file: C:\Users\Pampaphoneus\Downloads\phylogenetic analyses\Parsimony_Analyses\MPTs_reduced.tre 
2 trees saved to C:\Users\Pampaphoneus\Downloads\phylogenetic analyses\Parsimony_Analyses\MPTs_reduced.tre           
Time 0.02 secs. 
Closing C:\Users\Pampaphoneus\Downloads\phylogenetic analyses\Parsimony_Analyses\MPTs_reduced.tre (with 2 trees saved)
Time 0.00 secs. 
 
Note: for consensus calculation, trees will be 
temporarily collapsed (when min. branch length = 0) 
 
User interrupt... 
 
Note: for consensus calculation, trees will be 
temporarily collapsed (when min. branch length = 0) 
Strict consensus of 2 trees (0 taxa excluded) calculated, as tree 2 
Time 0.02 secs. 
Tree file: C:\Users\Pampaphoneus\Downloads\phylogenetic analyses\Parsimony_Analyses\MPTs_plus_Consensus_reduced.tre 
3 trees saved to C:\Users\Pampaphoneus\Downloads\phylogenetic analyses\Parsimony_Analyses\MPTs_plus_Consensus_reduced.tre           
Time 0.00 secs. 
Closing C:\Users\Pampaphoneus\Downloads\phylogenetic analyses\Parsimony_Analyses\MPTs_plus_Consensus_reduced.tre (with 3 trees saved)
Time 0.00 secs. 
 
Tree 2 : 
    Aulacephalodon_bainii : 
      No autapomorphies 
    Dicynodon_angielczyki : 
      Char. 0: 0.300-0.304 --> 0.308 
      Char. 1: 6.003-6.064 --> 5.937 
      Char. 2: 0.323-0.327 --> 0.253 
      Char. 7: 0.117-0.125 --> 0.105 
      Char. 16: 0.478-0.490 --> 0.476 
      Char. 24: 1 --> 0 
      Char. 34: 2 --> 1 
      Char. 49: 1 --> 0 
      Char. 84: 2 --> 0 
    Lystrosaurus_declivis : 
      Char. 0: 0.300-0.304 --> 0.347 
      Char. 1: 6.003 --> 5.954 
      Char. 4: 0.466 --> 0.415 
      Char. 5: 0.143 --> 0.112 
      Char. 6: 2.001 --> 2.141 
      Char. 8: 8.400 --> 8.800 
      Char. 9: 0.101 --> 0.097 
      Char. 11: 11.700 --> 9.700 
      Char. 14: 0.760-0.793 --> 0.757 
      Char. 15: 0.754 --> 0.711 
      Char. 16: 0.478 --> 0.418 
      Char. 17: 0.460 --> 0.458 
      Char. 18: 0.441 --> 0.478 
      Char. 21: 0.363-0.392 --> 0.347 
      Char. 35: 0 --> 1 
      Char. 77: 1 --> 0 
    Lystrosaurus_murrayi : 
      Char. 0: 0.300-0.304 --> 0.288 
      Char. 2: 0.424 --> 0.427 
      Char. 7: 0.157 --> 0.175 
      Char. 10: 10.309 --> 10.358 
      Char. 12: 0.822-0.874 --> 0.816 
      Char. 13: 0.315 --> 0.316 
      Char. 19: 0.750 --> 0.843 
      Char. 20: 1.300-1.363 --> 1.455 
      Char. 22: 0.545-0.565 --> 0.605 
    Shansiodon : 
      Char. 0: 0.300-0.304 --> 0.265 
      Char. 3: 0.201-0.500 --> 0.163 
      Char. 5: 0.435-0.446 --> 0.633 
      Char. 6: 1.351-1.425 --> 1.314 
      Char. 7: 0.117-0.125 --> 0.130 
      Char. 12: 0.965-1.004 --> 1.129 
      Char. 13: 0.219-0.240 --> 0.286 
      Char. 15: 0.754-0.785 --> 0.840 
      Char. 16: 0.478-0.490 --> 0.575 
      Char. 19: 0.714-0.750 --> 0.758 
      Char. 22: 0.545-0.565 --> 0.675 
      Char. 82: 1 --> 0 
      Char. 100: 0 --> 1 
    Tetragonias_njalilus : 
      Char. 0: 0.304-0.356 --> 0.378 
      Char. 1: 6.064-6.099 --> 5.912 
      Char. 4: 0.523-0.538 --> 0.574 
      Char. 8: 7.000 --> 6.800 
      Char. 15: 0.734-0.785 --> 0.796 
      Char. 18: 0.361 --> 0.300 
      Char. 21: 0.352-0.363 --> 0.304 
      Char. 22: 0.545-0.565 --> 0.596 
    Vinceria_andina : 
      Char. 0: 0.304-0.356 --> 0.267 
      Char. 5: 0.435-0.446 --> 0.466 
      Char. 9: 0.088-0.100 --> 0.153 
      Char. 10: 10.155-10.206 --> 10.552 
      Char. 11: 10.400 --> 11.300 
      Char. 32: 1 --> 2 
    Rhinodicynodon_gracile : 
      Char. 1: 6.064-6.099 --> 6.213 
      Char. 2: 0.323-0.327 --> 0.253 
      Char. 6: 1.414-1.468 --> 1.568 
      Char. 7: 0.117-0.125 --> 0.100 
      Char. 10: 9.780-9.950 --> 9.174 
      Char. 11: 10.400 --> 10.100 
      Char. 12: 0.965-1.004 --> 0.879 
      Char. 14: 0.821-0.858 --> 0.875 
      Char. 17: 0.479 --> 0.354 
      Char. 22: 0.545-0.565 --> 0.383 
      Char. 35: 0 --> 1 
      Char. 77: 1 --> 0 
    Acratophorus_argentinensis : 
      Char. 3: 0.359-0.460 --> 0.205 
      Char. 4: 0.433 --> 0.666 
      Char. 5: 0.230 --> 0.476 
      Char. 6: 1.505 --> 1.872 
      Char. 7: 0.143-0.161 --> 0.120 
      Char. 12: 0.918-0.920 --> 1.031 
      Char. 15: 0.542-0.668 --> 0.705 
      Char. 16: 0.467 --> 0.345 
      Char. 17: 0.489 --> 0.468 
      Char. 18: 0.450-0.478 --> 0.292 
      Char. 19: 0.458-0.562 --> 0.706 
      Char. 21: 0.411-0.416 --> 0.424 
      Char. 22: 0.405-0.411 --> 0.574 
      Char. 27: 2 --> 0 
      Char. 29: 2 --> 1 
      Char. 39: 0 --> 1 
      Char. 57: 1 --> 0 
      Char. 66: 0 --> 1 
      Char. 89: 1 --> 0 
      Char. 103: 0 --> 1 
      Char. 105: 1 --> 0 
    Kannemeyeria_simocephalus : 
      Char. 3: 0.539 --> 0.289 
      Char. 4: 0.506 --> 0.531 
      Char. 7: 0.149 --> 0.147 
      Char. 11: 10.800-11.300 --> 12.100 
      Char. 18: 0.450 --> 0.338 
      Char. 21: 0.411-0.416 --> 0.372 
      Char. 39: 0 --> 1 
      Char. 94: 0 --> 1 
      Char. 97: 1 --> 0 
      Char. 99: 1 --> 0 
    Kannemeyeria_lophorhinus : 
      Char. 0: 0.421-0.423 --> 0.361 
      Char. 1: 6.121-6.144 --> 6.286 
      Char. 6: 1.461-1.468 --> 2.051 
      Char. 8: 9.800 --> 10.800 
      Char. 13: 0.179-0.192 --> 0.077 
      Char. 27: 0 --> 2 
      Char. 30: 0 --> 1 
      Char. 38: 1 --> 2 
      Char. 68: 0 --> 1 
      Char. 77: 1 --> 0 
      Char. 89: 1 --> 0 
      Char. 90: 1 --> 0 
    Dolichuranus_primaevus : 
      Char. 1: 6.104 --> 6.079 
      Char. 6: 1.414-1.468 --> 1.339 
      Char. 8: 7.300-7.500 --> 8.700 
      Char. 10: 10.155-10.206 --> 10.672 
      Char. 11: 10.000-10.400 --> 9.700 
      Char. 21: 0.411-0.416 --> 0.425 
      Char. 28: 0 --> 1 
      Char. 35: 1 --> 0 
      Char. 48: 0 --> 1 
      Char. 69: 1 --> 6 
      Char. 76: 1 --> 0 
      Char. 95: 1 --> 0 
    Sinokannemeyeria : 
      Char. 2: 0.445 --> 0.478 
      Char. 3: 0.359-0.460 --> 0.543 
      Char. 4: 0.433 --> 0.382 
      Char. 5: 0.230 --> 0.175 
      Char. 8: 6.655 --> 5.900 
      Char. 9: 0.094 --> 0.109 
      Char. 14: 0.716 --> 0.549 
      Char. 15: 0.542-0.668 --> 0.385 
      Char. 16: 0.467 --> 0.494 
      Char. 18: 0.450-0.478 --> 0.556 
      Char. 20: 1.206 --> 1.187 
      Char. 21: 0.411-0.416 --> 0.408 
      Char. 59: 0 --> 1 
      Char. 100: 0 --> 1 
    Parakannemeyeria : 
      Char. 1: 6.140-6.203 --> 6.280 
      Char. 2: 0.403-0.409 --> 0.377 
      Char. 4: 0.433 --> 0.354 
      Char. 5: 0.230 --> 0.195 
      Char. 7: 0.143-0.149 --> 0.122 
      Char. 9: 0.088-0.094 --> 0.102 
      Char. 10: 10.027-10.206 --> 9.688 
      Char. 11: 10.800-11.300 --> 12.300 
      Char. 13: 0.179-0.192 --> 0.166 
      Char. 14: 0.756-0.786 --> 0.790 
      Char. 15: 0.542-0.653 --> 0.515 
      Char. 19: 0.458-0.562 --> 0.443 
      Char. 22: 0.405-0.411 --> 0.294 
      Char. 30: 0 --> 1 
      Char. 97: 1 --> 0 
    Xiyukannemeyeria_brevirostris : 
      Char. 0: 0.329-0.420 --> 0.286 
      Char. 7: 0.143-0.161 --> 0.169 
      Char. 8: 7.500 --> 8.500 
      Char. 9: 0.088-0.094 --> 0.086 
      Char. 12: 0.918-0.920 --> 0.795 
      Char. 13: 0.243 --> 0.320 
      Char. 33: 0 --> 1 
      Char. 77: 1 --> 0 
    Rhadiodromus : 
      Char. 0: 0.421-0.455 --> 0.509 
      Char. 3: 0.293 --> 0.285 
      Char. 4: 0.484-0.500 --> 0.574 
      Char. 7: 0.143 --> 0.122 
      Char. 8: 7.300-7.500 --> 6.900 
      Char. 10: 10.027-10.206 --> 10.023 
      Char. 18: 0.450-0.478 --> 0.604 
      Char. 71: 0 --> 1 
      Char. 78: 0 --> 1 
    Wadiasaurus_indicus : 
      Char. 1: 6.121 --> 6.105 
      Char. 2: 0.403-0.409 --> 0.337 
      Char. 5: 0.479 --> 0.523 
      Char. 7: 0.149 --> 0.218 
      Char. 11: 10.800-11.300 --> 10.600 
      Char. 13: 0.179-0.192 --> 0.344 
      Char. 14: 0.800 --> 0.900 
      Char. 15: 0.686 --> 0.810 
      Char. 16: 0.551 --> 0.607 
      Char. 20: 1.381 --> 1.239 
      Char. 21: 0.411-0.416 --> 0.417 
      Char. 22: 0.405-0.411 --> 0.355 
      Char. 42: 1 --> 0 
      Char. 47: 2 --> 0 
      Char. 53: 1 --> 0 
      Char. 91: 3 --> 2 
      Char. 93: 0 --> 1 
      Char. 100: 0 --> 1 
      Char. 103: 0 --> 1 
    Shaanbeikannemeyeria : 
      Char. 0: 0.421-0.455 --> 0.527 
      Char. 1: 6.121-6.144 --> 6.069 
      Char. 2: 0.403-0.409 --> 0.513 
      Char. 3: 0.539-0.663 --> 0.886 
      Char. 7: 0.149 --> 0.157 
      Char. 9: 0.088-0.094 --> 0.176 
      Char. 10: 10.432-10.478 --> 10.642 
      Char. 12: 1.052-1.147 --> 1.432 
      Char. 14: 0.756-0.786 --> 0.734 
      Char. 17: 0.558-0.563 --> 0.580 
      Char. 69: 1 --> 2 
      Char. 82: 1 --> 0 
    Angonisaurus_cruickshanki : 
      Char. 1: 6.104-6.139 --> 6.301 
      Char. 2: 0.445-0.461 --> 0.514 
      Char. 3: 0.450-0.618 --> 0.667 
      Char. 4: 0.490-0.491 --> 0.572 
      Char. 5: 0.368-0.446 --> 0.600 
      Char. 6: 1.414-1.468 --> 1.491 
      Char. 7: 0.151-0.156 --> 0.190 
      Char. 13: 0.202-0.205 --> 0.143 
      Char. 14: 0.814-0.856 --> 0.785 
      Char. 20: 2.217-2.300 --> 2.541 
    Ufudocyclops_mukanelai : 
      Char. 2: 0.445-0.461 --> 0.468 
      Char. 4: 0.491 --> 0.515 
      Char. 11: 9.200-10.000 --> 10.900 
      Char. 34: 3 --> 2 
      Char. 48: 0 --> 1 
      Char. 62: 1 --> 2 
      Char. 78: 0 --> 1 
    Placerias_hesternus : 
      Char. 109: 0 --> 1 
    Moghreberia_nmachouensis : 
      Char. 29: 0 --> 2 
      Char. 32: 0 --> 2 
    Argodicynodon_boreni : 
      Char. 40: 0 --> 1 
      Char. 77: 1 --> 0 
    Stahleckeria_potens : 
      Char. 0: 0.376-0.411 --> 0.438 
      Char. 3: 0.450-0.618 --> 0.726 
      Char. 5: 0.332 --> 0.288 
      Char. 7: 0.156 --> 0.183 
      Char. 8: 9.310 --> 11.100 
      Char. 11: 9.200-10.000 --> 8.700 
      Char. 12: 0.983 --> 0.953 
      Char. 28: 0 --> 1 
      Char. 29: 1 --> 2 
      Char. 43: 0 --> 1 
      Char. 50: 1 --> 0 
      Char. 64: 2 --> 1 
      Char. 75: 0 --> 1 
    Sangusaurus_parringtonii : 
      Char. 1: 6.104-6.139 --> 6.177 
      Char. 6: 1.390-1.409 --> 1.129 
      Char. 7: 0.151-0.156 --> 0.144 
      Char. 9: 0.064-0.084 --> 0.091 
      Char. 12: 0.983-1.032 --> 1.061 
      Char. 38: 1 --> 2 
      Char. 50: 1 --> 0 
      Char. 75: 0 --> 1 
      Char. 109: 0 --> 3 
    Ischigualastia_jenseni : 
      Char. 0: 0.392-0.411 --> 0.482 
      Char. 5: 0.499 --> 0.528 
      Char. 10: 10.206-10.269 --> 10.023 
      Char. 14: 0.832-0.856 --> 0.912 
      Char. 16: 0.427 --> 0.419 
      Char. 18: 0.529 --> 0.561 
      Char. 21: 0.433 --> 0.412 
      Char. 22: 0.545-0.565 --> 0.526 
      Char. 29: 1 --> 2 
      Char. 43: 0 --> 1 
      Char. 69: 1 --> 5 
      Char. 109: 0 --> 1 
    Jachaleria_candelariensis : 
      Char. 1: 6.104-6.139 --> 6.078 
      Char. 2: 0.423 --> 0.393 
      Char. 3: 0.331 --> 0.199 
      Char. 4: 0.479 --> 0.379 
      Char. 6: 1.390-1.409 --> 1.431 
      Char. 7: 0.151-0.156 --> 0.161 
      Char. 8: 5.700 --> 4.000 
      Char. 12: 0.983-1.032 --> 0.766 
      Char. 14: 0.832-0.856 --> 0.822 
      Char. 15: 0.841 --> 0.766 
      Char. 20: 0.818 --> 0.808 
      Char. 21: 0.433 --> 0.434 
      Char. 22: 0.545-0.565 --> 0.667 
      Char. 33: 0 --> 1 
      Char. 37: 0 --> 1 
      Char. 44: 1 --> 2 
      Char. 93: 1 --> 0 
      Char. 94: 0 --> 1 
    Dinodontosaurus_brevirostris : 
      Char. 4: 0.461-0.491 --> 0.518 
      Char. 7: 0.162 --> 0.176 
      Char. 8: 9.000 --> 9.106 
    Dinodontosaurus_tener : 
      Char. 0: 0.339-0.356 --> 0.398 
      Char. 3: 0.293 --> 0.240 
      Char. 5: 0.354-0.365 --> 0.328 
      Char. 7: 0.143 --> 0.135 
      Char. 9: 0.085-0.088 --> 0.074 
      Char. 11: 10.000-10.400 --> 10.900 
    MCP_1645_PV : 
      Char. 0: 0.321 --> 0.297 
      Char. 2: 0.347-0.388 --> 0.309 
      Char. 4: 0.461-0.491 --> 0.341 
      Char. 12: 0.926-1.010 --> 0.906 
      Char. 37: 0 --> 1 
   Node 31 : 
      Char. 3: 0.705-0.726 --> 0.524 
      Char. 5: 0.204 --> 0.359 
      Char. 12: 0.822-0.874 --> 0.965 
      Char. 14: 0.760-0.793 --> 0.808 
      Char. 25: 1 --> 0 
      Char. 37: 1 --> 0 
      Char. 42: 1 --> 0 
      Char. 47: 0 --> 2 
   Node 32 : 
      No synapomorphies 
   Node 33 : 
      Char. 2: 0.323-0.327 --> 0.424 
      Char. 4: 0.538-0.569 --> 0.466 
      Char. 5: 0.204 --> 0.143 
      Char. 6: 1.425 --> 2.001 
      Char. 7: 0.117-0.125 --> 0.157 
      Char. 8: 7.200-7.560 --> 8.400 
      Char. 10: 9.780-9.950 --> 10.309 
      Char. 13: 0.219-0.240 --> 0.315 
      Char. 17: 0.479 --> 0.460 
      Char. 18: 0.361 --> 0.441 
      Char. 26: 0 --> 1 
      Char. 27: 0 --> 1 
      Char. 63: 1 --> 0 
      Char. 90: 1 --> 0 
      Char. 99: 0 --> 1 
      Char. 101: 0 --> 1 
      Char. 106: 1 --> 0 
      Char. 109: 0 --> 1 
   Node 34 : 
      Char. 3: 0.524 --> 0.201-0.500 
      Char. 5: 0.359 --> 0.435-0.446 
      Char. 9: 0.101-0.114 --> 0.100 
      Char. 11: 11.700-12.000 --> 11.200 
      Char. 14: 0.808 --> 0.821 
      Char. 41: 0 --> 1 
      Char. 50: 0 --> 1 
      Char. 51: 1 --> 2 
      Char. 53: 1 --> 0 
      Char. 57: 0 --> 1 
      Char. 87: 1 --> 0 
   Node 35 : 
      Char. 2: 0.323-0.327 --> 0.352-0.354 
      Char. 10: 9.780-9.950 --> 10.009 
      Char. 13: 0.219-0.240 --> 0.205 
      Char. 16: 0.478-0.490 --> 0.447 
      Char. 17: 0.479 --> 0.481 
      Char. 39: 1 --> 0 
      Char. 83: 2 --> 1 
   Node 36 : 
      Char. 11: 11.200 --> 10.400 
      Char. 44: 2 --> 1 
      Char. 104: 1 --> 2 
   Node 37 : 
      Char. 4: 0.523-0.538 --> 0.490-0.491 
      Char. 7: 0.125 --> 0.137 
      Char. 10: 10.009 --> 10.155-10.206 
      Char. 57: 1 --> 0 
   Node 38 : 
      Char. 2: 0.413 --> 0.445 
      Char. 8: 7.500 --> 6.655 
      Char. 24: 1 --> 0 
      Char. 28: 0 --> 1 
   Node 39 : 
      Char. 0: 0.421-0.455 --> 0.329-0.420 
      Char. 2: 0.403-0.409 --> 0.413 
      Char. 11: 10.800-11.300 --> 8.900 
      Char. 13: 0.179-0.192 --> 0.243 
      Char. 69: 1 --> 2 
   Node 40 : 
      Char. 4: 0.484-0.500 --> 0.433 
      Char. 5: 0.254-0.400 --> 0.230 
      Char. 12: 1.018-1.085 --> 0.920 
      Char. 27: 0 --> 2 
      Char. 29: 1 --> 2 
      Char. 44: 1 --> 2 
      Char. 51: 2 --> 1 
   Node 41 : 
      Char. 3: 0.293 --> 0.359-0.460 
      Char. 64: 1 --> 2 
   Node 42 : 
      Char. 0: 0.356 --> 0.421-0.455 
      Char. 1: 6.104 --> 6.121-6.144 
      Char. 2: 0.392 --> 0.403 
      Char. 11: 10.000-10.400 --> 10.800 
      Char. 43: 0 --> 1 
   Node 43 : 
      Char. 12: 0.983-1.012 --> 1.018 
      Char. 13: 0.202 --> 0.192 
      Char. 14: 0.814 --> 0.756-0.786 
      Char. 32: 1 --> 2 
      Char. 33: 1 --> 0 
      Char. 50: 1 --> 0 
      Char. 74: 1 --> 2 
      Char. 80: 0 --> 1 
   Node 44 : 
      Char. 8: 7.000 --> 7.300-7.500 
      Char. 15: 0.722-0.785 --> 0.653 
      Char. 29: 0 --> 1 
      Char. 64: 2 --> 1 
      Char. 103: 1 --> 0 
   Node 45 : 
      Char. 1: 6.099 --> 6.104 
      Char. 7: 0.137 --> 0.143 
      Char. 34: 2 --> 3 
      Char. 35: 0 --> 1 
      Char. 69: 2 --> 1 
   Node 46 : 
      Char. 5: 0.318-0.414 --> 0.479 
      Char. 14: 0.786 --> 0.800 
      Char. 15: 0.542-0.653 --> 0.686 
   Node 47 : 
      Char. 8: 7.800 --> 9.800 
      Char. 9: 0.088-0.094 --> 0.086 
      Char. 24: 1 --> 0 
      Char. 28: 0 --> 1 
      Char. 48: 0 --> 1 
   Node 48 : 
      Char. 3: 0.359-0.460 --> 0.539-0.663 
      Char. 8: 7.500 --> 7.800 
      Char. 10: 10.027-10.206 --> 10.432-10.478 
      Char. 17: 0.519-0.520 --> 0.558-0.563 
      Char. 53: 0 --> 1 
      Char. 99: 0 --> 1 
      Char. 109: 0 --> 2 
   Node 49 : 
      Char. 2: 0.352-0.392 --> 0.445-0.461 
      Char. 3: 0.293 --> 0.450-0.618 
      Char. 7: 0.143 --> 0.151-0.156 
      Char. 9: 0.085-0.088 --> 0.060-0.084 
      Char. 20: 1.852-1.896 --> 2.217-2.300 
      Char. 47: 2 --> 0 
      Char. 51: 2 --> 1 
      Char. 88: 5 --> 0 
      Char. 108: 0 --> 1 
   Node 50 : 
      Char. 5: 0.368-0.446 --> 0.332 
      Char. 8: 5.900-7.000 --> 9.310 
      Char. 66: 0 --> 1 
   Node 51 : 
      Char. 17: 0.507-0.524 --> 0.530 
      Char. 19: 0.647-0.652 --> 0.592 
      Char. 29: 0 --> 1 
      Char. 92: 0 --> 1 
      Char. 105: 1 --> 0 
   Node 52 : 
      Char. 13: 0.202-0.205 --> 0.206 
      Char. 15: 0.722-0.785 --> 0.841-0.897 
      Char. 33: 1 --> 0 
      Char. 52: 1 --> 2 
      Char. 71: 0 --> 1 
      Char. 87: 0 --> 1 
      Char. 93: 0 --> 1 
   Node 53 : 
      Char. 24: 1 --> 0 
      Char. 27: 0 --> 2 
      Char. 32: 1 --> 0 
      Char. 43: 0 --> 1 
      Char. 56: 0 --> 1 
      Char. 72: 1 --> 0 
      Char. 79: 0 --> 1 
      Char. 82: 1 --> 0 
      Char. 94: 0 --> 1 
   Node 54 : 
      Char. 20: 2.217 --> 1.944 
      Char. 51: 1 --> 2 
      Char. 58: 1 --> 0 
   Node 55 : 
      Char. 2: 0.445-0.461 --> 0.423 
      Char. 3: 0.450-0.618 --> 0.331 
      Char. 5: 0.368-0.446 --> 0.499 
      Char. 20: 1.944 --> 0.818 
      Char. 28: 0 --> 1 
      Char. 74: 1 --> 3 
      Char. 91: 3 --> 2 
   Node 56 : 
      Char. 0: 0.339-0.356 --> 0.321 
      Char. 7: 0.143 --> 0.162 
      Char. 8: 7.300-7.500 --> 9.000 
   Node 57 : 
      Char. 44: 1 --> 2 
      Char. 57: 0 --> 1 
      Char. 62: 1 --> 0 
Time 0.02 secs. 
Time 0.02 secs. 
Buffer: lines 0 - 572 saved to C:\Users\Pampaphoneus\Downloads\24494768\reduced_display.out 
Time 0.00 secs. 
