# Supplementary material for: Revisiting a long‐overlooked skull: Implications for the distribution of Dinodontosaurus brevirostris (Kannemeyeriiformes) in the Brazilian Triassic
Source: Anat Rec (Hoboken). 2025 Sep 29;309(7):1749–65. doi: 10.1002/ar.70056 (PMC13251750; doi:10.1002/ar.70056)
Supplement: Supplementary file 2 — Data S2. Supporting Information. [file AR-309-1749-s002.zip › Supplementary Material/phylogenetic analyses/results/Parsimony_Analyses/Reduced/all_trees_reduced_round1.tre]

tread 'tree(s) from TNT, for data in C:\Users\Pampaphoneus\Downloads\phylogenetic analyses\Parsimony_Analyses\2B_reduced.tnt'
(Aulacephalodon_bainii ((Dicynodon_angielczyki (Shansiodon (Rhinodicynodon_gracile (Tetragonias_njalilus (Vinceria_andina (((Dolichuranus_primaevus (Rhadiodromus ((Parakannemeyeria (Xiyukannemeyeria_brevirostris (Acratophorus_argentinensis Sinokannemeyeria )))(Shaanbeikannemeyeria (Kannemeyeria_lophorhinus (Kannemeyeria_simocephalus Wadiasaurus_indicus ))))))(Dinodontosaurus_tener (Dinodontosaurus_brevirostris MCP_1645_PV )))(Angonisaurus_cruickshanki (((Ufudocyclops_mukanelai Stahleckeria_potens )(Sangusaurus_parringtonii (Ischigualastia_jenseni Jachaleria_candelariensis )))(Argodicynodon_boreni (Placerias_hesternus Moghreberia_nmachouensis ))))))))))(Lystrosaurus_declivis Lystrosaurus_murrayi )))*
(Aulacephalodon_bainii ((Dicynodon_angielczyki (Shansiodon (Rhinodicynodon_gracile (Tetragonias_njalilus (Vinceria_andina (((Dolichuranus_primaevus (Rhadiodromus ((Parakannemeyeria (Xiyukannemeyeria_brevirostris (Acratophorus_argentinensis Sinokannemeyeria )))(Shaanbeikannemeyeria (Kannemeyeria_lophorhinus (Kannemeyeria_simocephalus Wadiasaurus_indicus ))))))(Dinodontosaurus_tener (Dinodontosaurus_brevirostris MCP_1645_PV )))(Angonisaurus_cruickshanki (((Ufudocyclops_mukanelai Stahleckeria_potens )(Sangusaurus_parringtonii (Ischigualastia_jenseni Jachaleria_candelariensis )))(Placerias_hesternus (Moghreberia_nmachouensis Argodicynodon_boreni ))))))))))(Lystrosaurus_declivis Lystrosaurus_murrayi )))*
(Aulacephalodon_bainii (Dicynodon_angielczyki ((Lystrosaurus_declivis Lystrosaurus_murrayi )(Shansiodon (Rhinodicynodon_gracile (Tetragonias_njalilus (Vinceria_andina (((Dolichuranus_primaevus (Rhadiodromus ((Parakannemeyeria (Xiyukannemeyeria_brevirostris (Acratophorus_argentinensis Sinokannemeyeria )))(Shaanbeikannemeyeria (Kannemeyeria_lophorhinus (Kannemeyeria_simocephalus Wadiasaurus_indicus ))))))(Dinodontosaurus_tener (Dinodontosaurus_brevirostris MCP_1645_PV )))(Angonisaurus_cruickshanki (((Ufudocyclops_mukanelai Stahleckeria_potens )(Sangusaurus_parringtonii (Ischigualastia_jenseni Jachaleria_candelariensis )))(Argodicynodon_boreni (Placerias_hesternus Moghreberia_nmachouensis ))))))))))))*
(Aulacephalodon_bainii ((Dicynodon_angielczyki (Shansiodon (Rhinodicynodon_gracile (Tetragonias_njalilus (Vinceria_andina (((Dolichuranus_primaevus (Rhadiodromus ((Parakannemeyeria (Xiyukannemeyeria_brevirostris (Sinokannemeyeria (Acratophorus_argentinensis Wadiasaurus_indicus ))))(Shaanbeikannemeyeria (Kannemeyeria_simocephalus Kannemeyeria_lophorhinus )))))(Dinodontosaurus_tener (Dinodontosaurus_brevirostris MCP_1645_PV )))(Angonisaurus_cruickshanki (((Ufudocyclops_mukanelai Stahleckeria_potens )(Sangusaurus_parringtonii (Ischigualastia_jenseni Jachaleria_candelariensis )))(Argodicynodon_boreni (Placerias_hesternus Moghreberia_nmachouensis ))))))))))(Lystrosaurus_declivis Lystrosaurus_murrayi )))*
(Aulacephalodon_bainii (Dicynodon_angielczyki ((Lystrosaurus_declivis Lystrosaurus_murrayi )(Shansiodon (Rhinodicynodon_gracile (Tetragonias_njalilus (Vinceria_andina (((Dolichuranus_primaevus (Rhadiodromus ((Parakannemeyeria (Xiyukannemeyeria_brevirostris (Acratophorus_argentinensis Sinokannemeyeria )))(Shaanbeikannemeyeria (Kannemeyeria_lophorhinus (Kannemeyeria_simocephalus Wadiasaurus_indicus ))))))(Dinodontosaurus_tener (Dinodontosaurus_brevirostris MCP_1645_PV )))(Angonisaurus_cruickshanki (((Ufudocyclops_mukanelai Stahleckeria_potens )(Sangusaurus_parringtonii (Ischigualastia_jenseni Jachaleria_candelariensis )))(Placerias_hesternus (Moghreberia_nmachouensis Argodicynodon_boreni ))))))))))))*
(Aulacephalodon_bainii ((Dicynodon_angielczyki (Shansiodon (Rhinodicynodon_gracile (Tetragonias_njalilus (Vinceria_andina (((Dolichuranus_primaevus (Rhadiodromus ((Parakannemeyeria (Xiyukannemeyeria_brevirostris (Sinokannemeyeria (Acratophorus_argentinensis Wadiasaurus_indicus ))))(Shaanbeikannemeyeria (Kannemeyeria_simocephalus Kannemeyeria_lophorhinus )))))(Dinodontosaurus_tener (Dinodontosaurus_brevirostris MCP_1645_PV )))(Angonisaurus_cruickshanki (((Ufudocyclops_mukanelai Stahleckeria_potens )(Sangusaurus_parringtonii (Ischigualastia_jenseni Jachaleria_candelariensis )))(Placerias_hesternus (Moghreberia_nmachouensis Argodicynodon_boreni ))))))))))(Lystrosaurus_declivis Lystrosaurus_murrayi )))*
(Aulacephalodon_bainii (Dicynodon_angielczyki ((Lystrosaurus_declivis Lystrosaurus_murrayi )(Shansiodon (Rhinodicynodon_gracile (Tetragonias_njalilus (Vinceria_andina (((Dolichuranus_primaevus (Rhadiodromus ((Parakannemeyeria (Xiyukannemeyeria_brevirostris (Sinokannemeyeria (Acratophorus_argentinensis Wadiasaurus_indicus ))))(Shaanbeikannemeyeria (Kannemeyeria_simocephalus Kannemeyeria_lophorhinus )))))(Dinodontosaurus_tener (Dinodontosaurus_brevirostris MCP_1645_PV )))(Angonisaurus_cruickshanki (((Ufudocyclops_mukanelai Stahleckeria_potens )(Sangusaurus_parringtonii (Ischigualastia_jenseni Jachaleria_candelariensis )))(Argodicynodon_boreni (Placerias_hesternus Moghreberia_nmachouensis ))))))))))))*
(Aulacephalodon_bainii ((Dicynodon_angielczyki (Shansiodon (Rhinodicynodon_gracile (Tetragonias_njalilus (Vinceria_andina (((Dolichuranus_primaevus (Rhadiodromus (((Sinokannemeyeria (Acratophorus_argentinensis Wadiasaurus_indicus ))(Parakannemeyeria Xiyukannemeyeria_brevirostris ))(Shaanbeikannemeyeria (Kannemeyeria_simocephalus Kannemeyeria_lophorhinus )))))(Dinodontosaurus_tener (Dinodontosaurus_brevirostris MCP_1645_PV )))(Angonisaurus_cruickshanki (((Ufudocyclops_mukanelai Stahleckeria_potens )(Sangusaurus_parringtonii (Ischigualastia_jenseni Jachaleria_candelariensis )))(Argodicynodon_boreni (Placerias_hesternus Moghreberia_nmachouensis ))))))))))(Lystrosaurus_declivis Lystrosaurus_murrayi )))*
(Aulacephalodon_bainii ((Dicynodon_angielczyki (Shansiodon (Rhinodicynodon_gracile (Tetragonias_njalilus (Vinceria_andina (((Dolichuranus_primaevus (Rhadiodromus ((Parakannemeyeria (Xiyukannemeyeria_brevirostris (Acratophorus_argentinensis Sinokannemeyeria )))(Shaanbeikannemeyeria (Wadiasaurus_indicus (Kannemeyeria_simocephalus Kannemeyeria_lophorhinus ))))))(Dinodontosaurus_tener (Dinodontosaurus_brevirostris MCP_1645_PV )))(Angonisaurus_cruickshanki (((Ufudocyclops_mukanelai Stahleckeria_potens )(Sangusaurus_parringtonii (Ischigualastia_jenseni Jachaleria_candelariensis )))(Argodicynodon_boreni (Placerias_hesternus Moghreberia_nmachouensis ))))))))))(Lystrosaurus_declivis Lystrosaurus_murrayi )))*
(Aulacephalodon_bainii ((Dicynodon_angielczyki (Shansiodon (Rhinodicynodon_gracile (Tetragonias_njalilus (Vinceria_andina (((Dolichuranus_primaevus (Rhadiodromus ((Parakannemeyeria (Xiyukannemeyeria_brevirostris (Acratophorus_argentinensis Sinokannemeyeria )))(Shaanbeikannemeyeria (Kannemeyeria_simocephalus Kannemeyeria_lophorhinus Wadiasaurus_indicus )))))(Dinodontosaurus_tener (Dinodontosaurus_brevirostris MCP_1645_PV )))(Angonisaurus_cruickshanki (((Ufudocyclops_mukanelai Stahleckeria_potens )(Sangusaurus_parringtonii (Ischigualastia_jenseni Jachaleria_candelariensis )))(Argodicynodon_boreni (Placerias_hesternus Moghreberia_nmachouensis ))))))))))(Lystrosaurus_declivis Lystrosaurus_murrayi )))*
(Aulacephalodon_bainii (Dicynodon_angielczyki ((Lystrosaurus_declivis Lystrosaurus_murrayi )(Shansiodon (Rhinodicynodon_gracile (Tetragonias_njalilus (Vinceria_andina (((Dolichuranus_primaevus (Rhadiodromus ((Parakannemeyeria (Xiyukannemeyeria_brevirostris (Sinokannemeyeria (Acratophorus_argentinensis Wadiasaurus_indicus ))))(Shaanbeikannemeyeria (Kannemeyeria_simocephalus Kannemeyeria_lophorhinus )))))(Dinodontosaurus_tener (Dinodontosaurus_brevirostris MCP_1645_PV )))(Angonisaurus_cruickshanki (((Ufudocyclops_mukanelai Stahleckeria_potens )(Sangusaurus_parringtonii (Ischigualastia_jenseni Jachaleria_candelariensis )))(Placerias_hesternus (Moghreberia_nmachouensis Argodicynodon_boreni ))))))))))))*
(Aulacephalodon_bainii ((Dicynodon_angielczyki (Shansiodon (Rhinodicynodon_gracile (Tetragonias_njalilus (Vinceria_andina (((Dolichuranus_primaevus (Rhadiodromus (((Sinokannemeyeria (Acratophorus_argentinensis Wadiasaurus_indicus ))(Parakannemeyeria Xiyukannemeyeria_brevirostris ))(Shaanbeikannemeyeria (Kannemeyeria_simocephalus Kannemeyeria_lophorhinus )))))(Dinodontosaurus_tener (Dinodontosaurus_brevirostris MCP_1645_PV )))(Angonisaurus_cruickshanki (((Ufudocyclops_mukanelai Stahleckeria_potens )(Sangusaurus_parringtonii (Ischigualastia_jenseni Jachaleria_candelariensis )))(Placerias_hesternus (Moghreberia_nmachouensis Argodicynodon_boreni ))))))))))(Lystrosaurus_declivis Lystrosaurus_murrayi )))*
(Aulacephalodon_bainii ((Dicynodon_angielczyki (Shansiodon (Rhinodicynodon_gracile (Tetragonias_njalilus (Vinceria_andina (((Dolichuranus_primaevus (Rhadiodromus ((Parakannemeyeria (Xiyukannemeyeria_brevirostris (Acratophorus_argentinensis Sinokannemeyeria )))(Shaanbeikannemeyeria (Wadiasaurus_indicus (Kannemeyeria_simocephalus Kannemeyeria_lophorhinus ))))))(Dinodontosaurus_tener (Dinodontosaurus_brevirostris MCP_1645_PV )))(Angonisaurus_cruickshanki (((Ufudocyclops_mukanelai Stahleckeria_potens )(Sangusaurus_parringtonii (Ischigualastia_jenseni Jachaleria_candelariensis )))(Placerias_hesternus (Moghreberia_nmachouensis Argodicynodon_boreni ))))))))))(Lystrosaurus_declivis Lystrosaurus_murrayi )))*
(Aulacephalodon_bainii ((Dicynodon_angielczyki (Shansiodon (Rhinodicynodon_gracile (Tetragonias_njalilus (Vinceria_andina (((Dolichuranus_primaevus (Rhadiodromus ((Parakannemeyeria (Xiyukannemeyeria_brevirostris (Acratophorus_argentinensis Sinokannemeyeria )))(Shaanbeikannemeyeria (Kannemeyeria_simocephalus Kannemeyeria_lophorhinus Wadiasaurus_indicus )))))(Dinodontosaurus_tener (Dinodontosaurus_brevirostris MCP_1645_PV )))(Angonisaurus_cruickshanki (((Ufudocyclops_mukanelai Stahleckeria_potens )(Sangusaurus_parringtonii (Ischigualastia_jenseni Jachaleria_candelariensis )))(Placerias_hesternus (Moghreberia_nmachouensis Argodicynodon_boreni ))))))))))(Lystrosaurus_declivis Lystrosaurus_murrayi )))*
(Aulacephalodon_bainii (Dicynodon_angielczyki ((Lystrosaurus_declivis Lystrosaurus_murrayi )(Shansiodon (Rhinodicynodon_gracile (Tetragonias_njalilus (Vinceria_andina (((Dolichuranus_primaevus (Rhadiodromus (((Sinokannemeyeria (Acratophorus_argentinensis Wadiasaurus_indicus ))(Parakannemeyeria Xiyukannemeyeria_brevirostris ))(Shaanbeikannemeyeria (Kannemeyeria_simocephalus Kannemeyeria_lophorhinus )))))(Dinodontosaurus_tener (Dinodontosaurus_brevirostris MCP_1645_PV )))(Angonisaurus_cruickshanki (((Ufudocyclops_mukanelai Stahleckeria_potens )(Sangusaurus_parringtonii (Ischigualastia_jenseni Jachaleria_candelariensis )))(Argodicynodon_boreni (Placerias_hesternus Moghreberia_nmachouensis ))))))))))))*
(Aulacephalodon_bainii ((Dicynodon_angielczyki (Shansiodon (Rhinodicynodon_gracile (Tetragonias_njalilus (Vinceria_andina (((Dolichuranus_primaevus (Rhadiodromus (((Acratophorus_argentinensis (Sinokannemeyeria Wadiasaurus_indicus ))(Parakannemeyeria Xiyukannemeyeria_brevirostris ))(Shaanbeikannemeyeria (Kannemeyeria_simocephalus Kannemeyeria_lophorhinus )))))(Dinodontosaurus_tener (Dinodontosaurus_brevirostris MCP_1645_PV )))(Angonisaurus_cruickshanki (((Ufudocyclops_mukanelai Stahleckeria_potens )(Sangusaurus_parringtonii (Ischigualastia_jenseni Jachaleria_candelariensis )))(Argodicynodon_boreni (Placerias_hesternus Moghreberia_nmachouensis ))))))))))(Lystrosaurus_declivis Lystrosaurus_murrayi )))*
(Aulacephalodon_bainii (Dicynodon_angielczyki ((Lystrosaurus_declivis Lystrosaurus_murrayi )(Shansiodon (Rhinodicynodon_gracile (Tetragonias_njalilus (Vinceria_andina (((Dolichuranus_primaevus (Rhadiodromus ((Parakannemeyeria (Xiyukannemeyeria_brevirostris (Acratophorus_argentinensis Sinokannemeyeria )))(Shaanbeikannemeyeria (Wadiasaurus_indicus (Kannemeyeria_simocephalus Kannemeyeria_lophorhinus ))))))(Dinodontosaurus_tener (Dinodontosaurus_brevirostris MCP_1645_PV )))(Angonisaurus_cruickshanki (((Ufudocyclops_mukanelai Stahleckeria_potens )(Sangusaurus_parringtonii (Ischigualastia_jenseni Jachaleria_candelariensis )))(Argodicynodon_boreni (Placerias_hesternus Moghreberia_nmachouensis ))))))))))))*
(Aulacephalodon_bainii (Dicynodon_angielczyki ((Lystrosaurus_declivis Lystrosaurus_murrayi )(Shansiodon (Rhinodicynodon_gracile (Tetragonias_njalilus (Vinceria_andina (((Dolichuranus_primaevus (Rhadiodromus ((Parakannemeyeria (Xiyukannemeyeria_brevirostris (Acratophorus_argentinensis Sinokannemeyeria )))(Shaanbeikannemeyeria (Kannemeyeria_simocephalus Kannemeyeria_lophorhinus Wadiasaurus_indicus )))))(Dinodontosaurus_tener (Dinodontosaurus_brevirostris MCP_1645_PV )))(Angonisaurus_cruickshanki (((Ufudocyclops_mukanelai Stahleckeria_potens )(Sangusaurus_parringtonii (Ischigualastia_jenseni Jachaleria_candelariensis )))(Argodicynodon_boreni (Placerias_hesternus Moghreberia_nmachouensis ))))))))))))*
(Aulacephalodon_bainii (Dicynodon_angielczyki ((Lystrosaurus_declivis Lystrosaurus_murrayi )(Shansiodon (Rhinodicynodon_gracile (Tetragonias_njalilus (Vinceria_andina (((Dolichuranus_primaevus (Rhadiodromus (((Sinokannemeyeria (Acratophorus_argentinensis Wadiasaurus_indicus ))(Parakannemeyeria Xiyukannemeyeria_brevirostris ))(Shaanbeikannemeyeria (Kannemeyeria_simocephalus Kannemeyeria_lophorhinus )))))(Dinodontosaurus_tener (Dinodontosaurus_brevirostris MCP_1645_PV )))(Angonisaurus_cruickshanki (((Ufudocyclops_mukanelai Stahleckeria_potens )(Sangusaurus_parringtonii (Ischigualastia_jenseni Jachaleria_candelariensis )))(Placerias_hesternus (Moghreberia_nmachouensis Argodicynodon_boreni ))))))))))))*
(Aulacephalodon_bainii ((Dicynodon_angielczyki (Shansiodon (Rhinodicynodon_gracile (Tetragonias_njalilus (Vinceria_andina (((Dolichuranus_primaevus (Rhadiodromus (((Acratophorus_argentinensis (Sinokannemeyeria Wadiasaurus_indicus ))(Parakannemeyeria Xiyukannemeyeria_brevirostris ))(Shaanbeikannemeyeria (Kannemeyeria_simocephalus Kannemeyeria_lophorhinus )))))(Dinodontosaurus_tener (Dinodontosaurus_brevirostris MCP_1645_PV )))(Angonisaurus_cruickshanki (((Ufudocyclops_mukanelai Stahleckeria_potens )(Sangusaurus_parringtonii (Ischigualastia_jenseni Jachaleria_candelariensis )))(Placerias_hesternus (Moghreberia_nmachouensis Argodicynodon_boreni ))))))))))(Lystrosaurus_declivis Lystrosaurus_murrayi )))*
(Aulacephalodon_bainii (Dicynodon_angielczyki ((Lystrosaurus_declivis Lystrosaurus_murrayi )(Shansiodon (Rhinodicynodon_gracile (Tetragonias_njalilus (Vinceria_andina (((Dolichuranus_primaevus (Rhadiodromus ((Parakannemeyeria (Xiyukannemeyeria_brevirostris (Acratophorus_argentinensis Sinokannemeyeria )))(Shaanbeikannemeyeria (Wadiasaurus_indicus (Kannemeyeria_simocephalus Kannemeyeria_lophorhinus ))))))(Dinodontosaurus_tener (Dinodontosaurus_brevirostris MCP_1645_PV )))(Angonisaurus_cruickshanki (((Ufudocyclops_mukanelai Stahleckeria_potens )(Sangusaurus_parringtonii (Ischigualastia_jenseni Jachaleria_candelariensis )))(Placerias_hesternus (Moghreberia_nmachouensis Argodicynodon_boreni ))))))))))))*
(Aulacephalodon_bainii (Dicynodon_angielczyki ((Lystrosaurus_declivis Lystrosaurus_murrayi )(Shansiodon (Rhinodicynodon_gracile (Tetragonias_njalilus (Vinceria_andina (((Dolichuranus_primaevus (Rhadiodromus ((Parakannemeyeria (Xiyukannemeyeria_brevirostris (Acratophorus_argentinensis Sinokannemeyeria )))(Shaanbeikannemeyeria (Kannemeyeria_simocephalus Kannemeyeria_lophorhinus Wadiasaurus_indicus )))))(Dinodontosaurus_tener (Dinodontosaurus_brevirostris MCP_1645_PV )))(Angonisaurus_cruickshanki (((Ufudocyclops_mukanelai Stahleckeria_potens )(Sangusaurus_parringtonii (Ischigualastia_jenseni Jachaleria_candelariensis )))(Placerias_hesternus (Moghreberia_nmachouensis Argodicynodon_boreni ))))))))))))*
(Aulacephalodon_bainii (Dicynodon_angielczyki ((Lystrosaurus_declivis Lystrosaurus_murrayi )(Shansiodon (Rhinodicynodon_gracile (Tetragonias_njalilus (Vinceria_andina (((Dolichuranus_primaevus (Rhadiodromus (((Acratophorus_argentinensis (Sinokannemeyeria Wadiasaurus_indicus ))(Parakannemeyeria Xiyukannemeyeria_brevirostris ))(Shaanbeikannemeyeria (Kannemeyeria_simocephalus Kannemeyeria_lophorhinus )))))(Dinodontosaurus_tener (Dinodontosaurus_brevirostris MCP_1645_PV )))(Angonisaurus_cruickshanki (((Ufudocyclops_mukanelai Stahleckeria_potens )(Sangusaurus_parringtonii (Ischigualastia_jenseni Jachaleria_candelariensis )))(Argodicynodon_boreni (Placerias_hesternus Moghreberia_nmachouensis ))))))))))))*
(Aulacephalodon_bainii (Dicynodon_angielczyki ((Lystrosaurus_declivis Lystrosaurus_murrayi )(Shansiodon (Rhinodicynodon_gracile (Tetragonias_njalilus (Vinceria_andina (((Dolichuranus_primaevus (Rhadiodromus (((Acratophorus_argentinensis (Sinokannemeyeria Wadiasaurus_indicus ))(Parakannemeyeria Xiyukannemeyeria_brevirostris ))(Shaanbeikannemeyeria (Kannemeyeria_simocephalus Kannemeyeria_lophorhinus )))))(Dinodontosaurus_tener (Dinodontosaurus_brevirostris MCP_1645_PV )))(Angonisaurus_cruickshanki (((Ufudocyclops_mukanelai Stahleckeria_potens )(Sangusaurus_parringtonii (Ischigualastia_jenseni Jachaleria_candelariensis )))(Placerias_hesternus (Moghreberia_nmachouensis Argodicynodon_boreni ))))))))))))*
(Aulacephalodon_bainii ((Dicynodon_angielczyki ((Shansiodon (Vinceria_andina ((Acratophorus_argentinensis ((Rhadiodromus (Dolichuranus_primaevus (Wadiasaurus_indicus (Shaanbeikannemeyeria (Kannemeyeria_simocephalus Kannemeyeria_lophorhinus )))))(Sinokannemeyeria (Parakannemeyeria Xiyukannemeyeria_brevirostris ))))((Angonisaurus_cruickshanki (((Ufudocyclops_mukanelai Stahleckeria_potens )(Sangusaurus_parringtonii (Ischigualastia_jenseni Jachaleria_candelariensis )))(Argodicynodon_boreni (Placerias_hesternus Moghreberia_nmachouensis ))))(Dinodontosaurus_tener (Dinodontosaurus_brevirostris MCP_1645_PV ))))))(Tetragonias_njalilus Rhinodicynodon_gracile )))(Lystrosaurus_declivis Lystrosaurus_murrayi )))*
(Aulacephalodon_bainii (Dicynodon_angielczyki ((Lystrosaurus_declivis Lystrosaurus_murrayi )((Shansiodon (Vinceria_andina ((Acratophorus_argentinensis ((Rhadiodromus (Dolichuranus_primaevus (Wadiasaurus_indicus (Shaanbeikannemeyeria (Kannemeyeria_simocephalus Kannemeyeria_lophorhinus )))))(Sinokannemeyeria (Parakannemeyeria Xiyukannemeyeria_brevirostris ))))((Angonisaurus_cruickshanki (((Ufudocyclops_mukanelai Stahleckeria_potens )(Sangusaurus_parringtonii (Ischigualastia_jenseni Jachaleria_candelariensis )))(Argodicynodon_boreni (Placerias_hesternus Moghreberia_nmachouensis ))))(Dinodontosaurus_tener (Dinodontosaurus_brevirostris MCP_1645_PV ))))))(Tetragonias_njalilus Rhinodicynodon_gracile )))))*
(Aulacephalodon_bainii ((Dicynodon_angielczyki (Rhinodicynodon_gracile (Shansiodon (Tetragonias_njalilus (Vinceria_andina ((Acratophorus_argentinensis ((Rhadiodromus (Dolichuranus_primaevus (Wadiasaurus_indicus (Shaanbeikannemeyeria (Kannemeyeria_simocephalus Kannemeyeria_lophorhinus )))))(Sinokannemeyeria (Parakannemeyeria Xiyukannemeyeria_brevirostris ))))((Angonisaurus_cruickshanki (((Ufudocyclops_mukanelai Stahleckeria_potens )(Sangusaurus_parringtonii (Ischigualastia_jenseni Jachaleria_candelariensis )))(Argodicynodon_boreni (Placerias_hesternus Moghreberia_nmachouensis ))))(Dinodontosaurus_tener (Dinodontosaurus_brevirostris MCP_1645_PV )))))))))(Lystrosaurus_declivis Lystrosaurus_murrayi )))*
(Aulacephalodon_bainii ((Dicynodon_angielczyki (Rhinodicynodon_gracile (Shansiodon (Vinceria_andina (Tetragonias_njalilus ((Acratophorus_argentinensis ((Rhadiodromus (Dolichuranus_primaevus (Wadiasaurus_indicus (Shaanbeikannemeyeria (Kannemeyeria_simocephalus Kannemeyeria_lophorhinus )))))(Sinokannemeyeria (Parakannemeyeria Xiyukannemeyeria_brevirostris ))))((Angonisaurus_cruickshanki (((Ufudocyclops_mukanelai Stahleckeria_potens )(Sangusaurus_parringtonii (Ischigualastia_jenseni Jachaleria_candelariensis )))(Argodicynodon_boreni (Placerias_hesternus Moghreberia_nmachouensis ))))(Dinodontosaurus_tener (Dinodontosaurus_brevirostris MCP_1645_PV )))))))))(Lystrosaurus_declivis Lystrosaurus_murrayi )))*
(Aulacephalodon_bainii ((Dicynodon_angielczyki (Rhinodicynodon_gracile (Shansiodon ((Tetragonias_njalilus Vinceria_andina )((Acratophorus_argentinensis ((Rhadiodromus (Dolichuranus_primaevus (Wadiasaurus_indicus (Shaanbeikannemeyeria (Kannemeyeria_simocephalus Kannemeyeria_lophorhinus )))))(Sinokannemeyeria (Parakannemeyeria Xiyukannemeyeria_brevirostris ))))((Angonisaurus_cruickshanki (((Ufudocyclops_mukanelai Stahleckeria_potens )(Sangusaurus_parringtonii (Ischigualastia_jenseni Jachaleria_candelariensis )))(Argodicynodon_boreni (Placerias_hesternus Moghreberia_nmachouensis ))))(Dinodontosaurus_tener (Dinodontosaurus_brevirostris MCP_1645_PV ))))))))(Lystrosaurus_declivis Lystrosaurus_murrayi )))*
(Aulacephalodon_bainii ((Dicynodon_angielczyki ((Shansiodon (Vinceria_andina ((Rhadiodromus (Acratophorus_argentinensis ((Dolichuranus_primaevus (Wadiasaurus_indicus (Shaanbeikannemeyeria (Kannemeyeria_simocephalus Kannemeyeria_lophorhinus ))))(Sinokannemeyeria (Parakannemeyeria Xiyukannemeyeria_brevirostris )))))((Angonisaurus_cruickshanki (((Ufudocyclops_mukanelai Stahleckeria_potens )(Sangusaurus_parringtonii (Ischigualastia_jenseni Jachaleria_candelariensis )))(Argodicynodon_boreni (Placerias_hesternus Moghreberia_nmachouensis ))))(Dinodontosaurus_tener (Dinodontosaurus_brevirostris MCP_1645_PV ))))))(Tetragonias_njalilus Rhinodicynodon_gracile )))(Lystrosaurus_declivis Lystrosaurus_murrayi )))*
(Aulacephalodon_bainii ((Dicynodon_angielczyki ((Shansiodon (Vinceria_andina ((Acratophorus_argentinensis ((Rhadiodromus (Dolichuranus_primaevus (Wadiasaurus_indicus (Shaanbeikannemeyeria (Kannemeyeria_simocephalus Kannemeyeria_lophorhinus )))))(Sinokannemeyeria (Parakannemeyeria Xiyukannemeyeria_brevirostris ))))((Angonisaurus_cruickshanki (((Ufudocyclops_mukanelai (Stahleckeria_potens Sangusaurus_parringtonii ))(Ischigualastia_jenseni Jachaleria_candelariensis ))(Argodicynodon_boreni (Placerias_hesternus Moghreberia_nmachouensis ))))(Dinodontosaurus_tener (Dinodontosaurus_brevirostris MCP_1645_PV ))))))(Tetragonias_njalilus Rhinodicynodon_gracile )))(Lystrosaurus_declivis Lystrosaurus_murrayi )))*
(Aulacephalodon_bainii (Dicynodon_angielczyki ((Lystrosaurus_declivis Lystrosaurus_murrayi )((Vinceria_andina (Shansiodon (Tetragonias_njalilus Rhinodicynodon_gracile )))((Acratophorus_argentinensis ((Rhadiodromus (Dolichuranus_primaevus (Wadiasaurus_indicus (Shaanbeikannemeyeria (Kannemeyeria_simocephalus Kannemeyeria_lophorhinus )))))(Sinokannemeyeria (Parakannemeyeria Xiyukannemeyeria_brevirostris ))))((Angonisaurus_cruickshanki (((Ufudocyclops_mukanelai Stahleckeria_potens )(Sangusaurus_parringtonii (Ischigualastia_jenseni Jachaleria_candelariensis )))(Argodicynodon_boreni (Placerias_hesternus Moghreberia_nmachouensis ))))(Dinodontosaurus_tener (Dinodontosaurus_brevirostris MCP_1645_PV ))))))))*
(Aulacephalodon_bainii (Dicynodon_angielczyki ((Lystrosaurus_declivis Lystrosaurus_murrayi )(((Shansiodon Vinceria_andina )((Acratophorus_argentinensis ((Rhadiodromus (Dolichuranus_primaevus (Wadiasaurus_indicus (Shaanbeikannemeyeria (Kannemeyeria_simocephalus Kannemeyeria_lophorhinus )))))(Sinokannemeyeria (Parakannemeyeria Xiyukannemeyeria_brevirostris ))))((Angonisaurus_cruickshanki (((Ufudocyclops_mukanelai Stahleckeria_potens )(Sangusaurus_parringtonii (Ischigualastia_jenseni Jachaleria_candelariensis )))(Argodicynodon_boreni (Placerias_hesternus Moghreberia_nmachouensis ))))(Dinodontosaurus_tener (Dinodontosaurus_brevirostris MCP_1645_PV )))))(Tetragonias_njalilus Rhinodicynodon_gracile )))))*
(Aulacephalodon_bainii (Dicynodon_angielczyki ((Lystrosaurus_declivis Lystrosaurus_murrayi )((Vinceria_andina (Shansiodon (Tetragonias_njalilus Rhinodicynodon_gracile )))(((Acratophorus_argentinensis (Dolichuranus_primaevus (Wadiasaurus_indicus (Shaanbeikannemeyeria (Kannemeyeria_simocephalus Kannemeyeria_lophorhinus )))))(Rhadiodromus (Sinokannemeyeria (Parakannemeyeria Xiyukannemeyeria_brevirostris ))))((Angonisaurus_cruickshanki (((Ufudocyclops_mukanelai Stahleckeria_potens )(Sangusaurus_parringtonii (Ischigualastia_jenseni Jachaleria_candelariensis )))(Argodicynodon_boreni (Placerias_hesternus Moghreberia_nmachouensis ))))(Dinodontosaurus_tener (Dinodontosaurus_brevirostris MCP_1645_PV ))))))))*
(Aulacephalodon_bainii (Dicynodon_angielczyki ((Lystrosaurus_declivis Lystrosaurus_murrayi )((Vinceria_andina (Shansiodon (Tetragonias_njalilus Rhinodicynodon_gracile )))((Acratophorus_argentinensis ((Rhadiodromus (Shaanbeikannemeyeria ((Kannemeyeria_simocephalus Kannemeyeria_lophorhinus )(Dolichuranus_primaevus Wadiasaurus_indicus ))))(Sinokannemeyeria (Parakannemeyeria Xiyukannemeyeria_brevirostris ))))((Angonisaurus_cruickshanki (((Ufudocyclops_mukanelai Stahleckeria_potens )(Sangusaurus_parringtonii (Ischigualastia_jenseni Jachaleria_candelariensis )))(Argodicynodon_boreni (Placerias_hesternus Moghreberia_nmachouensis ))))(Dinodontosaurus_tener (Dinodontosaurus_brevirostris MCP_1645_PV ))))))))*
(Aulacephalodon_bainii (Dicynodon_angielczyki ((Lystrosaurus_declivis Lystrosaurus_murrayi )((Vinceria_andina (Shansiodon (Tetragonias_njalilus Rhinodicynodon_gracile )))(((Rhadiodromus (Shaanbeikannemeyeria (Acratophorus_argentinensis ((Kannemeyeria_simocephalus Kannemeyeria_lophorhinus )(Dolichuranus_primaevus Wadiasaurus_indicus )))))(Sinokannemeyeria (Parakannemeyeria Xiyukannemeyeria_brevirostris )))((Angonisaurus_cruickshanki (((Ufudocyclops_mukanelai Stahleckeria_potens )(Sangusaurus_parringtonii (Ischigualastia_jenseni Jachaleria_candelariensis )))(Argodicynodon_boreni (Placerias_hesternus Moghreberia_nmachouensis ))))(Dinodontosaurus_tener (Dinodontosaurus_brevirostris MCP_1645_PV ))))))))*
(Aulacephalodon_bainii (Dicynodon_angielczyki ((Lystrosaurus_declivis Lystrosaurus_murrayi )((Vinceria_andina (Shansiodon (Tetragonias_njalilus Rhinodicynodon_gracile )))((Acratophorus_argentinensis ((Rhadiodromus (Shaanbeikannemeyeria (Wadiasaurus_indicus (Kannemeyeria_simocephalus Kannemeyeria_lophorhinus ))))(Sinokannemeyeria (Parakannemeyeria Xiyukannemeyeria_brevirostris ))))((Dolichuranus_primaevus (Dinodontosaurus_tener (Dinodontosaurus_brevirostris MCP_1645_PV )))(Angonisaurus_cruickshanki (((Ufudocyclops_mukanelai Stahleckeria_potens )(Sangusaurus_parringtonii (Ischigualastia_jenseni Jachaleria_candelariensis )))(Argodicynodon_boreni (Placerias_hesternus Moghreberia_nmachouensis ))))))))))*
(Aulacephalodon_bainii (Dicynodon_angielczyki ((Lystrosaurus_declivis Lystrosaurus_murrayi )((Vinceria_andina (Shansiodon (Tetragonias_njalilus Rhinodicynodon_gracile )))(((Acratophorus_argentinensis Wadiasaurus_indicus )((Rhadiodromus (Shaanbeikannemeyeria (Dolichuranus_primaevus (Kannemeyeria_simocephalus Kannemeyeria_lophorhinus ))))(Sinokannemeyeria (Parakannemeyeria Xiyukannemeyeria_brevirostris ))))((Angonisaurus_cruickshanki (((Ufudocyclops_mukanelai Stahleckeria_potens )(Sangusaurus_parringtonii (Ischigualastia_jenseni Jachaleria_candelariensis )))(Argodicynodon_boreni (Placerias_hesternus Moghreberia_nmachouensis ))))(Dinodontosaurus_tener (Dinodontosaurus_brevirostris MCP_1645_PV ))))))))*
(Aulacephalodon_bainii (Dicynodon_angielczyki ((Lystrosaurus_declivis Lystrosaurus_murrayi )((Vinceria_andina (Shansiodon (Tetragonias_njalilus Rhinodicynodon_gracile )))((Acratophorus_argentinensis ((Rhadiodromus (Shaanbeikannemeyeria (Dolichuranus_primaevus (Kannemeyeria_simocephalus (Kannemeyeria_lophorhinus Wadiasaurus_indicus )))))(Sinokannemeyeria (Parakannemeyeria Xiyukannemeyeria_brevirostris ))))((Angonisaurus_cruickshanki (((Ufudocyclops_mukanelai Stahleckeria_potens )(Sangusaurus_parringtonii (Ischigualastia_jenseni Jachaleria_candelariensis )))(Argodicynodon_boreni (Placerias_hesternus Moghreberia_nmachouensis ))))(Dinodontosaurus_tener (Dinodontosaurus_brevirostris MCP_1645_PV ))))))))*
(Aulacephalodon_bainii (Dicynodon_angielczyki ((Lystrosaurus_declivis Lystrosaurus_murrayi )((Vinceria_andina (Shansiodon (Tetragonias_njalilus Rhinodicynodon_gracile )))((Acratophorus_argentinensis ((Rhadiodromus (Shaanbeikannemeyeria ((Kannemeyeria_simocephalus Kannemeyeria_lophorhinus )(Dolichuranus_primaevus Wadiasaurus_indicus ))))(Sinokannemeyeria (Parakannemeyeria Xiyukannemeyeria_brevirostris ))))((Angonisaurus_cruickshanki (((Ufudocyclops_mukanelai (Stahleckeria_potens Sangusaurus_parringtonii ))(Ischigualastia_jenseni Jachaleria_candelariensis ))(Argodicynodon_boreni (Placerias_hesternus Moghreberia_nmachouensis ))))(Dinodontosaurus_tener (Dinodontosaurus_brevirostris MCP_1645_PV ))))))))*
(Aulacephalodon_bainii (Dicynodon_angielczyki ((Lystrosaurus_declivis Lystrosaurus_murrayi )(Rhinodicynodon_gracile (Shansiodon (Tetragonias_njalilus (Vinceria_andina ((Acratophorus_argentinensis ((Rhadiodromus (Dolichuranus_primaevus (Wadiasaurus_indicus (Shaanbeikannemeyeria (Kannemeyeria_simocephalus Kannemeyeria_lophorhinus )))))(Sinokannemeyeria (Parakannemeyeria Xiyukannemeyeria_brevirostris ))))((Angonisaurus_cruickshanki (((Ufudocyclops_mukanelai Stahleckeria_potens )(Sangusaurus_parringtonii (Ischigualastia_jenseni Jachaleria_candelariensis )))(Argodicynodon_boreni (Placerias_hesternus Moghreberia_nmachouensis ))))(Dinodontosaurus_tener (Dinodontosaurus_brevirostris MCP_1645_PV )))))))))))*
(Aulacephalodon_bainii (Dicynodon_angielczyki ((Lystrosaurus_declivis Lystrosaurus_murrayi )(Rhinodicynodon_gracile (Shansiodon (Tetragonias_njalilus (Vinceria_andina ((Rhadiodromus (Acratophorus_argentinensis ((Dolichuranus_primaevus (Wadiasaurus_indicus (Shaanbeikannemeyeria (Kannemeyeria_simocephalus Kannemeyeria_lophorhinus ))))(Sinokannemeyeria (Parakannemeyeria Xiyukannemeyeria_brevirostris )))))((Angonisaurus_cruickshanki (((Ufudocyclops_mukanelai Stahleckeria_potens )(Sangusaurus_parringtonii (Ischigualastia_jenseni Jachaleria_candelariensis )))(Argodicynodon_boreni (Placerias_hesternus Moghreberia_nmachouensis ))))(Dinodontosaurus_tener (Dinodontosaurus_brevirostris MCP_1645_PV )))))))))))*
(Aulacephalodon_bainii (Dicynodon_angielczyki ((Lystrosaurus_declivis Lystrosaurus_murrayi )(Rhinodicynodon_gracile (Shansiodon (Tetragonias_njalilus (Vinceria_andina ((Acratophorus_argentinensis ((Rhadiodromus (Shaanbeikannemeyeria (Dolichuranus_primaevus (Wadiasaurus_indicus (Kannemeyeria_simocephalus Kannemeyeria_lophorhinus )))))(Sinokannemeyeria (Parakannemeyeria Xiyukannemeyeria_brevirostris ))))((Angonisaurus_cruickshanki (((Ufudocyclops_mukanelai Stahleckeria_potens )(Sangusaurus_parringtonii (Ischigualastia_jenseni Jachaleria_candelariensis )))(Argodicynodon_boreni (Placerias_hesternus Moghreberia_nmachouensis ))))(Dinodontosaurus_tener (Dinodontosaurus_brevirostris MCP_1645_PV )))))))))))*
(Aulacephalodon_bainii (Dicynodon_angielczyki ((Lystrosaurus_declivis Lystrosaurus_murrayi )(Rhinodicynodon_gracile (Shansiodon (Tetragonias_njalilus (Vinceria_andina ((Acratophorus_argentinensis ((Rhadiodromus (Dolichuranus_primaevus (Wadiasaurus_indicus (Shaanbeikannemeyeria (Kannemeyeria_simocephalus Kannemeyeria_lophorhinus )))))(Sinokannemeyeria (Parakannemeyeria Xiyukannemeyeria_brevirostris ))))((Angonisaurus_cruickshanki (((Ufudocyclops_mukanelai (Stahleckeria_potens Sangusaurus_parringtonii ))(Ischigualastia_jenseni Jachaleria_candelariensis ))(Argodicynodon_boreni (Placerias_hesternus Moghreberia_nmachouensis ))))(Dinodontosaurus_tener (Dinodontosaurus_brevirostris MCP_1645_PV )))))))))))*
(Aulacephalodon_bainii (Dicynodon_angielczyki ((Lystrosaurus_declivis Lystrosaurus_murrayi )(Rhinodicynodon_gracile (Shansiodon (Tetragonias_njalilus (Vinceria_andina ((Acratophorus_argentinensis ((Rhadiodromus (Shaanbeikannemeyeria ((Kannemeyeria_simocephalus Kannemeyeria_lophorhinus )(Dolichuranus_primaevus Wadiasaurus_indicus ))))(Sinokannemeyeria (Parakannemeyeria Xiyukannemeyeria_brevirostris ))))((Angonisaurus_cruickshanki (((Ufudocyclops_mukanelai Stahleckeria_potens )(Sangusaurus_parringtonii (Ischigualastia_jenseni Jachaleria_candelariensis )))(Argodicynodon_boreni (Placerias_hesternus Moghreberia_nmachouensis ))))(Dinodontosaurus_tener (Dinodontosaurus_brevirostris MCP_1645_PV )))))))))))*
(Aulacephalodon_bainii (Dicynodon_angielczyki ((Lystrosaurus_declivis Lystrosaurus_murrayi )(Rhinodicynodon_gracile (Shansiodon (Tetragonias_njalilus (Vinceria_andina ((Acratophorus_argentinensis (Rhadiodromus (((Kannemeyeria_simocephalus Kannemeyeria_lophorhinus )(Dolichuranus_primaevus Wadiasaurus_indicus ))(Shaanbeikannemeyeria (Xiyukannemeyeria_brevirostris (Sinokannemeyeria Parakannemeyeria ))))))((Angonisaurus_cruickshanki (((Ufudocyclops_mukanelai Stahleckeria_potens )(Sangusaurus_parringtonii (Ischigualastia_jenseni Jachaleria_candelariensis )))(Argodicynodon_boreni (Placerias_hesternus Moghreberia_nmachouensis ))))(Dinodontosaurus_tener (Dinodontosaurus_brevirostris MCP_1645_PV )))))))))))*
(Aulacephalodon_bainii ((Dicynodon_angielczyki (Rhinodicynodon_gracile (Shansiodon (Tetragonias_njalilus (Vinceria_andina ((Acratophorus_argentinensis ((Rhadiodromus (Shaanbeikannemeyeria ((Kannemeyeria_simocephalus Kannemeyeria_lophorhinus )(Dolichuranus_primaevus Wadiasaurus_indicus ))))(Sinokannemeyeria (Parakannemeyeria Xiyukannemeyeria_brevirostris ))))((Angonisaurus_cruickshanki (((Ufudocyclops_mukanelai Stahleckeria_potens )(Sangusaurus_parringtonii (Ischigualastia_jenseni Jachaleria_candelariensis )))(Argodicynodon_boreni (Placerias_hesternus Moghreberia_nmachouensis ))))(Dinodontosaurus_tener (Dinodontosaurus_brevirostris MCP_1645_PV )))))))))(Lystrosaurus_declivis Lystrosaurus_murrayi )))*
(Aulacephalodon_bainii (Dicynodon_angielczyki ((Lystrosaurus_declivis Lystrosaurus_murrayi )(Rhinodicynodon_gracile (Shansiodon (Tetragonias_njalilus (Vinceria_andina ((Acratophorus_argentinensis ((Rhadiodromus (Shaanbeikannemeyeria (Wadiasaurus_indicus (Kannemeyeria_simocephalus Kannemeyeria_lophorhinus ))))(Sinokannemeyeria (Parakannemeyeria Xiyukannemeyeria_brevirostris ))))((Dolichuranus_primaevus (Dinodontosaurus_tener (Dinodontosaurus_brevirostris MCP_1645_PV )))(Angonisaurus_cruickshanki (((Ufudocyclops_mukanelai Stahleckeria_potens )(Sangusaurus_parringtonii (Ischigualastia_jenseni Jachaleria_candelariensis )))(Argodicynodon_boreni (Placerias_hesternus Moghreberia_nmachouensis )))))))))))))*
(Aulacephalodon_bainii (Dicynodon_angielczyki ((Lystrosaurus_declivis Lystrosaurus_murrayi )(Rhinodicynodon_gracile (Shansiodon (Tetragonias_njalilus (Vinceria_andina ((Acratophorus_argentinensis ((Rhadiodromus (Shaanbeikannemeyeria (Dolichuranus_primaevus (Kannemeyeria_simocephalus (Kannemeyeria_lophorhinus Wadiasaurus_indicus )))))(Sinokannemeyeria (Parakannemeyeria Xiyukannemeyeria_brevirostris ))))((Angonisaurus_cruickshanki (((Ufudocyclops_mukanelai Stahleckeria_potens )(Sangusaurus_parringtonii (Ischigualastia_jenseni Jachaleria_candelariensis )))(Argodicynodon_boreni (Placerias_hesternus Moghreberia_nmachouensis ))))(Dinodontosaurus_tener (Dinodontosaurus_brevirostris MCP_1645_PV )))))))))))*
(Aulacephalodon_bainii (Dicynodon_angielczyki ((Lystrosaurus_declivis Lystrosaurus_murrayi )(Rhinodicynodon_gracile (Shansiodon (Tetragonias_njalilus (Vinceria_andina (((Acratophorus_argentinensis Wadiasaurus_indicus )((Rhadiodromus (Shaanbeikannemeyeria (Dolichuranus_primaevus (Kannemeyeria_simocephalus Kannemeyeria_lophorhinus ))))(Sinokannemeyeria (Parakannemeyeria Xiyukannemeyeria_brevirostris ))))((Angonisaurus_cruickshanki (((Ufudocyclops_mukanelai Stahleckeria_potens )(Sangusaurus_parringtonii (Ischigualastia_jenseni Jachaleria_candelariensis )))(Argodicynodon_boreni (Placerias_hesternus Moghreberia_nmachouensis ))))(Dinodontosaurus_tener (Dinodontosaurus_brevirostris MCP_1645_PV )))))))))))*
(Aulacephalodon_bainii (Dicynodon_angielczyki ((Lystrosaurus_declivis Lystrosaurus_murrayi )(Rhinodicynodon_gracile (Shansiodon (Tetragonias_njalilus (Vinceria_andina ((Acratophorus_argentinensis ((Rhadiodromus (Shaanbeikannemeyeria (Dolichuranus_primaevus (Kannemeyeria_simocephalus (Kannemeyeria_lophorhinus Wadiasaurus_indicus )))))(Sinokannemeyeria (Parakannemeyeria Xiyukannemeyeria_brevirostris ))))((Angonisaurus_cruickshanki (((Ufudocyclops_mukanelai (Stahleckeria_potens Sangusaurus_parringtonii ))(Ischigualastia_jenseni Jachaleria_candelariensis ))(Argodicynodon_boreni (Placerias_hesternus Moghreberia_nmachouensis ))))(Dinodontosaurus_tener (Dinodontosaurus_brevirostris MCP_1645_PV )))))))))))*
(Aulacephalodon_bainii ((Dicynodon_angielczyki (Rhinodicynodon_gracile (Shansiodon (Tetragonias_njalilus (Vinceria_andina ((Acratophorus_argentinensis ((Rhadiodromus (Shaanbeikannemeyeria (Dolichuranus_primaevus (Kannemeyeria_simocephalus (Kannemeyeria_lophorhinus Wadiasaurus_indicus )))))(Sinokannemeyeria (Parakannemeyeria Xiyukannemeyeria_brevirostris ))))((Angonisaurus_cruickshanki (((Ufudocyclops_mukanelai Stahleckeria_potens )(Sangusaurus_parringtonii (Ischigualastia_jenseni Jachaleria_candelariensis )))(Argodicynodon_boreni (Placerias_hesternus Moghreberia_nmachouensis ))))(Dinodontosaurus_tener (Dinodontosaurus_brevirostris MCP_1645_PV )))))))))(Lystrosaurus_declivis Lystrosaurus_murrayi )))*
(Aulacephalodon_bainii (Dicynodon_angielczyki ((Lystrosaurus_declivis Lystrosaurus_murrayi )(Rhinodicynodon_gracile (Shansiodon (Tetragonias_njalilus (Vinceria_andina ((Acratophorus_argentinensis (Rhadiodromus ((Dolichuranus_primaevus (Kannemeyeria_simocephalus (Kannemeyeria_lophorhinus Wadiasaurus_indicus )))(Shaanbeikannemeyeria (Sinokannemeyeria (Parakannemeyeria Xiyukannemeyeria_brevirostris ))))))((Angonisaurus_cruickshanki (((Ufudocyclops_mukanelai Stahleckeria_potens )(Sangusaurus_parringtonii (Ischigualastia_jenseni Jachaleria_candelariensis )))(Argodicynodon_boreni (Placerias_hesternus Moghreberia_nmachouensis ))))(Dinodontosaurus_tener (Dinodontosaurus_brevirostris MCP_1645_PV )))))))))))*
(Aulacephalodon_bainii (Dicynodon_angielczyki ((Lystrosaurus_declivis Lystrosaurus_murrayi )(Rhinodicynodon_gracile (Shansiodon (Tetragonias_njalilus (Vinceria_andina ((Acratophorus_argentinensis (Rhadiodromus ((Dolichuranus_primaevus (Kannemeyeria_simocephalus (Kannemeyeria_lophorhinus Wadiasaurus_indicus )))(Shaanbeikannemeyeria (Xiyukannemeyeria_brevirostris (Sinokannemeyeria Parakannemeyeria ))))))((Angonisaurus_cruickshanki (((Ufudocyclops_mukanelai Stahleckeria_potens )(Sangusaurus_parringtonii (Ischigualastia_jenseni Jachaleria_candelariensis )))(Argodicynodon_boreni (Placerias_hesternus Moghreberia_nmachouensis ))))(Dinodontosaurus_tener (Dinodontosaurus_brevirostris MCP_1645_PV )))))))))))*
(Aulacephalodon_bainii (Dicynodon_angielczyki ((Lystrosaurus_declivis Lystrosaurus_murrayi )(Rhinodicynodon_gracile (Shansiodon (Tetragonias_njalilus (Vinceria_andina ((Acratophorus_argentinensis ((Rhadiodromus (Shaanbeikannemeyeria (Kannemeyeria_simocephalus Kannemeyeria_lophorhinus Wadiasaurus_indicus )))(Sinokannemeyeria (Parakannemeyeria Xiyukannemeyeria_brevirostris ))))((Dolichuranus_primaevus (Dinodontosaurus_tener (Dinodontosaurus_brevirostris MCP_1645_PV )))(Angonisaurus_cruickshanki (((Ufudocyclops_mukanelai Stahleckeria_potens )(Sangusaurus_parringtonii (Ischigualastia_jenseni Jachaleria_candelariensis )))(Argodicynodon_boreni (Placerias_hesternus Moghreberia_nmachouensis )))))))))))))*
(Aulacephalodon_bainii (Dicynodon_angielczyki ((Lystrosaurus_declivis Lystrosaurus_murrayi )(Rhinodicynodon_gracile (Shansiodon (Vinceria_andina (Tetragonias_njalilus ((Acratophorus_argentinensis ((Rhadiodromus (Dolichuranus_primaevus (Wadiasaurus_indicus (Shaanbeikannemeyeria (Kannemeyeria_simocephalus Kannemeyeria_lophorhinus )))))(Sinokannemeyeria (Parakannemeyeria Xiyukannemeyeria_brevirostris ))))((Angonisaurus_cruickshanki (((Ufudocyclops_mukanelai Stahleckeria_potens )(Sangusaurus_parringtonii (Ischigualastia_jenseni Jachaleria_candelariensis )))(Argodicynodon_boreni (Placerias_hesternus Moghreberia_nmachouensis ))))(Dinodontosaurus_tener (Dinodontosaurus_brevirostris MCP_1645_PV )))))))))))*
(Aulacephalodon_bainii (Dicynodon_angielczyki ((Lystrosaurus_declivis Lystrosaurus_murrayi )(Rhinodicynodon_gracile (Tetragonias_njalilus (Shansiodon (Vinceria_andina ((Acratophorus_argentinensis ((Rhadiodromus (Dolichuranus_primaevus (Wadiasaurus_indicus (Shaanbeikannemeyeria (Kannemeyeria_simocephalus Kannemeyeria_lophorhinus )))))(Sinokannemeyeria (Parakannemeyeria Xiyukannemeyeria_brevirostris ))))((Angonisaurus_cruickshanki (((Ufudocyclops_mukanelai Stahleckeria_potens )(Sangusaurus_parringtonii (Ischigualastia_jenseni Jachaleria_candelariensis )))(Argodicynodon_boreni (Placerias_hesternus Moghreberia_nmachouensis ))))(Dinodontosaurus_tener (Dinodontosaurus_brevirostris MCP_1645_PV )))))))))))*
(Aulacephalodon_bainii (Dicynodon_angielczyki ((Lystrosaurus_declivis Lystrosaurus_murrayi )(Rhinodicynodon_gracile (Shansiodon ((Tetragonias_njalilus Vinceria_andina )((Acratophorus_argentinensis ((Rhadiodromus (Dolichuranus_primaevus (Wadiasaurus_indicus (Shaanbeikannemeyeria (Kannemeyeria_simocephalus Kannemeyeria_lophorhinus )))))(Sinokannemeyeria (Parakannemeyeria Xiyukannemeyeria_brevirostris ))))((Angonisaurus_cruickshanki (((Ufudocyclops_mukanelai Stahleckeria_potens )(Sangusaurus_parringtonii (Ischigualastia_jenseni Jachaleria_candelariensis )))(Argodicynodon_boreni (Placerias_hesternus Moghreberia_nmachouensis ))))(Dinodontosaurus_tener (Dinodontosaurus_brevirostris MCP_1645_PV ))))))))))*
(Aulacephalodon_bainii (Dicynodon_angielczyki ((Lystrosaurus_declivis Lystrosaurus_murrayi )((Shansiodon (Vinceria_andina ((Rhadiodromus (Acratophorus_argentinensis ((Dolichuranus_primaevus (Wadiasaurus_indicus (Shaanbeikannemeyeria (Kannemeyeria_simocephalus Kannemeyeria_lophorhinus ))))(Sinokannemeyeria (Parakannemeyeria Xiyukannemeyeria_brevirostris )))))((Angonisaurus_cruickshanki (((Ufudocyclops_mukanelai Stahleckeria_potens )(Sangusaurus_parringtonii (Ischigualastia_jenseni Jachaleria_candelariensis )))(Argodicynodon_boreni (Placerias_hesternus Moghreberia_nmachouensis ))))(Dinodontosaurus_tener (Dinodontosaurus_brevirostris MCP_1645_PV ))))))(Tetragonias_njalilus Rhinodicynodon_gracile )))))*
(Aulacephalodon_bainii ((Dicynodon_angielczyki (Rhinodicynodon_gracile (Shansiodon (Tetragonias_njalilus (Vinceria_andina ((Rhadiodromus (Acratophorus_argentinensis ((Dolichuranus_primaevus (Wadiasaurus_indicus (Shaanbeikannemeyeria (Kannemeyeria_simocephalus Kannemeyeria_lophorhinus ))))(Sinokannemeyeria (Parakannemeyeria Xiyukannemeyeria_brevirostris )))))((Angonisaurus_cruickshanki (((Ufudocyclops_mukanelai Stahleckeria_potens )(Sangusaurus_parringtonii (Ischigualastia_jenseni Jachaleria_candelariensis )))(Argodicynodon_boreni (Placerias_hesternus Moghreberia_nmachouensis ))))(Dinodontosaurus_tener (Dinodontosaurus_brevirostris MCP_1645_PV )))))))))(Lystrosaurus_declivis Lystrosaurus_murrayi )))*
(Aulacephalodon_bainii ((Dicynodon_angielczyki (Rhinodicynodon_gracile (Shansiodon (Vinceria_andina (Tetragonias_njalilus ((Rhadiodromus (Acratophorus_argentinensis ((Dolichuranus_primaevus (Wadiasaurus_indicus (Shaanbeikannemeyeria (Kannemeyeria_simocephalus Kannemeyeria_lophorhinus ))))(Sinokannemeyeria (Parakannemeyeria Xiyukannemeyeria_brevirostris )))))((Angonisaurus_cruickshanki (((Ufudocyclops_mukanelai Stahleckeria_potens )(Sangusaurus_parringtonii (Ischigualastia_jenseni Jachaleria_candelariensis )))(Argodicynodon_boreni (Placerias_hesternus Moghreberia_nmachouensis ))))(Dinodontosaurus_tener (Dinodontosaurus_brevirostris MCP_1645_PV )))))))))(Lystrosaurus_declivis Lystrosaurus_murrayi )))*
(Aulacephalodon_bainii ((Dicynodon_angielczyki (Rhinodicynodon_gracile (Shansiodon ((Tetragonias_njalilus Vinceria_andina )((Rhadiodromus (Acratophorus_argentinensis ((Dolichuranus_primaevus (Wadiasaurus_indicus (Shaanbeikannemeyeria (Kannemeyeria_simocephalus Kannemeyeria_lophorhinus ))))(Sinokannemeyeria (Parakannemeyeria Xiyukannemeyeria_brevirostris )))))((Angonisaurus_cruickshanki (((Ufudocyclops_mukanelai Stahleckeria_potens )(Sangusaurus_parringtonii (Ischigualastia_jenseni Jachaleria_candelariensis )))(Argodicynodon_boreni (Placerias_hesternus Moghreberia_nmachouensis ))))(Dinodontosaurus_tener (Dinodontosaurus_brevirostris MCP_1645_PV ))))))))(Lystrosaurus_declivis Lystrosaurus_murrayi )))*
(Aulacephalodon_bainii (Dicynodon_angielczyki ((Lystrosaurus_declivis Lystrosaurus_murrayi )((Shansiodon (Vinceria_andina ((Acratophorus_argentinensis ((Rhadiodromus (Dolichuranus_primaevus (Wadiasaurus_indicus (Shaanbeikannemeyeria (Kannemeyeria_simocephalus Kannemeyeria_lophorhinus )))))(Sinokannemeyeria (Parakannemeyeria Xiyukannemeyeria_brevirostris ))))((Angonisaurus_cruickshanki (((Ufudocyclops_mukanelai (Stahleckeria_potens Sangusaurus_parringtonii ))(Ischigualastia_jenseni Jachaleria_candelariensis ))(Argodicynodon_boreni (Placerias_hesternus Moghreberia_nmachouensis ))))(Dinodontosaurus_tener (Dinodontosaurus_brevirostris MCP_1645_PV ))))))(Tetragonias_njalilus Rhinodicynodon_gracile )))))*
(Aulacephalodon_bainii ((Dicynodon_angielczyki (Rhinodicynodon_gracile (Shansiodon (Tetragonias_njalilus (Vinceria_andina ((Acratophorus_argentinensis ((Rhadiodromus (Dolichuranus_primaevus (Wadiasaurus_indicus (Shaanbeikannemeyeria (Kannemeyeria_simocephalus Kannemeyeria_lophorhinus )))))(Sinokannemeyeria (Parakannemeyeria Xiyukannemeyeria_brevirostris ))))((Angonisaurus_cruickshanki (((Ufudocyclops_mukanelai (Stahleckeria_potens Sangusaurus_parringtonii ))(Ischigualastia_jenseni Jachaleria_candelariensis ))(Argodicynodon_boreni (Placerias_hesternus Moghreberia_nmachouensis ))))(Dinodontosaurus_tener (Dinodontosaurus_brevirostris MCP_1645_PV )))))))))(Lystrosaurus_declivis Lystrosaurus_murrayi )))*
(Aulacephalodon_bainii ((Dicynodon_angielczyki (Rhinodicynodon_gracile (Shansiodon (Vinceria_andina (Tetragonias_njalilus ((Acratophorus_argentinensis ((Rhadiodromus (Dolichuranus_primaevus (Wadiasaurus_indicus (Shaanbeikannemeyeria (Kannemeyeria_simocephalus Kannemeyeria_lophorhinus )))))(Sinokannemeyeria (Parakannemeyeria Xiyukannemeyeria_brevirostris ))))((Angonisaurus_cruickshanki (((Ufudocyclops_mukanelai (Stahleckeria_potens Sangusaurus_parringtonii ))(Ischigualastia_jenseni Jachaleria_candelariensis ))(Argodicynodon_boreni (Placerias_hesternus Moghreberia_nmachouensis ))))(Dinodontosaurus_tener (Dinodontosaurus_brevirostris MCP_1645_PV )))))))))(Lystrosaurus_declivis Lystrosaurus_murrayi )))*
(Aulacephalodon_bainii ((Dicynodon_angielczyki (Rhinodicynodon_gracile (Shansiodon ((Tetragonias_njalilus Vinceria_andina )((Acratophorus_argentinensis ((Rhadiodromus (Dolichuranus_primaevus (Wadiasaurus_indicus (Shaanbeikannemeyeria (Kannemeyeria_simocephalus Kannemeyeria_lophorhinus )))))(Sinokannemeyeria (Parakannemeyeria Xiyukannemeyeria_brevirostris ))))((Angonisaurus_cruickshanki (((Ufudocyclops_mukanelai (Stahleckeria_potens Sangusaurus_parringtonii ))(Ischigualastia_jenseni Jachaleria_candelariensis ))(Argodicynodon_boreni (Placerias_hesternus Moghreberia_nmachouensis ))))(Dinodontosaurus_tener (Dinodontosaurus_brevirostris MCP_1645_PV ))))))))(Lystrosaurus_declivis Lystrosaurus_murrayi )))*
(Aulacephalodon_bainii (Dicynodon_angielczyki ((Lystrosaurus_declivis Lystrosaurus_murrayi )((Vinceria_andina (Shansiodon (Tetragonias_njalilus Rhinodicynodon_gracile )))((Rhadiodromus (Acratophorus_argentinensis ((Dolichuranus_primaevus (Wadiasaurus_indicus (Shaanbeikannemeyeria (Kannemeyeria_simocephalus Kannemeyeria_lophorhinus ))))(Sinokannemeyeria (Parakannemeyeria Xiyukannemeyeria_brevirostris )))))((Angonisaurus_cruickshanki (((Ufudocyclops_mukanelai Stahleckeria_potens )(Sangusaurus_parringtonii (Ischigualastia_jenseni Jachaleria_candelariensis )))(Argodicynodon_boreni (Placerias_hesternus Moghreberia_nmachouensis ))))(Dinodontosaurus_tener (Dinodontosaurus_brevirostris MCP_1645_PV ))))))))*
(Aulacephalodon_bainii (Dicynodon_angielczyki ((Lystrosaurus_declivis Lystrosaurus_murrayi )((Vinceria_andina (Shansiodon (Tetragonias_njalilus Rhinodicynodon_gracile )))((Acratophorus_argentinensis ((Rhadiodromus (Shaanbeikannemeyeria (Dolichuranus_primaevus (Wadiasaurus_indicus (Kannemeyeria_simocephalus Kannemeyeria_lophorhinus )))))(Sinokannemeyeria (Parakannemeyeria Xiyukannemeyeria_brevirostris ))))((Angonisaurus_cruickshanki (((Ufudocyclops_mukanelai Stahleckeria_potens )(Sangusaurus_parringtonii (Ischigualastia_jenseni Jachaleria_candelariensis )))(Argodicynodon_boreni (Placerias_hesternus Moghreberia_nmachouensis ))))(Dinodontosaurus_tener (Dinodontosaurus_brevirostris MCP_1645_PV ))))))))*
(Aulacephalodon_bainii (Dicynodon_angielczyki ((Lystrosaurus_declivis Lystrosaurus_murrayi )((Vinceria_andina (Shansiodon (Tetragonias_njalilus Rhinodicynodon_gracile )))((Acratophorus_argentinensis ((Rhadiodromus (Dolichuranus_primaevus (Wadiasaurus_indicus (Shaanbeikannemeyeria (Kannemeyeria_simocephalus Kannemeyeria_lophorhinus )))))(Sinokannemeyeria (Parakannemeyeria Xiyukannemeyeria_brevirostris ))))((Angonisaurus_cruickshanki (((Ufudocyclops_mukanelai (Stahleckeria_potens Sangusaurus_parringtonii ))(Ischigualastia_jenseni Jachaleria_candelariensis ))(Argodicynodon_boreni (Placerias_hesternus Moghreberia_nmachouensis ))))(Dinodontosaurus_tener (Dinodontosaurus_brevirostris MCP_1645_PV ))))))))*
(Aulacephalodon_bainii ((Dicynodon_angielczyki (((Shansiodon Vinceria_andina )((Acratophorus_argentinensis ((Rhadiodromus (Dolichuranus_primaevus (Wadiasaurus_indicus (Shaanbeikannemeyeria (Kannemeyeria_simocephalus Kannemeyeria_lophorhinus )))))(Sinokannemeyeria (Parakannemeyeria Xiyukannemeyeria_brevirostris ))))((Angonisaurus_cruickshanki (((Ufudocyclops_mukanelai Stahleckeria_potens )(Sangusaurus_parringtonii (Ischigualastia_jenseni Jachaleria_candelariensis )))(Argodicynodon_boreni (Placerias_hesternus Moghreberia_nmachouensis ))))(Dinodontosaurus_tener (Dinodontosaurus_brevirostris MCP_1645_PV )))))(Tetragonias_njalilus Rhinodicynodon_gracile )))(Lystrosaurus_declivis Lystrosaurus_murrayi )))*
(Aulacephalodon_bainii (Dicynodon_angielczyki ((Lystrosaurus_declivis Lystrosaurus_murrayi )((Vinceria_andina (Shansiodon (Tetragonias_njalilus Rhinodicynodon_gracile )))((((Acratophorus_argentinensis Wadiasaurus_indicus )(Dolichuranus_primaevus (Shaanbeikannemeyeria (Kannemeyeria_simocephalus Kannemeyeria_lophorhinus ))))(Rhadiodromus (Sinokannemeyeria (Parakannemeyeria Xiyukannemeyeria_brevirostris ))))((Angonisaurus_cruickshanki (((Ufudocyclops_mukanelai Stahleckeria_potens )(Sangusaurus_parringtonii (Ischigualastia_jenseni Jachaleria_candelariensis )))(Argodicynodon_boreni (Placerias_hesternus Moghreberia_nmachouensis ))))(Dinodontosaurus_tener (Dinodontosaurus_brevirostris MCP_1645_PV ))))))))*
(Aulacephalodon_bainii (Dicynodon_angielczyki ((Lystrosaurus_declivis Lystrosaurus_murrayi )((Vinceria_andina (Shansiodon (Tetragonias_njalilus Rhinodicynodon_gracile )))(((Acratophorus_argentinensis (Dolichuranus_primaevus (Wadiasaurus_indicus (Shaanbeikannemeyeria (Kannemeyeria_simocephalus Kannemeyeria_lophorhinus )))))(Rhadiodromus (Sinokannemeyeria (Parakannemeyeria Xiyukannemeyeria_brevirostris ))))((Angonisaurus_cruickshanki (((Ufudocyclops_mukanelai (Stahleckeria_potens Sangusaurus_parringtonii ))(Ischigualastia_jenseni Jachaleria_candelariensis ))(Argodicynodon_boreni (Placerias_hesternus Moghreberia_nmachouensis ))))(Dinodontosaurus_tener (Dinodontosaurus_brevirostris MCP_1645_PV ))))))))*
(Aulacephalodon_bainii (Dicynodon_angielczyki ((Lystrosaurus_declivis Lystrosaurus_murrayi )((Vinceria_andina (Shansiodon (Tetragonias_njalilus Rhinodicynodon_gracile )))((Acratophorus_argentinensis ((Rhadiodromus ((Shaanbeikannemeyeria (Kannemeyeria_simocephalus Kannemeyeria_lophorhinus ))(Dolichuranus_primaevus Wadiasaurus_indicus )))(Sinokannemeyeria (Parakannemeyeria Xiyukannemeyeria_brevirostris ))))((Angonisaurus_cruickshanki (((Ufudocyclops_mukanelai Stahleckeria_potens )(Sangusaurus_parringtonii (Ischigualastia_jenseni Jachaleria_candelariensis )))(Argodicynodon_boreni (Placerias_hesternus Moghreberia_nmachouensis ))))(Dinodontosaurus_tener (Dinodontosaurus_brevirostris MCP_1645_PV ))))))))*
(Aulacephalodon_bainii (Dicynodon_angielczyki ((Lystrosaurus_declivis Lystrosaurus_murrayi )((Shansiodon (Vinceria_andina (Tetragonias_njalilus Rhinodicynodon_gracile )))(((Rhadiodromus (Shaanbeikannemeyeria (Acratophorus_argentinensis ((Kannemeyeria_simocephalus Kannemeyeria_lophorhinus )(Dolichuranus_primaevus Wadiasaurus_indicus )))))(Sinokannemeyeria (Parakannemeyeria Xiyukannemeyeria_brevirostris )))((Angonisaurus_cruickshanki (((Ufudocyclops_mukanelai Stahleckeria_potens )(Sangusaurus_parringtonii (Ischigualastia_jenseni Jachaleria_candelariensis )))(Argodicynodon_boreni (Placerias_hesternus Moghreberia_nmachouensis ))))(Dinodontosaurus_tener (Dinodontosaurus_brevirostris MCP_1645_PV ))))))))*
(Aulacephalodon_bainii (Dicynodon_angielczyki ((Lystrosaurus_declivis Lystrosaurus_murrayi )((Shansiodon (Vinceria_andina (Tetragonias_njalilus Rhinodicynodon_gracile )))((Acratophorus_argentinensis ((Rhadiodromus (Shaanbeikannemeyeria ((Kannemeyeria_simocephalus Kannemeyeria_lophorhinus )(Dolichuranus_primaevus Wadiasaurus_indicus ))))(Sinokannemeyeria (Parakannemeyeria Xiyukannemeyeria_brevirostris ))))((Angonisaurus_cruickshanki (((Ufudocyclops_mukanelai Stahleckeria_potens )(Sangusaurus_parringtonii (Ischigualastia_jenseni Jachaleria_candelariensis )))(Argodicynodon_boreni (Placerias_hesternus Moghreberia_nmachouensis ))))(Dinodontosaurus_tener (Dinodontosaurus_brevirostris MCP_1645_PV ))))))))*
(Aulacephalodon_bainii (Dicynodon_angielczyki ((Lystrosaurus_declivis Lystrosaurus_murrayi )((Shansiodon (Vinceria_andina (Tetragonias_njalilus Rhinodicynodon_gracile )))(((Rhadiodromus (Shaanbeikannemeyeria (Acratophorus_argentinensis ((Kannemeyeria_simocephalus Kannemeyeria_lophorhinus )(Dolichuranus_primaevus Wadiasaurus_indicus )))))(Xiyukannemeyeria_brevirostris (Sinokannemeyeria Parakannemeyeria )))((Angonisaurus_cruickshanki (((Ufudocyclops_mukanelai Stahleckeria_potens )(Sangusaurus_parringtonii (Ischigualastia_jenseni Jachaleria_candelariensis )))(Argodicynodon_boreni (Placerias_hesternus Moghreberia_nmachouensis ))))(Dinodontosaurus_tener (Dinodontosaurus_brevirostris MCP_1645_PV ))))))))*
(Aulacephalodon_bainii (Dicynodon_angielczyki ((Lystrosaurus_declivis Lystrosaurus_murrayi )((Shansiodon (Vinceria_andina (Tetragonias_njalilus Rhinodicynodon_gracile )))(((Shaanbeikannemeyeria (Rhadiodromus (Acratophorus_argentinensis ((Kannemeyeria_simocephalus Kannemeyeria_lophorhinus )(Dolichuranus_primaevus Wadiasaurus_indicus )))))(Sinokannemeyeria (Parakannemeyeria Xiyukannemeyeria_brevirostris )))((Angonisaurus_cruickshanki (((Ufudocyclops_mukanelai Stahleckeria_potens )(Sangusaurus_parringtonii (Ischigualastia_jenseni Jachaleria_candelariensis )))(Argodicynodon_boreni (Placerias_hesternus Moghreberia_nmachouensis ))))(Dinodontosaurus_tener (Dinodontosaurus_brevirostris MCP_1645_PV ))))))))*
(Aulacephalodon_bainii ((Dicynodon_angielczyki ((Vinceria_andina (Shansiodon (Tetragonias_njalilus Rhinodicynodon_gracile )))((Acratophorus_argentinensis ((Rhadiodromus (Shaanbeikannemeyeria (Wadiasaurus_indicus (Kannemeyeria_simocephalus Kannemeyeria_lophorhinus ))))(Sinokannemeyeria (Parakannemeyeria Xiyukannemeyeria_brevirostris ))))((Dolichuranus_primaevus (Dinodontosaurus_tener (Dinodontosaurus_brevirostris MCP_1645_PV )))(Angonisaurus_cruickshanki (((Ufudocyclops_mukanelai Stahleckeria_potens )(Sangusaurus_parringtonii (Ischigualastia_jenseni Jachaleria_candelariensis )))(Argodicynodon_boreni (Placerias_hesternus Moghreberia_nmachouensis ))))))))(Lystrosaurus_declivis Lystrosaurus_murrayi )))*
(Aulacephalodon_bainii (Dicynodon_angielczyki ((Lystrosaurus_declivis Lystrosaurus_murrayi )((Vinceria_andina (Shansiodon (Tetragonias_njalilus Rhinodicynodon_gracile )))((Acratophorus_argentinensis ((Rhadiodromus (Shaanbeikannemeyeria (Kannemeyeria_lophorhinus (Kannemeyeria_simocephalus Wadiasaurus_indicus ))))(Sinokannemeyeria (Parakannemeyeria Xiyukannemeyeria_brevirostris ))))((Dolichuranus_primaevus (Dinodontosaurus_tener (Dinodontosaurus_brevirostris MCP_1645_PV )))(Angonisaurus_cruickshanki (((Ufudocyclops_mukanelai Stahleckeria_potens )(Sangusaurus_parringtonii (Ischigualastia_jenseni Jachaleria_candelariensis )))(Argodicynodon_boreni (Placerias_hesternus Moghreberia_nmachouensis ))))))))))*
(Aulacephalodon_bainii (Dicynodon_angielczyki ((Lystrosaurus_declivis Lystrosaurus_murrayi )((Vinceria_andina (Shansiodon (Tetragonias_njalilus Rhinodicynodon_gracile )))(((Acratophorus_argentinensis Dolichuranus_primaevus )((Rhadiodromus (Shaanbeikannemeyeria (Kannemeyeria_lophorhinus (Kannemeyeria_simocephalus Wadiasaurus_indicus ))))(Sinokannemeyeria (Parakannemeyeria Xiyukannemeyeria_brevirostris ))))((Angonisaurus_cruickshanki (((Ufudocyclops_mukanelai Stahleckeria_potens )(Sangusaurus_parringtonii (Ischigualastia_jenseni Jachaleria_candelariensis )))(Argodicynodon_boreni (Placerias_hesternus Moghreberia_nmachouensis ))))(Dinodontosaurus_tener (Dinodontosaurus_brevirostris MCP_1645_PV ))))))))*
(Aulacephalodon_bainii (Dicynodon_angielczyki ((Lystrosaurus_declivis Lystrosaurus_murrayi )((Vinceria_andina (Shansiodon (Tetragonias_njalilus Rhinodicynodon_gracile )))((Dolichuranus_primaevus (Acratophorus_argentinensis ((Rhadiodromus (Shaanbeikannemeyeria (Kannemeyeria_lophorhinus (Kannemeyeria_simocephalus Wadiasaurus_indicus ))))(Sinokannemeyeria (Parakannemeyeria Xiyukannemeyeria_brevirostris )))))((Angonisaurus_cruickshanki (((Ufudocyclops_mukanelai Stahleckeria_potens )(Sangusaurus_parringtonii (Ischigualastia_jenseni Jachaleria_candelariensis )))(Argodicynodon_boreni (Placerias_hesternus Moghreberia_nmachouensis ))))(Dinodontosaurus_tener (Dinodontosaurus_brevirostris MCP_1645_PV ))))))))*
(Aulacephalodon_bainii (Dicynodon_angielczyki ((Lystrosaurus_declivis Lystrosaurus_murrayi )((Vinceria_andina (Shansiodon (Tetragonias_njalilus Rhinodicynodon_gracile )))((Acratophorus_argentinensis ((Dolichuranus_primaevus (Rhadiodromus (Shaanbeikannemeyeria (Kannemeyeria_lophorhinus (Kannemeyeria_simocephalus Wadiasaurus_indicus )))))(Sinokannemeyeria (Parakannemeyeria Xiyukannemeyeria_brevirostris ))))((Angonisaurus_cruickshanki (((Ufudocyclops_mukanelai Stahleckeria_potens )(Sangusaurus_parringtonii (Ischigualastia_jenseni Jachaleria_candelariensis )))(Argodicynodon_boreni (Placerias_hesternus Moghreberia_nmachouensis ))))(Dinodontosaurus_tener (Dinodontosaurus_brevirostris MCP_1645_PV ))))))))*
(Aulacephalodon_bainii (Dicynodon_angielczyki ((Lystrosaurus_declivis Lystrosaurus_murrayi )((Vinceria_andina (Shansiodon (Tetragonias_njalilus Rhinodicynodon_gracile )))((Acratophorus_argentinensis ((Rhadiodromus (Dolichuranus_primaevus (Shaanbeikannemeyeria (Kannemeyeria_lophorhinus (Kannemeyeria_simocephalus Wadiasaurus_indicus )))))(Sinokannemeyeria (Parakannemeyeria Xiyukannemeyeria_brevirostris ))))((Angonisaurus_cruickshanki (((Ufudocyclops_mukanelai Stahleckeria_potens )(Sangusaurus_parringtonii (Ischigualastia_jenseni Jachaleria_candelariensis )))(Argodicynodon_boreni (Placerias_hesternus Moghreberia_nmachouensis ))))(Dinodontosaurus_tener (Dinodontosaurus_brevirostris MCP_1645_PV ))))))))*
(Aulacephalodon_bainii (Dicynodon_angielczyki ((Lystrosaurus_declivis Lystrosaurus_murrayi )((Vinceria_andina (Shansiodon (Tetragonias_njalilus Rhinodicynodon_gracile )))((Acratophorus_argentinensis (((Shaanbeikannemeyeria (Kannemeyeria_lophorhinus (Kannemeyeria_simocephalus Wadiasaurus_indicus )))(Dolichuranus_primaevus Rhadiodromus ))(Sinokannemeyeria (Parakannemeyeria Xiyukannemeyeria_brevirostris ))))((Angonisaurus_cruickshanki (((Ufudocyclops_mukanelai Stahleckeria_potens )(Sangusaurus_parringtonii (Ischigualastia_jenseni Jachaleria_candelariensis )))(Argodicynodon_boreni (Placerias_hesternus Moghreberia_nmachouensis ))))(Dinodontosaurus_tener (Dinodontosaurus_brevirostris MCP_1645_PV ))))))))*
(Aulacephalodon_bainii (Dicynodon_angielczyki ((Lystrosaurus_declivis Lystrosaurus_murrayi )((Vinceria_andina (Shansiodon (Tetragonias_njalilus Rhinodicynodon_gracile )))((Acratophorus_argentinensis ((Rhadiodromus (Shaanbeikannemeyeria (Dolichuranus_primaevus (Kannemeyeria_lophorhinus (Kannemeyeria_simocephalus Wadiasaurus_indicus )))))(Sinokannemeyeria (Parakannemeyeria Xiyukannemeyeria_brevirostris ))))((Angonisaurus_cruickshanki (((Ufudocyclops_mukanelai Stahleckeria_potens )(Sangusaurus_parringtonii (Ischigualastia_jenseni Jachaleria_candelariensis )))(Argodicynodon_boreni (Placerias_hesternus Moghreberia_nmachouensis ))))(Dinodontosaurus_tener (Dinodontosaurus_brevirostris MCP_1645_PV ))))))))*
(Aulacephalodon_bainii (Dicynodon_angielczyki ((Lystrosaurus_declivis Lystrosaurus_murrayi )((Vinceria_andina (Shansiodon (Tetragonias_njalilus Rhinodicynodon_gracile )))((Acratophorus_argentinensis ((Rhadiodromus (Shaanbeikannemeyeria (Kannemeyeria_lophorhinus (Kannemeyeria_simocephalus (Dolichuranus_primaevus Wadiasaurus_indicus )))))(Sinokannemeyeria (Parakannemeyeria Xiyukannemeyeria_brevirostris ))))((Angonisaurus_cruickshanki (((Ufudocyclops_mukanelai Stahleckeria_potens )(Sangusaurus_parringtonii (Ischigualastia_jenseni Jachaleria_candelariensis )))(Argodicynodon_boreni (Placerias_hesternus Moghreberia_nmachouensis ))))(Dinodontosaurus_tener (Dinodontosaurus_brevirostris MCP_1645_PV ))))))))*
(Aulacephalodon_bainii (Dicynodon_angielczyki ((Lystrosaurus_declivis Lystrosaurus_murrayi )((Vinceria_andina (Shansiodon (Tetragonias_njalilus Rhinodicynodon_gracile )))(((Acratophorus_argentinensis Dolichuranus_primaevus )((Rhadiodromus (Shaanbeikannemeyeria (Kannemeyeria_lophorhinus (Kannemeyeria_simocephalus Wadiasaurus_indicus ))))(Sinokannemeyeria (Parakannemeyeria Xiyukannemeyeria_brevirostris ))))((Angonisaurus_cruickshanki (((Ufudocyclops_mukanelai (Stahleckeria_potens Sangusaurus_parringtonii ))(Ischigualastia_jenseni Jachaleria_candelariensis ))(Argodicynodon_boreni (Placerias_hesternus Moghreberia_nmachouensis ))))(Dinodontosaurus_tener (Dinodontosaurus_brevirostris MCP_1645_PV ))))))))*
(Aulacephalodon_bainii (Dicynodon_angielczyki ((Lystrosaurus_declivis Lystrosaurus_murrayi )((Shansiodon (Vinceria_andina (Tetragonias_njalilus Rhinodicynodon_gracile )))(((Acratophorus_argentinensis Dolichuranus_primaevus )((Rhadiodromus (Shaanbeikannemeyeria (Kannemeyeria_lophorhinus (Kannemeyeria_simocephalus Wadiasaurus_indicus ))))(Sinokannemeyeria (Parakannemeyeria Xiyukannemeyeria_brevirostris ))))((Angonisaurus_cruickshanki (((Ufudocyclops_mukanelai Stahleckeria_potens )(Sangusaurus_parringtonii (Ischigualastia_jenseni Jachaleria_candelariensis )))(Argodicynodon_boreni (Placerias_hesternus Moghreberia_nmachouensis ))))(Dinodontosaurus_tener (Dinodontosaurus_brevirostris MCP_1645_PV ))))))))*
(Aulacephalodon_bainii (Dicynodon_angielczyki ((Lystrosaurus_declivis Lystrosaurus_murrayi )((Vinceria_andina (Shansiodon (Tetragonias_njalilus Rhinodicynodon_gracile )))(((Acratophorus_argentinensis Wadiasaurus_indicus )(((Shaanbeikannemeyeria (Kannemeyeria_simocephalus Kannemeyeria_lophorhinus ))(Dolichuranus_primaevus Rhadiodromus ))(Sinokannemeyeria (Parakannemeyeria Xiyukannemeyeria_brevirostris ))))((Angonisaurus_cruickshanki (((Ufudocyclops_mukanelai Stahleckeria_potens )(Sangusaurus_parringtonii (Ischigualastia_jenseni Jachaleria_candelariensis )))(Argodicynodon_boreni (Placerias_hesternus Moghreberia_nmachouensis ))))(Dinodontosaurus_tener (Dinodontosaurus_brevirostris MCP_1645_PV ))))))))*
(Aulacephalodon_bainii (Dicynodon_angielczyki ((Lystrosaurus_declivis Lystrosaurus_murrayi )((Vinceria_andina (Shansiodon (Tetragonias_njalilus Rhinodicynodon_gracile )))(((Acratophorus_argentinensis Wadiasaurus_indicus )((Rhadiodromus (Shaanbeikannemeyeria (Kannemeyeria_simocephalus Kannemeyeria_lophorhinus )))(Sinokannemeyeria (Parakannemeyeria Xiyukannemeyeria_brevirostris ))))((Dolichuranus_primaevus (Dinodontosaurus_tener (Dinodontosaurus_brevirostris MCP_1645_PV )))(Angonisaurus_cruickshanki (((Ufudocyclops_mukanelai Stahleckeria_potens )(Sangusaurus_parringtonii (Ischigualastia_jenseni Jachaleria_candelariensis )))(Argodicynodon_boreni (Placerias_hesternus Moghreberia_nmachouensis ))))))))))*
(Aulacephalodon_bainii (Dicynodon_angielczyki ((Lystrosaurus_declivis Lystrosaurus_murrayi )((Vinceria_andina (Shansiodon (Tetragonias_njalilus Rhinodicynodon_gracile )))(((Sinokannemeyeria (Acratophorus_argentinensis Wadiasaurus_indicus ))((Rhadiodromus (Shaanbeikannemeyeria (Dolichuranus_primaevus (Kannemeyeria_simocephalus Kannemeyeria_lophorhinus ))))(Parakannemeyeria Xiyukannemeyeria_brevirostris )))((Angonisaurus_cruickshanki (((Ufudocyclops_mukanelai Stahleckeria_potens )(Sangusaurus_parringtonii (Ischigualastia_jenseni Jachaleria_candelariensis )))(Argodicynodon_boreni (Placerias_hesternus Moghreberia_nmachouensis ))))(Dinodontosaurus_tener (Dinodontosaurus_brevirostris MCP_1645_PV ))))))))*
(Aulacephalodon_bainii (Dicynodon_angielczyki ((Lystrosaurus_declivis Lystrosaurus_murrayi )((Vinceria_andina (Shansiodon (Tetragonias_njalilus Rhinodicynodon_gracile )))(((Acratophorus_argentinensis (Sinokannemeyeria Wadiasaurus_indicus ))((Rhadiodromus (Shaanbeikannemeyeria (Dolichuranus_primaevus (Kannemeyeria_simocephalus Kannemeyeria_lophorhinus ))))(Parakannemeyeria Xiyukannemeyeria_brevirostris )))((Angonisaurus_cruickshanki (((Ufudocyclops_mukanelai Stahleckeria_potens )(Sangusaurus_parringtonii (Ischigualastia_jenseni Jachaleria_candelariensis )))(Argodicynodon_boreni (Placerias_hesternus Moghreberia_nmachouensis ))))(Dinodontosaurus_tener (Dinodontosaurus_brevirostris MCP_1645_PV ))))))))*
(Aulacephalodon_bainii (Dicynodon_angielczyki ((Lystrosaurus_declivis Lystrosaurus_murrayi )((Vinceria_andina (Shansiodon (Tetragonias_njalilus Rhinodicynodon_gracile )))((Acratophorus_argentinensis ((Rhadiodromus (Shaanbeikannemeyeria (Kannemeyeria_simocephalus Kannemeyeria_lophorhinus Wadiasaurus_indicus )))(Sinokannemeyeria (Parakannemeyeria Xiyukannemeyeria_brevirostris ))))((Dolichuranus_primaevus (Dinodontosaurus_tener (Dinodontosaurus_brevirostris MCP_1645_PV )))(Angonisaurus_cruickshanki (((Ufudocyclops_mukanelai Stahleckeria_potens )(Sangusaurus_parringtonii (Ischigualastia_jenseni Jachaleria_candelariensis )))(Argodicynodon_boreni (Placerias_hesternus Moghreberia_nmachouensis ))))))))))*
(Aulacephalodon_bainii (Dicynodon_angielczyki ((Lystrosaurus_declivis Lystrosaurus_murrayi )((Vinceria_andina (Shansiodon (Tetragonias_njalilus Rhinodicynodon_gracile )))(((Rhadiodromus (Shaanbeikannemeyeria (Acratophorus_argentinensis ((Kannemeyeria_simocephalus Kannemeyeria_lophorhinus )(Dolichuranus_primaevus Wadiasaurus_indicus )))))(Sinokannemeyeria (Parakannemeyeria Xiyukannemeyeria_brevirostris )))((Angonisaurus_cruickshanki (((Ufudocyclops_mukanelai (Stahleckeria_potens Sangusaurus_parringtonii ))(Ischigualastia_jenseni Jachaleria_candelariensis ))(Argodicynodon_boreni (Placerias_hesternus Moghreberia_nmachouensis ))))(Dinodontosaurus_tener (Dinodontosaurus_brevirostris MCP_1645_PV ))))))))*
(Aulacephalodon_bainii (Dicynodon_angielczyki ((Lystrosaurus_declivis Lystrosaurus_murrayi )((Vinceria_andina (Shansiodon (Tetragonias_njalilus Rhinodicynodon_gracile )))((Acratophorus_argentinensis ((Rhadiodromus (Shaanbeikannemeyeria (Wadiasaurus_indicus (Kannemeyeria_simocephalus Kannemeyeria_lophorhinus ))))(Sinokannemeyeria (Parakannemeyeria Xiyukannemeyeria_brevirostris ))))((Dolichuranus_primaevus (Dinodontosaurus_tener (Dinodontosaurus_brevirostris MCP_1645_PV )))(Angonisaurus_cruickshanki (((Ufudocyclops_mukanelai (Stahleckeria_potens Sangusaurus_parringtonii ))(Ischigualastia_jenseni Jachaleria_candelariensis ))(Argodicynodon_boreni (Placerias_hesternus Moghreberia_nmachouensis ))))))))))*
(Aulacephalodon_bainii (Dicynodon_angielczyki ((Lystrosaurus_declivis Lystrosaurus_murrayi )((Vinceria_andina (Shansiodon (Tetragonias_njalilus Rhinodicynodon_gracile )))(((Acratophorus_argentinensis Wadiasaurus_indicus )((Rhadiodromus (Shaanbeikannemeyeria (Dolichuranus_primaevus (Kannemeyeria_simocephalus Kannemeyeria_lophorhinus ))))(Sinokannemeyeria (Parakannemeyeria Xiyukannemeyeria_brevirostris ))))((Angonisaurus_cruickshanki (((Ufudocyclops_mukanelai (Stahleckeria_potens Sangusaurus_parringtonii ))(Ischigualastia_jenseni Jachaleria_candelariensis ))(Argodicynodon_boreni (Placerias_hesternus Moghreberia_nmachouensis ))))(Dinodontosaurus_tener (Dinodontosaurus_brevirostris MCP_1645_PV ))))))))*
(Aulacephalodon_bainii (Dicynodon_angielczyki ((Lystrosaurus_declivis Lystrosaurus_murrayi )((Vinceria_andina (Shansiodon (Tetragonias_njalilus Rhinodicynodon_gracile )))((Acratophorus_argentinensis ((Rhadiodromus (Shaanbeikannemeyeria (Dolichuranus_primaevus (Kannemeyeria_simocephalus (Kannemeyeria_lophorhinus Wadiasaurus_indicus )))))(Sinokannemeyeria (Parakannemeyeria Xiyukannemeyeria_brevirostris ))))((Angonisaurus_cruickshanki (((Ufudocyclops_mukanelai (Stahleckeria_potens Sangusaurus_parringtonii ))(Ischigualastia_jenseni Jachaleria_candelariensis ))(Argodicynodon_boreni (Placerias_hesternus Moghreberia_nmachouensis ))))(Dinodontosaurus_tener (Dinodontosaurus_brevirostris MCP_1645_PV ))))))))*
(Aulacephalodon_bainii (Dicynodon_angielczyki ((Lystrosaurus_declivis Lystrosaurus_murrayi )(Rhinodicynodon_gracile (Shansiodon (Tetragonias_njalilus (Vinceria_andina ((Rhadiodromus (Acratophorus_argentinensis ((Wadiasaurus_indicus (Shaanbeikannemeyeria (Kannemeyeria_simocephalus Kannemeyeria_lophorhinus )))(Sinokannemeyeria (Parakannemeyeria Xiyukannemeyeria_brevirostris )))))((Dolichuranus_primaevus (Dinodontosaurus_tener (Dinodontosaurus_brevirostris MCP_1645_PV )))(Angonisaurus_cruickshanki (((Ufudocyclops_mukanelai Stahleckeria_potens )(Sangusaurus_parringtonii (Ischigualastia_jenseni Jachaleria_candelariensis )))(Argodicynodon_boreni (Placerias_hesternus Moghreberia_nmachouensis )))))))))))))*
(Aulacephalodon_bainii (Dicynodon_angielczyki ((Lystrosaurus_declivis Lystrosaurus_murrayi )(Rhinodicynodon_gracile (Shansiodon (Tetragonias_njalilus (Vinceria_andina ((Rhadiodromus (Acratophorus_argentinensis (Wadiasaurus_indicus ((Shaanbeikannemeyeria (Kannemeyeria_simocephalus Kannemeyeria_lophorhinus ))(Sinokannemeyeria (Parakannemeyeria Xiyukannemeyeria_brevirostris ))))))((Dolichuranus_primaevus (Dinodontosaurus_tener (Dinodontosaurus_brevirostris MCP_1645_PV )))(Angonisaurus_cruickshanki (((Ufudocyclops_mukanelai Stahleckeria_potens )(Sangusaurus_parringtonii (Ischigualastia_jenseni Jachaleria_candelariensis )))(Argodicynodon_boreni (Placerias_hesternus Moghreberia_nmachouensis )))))))))))))*
(Aulacephalodon_bainii (Dicynodon_angielczyki ((Lystrosaurus_declivis Lystrosaurus_murrayi )(Rhinodicynodon_gracile (Shansiodon (Tetragonias_njalilus (Vinceria_andina ((Rhadiodromus (Acratophorus_argentinensis ((Wadiasaurus_indicus (Shaanbeikannemeyeria (Kannemeyeria_simocephalus Kannemeyeria_lophorhinus )))(Sinokannemeyeria (Parakannemeyeria Xiyukannemeyeria_brevirostris )))))((Dolichuranus_primaevus (Dinodontosaurus_tener (Dinodontosaurus_brevirostris MCP_1645_PV )))(Angonisaurus_cruickshanki (((Ufudocyclops_mukanelai Stahleckeria_potens )(Sangusaurus_parringtonii (Ischigualastia_jenseni Jachaleria_candelariensis )))(Placerias_hesternus (Moghreberia_nmachouensis Argodicynodon_boreni )))))))))))))*
(Aulacephalodon_bainii (Dicynodon_angielczyki ((Lystrosaurus_declivis Lystrosaurus_murrayi )(Rhinodicynodon_gracile (Shansiodon (Tetragonias_njalilus (Vinceria_andina ((Rhadiodromus (Acratophorus_argentinensis ((Wadiasaurus_indicus (Shaanbeikannemeyeria (Kannemeyeria_simocephalus Kannemeyeria_lophorhinus )))(Sinokannemeyeria (Parakannemeyeria Xiyukannemeyeria_brevirostris )))))((Dolichuranus_primaevus (MCP_1645_PV (Dinodontosaurus_brevirostris Dinodontosaurus_tener )))(Angonisaurus_cruickshanki (((Ufudocyclops_mukanelai Stahleckeria_potens )(Sangusaurus_parringtonii (Ischigualastia_jenseni Jachaleria_candelariensis )))(Argodicynodon_boreni (Placerias_hesternus Moghreberia_nmachouensis )))))))))))))*
(Aulacephalodon_bainii ((Dicynodon_angielczyki (Rhinodicynodon_gracile (Shansiodon (Tetragonias_njalilus (Vinceria_andina ((Rhadiodromus (Acratophorus_argentinensis ((Wadiasaurus_indicus (Shaanbeikannemeyeria (Kannemeyeria_simocephalus Kannemeyeria_lophorhinus )))(Sinokannemeyeria (Parakannemeyeria Xiyukannemeyeria_brevirostris )))))((Dolichuranus_primaevus (MCP_1645_PV (Dinodontosaurus_brevirostris Dinodontosaurus_tener )))(Angonisaurus_cruickshanki (((Ufudocyclops_mukanelai Stahleckeria_potens )(Sangusaurus_parringtonii (Ischigualastia_jenseni Jachaleria_candelariensis )))(Argodicynodon_boreni (Placerias_hesternus Moghreberia_nmachouensis )))))))))))(Lystrosaurus_declivis Lystrosaurus_murrayi )))*
(Aulacephalodon_bainii (Dicynodon_angielczyki ((Lystrosaurus_declivis Lystrosaurus_murrayi )(Rhinodicynodon_gracile (Shansiodon (Tetragonias_njalilus (Vinceria_andina ((Rhadiodromus ((Acratophorus_argentinensis (Sinokannemeyeria (Parakannemeyeria Xiyukannemeyeria_brevirostris )))(Wadiasaurus_indicus (Shaanbeikannemeyeria (Kannemeyeria_simocephalus Kannemeyeria_lophorhinus )))))((Dolichuranus_primaevus (MCP_1645_PV (Dinodontosaurus_brevirostris Dinodontosaurus_tener )))(Angonisaurus_cruickshanki (((Ufudocyclops_mukanelai Stahleckeria_potens )(Sangusaurus_parringtonii (Ischigualastia_jenseni Jachaleria_candelariensis )))(Argodicynodon_boreni (Placerias_hesternus Moghreberia_nmachouensis )))))))))))))*
(Aulacephalodon_bainii ((Dicynodon_angielczyki (Rhinodicynodon_gracile (Shansiodon (Tetragonias_njalilus (Vinceria_andina ((Rhadiodromus ((Acratophorus_argentinensis (Sinokannemeyeria (Parakannemeyeria Xiyukannemeyeria_brevirostris )))(Wadiasaurus_indicus (Shaanbeikannemeyeria (Kannemeyeria_simocephalus Kannemeyeria_lophorhinus )))))((Dolichuranus_primaevus (MCP_1645_PV (Dinodontosaurus_brevirostris Dinodontosaurus_tener )))(Angonisaurus_cruickshanki (((Ufudocyclops_mukanelai Stahleckeria_potens )(Sangusaurus_parringtonii (Ischigualastia_jenseni Jachaleria_candelariensis )))(Argodicynodon_boreni (Placerias_hesternus Moghreberia_nmachouensis )))))))))))(Lystrosaurus_declivis Lystrosaurus_murrayi )))*
(Aulacephalodon_bainii (Dicynodon_angielczyki ((Lystrosaurus_declivis Lystrosaurus_murrayi )(Rhinodicynodon_gracile (Shansiodon (Tetragonias_njalilus (Vinceria_andina ((Rhadiodromus ((Acratophorus_argentinensis (Sinokannemeyeria (Parakannemeyeria Xiyukannemeyeria_brevirostris )))(Wadiasaurus_indicus (Shaanbeikannemeyeria (Kannemeyeria_simocephalus Kannemeyeria_lophorhinus )))))((Dolichuranus_primaevus (MCP_1645_PV (Dinodontosaurus_brevirostris Dinodontosaurus_tener )))(Angonisaurus_cruickshanki (((Ufudocyclops_mukanelai Stahleckeria_potens )(Sangusaurus_parringtonii (Ischigualastia_jenseni Jachaleria_candelariensis )))(Placerias_hesternus (Moghreberia_nmachouensis Argodicynodon_boreni )))))))))))))*
(Aulacephalodon_bainii ((Dicynodon_angielczyki (Rhinodicynodon_gracile (Shansiodon (Tetragonias_njalilus (Vinceria_andina ((Acratophorus_argentinensis ((Rhadiodromus (Shaanbeikannemeyeria (Dolichuranus_primaevus (Wadiasaurus_indicus (Kannemeyeria_simocephalus Kannemeyeria_lophorhinus )))))(Sinokannemeyeria (Parakannemeyeria Xiyukannemeyeria_brevirostris ))))((Angonisaurus_cruickshanki (((Ufudocyclops_mukanelai Stahleckeria_potens )(Sangusaurus_parringtonii (Ischigualastia_jenseni Jachaleria_candelariensis )))(Argodicynodon_boreni (Placerias_hesternus Moghreberia_nmachouensis ))))(Dinodontosaurus_tener (Dinodontosaurus_brevirostris MCP_1645_PV )))))))))(Lystrosaurus_declivis Lystrosaurus_murrayi )))*
(Aulacephalodon_bainii ((Dicynodon_angielczyki (Rhinodicynodon_gracile (Shansiodon (Tetragonias_njalilus (Vinceria_andina ((Acratophorus_argentinensis (Rhadiodromus (((Kannemeyeria_simocephalus Kannemeyeria_lophorhinus )(Dolichuranus_primaevus Wadiasaurus_indicus ))(Shaanbeikannemeyeria (Xiyukannemeyeria_brevirostris (Sinokannemeyeria Parakannemeyeria ))))))((Angonisaurus_cruickshanki (((Ufudocyclops_mukanelai Stahleckeria_potens )(Sangusaurus_parringtonii (Ischigualastia_jenseni Jachaleria_candelariensis )))(Argodicynodon_boreni (Placerias_hesternus Moghreberia_nmachouensis ))))(Dinodontosaurus_tener (Dinodontosaurus_brevirostris MCP_1645_PV )))))))))(Lystrosaurus_declivis Lystrosaurus_murrayi )))*
(Aulacephalodon_bainii (Dicynodon_angielczyki ((Lystrosaurus_declivis Lystrosaurus_murrayi )(Rhinodicynodon_gracile (Shansiodon (Tetragonias_njalilus (Vinceria_andina (((Acratophorus_argentinensis Rhadiodromus )(((Kannemeyeria_simocephalus Kannemeyeria_lophorhinus )(Dolichuranus_primaevus Wadiasaurus_indicus ))(Shaanbeikannemeyeria (Xiyukannemeyeria_brevirostris (Sinokannemeyeria Parakannemeyeria )))))((Angonisaurus_cruickshanki (((Ufudocyclops_mukanelai Stahleckeria_potens )(Sangusaurus_parringtonii (Ischigualastia_jenseni Jachaleria_candelariensis )))(Argodicynodon_boreni (Placerias_hesternus Moghreberia_nmachouensis ))))(Dinodontosaurus_tener (Dinodontosaurus_brevirostris MCP_1645_PV )))))))))))*
(Aulacephalodon_bainii (Dicynodon_angielczyki ((Lystrosaurus_declivis Lystrosaurus_murrayi )(Rhinodicynodon_gracile (Shansiodon (Tetragonias_njalilus (Vinceria_andina (((Acratophorus_argentinensis Rhadiodromus )((Dolichuranus_primaevus (Wadiasaurus_indicus (Kannemeyeria_simocephalus Kannemeyeria_lophorhinus )))(Shaanbeikannemeyeria (Xiyukannemeyeria_brevirostris (Sinokannemeyeria Parakannemeyeria )))))((Angonisaurus_cruickshanki (((Ufudocyclops_mukanelai Stahleckeria_potens )(Sangusaurus_parringtonii (Ischigualastia_jenseni Jachaleria_candelariensis )))(Argodicynodon_boreni (Placerias_hesternus Moghreberia_nmachouensis ))))(Dinodontosaurus_tener (Dinodontosaurus_brevirostris MCP_1645_PV )))))))))))*
(Aulacephalodon_bainii (Dicynodon_angielczyki ((Lystrosaurus_declivis Lystrosaurus_murrayi )(Rhinodicynodon_gracile (Shansiodon (Tetragonias_njalilus (Vinceria_andina (((Acratophorus_argentinensis Rhadiodromus )(((Kannemeyeria_simocephalus Kannemeyeria_lophorhinus )(Dolichuranus_primaevus Wadiasaurus_indicus ))(Shaanbeikannemeyeria (Sinokannemeyeria (Parakannemeyeria Xiyukannemeyeria_brevirostris )))))((Angonisaurus_cruickshanki (((Ufudocyclops_mukanelai Stahleckeria_potens )(Sangusaurus_parringtonii (Ischigualastia_jenseni Jachaleria_candelariensis )))(Argodicynodon_boreni (Placerias_hesternus Moghreberia_nmachouensis ))))(Dinodontosaurus_tener (Dinodontosaurus_brevirostris MCP_1645_PV )))))))))))*
(Aulacephalodon_bainii (Dicynodon_angielczyki ((Lystrosaurus_declivis Lystrosaurus_murrayi )(Rhinodicynodon_gracile (Shansiodon (Tetragonias_njalilus (Vinceria_andina (((Acratophorus_argentinensis Rhadiodromus )((Dolichuranus_primaevus (Kannemeyeria_simocephalus (Kannemeyeria_lophorhinus Wadiasaurus_indicus )))(Shaanbeikannemeyeria (Xiyukannemeyeria_brevirostris (Sinokannemeyeria Parakannemeyeria )))))((Angonisaurus_cruickshanki (((Ufudocyclops_mukanelai Stahleckeria_potens )(Sangusaurus_parringtonii (Ischigualastia_jenseni Jachaleria_candelariensis )))(Argodicynodon_boreni (Placerias_hesternus Moghreberia_nmachouensis ))))(Dinodontosaurus_tener (Dinodontosaurus_brevirostris MCP_1645_PV )))))))))))*
(Aulacephalodon_bainii (Dicynodon_angielczyki ((Lystrosaurus_declivis Lystrosaurus_murrayi )(Rhinodicynodon_gracile (Shansiodon (Tetragonias_njalilus (Vinceria_andina (((Rhadiodromus (Acratophorus_argentinensis Wadiasaurus_indicus ))((Dolichuranus_primaevus (Kannemeyeria_simocephalus Kannemeyeria_lophorhinus ))(Shaanbeikannemeyeria (Xiyukannemeyeria_brevirostris (Sinokannemeyeria Parakannemeyeria )))))((Angonisaurus_cruickshanki (((Ufudocyclops_mukanelai Stahleckeria_potens )(Sangusaurus_parringtonii (Ischigualastia_jenseni Jachaleria_candelariensis )))(Argodicynodon_boreni (Placerias_hesternus Moghreberia_nmachouensis ))))(Dinodontosaurus_tener (Dinodontosaurus_brevirostris MCP_1645_PV )))))))))))*
(Aulacephalodon_bainii (Dicynodon_angielczyki ((Lystrosaurus_declivis Lystrosaurus_murrayi )(Rhinodicynodon_gracile (Shansiodon (Tetragonias_njalilus (Vinceria_andina (((Acratophorus_argentinensis Rhadiodromus )((Dolichuranus_primaevus (Kannemeyeria_simocephalus (Kannemeyeria_lophorhinus Wadiasaurus_indicus )))(Shaanbeikannemeyeria (Xiyukannemeyeria_brevirostris (Sinokannemeyeria Parakannemeyeria )))))((Angonisaurus_cruickshanki (((Ufudocyclops_mukanelai Stahleckeria_potens )(Sangusaurus_parringtonii (Ischigualastia_jenseni Jachaleria_candelariensis )))(Placerias_hesternus (Moghreberia_nmachouensis Argodicynodon_boreni ))))(Dinodontosaurus_tener (Dinodontosaurus_brevirostris MCP_1645_PV )))))))))))*
(Aulacephalodon_bainii (Dicynodon_angielczyki ((Lystrosaurus_declivis Lystrosaurus_murrayi )(Rhinodicynodon_gracile (Shansiodon (Tetragonias_njalilus (Vinceria_andina (((Acratophorus_argentinensis Rhadiodromus )((Dolichuranus_primaevus (Kannemeyeria_simocephalus (Kannemeyeria_lophorhinus Wadiasaurus_indicus )))(Shaanbeikannemeyeria (Xiyukannemeyeria_brevirostris (Sinokannemeyeria Parakannemeyeria )))))((Angonisaurus_cruickshanki (((Ufudocyclops_mukanelai (Stahleckeria_potens Sangusaurus_parringtonii ))(Ischigualastia_jenseni Jachaleria_candelariensis ))(Argodicynodon_boreni (Placerias_hesternus Moghreberia_nmachouensis ))))(Dinodontosaurus_tener (Dinodontosaurus_brevirostris MCP_1645_PV )))))))))))*
(Aulacephalodon_bainii ((Dicynodon_angielczyki (Rhinodicynodon_gracile (Shansiodon (Tetragonias_njalilus (Vinceria_andina (((Acratophorus_argentinensis Rhadiodromus )((Dolichuranus_primaevus (Kannemeyeria_simocephalus (Kannemeyeria_lophorhinus Wadiasaurus_indicus )))(Shaanbeikannemeyeria (Xiyukannemeyeria_brevirostris (Sinokannemeyeria Parakannemeyeria )))))((Angonisaurus_cruickshanki (((Ufudocyclops_mukanelai Stahleckeria_potens )(Sangusaurus_parringtonii (Ischigualastia_jenseni Jachaleria_candelariensis )))(Argodicynodon_boreni (Placerias_hesternus Moghreberia_nmachouensis ))))(Dinodontosaurus_tener (Dinodontosaurus_brevirostris MCP_1645_PV )))))))))(Lystrosaurus_declivis Lystrosaurus_murrayi )))*
(Aulacephalodon_bainii (Dicynodon_angielczyki ((Lystrosaurus_declivis Lystrosaurus_murrayi )(Rhinodicynodon_gracile (Shansiodon (Tetragonias_njalilus (Vinceria_andina (((Acratophorus_argentinensis Rhadiodromus )((Dolichuranus_primaevus (Kannemeyeria_simocephalus (Kannemeyeria_lophorhinus Wadiasaurus_indicus )))(Shaanbeikannemeyeria (Sinokannemeyeria (Parakannemeyeria Xiyukannemeyeria_brevirostris )))))((Angonisaurus_cruickshanki (((Ufudocyclops_mukanelai Stahleckeria_potens )(Sangusaurus_parringtonii (Ischigualastia_jenseni Jachaleria_candelariensis )))(Argodicynodon_boreni (Placerias_hesternus Moghreberia_nmachouensis ))))(Dinodontosaurus_tener (Dinodontosaurus_brevirostris MCP_1645_PV )))))))))))*
(Aulacephalodon_bainii ((Dicynodon_angielczyki (Rhinodicynodon_gracile (Shansiodon (Tetragonias_njalilus (Vinceria_andina ((Acratophorus_argentinensis ((Rhadiodromus (Shaanbeikannemeyeria (Wadiasaurus_indicus (Kannemeyeria_simocephalus Kannemeyeria_lophorhinus ))))(Sinokannemeyeria (Parakannemeyeria Xiyukannemeyeria_brevirostris ))))((Dolichuranus_primaevus (Dinodontosaurus_tener (Dinodontosaurus_brevirostris MCP_1645_PV )))(Angonisaurus_cruickshanki (((Ufudocyclops_mukanelai Stahleckeria_potens )(Sangusaurus_parringtonii (Ischigualastia_jenseni Jachaleria_candelariensis )))(Argodicynodon_boreni (Placerias_hesternus Moghreberia_nmachouensis )))))))))))(Lystrosaurus_declivis Lystrosaurus_murrayi )))*
(Aulacephalodon_bainii (Dicynodon_angielczyki ((Lystrosaurus_declivis Lystrosaurus_murrayi )(Rhinodicynodon_gracile (Shansiodon (Tetragonias_njalilus (Vinceria_andina ((Acratophorus_argentinensis ((Rhadiodromus (Shaanbeikannemeyeria (Kannemeyeria_lophorhinus (Kannemeyeria_simocephalus Wadiasaurus_indicus ))))(Sinokannemeyeria (Parakannemeyeria Xiyukannemeyeria_brevirostris ))))((Dolichuranus_primaevus (Dinodontosaurus_tener (Dinodontosaurus_brevirostris MCP_1645_PV )))(Angonisaurus_cruickshanki (((Ufudocyclops_mukanelai Stahleckeria_potens )(Sangusaurus_parringtonii (Ischigualastia_jenseni Jachaleria_candelariensis )))(Argodicynodon_boreni (Placerias_hesternus Moghreberia_nmachouensis )))))))))))))*
(Aulacephalodon_bainii (Dicynodon_angielczyki ((Lystrosaurus_declivis Lystrosaurus_murrayi )(Rhinodicynodon_gracile (Shansiodon (Tetragonias_njalilus (Vinceria_andina ((Acratophorus_argentinensis ((Rhadiodromus (Dolichuranus_primaevus (Shaanbeikannemeyeria (Kannemeyeria_lophorhinus (Kannemeyeria_simocephalus Wadiasaurus_indicus )))))(Sinokannemeyeria (Parakannemeyeria Xiyukannemeyeria_brevirostris ))))((Angonisaurus_cruickshanki (((Ufudocyclops_mukanelai Stahleckeria_potens )(Sangusaurus_parringtonii (Ischigualastia_jenseni Jachaleria_candelariensis )))(Argodicynodon_boreni (Placerias_hesternus Moghreberia_nmachouensis ))))(Dinodontosaurus_tener (Dinodontosaurus_brevirostris MCP_1645_PV )))))))))))*
(Aulacephalodon_bainii (Dicynodon_angielczyki ((Lystrosaurus_declivis Lystrosaurus_murrayi )(Rhinodicynodon_gracile (Shansiodon (Tetragonias_njalilus (Vinceria_andina ((Acratophorus_argentinensis ((Dolichuranus_primaevus (Rhadiodromus (Shaanbeikannemeyeria (Kannemeyeria_lophorhinus (Kannemeyeria_simocephalus Wadiasaurus_indicus )))))(Sinokannemeyeria (Parakannemeyeria Xiyukannemeyeria_brevirostris ))))((Angonisaurus_cruickshanki (((Ufudocyclops_mukanelai Stahleckeria_potens )(Sangusaurus_parringtonii (Ischigualastia_jenseni Jachaleria_candelariensis )))(Argodicynodon_boreni (Placerias_hesternus Moghreberia_nmachouensis ))))(Dinodontosaurus_tener (Dinodontosaurus_brevirostris MCP_1645_PV )))))))))))*
(Aulacephalodon_bainii (Dicynodon_angielczyki ((Lystrosaurus_declivis Lystrosaurus_murrayi )(Rhinodicynodon_gracile (Shansiodon (Tetragonias_njalilus (Vinceria_andina ((Acratophorus_argentinensis (((Shaanbeikannemeyeria (Kannemeyeria_lophorhinus (Kannemeyeria_simocephalus Wadiasaurus_indicus )))(Dolichuranus_primaevus Rhadiodromus ))(Sinokannemeyeria (Parakannemeyeria Xiyukannemeyeria_brevirostris ))))((Angonisaurus_cruickshanki (((Ufudocyclops_mukanelai Stahleckeria_potens )(Sangusaurus_parringtonii (Ischigualastia_jenseni Jachaleria_candelariensis )))(Argodicynodon_boreni (Placerias_hesternus Moghreberia_nmachouensis ))))(Dinodontosaurus_tener (Dinodontosaurus_brevirostris MCP_1645_PV )))))))))))*
(Aulacephalodon_bainii (Dicynodon_angielczyki ((Lystrosaurus_declivis Lystrosaurus_murrayi )(Rhinodicynodon_gracile (Shansiodon (Tetragonias_njalilus (Vinceria_andina ((Acratophorus_argentinensis ((Rhadiodromus (Shaanbeikannemeyeria (Dolichuranus_primaevus (Kannemeyeria_lophorhinus (Kannemeyeria_simocephalus Wadiasaurus_indicus )))))(Sinokannemeyeria (Parakannemeyeria Xiyukannemeyeria_brevirostris ))))((Angonisaurus_cruickshanki (((Ufudocyclops_mukanelai Stahleckeria_potens )(Sangusaurus_parringtonii (Ischigualastia_jenseni Jachaleria_candelariensis )))(Argodicynodon_boreni (Placerias_hesternus Moghreberia_nmachouensis ))))(Dinodontosaurus_tener (Dinodontosaurus_brevirostris MCP_1645_PV )))))))))))*
(Aulacephalodon_bainii (Dicynodon_angielczyki ((Lystrosaurus_declivis Lystrosaurus_murrayi )(Rhinodicynodon_gracile (Shansiodon (Tetragonias_njalilus (Vinceria_andina ((Acratophorus_argentinensis ((Rhadiodromus (Shaanbeikannemeyeria (Kannemeyeria_lophorhinus (Kannemeyeria_simocephalus (Dolichuranus_primaevus Wadiasaurus_indicus )))))(Sinokannemeyeria (Parakannemeyeria Xiyukannemeyeria_brevirostris ))))((Angonisaurus_cruickshanki (((Ufudocyclops_mukanelai Stahleckeria_potens )(Sangusaurus_parringtonii (Ischigualastia_jenseni Jachaleria_candelariensis )))(Argodicynodon_boreni (Placerias_hesternus Moghreberia_nmachouensis ))))(Dinodontosaurus_tener (Dinodontosaurus_brevirostris MCP_1645_PV )))))))))))*
(Aulacephalodon_bainii (Dicynodon_angielczyki ((Lystrosaurus_declivis Lystrosaurus_murrayi )(Rhinodicynodon_gracile (Shansiodon (Tetragonias_njalilus (Vinceria_andina ((Rhadiodromus (Acratophorus_argentinensis ((Dolichuranus_primaevus (Shaanbeikannemeyeria (Kannemeyeria_lophorhinus (Kannemeyeria_simocephalus Wadiasaurus_indicus ))))(Sinokannemeyeria (Parakannemeyeria Xiyukannemeyeria_brevirostris )))))((Angonisaurus_cruickshanki (((Ufudocyclops_mukanelai Stahleckeria_potens )(Sangusaurus_parringtonii (Ischigualastia_jenseni Jachaleria_candelariensis )))(Argodicynodon_boreni (Placerias_hesternus Moghreberia_nmachouensis ))))(Dinodontosaurus_tener (Dinodontosaurus_brevirostris MCP_1645_PV )))))))))))*
(Aulacephalodon_bainii (Dicynodon_angielczyki ((Lystrosaurus_declivis Lystrosaurus_murrayi )((Vinceria_andina (Shansiodon (Tetragonias_njalilus Rhinodicynodon_gracile )))(Rhadiodromus ((Acratophorus_argentinensis Wadiasaurus_indicus )(((Shaanbeikannemeyeria (Kannemeyeria_simocephalus Kannemeyeria_lophorhinus ))((Dolichuranus_primaevus (MCP_1645_PV (Dinodontosaurus_brevirostris Dinodontosaurus_tener )))(((Angonisaurus_cruickshanki Ufudocyclops_mukanelai )(Stahleckeria_potens (Sangusaurus_parringtonii (Ischigualastia_jenseni Jachaleria_candelariensis ))))(Moghreberia_nmachouensis (Placerias_hesternus Argodicynodon_boreni )))))(Xiyukannemeyeria_brevirostris (Sinokannemeyeria Parakannemeyeria )))))))))*
(Aulacephalodon_bainii ((Dicynodon_angielczyki ((Vinceria_andina (Shansiodon (Tetragonias_njalilus Rhinodicynodon_gracile )))(Rhadiodromus ((Acratophorus_argentinensis Wadiasaurus_indicus )(((Shaanbeikannemeyeria (Kannemeyeria_simocephalus Kannemeyeria_lophorhinus ))((Dolichuranus_primaevus (MCP_1645_PV (Dinodontosaurus_brevirostris Dinodontosaurus_tener )))(((Angonisaurus_cruickshanki Ufudocyclops_mukanelai )(Stahleckeria_potens (Sangusaurus_parringtonii (Ischigualastia_jenseni Jachaleria_candelariensis ))))(Moghreberia_nmachouensis (Placerias_hesternus Argodicynodon_boreni )))))(Xiyukannemeyeria_brevirostris (Sinokannemeyeria Parakannemeyeria )))))))(Lystrosaurus_declivis Lystrosaurus_murrayi )))*
(Aulacephalodon_bainii (Dicynodon_angielczyki ((Lystrosaurus_declivis Lystrosaurus_murrayi )((Shansiodon (Vinceria_andina (Tetragonias_njalilus Rhinodicynodon_gracile )))(Rhadiodromus ((Acratophorus_argentinensis Wadiasaurus_indicus )(((Shaanbeikannemeyeria (Kannemeyeria_simocephalus Kannemeyeria_lophorhinus ))((Dolichuranus_primaevus (MCP_1645_PV (Dinodontosaurus_brevirostris Dinodontosaurus_tener )))(((Angonisaurus_cruickshanki Ufudocyclops_mukanelai )(Stahleckeria_potens (Sangusaurus_parringtonii (Ischigualastia_jenseni Jachaleria_candelariensis ))))(Moghreberia_nmachouensis (Placerias_hesternus Argodicynodon_boreni )))))(Xiyukannemeyeria_brevirostris (Sinokannemeyeria Parakannemeyeria )))))))))*
(Aulacephalodon_bainii (Dicynodon_angielczyki ((Lystrosaurus_declivis Lystrosaurus_murrayi )((Vinceria_andina (Shansiodon (Tetragonias_njalilus Rhinodicynodon_gracile )))(Rhadiodromus ((Acratophorus_argentinensis Wadiasaurus_indicus )(((Kannemeyeria_simocephalus Kannemeyeria_lophorhinus )((Dolichuranus_primaevus (MCP_1645_PV (Dinodontosaurus_brevirostris Dinodontosaurus_tener )))(((Angonisaurus_cruickshanki Ufudocyclops_mukanelai )(Stahleckeria_potens (Sangusaurus_parringtonii (Ischigualastia_jenseni Jachaleria_candelariensis ))))(Moghreberia_nmachouensis (Placerias_hesternus Argodicynodon_boreni )))))(Shaanbeikannemeyeria (Xiyukannemeyeria_brevirostris (Sinokannemeyeria Parakannemeyeria ))))))))))*
(Aulacephalodon_bainii (Dicynodon_angielczyki ((Lystrosaurus_declivis Lystrosaurus_murrayi )((Vinceria_andina (Shansiodon (Tetragonias_njalilus Rhinodicynodon_gracile )))(Rhadiodromus ((Acratophorus_argentinensis Wadiasaurus_indicus )(((Shaanbeikannemeyeria (Kannemeyeria_simocephalus Kannemeyeria_lophorhinus ))((Dolichuranus_primaevus (MCP_1645_PV (Dinodontosaurus_brevirostris Dinodontosaurus_tener )))(((Angonisaurus_cruickshanki Ufudocyclops_mukanelai )(Stahleckeria_potens (Sangusaurus_parringtonii (Ischigualastia_jenseni Jachaleria_candelariensis ))))(Argodicynodon_boreni (Placerias_hesternus Moghreberia_nmachouensis )))))(Xiyukannemeyeria_brevirostris (Sinokannemeyeria Parakannemeyeria )))))))))*
(Aulacephalodon_bainii ((Dicynodon_angielczyki ((Shansiodon (Vinceria_andina (Tetragonias_njalilus Rhinodicynodon_gracile )))(Rhadiodromus ((Acratophorus_argentinensis Wadiasaurus_indicus )(((Shaanbeikannemeyeria (Kannemeyeria_simocephalus Kannemeyeria_lophorhinus ))((Dolichuranus_primaevus (MCP_1645_PV (Dinodontosaurus_brevirostris Dinodontosaurus_tener )))(((Angonisaurus_cruickshanki Ufudocyclops_mukanelai )(Stahleckeria_potens (Sangusaurus_parringtonii (Ischigualastia_jenseni Jachaleria_candelariensis ))))(Moghreberia_nmachouensis (Placerias_hesternus Argodicynodon_boreni )))))(Xiyukannemeyeria_brevirostris (Sinokannemeyeria Parakannemeyeria )))))))(Lystrosaurus_declivis Lystrosaurus_murrayi )))*
(Aulacephalodon_bainii ((Dicynodon_angielczyki ((Vinceria_andina (Shansiodon (Tetragonias_njalilus Rhinodicynodon_gracile )))(Rhadiodromus ((Acratophorus_argentinensis Wadiasaurus_indicus )(((Kannemeyeria_simocephalus Kannemeyeria_lophorhinus )((Dolichuranus_primaevus (MCP_1645_PV (Dinodontosaurus_brevirostris Dinodontosaurus_tener )))(((Angonisaurus_cruickshanki Ufudocyclops_mukanelai )(Stahleckeria_potens (Sangusaurus_parringtonii (Ischigualastia_jenseni Jachaleria_candelariensis ))))(Moghreberia_nmachouensis (Placerias_hesternus Argodicynodon_boreni )))))(Shaanbeikannemeyeria (Xiyukannemeyeria_brevirostris (Sinokannemeyeria Parakannemeyeria ))))))))(Lystrosaurus_declivis Lystrosaurus_murrayi )))*
(Aulacephalodon_bainii (Dicynodon_angielczyki ((Lystrosaurus_declivis Lystrosaurus_murrayi )((Shansiodon (Vinceria_andina (Tetragonias_njalilus Rhinodicynodon_gracile )))(Rhadiodromus ((Acratophorus_argentinensis Wadiasaurus_indicus )(((Kannemeyeria_simocephalus Kannemeyeria_lophorhinus )((Dolichuranus_primaevus (MCP_1645_PV (Dinodontosaurus_brevirostris Dinodontosaurus_tener )))(((Angonisaurus_cruickshanki Ufudocyclops_mukanelai )(Stahleckeria_potens (Sangusaurus_parringtonii (Ischigualastia_jenseni Jachaleria_candelariensis ))))(Moghreberia_nmachouensis (Placerias_hesternus Argodicynodon_boreni )))))(Shaanbeikannemeyeria (Xiyukannemeyeria_brevirostris (Sinokannemeyeria Parakannemeyeria ))))))))))*
(Aulacephalodon_bainii (Dicynodon_angielczyki ((Lystrosaurus_declivis Lystrosaurus_murrayi )((Vinceria_andina (Shansiodon (Tetragonias_njalilus Rhinodicynodon_gracile )))(Rhadiodromus ((Acratophorus_argentinensis (Sinokannemeyeria Wadiasaurus_indicus ))(((Kannemeyeria_simocephalus Kannemeyeria_lophorhinus )((Dolichuranus_primaevus (MCP_1645_PV (Dinodontosaurus_brevirostris Dinodontosaurus_tener )))(((Angonisaurus_cruickshanki Ufudocyclops_mukanelai )(Stahleckeria_potens (Sangusaurus_parringtonii (Ischigualastia_jenseni Jachaleria_candelariensis ))))(Moghreberia_nmachouensis (Placerias_hesternus Argodicynodon_boreni )))))(Shaanbeikannemeyeria (Parakannemeyeria Xiyukannemeyeria_brevirostris )))))))))*
(Aulacephalodon_bainii ((Dicynodon_angielczyki ((Vinceria_andina (Shansiodon (Tetragonias_njalilus Rhinodicynodon_gracile )))(Rhadiodromus ((Acratophorus_argentinensis Wadiasaurus_indicus )(((Shaanbeikannemeyeria (Kannemeyeria_simocephalus Kannemeyeria_lophorhinus ))((Dolichuranus_primaevus (MCP_1645_PV (Dinodontosaurus_brevirostris Dinodontosaurus_tener )))(((Angonisaurus_cruickshanki Ufudocyclops_mukanelai )(Stahleckeria_potens (Sangusaurus_parringtonii (Ischigualastia_jenseni Jachaleria_candelariensis ))))(Argodicynodon_boreni (Placerias_hesternus Moghreberia_nmachouensis )))))(Xiyukannemeyeria_brevirostris (Sinokannemeyeria Parakannemeyeria )))))))(Lystrosaurus_declivis Lystrosaurus_murrayi )))*
(Aulacephalodon_bainii (Dicynodon_angielczyki ((Lystrosaurus_declivis Lystrosaurus_murrayi )((Shansiodon (Vinceria_andina (Tetragonias_njalilus Rhinodicynodon_gracile )))(Rhadiodromus ((Acratophorus_argentinensis Wadiasaurus_indicus )(((Shaanbeikannemeyeria (Kannemeyeria_simocephalus Kannemeyeria_lophorhinus ))((Dolichuranus_primaevus (MCP_1645_PV (Dinodontosaurus_brevirostris Dinodontosaurus_tener )))(((Angonisaurus_cruickshanki Ufudocyclops_mukanelai )(Stahleckeria_potens (Sangusaurus_parringtonii (Ischigualastia_jenseni Jachaleria_candelariensis ))))(Argodicynodon_boreni (Placerias_hesternus Moghreberia_nmachouensis )))))(Xiyukannemeyeria_brevirostris (Sinokannemeyeria Parakannemeyeria )))))))))*
(Aulacephalodon_bainii (Dicynodon_angielczyki ((Lystrosaurus_declivis Lystrosaurus_murrayi )((Vinceria_andina (Shansiodon (Tetragonias_njalilus Rhinodicynodon_gracile )))(Rhadiodromus ((Acratophorus_argentinensis Wadiasaurus_indicus )(((Shaanbeikannemeyeria (Kannemeyeria_simocephalus Kannemeyeria_lophorhinus ))(Dolichuranus_primaevus ((((Angonisaurus_cruickshanki Ufudocyclops_mukanelai )(Stahleckeria_potens (Sangusaurus_parringtonii (Ischigualastia_jenseni Jachaleria_candelariensis ))))(Argodicynodon_boreni (Placerias_hesternus Moghreberia_nmachouensis )))(MCP_1645_PV (Dinodontosaurus_brevirostris Dinodontosaurus_tener )))))(Xiyukannemeyeria_brevirostris (Sinokannemeyeria Parakannemeyeria )))))))))*
(Aulacephalodon_bainii (Dicynodon_angielczyki ((Lystrosaurus_declivis Lystrosaurus_murrayi )((Vinceria_andina (Shansiodon (Tetragonias_njalilus Rhinodicynodon_gracile )))(Rhadiodromus ((Acratophorus_argentinensis Wadiasaurus_indicus )(((Kannemeyeria_simocephalus Kannemeyeria_lophorhinus )((Dolichuranus_primaevus (MCP_1645_PV (Dinodontosaurus_brevirostris Dinodontosaurus_tener )))(((Angonisaurus_cruickshanki Ufudocyclops_mukanelai )(Stahleckeria_potens (Sangusaurus_parringtonii (Ischigualastia_jenseni Jachaleria_candelariensis ))))(Argodicynodon_boreni (Placerias_hesternus Moghreberia_nmachouensis )))))(Shaanbeikannemeyeria (Xiyukannemeyeria_brevirostris (Sinokannemeyeria Parakannemeyeria ))))))))))*
(Aulacephalodon_bainii (Dicynodon_angielczyki ((Lystrosaurus_declivis Lystrosaurus_murrayi )((Vinceria_andina (Shansiodon (Tetragonias_njalilus Rhinodicynodon_gracile )))((((Rhadiodromus (Acratophorus_argentinensis Wadiasaurus_indicus ))(Xiyukannemeyeria_brevirostris (Sinokannemeyeria Parakannemeyeria )))(Shaanbeikannemeyeria (Kannemeyeria_simocephalus Kannemeyeria_lophorhinus )))((Dolichuranus_primaevus (MCP_1645_PV (Dinodontosaurus_brevirostris Dinodontosaurus_tener )))(((Angonisaurus_cruickshanki Ufudocyclops_mukanelai )(Stahleckeria_potens (Sangusaurus_parringtonii (Ischigualastia_jenseni Jachaleria_candelariensis ))))(Argodicynodon_boreni (Placerias_hesternus Moghreberia_nmachouensis )))))))))*
(Aulacephalodon_bainii (Dicynodon_angielczyki ((Lystrosaurus_declivis Lystrosaurus_murrayi )((Vinceria_andina (Shansiodon (Tetragonias_njalilus Rhinodicynodon_gracile )))((((Acratophorus_argentinensis Wadiasaurus_indicus )(Rhadiodromus (Shaanbeikannemeyeria (Kannemeyeria_simocephalus Kannemeyeria_lophorhinus ))))(Xiyukannemeyeria_brevirostris (Sinokannemeyeria Parakannemeyeria )))((Dolichuranus_primaevus (MCP_1645_PV (Dinodontosaurus_brevirostris Dinodontosaurus_tener )))(((Angonisaurus_cruickshanki Ufudocyclops_mukanelai )(Stahleckeria_potens (Sangusaurus_parringtonii (Ischigualastia_jenseni Jachaleria_candelariensis ))))(Argodicynodon_boreni (Placerias_hesternus Moghreberia_nmachouensis )))))))))*
(Aulacephalodon_bainii (Dicynodon_angielczyki ((Lystrosaurus_declivis Lystrosaurus_murrayi )((Vinceria_andina (Shansiodon (Tetragonias_njalilus Rhinodicynodon_gracile )))((((Acratophorus_argentinensis Wadiasaurus_indicus )(Rhadiodromus (Shaanbeikannemeyeria (Kannemeyeria_simocephalus Kannemeyeria_lophorhinus ))))(Xiyukannemeyeria_brevirostris (Sinokannemeyeria Parakannemeyeria )))((Dolichuranus_primaevus (MCP_1645_PV (Dinodontosaurus_brevirostris Dinodontosaurus_tener )))((Angonisaurus_cruickshanki Ufudocyclops_mukanelai )((Argodicynodon_boreni (Placerias_hesternus Moghreberia_nmachouensis ))(Stahleckeria_potens (Sangusaurus_parringtonii (Ischigualastia_jenseni Jachaleria_candelariensis )))))))))))*
(Aulacephalodon_bainii (Dicynodon_angielczyki ((Lystrosaurus_declivis Lystrosaurus_murrayi )((Vinceria_andina (Shansiodon (Tetragonias_njalilus Rhinodicynodon_gracile )))((((Acratophorus_argentinensis Wadiasaurus_indicus )(Rhadiodromus (Shaanbeikannemeyeria (Kannemeyeria_simocephalus Kannemeyeria_lophorhinus ))))(Xiyukannemeyeria_brevirostris (Sinokannemeyeria Parakannemeyeria )))((Dolichuranus_primaevus (MCP_1645_PV (Dinodontosaurus_brevirostris Dinodontosaurus_tener )))(Angonisaurus_cruickshanki (Ufudocyclops_mukanelai (Argodicynodon_boreni (Placerias_hesternus Moghreberia_nmachouensis ))(Stahleckeria_potens (Sangusaurus_parringtonii (Ischigualastia_jenseni Jachaleria_candelariensis )))))))))))*
(Aulacephalodon_bainii (Dicynodon_angielczyki ((Lystrosaurus_declivis Lystrosaurus_murrayi )((Vinceria_andina (Shansiodon (Tetragonias_njalilus Rhinodicynodon_gracile )))((((Acratophorus_argentinensis Wadiasaurus_indicus )(Rhadiodromus (Shaanbeikannemeyeria (Kannemeyeria_simocephalus Kannemeyeria_lophorhinus ))))(Xiyukannemeyeria_brevirostris (Sinokannemeyeria Parakannemeyeria )))((Dolichuranus_primaevus (MCP_1645_PV (Dinodontosaurus_brevirostris Dinodontosaurus_tener )))((Angonisaurus_cruickshanki Ufudocyclops_mukanelai )((Stahleckeria_potens (Argodicynodon_boreni (Placerias_hesternus Moghreberia_nmachouensis )))(Sangusaurus_parringtonii (Ischigualastia_jenseni Jachaleria_candelariensis ))))))))))*
(Aulacephalodon_bainii (Dicynodon_angielczyki ((Lystrosaurus_declivis Lystrosaurus_murrayi )((Vinceria_andina (Shansiodon (Tetragonias_njalilus Rhinodicynodon_gracile )))((((Acratophorus_argentinensis Wadiasaurus_indicus )(Rhadiodromus (Shaanbeikannemeyeria (Kannemeyeria_simocephalus Kannemeyeria_lophorhinus ))))(Xiyukannemeyeria_brevirostris (Sinokannemeyeria Parakannemeyeria )))((Dolichuranus_primaevus (MCP_1645_PV (Dinodontosaurus_brevirostris Dinodontosaurus_tener )))(Angonisaurus_cruickshanki (Ufudocyclops_mukanelai ((Stahleckeria_potens (Argodicynodon_boreni (Placerias_hesternus Moghreberia_nmachouensis )))(Sangusaurus_parringtonii (Ischigualastia_jenseni Jachaleria_candelariensis )))))))))))*
(Aulacephalodon_bainii ((Dicynodon_angielczyki ((Vinceria_andina (Shansiodon (Tetragonias_njalilus Rhinodicynodon_gracile )))((((Acratophorus_argentinensis Wadiasaurus_indicus )(Rhadiodromus (Shaanbeikannemeyeria (Kannemeyeria_simocephalus Kannemeyeria_lophorhinus ))))(Xiyukannemeyeria_brevirostris (Sinokannemeyeria Parakannemeyeria )))((Dolichuranus_primaevus (MCP_1645_PV (Dinodontosaurus_brevirostris Dinodontosaurus_tener )))((Angonisaurus_cruickshanki Ufudocyclops_mukanelai )((Stahleckeria_potens (Argodicynodon_boreni (Placerias_hesternus Moghreberia_nmachouensis )))(Sangusaurus_parringtonii (Ischigualastia_jenseni Jachaleria_candelariensis ))))))))(Lystrosaurus_declivis Lystrosaurus_murrayi )))*
(Aulacephalodon_bainii (Dicynodon_angielczyki ((Lystrosaurus_declivis Lystrosaurus_murrayi )((Shansiodon (Vinceria_andina (Tetragonias_njalilus Rhinodicynodon_gracile )))((((Acratophorus_argentinensis Wadiasaurus_indicus )(Rhadiodromus (Shaanbeikannemeyeria (Kannemeyeria_simocephalus Kannemeyeria_lophorhinus ))))(Xiyukannemeyeria_brevirostris (Sinokannemeyeria Parakannemeyeria )))((Dolichuranus_primaevus (MCP_1645_PV (Dinodontosaurus_brevirostris Dinodontosaurus_tener )))((Angonisaurus_cruickshanki Ufudocyclops_mukanelai )((Stahleckeria_potens (Argodicynodon_boreni (Placerias_hesternus Moghreberia_nmachouensis )))(Sangusaurus_parringtonii (Ischigualastia_jenseni Jachaleria_candelariensis ))))))))))*
(Aulacephalodon_bainii (Dicynodon_angielczyki ((Lystrosaurus_declivis Lystrosaurus_murrayi )((Shansiodon (Vinceria_andina (Tetragonias_njalilus Rhinodicynodon_gracile )))((((Sinokannemeyeria (Acratophorus_argentinensis Wadiasaurus_indicus ))(Rhadiodromus (Shaanbeikannemeyeria (Kannemeyeria_simocephalus Kannemeyeria_lophorhinus ))))(Parakannemeyeria Xiyukannemeyeria_brevirostris ))((Dolichuranus_primaevus (MCP_1645_PV (Dinodontosaurus_brevirostris Dinodontosaurus_tener )))((Angonisaurus_cruickshanki Ufudocyclops_mukanelai )((Stahleckeria_potens (Argodicynodon_boreni (Placerias_hesternus Moghreberia_nmachouensis )))(Sangusaurus_parringtonii (Ischigualastia_jenseni Jachaleria_candelariensis ))))))))))*
(Aulacephalodon_bainii (Dicynodon_angielczyki ((Lystrosaurus_declivis Lystrosaurus_murrayi )((Shansiodon (Vinceria_andina (Tetragonias_njalilus Rhinodicynodon_gracile )))((((Acratophorus_argentinensis (Sinokannemeyeria Wadiasaurus_indicus ))(Rhadiodromus (Shaanbeikannemeyeria (Kannemeyeria_simocephalus Kannemeyeria_lophorhinus ))))(Parakannemeyeria Xiyukannemeyeria_brevirostris ))((Dolichuranus_primaevus (MCP_1645_PV (Dinodontosaurus_brevirostris Dinodontosaurus_tener )))((Angonisaurus_cruickshanki Ufudocyclops_mukanelai )((Stahleckeria_potens (Argodicynodon_boreni (Placerias_hesternus Moghreberia_nmachouensis )))(Sangusaurus_parringtonii (Ischigualastia_jenseni Jachaleria_candelariensis ))))))))))*
(Aulacephalodon_bainii (Dicynodon_angielczyki ((Lystrosaurus_declivis Lystrosaurus_murrayi )((Shansiodon (Vinceria_andina (Tetragonias_njalilus Rhinodicynodon_gracile )))((((Sinokannemeyeria (Acratophorus_argentinensis Wadiasaurus_indicus ))(Rhadiodromus (Shaanbeikannemeyeria (Kannemeyeria_simocephalus Kannemeyeria_lophorhinus ))))(Parakannemeyeria Xiyukannemeyeria_brevirostris ))((Dolichuranus_primaevus (MCP_1645_PV (Dinodontosaurus_brevirostris Dinodontosaurus_tener )))(Angonisaurus_cruickshanki (Ufudocyclops_mukanelai ((Stahleckeria_potens (Argodicynodon_boreni (Placerias_hesternus Moghreberia_nmachouensis )))(Sangusaurus_parringtonii (Ischigualastia_jenseni Jachaleria_candelariensis )))))))))))*
(Aulacephalodon_bainii (Dicynodon_angielczyki ((Lystrosaurus_declivis Lystrosaurus_murrayi )((Shansiodon (Vinceria_andina (Tetragonias_njalilus Rhinodicynodon_gracile )))((((Sinokannemeyeria (Acratophorus_argentinensis Wadiasaurus_indicus ))(Rhadiodromus (Shaanbeikannemeyeria (Kannemeyeria_simocephalus Kannemeyeria_lophorhinus ))))(Parakannemeyeria Xiyukannemeyeria_brevirostris ))((Dolichuranus_primaevus (MCP_1645_PV (Dinodontosaurus_brevirostris Dinodontosaurus_tener )))(Angonisaurus_cruickshanki ((Ufudocyclops_mukanelai (Stahleckeria_potens (Argodicynodon_boreni (Placerias_hesternus Moghreberia_nmachouensis ))))(Sangusaurus_parringtonii (Ischigualastia_jenseni Jachaleria_candelariensis ))))))))))*
(Aulacephalodon_bainii (Dicynodon_angielczyki ((Lystrosaurus_declivis Lystrosaurus_murrayi )((Shansiodon (Vinceria_andina (Tetragonias_njalilus Rhinodicynodon_gracile )))((((Sinokannemeyeria (Acratophorus_argentinensis Wadiasaurus_indicus ))(Rhadiodromus (Shaanbeikannemeyeria (Kannemeyeria_simocephalus Kannemeyeria_lophorhinus ))))(Parakannemeyeria Xiyukannemeyeria_brevirostris ))((Dolichuranus_primaevus (MCP_1645_PV (Dinodontosaurus_brevirostris Dinodontosaurus_tener )))((Angonisaurus_cruickshanki Ufudocyclops_mukanelai )((Argodicynodon_boreni (Placerias_hesternus Moghreberia_nmachouensis ))((Stahleckeria_potens Sangusaurus_parringtonii )(Ischigualastia_jenseni Jachaleria_candelariensis ))))))))))*
(Aulacephalodon_bainii ((Dicynodon_angielczyki ((Shansiodon (Vinceria_andina (Tetragonias_njalilus Rhinodicynodon_gracile )))((((Sinokannemeyeria (Acratophorus_argentinensis Wadiasaurus_indicus ))(Rhadiodromus (Shaanbeikannemeyeria (Kannemeyeria_simocephalus Kannemeyeria_lophorhinus ))))(Parakannemeyeria Xiyukannemeyeria_brevirostris ))((Dolichuranus_primaevus (MCP_1645_PV (Dinodontosaurus_brevirostris Dinodontosaurus_tener )))((Angonisaurus_cruickshanki Ufudocyclops_mukanelai )((Stahleckeria_potens (Argodicynodon_boreni (Placerias_hesternus Moghreberia_nmachouensis )))(Sangusaurus_parringtonii (Ischigualastia_jenseni Jachaleria_candelariensis ))))))))(Lystrosaurus_declivis Lystrosaurus_murrayi )))*
(Aulacephalodon_bainii (Dicynodon_angielczyki ((Lystrosaurus_declivis Lystrosaurus_murrayi )((Vinceria_andina (Shansiodon (Tetragonias_njalilus Rhinodicynodon_gracile )))((((Sinokannemeyeria (Acratophorus_argentinensis Wadiasaurus_indicus ))(Rhadiodromus (Shaanbeikannemeyeria (Kannemeyeria_simocephalus Kannemeyeria_lophorhinus ))))(Parakannemeyeria Xiyukannemeyeria_brevirostris ))((Dolichuranus_primaevus (MCP_1645_PV (Dinodontosaurus_brevirostris Dinodontosaurus_tener )))((Angonisaurus_cruickshanki Ufudocyclops_mukanelai )((Stahleckeria_potens (Argodicynodon_boreni (Placerias_hesternus Moghreberia_nmachouensis )))(Sangusaurus_parringtonii (Ischigualastia_jenseni Jachaleria_candelariensis ))))))))))*
(Aulacephalodon_bainii (Dicynodon_angielczyki ((Lystrosaurus_declivis Lystrosaurus_murrayi )((Vinceria_andina (Shansiodon (Tetragonias_njalilus Rhinodicynodon_gracile )))(((Rhadiodromus ((Sinokannemeyeria (Acratophorus_argentinensis Wadiasaurus_indicus ))(Parakannemeyeria Xiyukannemeyeria_brevirostris )))(Shaanbeikannemeyeria (Kannemeyeria_simocephalus Kannemeyeria_lophorhinus )))((Dolichuranus_primaevus (MCP_1645_PV (Dinodontosaurus_brevirostris Dinodontosaurus_tener )))((Angonisaurus_cruickshanki Ufudocyclops_mukanelai )((Stahleckeria_potens (Argodicynodon_boreni (Placerias_hesternus Moghreberia_nmachouensis )))(Sangusaurus_parringtonii (Ischigualastia_jenseni Jachaleria_candelariensis ))))))))))*
(Aulacephalodon_bainii (Dicynodon_angielczyki ((Lystrosaurus_declivis Lystrosaurus_murrayi )((Vinceria_andina (Shansiodon (Tetragonias_njalilus Rhinodicynodon_gracile )))(((Rhadiodromus ((Acratophorus_argentinensis Wadiasaurus_indicus )(Sinokannemeyeria (Parakannemeyeria Xiyukannemeyeria_brevirostris ))))(Shaanbeikannemeyeria (Kannemeyeria_simocephalus Kannemeyeria_lophorhinus )))((Dolichuranus_primaevus (MCP_1645_PV (Dinodontosaurus_brevirostris Dinodontosaurus_tener )))((Angonisaurus_cruickshanki Ufudocyclops_mukanelai )((Stahleckeria_potens (Argodicynodon_boreni (Placerias_hesternus Moghreberia_nmachouensis )))(Sangusaurus_parringtonii (Ischigualastia_jenseni Jachaleria_candelariensis ))))))))))*
(Aulacephalodon_bainii (Dicynodon_angielczyki ((Lystrosaurus_declivis Lystrosaurus_murrayi )((Vinceria_andina (Shansiodon (Tetragonias_njalilus Rhinodicynodon_gracile )))(((Rhadiodromus ((Sinokannemeyeria (Acratophorus_argentinensis Wadiasaurus_indicus ))(Parakannemeyeria Xiyukannemeyeria_brevirostris )))(Shaanbeikannemeyeria (Kannemeyeria_simocephalus Kannemeyeria_lophorhinus )))((Dolichuranus_primaevus (MCP_1645_PV (Dinodontosaurus_brevirostris Dinodontosaurus_tener )))(Angonisaurus_cruickshanki (Ufudocyclops_mukanelai ((Stahleckeria_potens (Argodicynodon_boreni (Placerias_hesternus Moghreberia_nmachouensis )))(Sangusaurus_parringtonii (Ischigualastia_jenseni Jachaleria_candelariensis )))))))))))*
(Aulacephalodon_bainii (Dicynodon_angielczyki ((Lystrosaurus_declivis Lystrosaurus_murrayi )((Vinceria_andina (Shansiodon (Tetragonias_njalilus Rhinodicynodon_gracile )))(((Rhadiodromus ((Sinokannemeyeria (Acratophorus_argentinensis Wadiasaurus_indicus ))(Parakannemeyeria Xiyukannemeyeria_brevirostris )))(Shaanbeikannemeyeria (Kannemeyeria_simocephalus Kannemeyeria_lophorhinus )))((Dolichuranus_primaevus (MCP_1645_PV (Dinodontosaurus_brevirostris Dinodontosaurus_tener )))(Angonisaurus_cruickshanki (Ufudocyclops_mukanelai (Argodicynodon_boreni (Placerias_hesternus Moghreberia_nmachouensis ))(Stahleckeria_potens (Sangusaurus_parringtonii (Ischigualastia_jenseni Jachaleria_candelariensis )))))))))))*
(Aulacephalodon_bainii (Dicynodon_angielczyki ((Lystrosaurus_declivis Lystrosaurus_murrayi )((Vinceria_andina (Shansiodon (Tetragonias_njalilus Rhinodicynodon_gracile )))(((Rhadiodromus ((Sinokannemeyeria (Acratophorus_argentinensis Wadiasaurus_indicus ))(Parakannemeyeria Xiyukannemeyeria_brevirostris )))(Shaanbeikannemeyeria (Kannemeyeria_simocephalus Kannemeyeria_lophorhinus )))((Dolichuranus_primaevus (MCP_1645_PV (Dinodontosaurus_brevirostris Dinodontosaurus_tener )))((Angonisaurus_cruickshanki Ufudocyclops_mukanelai )((Argodicynodon_boreni (Placerias_hesternus Moghreberia_nmachouensis ))(Stahleckeria_potens (Sangusaurus_parringtonii (Ischigualastia_jenseni Jachaleria_candelariensis )))))))))))*
(Aulacephalodon_bainii (Dicynodon_angielczyki ((Lystrosaurus_declivis Lystrosaurus_murrayi )((Vinceria_andina (Shansiodon (Tetragonias_njalilus Rhinodicynodon_gracile )))(((Rhadiodromus ((Sinokannemeyeria (Acratophorus_argentinensis Wadiasaurus_indicus ))(Parakannemeyeria Xiyukannemeyeria_brevirostris )))(Shaanbeikannemeyeria (Kannemeyeria_simocephalus Kannemeyeria_lophorhinus )))((Dolichuranus_primaevus (MCP_1645_PV (Dinodontosaurus_brevirostris Dinodontosaurus_tener )))((Angonisaurus_cruickshanki Ufudocyclops_mukanelai )((Placerias_hesternus (Moghreberia_nmachouensis Argodicynodon_boreni ))(Stahleckeria_potens (Sangusaurus_parringtonii (Ischigualastia_jenseni Jachaleria_candelariensis )))))))))))*
(Aulacephalodon_bainii ((Dicynodon_angielczyki ((Vinceria_andina (Shansiodon (Tetragonias_njalilus Rhinodicynodon_gracile )))(((Rhadiodromus ((Sinokannemeyeria (Acratophorus_argentinensis Wadiasaurus_indicus ))(Parakannemeyeria Xiyukannemeyeria_brevirostris )))(Shaanbeikannemeyeria (Kannemeyeria_simocephalus Kannemeyeria_lophorhinus )))((Dolichuranus_primaevus (MCP_1645_PV (Dinodontosaurus_brevirostris Dinodontosaurus_tener )))((Angonisaurus_cruickshanki Ufudocyclops_mukanelai )((Stahleckeria_potens (Argodicynodon_boreni (Placerias_hesternus Moghreberia_nmachouensis )))(Sangusaurus_parringtonii (Ischigualastia_jenseni Jachaleria_candelariensis ))))))))(Lystrosaurus_declivis Lystrosaurus_murrayi )))*
(Aulacephalodon_bainii (Dicynodon_angielczyki ((Lystrosaurus_declivis Lystrosaurus_murrayi )((Vinceria_andina (Shansiodon (Tetragonias_njalilus Rhinodicynodon_gracile )))(((Rhadiodromus ((Sinokannemeyeria (Acratophorus_argentinensis Wadiasaurus_indicus ))(Parakannemeyeria Xiyukannemeyeria_brevirostris )))(Shaanbeikannemeyeria (Kannemeyeria_simocephalus Kannemeyeria_lophorhinus )))((Dolichuranus_primaevus (MCP_1645_PV (Dinodontosaurus_brevirostris Dinodontosaurus_tener )))(Angonisaurus_cruickshanki ((Ufudocyclops_mukanelai (Stahleckeria_potens (Argodicynodon_boreni (Placerias_hesternus Moghreberia_nmachouensis ))))(Sangusaurus_parringtonii (Ischigualastia_jenseni Jachaleria_candelariensis ))))))))))*
(Aulacephalodon_bainii (Dicynodon_angielczyki ((Lystrosaurus_declivis Lystrosaurus_murrayi )((Vinceria_andina (Shansiodon (Tetragonias_njalilus Rhinodicynodon_gracile )))(((Rhadiodromus ((Sinokannemeyeria (Acratophorus_argentinensis Wadiasaurus_indicus ))(Parakannemeyeria Xiyukannemeyeria_brevirostris )))(Shaanbeikannemeyeria (Kannemeyeria_simocephalus Kannemeyeria_lophorhinus )))((Dolichuranus_primaevus (MCP_1645_PV (Dinodontosaurus_brevirostris Dinodontosaurus_tener )))((Angonisaurus_cruickshanki Ufudocyclops_mukanelai )((Argodicynodon_boreni (Placerias_hesternus Moghreberia_nmachouensis ))((Stahleckeria_potens Sangusaurus_parringtonii )(Ischigualastia_jenseni Jachaleria_candelariensis ))))))))))*
(Aulacephalodon_bainii ((Dicynodon_angielczyki ((Shansiodon (Vinceria_andina (Tetragonias_njalilus Rhinodicynodon_gracile )))(Rhadiodromus ((Acratophorus_argentinensis Wadiasaurus_indicus )(((Kannemeyeria_simocephalus Kannemeyeria_lophorhinus )((Dolichuranus_primaevus (MCP_1645_PV (Dinodontosaurus_brevirostris Dinodontosaurus_tener )))(((Angonisaurus_cruickshanki Ufudocyclops_mukanelai )(Stahleckeria_potens (Sangusaurus_parringtonii (Ischigualastia_jenseni Jachaleria_candelariensis ))))(Moghreberia_nmachouensis (Placerias_hesternus Argodicynodon_boreni )))))(Shaanbeikannemeyeria (Xiyukannemeyeria_brevirostris (Sinokannemeyeria Parakannemeyeria ))))))))(Lystrosaurus_declivis Lystrosaurus_murrayi )))*
(Aulacephalodon_bainii ((Dicynodon_angielczyki ((Vinceria_andina (Shansiodon (Tetragonias_njalilus Rhinodicynodon_gracile )))(Rhadiodromus ((Acratophorus_argentinensis (Sinokannemeyeria Wadiasaurus_indicus ))(((Kannemeyeria_simocephalus Kannemeyeria_lophorhinus )((Dolichuranus_primaevus (MCP_1645_PV (Dinodontosaurus_brevirostris Dinodontosaurus_tener )))(((Angonisaurus_cruickshanki Ufudocyclops_mukanelai )(Stahleckeria_potens (Sangusaurus_parringtonii (Ischigualastia_jenseni Jachaleria_candelariensis ))))(Moghreberia_nmachouensis (Placerias_hesternus Argodicynodon_boreni )))))(Shaanbeikannemeyeria (Parakannemeyeria Xiyukannemeyeria_brevirostris )))))))(Lystrosaurus_declivis Lystrosaurus_murrayi )))*
(Aulacephalodon_bainii (Dicynodon_angielczyki ((Lystrosaurus_declivis Lystrosaurus_murrayi )((Shansiodon (Vinceria_andina (Tetragonias_njalilus Rhinodicynodon_gracile )))(Rhadiodromus ((Acratophorus_argentinensis (Sinokannemeyeria Wadiasaurus_indicus ))(((Kannemeyeria_simocephalus Kannemeyeria_lophorhinus )((Dolichuranus_primaevus (MCP_1645_PV (Dinodontosaurus_brevirostris Dinodontosaurus_tener )))(((Angonisaurus_cruickshanki Ufudocyclops_mukanelai )(Stahleckeria_potens (Sangusaurus_parringtonii (Ischigualastia_jenseni Jachaleria_candelariensis ))))(Moghreberia_nmachouensis (Placerias_hesternus Argodicynodon_boreni )))))(Shaanbeikannemeyeria (Parakannemeyeria Xiyukannemeyeria_brevirostris )))))))))*
(Aulacephalodon_bainii (Dicynodon_angielczyki ((Lystrosaurus_declivis Lystrosaurus_murrayi )((Vinceria_andina (Shansiodon (Tetragonias_njalilus Rhinodicynodon_gracile )))(Rhadiodromus ((Sinokannemeyeria (Acratophorus_argentinensis Wadiasaurus_indicus ))(((Kannemeyeria_simocephalus Kannemeyeria_lophorhinus )((Dolichuranus_primaevus (MCP_1645_PV (Dinodontosaurus_brevirostris Dinodontosaurus_tener )))(((Angonisaurus_cruickshanki Ufudocyclops_mukanelai )(Stahleckeria_potens (Sangusaurus_parringtonii (Ischigualastia_jenseni Jachaleria_candelariensis ))))(Moghreberia_nmachouensis (Placerias_hesternus Argodicynodon_boreni )))))(Shaanbeikannemeyeria (Parakannemeyeria Xiyukannemeyeria_brevirostris )))))))))*
(Aulacephalodon_bainii (Dicynodon_angielczyki ((Lystrosaurus_declivis Lystrosaurus_murrayi )((Vinceria_andina (Shansiodon (Tetragonias_njalilus Rhinodicynodon_gracile )))(Rhadiodromus ((Acratophorus_argentinensis Wadiasaurus_indicus )(((Kannemeyeria_simocephalus Kannemeyeria_lophorhinus )((Dolichuranus_primaevus (MCP_1645_PV (Dinodontosaurus_brevirostris Dinodontosaurus_tener )))(((Angonisaurus_cruickshanki Ufudocyclops_mukanelai )(Stahleckeria_potens (Sangusaurus_parringtonii (Ischigualastia_jenseni Jachaleria_candelariensis ))))(Moghreberia_nmachouensis (Placerias_hesternus Argodicynodon_boreni )))))(Shaanbeikannemeyeria (Parakannemeyeria (Sinokannemeyeria Xiyukannemeyeria_brevirostris ))))))))))*
(Aulacephalodon_bainii (Dicynodon_angielczyki ((Lystrosaurus_declivis Lystrosaurus_murrayi )((Vinceria_andina (Shansiodon (Tetragonias_njalilus Rhinodicynodon_gracile )))(Rhadiodromus ((Acratophorus_argentinensis Wadiasaurus_indicus )(((Kannemeyeria_simocephalus Kannemeyeria_lophorhinus )((Dolichuranus_primaevus (MCP_1645_PV (Dinodontosaurus_brevirostris Dinodontosaurus_tener )))(((Angonisaurus_cruickshanki Ufudocyclops_mukanelai )(Stahleckeria_potens (Sangusaurus_parringtonii (Ischigualastia_jenseni Jachaleria_candelariensis ))))(Moghreberia_nmachouensis (Placerias_hesternus Argodicynodon_boreni )))))(Shaanbeikannemeyeria (Sinokannemeyeria (Parakannemeyeria Xiyukannemeyeria_brevirostris ))))))))))*
(Aulacephalodon_bainii ((Dicynodon_angielczyki ((Shansiodon (Vinceria_andina (Tetragonias_njalilus Rhinodicynodon_gracile )))(Rhadiodromus ((Acratophorus_argentinensis Wadiasaurus_indicus )(((Shaanbeikannemeyeria (Kannemeyeria_simocephalus Kannemeyeria_lophorhinus ))((Dolichuranus_primaevus (MCP_1645_PV (Dinodontosaurus_brevirostris Dinodontosaurus_tener )))(((Angonisaurus_cruickshanki Ufudocyclops_mukanelai )(Stahleckeria_potens (Sangusaurus_parringtonii (Ischigualastia_jenseni Jachaleria_candelariensis ))))(Argodicynodon_boreni (Placerias_hesternus Moghreberia_nmachouensis )))))(Xiyukannemeyeria_brevirostris (Sinokannemeyeria Parakannemeyeria )))))))(Lystrosaurus_declivis Lystrosaurus_murrayi )))*
(Aulacephalodon_bainii ((Dicynodon_angielczyki ((Vinceria_andina (Shansiodon (Tetragonias_njalilus Rhinodicynodon_gracile )))(Rhadiodromus ((Acratophorus_argentinensis Wadiasaurus_indicus )(((Shaanbeikannemeyeria (Kannemeyeria_simocephalus Kannemeyeria_lophorhinus ))(Dolichuranus_primaevus ((((Angonisaurus_cruickshanki Ufudocyclops_mukanelai )(Stahleckeria_potens (Sangusaurus_parringtonii (Ischigualastia_jenseni Jachaleria_candelariensis ))))(Argodicynodon_boreni (Placerias_hesternus Moghreberia_nmachouensis )))(MCP_1645_PV (Dinodontosaurus_brevirostris Dinodontosaurus_tener )))))(Xiyukannemeyeria_brevirostris (Sinokannemeyeria Parakannemeyeria )))))))(Lystrosaurus_declivis Lystrosaurus_murrayi )))*
(Aulacephalodon_bainii (Dicynodon_angielczyki ((Lystrosaurus_declivis Lystrosaurus_murrayi )((Shansiodon (Vinceria_andina (Tetragonias_njalilus Rhinodicynodon_gracile )))(Rhadiodromus ((Acratophorus_argentinensis Wadiasaurus_indicus )(((Shaanbeikannemeyeria (Kannemeyeria_simocephalus Kannemeyeria_lophorhinus ))(Dolichuranus_primaevus ((((Angonisaurus_cruickshanki Ufudocyclops_mukanelai )(Stahleckeria_potens (Sangusaurus_parringtonii (Ischigualastia_jenseni Jachaleria_candelariensis ))))(Argodicynodon_boreni (Placerias_hesternus Moghreberia_nmachouensis )))(MCP_1645_PV (Dinodontosaurus_brevirostris Dinodontosaurus_tener )))))(Xiyukannemeyeria_brevirostris (Sinokannemeyeria Parakannemeyeria )))))))))*
(Aulacephalodon_bainii ((Dicynodon_angielczyki ((Vinceria_andina (Shansiodon (Tetragonias_njalilus Rhinodicynodon_gracile )))(Rhadiodromus ((Acratophorus_argentinensis Wadiasaurus_indicus )(((Kannemeyeria_simocephalus Kannemeyeria_lophorhinus )((Dolichuranus_primaevus (MCP_1645_PV (Dinodontosaurus_brevirostris Dinodontosaurus_tener )))(((Angonisaurus_cruickshanki Ufudocyclops_mukanelai )(Stahleckeria_potens (Sangusaurus_parringtonii (Ischigualastia_jenseni Jachaleria_candelariensis ))))(Argodicynodon_boreni (Placerias_hesternus Moghreberia_nmachouensis )))))(Shaanbeikannemeyeria (Xiyukannemeyeria_brevirostris (Sinokannemeyeria Parakannemeyeria ))))))))(Lystrosaurus_declivis Lystrosaurus_murrayi )))*
(Aulacephalodon_bainii (Dicynodon_angielczyki ((Lystrosaurus_declivis Lystrosaurus_murrayi )((Shansiodon (Vinceria_andina (Tetragonias_njalilus Rhinodicynodon_gracile )))(Rhadiodromus ((Acratophorus_argentinensis Wadiasaurus_indicus )(((Kannemeyeria_simocephalus Kannemeyeria_lophorhinus )((Dolichuranus_primaevus (MCP_1645_PV (Dinodontosaurus_brevirostris Dinodontosaurus_tener )))(((Angonisaurus_cruickshanki Ufudocyclops_mukanelai )(Stahleckeria_potens (Sangusaurus_parringtonii (Ischigualastia_jenseni Jachaleria_candelariensis ))))(Argodicynodon_boreni (Placerias_hesternus Moghreberia_nmachouensis )))))(Shaanbeikannemeyeria (Xiyukannemeyeria_brevirostris (Sinokannemeyeria Parakannemeyeria ))))))))))*
(Aulacephalodon_bainii (Dicynodon_angielczyki ((Lystrosaurus_declivis Lystrosaurus_murrayi )((Vinceria_andina (Shansiodon (Tetragonias_njalilus Rhinodicynodon_gracile )))(Rhadiodromus ((Acratophorus_argentinensis Wadiasaurus_indicus )(((Kannemeyeria_simocephalus Kannemeyeria_lophorhinus )(Dolichuranus_primaevus ((((Angonisaurus_cruickshanki Ufudocyclops_mukanelai )(Stahleckeria_potens (Sangusaurus_parringtonii (Ischigualastia_jenseni Jachaleria_candelariensis ))))(Argodicynodon_boreni (Placerias_hesternus Moghreberia_nmachouensis )))(MCP_1645_PV (Dinodontosaurus_brevirostris Dinodontosaurus_tener )))))(Shaanbeikannemeyeria (Xiyukannemeyeria_brevirostris (Sinokannemeyeria Parakannemeyeria ))))))))))*
(Aulacephalodon_bainii (Dicynodon_angielczyki ((Lystrosaurus_declivis Lystrosaurus_murrayi )((Vinceria_andina (Shansiodon (Tetragonias_njalilus Rhinodicynodon_gracile )))(Rhadiodromus ((Acratophorus_argentinensis (Sinokannemeyeria Wadiasaurus_indicus ))(((Kannemeyeria_simocephalus Kannemeyeria_lophorhinus )((Dolichuranus_primaevus (MCP_1645_PV (Dinodontosaurus_brevirostris Dinodontosaurus_tener )))(((Angonisaurus_cruickshanki Ufudocyclops_mukanelai )(Stahleckeria_potens (Sangusaurus_parringtonii (Ischigualastia_jenseni Jachaleria_candelariensis ))))(Argodicynodon_boreni (Placerias_hesternus Moghreberia_nmachouensis )))))(Shaanbeikannemeyeria (Parakannemeyeria Xiyukannemeyeria_brevirostris )))))))))*
(Aulacephalodon_bainii (Dicynodon_angielczyki ((Lystrosaurus_declivis Lystrosaurus_murrayi )((Vinceria_andina (Shansiodon (Tetragonias_njalilus Rhinodicynodon_gracile )))((((Acratophorus_argentinensis Wadiasaurus_indicus )(Rhadiodromus (Sinokannemeyeria (Parakannemeyeria Xiyukannemeyeria_brevirostris ))))(Shaanbeikannemeyeria (Kannemeyeria_simocephalus Kannemeyeria_lophorhinus )))((Dolichuranus_primaevus (MCP_1645_PV (Dinodontosaurus_brevirostris Dinodontosaurus_tener )))(((Angonisaurus_cruickshanki Ufudocyclops_mukanelai )(Stahleckeria_potens (Sangusaurus_parringtonii (Ischigualastia_jenseni Jachaleria_candelariensis ))))(Argodicynodon_boreni (Placerias_hesternus Moghreberia_nmachouensis )))))))))*
(Aulacephalodon_bainii ((Dicynodon_angielczyki ((Vinceria_andina (Shansiodon (Tetragonias_njalilus Rhinodicynodon_gracile )))((((Rhadiodromus (Acratophorus_argentinensis Wadiasaurus_indicus ))(Xiyukannemeyeria_brevirostris (Sinokannemeyeria Parakannemeyeria )))(Shaanbeikannemeyeria (Kannemeyeria_simocephalus Kannemeyeria_lophorhinus )))((Dolichuranus_primaevus (MCP_1645_PV (Dinodontosaurus_brevirostris Dinodontosaurus_tener )))(((Angonisaurus_cruickshanki Ufudocyclops_mukanelai )(Stahleckeria_potens (Sangusaurus_parringtonii (Ischigualastia_jenseni Jachaleria_candelariensis ))))(Argodicynodon_boreni (Placerias_hesternus Moghreberia_nmachouensis )))))))(Lystrosaurus_declivis Lystrosaurus_murrayi )))*
(Aulacephalodon_bainii (Dicynodon_angielczyki ((Lystrosaurus_declivis Lystrosaurus_murrayi )((Shansiodon (Vinceria_andina (Tetragonias_njalilus Rhinodicynodon_gracile )))((((Rhadiodromus (Acratophorus_argentinensis Wadiasaurus_indicus ))(Xiyukannemeyeria_brevirostris (Sinokannemeyeria Parakannemeyeria )))(Shaanbeikannemeyeria (Kannemeyeria_simocephalus Kannemeyeria_lophorhinus )))((Dolichuranus_primaevus (MCP_1645_PV (Dinodontosaurus_brevirostris Dinodontosaurus_tener )))(((Angonisaurus_cruickshanki Ufudocyclops_mukanelai )(Stahleckeria_potens (Sangusaurus_parringtonii (Ischigualastia_jenseni Jachaleria_candelariensis ))))(Argodicynodon_boreni (Placerias_hesternus Moghreberia_nmachouensis )))))))))*
(Aulacephalodon_bainii (Dicynodon_angielczyki ((Lystrosaurus_declivis Lystrosaurus_murrayi )((Vinceria_andina (Shansiodon (Tetragonias_njalilus Rhinodicynodon_gracile )))((((Acratophorus_argentinensis Wadiasaurus_indicus )(Xiyukannemeyeria_brevirostris (Sinokannemeyeria Parakannemeyeria )))(Rhadiodromus (Shaanbeikannemeyeria (Kannemeyeria_simocephalus Kannemeyeria_lophorhinus ))))((Dolichuranus_primaevus (MCP_1645_PV (Dinodontosaurus_brevirostris Dinodontosaurus_tener )))(((Angonisaurus_cruickshanki Ufudocyclops_mukanelai )(Stahleckeria_potens (Sangusaurus_parringtonii (Ischigualastia_jenseni Jachaleria_candelariensis ))))(Argodicynodon_boreni (Placerias_hesternus Moghreberia_nmachouensis )))))))))*
(Aulacephalodon_bainii (Dicynodon_angielczyki ((Lystrosaurus_declivis Lystrosaurus_murrayi )((Vinceria_andina (Shansiodon (Tetragonias_njalilus Rhinodicynodon_gracile )))((((Acratophorus_argentinensis Wadiasaurus_indicus )(Xiyukannemeyeria_brevirostris (Sinokannemeyeria Parakannemeyeria )))(Rhadiodromus (Shaanbeikannemeyeria (Kannemeyeria_simocephalus Kannemeyeria_lophorhinus ))))((Dolichuranus_primaevus (MCP_1645_PV (Dinodontosaurus_brevirostris Dinodontosaurus_tener )))(Angonisaurus_cruickshanki (Ufudocyclops_mukanelai (Argodicynodon_boreni (Placerias_hesternus Moghreberia_nmachouensis ))(Stahleckeria_potens (Sangusaurus_parringtonii (Ischigualastia_jenseni Jachaleria_candelariensis )))))))))))*
(Aulacephalodon_bainii (Dicynodon_angielczyki ((Lystrosaurus_declivis Lystrosaurus_murrayi )((Vinceria_andina (Shansiodon (Tetragonias_njalilus Rhinodicynodon_gracile )))((((Acratophorus_argentinensis Wadiasaurus_indicus )(Xiyukannemeyeria_brevirostris (Sinokannemeyeria Parakannemeyeria )))(Rhadiodromus (Shaanbeikannemeyeria (Kannemeyeria_simocephalus Kannemeyeria_lophorhinus ))))((Dolichuranus_primaevus (MCP_1645_PV (Dinodontosaurus_brevirostris Dinodontosaurus_tener )))(Angonisaurus_cruickshanki (((Ufudocyclops_mukanelai Stahleckeria_potens )(Sangusaurus_parringtonii (Ischigualastia_jenseni Jachaleria_candelariensis )))(Argodicynodon_boreni (Placerias_hesternus Moghreberia_nmachouensis ))))))))))*
(Aulacephalodon_bainii (Dicynodon_angielczyki ((Lystrosaurus_declivis Lystrosaurus_murrayi )((Vinceria_andina (Shansiodon (Tetragonias_njalilus Rhinodicynodon_gracile )))((((Acratophorus_argentinensis Wadiasaurus_indicus )(Xiyukannemeyeria_brevirostris (Sinokannemeyeria Parakannemeyeria )))(Rhadiodromus (Shaanbeikannemeyeria (Kannemeyeria_simocephalus Kannemeyeria_lophorhinus ))))((Dolichuranus_primaevus (MCP_1645_PV (Dinodontosaurus_brevirostris Dinodontosaurus_tener )))((Angonisaurus_cruickshanki Ufudocyclops_mukanelai )((Argodicynodon_boreni (Placerias_hesternus Moghreberia_nmachouensis ))(Stahleckeria_potens (Sangusaurus_parringtonii (Ischigualastia_jenseni Jachaleria_candelariensis )))))))))))*
(Aulacephalodon_bainii (Dicynodon_angielczyki ((Lystrosaurus_declivis Lystrosaurus_murrayi )((Vinceria_andina (Shansiodon (Tetragonias_njalilus Rhinodicynodon_gracile )))((((Acratophorus_argentinensis Wadiasaurus_indicus )(Xiyukannemeyeria_brevirostris (Sinokannemeyeria Parakannemeyeria )))(Rhadiodromus (Shaanbeikannemeyeria (Kannemeyeria_simocephalus Kannemeyeria_lophorhinus ))))((Dolichuranus_primaevus (MCP_1645_PV (Dinodontosaurus_brevirostris Dinodontosaurus_tener )))(Angonisaurus_cruickshanki (((Ufudocyclops_mukanelai Stahleckeria_potens )(Sangusaurus_parringtonii (Ischigualastia_jenseni Jachaleria_candelariensis )))(Placerias_hesternus (Moghreberia_nmachouensis Argodicynodon_boreni ))))))))))*
(Aulacephalodon_bainii (Dicynodon_angielczyki ((Lystrosaurus_declivis Lystrosaurus_murrayi )((Vinceria_andina (Shansiodon (Tetragonias_njalilus Rhinodicynodon_gracile )))((((Acratophorus_argentinensis Wadiasaurus_indicus )(Xiyukannemeyeria_brevirostris (Sinokannemeyeria Parakannemeyeria )))(Rhadiodromus (Shaanbeikannemeyeria (Kannemeyeria_simocephalus Kannemeyeria_lophorhinus ))))((Dolichuranus_primaevus (MCP_1645_PV (Dinodontosaurus_brevirostris Dinodontosaurus_tener )))(Angonisaurus_cruickshanki (((Ufudocyclops_mukanelai (Stahleckeria_potens Sangusaurus_parringtonii ))(Ischigualastia_jenseni Jachaleria_candelariensis ))(Argodicynodon_boreni (Placerias_hesternus Moghreberia_nmachouensis ))))))))))*
(Aulacephalodon_bainii ((Dicynodon_angielczyki ((Vinceria_andina (Shansiodon (Tetragonias_njalilus Rhinodicynodon_gracile )))((((Acratophorus_argentinensis Wadiasaurus_indicus )(Xiyukannemeyeria_brevirostris (Sinokannemeyeria Parakannemeyeria )))(Rhadiodromus (Shaanbeikannemeyeria (Kannemeyeria_simocephalus Kannemeyeria_lophorhinus ))))((Dolichuranus_primaevus (MCP_1645_PV (Dinodontosaurus_brevirostris Dinodontosaurus_tener )))(Angonisaurus_cruickshanki (((Ufudocyclops_mukanelai Stahleckeria_potens )(Sangusaurus_parringtonii (Ischigualastia_jenseni Jachaleria_candelariensis )))(Argodicynodon_boreni (Placerias_hesternus Moghreberia_nmachouensis ))))))))(Lystrosaurus_declivis Lystrosaurus_murrayi )))*
(Aulacephalodon_bainii (Dicynodon_angielczyki ((Lystrosaurus_declivis Lystrosaurus_murrayi )((Shansiodon (Vinceria_andina (Tetragonias_njalilus Rhinodicynodon_gracile )))((((Acratophorus_argentinensis Wadiasaurus_indicus )(Xiyukannemeyeria_brevirostris (Sinokannemeyeria Parakannemeyeria )))(Rhadiodromus (Shaanbeikannemeyeria (Kannemeyeria_simocephalus Kannemeyeria_lophorhinus ))))((Dolichuranus_primaevus (MCP_1645_PV (Dinodontosaurus_brevirostris Dinodontosaurus_tener )))(Angonisaurus_cruickshanki (((Ufudocyclops_mukanelai Stahleckeria_potens )(Sangusaurus_parringtonii (Ischigualastia_jenseni Jachaleria_candelariensis )))(Argodicynodon_boreni (Placerias_hesternus Moghreberia_nmachouensis ))))))))))*
(Aulacephalodon_bainii (Dicynodon_angielczyki ((Lystrosaurus_declivis Lystrosaurus_murrayi )((Shansiodon (Vinceria_andina (Tetragonias_njalilus Rhinodicynodon_gracile )))(((Acratophorus_argentinensis Wadiasaurus_indicus )((Rhadiodromus (Shaanbeikannemeyeria (Kannemeyeria_simocephalus Kannemeyeria_lophorhinus )))(Xiyukannemeyeria_brevirostris (Sinokannemeyeria Parakannemeyeria ))))((Dolichuranus_primaevus (MCP_1645_PV (Dinodontosaurus_brevirostris Dinodontosaurus_tener )))(Angonisaurus_cruickshanki (((Ufudocyclops_mukanelai Stahleckeria_potens )(Sangusaurus_parringtonii (Ischigualastia_jenseni Jachaleria_candelariensis )))(Argodicynodon_boreni (Placerias_hesternus Moghreberia_nmachouensis ))))))))))*
(Aulacephalodon_bainii (Dicynodon_angielczyki ((Lystrosaurus_declivis Lystrosaurus_murrayi )((Shansiodon (Vinceria_andina (Tetragonias_njalilus Rhinodicynodon_gracile )))(((Acratophorus_argentinensis Wadiasaurus_indicus )((Rhadiodromus (Shaanbeikannemeyeria (Kannemeyeria_simocephalus Kannemeyeria_lophorhinus )))(Sinokannemeyeria (Parakannemeyeria Xiyukannemeyeria_brevirostris ))))((Dolichuranus_primaevus (MCP_1645_PV (Dinodontosaurus_brevirostris Dinodontosaurus_tener )))(Angonisaurus_cruickshanki (((Ufudocyclops_mukanelai Stahleckeria_potens )(Sangusaurus_parringtonii (Ischigualastia_jenseni Jachaleria_candelariensis )))(Argodicynodon_boreni (Placerias_hesternus Moghreberia_nmachouensis ))))))))))*
(Aulacephalodon_bainii (Dicynodon_angielczyki ((Lystrosaurus_declivis Lystrosaurus_murrayi )((Shansiodon (Vinceria_andina (Tetragonias_njalilus Rhinodicynodon_gracile )))((((Acratophorus_argentinensis Wadiasaurus_indicus )(Rhadiodromus (Shaanbeikannemeyeria (Kannemeyeria_simocephalus Kannemeyeria_lophorhinus ))))(Sinokannemeyeria (Parakannemeyeria Xiyukannemeyeria_brevirostris )))((Dolichuranus_primaevus (MCP_1645_PV (Dinodontosaurus_brevirostris Dinodontosaurus_tener )))(Angonisaurus_cruickshanki (((Ufudocyclops_mukanelai Stahleckeria_potens )(Sangusaurus_parringtonii (Ischigualastia_jenseni Jachaleria_candelariensis )))(Argodicynodon_boreni (Placerias_hesternus Moghreberia_nmachouensis ))))))))))*
(Aulacephalodon_bainii ((Dicynodon_angielczyki ((Shansiodon (Vinceria_andina (Tetragonias_njalilus Rhinodicynodon_gracile )))(((Acratophorus_argentinensis Wadiasaurus_indicus )((Rhadiodromus (Shaanbeikannemeyeria (Kannemeyeria_simocephalus Kannemeyeria_lophorhinus )))(Sinokannemeyeria (Parakannemeyeria Xiyukannemeyeria_brevirostris ))))((Dolichuranus_primaevus (MCP_1645_PV (Dinodontosaurus_brevirostris Dinodontosaurus_tener )))(Angonisaurus_cruickshanki (((Ufudocyclops_mukanelai Stahleckeria_potens )(Sangusaurus_parringtonii (Ischigualastia_jenseni Jachaleria_candelariensis )))(Argodicynodon_boreni (Placerias_hesternus Moghreberia_nmachouensis ))))))))(Lystrosaurus_declivis Lystrosaurus_murrayi )))*
(Aulacephalodon_bainii (Dicynodon_angielczyki ((Lystrosaurus_declivis Lystrosaurus_murrayi )((Vinceria_andina (Shansiodon (Tetragonias_njalilus Rhinodicynodon_gracile )))(((Acratophorus_argentinensis Wadiasaurus_indicus )((Rhadiodromus (Shaanbeikannemeyeria (Kannemeyeria_simocephalus Kannemeyeria_lophorhinus )))(Sinokannemeyeria (Parakannemeyeria Xiyukannemeyeria_brevirostris ))))((Dolichuranus_primaevus (MCP_1645_PV (Dinodontosaurus_brevirostris Dinodontosaurus_tener )))(Angonisaurus_cruickshanki (((Ufudocyclops_mukanelai Stahleckeria_potens )(Sangusaurus_parringtonii (Ischigualastia_jenseni Jachaleria_candelariensis )))(Argodicynodon_boreni (Placerias_hesternus Moghreberia_nmachouensis ))))))))))*
(Aulacephalodon_bainii (Dicynodon_angielczyki ((Lystrosaurus_declivis Lystrosaurus_murrayi )((Vinceria_andina (Shansiodon (Tetragonias_njalilus Rhinodicynodon_gracile )))(((Sinokannemeyeria (Acratophorus_argentinensis Wadiasaurus_indicus ))((Rhadiodromus (Shaanbeikannemeyeria (Kannemeyeria_simocephalus Kannemeyeria_lophorhinus )))(Parakannemeyeria Xiyukannemeyeria_brevirostris )))((Dolichuranus_primaevus (MCP_1645_PV (Dinodontosaurus_brevirostris Dinodontosaurus_tener )))(Angonisaurus_cruickshanki (((Ufudocyclops_mukanelai Stahleckeria_potens )(Sangusaurus_parringtonii (Ischigualastia_jenseni Jachaleria_candelariensis )))(Argodicynodon_boreni (Placerias_hesternus Moghreberia_nmachouensis ))))))))))*
(Aulacephalodon_bainii (Dicynodon_angielczyki ((Lystrosaurus_declivis Lystrosaurus_murrayi )((Vinceria_andina (Shansiodon (Tetragonias_njalilus Rhinodicynodon_gracile )))(((Acratophorus_argentinensis (Sinokannemeyeria Wadiasaurus_indicus ))((Rhadiodromus (Shaanbeikannemeyeria (Kannemeyeria_simocephalus Kannemeyeria_lophorhinus )))(Parakannemeyeria Xiyukannemeyeria_brevirostris )))((Dolichuranus_primaevus (MCP_1645_PV (Dinodontosaurus_brevirostris Dinodontosaurus_tener )))(Angonisaurus_cruickshanki (((Ufudocyclops_mukanelai Stahleckeria_potens )(Sangusaurus_parringtonii (Ischigualastia_jenseni Jachaleria_candelariensis )))(Argodicynodon_boreni (Placerias_hesternus Moghreberia_nmachouensis ))))))))))*
(Aulacephalodon_bainii ((Dicynodon_angielczyki ((Vinceria_andina (Shansiodon (Tetragonias_njalilus Rhinodicynodon_gracile )))(((Sinokannemeyeria (Acratophorus_argentinensis Wadiasaurus_indicus ))((Rhadiodromus (Shaanbeikannemeyeria (Kannemeyeria_simocephalus Kannemeyeria_lophorhinus )))(Parakannemeyeria Xiyukannemeyeria_brevirostris )))((Dolichuranus_primaevus (MCP_1645_PV (Dinodontosaurus_brevirostris Dinodontosaurus_tener )))(Angonisaurus_cruickshanki (((Ufudocyclops_mukanelai Stahleckeria_potens )(Sangusaurus_parringtonii (Ischigualastia_jenseni Jachaleria_candelariensis )))(Argodicynodon_boreni (Placerias_hesternus Moghreberia_nmachouensis ))))))))(Lystrosaurus_declivis Lystrosaurus_murrayi )))*
(Aulacephalodon_bainii (Dicynodon_angielczyki ((Lystrosaurus_declivis Lystrosaurus_murrayi )((Vinceria_andina (Shansiodon (Tetragonias_njalilus Rhinodicynodon_gracile )))((((Sinokannemeyeria (Acratophorus_argentinensis Wadiasaurus_indicus ))(Rhadiodromus (Shaanbeikannemeyeria (Kannemeyeria_simocephalus Kannemeyeria_lophorhinus ))))(Parakannemeyeria Xiyukannemeyeria_brevirostris ))((Dolichuranus_primaevus (MCP_1645_PV (Dinodontosaurus_brevirostris Dinodontosaurus_tener )))(Angonisaurus_cruickshanki (((Ufudocyclops_mukanelai Stahleckeria_potens )(Sangusaurus_parringtonii (Ischigualastia_jenseni Jachaleria_candelariensis )))(Argodicynodon_boreni (Placerias_hesternus Moghreberia_nmachouensis ))))))))))*
(Aulacephalodon_bainii (Dicynodon_angielczyki ((Lystrosaurus_declivis Lystrosaurus_murrayi )((Vinceria_andina (Shansiodon (Tetragonias_njalilus Rhinodicynodon_gracile )))((((Sinokannemeyeria (Acratophorus_argentinensis Wadiasaurus_indicus ))(Parakannemeyeria Xiyukannemeyeria_brevirostris ))(Rhadiodromus (Shaanbeikannemeyeria (Kannemeyeria_simocephalus Kannemeyeria_lophorhinus ))))((Dolichuranus_primaevus (MCP_1645_PV (Dinodontosaurus_brevirostris Dinodontosaurus_tener )))(Angonisaurus_cruickshanki (((Ufudocyclops_mukanelai Stahleckeria_potens )(Sangusaurus_parringtonii (Ischigualastia_jenseni Jachaleria_candelariensis )))(Argodicynodon_boreni (Placerias_hesternus Moghreberia_nmachouensis ))))))))))*
(Aulacephalodon_bainii (Dicynodon_angielczyki ((Lystrosaurus_declivis Lystrosaurus_murrayi )((Vinceria_andina (Shansiodon (Tetragonias_njalilus Rhinodicynodon_gracile )))(((Rhadiodromus ((Sinokannemeyeria (Acratophorus_argentinensis Wadiasaurus_indicus ))(Parakannemeyeria Xiyukannemeyeria_brevirostris )))(Shaanbeikannemeyeria (Kannemeyeria_simocephalus Kannemeyeria_lophorhinus )))((Dolichuranus_primaevus (MCP_1645_PV (Dinodontosaurus_brevirostris Dinodontosaurus_tener )))(Angonisaurus_cruickshanki (((Ufudocyclops_mukanelai Stahleckeria_potens )(Sangusaurus_parringtonii (Ischigualastia_jenseni Jachaleria_candelariensis )))(Argodicynodon_boreni (Placerias_hesternus Moghreberia_nmachouensis ))))))))))*
(Aulacephalodon_bainii (Dicynodon_angielczyki ((Lystrosaurus_declivis Lystrosaurus_murrayi )((Vinceria_andina (Shansiodon (Tetragonias_njalilus Rhinodicynodon_gracile )))((((Acratophorus_argentinensis Wadiasaurus_indicus )(Sinokannemeyeria (Parakannemeyeria Xiyukannemeyeria_brevirostris )))(Rhadiodromus (Shaanbeikannemeyeria (Kannemeyeria_simocephalus Kannemeyeria_lophorhinus ))))((Dolichuranus_primaevus (MCP_1645_PV (Dinodontosaurus_brevirostris Dinodontosaurus_tener )))(Angonisaurus_cruickshanki (((Ufudocyclops_mukanelai Stahleckeria_potens )(Sangusaurus_parringtonii (Ischigualastia_jenseni Jachaleria_candelariensis )))(Argodicynodon_boreni (Placerias_hesternus Moghreberia_nmachouensis ))))))))))*
(Aulacephalodon_bainii (Dicynodon_angielczyki ((Lystrosaurus_declivis Lystrosaurus_murrayi )((Vinceria_andina (Shansiodon (Tetragonias_njalilus Rhinodicynodon_gracile )))(((Rhadiodromus ((Acratophorus_argentinensis Wadiasaurus_indicus )(Sinokannemeyeria (Parakannemeyeria Xiyukannemeyeria_brevirostris ))))(Shaanbeikannemeyeria (Kannemeyeria_simocephalus Kannemeyeria_lophorhinus )))((Dolichuranus_primaevus (MCP_1645_PV (Dinodontosaurus_brevirostris Dinodontosaurus_tener )))(Angonisaurus_cruickshanki (((Ufudocyclops_mukanelai Stahleckeria_potens )(Sangusaurus_parringtonii (Ischigualastia_jenseni Jachaleria_candelariensis )))(Argodicynodon_boreni (Placerias_hesternus Moghreberia_nmachouensis ))))))))))*
(Aulacephalodon_bainii ((Dicynodon_angielczyki ((Vinceria_andina (Shansiodon (Tetragonias_njalilus Rhinodicynodon_gracile )))(((Rhadiodromus ((Sinokannemeyeria (Acratophorus_argentinensis Wadiasaurus_indicus ))(Parakannemeyeria Xiyukannemeyeria_brevirostris )))(Shaanbeikannemeyeria (Kannemeyeria_simocephalus Kannemeyeria_lophorhinus )))((Dolichuranus_primaevus (MCP_1645_PV (Dinodontosaurus_brevirostris Dinodontosaurus_tener )))(Angonisaurus_cruickshanki (((Ufudocyclops_mukanelai Stahleckeria_potens )(Sangusaurus_parringtonii (Ischigualastia_jenseni Jachaleria_candelariensis )))(Argodicynodon_boreni (Placerias_hesternus Moghreberia_nmachouensis ))))))))(Lystrosaurus_declivis Lystrosaurus_murrayi )))*
(Aulacephalodon_bainii (Dicynodon_angielczyki ((Lystrosaurus_declivis Lystrosaurus_murrayi )((Vinceria_andina (Shansiodon (Tetragonias_njalilus Rhinodicynodon_gracile )))(((Rhadiodromus ((Sinokannemeyeria (Acratophorus_argentinensis Wadiasaurus_indicus ))(Parakannemeyeria Xiyukannemeyeria_brevirostris )))(Shaanbeikannemeyeria (Kannemeyeria_simocephalus Kannemeyeria_lophorhinus )))((Dolichuranus_primaevus (MCP_1645_PV (Dinodontosaurus_brevirostris Dinodontosaurus_tener )))(Angonisaurus_cruickshanki (((Ufudocyclops_mukanelai Stahleckeria_potens )(Sangusaurus_parringtonii (Ischigualastia_jenseni Jachaleria_candelariensis )))(Placerias_hesternus (Moghreberia_nmachouensis Argodicynodon_boreni ))))))))))*
(Aulacephalodon_bainii ((Dicynodon_angielczyki ((Vinceria_andina (Shansiodon (Tetragonias_njalilus Rhinodicynodon_gracile )))((((Acratophorus_argentinensis Wadiasaurus_indicus )(Rhadiodromus (Shaanbeikannemeyeria (Kannemeyeria_simocephalus Kannemeyeria_lophorhinus ))))(Xiyukannemeyeria_brevirostris (Sinokannemeyeria Parakannemeyeria )))((Dolichuranus_primaevus (MCP_1645_PV (Dinodontosaurus_brevirostris Dinodontosaurus_tener )))(((Angonisaurus_cruickshanki Ufudocyclops_mukanelai )(Stahleckeria_potens (Sangusaurus_parringtonii (Ischigualastia_jenseni Jachaleria_candelariensis ))))(Argodicynodon_boreni (Placerias_hesternus Moghreberia_nmachouensis )))))))(Lystrosaurus_declivis Lystrosaurus_murrayi )))*
(Aulacephalodon_bainii (Dicynodon_angielczyki ((Lystrosaurus_declivis Lystrosaurus_murrayi )((Shansiodon (Vinceria_andina (Tetragonias_njalilus Rhinodicynodon_gracile )))((((Acratophorus_argentinensis Wadiasaurus_indicus )(Rhadiodromus (Shaanbeikannemeyeria (Kannemeyeria_simocephalus Kannemeyeria_lophorhinus ))))(Xiyukannemeyeria_brevirostris (Sinokannemeyeria Parakannemeyeria )))((Dolichuranus_primaevus (MCP_1645_PV (Dinodontosaurus_brevirostris Dinodontosaurus_tener )))(((Angonisaurus_cruickshanki Ufudocyclops_mukanelai )(Stahleckeria_potens (Sangusaurus_parringtonii (Ischigualastia_jenseni Jachaleria_candelariensis ))))(Argodicynodon_boreni (Placerias_hesternus Moghreberia_nmachouensis )))))))))*
(Aulacephalodon_bainii (Dicynodon_angielczyki ((Lystrosaurus_declivis Lystrosaurus_murrayi )((Shansiodon (Vinceria_andina (Tetragonias_njalilus Rhinodicynodon_gracile )))((((Sinokannemeyeria (Acratophorus_argentinensis Wadiasaurus_indicus ))(Rhadiodromus (Shaanbeikannemeyeria (Kannemeyeria_simocephalus Kannemeyeria_lophorhinus ))))(Parakannemeyeria Xiyukannemeyeria_brevirostris ))((Dolichuranus_primaevus (MCP_1645_PV (Dinodontosaurus_brevirostris Dinodontosaurus_tener )))(((Angonisaurus_cruickshanki Ufudocyclops_mukanelai )(Stahleckeria_potens (Sangusaurus_parringtonii (Ischigualastia_jenseni Jachaleria_candelariensis ))))(Argodicynodon_boreni (Placerias_hesternus Moghreberia_nmachouensis )))))))))*
(Aulacephalodon_bainii (Dicynodon_angielczyki ((Lystrosaurus_declivis Lystrosaurus_murrayi )((Shansiodon (Vinceria_andina (Tetragonias_njalilus Rhinodicynodon_gracile )))((((Acratophorus_argentinensis (Sinokannemeyeria Wadiasaurus_indicus ))(Rhadiodromus (Shaanbeikannemeyeria (Kannemeyeria_simocephalus Kannemeyeria_lophorhinus ))))(Parakannemeyeria Xiyukannemeyeria_brevirostris ))((Dolichuranus_primaevus (MCP_1645_PV (Dinodontosaurus_brevirostris Dinodontosaurus_tener )))(((Angonisaurus_cruickshanki Ufudocyclops_mukanelai )(Stahleckeria_potens (Sangusaurus_parringtonii (Ischigualastia_jenseni Jachaleria_candelariensis ))))(Argodicynodon_boreni (Placerias_hesternus Moghreberia_nmachouensis )))))))))*
(Aulacephalodon_bainii (Dicynodon_angielczyki ((Lystrosaurus_declivis Lystrosaurus_murrayi )((Shansiodon (Vinceria_andina (Tetragonias_njalilus Rhinodicynodon_gracile )))((((Sinokannemeyeria (Acratophorus_argentinensis Wadiasaurus_indicus ))(Rhadiodromus (Shaanbeikannemeyeria (Kannemeyeria_simocephalus Kannemeyeria_lophorhinus ))))(Parakannemeyeria Xiyukannemeyeria_brevirostris ))((Dolichuranus_primaevus (MCP_1645_PV (Dinodontosaurus_brevirostris Dinodontosaurus_tener )))(Angonisaurus_cruickshanki (Ufudocyclops_mukanelai (Argodicynodon_boreni (Placerias_hesternus Moghreberia_nmachouensis ))(Stahleckeria_potens (Sangusaurus_parringtonii (Ischigualastia_jenseni Jachaleria_candelariensis )))))))))))*
(Aulacephalodon_bainii (Dicynodon_angielczyki ((Lystrosaurus_declivis Lystrosaurus_murrayi )((Shansiodon (Vinceria_andina (Tetragonias_njalilus Rhinodicynodon_gracile )))((((Sinokannemeyeria (Acratophorus_argentinensis Wadiasaurus_indicus ))(Rhadiodromus (Shaanbeikannemeyeria (Kannemeyeria_simocephalus Kannemeyeria_lophorhinus ))))(Parakannemeyeria Xiyukannemeyeria_brevirostris ))((Dolichuranus_primaevus (MCP_1645_PV (Dinodontosaurus_brevirostris Dinodontosaurus_tener )))(Angonisaurus_cruickshanki (((Ufudocyclops_mukanelai Stahleckeria_potens )(Sangusaurus_parringtonii (Ischigualastia_jenseni Jachaleria_candelariensis )))(Argodicynodon_boreni (Placerias_hesternus Moghreberia_nmachouensis ))))))))))*
(Aulacephalodon_bainii (Dicynodon_angielczyki ((Lystrosaurus_declivis Lystrosaurus_murrayi )((Shansiodon (Vinceria_andina (Tetragonias_njalilus Rhinodicynodon_gracile )))((((Sinokannemeyeria (Acratophorus_argentinensis Wadiasaurus_indicus ))(Rhadiodromus (Shaanbeikannemeyeria (Kannemeyeria_simocephalus Kannemeyeria_lophorhinus ))))(Parakannemeyeria Xiyukannemeyeria_brevirostris ))((Dolichuranus_primaevus (MCP_1645_PV (Dinodontosaurus_brevirostris Dinodontosaurus_tener )))((Angonisaurus_cruickshanki Ufudocyclops_mukanelai )((Argodicynodon_boreni (Placerias_hesternus Moghreberia_nmachouensis ))(Stahleckeria_potens (Sangusaurus_parringtonii (Ischigualastia_jenseni Jachaleria_candelariensis )))))))))))*
(Aulacephalodon_bainii ((Dicynodon_angielczyki ((Shansiodon (Vinceria_andina (Tetragonias_njalilus Rhinodicynodon_gracile )))((((Sinokannemeyeria (Acratophorus_argentinensis Wadiasaurus_indicus ))(Rhadiodromus (Shaanbeikannemeyeria (Kannemeyeria_simocephalus Kannemeyeria_lophorhinus ))))(Parakannemeyeria Xiyukannemeyeria_brevirostris ))((Dolichuranus_primaevus (MCP_1645_PV (Dinodontosaurus_brevirostris Dinodontosaurus_tener )))(Angonisaurus_cruickshanki (((Ufudocyclops_mukanelai Stahleckeria_potens )(Sangusaurus_parringtonii (Ischigualastia_jenseni Jachaleria_candelariensis )))(Argodicynodon_boreni (Placerias_hesternus Moghreberia_nmachouensis ))))))))(Lystrosaurus_declivis Lystrosaurus_murrayi )))*
(Aulacephalodon_bainii ((Dicynodon_angielczyki ((Vinceria_andina (Shansiodon (Tetragonias_njalilus Rhinodicynodon_gracile )))((((Acratophorus_argentinensis Wadiasaurus_indicus )(Rhadiodromus (Shaanbeikannemeyeria (Kannemeyeria_simocephalus Kannemeyeria_lophorhinus ))))(Xiyukannemeyeria_brevirostris (Sinokannemeyeria Parakannemeyeria )))((Dolichuranus_primaevus (MCP_1645_PV (Dinodontosaurus_brevirostris Dinodontosaurus_tener )))((Angonisaurus_cruickshanki Ufudocyclops_mukanelai )((Argodicynodon_boreni (Placerias_hesternus Moghreberia_nmachouensis ))(Stahleckeria_potens (Sangusaurus_parringtonii (Ischigualastia_jenseni Jachaleria_candelariensis )))))))))(Lystrosaurus_declivis Lystrosaurus_murrayi )))*
(Aulacephalodon_bainii (Dicynodon_angielczyki ((Lystrosaurus_declivis Lystrosaurus_murrayi )((Shansiodon (Vinceria_andina (Tetragonias_njalilus Rhinodicynodon_gracile )))((((Acratophorus_argentinensis Wadiasaurus_indicus )(Rhadiodromus (Shaanbeikannemeyeria (Kannemeyeria_simocephalus Kannemeyeria_lophorhinus ))))(Xiyukannemeyeria_brevirostris (Sinokannemeyeria Parakannemeyeria )))((Dolichuranus_primaevus (MCP_1645_PV (Dinodontosaurus_brevirostris Dinodontosaurus_tener )))((Angonisaurus_cruickshanki Ufudocyclops_mukanelai )((Argodicynodon_boreni (Placerias_hesternus Moghreberia_nmachouensis ))(Stahleckeria_potens (Sangusaurus_parringtonii (Ischigualastia_jenseni Jachaleria_candelariensis )))))))))))*
(Aulacephalodon_bainii (Dicynodon_angielczyki ((Lystrosaurus_declivis Lystrosaurus_murrayi )((Shansiodon (Vinceria_andina (Tetragonias_njalilus Rhinodicynodon_gracile )))((((Acratophorus_argentinensis (Sinokannemeyeria Wadiasaurus_indicus ))(Rhadiodromus (Shaanbeikannemeyeria (Kannemeyeria_simocephalus Kannemeyeria_lophorhinus ))))(Parakannemeyeria Xiyukannemeyeria_brevirostris ))((Dolichuranus_primaevus (MCP_1645_PV (Dinodontosaurus_brevirostris Dinodontosaurus_tener )))((Angonisaurus_cruickshanki Ufudocyclops_mukanelai )((Argodicynodon_boreni (Placerias_hesternus Moghreberia_nmachouensis ))(Stahleckeria_potens (Sangusaurus_parringtonii (Ischigualastia_jenseni Jachaleria_candelariensis )))))))))))*
(Aulacephalodon_bainii ((Dicynodon_angielczyki ((Vinceria_andina (Shansiodon (Tetragonias_njalilus Rhinodicynodon_gracile )))((((Acratophorus_argentinensis Wadiasaurus_indicus )(Rhadiodromus (Shaanbeikannemeyeria (Kannemeyeria_simocephalus Kannemeyeria_lophorhinus ))))(Xiyukannemeyeria_brevirostris (Sinokannemeyeria Parakannemeyeria )))((Dolichuranus_primaevus (MCP_1645_PV (Dinodontosaurus_brevirostris Dinodontosaurus_tener )))(Angonisaurus_cruickshanki (Ufudocyclops_mukanelai (Argodicynodon_boreni (Placerias_hesternus Moghreberia_nmachouensis ))(Stahleckeria_potens (Sangusaurus_parringtonii (Ischigualastia_jenseni Jachaleria_candelariensis )))))))))(Lystrosaurus_declivis Lystrosaurus_murrayi )))*
(Aulacephalodon_bainii (Dicynodon_angielczyki ((Lystrosaurus_declivis Lystrosaurus_murrayi )((Shansiodon (Vinceria_andina (Tetragonias_njalilus Rhinodicynodon_gracile )))((((Acratophorus_argentinensis Wadiasaurus_indicus )(Rhadiodromus (Shaanbeikannemeyeria (Kannemeyeria_simocephalus Kannemeyeria_lophorhinus ))))(Xiyukannemeyeria_brevirostris (Sinokannemeyeria Parakannemeyeria )))((Dolichuranus_primaevus (MCP_1645_PV (Dinodontosaurus_brevirostris Dinodontosaurus_tener )))(Angonisaurus_cruickshanki (Ufudocyclops_mukanelai (Argodicynodon_boreni (Placerias_hesternus Moghreberia_nmachouensis ))(Stahleckeria_potens (Sangusaurus_parringtonii (Ischigualastia_jenseni Jachaleria_candelariensis )))))))))))*
(Aulacephalodon_bainii (Dicynodon_angielczyki ((Lystrosaurus_declivis Lystrosaurus_murrayi )((Shansiodon (Vinceria_andina (Tetragonias_njalilus Rhinodicynodon_gracile )))((((Acratophorus_argentinensis (Sinokannemeyeria Wadiasaurus_indicus ))(Rhadiodromus (Shaanbeikannemeyeria (Kannemeyeria_simocephalus Kannemeyeria_lophorhinus ))))(Parakannemeyeria Xiyukannemeyeria_brevirostris ))((Dolichuranus_primaevus (MCP_1645_PV (Dinodontosaurus_brevirostris Dinodontosaurus_tener )))(Angonisaurus_cruickshanki (Ufudocyclops_mukanelai (Argodicynodon_boreni (Placerias_hesternus Moghreberia_nmachouensis ))(Stahleckeria_potens (Sangusaurus_parringtonii (Ischigualastia_jenseni Jachaleria_candelariensis )))))))))))*
(Aulacephalodon_bainii ((Dicynodon_angielczyki ((Vinceria_andina (Shansiodon (Tetragonias_njalilus Rhinodicynodon_gracile )))((((Acratophorus_argentinensis Wadiasaurus_indicus )(Rhadiodromus (Shaanbeikannemeyeria (Kannemeyeria_simocephalus Kannemeyeria_lophorhinus ))))(Xiyukannemeyeria_brevirostris (Sinokannemeyeria Parakannemeyeria )))((Dolichuranus_primaevus (MCP_1645_PV (Dinodontosaurus_brevirostris Dinodontosaurus_tener )))(Angonisaurus_cruickshanki (Ufudocyclops_mukanelai ((Stahleckeria_potens (Argodicynodon_boreni (Placerias_hesternus Moghreberia_nmachouensis )))(Sangusaurus_parringtonii (Ischigualastia_jenseni Jachaleria_candelariensis )))))))))(Lystrosaurus_declivis Lystrosaurus_murrayi )))*
(Aulacephalodon_bainii (Dicynodon_angielczyki ((Lystrosaurus_declivis Lystrosaurus_murrayi )((Shansiodon (Vinceria_andina (Tetragonias_njalilus Rhinodicynodon_gracile )))((((Acratophorus_argentinensis Wadiasaurus_indicus )(Rhadiodromus (Shaanbeikannemeyeria (Kannemeyeria_simocephalus Kannemeyeria_lophorhinus ))))(Xiyukannemeyeria_brevirostris (Sinokannemeyeria Parakannemeyeria )))((Dolichuranus_primaevus (MCP_1645_PV (Dinodontosaurus_brevirostris Dinodontosaurus_tener )))(Angonisaurus_cruickshanki (Ufudocyclops_mukanelai ((Stahleckeria_potens (Argodicynodon_boreni (Placerias_hesternus Moghreberia_nmachouensis )))(Sangusaurus_parringtonii (Ischigualastia_jenseni Jachaleria_candelariensis )))))))))))*
(Aulacephalodon_bainii (Dicynodon_angielczyki ((Lystrosaurus_declivis Lystrosaurus_murrayi )((Shansiodon (Vinceria_andina (Tetragonias_njalilus Rhinodicynodon_gracile )))((((Acratophorus_argentinensis (Sinokannemeyeria Wadiasaurus_indicus ))(Rhadiodromus (Shaanbeikannemeyeria (Kannemeyeria_simocephalus Kannemeyeria_lophorhinus ))))(Parakannemeyeria Xiyukannemeyeria_brevirostris ))((Dolichuranus_primaevus (MCP_1645_PV (Dinodontosaurus_brevirostris Dinodontosaurus_tener )))(Angonisaurus_cruickshanki (Ufudocyclops_mukanelai ((Stahleckeria_potens (Argodicynodon_boreni (Placerias_hesternus Moghreberia_nmachouensis )))(Sangusaurus_parringtonii (Ischigualastia_jenseni Jachaleria_candelariensis )))))))))))*
(Aulacephalodon_bainii ((Dicynodon_angielczyki ((Shansiodon (Vinceria_andina (Tetragonias_njalilus Rhinodicynodon_gracile )))((((Acratophorus_argentinensis Wadiasaurus_indicus )(Rhadiodromus (Shaanbeikannemeyeria (Kannemeyeria_simocephalus Kannemeyeria_lophorhinus ))))(Xiyukannemeyeria_brevirostris (Sinokannemeyeria Parakannemeyeria )))((Dolichuranus_primaevus (MCP_1645_PV (Dinodontosaurus_brevirostris Dinodontosaurus_tener )))((Angonisaurus_cruickshanki Ufudocyclops_mukanelai )((Stahleckeria_potens (Argodicynodon_boreni (Placerias_hesternus Moghreberia_nmachouensis )))(Sangusaurus_parringtonii (Ischigualastia_jenseni Jachaleria_candelariensis ))))))))(Lystrosaurus_declivis Lystrosaurus_murrayi )))*
(Aulacephalodon_bainii (Dicynodon_angielczyki ((Lystrosaurus_declivis Lystrosaurus_murrayi )((Vinceria_andina (Shansiodon (Tetragonias_njalilus Rhinodicynodon_gracile )))((((Acratophorus_argentinensis (Sinokannemeyeria Wadiasaurus_indicus ))(Rhadiodromus (Shaanbeikannemeyeria (Kannemeyeria_simocephalus Kannemeyeria_lophorhinus ))))(Parakannemeyeria Xiyukannemeyeria_brevirostris ))((Dolichuranus_primaevus (MCP_1645_PV (Dinodontosaurus_brevirostris Dinodontosaurus_tener )))((Angonisaurus_cruickshanki Ufudocyclops_mukanelai )((Stahleckeria_potens (Argodicynodon_boreni (Placerias_hesternus Moghreberia_nmachouensis )))(Sangusaurus_parringtonii (Ischigualastia_jenseni Jachaleria_candelariensis ))))))))))*
(Aulacephalodon_bainii (Dicynodon_angielczyki ((Lystrosaurus_declivis Lystrosaurus_murrayi )((Vinceria_andina (Shansiodon (Tetragonias_njalilus Rhinodicynodon_gracile )))((((Sinokannemeyeria (Acratophorus_argentinensis Wadiasaurus_indicus ))(Rhadiodromus (Shaanbeikannemeyeria (Kannemeyeria_simocephalus Kannemeyeria_lophorhinus ))))(Parakannemeyeria Xiyukannemeyeria_brevirostris ))((Dolichuranus_primaevus (MCP_1645_PV (Dinodontosaurus_brevirostris Dinodontosaurus_tener )))(Angonisaurus_cruickshanki (Ufudocyclops_mukanelai ((Stahleckeria_potens (Argodicynodon_boreni (Placerias_hesternus Moghreberia_nmachouensis )))(Sangusaurus_parringtonii (Ischigualastia_jenseni Jachaleria_candelariensis )))))))))))*
(Aulacephalodon_bainii (Dicynodon_angielczyki ((Lystrosaurus_declivis Lystrosaurus_murrayi )((Vinceria_andina (Shansiodon (Tetragonias_njalilus Rhinodicynodon_gracile )))((((Sinokannemeyeria (Acratophorus_argentinensis Wadiasaurus_indicus ))(Rhadiodromus (Shaanbeikannemeyeria (Kannemeyeria_simocephalus Kannemeyeria_lophorhinus ))))(Parakannemeyeria Xiyukannemeyeria_brevirostris ))((Dolichuranus_primaevus (MCP_1645_PV (Dinodontosaurus_brevirostris Dinodontosaurus_tener )))(Angonisaurus_cruickshanki ((Ufudocyclops_mukanelai (Stahleckeria_potens (Argodicynodon_boreni (Placerias_hesternus Moghreberia_nmachouensis ))))(Sangusaurus_parringtonii (Ischigualastia_jenseni Jachaleria_candelariensis ))))))))))*
(Aulacephalodon_bainii (Dicynodon_angielczyki ((Lystrosaurus_declivis Lystrosaurus_murrayi )((Vinceria_andina (Shansiodon (Tetragonias_njalilus Rhinodicynodon_gracile )))((((Sinokannemeyeria (Acratophorus_argentinensis Wadiasaurus_indicus ))(Rhadiodromus (Shaanbeikannemeyeria (Kannemeyeria_simocephalus Kannemeyeria_lophorhinus ))))(Parakannemeyeria Xiyukannemeyeria_brevirostris ))((Dolichuranus_primaevus (MCP_1645_PV (Dinodontosaurus_brevirostris Dinodontosaurus_tener )))((Angonisaurus_cruickshanki Ufudocyclops_mukanelai )((Argodicynodon_boreni (Placerias_hesternus Moghreberia_nmachouensis ))((Stahleckeria_potens Sangusaurus_parringtonii )(Ischigualastia_jenseni Jachaleria_candelariensis ))))))))))*
(Aulacephalodon_bainii ((Dicynodon_angielczyki ((Vinceria_andina (Shansiodon (Tetragonias_njalilus Rhinodicynodon_gracile )))((((Sinokannemeyeria (Acratophorus_argentinensis Wadiasaurus_indicus ))(Rhadiodromus (Shaanbeikannemeyeria (Kannemeyeria_simocephalus Kannemeyeria_lophorhinus ))))(Parakannemeyeria Xiyukannemeyeria_brevirostris ))((Dolichuranus_primaevus (MCP_1645_PV (Dinodontosaurus_brevirostris Dinodontosaurus_tener )))((Angonisaurus_cruickshanki Ufudocyclops_mukanelai )((Stahleckeria_potens (Argodicynodon_boreni (Placerias_hesternus Moghreberia_nmachouensis )))(Sangusaurus_parringtonii (Ischigualastia_jenseni Jachaleria_candelariensis ))))))))(Lystrosaurus_declivis Lystrosaurus_murrayi )))*
(Aulacephalodon_bainii (Dicynodon_angielczyki ((Lystrosaurus_declivis Lystrosaurus_murrayi )((Vinceria_andina (Shansiodon (Tetragonias_njalilus Rhinodicynodon_gracile )))(((Acratophorus_argentinensis (Sinokannemeyeria Wadiasaurus_indicus ))((Rhadiodromus (Shaanbeikannemeyeria (Kannemeyeria_simocephalus Kannemeyeria_lophorhinus )))(Parakannemeyeria Xiyukannemeyeria_brevirostris )))((Dolichuranus_primaevus (MCP_1645_PV (Dinodontosaurus_brevirostris Dinodontosaurus_tener )))((Angonisaurus_cruickshanki Ufudocyclops_mukanelai )((Stahleckeria_potens (Argodicynodon_boreni (Placerias_hesternus Moghreberia_nmachouensis )))(Sangusaurus_parringtonii (Ischigualastia_jenseni Jachaleria_candelariensis ))))))))))*
(Aulacephalodon_bainii (Dicynodon_angielczyki ((Lystrosaurus_declivis Lystrosaurus_murrayi )(((((Shansiodon Rhinodicynodon_gracile )(Tetragonias_njalilus Vinceria_andina ))(Dinodontosaurus_tener (Dinodontosaurus_brevirostris MCP_1645_PV )))((Parakannemeyeria (Xiyukannemeyeria_brevirostris (Acratophorus_argentinensis Sinokannemeyeria )))(Shaanbeikannemeyeria (Rhadiodromus ((Kannemeyeria_simocephalus Kannemeyeria_lophorhinus )(Dolichuranus_primaevus Wadiasaurus_indicus ))))))(Angonisaurus_cruickshanki (((Ufudocyclops_mukanelai Stahleckeria_potens )(Sangusaurus_parringtonii (Ischigualastia_jenseni Jachaleria_candelariensis )))(Argodicynodon_boreni (Placerias_hesternus Moghreberia_nmachouensis ))))))))*
(Aulacephalodon_bainii (Dicynodon_angielczyki ((Lystrosaurus_declivis Lystrosaurus_murrayi )(((((Shansiodon Rhinodicynodon_gracile )(Tetragonias_njalilus Vinceria_andina ))(Dinodontosaurus_tener (Dinodontosaurus_brevirostris MCP_1645_PV )))((Shaanbeikannemeyeria (Rhadiodromus (Acratophorus_argentinensis ((Kannemeyeria_simocephalus Kannemeyeria_lophorhinus )(Dolichuranus_primaevus Wadiasaurus_indicus )))))(Parakannemeyeria (Sinokannemeyeria Xiyukannemeyeria_brevirostris ))))(Angonisaurus_cruickshanki (((Ufudocyclops_mukanelai Stahleckeria_potens )(Sangusaurus_parringtonii (Ischigualastia_jenseni Jachaleria_candelariensis )))(Argodicynodon_boreni (Placerias_hesternus Moghreberia_nmachouensis ))))))))*
(Aulacephalodon_bainii (Dicynodon_angielczyki ((Lystrosaurus_declivis Lystrosaurus_murrayi )(((((Shansiodon Rhinodicynodon_gracile )(Tetragonias_njalilus Vinceria_andina ))(Dinodontosaurus_tener (Dinodontosaurus_brevirostris MCP_1645_PV )))((Parakannemeyeria (Xiyukannemeyeria_brevirostris (Acratophorus_argentinensis Sinokannemeyeria )))(Shaanbeikannemeyeria (Rhadiodromus (Dolichuranus_primaevus (Kannemeyeria_simocephalus (Kannemeyeria_lophorhinus Wadiasaurus_indicus )))))))(Angonisaurus_cruickshanki (((Ufudocyclops_mukanelai Stahleckeria_potens )(Sangusaurus_parringtonii (Ischigualastia_jenseni Jachaleria_candelariensis )))(Argodicynodon_boreni (Placerias_hesternus Moghreberia_nmachouensis ))))))))*
(Aulacephalodon_bainii (Dicynodon_angielczyki ((Lystrosaurus_declivis Lystrosaurus_murrayi )(((((Shansiodon Rhinodicynodon_gracile )(Tetragonias_njalilus Vinceria_andina ))(Dinodontosaurus_tener (Dinodontosaurus_brevirostris MCP_1645_PV )))((Parakannemeyeria (Xiyukannemeyeria_brevirostris (Acratophorus_argentinensis Sinokannemeyeria )))(Shaanbeikannemeyeria (Rhadiodromus ((Kannemeyeria_simocephalus Kannemeyeria_lophorhinus )(Dolichuranus_primaevus Wadiasaurus_indicus ))))))((Angonisaurus_cruickshanki ((Ufudocyclops_mukanelai Stahleckeria_potens )(Sangusaurus_parringtonii (Ischigualastia_jenseni Jachaleria_candelariensis ))))(Argodicynodon_boreni (Placerias_hesternus Moghreberia_nmachouensis )))))))*
(Aulacephalodon_bainii (Dicynodon_angielczyki ((Lystrosaurus_declivis Lystrosaurus_murrayi )((((Shansiodon Rhinodicynodon_gracile )(Tetragonias_njalilus Vinceria_andina ))(((Parakannemeyeria (Xiyukannemeyeria_brevirostris (Acratophorus_argentinensis Sinokannemeyeria )))(Shaanbeikannemeyeria (Rhadiodromus ((Kannemeyeria_simocephalus Kannemeyeria_lophorhinus )(Dolichuranus_primaevus Wadiasaurus_indicus )))))(Dinodontosaurus_tener (Dinodontosaurus_brevirostris MCP_1645_PV ))))(Angonisaurus_cruickshanki (((Ufudocyclops_mukanelai Stahleckeria_potens )(Sangusaurus_parringtonii (Ischigualastia_jenseni Jachaleria_candelariensis )))(Argodicynodon_boreni (Placerias_hesternus Moghreberia_nmachouensis ))))))))*
(Aulacephalodon_bainii (Dicynodon_angielczyki ((Lystrosaurus_declivis Lystrosaurus_murrayi )((Vinceria_andina (Tetragonias_njalilus (Shansiodon Rhinodicynodon_gracile )))((((Parakannemeyeria (Xiyukannemeyeria_brevirostris (Acratophorus_argentinensis Sinokannemeyeria )))(Shaanbeikannemeyeria (Rhadiodromus ((Kannemeyeria_simocephalus Kannemeyeria_lophorhinus )(Dolichuranus_primaevus Wadiasaurus_indicus )))))(Dinodontosaurus_tener (Dinodontosaurus_brevirostris MCP_1645_PV )))(Angonisaurus_cruickshanki (((Ufudocyclops_mukanelai Stahleckeria_potens )(Sangusaurus_parringtonii (Ischigualastia_jenseni Jachaleria_candelariensis )))(Argodicynodon_boreni (Placerias_hesternus Moghreberia_nmachouensis )))))))))*
(Aulacephalodon_bainii (Dicynodon_angielczyki ((Lystrosaurus_declivis Lystrosaurus_murrayi )(Rhinodicynodon_gracile (Shansiodon ((Tetragonias_njalilus Vinceria_andina )((((Parakannemeyeria (Xiyukannemeyeria_brevirostris (Acratophorus_argentinensis Sinokannemeyeria )))(Shaanbeikannemeyeria (Rhadiodromus ((Kannemeyeria_simocephalus Kannemeyeria_lophorhinus )(Dolichuranus_primaevus Wadiasaurus_indicus )))))(Angonisaurus_cruickshanki (((Ufudocyclops_mukanelai Stahleckeria_potens )(Sangusaurus_parringtonii (Ischigualastia_jenseni Jachaleria_candelariensis )))(Argodicynodon_boreni (Placerias_hesternus Moghreberia_nmachouensis )))))(Dinodontosaurus_tener (Dinodontosaurus_brevirostris MCP_1645_PV )))))))))*
(Aulacephalodon_bainii (Dicynodon_angielczyki ((Lystrosaurus_declivis Lystrosaurus_murrayi )(Rhinodicynodon_gracile (Shansiodon ((Tetragonias_njalilus Vinceria_andina )((((Parakannemeyeria (Xiyukannemeyeria_brevirostris (Acratophorus_argentinensis Sinokannemeyeria )))(Shaanbeikannemeyeria (Rhadiodromus ((Kannemeyeria_simocephalus Kannemeyeria_lophorhinus )(Dolichuranus_primaevus Wadiasaurus_indicus )))))(Dinodontosaurus_tener (Dinodontosaurus_brevirostris MCP_1645_PV )))(Angonisaurus_cruickshanki (((Ufudocyclops_mukanelai Stahleckeria_potens )(Sangusaurus_parringtonii (Ischigualastia_jenseni Jachaleria_candelariensis )))(Argodicynodon_boreni (Placerias_hesternus Moghreberia_nmachouensis )))))))))))*
(Aulacephalodon_bainii (Dicynodon_angielczyki ((Lystrosaurus_declivis Lystrosaurus_murrayi )(Rhinodicynodon_gracile (Shansiodon ((Tetragonias_njalilus Vinceria_andina )(((Parakannemeyeria (Xiyukannemeyeria_brevirostris (Acratophorus_argentinensis Sinokannemeyeria )))(Shaanbeikannemeyeria (Rhadiodromus ((Kannemeyeria_simocephalus Kannemeyeria_lophorhinus )(Dolichuranus_primaevus Wadiasaurus_indicus )))))((Angonisaurus_cruickshanki (((Ufudocyclops_mukanelai Stahleckeria_potens )(Sangusaurus_parringtonii (Ischigualastia_jenseni Jachaleria_candelariensis )))(Argodicynodon_boreni (Placerias_hesternus Moghreberia_nmachouensis ))))(Dinodontosaurus_tener (Dinodontosaurus_brevirostris MCP_1645_PV ))))))))))*
(Aulacephalodon_bainii (Dicynodon_angielczyki ((Lystrosaurus_declivis Lystrosaurus_murrayi )(Rhinodicynodon_gracile (Shansiodon (((Tetragonias_njalilus Vinceria_andina )(Rhadiodromus ((Shaanbeikannemeyeria (Parakannemeyeria (Xiyukannemeyeria_brevirostris (Acratophorus_argentinensis Sinokannemeyeria ))))((Kannemeyeria_simocephalus Kannemeyeria_lophorhinus )(Dolichuranus_primaevus Wadiasaurus_indicus )))))((Angonisaurus_cruickshanki (((Ufudocyclops_mukanelai Stahleckeria_potens )(Sangusaurus_parringtonii (Ischigualastia_jenseni Jachaleria_candelariensis )))(Argodicynodon_boreni (Placerias_hesternus Moghreberia_nmachouensis ))))(Dinodontosaurus_tener (Dinodontosaurus_brevirostris MCP_1645_PV )))))))))*
(Aulacephalodon_bainii (Dicynodon_angielczyki ((Lystrosaurus_declivis Lystrosaurus_murrayi )(Rhinodicynodon_gracile (Shansiodon ((Tetragonias_njalilus (Vinceria_andina (Rhadiodromus ((Shaanbeikannemeyeria (Parakannemeyeria (Xiyukannemeyeria_brevirostris (Acratophorus_argentinensis Sinokannemeyeria ))))((Kannemeyeria_simocephalus Kannemeyeria_lophorhinus )(Dolichuranus_primaevus Wadiasaurus_indicus ))))))((Angonisaurus_cruickshanki (((Ufudocyclops_mukanelai Stahleckeria_potens )(Sangusaurus_parringtonii (Ischigualastia_jenseni Jachaleria_candelariensis )))(Argodicynodon_boreni (Placerias_hesternus Moghreberia_nmachouensis ))))(Dinodontosaurus_tener (Dinodontosaurus_brevirostris MCP_1645_PV )))))))))*
(Aulacephalodon_bainii ((Dicynodon_angielczyki (Rhinodicynodon_gracile (Shansiodon ((Tetragonias_njalilus Vinceria_andina )((((Parakannemeyeria (Xiyukannemeyeria_brevirostris (Acratophorus_argentinensis Sinokannemeyeria )))(Shaanbeikannemeyeria (Rhadiodromus ((Kannemeyeria_simocephalus Kannemeyeria_lophorhinus )(Dolichuranus_primaevus Wadiasaurus_indicus )))))(Dinodontosaurus_tener (Dinodontosaurus_brevirostris MCP_1645_PV )))(Angonisaurus_cruickshanki (((Ufudocyclops_mukanelai Stahleckeria_potens )(Sangusaurus_parringtonii (Ischigualastia_jenseni Jachaleria_candelariensis )))(Argodicynodon_boreni (Placerias_hesternus Moghreberia_nmachouensis )))))))))(Lystrosaurus_declivis Lystrosaurus_murrayi )))*
(Aulacephalodon_bainii (Dicynodon_angielczyki ((Lystrosaurus_declivis Lystrosaurus_murrayi )(Rhinodicynodon_gracile (Shansiodon ((Tetragonias_njalilus Vinceria_andina )((((Parakannemeyeria (Xiyukannemeyeria_brevirostris (Acratophorus_argentinensis Sinokannemeyeria )))(Shaanbeikannemeyeria (Rhadiodromus (Dolichuranus_primaevus (Kannemeyeria_simocephalus (Kannemeyeria_lophorhinus Wadiasaurus_indicus ))))))(Dinodontosaurus_tener (Dinodontosaurus_brevirostris MCP_1645_PV )))(Angonisaurus_cruickshanki (((Ufudocyclops_mukanelai Stahleckeria_potens )(Sangusaurus_parringtonii (Ischigualastia_jenseni Jachaleria_candelariensis )))(Argodicynodon_boreni (Placerias_hesternus Moghreberia_nmachouensis )))))))))))*
(Aulacephalodon_bainii (Dicynodon_angielczyki ((Lystrosaurus_declivis Lystrosaurus_murrayi )(Rhinodicynodon_gracile (Shansiodon ((Tetragonias_njalilus Vinceria_andina )((((Parakannemeyeria (Xiyukannemeyeria_brevirostris (Acratophorus_argentinensis Sinokannemeyeria )))(Shaanbeikannemeyeria (Rhadiodromus ((Kannemeyeria_simocephalus Kannemeyeria_lophorhinus )(Dolichuranus_primaevus Wadiasaurus_indicus )))))(Dinodontosaurus_tener (Dinodontosaurus_brevirostris MCP_1645_PV )))(Angonisaurus_cruickshanki (((Ufudocyclops_mukanelai (Stahleckeria_potens Sangusaurus_parringtonii ))(Ischigualastia_jenseni Jachaleria_candelariensis ))(Argodicynodon_boreni (Placerias_hesternus Moghreberia_nmachouensis )))))))))))*
(Aulacephalodon_bainii (Dicynodon_angielczyki ((Lystrosaurus_declivis Lystrosaurus_murrayi )(((((Shansiodon Rhinodicynodon_gracile )(Tetragonias_njalilus Vinceria_andina ))(Dinodontosaurus_tener (Dinodontosaurus_brevirostris MCP_1645_PV )))((Shaanbeikannemeyeria (Rhadiodromus (Acratophorus_argentinensis ((Kannemeyeria_simocephalus Kannemeyeria_lophorhinus )(Dolichuranus_primaevus Wadiasaurus_indicus )))))(Parakannemeyeria (Sinokannemeyeria Xiyukannemeyeria_brevirostris ))))((Angonisaurus_cruickshanki ((Ufudocyclops_mukanelai Stahleckeria_potens )(Sangusaurus_parringtonii (Ischigualastia_jenseni Jachaleria_candelariensis ))))(Argodicynodon_boreni (Placerias_hesternus Moghreberia_nmachouensis )))))))*
(Aulacephalodon_bainii (Dicynodon_angielczyki ((Lystrosaurus_declivis Lystrosaurus_murrayi )(((((Shansiodon Rhinodicynodon_gracile )(Tetragonias_njalilus Vinceria_andina ))(Dinodontosaurus_tener (Dinodontosaurus_brevirostris MCP_1645_PV )))((Parakannemeyeria (Xiyukannemeyeria_brevirostris (Acratophorus_argentinensis Sinokannemeyeria )))(Shaanbeikannemeyeria (Rhadiodromus (Dolichuranus_primaevus (Kannemeyeria_simocephalus (Kannemeyeria_lophorhinus Wadiasaurus_indicus )))))))((Angonisaurus_cruickshanki ((Ufudocyclops_mukanelai Stahleckeria_potens )(Sangusaurus_parringtonii (Ischigualastia_jenseni Jachaleria_candelariensis ))))(Argodicynodon_boreni (Placerias_hesternus Moghreberia_nmachouensis )))))))*
(Aulacephalodon_bainii (Dicynodon_angielczyki ((Lystrosaurus_declivis Lystrosaurus_murrayi )((((Shansiodon Rhinodicynodon_gracile )(Tetragonias_njalilus Vinceria_andina ))(((Shaanbeikannemeyeria (Rhadiodromus (Acratophorus_argentinensis ((Kannemeyeria_simocephalus Kannemeyeria_lophorhinus )(Dolichuranus_primaevus Wadiasaurus_indicus )))))(Parakannemeyeria (Sinokannemeyeria Xiyukannemeyeria_brevirostris )))(Dinodontosaurus_tener (Dinodontosaurus_brevirostris MCP_1645_PV ))))(Angonisaurus_cruickshanki (((Ufudocyclops_mukanelai Stahleckeria_potens )(Sangusaurus_parringtonii (Ischigualastia_jenseni Jachaleria_candelariensis )))(Argodicynodon_boreni (Placerias_hesternus Moghreberia_nmachouensis ))))))))*
(Aulacephalodon_bainii (Dicynodon_angielczyki ((Lystrosaurus_declivis Lystrosaurus_murrayi )((((Shansiodon Rhinodicynodon_gracile )(Tetragonias_njalilus Vinceria_andina ))(((Parakannemeyeria (Xiyukannemeyeria_brevirostris (Acratophorus_argentinensis Sinokannemeyeria )))(Shaanbeikannemeyeria (Rhadiodromus (Dolichuranus_primaevus (Kannemeyeria_simocephalus (Kannemeyeria_lophorhinus Wadiasaurus_indicus ))))))(Dinodontosaurus_tener (Dinodontosaurus_brevirostris MCP_1645_PV ))))(Angonisaurus_cruickshanki (((Ufudocyclops_mukanelai Stahleckeria_potens )(Sangusaurus_parringtonii (Ischigualastia_jenseni Jachaleria_candelariensis )))(Argodicynodon_boreni (Placerias_hesternus Moghreberia_nmachouensis ))))))))*
(Aulacephalodon_bainii (Dicynodon_angielczyki ((Lystrosaurus_declivis Lystrosaurus_murrayi )((((Shansiodon Rhinodicynodon_gracile )(Tetragonias_njalilus Vinceria_andina ))(((Parakannemeyeria (Xiyukannemeyeria_brevirostris (Acratophorus_argentinensis Sinokannemeyeria )))(Shaanbeikannemeyeria (Rhadiodromus ((Kannemeyeria_simocephalus Kannemeyeria_lophorhinus )(Dolichuranus_primaevus Wadiasaurus_indicus )))))(Dinodontosaurus_tener (Dinodontosaurus_brevirostris MCP_1645_PV ))))(Angonisaurus_cruickshanki (Ufudocyclops_mukanelai ((Argodicynodon_boreni (Placerias_hesternus Moghreberia_nmachouensis ))(Stahleckeria_potens (Sangusaurus_parringtonii (Ischigualastia_jenseni Jachaleria_candelariensis ))))))))))*
(Aulacephalodon_bainii (Dicynodon_angielczyki ((Lystrosaurus_declivis Lystrosaurus_murrayi )((((Shansiodon Rhinodicynodon_gracile )(Tetragonias_njalilus Vinceria_andina ))(((Parakannemeyeria (Xiyukannemeyeria_brevirostris (Acratophorus_argentinensis Sinokannemeyeria )))(Shaanbeikannemeyeria (Rhadiodromus ((Kannemeyeria_simocephalus Kannemeyeria_lophorhinus )(Dolichuranus_primaevus Wadiasaurus_indicus )))))(Dinodontosaurus_tener (Dinodontosaurus_brevirostris MCP_1645_PV ))))(Angonisaurus_cruickshanki (Ufudocyclops_mukanelai ((Stahleckeria_potens (Argodicynodon_boreni (Placerias_hesternus Moghreberia_nmachouensis )))(Sangusaurus_parringtonii (Ischigualastia_jenseni Jachaleria_candelariensis )))))))))*
(Aulacephalodon_bainii (Dicynodon_angielczyki ((Lystrosaurus_declivis Lystrosaurus_murrayi )((((Shansiodon Rhinodicynodon_gracile )(Tetragonias_njalilus Vinceria_andina ))(((Shaanbeikannemeyeria (Rhadiodromus ((Wadiasaurus_indicus (Dolichuranus_primaevus (Acratophorus_argentinensis Sinokannemeyeria )))(Kannemeyeria_simocephalus Kannemeyeria_lophorhinus ))))(Parakannemeyeria Xiyukannemeyeria_brevirostris ))(Dinodontosaurus_tener (Dinodontosaurus_brevirostris MCP_1645_PV ))))(Angonisaurus_cruickshanki (Ufudocyclops_mukanelai ((Stahleckeria_potens (Argodicynodon_boreni (Placerias_hesternus Moghreberia_nmachouensis )))(Sangusaurus_parringtonii (Ischigualastia_jenseni Jachaleria_candelariensis )))))))))*
(Aulacephalodon_bainii (Dicynodon_angielczyki ((Lystrosaurus_declivis Lystrosaurus_murrayi )((((Shansiodon Rhinodicynodon_gracile )(Tetragonias_njalilus Vinceria_andina ))(((Shaanbeikannemeyeria (Rhadiodromus (Acratophorus_argentinensis ((Kannemeyeria_simocephalus Kannemeyeria_lophorhinus )(Dolichuranus_primaevus Wadiasaurus_indicus )))))(Parakannemeyeria (Sinokannemeyeria Xiyukannemeyeria_brevirostris )))(Dinodontosaurus_tener (Dinodontosaurus_brevirostris MCP_1645_PV ))))(Angonisaurus_cruickshanki (Ufudocyclops_mukanelai ((Stahleckeria_potens (Argodicynodon_boreni (Placerias_hesternus Moghreberia_nmachouensis )))(Sangusaurus_parringtonii (Ischigualastia_jenseni Jachaleria_candelariensis )))))))))*
(Aulacephalodon_bainii (Dicynodon_angielczyki ((Lystrosaurus_declivis Lystrosaurus_murrayi )((((Shansiodon Rhinodicynodon_gracile )(Tetragonias_njalilus Vinceria_andina ))(((Parakannemeyeria (Xiyukannemeyeria_brevirostris (Acratophorus_argentinensis Sinokannemeyeria )))(Shaanbeikannemeyeria (Rhadiodromus (Dolichuranus_primaevus (Kannemeyeria_simocephalus (Kannemeyeria_lophorhinus Wadiasaurus_indicus ))))))(Dinodontosaurus_tener (Dinodontosaurus_brevirostris MCP_1645_PV ))))(Angonisaurus_cruickshanki (Ufudocyclops_mukanelai ((Stahleckeria_potens (Argodicynodon_boreni (Placerias_hesternus Moghreberia_nmachouensis )))(Sangusaurus_parringtonii (Ischigualastia_jenseni Jachaleria_candelariensis )))))))))*
(Aulacephalodon_bainii (Dicynodon_angielczyki ((Lystrosaurus_declivis Lystrosaurus_murrayi )((Shansiodon (Vinceria_andina (Tetragonias_njalilus Rhinodicynodon_gracile )))((((Parakannemeyeria (Xiyukannemeyeria_brevirostris (Acratophorus_argentinensis Sinokannemeyeria )))(Shaanbeikannemeyeria (Rhadiodromus ((Kannemeyeria_simocephalus Kannemeyeria_lophorhinus )(Dolichuranus_primaevus Wadiasaurus_indicus )))))(Dinodontosaurus_tener (Dinodontosaurus_brevirostris MCP_1645_PV )))(Angonisaurus_cruickshanki (((Ufudocyclops_mukanelai Stahleckeria_potens )(Sangusaurus_parringtonii (Ischigualastia_jenseni Jachaleria_candelariensis )))(Argodicynodon_boreni (Placerias_hesternus Moghreberia_nmachouensis )))))))))*
(Aulacephalodon_bainii (Dicynodon_angielczyki ((Lystrosaurus_declivis Lystrosaurus_murrayi )((Shansiodon ((((Parakannemeyeria (Xiyukannemeyeria_brevirostris (Acratophorus_argentinensis Sinokannemeyeria )))(Shaanbeikannemeyeria (Rhadiodromus ((Kannemeyeria_simocephalus Kannemeyeria_lophorhinus )(Dolichuranus_primaevus Wadiasaurus_indicus )))))(Dinodontosaurus_tener (Dinodontosaurus_brevirostris MCP_1645_PV )))(Angonisaurus_cruickshanki (((Ufudocyclops_mukanelai Stahleckeria_potens )(Sangusaurus_parringtonii (Ischigualastia_jenseni Jachaleria_candelariensis )))(Argodicynodon_boreni (Placerias_hesternus Moghreberia_nmachouensis ))))))(Vinceria_andina (Tetragonias_njalilus Rhinodicynodon_gracile ))))))*
(Aulacephalodon_bainii (Dicynodon_angielczyki ((Lystrosaurus_declivis Lystrosaurus_murrayi )(Shansiodon ((Vinceria_andina (Tetragonias_njalilus Rhinodicynodon_gracile ))((((Parakannemeyeria (Xiyukannemeyeria_brevirostris (Acratophorus_argentinensis Sinokannemeyeria )))(Shaanbeikannemeyeria (Rhadiodromus ((Kannemeyeria_simocephalus Kannemeyeria_lophorhinus )(Dolichuranus_primaevus Wadiasaurus_indicus )))))(Dinodontosaurus_tener (Dinodontosaurus_brevirostris MCP_1645_PV )))(Angonisaurus_cruickshanki (((Ufudocyclops_mukanelai Stahleckeria_potens )(Sangusaurus_parringtonii (Ischigualastia_jenseni Jachaleria_candelariensis )))(Argodicynodon_boreni (Placerias_hesternus Moghreberia_nmachouensis ))))))))))*
(Aulacephalodon_bainii (Dicynodon_angielczyki ((Lystrosaurus_declivis Lystrosaurus_murrayi )((Vinceria_andina (Shansiodon (Tetragonias_njalilus Rhinodicynodon_gracile )))((((Parakannemeyeria (Xiyukannemeyeria_brevirostris (Acratophorus_argentinensis Sinokannemeyeria )))(Shaanbeikannemeyeria (Rhadiodromus ((Kannemeyeria_simocephalus Kannemeyeria_lophorhinus )(Dolichuranus_primaevus Wadiasaurus_indicus )))))(Dinodontosaurus_tener (Dinodontosaurus_brevirostris MCP_1645_PV )))(Angonisaurus_cruickshanki (((Ufudocyclops_mukanelai Stahleckeria_potens )(Sangusaurus_parringtonii (Ischigualastia_jenseni Jachaleria_candelariensis )))(Argodicynodon_boreni (Placerias_hesternus Moghreberia_nmachouensis )))))))))*
(Aulacephalodon_bainii (Dicynodon_angielczyki ((Lystrosaurus_declivis Lystrosaurus_murrayi )((Shansiodon (Vinceria_andina (Tetragonias_njalilus Rhinodicynodon_gracile )))((((Parakannemeyeria (Xiyukannemeyeria_brevirostris (Acratophorus_argentinensis Sinokannemeyeria )))(Shaanbeikannemeyeria (Rhadiodromus (Dolichuranus_primaevus (Kannemeyeria_simocephalus (Kannemeyeria_lophorhinus Wadiasaurus_indicus ))))))(Dinodontosaurus_tener (Dinodontosaurus_brevirostris MCP_1645_PV )))(Angonisaurus_cruickshanki (((Ufudocyclops_mukanelai Stahleckeria_potens )(Sangusaurus_parringtonii (Ischigualastia_jenseni Jachaleria_candelariensis )))(Argodicynodon_boreni (Placerias_hesternus Moghreberia_nmachouensis )))))))))*
(Aulacephalodon_bainii (Dicynodon_angielczyki ((Lystrosaurus_declivis Lystrosaurus_murrayi )((Shansiodon (Vinceria_andina (Tetragonias_njalilus Rhinodicynodon_gracile )))((((Parakannemeyeria (Xiyukannemeyeria_brevirostris (Acratophorus_argentinensis Sinokannemeyeria )))(Shaanbeikannemeyeria (Rhadiodromus ((Kannemeyeria_simocephalus Kannemeyeria_lophorhinus )(Dolichuranus_primaevus Wadiasaurus_indicus )))))(Dinodontosaurus_tener (Dinodontosaurus_brevirostris MCP_1645_PV )))(Angonisaurus_cruickshanki (((Ufudocyclops_mukanelai (Stahleckeria_potens Sangusaurus_parringtonii ))(Ischigualastia_jenseni Jachaleria_candelariensis ))(Argodicynodon_boreni (Placerias_hesternus Moghreberia_nmachouensis )))))))))*
(Aulacephalodon_bainii (Dicynodon_angielczyki ((Lystrosaurus_declivis Lystrosaurus_murrayi )(Rhinodicynodon_gracile (Tetragonias_njalilus (Vinceria_andina (Shansiodon ((((Parakannemeyeria (Xiyukannemeyeria_brevirostris (Acratophorus_argentinensis Sinokannemeyeria )))(Shaanbeikannemeyeria (Rhadiodromus ((Kannemeyeria_simocephalus Kannemeyeria_lophorhinus )(Dolichuranus_primaevus Wadiasaurus_indicus )))))(Dinodontosaurus_tener (Dinodontosaurus_brevirostris MCP_1645_PV )))(Angonisaurus_cruickshanki (((Ufudocyclops_mukanelai Stahleckeria_potens )(Sangusaurus_parringtonii (Ischigualastia_jenseni Jachaleria_candelariensis )))(Argodicynodon_boreni (Placerias_hesternus Moghreberia_nmachouensis ))))))))))))*
(Aulacephalodon_bainii ((Dicynodon_angielczyki (Rhinodicynodon_gracile (Tetragonias_njalilus (Vinceria_andina (Shansiodon ((((Parakannemeyeria (Xiyukannemeyeria_brevirostris (Acratophorus_argentinensis Sinokannemeyeria )))(Shaanbeikannemeyeria (Rhadiodromus ((Kannemeyeria_simocephalus Kannemeyeria_lophorhinus )(Dolichuranus_primaevus Wadiasaurus_indicus )))))(Dinodontosaurus_tener (Dinodontosaurus_brevirostris MCP_1645_PV )))(Angonisaurus_cruickshanki (((Ufudocyclops_mukanelai Stahleckeria_potens )(Sangusaurus_parringtonii (Ischigualastia_jenseni Jachaleria_candelariensis )))(Argodicynodon_boreni (Placerias_hesternus Moghreberia_nmachouensis ))))))))))(Lystrosaurus_declivis Lystrosaurus_murrayi )))*
(Aulacephalodon_bainii (Dicynodon_angielczyki ((Lystrosaurus_declivis Lystrosaurus_murrayi )(Rhinodicynodon_gracile (Shansiodon (Tetragonias_njalilus (Vinceria_andina ((((Parakannemeyeria (Xiyukannemeyeria_brevirostris (Acratophorus_argentinensis Sinokannemeyeria )))(Shaanbeikannemeyeria (Rhadiodromus ((Kannemeyeria_simocephalus Kannemeyeria_lophorhinus )(Dolichuranus_primaevus Wadiasaurus_indicus )))))(Dinodontosaurus_tener (Dinodontosaurus_brevirostris MCP_1645_PV )))(Angonisaurus_cruickshanki (((Ufudocyclops_mukanelai Stahleckeria_potens )(Sangusaurus_parringtonii (Ischigualastia_jenseni Jachaleria_candelariensis )))(Argodicynodon_boreni (Placerias_hesternus Moghreberia_nmachouensis ))))))))))))*
(Aulacephalodon_bainii (Dicynodon_angielczyki ((Lystrosaurus_declivis Lystrosaurus_murrayi )(Rhinodicynodon_gracile (Shansiodon (Vinceria_andina (Tetragonias_njalilus ((((Parakannemeyeria (Xiyukannemeyeria_brevirostris (Acratophorus_argentinensis Sinokannemeyeria )))(Shaanbeikannemeyeria (Rhadiodromus ((Kannemeyeria_simocephalus Kannemeyeria_lophorhinus )(Dolichuranus_primaevus Wadiasaurus_indicus )))))(Dinodontosaurus_tener (Dinodontosaurus_brevirostris MCP_1645_PV )))(Angonisaurus_cruickshanki (((Ufudocyclops_mukanelai Stahleckeria_potens )(Sangusaurus_parringtonii (Ischigualastia_jenseni Jachaleria_candelariensis )))(Argodicynodon_boreni (Placerias_hesternus Moghreberia_nmachouensis ))))))))))))*
(Aulacephalodon_bainii (Dicynodon_angielczyki ((Lystrosaurus_declivis Lystrosaurus_murrayi )((Shansiodon (Vinceria_andina ((((Parakannemeyeria (Xiyukannemeyeria_brevirostris (Acratophorus_argentinensis Sinokannemeyeria )))(Shaanbeikannemeyeria (Rhadiodromus ((Kannemeyeria_simocephalus Kannemeyeria_lophorhinus )(Dolichuranus_primaevus Wadiasaurus_indicus )))))(Dinodontosaurus_tener (Dinodontosaurus_brevirostris MCP_1645_PV )))(Angonisaurus_cruickshanki (((Ufudocyclops_mukanelai Stahleckeria_potens )(Sangusaurus_parringtonii (Ischigualastia_jenseni Jachaleria_candelariensis )))(Argodicynodon_boreni (Placerias_hesternus Moghreberia_nmachouensis )))))))(Tetragonias_njalilus Rhinodicynodon_gracile )))))*
(Aulacephalodon_bainii ((Dicynodon_angielczyki (Rhinodicynodon_gracile (Shansiodon ((Tetragonias_njalilus Vinceria_andina )((((Parakannemeyeria (Xiyukannemeyeria_brevirostris (Acratophorus_argentinensis Sinokannemeyeria )))(Shaanbeikannemeyeria (Rhadiodromus ((Kannemeyeria_simocephalus Kannemeyeria_lophorhinus )(Dolichuranus_primaevus Wadiasaurus_indicus )))))(Angonisaurus_cruickshanki (((Ufudocyclops_mukanelai Stahleckeria_potens )(Sangusaurus_parringtonii (Ischigualastia_jenseni Jachaleria_candelariensis )))(Argodicynodon_boreni (Placerias_hesternus Moghreberia_nmachouensis )))))(Dinodontosaurus_tener (Dinodontosaurus_brevirostris MCP_1645_PV )))))))(Lystrosaurus_declivis Lystrosaurus_murrayi )))*
(Aulacephalodon_bainii (Dicynodon_angielczyki ((Lystrosaurus_declivis Lystrosaurus_murrayi )(Rhinodicynodon_gracile (Shansiodon ((Tetragonias_njalilus Vinceria_andina )((((Parakannemeyeria (Xiyukannemeyeria_brevirostris (Acratophorus_argentinensis Sinokannemeyeria )))(Shaanbeikannemeyeria (Rhadiodromus (Dolichuranus_primaevus (Kannemeyeria_simocephalus (Kannemeyeria_lophorhinus Wadiasaurus_indicus ))))))(Angonisaurus_cruickshanki (((Ufudocyclops_mukanelai Stahleckeria_potens )(Sangusaurus_parringtonii (Ischigualastia_jenseni Jachaleria_candelariensis )))(Argodicynodon_boreni (Placerias_hesternus Moghreberia_nmachouensis )))))(Dinodontosaurus_tener (Dinodontosaurus_brevirostris MCP_1645_PV )))))))))*
(Aulacephalodon_bainii (Dicynodon_angielczyki ((Lystrosaurus_declivis Lystrosaurus_murrayi )(Rhinodicynodon_gracile (Shansiodon ((Tetragonias_njalilus Vinceria_andina )((((Parakannemeyeria (Xiyukannemeyeria_brevirostris (Acratophorus_argentinensis Sinokannemeyeria )))(Shaanbeikannemeyeria (Rhadiodromus ((Kannemeyeria_simocephalus Kannemeyeria_lophorhinus )(Dolichuranus_primaevus Wadiasaurus_indicus )))))(Angonisaurus_cruickshanki (((Ufudocyclops_mukanelai (Stahleckeria_potens Sangusaurus_parringtonii ))(Ischigualastia_jenseni Jachaleria_candelariensis ))(Argodicynodon_boreni (Placerias_hesternus Moghreberia_nmachouensis )))))(Dinodontosaurus_tener (Dinodontosaurus_brevirostris MCP_1645_PV )))))))))*
(Aulacephalodon_bainii ((Dicynodon_angielczyki (Rhinodicynodon_gracile (Shansiodon ((Tetragonias_njalilus Vinceria_andina )(((Parakannemeyeria (Xiyukannemeyeria_brevirostris (Acratophorus_argentinensis Sinokannemeyeria )))(Shaanbeikannemeyeria (Rhadiodromus ((Kannemeyeria_simocephalus Kannemeyeria_lophorhinus )(Dolichuranus_primaevus Wadiasaurus_indicus )))))((Angonisaurus_cruickshanki (((Ufudocyclops_mukanelai Stahleckeria_potens )(Sangusaurus_parringtonii (Ischigualastia_jenseni Jachaleria_candelariensis )))(Argodicynodon_boreni (Placerias_hesternus Moghreberia_nmachouensis ))))(Dinodontosaurus_tener (Dinodontosaurus_brevirostris MCP_1645_PV ))))))))(Lystrosaurus_declivis Lystrosaurus_murrayi )))*
(Aulacephalodon_bainii (Dicynodon_angielczyki ((Lystrosaurus_declivis Lystrosaurus_murrayi )(Rhinodicynodon_gracile (Shansiodon ((Tetragonias_njalilus Vinceria_andina )(((Shaanbeikannemeyeria (Rhadiodromus (Acratophorus_argentinensis ((Kannemeyeria_simocephalus Kannemeyeria_lophorhinus )(Dolichuranus_primaevus Wadiasaurus_indicus )))))(Parakannemeyeria (Sinokannemeyeria Xiyukannemeyeria_brevirostris )))((Angonisaurus_cruickshanki (((Ufudocyclops_mukanelai Stahleckeria_potens )(Sangusaurus_parringtonii (Ischigualastia_jenseni Jachaleria_candelariensis )))(Argodicynodon_boreni (Placerias_hesternus Moghreberia_nmachouensis ))))(Dinodontosaurus_tener (Dinodontosaurus_brevirostris MCP_1645_PV ))))))))))*
(Aulacephalodon_bainii (Dicynodon_angielczyki ((Lystrosaurus_declivis Lystrosaurus_murrayi )(Rhinodicynodon_gracile (Shansiodon ((Tetragonias_njalilus Vinceria_andina )((Acratophorus_argentinensis ((Shaanbeikannemeyeria (Rhadiodromus ((Kannemeyeria_simocephalus Kannemeyeria_lophorhinus )(Dolichuranus_primaevus Wadiasaurus_indicus ))))(Parakannemeyeria (Sinokannemeyeria Xiyukannemeyeria_brevirostris ))))((Angonisaurus_cruickshanki (((Ufudocyclops_mukanelai Stahleckeria_potens )(Sangusaurus_parringtonii (Ischigualastia_jenseni Jachaleria_candelariensis )))(Argodicynodon_boreni (Placerias_hesternus Moghreberia_nmachouensis ))))(Dinodontosaurus_tener (Dinodontosaurus_brevirostris MCP_1645_PV ))))))))))*
(Aulacephalodon_bainii (Dicynodon_angielczyki ((Lystrosaurus_declivis Lystrosaurus_murrayi )(Rhinodicynodon_gracile (Shansiodon ((Tetragonias_njalilus Vinceria_andina )(((Shaanbeikannemeyeria (Rhadiodromus (Acratophorus_argentinensis ((Kannemeyeria_simocephalus Kannemeyeria_lophorhinus )(Dolichuranus_primaevus Wadiasaurus_indicus )))))(Sinokannemeyeria (Parakannemeyeria Xiyukannemeyeria_brevirostris )))((Angonisaurus_cruickshanki (((Ufudocyclops_mukanelai Stahleckeria_potens )(Sangusaurus_parringtonii (Ischigualastia_jenseni Jachaleria_candelariensis )))(Argodicynodon_boreni (Placerias_hesternus Moghreberia_nmachouensis ))))(Dinodontosaurus_tener (Dinodontosaurus_brevirostris MCP_1645_PV ))))))))))*
(Aulacephalodon_bainii (Dicynodon_angielczyki ((Lystrosaurus_declivis Lystrosaurus_murrayi )(Rhinodicynodon_gracile (Shansiodon ((Tetragonias_njalilus Vinceria_andina )(((Shaanbeikannemeyeria (Rhadiodromus (Acratophorus_argentinensis ((Kannemeyeria_simocephalus Kannemeyeria_lophorhinus )(Dolichuranus_primaevus Wadiasaurus_indicus )))))(Sinokannemeyeria (Parakannemeyeria Xiyukannemeyeria_brevirostris )))((Angonisaurus_cruickshanki (((Ufudocyclops_mukanelai (Stahleckeria_potens Sangusaurus_parringtonii ))(Ischigualastia_jenseni Jachaleria_candelariensis ))(Argodicynodon_boreni (Placerias_hesternus Moghreberia_nmachouensis ))))(Dinodontosaurus_tener (Dinodontosaurus_brevirostris MCP_1645_PV ))))))))))*
(Aulacephalodon_bainii ((Dicynodon_angielczyki (Rhinodicynodon_gracile (Shansiodon ((Tetragonias_njalilus Vinceria_andina )(((Shaanbeikannemeyeria (Rhadiodromus (Acratophorus_argentinensis ((Kannemeyeria_simocephalus Kannemeyeria_lophorhinus )(Dolichuranus_primaevus Wadiasaurus_indicus )))))(Sinokannemeyeria (Parakannemeyeria Xiyukannemeyeria_brevirostris )))((Angonisaurus_cruickshanki (((Ufudocyclops_mukanelai Stahleckeria_potens )(Sangusaurus_parringtonii (Ischigualastia_jenseni Jachaleria_candelariensis )))(Argodicynodon_boreni (Placerias_hesternus Moghreberia_nmachouensis ))))(Dinodontosaurus_tener (Dinodontosaurus_brevirostris MCP_1645_PV ))))))))(Lystrosaurus_declivis Lystrosaurus_murrayi )))*
(Aulacephalodon_bainii ((Dicynodon_angielczyki (Rhinodicynodon_gracile (Shansiodon (((Tetragonias_njalilus Vinceria_andina )(Rhadiodromus ((Shaanbeikannemeyeria (Parakannemeyeria (Xiyukannemeyeria_brevirostris (Acratophorus_argentinensis Sinokannemeyeria ))))((Kannemeyeria_simocephalus Kannemeyeria_lophorhinus )(Dolichuranus_primaevus Wadiasaurus_indicus )))))((Angonisaurus_cruickshanki (((Ufudocyclops_mukanelai Stahleckeria_potens )(Sangusaurus_parringtonii (Ischigualastia_jenseni Jachaleria_candelariensis )))(Argodicynodon_boreni (Placerias_hesternus Moghreberia_nmachouensis ))))(Dinodontosaurus_tener (Dinodontosaurus_brevirostris MCP_1645_PV )))))))(Lystrosaurus_declivis Lystrosaurus_murrayi )))*
(Aulacephalodon_bainii (Dicynodon_angielczyki ((Lystrosaurus_declivis Lystrosaurus_murrayi )(Rhinodicynodon_gracile (Shansiodon ((Tetragonias_njalilus ((Angonisaurus_cruickshanki (((Ufudocyclops_mukanelai Stahleckeria_potens )(Sangusaurus_parringtonii (Ischigualastia_jenseni Jachaleria_candelariensis )))(Argodicynodon_boreni (Placerias_hesternus Moghreberia_nmachouensis ))))(Dinodontosaurus_tener (Dinodontosaurus_brevirostris MCP_1645_PV ))))(Vinceria_andina (Rhadiodromus ((Shaanbeikannemeyeria (Parakannemeyeria (Xiyukannemeyeria_brevirostris (Acratophorus_argentinensis Sinokannemeyeria ))))((Kannemeyeria_simocephalus Kannemeyeria_lophorhinus )(Dolichuranus_primaevus Wadiasaurus_indicus )))))))))))*
(Aulacephalodon_bainii (Dicynodon_angielczyki ((Lystrosaurus_declivis Lystrosaurus_murrayi )(Shansiodon ((Tetragonias_njalilus (Rhinodicynodon_gracile ((Angonisaurus_cruickshanki (((Ufudocyclops_mukanelai Stahleckeria_potens )(Sangusaurus_parringtonii (Ischigualastia_jenseni Jachaleria_candelariensis )))(Argodicynodon_boreni (Placerias_hesternus Moghreberia_nmachouensis ))))(Dinodontosaurus_tener (Dinodontosaurus_brevirostris MCP_1645_PV )))))(Vinceria_andina (Rhadiodromus ((Shaanbeikannemeyeria (Parakannemeyeria (Xiyukannemeyeria_brevirostris (Acratophorus_argentinensis Sinokannemeyeria ))))((Kannemeyeria_simocephalus Kannemeyeria_lophorhinus )(Dolichuranus_primaevus Wadiasaurus_indicus ))))))))))*
(Aulacephalodon_bainii (Dicynodon_angielczyki ((Lystrosaurus_declivis Lystrosaurus_murrayi )(Rhinodicynodon_gracile (Shansiodon ((Tetragonias_njalilus ((Angonisaurus_cruickshanki (((Ufudocyclops_mukanelai Stahleckeria_potens )(Sangusaurus_parringtonii (Ischigualastia_jenseni Jachaleria_candelariensis )))(Argodicynodon_boreni (Placerias_hesternus Moghreberia_nmachouensis ))))(Dinodontosaurus_tener (Dinodontosaurus_brevirostris MCP_1645_PV ))))(Vinceria_andina (Acratophorus_argentinensis (Rhadiodromus (((Kannemeyeria_simocephalus Kannemeyeria_lophorhinus )(Dolichuranus_primaevus Wadiasaurus_indicus ))(Shaanbeikannemeyeria (Parakannemeyeria (Sinokannemeyeria Xiyukannemeyeria_brevirostris )))))))))))))*
(Aulacephalodon_bainii (Dicynodon_angielczyki ((Lystrosaurus_declivis Lystrosaurus_murrayi )(Rhinodicynodon_gracile (Shansiodon ((Tetragonias_njalilus ((Angonisaurus_cruickshanki (((Ufudocyclops_mukanelai Stahleckeria_potens )(Sangusaurus_parringtonii (Ischigualastia_jenseni Jachaleria_candelariensis )))(Argodicynodon_boreni (Placerias_hesternus Moghreberia_nmachouensis ))))(Dinodontosaurus_tener (Dinodontosaurus_brevirostris MCP_1645_PV ))))(Vinceria_andina (Rhadiodromus ((Acratophorus_argentinensis ((Kannemeyeria_simocephalus Kannemeyeria_lophorhinus )(Dolichuranus_primaevus Wadiasaurus_indicus )))(Shaanbeikannemeyeria (Parakannemeyeria (Sinokannemeyeria Xiyukannemeyeria_brevirostris ))))))))))))*
(Aulacephalodon_bainii (Dicynodon_angielczyki ((Lystrosaurus_declivis Lystrosaurus_murrayi )(Rhinodicynodon_gracile (Shansiodon ((Tetragonias_njalilus ((Angonisaurus_cruickshanki (((Ufudocyclops_mukanelai Stahleckeria_potens )(Sangusaurus_parringtonii (Ischigualastia_jenseni Jachaleria_candelariensis )))(Argodicynodon_boreni (Placerias_hesternus Moghreberia_nmachouensis ))))(Dinodontosaurus_tener (Dinodontosaurus_brevirostris MCP_1645_PV ))))(Vinceria_andina (Rhadiodromus (Acratophorus_argentinensis (((Kannemeyeria_simocephalus Kannemeyeria_lophorhinus )(Dolichuranus_primaevus Wadiasaurus_indicus ))(Shaanbeikannemeyeria (Parakannemeyeria (Sinokannemeyeria Xiyukannemeyeria_brevirostris )))))))))))))*
(Aulacephalodon_bainii (Dicynodon_angielczyki ((Lystrosaurus_declivis Lystrosaurus_murrayi )(Rhinodicynodon_gracile (Shansiodon ((Tetragonias_njalilus ((Angonisaurus_cruickshanki (((Ufudocyclops_mukanelai Stahleckeria_potens )(Sangusaurus_parringtonii (Ischigualastia_jenseni Jachaleria_candelariensis )))(Argodicynodon_boreni (Placerias_hesternus Moghreberia_nmachouensis ))))(Dinodontosaurus_tener (Dinodontosaurus_brevirostris MCP_1645_PV ))))(Vinceria_andina ((Acratophorus_argentinensis Rhadiodromus )(((Kannemeyeria_simocephalus Kannemeyeria_lophorhinus )(Dolichuranus_primaevus Wadiasaurus_indicus ))(Shaanbeikannemeyeria (Parakannemeyeria (Sinokannemeyeria Xiyukannemeyeria_brevirostris ))))))))))))*
(Aulacephalodon_bainii (Dicynodon_angielczyki ((Lystrosaurus_declivis Lystrosaurus_murrayi )(Rhinodicynodon_gracile (Shansiodon ((Tetragonias_njalilus ((Angonisaurus_cruickshanki (((Ufudocyclops_mukanelai Stahleckeria_potens )(Sangusaurus_parringtonii (Ischigualastia_jenseni Jachaleria_candelariensis )))(Argodicynodon_boreni (Placerias_hesternus Moghreberia_nmachouensis ))))(Dinodontosaurus_tener (Dinodontosaurus_brevirostris MCP_1645_PV ))))(Vinceria_andina (Rhadiodromus ((Acratophorus_argentinensis ((Kannemeyeria_simocephalus Kannemeyeria_lophorhinus )(Dolichuranus_primaevus Wadiasaurus_indicus )))(Shaanbeikannemeyeria (Sinokannemeyeria (Parakannemeyeria Xiyukannemeyeria_brevirostris ))))))))))))*
(Aulacephalodon_bainii (Dicynodon_angielczyki ((Lystrosaurus_declivis Lystrosaurus_murrayi )(Rhinodicynodon_gracile (Shansiodon ((Tetragonias_njalilus ((Angonisaurus_cruickshanki (((Ufudocyclops_mukanelai Stahleckeria_potens )(Sangusaurus_parringtonii (Ischigualastia_jenseni Jachaleria_candelariensis )))(Argodicynodon_boreni (Placerias_hesternus Moghreberia_nmachouensis ))))(Dinodontosaurus_tener (Dinodontosaurus_brevirostris MCP_1645_PV ))))(Vinceria_andina (Rhadiodromus ((Acratophorus_argentinensis (Wadiasaurus_indicus (Dolichuranus_primaevus (Kannemeyeria_simocephalus Kannemeyeria_lophorhinus ))))(Shaanbeikannemeyeria (Sinokannemeyeria (Parakannemeyeria Xiyukannemeyeria_brevirostris ))))))))))))*
(Aulacephalodon_bainii (Dicynodon_angielczyki ((Lystrosaurus_declivis Lystrosaurus_murrayi )(Rhinodicynodon_gracile (Shansiodon ((Tetragonias_njalilus ((Angonisaurus_cruickshanki (((Ufudocyclops_mukanelai Stahleckeria_potens )(Sangusaurus_parringtonii (Ischigualastia_jenseni Jachaleria_candelariensis )))(Placerias_hesternus (Moghreberia_nmachouensis Argodicynodon_boreni ))))(Dinodontosaurus_tener (Dinodontosaurus_brevirostris MCP_1645_PV ))))(Vinceria_andina (Rhadiodromus ((Acratophorus_argentinensis (Wadiasaurus_indicus (Dolichuranus_primaevus (Kannemeyeria_simocephalus Kannemeyeria_lophorhinus ))))(Shaanbeikannemeyeria (Sinokannemeyeria (Parakannemeyeria Xiyukannemeyeria_brevirostris ))))))))))))*
(Aulacephalodon_bainii (Dicynodon_angielczyki ((Lystrosaurus_declivis Lystrosaurus_murrayi )(Rhinodicynodon_gracile (Shansiodon ((Tetragonias_njalilus ((Angonisaurus_cruickshanki (((Ufudocyclops_mukanelai (Stahleckeria_potens Sangusaurus_parringtonii ))(Ischigualastia_jenseni Jachaleria_candelariensis ))(Argodicynodon_boreni (Placerias_hesternus Moghreberia_nmachouensis ))))(Dinodontosaurus_tener (Dinodontosaurus_brevirostris MCP_1645_PV ))))(Vinceria_andina (Rhadiodromus ((Acratophorus_argentinensis (Wadiasaurus_indicus (Dolichuranus_primaevus (Kannemeyeria_simocephalus Kannemeyeria_lophorhinus ))))(Shaanbeikannemeyeria (Sinokannemeyeria (Parakannemeyeria Xiyukannemeyeria_brevirostris ))))))))))))*
(Aulacephalodon_bainii ((Dicynodon_angielczyki (Rhinodicynodon_gracile (Shansiodon ((Tetragonias_njalilus ((Angonisaurus_cruickshanki (((Ufudocyclops_mukanelai Stahleckeria_potens )(Sangusaurus_parringtonii (Ischigualastia_jenseni Jachaleria_candelariensis )))(Argodicynodon_boreni (Placerias_hesternus Moghreberia_nmachouensis ))))(Dinodontosaurus_tener (Dinodontosaurus_brevirostris MCP_1645_PV ))))(Vinceria_andina (Rhadiodromus ((Acratophorus_argentinensis (Wadiasaurus_indicus (Dolichuranus_primaevus (Kannemeyeria_simocephalus Kannemeyeria_lophorhinus ))))(Shaanbeikannemeyeria (Sinokannemeyeria (Parakannemeyeria Xiyukannemeyeria_brevirostris ))))))))))(Lystrosaurus_declivis Lystrosaurus_murrayi )))*
(Aulacephalodon_bainii (Dicynodon_angielczyki ((Lystrosaurus_declivis Lystrosaurus_murrayi )(Rhinodicynodon_gracile (Shansiodon ((Tetragonias_njalilus (Vinceria_andina (Rhadiodromus ((Acratophorus_argentinensis (Wadiasaurus_indicus (Dolichuranus_primaevus (Kannemeyeria_simocephalus Kannemeyeria_lophorhinus ))))(Shaanbeikannemeyeria (Sinokannemeyeria (Parakannemeyeria Xiyukannemeyeria_brevirostris )))))))((Angonisaurus_cruickshanki (((Ufudocyclops_mukanelai Stahleckeria_potens )(Sangusaurus_parringtonii (Ischigualastia_jenseni Jachaleria_candelariensis )))(Argodicynodon_boreni (Placerias_hesternus Moghreberia_nmachouensis ))))(Dinodontosaurus_tener (Dinodontosaurus_brevirostris MCP_1645_PV )))))))))*
(Aulacephalodon_bainii (Dicynodon_angielczyki ((Lystrosaurus_declivis Lystrosaurus_murrayi )(Rhinodicynodon_gracile (Shansiodon (((Tetragonias_njalilus Vinceria_andina )(Rhadiodromus ((Acratophorus_argentinensis (Wadiasaurus_indicus (Dolichuranus_primaevus (Kannemeyeria_simocephalus Kannemeyeria_lophorhinus ))))(Shaanbeikannemeyeria (Sinokannemeyeria (Parakannemeyeria Xiyukannemeyeria_brevirostris ))))))((Angonisaurus_cruickshanki (((Ufudocyclops_mukanelai Stahleckeria_potens )(Sangusaurus_parringtonii (Ischigualastia_jenseni Jachaleria_candelariensis )))(Argodicynodon_boreni (Placerias_hesternus Moghreberia_nmachouensis ))))(Dinodontosaurus_tener (Dinodontosaurus_brevirostris MCP_1645_PV )))))))))*
(Aulacephalodon_bainii (Dicynodon_angielczyki ((Lystrosaurus_declivis Lystrosaurus_murrayi )(Rhinodicynodon_gracile (Shansiodon (((Tetragonias_njalilus Vinceria_andina )(Rhadiodromus ((Acratophorus_argentinensis ((Kannemeyeria_simocephalus Kannemeyeria_lophorhinus )(Dolichuranus_primaevus Wadiasaurus_indicus )))(Shaanbeikannemeyeria (Sinokannemeyeria (Parakannemeyeria Xiyukannemeyeria_brevirostris ))))))((Angonisaurus_cruickshanki (((Ufudocyclops_mukanelai Stahleckeria_potens )(Sangusaurus_parringtonii (Ischigualastia_jenseni Jachaleria_candelariensis )))(Argodicynodon_boreni (Placerias_hesternus Moghreberia_nmachouensis ))))(Dinodontosaurus_tener (Dinodontosaurus_brevirostris MCP_1645_PV )))))))))*
(Aulacephalodon_bainii ((Dicynodon_angielczyki (Rhinodicynodon_gracile (Shansiodon (((Tetragonias_njalilus Vinceria_andina )(Rhadiodromus ((Acratophorus_argentinensis ((Kannemeyeria_simocephalus Kannemeyeria_lophorhinus )(Dolichuranus_primaevus Wadiasaurus_indicus )))(Shaanbeikannemeyeria (Sinokannemeyeria (Parakannemeyeria Xiyukannemeyeria_brevirostris ))))))((Angonisaurus_cruickshanki (((Ufudocyclops_mukanelai Stahleckeria_potens )(Sangusaurus_parringtonii (Ischigualastia_jenseni Jachaleria_candelariensis )))(Argodicynodon_boreni (Placerias_hesternus Moghreberia_nmachouensis ))))(Dinodontosaurus_tener (Dinodontosaurus_brevirostris MCP_1645_PV )))))))(Lystrosaurus_declivis Lystrosaurus_murrayi )))*
(Aulacephalodon_bainii (Dicynodon_angielczyki ((Lystrosaurus_declivis Lystrosaurus_murrayi )(Rhinodicynodon_gracile (Shansiodon ((Tetragonias_njalilus (Vinceria_andina (Rhadiodromus ((Acratophorus_argentinensis ((Kannemeyeria_simocephalus Kannemeyeria_lophorhinus )(Dolichuranus_primaevus Wadiasaurus_indicus )))(Shaanbeikannemeyeria (Sinokannemeyeria (Parakannemeyeria Xiyukannemeyeria_brevirostris )))))))((Angonisaurus_cruickshanki (((Ufudocyclops_mukanelai Stahleckeria_potens )(Sangusaurus_parringtonii (Ischigualastia_jenseni Jachaleria_candelariensis )))(Argodicynodon_boreni (Placerias_hesternus Moghreberia_nmachouensis ))))(Dinodontosaurus_tener (Dinodontosaurus_brevirostris MCP_1645_PV )))))))))*
(Aulacephalodon_bainii (Dicynodon_angielczyki ((Lystrosaurus_declivis Lystrosaurus_murrayi )(Rhinodicynodon_gracile (Shansiodon (((Tetragonias_njalilus Vinceria_andina )(Rhadiodromus (Acratophorus_argentinensis (((Kannemeyeria_simocephalus Kannemeyeria_lophorhinus )(Dolichuranus_primaevus Wadiasaurus_indicus ))(Shaanbeikannemeyeria (Sinokannemeyeria (Parakannemeyeria Xiyukannemeyeria_brevirostris )))))))((Angonisaurus_cruickshanki (((Ufudocyclops_mukanelai Stahleckeria_potens )(Sangusaurus_parringtonii (Ischigualastia_jenseni Jachaleria_candelariensis )))(Argodicynodon_boreni (Placerias_hesternus Moghreberia_nmachouensis ))))(Dinodontosaurus_tener (Dinodontosaurus_brevirostris MCP_1645_PV )))))))))*
(Aulacephalodon_bainii (Dicynodon_angielczyki ((Lystrosaurus_declivis Lystrosaurus_murrayi )(Rhinodicynodon_gracile (Shansiodon (((Tetragonias_njalilus Vinceria_andina )(Rhadiodromus ((Acratophorus_argentinensis ((Kannemeyeria_simocephalus Kannemeyeria_lophorhinus )(Dolichuranus_primaevus Wadiasaurus_indicus )))(Shaanbeikannemeyeria (Sinokannemeyeria (Parakannemeyeria Xiyukannemeyeria_brevirostris ))))))((Angonisaurus_cruickshanki (((Ufudocyclops_mukanelai (Stahleckeria_potens Sangusaurus_parringtonii ))(Ischigualastia_jenseni Jachaleria_candelariensis ))(Argodicynodon_boreni (Placerias_hesternus Moghreberia_nmachouensis ))))(Dinodontosaurus_tener (Dinodontosaurus_brevirostris MCP_1645_PV )))))))))*
(Aulacephalodon_bainii (Dicynodon_angielczyki ((Lystrosaurus_declivis Lystrosaurus_murrayi )(Rhinodicynodon_gracile (Shansiodon (Tetragonias_njalilus (Vinceria_andina ((Rhadiodromus ((Acratophorus_argentinensis ((Kannemeyeria_simocephalus Kannemeyeria_lophorhinus )(Dolichuranus_primaevus Wadiasaurus_indicus )))(Shaanbeikannemeyeria (Sinokannemeyeria (Parakannemeyeria Xiyukannemeyeria_brevirostris )))))((Angonisaurus_cruickshanki (((Ufudocyclops_mukanelai Stahleckeria_potens )(Sangusaurus_parringtonii (Ischigualastia_jenseni Jachaleria_candelariensis )))(Argodicynodon_boreni (Placerias_hesternus Moghreberia_nmachouensis ))))(Dinodontosaurus_tener (Dinodontosaurus_brevirostris MCP_1645_PV )))))))))))*
(Aulacephalodon_bainii (Dicynodon_angielczyki ((Lystrosaurus_declivis Lystrosaurus_murrayi )(Rhinodicynodon_gracile (Shansiodon (Tetragonias_njalilus (Vinceria_andina ((Rhadiodromus (Acratophorus_argentinensis (((Kannemeyeria_simocephalus Kannemeyeria_lophorhinus )(Dolichuranus_primaevus Wadiasaurus_indicus ))(Shaanbeikannemeyeria (Sinokannemeyeria (Parakannemeyeria Xiyukannemeyeria_brevirostris ))))))((Angonisaurus_cruickshanki (((Ufudocyclops_mukanelai Stahleckeria_potens )(Sangusaurus_parringtonii (Ischigualastia_jenseni Jachaleria_candelariensis )))(Argodicynodon_boreni (Placerias_hesternus Moghreberia_nmachouensis ))))(Dinodontosaurus_tener (Dinodontosaurus_brevirostris MCP_1645_PV )))))))))))*
(Aulacephalodon_bainii (Dicynodon_angielczyki ((Lystrosaurus_declivis Lystrosaurus_murrayi )(Rhinodicynodon_gracile (Shansiodon (Tetragonias_njalilus (Vinceria_andina ((Rhadiodromus ((Acratophorus_argentinensis (Wadiasaurus_indicus (Dolichuranus_primaevus (Kannemeyeria_simocephalus Kannemeyeria_lophorhinus ))))(Shaanbeikannemeyeria (Sinokannemeyeria (Parakannemeyeria Xiyukannemeyeria_brevirostris )))))((Angonisaurus_cruickshanki (((Ufudocyclops_mukanelai Stahleckeria_potens )(Sangusaurus_parringtonii (Ischigualastia_jenseni Jachaleria_candelariensis )))(Argodicynodon_boreni (Placerias_hesternus Moghreberia_nmachouensis ))))(Dinodontosaurus_tener (Dinodontosaurus_brevirostris MCP_1645_PV )))))))))))*
(Aulacephalodon_bainii (Dicynodon_angielczyki ((Lystrosaurus_declivis Lystrosaurus_murrayi )(Rhinodicynodon_gracile (Shansiodon (Tetragonias_njalilus (Vinceria_andina ((Rhadiodromus (Acratophorus_argentinensis Wadiasaurus_indicus )((Dolichuranus_primaevus (Kannemeyeria_simocephalus Kannemeyeria_lophorhinus ))(Shaanbeikannemeyeria (Sinokannemeyeria (Parakannemeyeria Xiyukannemeyeria_brevirostris )))))((Angonisaurus_cruickshanki (((Ufudocyclops_mukanelai Stahleckeria_potens )(Sangusaurus_parringtonii (Ischigualastia_jenseni Jachaleria_candelariensis )))(Argodicynodon_boreni (Placerias_hesternus Moghreberia_nmachouensis ))))(Dinodontosaurus_tener (Dinodontosaurus_brevirostris MCP_1645_PV )))))))))))*
(Aulacephalodon_bainii ((Dicynodon_angielczyki (Rhinodicynodon_gracile (Shansiodon (Tetragonias_njalilus (Vinceria_andina ((Rhadiodromus ((Acratophorus_argentinensis (Wadiasaurus_indicus (Dolichuranus_primaevus (Kannemeyeria_simocephalus Kannemeyeria_lophorhinus ))))(Shaanbeikannemeyeria (Sinokannemeyeria (Parakannemeyeria Xiyukannemeyeria_brevirostris )))))((Angonisaurus_cruickshanki (((Ufudocyclops_mukanelai Stahleckeria_potens )(Sangusaurus_parringtonii (Ischigualastia_jenseni Jachaleria_candelariensis )))(Argodicynodon_boreni (Placerias_hesternus Moghreberia_nmachouensis ))))(Dinodontosaurus_tener (Dinodontosaurus_brevirostris MCP_1645_PV )))))))))(Lystrosaurus_declivis Lystrosaurus_murrayi )))*
(Aulacephalodon_bainii (Dicynodon_angielczyki ((Lystrosaurus_declivis Lystrosaurus_murrayi )(Rhinodicynodon_gracile (Shansiodon (Tetragonias_njalilus (Vinceria_andina ((Rhadiodromus ((Acratophorus_argentinensis (Wadiasaurus_indicus (Kannemeyeria_simocephalus Kannemeyeria_lophorhinus )))(Shaanbeikannemeyeria (Sinokannemeyeria (Parakannemeyeria Xiyukannemeyeria_brevirostris )))))((Dolichuranus_primaevus (Dinodontosaurus_tener (Dinodontosaurus_brevirostris MCP_1645_PV )))(Angonisaurus_cruickshanki (((Ufudocyclops_mukanelai Stahleckeria_potens )(Sangusaurus_parringtonii (Ischigualastia_jenseni Jachaleria_candelariensis )))(Argodicynodon_boreni (Placerias_hesternus Moghreberia_nmachouensis )))))))))))))*
(Aulacephalodon_bainii (Dicynodon_angielczyki ((Lystrosaurus_declivis Lystrosaurus_murrayi )(Rhinodicynodon_gracile (Shansiodon (Tetragonias_njalilus (Vinceria_andina ((Rhadiodromus ((Acratophorus_argentinensis (Wadiasaurus_indicus (Dolichuranus_primaevus (Kannemeyeria_simocephalus Kannemeyeria_lophorhinus ))))(Shaanbeikannemeyeria (Sinokannemeyeria (Parakannemeyeria Xiyukannemeyeria_brevirostris )))))((Angonisaurus_cruickshanki (((Ufudocyclops_mukanelai Stahleckeria_potens )(Sangusaurus_parringtonii (Ischigualastia_jenseni Jachaleria_candelariensis )))(Placerias_hesternus (Moghreberia_nmachouensis Argodicynodon_boreni ))))(Dinodontosaurus_tener (Dinodontosaurus_brevirostris MCP_1645_PV )))))))))))*
(Aulacephalodon_bainii (Dicynodon_angielczyki ((Lystrosaurus_declivis Lystrosaurus_murrayi )(Rhinodicynodon_gracile (Shansiodon (Tetragonias_njalilus (Vinceria_andina ((Rhadiodromus ((Acratophorus_argentinensis (Wadiasaurus_indicus (Dolichuranus_primaevus (Kannemeyeria_simocephalus Kannemeyeria_lophorhinus ))))(Shaanbeikannemeyeria (Sinokannemeyeria (Parakannemeyeria Xiyukannemeyeria_brevirostris )))))((Angonisaurus_cruickshanki (((Ufudocyclops_mukanelai (Stahleckeria_potens Sangusaurus_parringtonii ))(Ischigualastia_jenseni Jachaleria_candelariensis ))(Argodicynodon_boreni (Placerias_hesternus Moghreberia_nmachouensis ))))(Dinodontosaurus_tener (Dinodontosaurus_brevirostris MCP_1645_PV )))))))))))*
(Aulacephalodon_bainii ((Dicynodon_angielczyki (Rhinodicynodon_gracile (Shansiodon ((Tetragonias_njalilus (Vinceria_andina (Rhadiodromus ((Shaanbeikannemeyeria (Parakannemeyeria (Xiyukannemeyeria_brevirostris (Acratophorus_argentinensis Sinokannemeyeria ))))((Kannemeyeria_simocephalus Kannemeyeria_lophorhinus )(Dolichuranus_primaevus Wadiasaurus_indicus ))))))((Angonisaurus_cruickshanki (((Ufudocyclops_mukanelai Stahleckeria_potens )(Sangusaurus_parringtonii (Ischigualastia_jenseni Jachaleria_candelariensis )))(Argodicynodon_boreni (Placerias_hesternus Moghreberia_nmachouensis ))))(Dinodontosaurus_tener (Dinodontosaurus_brevirostris MCP_1645_PV )))))))(Lystrosaurus_declivis Lystrosaurus_murrayi )))*
(Aulacephalodon_bainii (Dicynodon_angielczyki ((Lystrosaurus_declivis Lystrosaurus_murrayi )(Rhinodicynodon_gracile (Shansiodon (Tetragonias_njalilus Vinceria_andina (((Rhadiodromus (Acratophorus_argentinensis (Wadiasaurus_indicus (Dolichuranus_primaevus (Kannemeyeria_simocephalus Kannemeyeria_lophorhinus )))))(Shaanbeikannemeyeria (Sinokannemeyeria (Parakannemeyeria Xiyukannemeyeria_brevirostris ))))((Angonisaurus_cruickshanki (((Ufudocyclops_mukanelai Stahleckeria_potens )(Sangusaurus_parringtonii (Ischigualastia_jenseni Jachaleria_candelariensis )))(Argodicynodon_boreni (Placerias_hesternus Moghreberia_nmachouensis ))))(Dinodontosaurus_tener (Dinodontosaurus_brevirostris MCP_1645_PV ))))))))))*
(Aulacephalodon_bainii (Dicynodon_angielczyki ((Lystrosaurus_declivis Lystrosaurus_murrayi )(Rhinodicynodon_gracile (Shansiodon ((Tetragonias_njalilus Vinceria_andina )(((Shaanbeikannemeyeria (Rhadiodromus (Acratophorus_argentinensis (Wadiasaurus_indicus (Dolichuranus_primaevus (Kannemeyeria_simocephalus Kannemeyeria_lophorhinus ))))))(Sinokannemeyeria (Parakannemeyeria Xiyukannemeyeria_brevirostris )))((Angonisaurus_cruickshanki (((Ufudocyclops_mukanelai Stahleckeria_potens )(Sangusaurus_parringtonii (Ischigualastia_jenseni Jachaleria_candelariensis )))(Argodicynodon_boreni (Placerias_hesternus Moghreberia_nmachouensis ))))(Dinodontosaurus_tener (Dinodontosaurus_brevirostris MCP_1645_PV ))))))))))*
(Aulacephalodon_bainii ((Dicynodon_angielczyki (Rhinodicynodon_gracile (Shansiodon ((Tetragonias_njalilus Vinceria_andina )((((Parakannemeyeria (Xiyukannemeyeria_brevirostris (Acratophorus_argentinensis Sinokannemeyeria )))(Shaanbeikannemeyeria (Rhadiodromus (Dolichuranus_primaevus (Kannemeyeria_simocephalus (Kannemeyeria_lophorhinus Wadiasaurus_indicus ))))))(Dinodontosaurus_tener (Dinodontosaurus_brevirostris MCP_1645_PV )))(Angonisaurus_cruickshanki (((Ufudocyclops_mukanelai Stahleckeria_potens )(Sangusaurus_parringtonii (Ischigualastia_jenseni Jachaleria_candelariensis )))(Argodicynodon_boreni (Placerias_hesternus Moghreberia_nmachouensis )))))))))(Lystrosaurus_declivis Lystrosaurus_murrayi )))*
(Aulacephalodon_bainii ((Dicynodon_angielczyki (Rhinodicynodon_gracile (Shansiodon ((Tetragonias_njalilus Vinceria_andina )((((Parakannemeyeria (Xiyukannemeyeria_brevirostris (Acratophorus_argentinensis Sinokannemeyeria )))(Shaanbeikannemeyeria (Rhadiodromus ((Kannemeyeria_simocephalus Kannemeyeria_lophorhinus )(Dolichuranus_primaevus Wadiasaurus_indicus )))))(Dinodontosaurus_tener (Dinodontosaurus_brevirostris MCP_1645_PV )))(Angonisaurus_cruickshanki (((Ufudocyclops_mukanelai (Stahleckeria_potens Sangusaurus_parringtonii ))(Ischigualastia_jenseni Jachaleria_candelariensis ))(Argodicynodon_boreni (Placerias_hesternus Moghreberia_nmachouensis )))))))))(Lystrosaurus_declivis Lystrosaurus_murrayi )))*
(Aulacephalodon_bainii (Dicynodon_angielczyki ((Lystrosaurus_declivis Lystrosaurus_murrayi )(Rhinodicynodon_gracile (Shansiodon ((Tetragonias_njalilus Vinceria_andina )((((Parakannemeyeria (Xiyukannemeyeria_brevirostris (Acratophorus_argentinensis Sinokannemeyeria )))(Shaanbeikannemeyeria (Rhadiodromus (Dolichuranus_primaevus (Kannemeyeria_simocephalus (Kannemeyeria_lophorhinus Wadiasaurus_indicus ))))))(Dinodontosaurus_tener (Dinodontosaurus_brevirostris MCP_1645_PV )))(Angonisaurus_cruickshanki (((Ufudocyclops_mukanelai (Stahleckeria_potens Sangusaurus_parringtonii ))(Ischigualastia_jenseni Jachaleria_candelariensis ))(Argodicynodon_boreni (Placerias_hesternus Moghreberia_nmachouensis )))))))))))*
(Aulacephalodon_bainii (Dicynodon_angielczyki ((Lystrosaurus_declivis Lystrosaurus_murrayi )((((Shansiodon Rhinodicynodon_gracile )(Tetragonias_njalilus Vinceria_andina ))(((Shaanbeikannemeyeria (Rhadiodromus (Acratophorus_argentinensis ((Kannemeyeria_simocephalus Kannemeyeria_lophorhinus )(Dolichuranus_primaevus Wadiasaurus_indicus )))))(Parakannemeyeria (Sinokannemeyeria Xiyukannemeyeria_brevirostris )))(Dinodontosaurus_tener (Dinodontosaurus_brevirostris MCP_1645_PV ))))(Angonisaurus_cruickshanki (Ufudocyclops_mukanelai ((Argodicynodon_boreni (Placerias_hesternus Moghreberia_nmachouensis ))(Stahleckeria_potens (Sangusaurus_parringtonii (Ischigualastia_jenseni Jachaleria_candelariensis ))))))))))*
(Aulacephalodon_bainii (Dicynodon_angielczyki ((Lystrosaurus_declivis Lystrosaurus_murrayi )((((Shansiodon Rhinodicynodon_gracile )(Tetragonias_njalilus Vinceria_andina ))(((Parakannemeyeria (Xiyukannemeyeria_brevirostris (Acratophorus_argentinensis Sinokannemeyeria )))(Shaanbeikannemeyeria (Rhadiodromus (Dolichuranus_primaevus (Kannemeyeria_simocephalus (Kannemeyeria_lophorhinus Wadiasaurus_indicus ))))))(Dinodontosaurus_tener (Dinodontosaurus_brevirostris MCP_1645_PV ))))(Angonisaurus_cruickshanki (Ufudocyclops_mukanelai ((Argodicynodon_boreni (Placerias_hesternus Moghreberia_nmachouensis ))(Stahleckeria_potens (Sangusaurus_parringtonii (Ischigualastia_jenseni Jachaleria_candelariensis ))))))))))*
(Aulacephalodon_bainii (Dicynodon_angielczyki ((Lystrosaurus_declivis Lystrosaurus_murrayi )((((Shansiodon Rhinodicynodon_gracile )(Tetragonias_njalilus Vinceria_andina ))((((Acratophorus_argentinensis Sinokannemeyeria )(Parakannemeyeria Xiyukannemeyeria_brevirostris ))(Shaanbeikannemeyeria (Rhadiodromus ((Kannemeyeria_simocephalus Kannemeyeria_lophorhinus )(Dolichuranus_primaevus Wadiasaurus_indicus )))))(Dinodontosaurus_tener (Dinodontosaurus_brevirostris MCP_1645_PV ))))(Angonisaurus_cruickshanki (Ufudocyclops_mukanelai ((Stahleckeria_potens (Argodicynodon_boreni (Placerias_hesternus Moghreberia_nmachouensis )))(Sangusaurus_parringtonii (Ischigualastia_jenseni Jachaleria_candelariensis )))))))))*
(Aulacephalodon_bainii (Dicynodon_angielczyki ((Lystrosaurus_declivis Lystrosaurus_murrayi )((((Shansiodon Rhinodicynodon_gracile )(Tetragonias_njalilus Vinceria_andina ))(((Shaanbeikannemeyeria (Rhadiodromus ((Acratophorus_argentinensis Sinokannemeyeria )((Kannemeyeria_simocephalus Kannemeyeria_lophorhinus )(Dolichuranus_primaevus Wadiasaurus_indicus )))))(Parakannemeyeria Xiyukannemeyeria_brevirostris ))(Dinodontosaurus_tener (Dinodontosaurus_brevirostris MCP_1645_PV ))))(Angonisaurus_cruickshanki (Ufudocyclops_mukanelai ((Stahleckeria_potens (Argodicynodon_boreni (Placerias_hesternus Moghreberia_nmachouensis )))(Sangusaurus_parringtonii (Ischigualastia_jenseni Jachaleria_candelariensis )))))))))*
(Aulacephalodon_bainii ((Dicynodon_angielczyki ((Shansiodon ((((Parakannemeyeria (Xiyukannemeyeria_brevirostris (Acratophorus_argentinensis Sinokannemeyeria )))(Shaanbeikannemeyeria (Rhadiodromus ((Kannemeyeria_simocephalus Kannemeyeria_lophorhinus )(Dolichuranus_primaevus Wadiasaurus_indicus )))))(Dinodontosaurus_tener (Dinodontosaurus_brevirostris MCP_1645_PV )))(Angonisaurus_cruickshanki (((Ufudocyclops_mukanelai Stahleckeria_potens )(Sangusaurus_parringtonii (Ischigualastia_jenseni Jachaleria_candelariensis )))(Argodicynodon_boreni (Placerias_hesternus Moghreberia_nmachouensis ))))))(Vinceria_andina (Tetragonias_njalilus Rhinodicynodon_gracile ))))(Lystrosaurus_declivis Lystrosaurus_murrayi )))*
(Aulacephalodon_bainii ((Dicynodon_angielczyki (Shansiodon ((Vinceria_andina (Tetragonias_njalilus Rhinodicynodon_gracile ))((((Parakannemeyeria (Xiyukannemeyeria_brevirostris (Acratophorus_argentinensis Sinokannemeyeria )))(Shaanbeikannemeyeria (Rhadiodromus ((Kannemeyeria_simocephalus Kannemeyeria_lophorhinus )(Dolichuranus_primaevus Wadiasaurus_indicus )))))(Dinodontosaurus_tener (Dinodontosaurus_brevirostris MCP_1645_PV )))(Angonisaurus_cruickshanki (((Ufudocyclops_mukanelai Stahleckeria_potens )(Sangusaurus_parringtonii (Ischigualastia_jenseni Jachaleria_candelariensis )))(Argodicynodon_boreni (Placerias_hesternus Moghreberia_nmachouensis ))))))))(Lystrosaurus_declivis Lystrosaurus_murrayi )))*
(Aulacephalodon_bainii ((Dicynodon_angielczyki ((Shansiodon (Vinceria_andina ((((Parakannemeyeria (Xiyukannemeyeria_brevirostris (Acratophorus_argentinensis Sinokannemeyeria )))(Shaanbeikannemeyeria (Rhadiodromus ((Kannemeyeria_simocephalus Kannemeyeria_lophorhinus )(Dolichuranus_primaevus Wadiasaurus_indicus )))))(Dinodontosaurus_tener (Dinodontosaurus_brevirostris MCP_1645_PV )))(Angonisaurus_cruickshanki (((Ufudocyclops_mukanelai Stahleckeria_potens )(Sangusaurus_parringtonii (Ischigualastia_jenseni Jachaleria_candelariensis )))(Argodicynodon_boreni (Placerias_hesternus Moghreberia_nmachouensis )))))))(Tetragonias_njalilus Rhinodicynodon_gracile )))(Lystrosaurus_declivis Lystrosaurus_murrayi )))*
(Aulacephalodon_bainii ((Dicynodon_angielczyki (Vinceria_andina ((Shansiodon ((((Parakannemeyeria (Xiyukannemeyeria_brevirostris (Acratophorus_argentinensis Sinokannemeyeria )))(Shaanbeikannemeyeria (Rhadiodromus ((Kannemeyeria_simocephalus Kannemeyeria_lophorhinus )(Dolichuranus_primaevus Wadiasaurus_indicus )))))(Dinodontosaurus_tener (Dinodontosaurus_brevirostris MCP_1645_PV )))(Angonisaurus_cruickshanki (((Ufudocyclops_mukanelai Stahleckeria_potens )(Sangusaurus_parringtonii (Ischigualastia_jenseni Jachaleria_candelariensis )))(Argodicynodon_boreni (Placerias_hesternus Moghreberia_nmachouensis ))))))(Tetragonias_njalilus Rhinodicynodon_gracile ))))(Lystrosaurus_declivis Lystrosaurus_murrayi )))*
(Aulacephalodon_bainii ((Dicynodon_angielczyki (((Shansiodon Vinceria_andina )((((Parakannemeyeria (Xiyukannemeyeria_brevirostris (Acratophorus_argentinensis Sinokannemeyeria )))(Shaanbeikannemeyeria (Rhadiodromus ((Kannemeyeria_simocephalus Kannemeyeria_lophorhinus )(Dolichuranus_primaevus Wadiasaurus_indicus )))))(Dinodontosaurus_tener (Dinodontosaurus_brevirostris MCP_1645_PV )))(Angonisaurus_cruickshanki (((Ufudocyclops_mukanelai Stahleckeria_potens )(Sangusaurus_parringtonii (Ischigualastia_jenseni Jachaleria_candelariensis )))(Argodicynodon_boreni (Placerias_hesternus Moghreberia_nmachouensis ))))))(Tetragonias_njalilus Rhinodicynodon_gracile )))(Lystrosaurus_declivis Lystrosaurus_murrayi )))*
(Aulacephalodon_bainii ((Dicynodon_angielczyki ((Shansiodon (Vinceria_andina ((((Parakannemeyeria (Xiyukannemeyeria_brevirostris (Acratophorus_argentinensis Sinokannemeyeria )))(Shaanbeikannemeyeria (Rhadiodromus (Dolichuranus_primaevus (Kannemeyeria_simocephalus (Kannemeyeria_lophorhinus Wadiasaurus_indicus ))))))(Dinodontosaurus_tener (Dinodontosaurus_brevirostris MCP_1645_PV )))(Angonisaurus_cruickshanki (((Ufudocyclops_mukanelai Stahleckeria_potens )(Sangusaurus_parringtonii (Ischigualastia_jenseni Jachaleria_candelariensis )))(Argodicynodon_boreni (Placerias_hesternus Moghreberia_nmachouensis )))))))(Tetragonias_njalilus Rhinodicynodon_gracile )))(Lystrosaurus_declivis Lystrosaurus_murrayi )))*
(Aulacephalodon_bainii ((Dicynodon_angielczyki ((Shansiodon (Vinceria_andina ((((Parakannemeyeria (Xiyukannemeyeria_brevirostris (Acratophorus_argentinensis Sinokannemeyeria )))(Shaanbeikannemeyeria (Rhadiodromus ((Kannemeyeria_simocephalus Kannemeyeria_lophorhinus )(Dolichuranus_primaevus Wadiasaurus_indicus )))))(Dinodontosaurus_tener (Dinodontosaurus_brevirostris MCP_1645_PV )))(Angonisaurus_cruickshanki (((Ufudocyclops_mukanelai (Stahleckeria_potens Sangusaurus_parringtonii ))(Ischigualastia_jenseni Jachaleria_candelariensis ))(Argodicynodon_boreni (Placerias_hesternus Moghreberia_nmachouensis )))))))(Tetragonias_njalilus Rhinodicynodon_gracile )))(Lystrosaurus_declivis Lystrosaurus_murrayi )))*
(Aulacephalodon_bainii ((Dicynodon_angielczyki (Rhinodicynodon_gracile (Tetragonias_njalilus ((Shansiodon Vinceria_andina )((((Parakannemeyeria (Xiyukannemeyeria_brevirostris (Acratophorus_argentinensis Sinokannemeyeria )))(Shaanbeikannemeyeria (Rhadiodromus ((Kannemeyeria_simocephalus Kannemeyeria_lophorhinus )(Dolichuranus_primaevus Wadiasaurus_indicus )))))(Dinodontosaurus_tener (Dinodontosaurus_brevirostris MCP_1645_PV )))(Angonisaurus_cruickshanki (((Ufudocyclops_mukanelai Stahleckeria_potens )(Sangusaurus_parringtonii (Ischigualastia_jenseni Jachaleria_candelariensis )))(Argodicynodon_boreni (Placerias_hesternus Moghreberia_nmachouensis )))))))))(Lystrosaurus_declivis Lystrosaurus_murrayi )))*
(Aulacephalodon_bainii (Dicynodon_angielczyki ((Lystrosaurus_declivis Lystrosaurus_murrayi )((Vinceria_andina (Shansiodon (Tetragonias_njalilus Rhinodicynodon_gracile )))((((Parakannemeyeria (Xiyukannemeyeria_brevirostris (Acratophorus_argentinensis Sinokannemeyeria )))(Shaanbeikannemeyeria (Rhadiodromus (Dolichuranus_primaevus (Kannemeyeria_simocephalus (Kannemeyeria_lophorhinus Wadiasaurus_indicus ))))))(Dinodontosaurus_tener (Dinodontosaurus_brevirostris MCP_1645_PV )))(Angonisaurus_cruickshanki (((Ufudocyclops_mukanelai Stahleckeria_potens )(Sangusaurus_parringtonii (Ischigualastia_jenseni Jachaleria_candelariensis )))(Argodicynodon_boreni (Placerias_hesternus Moghreberia_nmachouensis )))))))))*
(Aulacephalodon_bainii (Dicynodon_angielczyki ((Lystrosaurus_declivis Lystrosaurus_murrayi )((Vinceria_andina (Shansiodon (Tetragonias_njalilus Rhinodicynodon_gracile )))((((Parakannemeyeria (Xiyukannemeyeria_brevirostris (Acratophorus_argentinensis Sinokannemeyeria )))(Shaanbeikannemeyeria (Rhadiodromus ((Kannemeyeria_simocephalus Kannemeyeria_lophorhinus )(Dolichuranus_primaevus Wadiasaurus_indicus )))))(Dinodontosaurus_tener (Dinodontosaurus_brevirostris MCP_1645_PV )))(Angonisaurus_cruickshanki (((Ufudocyclops_mukanelai (Stahleckeria_potens Sangusaurus_parringtonii ))(Ischigualastia_jenseni Jachaleria_candelariensis ))(Argodicynodon_boreni (Placerias_hesternus Moghreberia_nmachouensis )))))))))*
(Aulacephalodon_bainii (Dicynodon_angielczyki ((Lystrosaurus_declivis Lystrosaurus_murrayi )((Shansiodon (Vinceria_andina (Tetragonias_njalilus Rhinodicynodon_gracile )))((((Parakannemeyeria (Xiyukannemeyeria_brevirostris (Acratophorus_argentinensis Sinokannemeyeria )))(Shaanbeikannemeyeria (Rhadiodromus (Dolichuranus_primaevus (Kannemeyeria_simocephalus (Kannemeyeria_lophorhinus Wadiasaurus_indicus ))))))(Dinodontosaurus_tener (Dinodontosaurus_brevirostris MCP_1645_PV )))(Angonisaurus_cruickshanki (((Ufudocyclops_mukanelai (Stahleckeria_potens Sangusaurus_parringtonii ))(Ischigualastia_jenseni Jachaleria_candelariensis ))(Argodicynodon_boreni (Placerias_hesternus Moghreberia_nmachouensis )))))))))*
(Aulacephalodon_bainii ((Dicynodon_angielczyki (Rhinodicynodon_gracile (Shansiodon (Tetragonias_njalilus (Vinceria_andina ((((Parakannemeyeria (Xiyukannemeyeria_brevirostris (Acratophorus_argentinensis Sinokannemeyeria )))(Shaanbeikannemeyeria (Rhadiodromus ((Kannemeyeria_simocephalus Kannemeyeria_lophorhinus )(Dolichuranus_primaevus Wadiasaurus_indicus )))))(Dinodontosaurus_tener (Dinodontosaurus_brevirostris MCP_1645_PV )))(Angonisaurus_cruickshanki (((Ufudocyclops_mukanelai Stahleckeria_potens )(Sangusaurus_parringtonii (Ischigualastia_jenseni Jachaleria_candelariensis )))(Argodicynodon_boreni (Placerias_hesternus Moghreberia_nmachouensis ))))))))))(Lystrosaurus_declivis Lystrosaurus_murrayi )))*
(Aulacephalodon_bainii ((Dicynodon_angielczyki (Rhinodicynodon_gracile (Shansiodon (Vinceria_andina (Tetragonias_njalilus ((((Parakannemeyeria (Xiyukannemeyeria_brevirostris (Acratophorus_argentinensis Sinokannemeyeria )))(Shaanbeikannemeyeria (Rhadiodromus ((Kannemeyeria_simocephalus Kannemeyeria_lophorhinus )(Dolichuranus_primaevus Wadiasaurus_indicus )))))(Dinodontosaurus_tener (Dinodontosaurus_brevirostris MCP_1645_PV )))(Angonisaurus_cruickshanki (((Ufudocyclops_mukanelai Stahleckeria_potens )(Sangusaurus_parringtonii (Ischigualastia_jenseni Jachaleria_candelariensis )))(Argodicynodon_boreni (Placerias_hesternus Moghreberia_nmachouensis ))))))))))(Lystrosaurus_declivis Lystrosaurus_murrayi )))*
(Aulacephalodon_bainii ((Dicynodon_angielczyki (Rhinodicynodon_gracile (Shansiodon ((Tetragonias_njalilus Vinceria_andina )((((Parakannemeyeria (Xiyukannemeyeria_brevirostris (Acratophorus_argentinensis Sinokannemeyeria )))(Shaanbeikannemeyeria (Rhadiodromus (Dolichuranus_primaevus (Kannemeyeria_simocephalus (Kannemeyeria_lophorhinus Wadiasaurus_indicus ))))))(Angonisaurus_cruickshanki (((Ufudocyclops_mukanelai Stahleckeria_potens )(Sangusaurus_parringtonii (Ischigualastia_jenseni Jachaleria_candelariensis )))(Argodicynodon_boreni (Placerias_hesternus Moghreberia_nmachouensis )))))(Dinodontosaurus_tener (Dinodontosaurus_brevirostris MCP_1645_PV )))))))(Lystrosaurus_declivis Lystrosaurus_murrayi )))*
(Aulacephalodon_bainii ((Dicynodon_angielczyki (Rhinodicynodon_gracile (Shansiodon ((Tetragonias_njalilus Vinceria_andina )((((Parakannemeyeria (Xiyukannemeyeria_brevirostris (Acratophorus_argentinensis Sinokannemeyeria )))(Shaanbeikannemeyeria (Rhadiodromus ((Kannemeyeria_simocephalus Kannemeyeria_lophorhinus )(Dolichuranus_primaevus Wadiasaurus_indicus )))))(Angonisaurus_cruickshanki (((Ufudocyclops_mukanelai (Stahleckeria_potens Sangusaurus_parringtonii ))(Ischigualastia_jenseni Jachaleria_candelariensis ))(Argodicynodon_boreni (Placerias_hesternus Moghreberia_nmachouensis )))))(Dinodontosaurus_tener (Dinodontosaurus_brevirostris MCP_1645_PV )))))))(Lystrosaurus_declivis Lystrosaurus_murrayi )))*
(Aulacephalodon_bainii (Dicynodon_angielczyki ((Lystrosaurus_declivis Lystrosaurus_murrayi )(Rhinodicynodon_gracile (Shansiodon ((Tetragonias_njalilus Vinceria_andina )((((Parakannemeyeria (Xiyukannemeyeria_brevirostris (Acratophorus_argentinensis Sinokannemeyeria )))(Shaanbeikannemeyeria (Rhadiodromus (Dolichuranus_primaevus (Kannemeyeria_simocephalus (Kannemeyeria_lophorhinus Wadiasaurus_indicus ))))))(Angonisaurus_cruickshanki (((Ufudocyclops_mukanelai (Stahleckeria_potens Sangusaurus_parringtonii ))(Ischigualastia_jenseni Jachaleria_candelariensis ))(Argodicynodon_boreni (Placerias_hesternus Moghreberia_nmachouensis )))))(Dinodontosaurus_tener (Dinodontosaurus_brevirostris MCP_1645_PV )))))))))*
(Aulacephalodon_bainii ((Dicynodon_angielczyki (Rhinodicynodon_gracile (Shansiodon ((Tetragonias_njalilus Vinceria_andina )(((Shaanbeikannemeyeria (Rhadiodromus (Acratophorus_argentinensis ((Kannemeyeria_simocephalus Kannemeyeria_lophorhinus )(Dolichuranus_primaevus Wadiasaurus_indicus )))))(Parakannemeyeria (Sinokannemeyeria Xiyukannemeyeria_brevirostris )))((Angonisaurus_cruickshanki (((Ufudocyclops_mukanelai Stahleckeria_potens )(Sangusaurus_parringtonii (Ischigualastia_jenseni Jachaleria_candelariensis )))(Argodicynodon_boreni (Placerias_hesternus Moghreberia_nmachouensis ))))(Dinodontosaurus_tener (Dinodontosaurus_brevirostris MCP_1645_PV ))))))))(Lystrosaurus_declivis Lystrosaurus_murrayi )))*
(Aulacephalodon_bainii ((Dicynodon_angielczyki (Rhinodicynodon_gracile (Shansiodon ((Tetragonias_njalilus Vinceria_andina )((Acratophorus_argentinensis ((Shaanbeikannemeyeria (Rhadiodromus ((Kannemeyeria_simocephalus Kannemeyeria_lophorhinus )(Dolichuranus_primaevus Wadiasaurus_indicus ))))(Parakannemeyeria (Sinokannemeyeria Xiyukannemeyeria_brevirostris ))))((Angonisaurus_cruickshanki (((Ufudocyclops_mukanelai Stahleckeria_potens )(Sangusaurus_parringtonii (Ischigualastia_jenseni Jachaleria_candelariensis )))(Argodicynodon_boreni (Placerias_hesternus Moghreberia_nmachouensis ))))(Dinodontosaurus_tener (Dinodontosaurus_brevirostris MCP_1645_PV ))))))))(Lystrosaurus_declivis Lystrosaurus_murrayi )))*
(Aulacephalodon_bainii ((Dicynodon_angielczyki (Rhinodicynodon_gracile (Shansiodon ((Tetragonias_njalilus Vinceria_andina )(((Shaanbeikannemeyeria (Rhadiodromus (Acratophorus_argentinensis ((Kannemeyeria_simocephalus Kannemeyeria_lophorhinus )(Dolichuranus_primaevus Wadiasaurus_indicus )))))(Sinokannemeyeria (Parakannemeyeria Xiyukannemeyeria_brevirostris )))((Angonisaurus_cruickshanki (((Ufudocyclops_mukanelai (Stahleckeria_potens Sangusaurus_parringtonii ))(Ischigualastia_jenseni Jachaleria_candelariensis ))(Argodicynodon_boreni (Placerias_hesternus Moghreberia_nmachouensis ))))(Dinodontosaurus_tener (Dinodontosaurus_brevirostris MCP_1645_PV ))))))))(Lystrosaurus_declivis Lystrosaurus_murrayi )))*
(Aulacephalodon_bainii ((Dicynodon_angielczyki (Rhinodicynodon_gracile (Shansiodon ((Tetragonias_njalilus ((Angonisaurus_cruickshanki (((Ufudocyclops_mukanelai Stahleckeria_potens )(Sangusaurus_parringtonii (Ischigualastia_jenseni Jachaleria_candelariensis )))(Argodicynodon_boreni (Placerias_hesternus Moghreberia_nmachouensis ))))(Dinodontosaurus_tener (Dinodontosaurus_brevirostris MCP_1645_PV ))))(Vinceria_andina (Rhadiodromus ((Shaanbeikannemeyeria (Parakannemeyeria (Xiyukannemeyeria_brevirostris (Acratophorus_argentinensis Sinokannemeyeria ))))((Kannemeyeria_simocephalus Kannemeyeria_lophorhinus )(Dolichuranus_primaevus Wadiasaurus_indicus )))))))))(Lystrosaurus_declivis Lystrosaurus_murrayi )))*
(Aulacephalodon_bainii (Dicynodon_angielczyki ((Lystrosaurus_declivis Lystrosaurus_murrayi )((Shansiodon (Vinceria_andina (Tetragonias_njalilus Rhinodicynodon_gracile )))((Rhadiodromus (Acratophorus_argentinensis ((Dolichuranus_primaevus (Wadiasaurus_indicus (Shaanbeikannemeyeria (Kannemeyeria_simocephalus Kannemeyeria_lophorhinus ))))(Sinokannemeyeria (Parakannemeyeria Xiyukannemeyeria_brevirostris )))))((Angonisaurus_cruickshanki (Ufudocyclops_mukanelai ((Stahleckeria_potens (Argodicynodon_boreni (Placerias_hesternus Moghreberia_nmachouensis )))(Sangusaurus_parringtonii (Ischigualastia_jenseni Jachaleria_candelariensis )))))(Dinodontosaurus_tener (Dinodontosaurus_brevirostris MCP_1645_PV ))))))))*
(Aulacephalodon_bainii (Dicynodon_angielczyki ((Lystrosaurus_declivis Lystrosaurus_murrayi )((Vinceria_andina (Shansiodon (Tetragonias_njalilus Rhinodicynodon_gracile )))((Rhadiodromus (Acratophorus_argentinensis ((Dolichuranus_primaevus (Wadiasaurus_indicus (Shaanbeikannemeyeria (Kannemeyeria_simocephalus Kannemeyeria_lophorhinus ))))(Sinokannemeyeria (Parakannemeyeria Xiyukannemeyeria_brevirostris )))))((Angonisaurus_cruickshanki (Ufudocyclops_mukanelai ((Stahleckeria_potens (Argodicynodon_boreni (Placerias_hesternus Moghreberia_nmachouensis )))(Sangusaurus_parringtonii (Ischigualastia_jenseni Jachaleria_candelariensis )))))(Dinodontosaurus_tener (Dinodontosaurus_brevirostris MCP_1645_PV ))))))))*
(Aulacephalodon_bainii (Dicynodon_angielczyki ((Lystrosaurus_declivis Lystrosaurus_murrayi )((Shansiodon (Vinceria_andina (Tetragonias_njalilus Rhinodicynodon_gracile )))((Rhadiodromus ((Acratophorus_argentinensis Wadiasaurus_indicus )((Dolichuranus_primaevus (Shaanbeikannemeyeria (Kannemeyeria_simocephalus Kannemeyeria_lophorhinus )))(Sinokannemeyeria (Parakannemeyeria Xiyukannemeyeria_brevirostris )))))((Angonisaurus_cruickshanki (Ufudocyclops_mukanelai ((Stahleckeria_potens (Argodicynodon_boreni (Placerias_hesternus Moghreberia_nmachouensis )))(Sangusaurus_parringtonii (Ischigualastia_jenseni Jachaleria_candelariensis )))))(Dinodontosaurus_tener (Dinodontosaurus_brevirostris MCP_1645_PV ))))))))*
(Aulacephalodon_bainii (Dicynodon_angielczyki ((Lystrosaurus_declivis Lystrosaurus_murrayi )((Shansiodon (Vinceria_andina (Tetragonias_njalilus Rhinodicynodon_gracile )))((Rhadiodromus (Acratophorus_argentinensis ((Dolichuranus_primaevus (Wadiasaurus_indicus (Shaanbeikannemeyeria (Kannemeyeria_simocephalus Kannemeyeria_lophorhinus ))))(Sinokannemeyeria (Parakannemeyeria Xiyukannemeyeria_brevirostris )))))((Angonisaurus_cruickshanki (Ufudocyclops_mukanelai ((Argodicynodon_boreni (Placerias_hesternus Moghreberia_nmachouensis ))(Stahleckeria_potens (Sangusaurus_parringtonii (Ischigualastia_jenseni Jachaleria_candelariensis ))))))(Dinodontosaurus_tener (Dinodontosaurus_brevirostris MCP_1645_PV ))))))))*
(Aulacephalodon_bainii (Dicynodon_angielczyki ((Lystrosaurus_declivis Lystrosaurus_murrayi )((Shansiodon ((Rhadiodromus (Acratophorus_argentinensis ((Dolichuranus_primaevus (Wadiasaurus_indicus (Shaanbeikannemeyeria (Kannemeyeria_simocephalus Kannemeyeria_lophorhinus ))))(Sinokannemeyeria (Parakannemeyeria Xiyukannemeyeria_brevirostris )))))((Angonisaurus_cruickshanki (Ufudocyclops_mukanelai ((Stahleckeria_potens (Argodicynodon_boreni (Placerias_hesternus Moghreberia_nmachouensis )))(Sangusaurus_parringtonii (Ischigualastia_jenseni Jachaleria_candelariensis )))))(Dinodontosaurus_tener (Dinodontosaurus_brevirostris MCP_1645_PV )))))(Vinceria_andina (Tetragonias_njalilus Rhinodicynodon_gracile ))))))*
(Aulacephalodon_bainii (Dicynodon_angielczyki ((Lystrosaurus_declivis Lystrosaurus_murrayi )((Vinceria_andina (Shansiodon (Tetragonias_njalilus Rhinodicynodon_gracile )))((Rhadiodromus ((Acratophorus_argentinensis Wadiasaurus_indicus )((Dolichuranus_primaevus (Shaanbeikannemeyeria (Kannemeyeria_simocephalus Kannemeyeria_lophorhinus )))(Sinokannemeyeria (Parakannemeyeria Xiyukannemeyeria_brevirostris )))))((Angonisaurus_cruickshanki (Ufudocyclops_mukanelai ((Stahleckeria_potens (Argodicynodon_boreni (Placerias_hesternus Moghreberia_nmachouensis )))(Sangusaurus_parringtonii (Ischigualastia_jenseni Jachaleria_candelariensis )))))(Dinodontosaurus_tener (Dinodontosaurus_brevirostris MCP_1645_PV ))))))))*
(Aulacephalodon_bainii (Dicynodon_angielczyki ((Lystrosaurus_declivis Lystrosaurus_murrayi )((Shansiodon (Vinceria_andina (Tetragonias_njalilus Rhinodicynodon_gracile )))((Rhadiodromus (Acratophorus_argentinensis (((Shaanbeikannemeyeria (Kannemeyeria_simocephalus Kannemeyeria_lophorhinus ))(Dolichuranus_primaevus Wadiasaurus_indicus ))(Sinokannemeyeria (Parakannemeyeria Xiyukannemeyeria_brevirostris )))))((Angonisaurus_cruickshanki (Ufudocyclops_mukanelai ((Stahleckeria_potens (Argodicynodon_boreni (Placerias_hesternus Moghreberia_nmachouensis )))(Sangusaurus_parringtonii (Ischigualastia_jenseni Jachaleria_candelariensis )))))(Dinodontosaurus_tener (Dinodontosaurus_brevirostris MCP_1645_PV ))))))))*
(Aulacephalodon_bainii (Dicynodon_angielczyki ((Lystrosaurus_declivis Lystrosaurus_murrayi )((Vinceria_andina (Shansiodon (Tetragonias_njalilus Rhinodicynodon_gracile )))((Rhadiodromus (Acratophorus_argentinensis ((Dolichuranus_primaevus (Wadiasaurus_indicus (Shaanbeikannemeyeria (Kannemeyeria_simocephalus Kannemeyeria_lophorhinus ))))(Sinokannemeyeria (Parakannemeyeria Xiyukannemeyeria_brevirostris )))))((Angonisaurus_cruickshanki (Ufudocyclops_mukanelai ((Argodicynodon_boreni (Placerias_hesternus Moghreberia_nmachouensis ))(Stahleckeria_potens (Sangusaurus_parringtonii (Ischigualastia_jenseni Jachaleria_candelariensis ))))))(Dinodontosaurus_tener (Dinodontosaurus_brevirostris MCP_1645_PV ))))))))*
(Aulacephalodon_bainii (Dicynodon_angielczyki ((Lystrosaurus_declivis Lystrosaurus_murrayi )((Shansiodon (Vinceria_andina (Tetragonias_njalilus Rhinodicynodon_gracile )))((Rhadiodromus ((Acratophorus_argentinensis Wadiasaurus_indicus )((Dolichuranus_primaevus (Shaanbeikannemeyeria (Kannemeyeria_simocephalus Kannemeyeria_lophorhinus )))(Sinokannemeyeria (Parakannemeyeria Xiyukannemeyeria_brevirostris )))))((Angonisaurus_cruickshanki (Ufudocyclops_mukanelai ((Argodicynodon_boreni (Placerias_hesternus Moghreberia_nmachouensis ))(Stahleckeria_potens (Sangusaurus_parringtonii (Ischigualastia_jenseni Jachaleria_candelariensis ))))))(Dinodontosaurus_tener (Dinodontosaurus_brevirostris MCP_1645_PV ))))))))*
(Aulacephalodon_bainii (Dicynodon_angielczyki ((Lystrosaurus_declivis Lystrosaurus_murrayi )((Shansiodon (Vinceria_andina (Tetragonias_njalilus Rhinodicynodon_gracile )))((Rhadiodromus (Acratophorus_argentinensis ((Dolichuranus_primaevus (Wadiasaurus_indicus (Shaanbeikannemeyeria (Kannemeyeria_simocephalus Kannemeyeria_lophorhinus ))))(Sinokannemeyeria (Parakannemeyeria Xiyukannemeyeria_brevirostris )))))((Angonisaurus_cruickshanki (((Ufudocyclops_mukanelai Stahleckeria_potens )(Sangusaurus_parringtonii (Ischigualastia_jenseni Jachaleria_candelariensis )))(Argodicynodon_boreni (Placerias_hesternus Moghreberia_nmachouensis ))))(Dinodontosaurus_tener (Dinodontosaurus_brevirostris MCP_1645_PV ))))))))*
(Aulacephalodon_bainii (Dicynodon_angielczyki ((Lystrosaurus_declivis Lystrosaurus_murrayi )((Shansiodon (Vinceria_andina (Tetragonias_njalilus Rhinodicynodon_gracile )))((Rhadiodromus (Acratophorus_argentinensis ((Dolichuranus_primaevus (Wadiasaurus_indicus (Shaanbeikannemeyeria (Kannemeyeria_simocephalus Kannemeyeria_lophorhinus ))))(Sinokannemeyeria (Parakannemeyeria Xiyukannemeyeria_brevirostris )))))((Angonisaurus_cruickshanki (((Ufudocyclops_mukanelai (Stahleckeria_potens Sangusaurus_parringtonii ))(Ischigualastia_jenseni Jachaleria_candelariensis ))(Argodicynodon_boreni (Placerias_hesternus Moghreberia_nmachouensis ))))(Dinodontosaurus_tener (Dinodontosaurus_brevirostris MCP_1645_PV ))))))))*
(Aulacephalodon_bainii (Dicynodon_angielczyki ((Lystrosaurus_declivis Lystrosaurus_murrayi )(((Shansiodon Vinceria_andina )((Rhadiodromus (Acratophorus_argentinensis ((Dolichuranus_primaevus (Wadiasaurus_indicus (Shaanbeikannemeyeria (Kannemeyeria_simocephalus Kannemeyeria_lophorhinus ))))(Sinokannemeyeria (Parakannemeyeria Xiyukannemeyeria_brevirostris )))))((Angonisaurus_cruickshanki (((Ufudocyclops_mukanelai Stahleckeria_potens )(Sangusaurus_parringtonii (Ischigualastia_jenseni Jachaleria_candelariensis )))(Argodicynodon_boreni (Placerias_hesternus Moghreberia_nmachouensis ))))(Dinodontosaurus_tener (Dinodontosaurus_brevirostris MCP_1645_PV )))))(Tetragonias_njalilus Rhinodicynodon_gracile )))))*
(Aulacephalodon_bainii (Dicynodon_angielczyki ((Lystrosaurus_declivis Lystrosaurus_murrayi )((Vinceria_andina (Shansiodon (Tetragonias_njalilus Rhinodicynodon_gracile )))(((Acratophorus_argentinensis (Sinokannemeyeria (Parakannemeyeria Xiyukannemeyeria_brevirostris )))(Rhadiodromus (Shaanbeikannemeyeria ((Kannemeyeria_simocephalus Kannemeyeria_lophorhinus )(Dolichuranus_primaevus Wadiasaurus_indicus )))))((Angonisaurus_cruickshanki (((Ufudocyclops_mukanelai Stahleckeria_potens )(Sangusaurus_parringtonii (Ischigualastia_jenseni Jachaleria_candelariensis )))(Argodicynodon_boreni (Placerias_hesternus Moghreberia_nmachouensis ))))(Dinodontosaurus_tener (Dinodontosaurus_brevirostris MCP_1645_PV ))))))))*
(Aulacephalodon_bainii ((Dicynodon_angielczyki ((Shansiodon ((Rhadiodromus (Acratophorus_argentinensis ((Dolichuranus_primaevus (Wadiasaurus_indicus (Shaanbeikannemeyeria (Kannemeyeria_simocephalus Kannemeyeria_lophorhinus ))))(Sinokannemeyeria (Parakannemeyeria Xiyukannemeyeria_brevirostris )))))((Angonisaurus_cruickshanki (Ufudocyclops_mukanelai ((Stahleckeria_potens (Argodicynodon_boreni (Placerias_hesternus Moghreberia_nmachouensis )))(Sangusaurus_parringtonii (Ischigualastia_jenseni Jachaleria_candelariensis )))))(Dinodontosaurus_tener (Dinodontosaurus_brevirostris MCP_1645_PV )))))(Vinceria_andina (Tetragonias_njalilus Rhinodicynodon_gracile ))))(Lystrosaurus_declivis Lystrosaurus_murrayi )))*
(Aulacephalodon_bainii (Dicynodon_angielczyki ((Lystrosaurus_declivis Lystrosaurus_murrayi )((Shansiodon ((Rhadiodromus ((Acratophorus_argentinensis Wadiasaurus_indicus )((Dolichuranus_primaevus (Shaanbeikannemeyeria (Kannemeyeria_simocephalus Kannemeyeria_lophorhinus )))(Sinokannemeyeria (Parakannemeyeria Xiyukannemeyeria_brevirostris )))))((Angonisaurus_cruickshanki (Ufudocyclops_mukanelai ((Stahleckeria_potens (Argodicynodon_boreni (Placerias_hesternus Moghreberia_nmachouensis )))(Sangusaurus_parringtonii (Ischigualastia_jenseni Jachaleria_candelariensis )))))(Dinodontosaurus_tener (Dinodontosaurus_brevirostris MCP_1645_PV )))))(Vinceria_andina (Tetragonias_njalilus Rhinodicynodon_gracile ))))))*
(Aulacephalodon_bainii (Dicynodon_angielczyki ((Lystrosaurus_declivis Lystrosaurus_murrayi )((Vinceria_andina (Shansiodon (Tetragonias_njalilus Rhinodicynodon_gracile )))((Rhadiodromus (Acratophorus_argentinensis (((Shaanbeikannemeyeria (Kannemeyeria_simocephalus Kannemeyeria_lophorhinus ))(Dolichuranus_primaevus Wadiasaurus_indicus ))(Sinokannemeyeria (Parakannemeyeria Xiyukannemeyeria_brevirostris )))))((Angonisaurus_cruickshanki (Ufudocyclops_mukanelai ((Stahleckeria_potens (Argodicynodon_boreni (Placerias_hesternus Moghreberia_nmachouensis )))(Sangusaurus_parringtonii (Ischigualastia_jenseni Jachaleria_candelariensis )))))(Dinodontosaurus_tener (Dinodontosaurus_brevirostris MCP_1645_PV ))))))))*
(Aulacephalodon_bainii (Dicynodon_angielczyki ((Lystrosaurus_declivis Lystrosaurus_murrayi )((Shansiodon (Vinceria_andina (Tetragonias_njalilus Rhinodicynodon_gracile )))((Rhadiodromus (Acratophorus_argentinensis ((Wadiasaurus_indicus (Shaanbeikannemeyeria (Kannemeyeria_simocephalus Kannemeyeria_lophorhinus )))(Sinokannemeyeria (Parakannemeyeria Xiyukannemeyeria_brevirostris )))))((Dolichuranus_primaevus (Dinodontosaurus_tener (Dinodontosaurus_brevirostris MCP_1645_PV )))(Angonisaurus_cruickshanki (Ufudocyclops_mukanelai ((Stahleckeria_potens (Argodicynodon_boreni (Placerias_hesternus Moghreberia_nmachouensis )))(Sangusaurus_parringtonii (Ischigualastia_jenseni Jachaleria_candelariensis )))))))))))*
(Aulacephalodon_bainii (Dicynodon_angielczyki ((Lystrosaurus_declivis Lystrosaurus_murrayi )((Shansiodon ((Rhadiodromus (Acratophorus_argentinensis ((Dolichuranus_primaevus (Wadiasaurus_indicus (Shaanbeikannemeyeria (Kannemeyeria_simocephalus Kannemeyeria_lophorhinus ))))(Sinokannemeyeria (Parakannemeyeria Xiyukannemeyeria_brevirostris )))))((Angonisaurus_cruickshanki (Ufudocyclops_mukanelai ((Argodicynodon_boreni (Placerias_hesternus Moghreberia_nmachouensis ))(Stahleckeria_potens (Sangusaurus_parringtonii (Ischigualastia_jenseni Jachaleria_candelariensis ))))))(Dinodontosaurus_tener (Dinodontosaurus_brevirostris MCP_1645_PV )))))(Vinceria_andina (Tetragonias_njalilus Rhinodicynodon_gracile ))))))*
(Aulacephalodon_bainii (Dicynodon_angielczyki ((Lystrosaurus_declivis Lystrosaurus_murrayi )((Vinceria_andina (Shansiodon (Tetragonias_njalilus Rhinodicynodon_gracile )))((Rhadiodromus ((Acratophorus_argentinensis Wadiasaurus_indicus )((Dolichuranus_primaevus (Shaanbeikannemeyeria (Kannemeyeria_simocephalus Kannemeyeria_lophorhinus )))(Sinokannemeyeria (Parakannemeyeria Xiyukannemeyeria_brevirostris )))))((Angonisaurus_cruickshanki (Ufudocyclops_mukanelai ((Argodicynodon_boreni (Placerias_hesternus Moghreberia_nmachouensis ))(Stahleckeria_potens (Sangusaurus_parringtonii (Ischigualastia_jenseni Jachaleria_candelariensis ))))))(Dinodontosaurus_tener (Dinodontosaurus_brevirostris MCP_1645_PV ))))))))*
(Aulacephalodon_bainii (Dicynodon_angielczyki ((Lystrosaurus_declivis Lystrosaurus_murrayi )((Shansiodon (Vinceria_andina (Tetragonias_njalilus Rhinodicynodon_gracile )))((Rhadiodromus (Acratophorus_argentinensis (((Shaanbeikannemeyeria (Kannemeyeria_simocephalus Kannemeyeria_lophorhinus ))(Dolichuranus_primaevus Wadiasaurus_indicus ))(Sinokannemeyeria (Parakannemeyeria Xiyukannemeyeria_brevirostris )))))((Angonisaurus_cruickshanki (Ufudocyclops_mukanelai ((Argodicynodon_boreni (Placerias_hesternus Moghreberia_nmachouensis ))(Stahleckeria_potens (Sangusaurus_parringtonii (Ischigualastia_jenseni Jachaleria_candelariensis ))))))(Dinodontosaurus_tener (Dinodontosaurus_brevirostris MCP_1645_PV ))))))))*
(Aulacephalodon_bainii (Dicynodon_angielczyki ((Lystrosaurus_declivis Lystrosaurus_murrayi )((Vinceria_andina (Shansiodon (Tetragonias_njalilus Rhinodicynodon_gracile )))((Rhadiodromus (Acratophorus_argentinensis ((Wadiasaurus_indicus (Shaanbeikannemeyeria (Kannemeyeria_simocephalus Kannemeyeria_lophorhinus )))(Sinokannemeyeria (Parakannemeyeria Xiyukannemeyeria_brevirostris )))))((Dolichuranus_primaevus (Dinodontosaurus_tener (Dinodontosaurus_brevirostris MCP_1645_PV )))(Angonisaurus_cruickshanki (((Ufudocyclops_mukanelai Stahleckeria_potens )(Sangusaurus_parringtonii (Ischigualastia_jenseni Jachaleria_candelariensis )))(Argodicynodon_boreni (Placerias_hesternus Moghreberia_nmachouensis ))))))))))*
(Aulacephalodon_bainii (Dicynodon_angielczyki ((Lystrosaurus_declivis Lystrosaurus_murrayi )((Vinceria_andina (Shansiodon (Tetragonias_njalilus Rhinodicynodon_gracile )))((Rhadiodromus (Acratophorus_argentinensis ((Dolichuranus_primaevus (Wadiasaurus_indicus (Shaanbeikannemeyeria (Kannemeyeria_simocephalus Kannemeyeria_lophorhinus ))))(Sinokannemeyeria (Parakannemeyeria Xiyukannemeyeria_brevirostris )))))((Angonisaurus_cruickshanki (((Ufudocyclops_mukanelai (Stahleckeria_potens Sangusaurus_parringtonii ))(Ischigualastia_jenseni Jachaleria_candelariensis ))(Argodicynodon_boreni (Placerias_hesternus Moghreberia_nmachouensis ))))(Dinodontosaurus_tener (Dinodontosaurus_brevirostris MCP_1645_PV ))))))))*
(Aulacephalodon_bainii (Dicynodon_angielczyki ((Lystrosaurus_declivis Lystrosaurus_murrayi )((Vinceria_andina (Shansiodon (Tetragonias_njalilus Rhinodicynodon_gracile )))((Rhadiodromus (Acratophorus_argentinensis ((Wadiasaurus_indicus (Shaanbeikannemeyeria (Kannemeyeria_simocephalus Kannemeyeria_lophorhinus )))(Sinokannemeyeria (Parakannemeyeria Xiyukannemeyeria_brevirostris )))))((Dolichuranus_primaevus (Dinodontosaurus_tener (Dinodontosaurus_brevirostris MCP_1645_PV )))(Angonisaurus_cruickshanki (((Ufudocyclops_mukanelai (Stahleckeria_potens Sangusaurus_parringtonii ))(Ischigualastia_jenseni Jachaleria_candelariensis ))(Argodicynodon_boreni (Placerias_hesternus Moghreberia_nmachouensis ))))))))))*
(Aulacephalodon_bainii (Dicynodon_angielczyki ((Lystrosaurus_declivis Lystrosaurus_murrayi )((Vinceria_andina (Shansiodon (Tetragonias_njalilus Rhinodicynodon_gracile )))((Acratophorus_argentinensis ((Rhadiodromus (Shaanbeikannemeyeria (Dolichuranus_primaevus (Wadiasaurus_indicus (Kannemeyeria_simocephalus Kannemeyeria_lophorhinus )))))(Sinokannemeyeria (Parakannemeyeria Xiyukannemeyeria_brevirostris ))))((Angonisaurus_cruickshanki (((Ufudocyclops_mukanelai (Stahleckeria_potens Sangusaurus_parringtonii ))(Ischigualastia_jenseni Jachaleria_candelariensis ))(Argodicynodon_boreni (Placerias_hesternus Moghreberia_nmachouensis ))))(Dinodontosaurus_tener (Dinodontosaurus_brevirostris MCP_1645_PV ))))))))*
(Aulacephalodon_bainii ((Dicynodon_angielczyki (((Shansiodon Vinceria_andina )((Rhadiodromus (Acratophorus_argentinensis ((Dolichuranus_primaevus (Wadiasaurus_indicus (Shaanbeikannemeyeria (Kannemeyeria_simocephalus Kannemeyeria_lophorhinus ))))(Sinokannemeyeria (Parakannemeyeria Xiyukannemeyeria_brevirostris )))))((Angonisaurus_cruickshanki (((Ufudocyclops_mukanelai Stahleckeria_potens )(Sangusaurus_parringtonii (Ischigualastia_jenseni Jachaleria_candelariensis )))(Argodicynodon_boreni (Placerias_hesternus Moghreberia_nmachouensis ))))(Dinodontosaurus_tener (Dinodontosaurus_brevirostris MCP_1645_PV )))))(Tetragonias_njalilus Rhinodicynodon_gracile )))(Lystrosaurus_declivis Lystrosaurus_murrayi )))*
(Aulacephalodon_bainii (Dicynodon_angielczyki ((Lystrosaurus_declivis Lystrosaurus_murrayi )(Rhinodicynodon_gracile (Shansiodon (Vinceria_andina (Tetragonias_njalilus ((Rhadiodromus (Acratophorus_argentinensis ((Dolichuranus_primaevus (Wadiasaurus_indicus (Shaanbeikannemeyeria (Kannemeyeria_simocephalus Kannemeyeria_lophorhinus ))))(Sinokannemeyeria (Parakannemeyeria Xiyukannemeyeria_brevirostris )))))((Angonisaurus_cruickshanki (((Ufudocyclops_mukanelai Stahleckeria_potens )(Sangusaurus_parringtonii (Ischigualastia_jenseni Jachaleria_candelariensis )))(Argodicynodon_boreni (Placerias_hesternus Moghreberia_nmachouensis ))))(Dinodontosaurus_tener (Dinodontosaurus_brevirostris MCP_1645_PV )))))))))))*
(Aulacephalodon_bainii (Dicynodon_angielczyki ((Lystrosaurus_declivis Lystrosaurus_murrayi )(Rhinodicynodon_gracile (Shansiodon ((Tetragonias_njalilus Vinceria_andina )((Rhadiodromus (Acratophorus_argentinensis ((Dolichuranus_primaevus (Wadiasaurus_indicus (Shaanbeikannemeyeria (Kannemeyeria_simocephalus Kannemeyeria_lophorhinus ))))(Sinokannemeyeria (Parakannemeyeria Xiyukannemeyeria_brevirostris )))))((Angonisaurus_cruickshanki (((Ufudocyclops_mukanelai Stahleckeria_potens )(Sangusaurus_parringtonii (Ischigualastia_jenseni Jachaleria_candelariensis )))(Argodicynodon_boreni (Placerias_hesternus Moghreberia_nmachouensis ))))(Dinodontosaurus_tener (Dinodontosaurus_brevirostris MCP_1645_PV ))))))))))*
(Aulacephalodon_bainii ((Dicynodon_angielczyki ((Shansiodon ((Rhadiodromus ((Acratophorus_argentinensis Wadiasaurus_indicus )((Dolichuranus_primaevus (Shaanbeikannemeyeria (Kannemeyeria_simocephalus Kannemeyeria_lophorhinus )))(Sinokannemeyeria (Parakannemeyeria Xiyukannemeyeria_brevirostris )))))((Angonisaurus_cruickshanki (Ufudocyclops_mukanelai ((Stahleckeria_potens (Argodicynodon_boreni (Placerias_hesternus Moghreberia_nmachouensis )))(Sangusaurus_parringtonii (Ischigualastia_jenseni Jachaleria_candelariensis )))))(Dinodontosaurus_tener (Dinodontosaurus_brevirostris MCP_1645_PV )))))(Vinceria_andina (Tetragonias_njalilus Rhinodicynodon_gracile ))))(Lystrosaurus_declivis Lystrosaurus_murrayi )))*
(Aulacephalodon_bainii (Dicynodon_angielczyki ((Lystrosaurus_declivis Lystrosaurus_murrayi )((Vinceria_andina (Tetragonias_njalilus (Shansiodon Rhinodicynodon_gracile )))((Rhadiodromus ((Acratophorus_argentinensis Wadiasaurus_indicus )((Dolichuranus_primaevus (Shaanbeikannemeyeria (Kannemeyeria_simocephalus Kannemeyeria_lophorhinus )))(Sinokannemeyeria (Parakannemeyeria Xiyukannemeyeria_brevirostris )))))((Angonisaurus_cruickshanki (Ufudocyclops_mukanelai ((Stahleckeria_potens (Argodicynodon_boreni (Placerias_hesternus Moghreberia_nmachouensis )))(Sangusaurus_parringtonii (Ischigualastia_jenseni Jachaleria_candelariensis )))))(Dinodontosaurus_tener (Dinodontosaurus_brevirostris MCP_1645_PV ))))))))*
(Aulacephalodon_bainii ((Dicynodon_angielczyki ((Shansiodon (Vinceria_andina (Tetragonias_njalilus Rhinodicynodon_gracile )))((Rhadiodromus (Acratophorus_argentinensis ((Wadiasaurus_indicus (Shaanbeikannemeyeria (Kannemeyeria_simocephalus Kannemeyeria_lophorhinus )))(Sinokannemeyeria (Parakannemeyeria Xiyukannemeyeria_brevirostris )))))((Dolichuranus_primaevus (Dinodontosaurus_tener (Dinodontosaurus_brevirostris MCP_1645_PV )))(Angonisaurus_cruickshanki (Ufudocyclops_mukanelai ((Stahleckeria_potens (Argodicynodon_boreni (Placerias_hesternus Moghreberia_nmachouensis )))(Sangusaurus_parringtonii (Ischigualastia_jenseni Jachaleria_candelariensis )))))))))(Lystrosaurus_declivis Lystrosaurus_murrayi )))*
(Aulacephalodon_bainii (Dicynodon_angielczyki ((Lystrosaurus_declivis Lystrosaurus_murrayi )((Vinceria_andina (Shansiodon (Tetragonias_njalilus Rhinodicynodon_gracile )))((Rhadiodromus (Acratophorus_argentinensis ((Wadiasaurus_indicus (Shaanbeikannemeyeria (Kannemeyeria_simocephalus Kannemeyeria_lophorhinus )))(Sinokannemeyeria (Parakannemeyeria Xiyukannemeyeria_brevirostris )))))((Dolichuranus_primaevus (Dinodontosaurus_tener (Dinodontosaurus_brevirostris MCP_1645_PV )))(Angonisaurus_cruickshanki (Ufudocyclops_mukanelai ((Stahleckeria_potens (Argodicynodon_boreni (Placerias_hesternus Moghreberia_nmachouensis )))(Sangusaurus_parringtonii (Ischigualastia_jenseni Jachaleria_candelariensis )))))))))))*
(Aulacephalodon_bainii (Dicynodon_angielczyki ((Lystrosaurus_declivis Lystrosaurus_murrayi )((Shansiodon (Vinceria_andina (Tetragonias_njalilus Rhinodicynodon_gracile )))((Rhadiodromus (Dolichuranus_primaevus (Acratophorus_argentinensis ((Wadiasaurus_indicus (Shaanbeikannemeyeria (Kannemeyeria_simocephalus Kannemeyeria_lophorhinus )))(Sinokannemeyeria (Parakannemeyeria Xiyukannemeyeria_brevirostris ))))))((Angonisaurus_cruickshanki (Ufudocyclops_mukanelai ((Stahleckeria_potens (Argodicynodon_boreni (Placerias_hesternus Moghreberia_nmachouensis )))(Sangusaurus_parringtonii (Ischigualastia_jenseni Jachaleria_candelariensis )))))(Dinodontosaurus_tener (Dinodontosaurus_brevirostris MCP_1645_PV ))))))))*
(Aulacephalodon_bainii (Dicynodon_angielczyki ((Lystrosaurus_declivis Lystrosaurus_murrayi )((Shansiodon (Vinceria_andina (Tetragonias_njalilus Rhinodicynodon_gracile )))((Rhadiodromus ((Acratophorus_argentinensis Dolichuranus_primaevus )((Wadiasaurus_indicus (Shaanbeikannemeyeria (Kannemeyeria_simocephalus Kannemeyeria_lophorhinus )))(Sinokannemeyeria (Parakannemeyeria Xiyukannemeyeria_brevirostris )))))((Angonisaurus_cruickshanki (Ufudocyclops_mukanelai ((Stahleckeria_potens (Argodicynodon_boreni (Placerias_hesternus Moghreberia_nmachouensis )))(Sangusaurus_parringtonii (Ischigualastia_jenseni Jachaleria_candelariensis )))))(Dinodontosaurus_tener (Dinodontosaurus_brevirostris MCP_1645_PV ))))))))*
(Aulacephalodon_bainii (Dicynodon_angielczyki ((Lystrosaurus_declivis Lystrosaurus_murrayi )((Shansiodon (Vinceria_andina (Tetragonias_njalilus Rhinodicynodon_gracile )))((Rhadiodromus (Acratophorus_argentinensis ((Wadiasaurus_indicus (Dolichuranus_primaevus (Shaanbeikannemeyeria (Kannemeyeria_simocephalus Kannemeyeria_lophorhinus ))))(Sinokannemeyeria (Parakannemeyeria Xiyukannemeyeria_brevirostris )))))((Angonisaurus_cruickshanki (Ufudocyclops_mukanelai ((Stahleckeria_potens (Argodicynodon_boreni (Placerias_hesternus Moghreberia_nmachouensis )))(Sangusaurus_parringtonii (Ischigualastia_jenseni Jachaleria_candelariensis )))))(Dinodontosaurus_tener (Dinodontosaurus_brevirostris MCP_1645_PV ))))))))*
(Aulacephalodon_bainii ((Dicynodon_angielczyki ((Shansiodon ((Rhadiodromus (Acratophorus_argentinensis ((Dolichuranus_primaevus (Wadiasaurus_indicus (Shaanbeikannemeyeria (Kannemeyeria_simocephalus Kannemeyeria_lophorhinus ))))(Sinokannemeyeria (Parakannemeyeria Xiyukannemeyeria_brevirostris )))))((Angonisaurus_cruickshanki (Ufudocyclops_mukanelai ((Argodicynodon_boreni (Placerias_hesternus Moghreberia_nmachouensis ))(Stahleckeria_potens (Sangusaurus_parringtonii (Ischigualastia_jenseni Jachaleria_candelariensis ))))))(Dinodontosaurus_tener (Dinodontosaurus_brevirostris MCP_1645_PV )))))(Vinceria_andina (Tetragonias_njalilus Rhinodicynodon_gracile ))))(Lystrosaurus_declivis Lystrosaurus_murrayi )))*
(Aulacephalodon_bainii (Dicynodon_angielczyki ((Lystrosaurus_declivis Lystrosaurus_murrayi )((Shansiodon ((Rhadiodromus ((Acratophorus_argentinensis Wadiasaurus_indicus )((Dolichuranus_primaevus (Shaanbeikannemeyeria (Kannemeyeria_simocephalus Kannemeyeria_lophorhinus )))(Sinokannemeyeria (Parakannemeyeria Xiyukannemeyeria_brevirostris )))))((Angonisaurus_cruickshanki (Ufudocyclops_mukanelai ((Argodicynodon_boreni (Placerias_hesternus Moghreberia_nmachouensis ))(Stahleckeria_potens (Sangusaurus_parringtonii (Ischigualastia_jenseni Jachaleria_candelariensis ))))))(Dinodontosaurus_tener (Dinodontosaurus_brevirostris MCP_1645_PV )))))(Vinceria_andina (Tetragonias_njalilus Rhinodicynodon_gracile ))))))*
(Aulacephalodon_bainii (Dicynodon_angielczyki ((Lystrosaurus_declivis Lystrosaurus_murrayi )((Vinceria_andina (Shansiodon (Tetragonias_njalilus Rhinodicynodon_gracile )))((Rhadiodromus (Acratophorus_argentinensis (((Shaanbeikannemeyeria (Kannemeyeria_simocephalus Kannemeyeria_lophorhinus ))(Dolichuranus_primaevus Wadiasaurus_indicus ))(Sinokannemeyeria (Parakannemeyeria Xiyukannemeyeria_brevirostris )))))((Angonisaurus_cruickshanki (Ufudocyclops_mukanelai ((Argodicynodon_boreni (Placerias_hesternus Moghreberia_nmachouensis ))(Stahleckeria_potens (Sangusaurus_parringtonii (Ischigualastia_jenseni Jachaleria_candelariensis ))))))(Dinodontosaurus_tener (Dinodontosaurus_brevirostris MCP_1645_PV ))))))))*
(Aulacephalodon_bainii (Dicynodon_angielczyki ((Lystrosaurus_declivis Lystrosaurus_murrayi )((Shansiodon (Vinceria_andina (Tetragonias_njalilus Rhinodicynodon_gracile )))((Rhadiodromus (Acratophorus_argentinensis ((Wadiasaurus_indicus (Shaanbeikannemeyeria (Kannemeyeria_simocephalus Kannemeyeria_lophorhinus )))(Sinokannemeyeria (Parakannemeyeria Xiyukannemeyeria_brevirostris )))))((Dolichuranus_primaevus (Dinodontosaurus_tener (Dinodontosaurus_brevirostris MCP_1645_PV )))(Angonisaurus_cruickshanki (Ufudocyclops_mukanelai ((Argodicynodon_boreni (Placerias_hesternus Moghreberia_nmachouensis ))(Stahleckeria_potens (Sangusaurus_parringtonii (Ischigualastia_jenseni Jachaleria_candelariensis ))))))))))))*
(Aulacephalodon_bainii ((Dicynodon_angielczyki ((Vinceria_andina (Shansiodon (Tetragonias_njalilus Rhinodicynodon_gracile )))((Rhadiodromus (Acratophorus_argentinensis ((Wadiasaurus_indicus (Shaanbeikannemeyeria (Kannemeyeria_simocephalus Kannemeyeria_lophorhinus )))(Sinokannemeyeria (Parakannemeyeria Xiyukannemeyeria_brevirostris )))))((Dolichuranus_primaevus (Dinodontosaurus_tener (Dinodontosaurus_brevirostris MCP_1645_PV )))(Angonisaurus_cruickshanki (((Ufudocyclops_mukanelai Stahleckeria_potens )(Sangusaurus_parringtonii (Ischigualastia_jenseni Jachaleria_candelariensis )))(Argodicynodon_boreni (Placerias_hesternus Moghreberia_nmachouensis ))))))))(Lystrosaurus_declivis Lystrosaurus_murrayi )))*
(Aulacephalodon_bainii (Dicynodon_angielczyki ((Lystrosaurus_declivis Lystrosaurus_murrayi )((Vinceria_andina (Shansiodon (Tetragonias_njalilus Rhinodicynodon_gracile )))((Rhadiodromus ((Acratophorus_argentinensis (Sinokannemeyeria (Parakannemeyeria Xiyukannemeyeria_brevirostris )))(Wadiasaurus_indicus (Shaanbeikannemeyeria (Kannemeyeria_simocephalus Kannemeyeria_lophorhinus )))))((Dolichuranus_primaevus (Dinodontosaurus_tener (Dinodontosaurus_brevirostris MCP_1645_PV )))(Angonisaurus_cruickshanki (((Ufudocyclops_mukanelai Stahleckeria_potens )(Sangusaurus_parringtonii (Ischigualastia_jenseni Jachaleria_candelariensis )))(Argodicynodon_boreni (Placerias_hesternus Moghreberia_nmachouensis ))))))))))*
(Aulacephalodon_bainii (Dicynodon_angielczyki ((Lystrosaurus_declivis Lystrosaurus_murrayi )((Vinceria_andina (Shansiodon (Tetragonias_njalilus Rhinodicynodon_gracile )))((Rhadiodromus ((Acratophorus_argentinensis (Sinokannemeyeria (Parakannemeyeria Xiyukannemeyeria_brevirostris )))(Dolichuranus_primaevus (Wadiasaurus_indicus (Shaanbeikannemeyeria (Kannemeyeria_simocephalus Kannemeyeria_lophorhinus ))))))((Angonisaurus_cruickshanki (((Ufudocyclops_mukanelai Stahleckeria_potens )(Sangusaurus_parringtonii (Ischigualastia_jenseni Jachaleria_candelariensis )))(Argodicynodon_boreni (Placerias_hesternus Moghreberia_nmachouensis ))))(Dinodontosaurus_tener (Dinodontosaurus_brevirostris MCP_1645_PV ))))))))*
(Aulacephalodon_bainii (Dicynodon_angielczyki ((Lystrosaurus_declivis Lystrosaurus_murrayi )((Vinceria_andina (Shansiodon (Tetragonias_njalilus Rhinodicynodon_gracile )))((Rhadiodromus ((Acratophorus_argentinensis (Sinokannemeyeria (Parakannemeyeria Xiyukannemeyeria_brevirostris )))((Shaanbeikannemeyeria (Kannemeyeria_simocephalus Kannemeyeria_lophorhinus ))(Dolichuranus_primaevus Wadiasaurus_indicus ))))((Angonisaurus_cruickshanki (((Ufudocyclops_mukanelai Stahleckeria_potens )(Sangusaurus_parringtonii (Ischigualastia_jenseni Jachaleria_candelariensis )))(Argodicynodon_boreni (Placerias_hesternus Moghreberia_nmachouensis ))))(Dinodontosaurus_tener (Dinodontosaurus_brevirostris MCP_1645_PV ))))))))*
(Aulacephalodon_bainii (Dicynodon_angielczyki ((Lystrosaurus_declivis Lystrosaurus_murrayi )((Vinceria_andina (Shansiodon (Tetragonias_njalilus Rhinodicynodon_gracile )))(((Acratophorus_argentinensis (Sinokannemeyeria (Parakannemeyeria Xiyukannemeyeria_brevirostris )))(Rhadiodromus (Dolichuranus_primaevus (Wadiasaurus_indicus (Shaanbeikannemeyeria (Kannemeyeria_simocephalus Kannemeyeria_lophorhinus ))))))((Angonisaurus_cruickshanki (((Ufudocyclops_mukanelai Stahleckeria_potens )(Sangusaurus_parringtonii (Ischigualastia_jenseni Jachaleria_candelariensis )))(Argodicynodon_boreni (Placerias_hesternus Moghreberia_nmachouensis ))))(Dinodontosaurus_tener (Dinodontosaurus_brevirostris MCP_1645_PV ))))))))*
(Aulacephalodon_bainii (Dicynodon_angielczyki ((Lystrosaurus_declivis Lystrosaurus_murrayi )((Vinceria_andina (Shansiodon (Tetragonias_njalilus Rhinodicynodon_gracile )))((Rhadiodromus (((Acratophorus_argentinensis Wadiasaurus_indicus )(Sinokannemeyeria (Parakannemeyeria Xiyukannemeyeria_brevirostris )))(Dolichuranus_primaevus (Shaanbeikannemeyeria (Kannemeyeria_simocephalus Kannemeyeria_lophorhinus )))))((Angonisaurus_cruickshanki (((Ufudocyclops_mukanelai Stahleckeria_potens )(Sangusaurus_parringtonii (Ischigualastia_jenseni Jachaleria_candelariensis )))(Argodicynodon_boreni (Placerias_hesternus Moghreberia_nmachouensis ))))(Dinodontosaurus_tener (Dinodontosaurus_brevirostris MCP_1645_PV ))))))))*
(Aulacephalodon_bainii (Dicynodon_angielczyki ((Lystrosaurus_declivis Lystrosaurus_murrayi )((Vinceria_andina (Shansiodon (Tetragonias_njalilus Rhinodicynodon_gracile )))((Rhadiodromus ((Acratophorus_argentinensis (Sinokannemeyeria (Parakannemeyeria Xiyukannemeyeria_brevirostris )))(Dolichuranus_primaevus (Wadiasaurus_indicus (Shaanbeikannemeyeria (Kannemeyeria_simocephalus Kannemeyeria_lophorhinus ))))))((Angonisaurus_cruickshanki (((Ufudocyclops_mukanelai Stahleckeria_potens )(Sangusaurus_parringtonii (Ischigualastia_jenseni Jachaleria_candelariensis )))(Placerias_hesternus (Moghreberia_nmachouensis Argodicynodon_boreni ))))(Dinodontosaurus_tener (Dinodontosaurus_brevirostris MCP_1645_PV ))))))))*
(Aulacephalodon_bainii (Dicynodon_angielczyki ((Lystrosaurus_declivis Lystrosaurus_murrayi )((Vinceria_andina (Shansiodon (Tetragonias_njalilus Rhinodicynodon_gracile )))((Rhadiodromus ((Acratophorus_argentinensis (Sinokannemeyeria (Parakannemeyeria Xiyukannemeyeria_brevirostris )))(Dolichuranus_primaevus (Wadiasaurus_indicus (Shaanbeikannemeyeria (Kannemeyeria_simocephalus Kannemeyeria_lophorhinus ))))))((Angonisaurus_cruickshanki (((Ufudocyclops_mukanelai (Stahleckeria_potens Sangusaurus_parringtonii ))(Ischigualastia_jenseni Jachaleria_candelariensis ))(Argodicynodon_boreni (Placerias_hesternus Moghreberia_nmachouensis ))))(Dinodontosaurus_tener (Dinodontosaurus_brevirostris MCP_1645_PV ))))))))*
(Aulacephalodon_bainii (Dicynodon_angielczyki ((Lystrosaurus_declivis Lystrosaurus_murrayi )((Vinceria_andina (Shansiodon (Tetragonias_njalilus Rhinodicynodon_gracile )))(((Parakannemeyeria (Xiyukannemeyeria_brevirostris (Acratophorus_argentinensis Sinokannemeyeria )))(Rhadiodromus (Dolichuranus_primaevus (Wadiasaurus_indicus (Shaanbeikannemeyeria (Kannemeyeria_simocephalus Kannemeyeria_lophorhinus ))))))((Angonisaurus_cruickshanki (((Ufudocyclops_mukanelai Stahleckeria_potens )(Sangusaurus_parringtonii (Ischigualastia_jenseni Jachaleria_candelariensis )))(Argodicynodon_boreni (Placerias_hesternus Moghreberia_nmachouensis ))))(Dinodontosaurus_tener (Dinodontosaurus_brevirostris MCP_1645_PV ))))))))*
(Aulacephalodon_bainii ((Dicynodon_angielczyki ((Vinceria_andina (Shansiodon (Tetragonias_njalilus Rhinodicynodon_gracile )))((Rhadiodromus (Acratophorus_argentinensis ((Wadiasaurus_indicus (Shaanbeikannemeyeria (Kannemeyeria_simocephalus Kannemeyeria_lophorhinus )))(Sinokannemeyeria (Parakannemeyeria Xiyukannemeyeria_brevirostris )))))((Dolichuranus_primaevus (Dinodontosaurus_tener (Dinodontosaurus_brevirostris MCP_1645_PV )))(Angonisaurus_cruickshanki (((Ufudocyclops_mukanelai (Stahleckeria_potens Sangusaurus_parringtonii ))(Ischigualastia_jenseni Jachaleria_candelariensis ))(Argodicynodon_boreni (Placerias_hesternus Moghreberia_nmachouensis ))))))))(Lystrosaurus_declivis Lystrosaurus_murrayi )))*
(Aulacephalodon_bainii (Dicynodon_angielczyki ((Lystrosaurus_declivis Lystrosaurus_murrayi )((Vinceria_andina (Shansiodon (Tetragonias_njalilus Rhinodicynodon_gracile )))(((Acratophorus_argentinensis ((Wadiasaurus_indicus (Shaanbeikannemeyeria (Kannemeyeria_simocephalus Kannemeyeria_lophorhinus )))(Sinokannemeyeria (Parakannemeyeria Xiyukannemeyeria_brevirostris ))))(Dolichuranus_primaevus Rhadiodromus ))((Angonisaurus_cruickshanki (((Ufudocyclops_mukanelai (Stahleckeria_potens Sangusaurus_parringtonii ))(Ischigualastia_jenseni Jachaleria_candelariensis ))(Argodicynodon_boreni (Placerias_hesternus Moghreberia_nmachouensis ))))(Dinodontosaurus_tener (Dinodontosaurus_brevirostris MCP_1645_PV ))))))))*
(Aulacephalodon_bainii (Dicynodon_angielczyki ((Lystrosaurus_declivis Lystrosaurus_murrayi )((Vinceria_andina (Shansiodon (Tetragonias_njalilus Rhinodicynodon_gracile )))((Rhadiodromus (Acratophorus_argentinensis ((Wadiasaurus_indicus (Dolichuranus_primaevus (Shaanbeikannemeyeria (Kannemeyeria_simocephalus Kannemeyeria_lophorhinus ))))(Sinokannemeyeria (Parakannemeyeria Xiyukannemeyeria_brevirostris )))))((Angonisaurus_cruickshanki (((Ufudocyclops_mukanelai (Stahleckeria_potens Sangusaurus_parringtonii ))(Ischigualastia_jenseni Jachaleria_candelariensis ))(Argodicynodon_boreni (Placerias_hesternus Moghreberia_nmachouensis ))))(Dinodontosaurus_tener (Dinodontosaurus_brevirostris MCP_1645_PV ))))))))*
(Aulacephalodon_bainii (Dicynodon_angielczyki ((Lystrosaurus_declivis Lystrosaurus_murrayi )((Vinceria_andina (Shansiodon (Tetragonias_njalilus Rhinodicynodon_gracile )))((Rhadiodromus (Acratophorus_argentinensis (((Shaanbeikannemeyeria (Kannemeyeria_simocephalus Kannemeyeria_lophorhinus ))(Dolichuranus_primaevus Wadiasaurus_indicus ))(Sinokannemeyeria (Parakannemeyeria Xiyukannemeyeria_brevirostris )))))((Angonisaurus_cruickshanki (((Ufudocyclops_mukanelai (Stahleckeria_potens Sangusaurus_parringtonii ))(Ischigualastia_jenseni Jachaleria_candelariensis ))(Argodicynodon_boreni (Placerias_hesternus Moghreberia_nmachouensis ))))(Dinodontosaurus_tener (Dinodontosaurus_brevirostris MCP_1645_PV ))))))))*
(Aulacephalodon_bainii (Dicynodon_angielczyki ((Lystrosaurus_declivis Lystrosaurus_murrayi )((Vinceria_andina (Shansiodon (Tetragonias_njalilus Rhinodicynodon_gracile )))((Acratophorus_argentinensis ((Rhadiodromus (Shaanbeikannemeyeria (Kannemeyeria_simocephalus Kannemeyeria_lophorhinus Wadiasaurus_indicus )))(Sinokannemeyeria (Parakannemeyeria Xiyukannemeyeria_brevirostris ))))((Dolichuranus_primaevus (Dinodontosaurus_tener (Dinodontosaurus_brevirostris MCP_1645_PV )))(Angonisaurus_cruickshanki (((Ufudocyclops_mukanelai (Stahleckeria_potens Sangusaurus_parringtonii ))(Ischigualastia_jenseni Jachaleria_candelariensis ))(Argodicynodon_boreni (Placerias_hesternus Moghreberia_nmachouensis ))))))))))*
(Aulacephalodon_bainii (Dicynodon_angielczyki ((Lystrosaurus_declivis Lystrosaurus_murrayi )(Rhinodicynodon_gracile (Tetragonias_njalilus (Shansiodon (Vinceria_andina ((Rhadiodromus (Acratophorus_argentinensis ((Dolichuranus_primaevus (Wadiasaurus_indicus (Shaanbeikannemeyeria (Kannemeyeria_simocephalus Kannemeyeria_lophorhinus ))))(Sinokannemeyeria (Parakannemeyeria Xiyukannemeyeria_brevirostris )))))((Angonisaurus_cruickshanki (((Ufudocyclops_mukanelai Stahleckeria_potens )(Sangusaurus_parringtonii (Ischigualastia_jenseni Jachaleria_candelariensis )))(Argodicynodon_boreni (Placerias_hesternus Moghreberia_nmachouensis ))))(Dinodontosaurus_tener (Dinodontosaurus_brevirostris MCP_1645_PV )))))))))))*
(Aulacephalodon_bainii ((Dicynodon_angielczyki ((Vinceria_andina (Shansiodon (Tetragonias_njalilus Rhinodicynodon_gracile )))((Rhadiodromus (Acratophorus_argentinensis ((Wadiasaurus_indicus (Shaanbeikannemeyeria (Kannemeyeria_simocephalus Kannemeyeria_lophorhinus )))(Sinokannemeyeria (Parakannemeyeria Xiyukannemeyeria_brevirostris )))))((Dolichuranus_primaevus (Dinodontosaurus_tener (Dinodontosaurus_brevirostris MCP_1645_PV )))(Angonisaurus_cruickshanki (Ufudocyclops_mukanelai ((Stahleckeria_potens (Argodicynodon_boreni (Placerias_hesternus Moghreberia_nmachouensis )))(Sangusaurus_parringtonii (Ischigualastia_jenseni Jachaleria_candelariensis )))))))))(Lystrosaurus_declivis Lystrosaurus_murrayi )))*
(Aulacephalodon_bainii ((Dicynodon_angielczyki ((Shansiodon (Vinceria_andina (Tetragonias_njalilus Rhinodicynodon_gracile )))((Rhadiodromus (Dolichuranus_primaevus (Acratophorus_argentinensis ((Wadiasaurus_indicus (Shaanbeikannemeyeria (Kannemeyeria_simocephalus Kannemeyeria_lophorhinus )))(Sinokannemeyeria (Parakannemeyeria Xiyukannemeyeria_brevirostris ))))))((Angonisaurus_cruickshanki (Ufudocyclops_mukanelai ((Stahleckeria_potens (Argodicynodon_boreni (Placerias_hesternus Moghreberia_nmachouensis )))(Sangusaurus_parringtonii (Ischigualastia_jenseni Jachaleria_candelariensis )))))(Dinodontosaurus_tener (Dinodontosaurus_brevirostris MCP_1645_PV ))))))(Lystrosaurus_declivis Lystrosaurus_murrayi )))*
(Aulacephalodon_bainii (Dicynodon_angielczyki ((Lystrosaurus_declivis Lystrosaurus_murrayi )((Vinceria_andina (Shansiodon (Tetragonias_njalilus Rhinodicynodon_gracile )))((Rhadiodromus (Dolichuranus_primaevus (Acratophorus_argentinensis ((Wadiasaurus_indicus (Shaanbeikannemeyeria (Kannemeyeria_simocephalus Kannemeyeria_lophorhinus )))(Sinokannemeyeria (Parakannemeyeria Xiyukannemeyeria_brevirostris ))))))((Angonisaurus_cruickshanki (Ufudocyclops_mukanelai ((Stahleckeria_potens (Argodicynodon_boreni (Placerias_hesternus Moghreberia_nmachouensis )))(Sangusaurus_parringtonii (Ischigualastia_jenseni Jachaleria_candelariensis )))))(Dinodontosaurus_tener (Dinodontosaurus_brevirostris MCP_1645_PV ))))))))*
(Aulacephalodon_bainii (Dicynodon_angielczyki ((Lystrosaurus_declivis Lystrosaurus_murrayi )((Shansiodon (Vinceria_andina (Tetragonias_njalilus Rhinodicynodon_gracile )))((Rhadiodromus (Dolichuranus_primaevus ((Acratophorus_argentinensis (Sinokannemeyeria (Parakannemeyeria Xiyukannemeyeria_brevirostris )))(Wadiasaurus_indicus (Shaanbeikannemeyeria (Kannemeyeria_simocephalus Kannemeyeria_lophorhinus ))))))((Angonisaurus_cruickshanki (Ufudocyclops_mukanelai ((Stahleckeria_potens (Argodicynodon_boreni (Placerias_hesternus Moghreberia_nmachouensis )))(Sangusaurus_parringtonii (Ischigualastia_jenseni Jachaleria_candelariensis )))))(Dinodontosaurus_tener (Dinodontosaurus_brevirostris MCP_1645_PV ))))))))*
(Aulacephalodon_bainii (Dicynodon_angielczyki ((Lystrosaurus_declivis Lystrosaurus_murrayi )((Shansiodon (Vinceria_andina (Tetragonias_njalilus Rhinodicynodon_gracile )))((Rhadiodromus ((Acratophorus_argentinensis (Sinokannemeyeria (Parakannemeyeria Xiyukannemeyeria_brevirostris )))(Dolichuranus_primaevus (Wadiasaurus_indicus (Shaanbeikannemeyeria (Kannemeyeria_simocephalus Kannemeyeria_lophorhinus ))))))((Angonisaurus_cruickshanki (Ufudocyclops_mukanelai ((Stahleckeria_potens (Argodicynodon_boreni (Placerias_hesternus Moghreberia_nmachouensis )))(Sangusaurus_parringtonii (Ischigualastia_jenseni Jachaleria_candelariensis )))))(Dinodontosaurus_tener (Dinodontosaurus_brevirostris MCP_1645_PV ))))))))*
(Aulacephalodon_bainii (Dicynodon_angielczyki ((Lystrosaurus_declivis Lystrosaurus_murrayi )((Shansiodon (Vinceria_andina (Tetragonias_njalilus Rhinodicynodon_gracile )))((Rhadiodromus ((Dolichuranus_primaevus (Acratophorus_argentinensis (Sinokannemeyeria (Parakannemeyeria Xiyukannemeyeria_brevirostris ))))(Wadiasaurus_indicus (Shaanbeikannemeyeria (Kannemeyeria_simocephalus Kannemeyeria_lophorhinus )))))((Angonisaurus_cruickshanki (Ufudocyclops_mukanelai ((Stahleckeria_potens (Argodicynodon_boreni (Placerias_hesternus Moghreberia_nmachouensis )))(Sangusaurus_parringtonii (Ischigualastia_jenseni Jachaleria_candelariensis )))))(Dinodontosaurus_tener (Dinodontosaurus_brevirostris MCP_1645_PV ))))))))*
(Aulacephalodon_bainii (Dicynodon_angielczyki ((Lystrosaurus_declivis Lystrosaurus_murrayi )((Shansiodon (Vinceria_andina (Tetragonias_njalilus Rhinodicynodon_gracile )))((Rhadiodromus ((Acratophorus_argentinensis (Sinokannemeyeria (Parakannemeyeria Xiyukannemeyeria_brevirostris )))((Shaanbeikannemeyeria (Kannemeyeria_simocephalus Kannemeyeria_lophorhinus ))(Dolichuranus_primaevus Wadiasaurus_indicus ))))((Angonisaurus_cruickshanki (Ufudocyclops_mukanelai ((Stahleckeria_potens (Argodicynodon_boreni (Placerias_hesternus Moghreberia_nmachouensis )))(Sangusaurus_parringtonii (Ischigualastia_jenseni Jachaleria_candelariensis )))))(Dinodontosaurus_tener (Dinodontosaurus_brevirostris MCP_1645_PV ))))))))*
(Aulacephalodon_bainii (Dicynodon_angielczyki ((Lystrosaurus_declivis Lystrosaurus_murrayi )((Shansiodon (Vinceria_andina (Tetragonias_njalilus Rhinodicynodon_gracile )))((Rhadiodromus ((Acratophorus_argentinensis (Sinokannemeyeria (Parakannemeyeria Xiyukannemeyeria_brevirostris )))(Wadiasaurus_indicus (Shaanbeikannemeyeria (Kannemeyeria_simocephalus Kannemeyeria_lophorhinus )))))((Dolichuranus_primaevus (Dinodontosaurus_tener (Dinodontosaurus_brevirostris MCP_1645_PV )))(Angonisaurus_cruickshanki (Ufudocyclops_mukanelai ((Stahleckeria_potens (Argodicynodon_boreni (Placerias_hesternus Moghreberia_nmachouensis )))(Sangusaurus_parringtonii (Ischigualastia_jenseni Jachaleria_candelariensis )))))))))))*
(Aulacephalodon_bainii (Dicynodon_angielczyki ((Lystrosaurus_declivis Lystrosaurus_murrayi )((Shansiodon (Vinceria_andina (Tetragonias_njalilus Rhinodicynodon_gracile )))((Rhadiodromus (((Acratophorus_argentinensis Wadiasaurus_indicus )(Sinokannemeyeria (Parakannemeyeria Xiyukannemeyeria_brevirostris )))(Dolichuranus_primaevus (Shaanbeikannemeyeria (Kannemeyeria_simocephalus Kannemeyeria_lophorhinus )))))((Angonisaurus_cruickshanki (Ufudocyclops_mukanelai ((Stahleckeria_potens (Argodicynodon_boreni (Placerias_hesternus Moghreberia_nmachouensis )))(Sangusaurus_parringtonii (Ischigualastia_jenseni Jachaleria_candelariensis )))))(Dinodontosaurus_tener (Dinodontosaurus_brevirostris MCP_1645_PV ))))))))*
(Aulacephalodon_bainii (Dicynodon_angielczyki ((Lystrosaurus_declivis Lystrosaurus_murrayi )((Shansiodon (Vinceria_andina (Tetragonias_njalilus Rhinodicynodon_gracile )))((Rhadiodromus ((Acratophorus_argentinensis (Dolichuranus_primaevus (Wadiasaurus_indicus (Shaanbeikannemeyeria (Kannemeyeria_simocephalus Kannemeyeria_lophorhinus )))))(Sinokannemeyeria (Parakannemeyeria Xiyukannemeyeria_brevirostris ))))((Angonisaurus_cruickshanki (Ufudocyclops_mukanelai ((Stahleckeria_potens (Argodicynodon_boreni (Placerias_hesternus Moghreberia_nmachouensis )))(Sangusaurus_parringtonii (Ischigualastia_jenseni Jachaleria_candelariensis )))))(Dinodontosaurus_tener (Dinodontosaurus_brevirostris MCP_1645_PV ))))))))*
(Aulacephalodon_bainii (Dicynodon_angielczyki ((Lystrosaurus_declivis Lystrosaurus_murrayi )((Vinceria_andina (Shansiodon (Tetragonias_njalilus Rhinodicynodon_gracile )))((Rhadiodromus ((Acratophorus_argentinensis Dolichuranus_primaevus )((Wadiasaurus_indicus (Shaanbeikannemeyeria (Kannemeyeria_simocephalus Kannemeyeria_lophorhinus )))(Sinokannemeyeria (Parakannemeyeria Xiyukannemeyeria_brevirostris )))))((Angonisaurus_cruickshanki (Ufudocyclops_mukanelai ((Stahleckeria_potens (Argodicynodon_boreni (Placerias_hesternus Moghreberia_nmachouensis )))(Sangusaurus_parringtonii (Ischigualastia_jenseni Jachaleria_candelariensis )))))(Dinodontosaurus_tener (Dinodontosaurus_brevirostris MCP_1645_PV ))))))))*
(Aulacephalodon_bainii (Dicynodon_angielczyki ((Lystrosaurus_declivis Lystrosaurus_murrayi )((Vinceria_andina (Shansiodon (Tetragonias_njalilus Rhinodicynodon_gracile )))((Rhadiodromus (Acratophorus_argentinensis ((Wadiasaurus_indicus (Dolichuranus_primaevus (Shaanbeikannemeyeria (Kannemeyeria_simocephalus Kannemeyeria_lophorhinus ))))(Sinokannemeyeria (Parakannemeyeria Xiyukannemeyeria_brevirostris )))))((Angonisaurus_cruickshanki (Ufudocyclops_mukanelai ((Stahleckeria_potens (Argodicynodon_boreni (Placerias_hesternus Moghreberia_nmachouensis )))(Sangusaurus_parringtonii (Ischigualastia_jenseni Jachaleria_candelariensis )))))(Dinodontosaurus_tener (Dinodontosaurus_brevirostris MCP_1645_PV ))))))))*
(Aulacephalodon_bainii (Dicynodon_angielczyki ((Lystrosaurus_declivis Lystrosaurus_murrayi )((Shansiodon (Vinceria_andina (Tetragonias_njalilus Rhinodicynodon_gracile )))((Rhadiodromus (((Acratophorus_argentinensis Wadiasaurus_indicus )(Dolichuranus_primaevus (Shaanbeikannemeyeria (Kannemeyeria_simocephalus Kannemeyeria_lophorhinus ))))(Sinokannemeyeria (Parakannemeyeria Xiyukannemeyeria_brevirostris ))))((Angonisaurus_cruickshanki (Ufudocyclops_mukanelai ((Stahleckeria_potens (Argodicynodon_boreni (Placerias_hesternus Moghreberia_nmachouensis )))(Sangusaurus_parringtonii (Ischigualastia_jenseni Jachaleria_candelariensis )))))(Dinodontosaurus_tener (Dinodontosaurus_brevirostris MCP_1645_PV ))))))))*
(Aulacephalodon_bainii (Dicynodon_angielczyki ((Lystrosaurus_declivis Lystrosaurus_murrayi )((Shansiodon (Vinceria_andina (Tetragonias_njalilus Rhinodicynodon_gracile )))((Rhadiodromus (((Acratophorus_argentinensis Wadiasaurus_indicus )(Dolichuranus_primaevus (Shaanbeikannemeyeria (Kannemeyeria_simocephalus Kannemeyeria_lophorhinus ))))(Xiyukannemeyeria_brevirostris (Sinokannemeyeria Parakannemeyeria ))))((Angonisaurus_cruickshanki (Ufudocyclops_mukanelai ((Stahleckeria_potens (Argodicynodon_boreni (Placerias_hesternus Moghreberia_nmachouensis )))(Sangusaurus_parringtonii (Ischigualastia_jenseni Jachaleria_candelariensis )))))(Dinodontosaurus_tener (Dinodontosaurus_brevirostris MCP_1645_PV ))))))))*
(Aulacephalodon_bainii (Dicynodon_angielczyki ((Lystrosaurus_declivis Lystrosaurus_murrayi )((Shansiodon (Vinceria_andina (Tetragonias_njalilus Rhinodicynodon_gracile )))((Rhadiodromus (((Sinokannemeyeria (Acratophorus_argentinensis Wadiasaurus_indicus ))(Dolichuranus_primaevus (Shaanbeikannemeyeria (Kannemeyeria_simocephalus Kannemeyeria_lophorhinus ))))(Parakannemeyeria Xiyukannemeyeria_brevirostris )))((Angonisaurus_cruickshanki (Ufudocyclops_mukanelai ((Stahleckeria_potens (Argodicynodon_boreni (Placerias_hesternus Moghreberia_nmachouensis )))(Sangusaurus_parringtonii (Ischigualastia_jenseni Jachaleria_candelariensis )))))(Dinodontosaurus_tener (Dinodontosaurus_brevirostris MCP_1645_PV ))))))))*
(Aulacephalodon_bainii (Dicynodon_angielczyki ((Lystrosaurus_declivis Lystrosaurus_murrayi )((Shansiodon (Vinceria_andina (Tetragonias_njalilus Rhinodicynodon_gracile )))((Rhadiodromus (((Acratophorus_argentinensis (Sinokannemeyeria Wadiasaurus_indicus ))(Dolichuranus_primaevus (Shaanbeikannemeyeria (Kannemeyeria_simocephalus Kannemeyeria_lophorhinus ))))(Parakannemeyeria Xiyukannemeyeria_brevirostris )))((Angonisaurus_cruickshanki (Ufudocyclops_mukanelai ((Stahleckeria_potens (Argodicynodon_boreni (Placerias_hesternus Moghreberia_nmachouensis )))(Sangusaurus_parringtonii (Ischigualastia_jenseni Jachaleria_candelariensis )))))(Dinodontosaurus_tener (Dinodontosaurus_brevirostris MCP_1645_PV ))))))))*
(Aulacephalodon_bainii (Dicynodon_angielczyki ((Lystrosaurus_declivis Lystrosaurus_murrayi )((Shansiodon (Vinceria_andina (Tetragonias_njalilus Rhinodicynodon_gracile )))((Rhadiodromus ((Acratophorus_argentinensis ((Shaanbeikannemeyeria (Kannemeyeria_simocephalus Kannemeyeria_lophorhinus ))(Dolichuranus_primaevus Wadiasaurus_indicus )))(Sinokannemeyeria (Parakannemeyeria Xiyukannemeyeria_brevirostris ))))((Angonisaurus_cruickshanki (Ufudocyclops_mukanelai ((Stahleckeria_potens (Argodicynodon_boreni (Placerias_hesternus Moghreberia_nmachouensis )))(Sangusaurus_parringtonii (Ischigualastia_jenseni Jachaleria_candelariensis )))))(Dinodontosaurus_tener (Dinodontosaurus_brevirostris MCP_1645_PV ))))))))*
(Aulacephalodon_bainii (Dicynodon_angielczyki ((Lystrosaurus_declivis Lystrosaurus_murrayi )((Shansiodon (Vinceria_andina (Tetragonias_njalilus Rhinodicynodon_gracile )))((Rhadiodromus ((Acratophorus_argentinensis (Dolichuranus_primaevus (Wadiasaurus_indicus (Kannemeyeria_simocephalus Kannemeyeria_lophorhinus ))))(Shaanbeikannemeyeria (Sinokannemeyeria (Parakannemeyeria Xiyukannemeyeria_brevirostris )))))((Angonisaurus_cruickshanki (Ufudocyclops_mukanelai ((Stahleckeria_potens (Argodicynodon_boreni (Placerias_hesternus Moghreberia_nmachouensis )))(Sangusaurus_parringtonii (Ischigualastia_jenseni Jachaleria_candelariensis )))))(Dinodontosaurus_tener (Dinodontosaurus_brevirostris MCP_1645_PV ))))))))*
(Aulacephalodon_bainii ((Dicynodon_angielczyki ((Shansiodon ((Rhadiodromus ((Acratophorus_argentinensis Wadiasaurus_indicus )((Dolichuranus_primaevus (Shaanbeikannemeyeria (Kannemeyeria_simocephalus Kannemeyeria_lophorhinus )))(Sinokannemeyeria (Parakannemeyeria Xiyukannemeyeria_brevirostris )))))((Angonisaurus_cruickshanki (Ufudocyclops_mukanelai ((Argodicynodon_boreni (Placerias_hesternus Moghreberia_nmachouensis ))(Stahleckeria_potens (Sangusaurus_parringtonii (Ischigualastia_jenseni Jachaleria_candelariensis ))))))(Dinodontosaurus_tener (Dinodontosaurus_brevirostris MCP_1645_PV )))))(Vinceria_andina (Tetragonias_njalilus Rhinodicynodon_gracile ))))(Lystrosaurus_declivis Lystrosaurus_murrayi )))*
(Aulacephalodon_bainii (Dicynodon_angielczyki ((Lystrosaurus_declivis Lystrosaurus_murrayi )((Vinceria_andina (Tetragonias_njalilus (Shansiodon Rhinodicynodon_gracile )))((Rhadiodromus ((Acratophorus_argentinensis Wadiasaurus_indicus )((Dolichuranus_primaevus (Shaanbeikannemeyeria (Kannemeyeria_simocephalus Kannemeyeria_lophorhinus )))(Sinokannemeyeria (Parakannemeyeria Xiyukannemeyeria_brevirostris )))))((Angonisaurus_cruickshanki (Ufudocyclops_mukanelai ((Argodicynodon_boreni (Placerias_hesternus Moghreberia_nmachouensis ))(Stahleckeria_potens (Sangusaurus_parringtonii (Ischigualastia_jenseni Jachaleria_candelariensis ))))))(Dinodontosaurus_tener (Dinodontosaurus_brevirostris MCP_1645_PV ))))))))*
(Aulacephalodon_bainii ((Dicynodon_angielczyki ((Shansiodon (Vinceria_andina (Tetragonias_njalilus Rhinodicynodon_gracile )))((Rhadiodromus (Acratophorus_argentinensis ((Wadiasaurus_indicus (Shaanbeikannemeyeria (Kannemeyeria_simocephalus Kannemeyeria_lophorhinus )))(Sinokannemeyeria (Parakannemeyeria Xiyukannemeyeria_brevirostris )))))((Dolichuranus_primaevus (Dinodontosaurus_tener (Dinodontosaurus_brevirostris MCP_1645_PV )))(Angonisaurus_cruickshanki (Ufudocyclops_mukanelai ((Argodicynodon_boreni (Placerias_hesternus Moghreberia_nmachouensis ))(Stahleckeria_potens (Sangusaurus_parringtonii (Ischigualastia_jenseni Jachaleria_candelariensis ))))))))))(Lystrosaurus_declivis Lystrosaurus_murrayi )))*
(Aulacephalodon_bainii (Dicynodon_angielczyki ((Lystrosaurus_declivis Lystrosaurus_murrayi )((Vinceria_andina (Shansiodon (Tetragonias_njalilus Rhinodicynodon_gracile )))((Rhadiodromus (Acratophorus_argentinensis ((Wadiasaurus_indicus (Shaanbeikannemeyeria (Kannemeyeria_simocephalus Kannemeyeria_lophorhinus )))(Sinokannemeyeria (Parakannemeyeria Xiyukannemeyeria_brevirostris )))))((Dolichuranus_primaevus (Dinodontosaurus_tener (Dinodontosaurus_brevirostris MCP_1645_PV )))(Angonisaurus_cruickshanki (Ufudocyclops_mukanelai ((Argodicynodon_boreni (Placerias_hesternus Moghreberia_nmachouensis ))(Stahleckeria_potens (Sangusaurus_parringtonii (Ischigualastia_jenseni Jachaleria_candelariensis ))))))))))))*
(Aulacephalodon_bainii (Dicynodon_angielczyki ((Lystrosaurus_declivis Lystrosaurus_murrayi )((Shansiodon (Vinceria_andina (Tetragonias_njalilus Rhinodicynodon_gracile )))((Rhadiodromus (Dolichuranus_primaevus (Acratophorus_argentinensis ((Wadiasaurus_indicus (Shaanbeikannemeyeria (Kannemeyeria_simocephalus Kannemeyeria_lophorhinus )))(Sinokannemeyeria (Parakannemeyeria Xiyukannemeyeria_brevirostris ))))))((Angonisaurus_cruickshanki (Ufudocyclops_mukanelai ((Argodicynodon_boreni (Placerias_hesternus Moghreberia_nmachouensis ))(Stahleckeria_potens (Sangusaurus_parringtonii (Ischigualastia_jenseni Jachaleria_candelariensis ))))))(Dinodontosaurus_tener (Dinodontosaurus_brevirostris MCP_1645_PV ))))))))*
(Aulacephalodon_bainii (Dicynodon_angielczyki ((Lystrosaurus_declivis Lystrosaurus_murrayi )((Shansiodon (Vinceria_andina (Tetragonias_njalilus Rhinodicynodon_gracile )))((Rhadiodromus ((Acratophorus_argentinensis Dolichuranus_primaevus )((Wadiasaurus_indicus (Shaanbeikannemeyeria (Kannemeyeria_simocephalus Kannemeyeria_lophorhinus )))(Sinokannemeyeria (Parakannemeyeria Xiyukannemeyeria_brevirostris )))))((Angonisaurus_cruickshanki (Ufudocyclops_mukanelai ((Argodicynodon_boreni (Placerias_hesternus Moghreberia_nmachouensis ))(Stahleckeria_potens (Sangusaurus_parringtonii (Ischigualastia_jenseni Jachaleria_candelariensis ))))))(Dinodontosaurus_tener (Dinodontosaurus_brevirostris MCP_1645_PV ))))))))*
(Aulacephalodon_bainii (Dicynodon_angielczyki ((Lystrosaurus_declivis Lystrosaurus_murrayi )((Shansiodon (Vinceria_andina (Tetragonias_njalilus Rhinodicynodon_gracile )))((Rhadiodromus (Acratophorus_argentinensis ((Wadiasaurus_indicus (Dolichuranus_primaevus (Shaanbeikannemeyeria (Kannemeyeria_simocephalus Kannemeyeria_lophorhinus ))))(Sinokannemeyeria (Parakannemeyeria Xiyukannemeyeria_brevirostris )))))((Angonisaurus_cruickshanki (Ufudocyclops_mukanelai ((Argodicynodon_boreni (Placerias_hesternus Moghreberia_nmachouensis ))(Stahleckeria_potens (Sangusaurus_parringtonii (Ischigualastia_jenseni Jachaleria_candelariensis ))))))(Dinodontosaurus_tener (Dinodontosaurus_brevirostris MCP_1645_PV ))))))))*
(Aulacephalodon_bainii ((Dicynodon_angielczyki ((Vinceria_andina (Shansiodon (Tetragonias_njalilus Rhinodicynodon_gracile )))((Rhadiodromus ((Acratophorus_argentinensis (Sinokannemeyeria (Parakannemeyeria Xiyukannemeyeria_brevirostris )))(Wadiasaurus_indicus (Shaanbeikannemeyeria (Kannemeyeria_simocephalus Kannemeyeria_lophorhinus )))))((Dolichuranus_primaevus (Dinodontosaurus_tener (Dinodontosaurus_brevirostris MCP_1645_PV )))(Angonisaurus_cruickshanki (((Ufudocyclops_mukanelai Stahleckeria_potens )(Sangusaurus_parringtonii (Ischigualastia_jenseni Jachaleria_candelariensis )))(Argodicynodon_boreni (Placerias_hesternus Moghreberia_nmachouensis ))))))))(Lystrosaurus_declivis Lystrosaurus_murrayi )))*
(Aulacephalodon_bainii (Dicynodon_angielczyki ((Lystrosaurus_declivis Lystrosaurus_murrayi )((Vinceria_andina (Shansiodon (Tetragonias_njalilus Rhinodicynodon_gracile )))((Rhadiodromus (Acratophorus_argentinensis (((Shaanbeikannemeyeria (Kannemeyeria_simocephalus Kannemeyeria_lophorhinus ))(Dolichuranus_primaevus Wadiasaurus_indicus ))(Sinokannemeyeria (Parakannemeyeria Xiyukannemeyeria_brevirostris )))))((Angonisaurus_cruickshanki (((Ufudocyclops_mukanelai Stahleckeria_potens )(Sangusaurus_parringtonii (Ischigualastia_jenseni Jachaleria_candelariensis )))(Argodicynodon_boreni (Placerias_hesternus Moghreberia_nmachouensis ))))(Dinodontosaurus_tener (Dinodontosaurus_brevirostris MCP_1645_PV ))))))))*
(Aulacephalodon_bainii (Dicynodon_angielczyki ((Lystrosaurus_declivis Lystrosaurus_murrayi )((Vinceria_andina (Shansiodon (Tetragonias_njalilus Rhinodicynodon_gracile )))(((Rhadiodromus (Acratophorus_argentinensis (Dolichuranus_primaevus (Wadiasaurus_indicus (Shaanbeikannemeyeria (Kannemeyeria_simocephalus Kannemeyeria_lophorhinus ))))))(Sinokannemeyeria (Parakannemeyeria Xiyukannemeyeria_brevirostris )))((Angonisaurus_cruickshanki (((Ufudocyclops_mukanelai Stahleckeria_potens )(Sangusaurus_parringtonii (Ischigualastia_jenseni Jachaleria_candelariensis )))(Argodicynodon_boreni (Placerias_hesternus Moghreberia_nmachouensis ))))(Dinodontosaurus_tener (Dinodontosaurus_brevirostris MCP_1645_PV ))))))))*
(Aulacephalodon_bainii (Dicynodon_angielczyki ((Lystrosaurus_declivis Lystrosaurus_murrayi )((Vinceria_andina (Shansiodon (Tetragonias_njalilus Rhinodicynodon_gracile )))((Rhadiodromus (((Acratophorus_argentinensis Wadiasaurus_indicus )(Sinokannemeyeria (Parakannemeyeria Xiyukannemeyeria_brevirostris )))(Shaanbeikannemeyeria (Kannemeyeria_simocephalus Kannemeyeria_lophorhinus ))))((Dolichuranus_primaevus (Dinodontosaurus_tener (Dinodontosaurus_brevirostris MCP_1645_PV )))(Angonisaurus_cruickshanki (((Ufudocyclops_mukanelai Stahleckeria_potens )(Sangusaurus_parringtonii (Ischigualastia_jenseni Jachaleria_candelariensis )))(Argodicynodon_boreni (Placerias_hesternus Moghreberia_nmachouensis ))))))))))*
(Aulacephalodon_bainii (Dicynodon_angielczyki ((Lystrosaurus_declivis Lystrosaurus_murrayi )((Vinceria_andina (Shansiodon (Tetragonias_njalilus Rhinodicynodon_gracile )))((Rhadiodromus (((Sinokannemeyeria (Acratophorus_argentinensis Wadiasaurus_indicus ))(Parakannemeyeria Xiyukannemeyeria_brevirostris ))(Shaanbeikannemeyeria (Kannemeyeria_simocephalus Kannemeyeria_lophorhinus ))))((Dolichuranus_primaevus (Dinodontosaurus_tener (Dinodontosaurus_brevirostris MCP_1645_PV )))(Angonisaurus_cruickshanki (((Ufudocyclops_mukanelai Stahleckeria_potens )(Sangusaurus_parringtonii (Ischigualastia_jenseni Jachaleria_candelariensis )))(Argodicynodon_boreni (Placerias_hesternus Moghreberia_nmachouensis ))))))))))*
(Aulacephalodon_bainii (Dicynodon_angielczyki ((Lystrosaurus_declivis Lystrosaurus_murrayi )((Vinceria_andina (Shansiodon (Tetragonias_njalilus Rhinodicynodon_gracile )))((Rhadiodromus (((Acratophorus_argentinensis (Sinokannemeyeria Wadiasaurus_indicus ))(Parakannemeyeria Xiyukannemeyeria_brevirostris ))(Shaanbeikannemeyeria (Kannemeyeria_simocephalus Kannemeyeria_lophorhinus ))))((Dolichuranus_primaevus (Dinodontosaurus_tener (Dinodontosaurus_brevirostris MCP_1645_PV )))(Angonisaurus_cruickshanki (((Ufudocyclops_mukanelai Stahleckeria_potens )(Sangusaurus_parringtonii (Ischigualastia_jenseni Jachaleria_candelariensis )))(Argodicynodon_boreni (Placerias_hesternus Moghreberia_nmachouensis ))))))))))*
(Aulacephalodon_bainii (Dicynodon_angielczyki ((Lystrosaurus_declivis Lystrosaurus_murrayi )((Vinceria_andina (Shansiodon (Tetragonias_njalilus Rhinodicynodon_gracile )))(((Rhadiodromus ((Sinokannemeyeria (Acratophorus_argentinensis Wadiasaurus_indicus ))(Parakannemeyeria Xiyukannemeyeria_brevirostris )))(Shaanbeikannemeyeria (Kannemeyeria_simocephalus Kannemeyeria_lophorhinus )))((Dolichuranus_primaevus (Dinodontosaurus_tener (Dinodontosaurus_brevirostris MCP_1645_PV )))(Angonisaurus_cruickshanki (((Ufudocyclops_mukanelai Stahleckeria_potens )(Sangusaurus_parringtonii (Ischigualastia_jenseni Jachaleria_candelariensis )))(Argodicynodon_boreni (Placerias_hesternus Moghreberia_nmachouensis ))))))))))*
(Aulacephalodon_bainii (Dicynodon_angielczyki ((Lystrosaurus_declivis Lystrosaurus_murrayi )((Vinceria_andina (Shansiodon (Tetragonias_njalilus Rhinodicynodon_gracile )))((((Sinokannemeyeria (Acratophorus_argentinensis Wadiasaurus_indicus ))(Parakannemeyeria Xiyukannemeyeria_brevirostris ))(Rhadiodromus (Shaanbeikannemeyeria (Kannemeyeria_simocephalus Kannemeyeria_lophorhinus ))))((Dolichuranus_primaevus (Dinodontosaurus_tener (Dinodontosaurus_brevirostris MCP_1645_PV )))(Angonisaurus_cruickshanki (((Ufudocyclops_mukanelai Stahleckeria_potens )(Sangusaurus_parringtonii (Ischigualastia_jenseni Jachaleria_candelariensis )))(Argodicynodon_boreni (Placerias_hesternus Moghreberia_nmachouensis ))))))))))*
(Aulacephalodon_bainii (Dicynodon_angielczyki ((Lystrosaurus_declivis Lystrosaurus_murrayi )((Vinceria_andina (Shansiodon (Tetragonias_njalilus Rhinodicynodon_gracile )))(((Rhadiodromus ((Sinokannemeyeria (Acratophorus_argentinensis Wadiasaurus_indicus ))(Parakannemeyeria Xiyukannemeyeria_brevirostris )))(Shaanbeikannemeyeria (Kannemeyeria_simocephalus Kannemeyeria_lophorhinus )))((Dolichuranus_primaevus (Dinodontosaurus_tener (Dinodontosaurus_brevirostris MCP_1645_PV )))(Angonisaurus_cruickshanki (((Ufudocyclops_mukanelai Stahleckeria_potens )(Sangusaurus_parringtonii (Ischigualastia_jenseni Jachaleria_candelariensis )))(Placerias_hesternus (Moghreberia_nmachouensis Argodicynodon_boreni ))))))))))*
(Aulacephalodon_bainii (Dicynodon_angielczyki ((Lystrosaurus_declivis Lystrosaurus_murrayi )((Vinceria_andina (Shansiodon (Tetragonias_njalilus Rhinodicynodon_gracile )))((Rhadiodromus ((Acratophorus_argentinensis (Sinokannemeyeria (Parakannemeyeria Xiyukannemeyeria_brevirostris )))(Wadiasaurus_indicus (Shaanbeikannemeyeria (Kannemeyeria_simocephalus Kannemeyeria_lophorhinus )))))((Dolichuranus_primaevus (Dinodontosaurus_tener (Dinodontosaurus_brevirostris MCP_1645_PV )))(Angonisaurus_cruickshanki (((Ufudocyclops_mukanelai Stahleckeria_potens )(Sangusaurus_parringtonii (Ischigualastia_jenseni Jachaleria_candelariensis )))(Placerias_hesternus (Moghreberia_nmachouensis Argodicynodon_boreni ))))))))))*
(Aulacephalodon_bainii (Dicynodon_angielczyki ((Lystrosaurus_declivis Lystrosaurus_murrayi )((Vinceria_andina (Shansiodon (Tetragonias_njalilus Rhinodicynodon_gracile )))((Rhadiodromus (((Acratophorus_argentinensis Wadiasaurus_indicus )(Sinokannemeyeria (Parakannemeyeria Xiyukannemeyeria_brevirostris )))(Dolichuranus_primaevus (Shaanbeikannemeyeria (Kannemeyeria_simocephalus Kannemeyeria_lophorhinus )))))((Angonisaurus_cruickshanki (((Ufudocyclops_mukanelai Stahleckeria_potens )(Sangusaurus_parringtonii (Ischigualastia_jenseni Jachaleria_candelariensis )))(Placerias_hesternus (Moghreberia_nmachouensis Argodicynodon_boreni ))))(Dinodontosaurus_tener (Dinodontosaurus_brevirostris MCP_1645_PV ))))))))*
(Aulacephalodon_bainii (Dicynodon_angielczyki ((Lystrosaurus_declivis Lystrosaurus_murrayi )((Vinceria_andina (Shansiodon (Tetragonias_njalilus (Rhinodicynodon_gracile ((Angonisaurus_cruickshanki (((Ufudocyclops_mukanelai Stahleckeria_potens )(Sangusaurus_parringtonii (Ischigualastia_jenseni Jachaleria_candelariensis )))(Placerias_hesternus (Moghreberia_nmachouensis Argodicynodon_boreni ))))(Dinodontosaurus_tener (Dinodontosaurus_brevirostris MCP_1645_PV )))))))(Rhadiodromus ((Acratophorus_argentinensis (Sinokannemeyeria (Parakannemeyeria Xiyukannemeyeria_brevirostris )))(Dolichuranus_primaevus (Wadiasaurus_indicus (Shaanbeikannemeyeria (Kannemeyeria_simocephalus Kannemeyeria_lophorhinus ))))))))))*
(Aulacephalodon_bainii (Dicynodon_angielczyki ((Lystrosaurus_declivis Lystrosaurus_murrayi )((Shansiodon (Vinceria_andina (Tetragonias_njalilus Rhinodicynodon_gracile )))(((Parakannemeyeria (Xiyukannemeyeria_brevirostris (Acratophorus_argentinensis Sinokannemeyeria )))(Rhadiodromus (Dolichuranus_primaevus (Wadiasaurus_indicus (Shaanbeikannemeyeria (Kannemeyeria_simocephalus Kannemeyeria_lophorhinus ))))))((Angonisaurus_cruickshanki (((Ufudocyclops_mukanelai Stahleckeria_potens )(Sangusaurus_parringtonii (Ischigualastia_jenseni Jachaleria_candelariensis )))(Argodicynodon_boreni (Placerias_hesternus Moghreberia_nmachouensis ))))(Dinodontosaurus_tener (Dinodontosaurus_brevirostris MCP_1645_PV ))))))))*
(Aulacephalodon_bainii (Dicynodon_angielczyki ((Lystrosaurus_declivis Lystrosaurus_murrayi )((Shansiodon (Vinceria_andina (Tetragonias_njalilus Rhinodicynodon_gracile )))((Acratophorus_argentinensis ((Rhadiodromus (Dolichuranus_primaevus (Wadiasaurus_indicus (Shaanbeikannemeyeria (Kannemeyeria_simocephalus Kannemeyeria_lophorhinus )))))(Parakannemeyeria (Sinokannemeyeria Xiyukannemeyeria_brevirostris ))))((Angonisaurus_cruickshanki (((Ufudocyclops_mukanelai Stahleckeria_potens )(Sangusaurus_parringtonii (Ischigualastia_jenseni Jachaleria_candelariensis )))(Argodicynodon_boreni (Placerias_hesternus Moghreberia_nmachouensis ))))(Dinodontosaurus_tener (Dinodontosaurus_brevirostris MCP_1645_PV ))))))))*
(Aulacephalodon_bainii (Dicynodon_angielczyki ((Lystrosaurus_declivis Lystrosaurus_murrayi )((Shansiodon (Vinceria_andina (Tetragonias_njalilus Rhinodicynodon_gracile )))(((Acratophorus_argentinensis (Rhadiodromus (Dolichuranus_primaevus (Wadiasaurus_indicus (Shaanbeikannemeyeria (Kannemeyeria_simocephalus Kannemeyeria_lophorhinus ))))))(Parakannemeyeria (Sinokannemeyeria Xiyukannemeyeria_brevirostris )))((Angonisaurus_cruickshanki (((Ufudocyclops_mukanelai Stahleckeria_potens )(Sangusaurus_parringtonii (Ischigualastia_jenseni Jachaleria_candelariensis )))(Argodicynodon_boreni (Placerias_hesternus Moghreberia_nmachouensis ))))(Dinodontosaurus_tener (Dinodontosaurus_brevirostris MCP_1645_PV ))))))))*
(Aulacephalodon_bainii (Dicynodon_angielczyki ((Lystrosaurus_declivis Lystrosaurus_murrayi )((Shansiodon (Vinceria_andina (Tetragonias_njalilus Rhinodicynodon_gracile )))((Acratophorus_argentinensis (Rhadiodromus (Dolichuranus_primaevus (Wadiasaurus_indicus (Shaanbeikannemeyeria (Kannemeyeria_simocephalus Kannemeyeria_lophorhinus )))))(Parakannemeyeria (Sinokannemeyeria Xiyukannemeyeria_brevirostris )))((Angonisaurus_cruickshanki (((Ufudocyclops_mukanelai Stahleckeria_potens )(Sangusaurus_parringtonii (Ischigualastia_jenseni Jachaleria_candelariensis )))(Argodicynodon_boreni (Placerias_hesternus Moghreberia_nmachouensis ))))(Dinodontosaurus_tener (Dinodontosaurus_brevirostris MCP_1645_PV ))))))))*
(Aulacephalodon_bainii (Dicynodon_angielczyki ((Lystrosaurus_declivis Lystrosaurus_murrayi )((Shansiodon (Vinceria_andina (Tetragonias_njalilus Rhinodicynodon_gracile )))(((Rhadiodromus (Acratophorus_argentinensis (Dolichuranus_primaevus (Wadiasaurus_indicus (Shaanbeikannemeyeria (Kannemeyeria_simocephalus Kannemeyeria_lophorhinus ))))))(Parakannemeyeria (Sinokannemeyeria Xiyukannemeyeria_brevirostris )))((Angonisaurus_cruickshanki (((Ufudocyclops_mukanelai Stahleckeria_potens )(Sangusaurus_parringtonii (Ischigualastia_jenseni Jachaleria_candelariensis )))(Argodicynodon_boreni (Placerias_hesternus Moghreberia_nmachouensis ))))(Dinodontosaurus_tener (Dinodontosaurus_brevirostris MCP_1645_PV ))))))))*
(Aulacephalodon_bainii (Dicynodon_angielczyki ((Lystrosaurus_declivis Lystrosaurus_murrayi )((Shansiodon (Vinceria_andina (Tetragonias_njalilus Rhinodicynodon_gracile )))((((Acratophorus_argentinensis Rhadiodromus )(Dolichuranus_primaevus (Wadiasaurus_indicus (Shaanbeikannemeyeria (Kannemeyeria_simocephalus Kannemeyeria_lophorhinus )))))(Parakannemeyeria (Sinokannemeyeria Xiyukannemeyeria_brevirostris )))((Angonisaurus_cruickshanki (((Ufudocyclops_mukanelai Stahleckeria_potens )(Sangusaurus_parringtonii (Ischigualastia_jenseni Jachaleria_candelariensis )))(Argodicynodon_boreni (Placerias_hesternus Moghreberia_nmachouensis ))))(Dinodontosaurus_tener (Dinodontosaurus_brevirostris MCP_1645_PV ))))))))*
(Aulacephalodon_bainii (Dicynodon_angielczyki ((Lystrosaurus_declivis Lystrosaurus_murrayi )((Shansiodon (Vinceria_andina (Tetragonias_njalilus Rhinodicynodon_gracile )))(((Rhadiodromus (Dolichuranus_primaevus (Acratophorus_argentinensis (Wadiasaurus_indicus (Shaanbeikannemeyeria (Kannemeyeria_simocephalus Kannemeyeria_lophorhinus ))))))(Parakannemeyeria (Sinokannemeyeria Xiyukannemeyeria_brevirostris )))((Angonisaurus_cruickshanki (((Ufudocyclops_mukanelai Stahleckeria_potens )(Sangusaurus_parringtonii (Ischigualastia_jenseni Jachaleria_candelariensis )))(Argodicynodon_boreni (Placerias_hesternus Moghreberia_nmachouensis ))))(Dinodontosaurus_tener (Dinodontosaurus_brevirostris MCP_1645_PV ))))))))*
(Aulacephalodon_bainii (Dicynodon_angielczyki ((Lystrosaurus_declivis Lystrosaurus_murrayi )((Shansiodon (Vinceria_andina (Tetragonias_njalilus Rhinodicynodon_gracile )))(((Rhadiodromus ((Acratophorus_argentinensis Dolichuranus_primaevus )(Wadiasaurus_indicus (Shaanbeikannemeyeria (Kannemeyeria_simocephalus Kannemeyeria_lophorhinus )))))(Parakannemeyeria (Sinokannemeyeria Xiyukannemeyeria_brevirostris )))((Angonisaurus_cruickshanki (((Ufudocyclops_mukanelai Stahleckeria_potens )(Sangusaurus_parringtonii (Ischigualastia_jenseni Jachaleria_candelariensis )))(Argodicynodon_boreni (Placerias_hesternus Moghreberia_nmachouensis ))))(Dinodontosaurus_tener (Dinodontosaurus_brevirostris MCP_1645_PV ))))))))*
(Aulacephalodon_bainii (Dicynodon_angielczyki ((Lystrosaurus_declivis Lystrosaurus_murrayi )((Shansiodon (Vinceria_andina (Tetragonias_njalilus Rhinodicynodon_gracile )))((Acratophorus_argentinensis ((Rhadiodromus (Dolichuranus_primaevus (Wadiasaurus_indicus (Shaanbeikannemeyeria (Kannemeyeria_simocephalus Kannemeyeria_lophorhinus )))))(Sinokannemeyeria (Parakannemeyeria Xiyukannemeyeria_brevirostris ))))((Angonisaurus_cruickshanki (((Ufudocyclops_mukanelai Stahleckeria_potens )(Sangusaurus_parringtonii (Ischigualastia_jenseni Jachaleria_candelariensis )))(Argodicynodon_boreni (Placerias_hesternus Moghreberia_nmachouensis ))))(Dinodontosaurus_tener (Dinodontosaurus_brevirostris MCP_1645_PV ))))))))*
(Aulacephalodon_bainii (Dicynodon_angielczyki ((Lystrosaurus_declivis Lystrosaurus_murrayi )((Shansiodon (Vinceria_andina (Tetragonias_njalilus Rhinodicynodon_gracile )))((Acratophorus_argentinensis ((Rhadiodromus (Shaanbeikannemeyeria (Dolichuranus_primaevus (Wadiasaurus_indicus (Kannemeyeria_simocephalus Kannemeyeria_lophorhinus )))))(Sinokannemeyeria (Parakannemeyeria Xiyukannemeyeria_brevirostris ))))((Angonisaurus_cruickshanki (((Ufudocyclops_mukanelai Stahleckeria_potens )(Sangusaurus_parringtonii (Ischigualastia_jenseni Jachaleria_candelariensis )))(Argodicynodon_boreni (Placerias_hesternus Moghreberia_nmachouensis ))))(Dinodontosaurus_tener (Dinodontosaurus_brevirostris MCP_1645_PV ))))))))*
(Aulacephalodon_bainii (Dicynodon_angielczyki ((Lystrosaurus_declivis Lystrosaurus_murrayi )((((Rhadiodromus (Dolichuranus_primaevus (((Shansiodon Rhinodicynodon_gracile )(Tetragonias_njalilus Vinceria_andina ))(Dinodontosaurus_tener (Dinodontosaurus_brevirostris MCP_1645_PV )))))(Shaanbeikannemeyeria (Kannemeyeria_simocephalus Kannemeyeria_lophorhinus )))((Sinokannemeyeria (Acratophorus_argentinensis Wadiasaurus_indicus ))(Parakannemeyeria Xiyukannemeyeria_brevirostris )))(Angonisaurus_cruickshanki (Ufudocyclops_mukanelai ((Stahleckeria_potens (Argodicynodon_boreni (Placerias_hesternus Moghreberia_nmachouensis )))(Sangusaurus_parringtonii (Ischigualastia_jenseni Jachaleria_candelariensis )))))))))*
(Aulacephalodon_bainii (Dicynodon_angielczyki ((Lystrosaurus_declivis Lystrosaurus_murrayi )(((((Shansiodon Rhinodicynodon_gracile )(Tetragonias_njalilus Vinceria_andina ))(Dinodontosaurus_tener (Dinodontosaurus_brevirostris MCP_1645_PV )))(((Sinokannemeyeria (Acratophorus_argentinensis Wadiasaurus_indicus ))(Parakannemeyeria Xiyukannemeyeria_brevirostris ))((Shaanbeikannemeyeria (Kannemeyeria_simocephalus Kannemeyeria_lophorhinus ))(Dolichuranus_primaevus Rhadiodromus ))))(Angonisaurus_cruickshanki (Ufudocyclops_mukanelai ((Stahleckeria_potens (Argodicynodon_boreni (Placerias_hesternus Moghreberia_nmachouensis )))(Sangusaurus_parringtonii (Ischigualastia_jenseni Jachaleria_candelariensis )))))))))*
(Aulacephalodon_bainii (Dicynodon_angielczyki ((Lystrosaurus_declivis Lystrosaurus_murrayi )((((Shansiodon Rhinodicynodon_gracile )(Tetragonias_njalilus Vinceria_andina ))((Dolichuranus_primaevus (Rhadiodromus (((Sinokannemeyeria (Acratophorus_argentinensis Wadiasaurus_indicus ))(Parakannemeyeria Xiyukannemeyeria_brevirostris ))(Shaanbeikannemeyeria (Kannemeyeria_simocephalus Kannemeyeria_lophorhinus )))))(Dinodontosaurus_tener (Dinodontosaurus_brevirostris MCP_1645_PV ))))(Angonisaurus_cruickshanki (Ufudocyclops_mukanelai ((Stahleckeria_potens (Argodicynodon_boreni (Placerias_hesternus Moghreberia_nmachouensis )))(Sangusaurus_parringtonii (Ischigualastia_jenseni Jachaleria_candelariensis )))))))))*
(Aulacephalodon_bainii (Dicynodon_angielczyki ((Lystrosaurus_declivis Lystrosaurus_murrayi )((Shansiodon (Rhinodicynodon_gracile ((Tetragonias_njalilus Vinceria_andina )((Dolichuranus_primaevus (Rhadiodromus (((Sinokannemeyeria (Acratophorus_argentinensis Wadiasaurus_indicus ))(Parakannemeyeria Xiyukannemeyeria_brevirostris ))(Shaanbeikannemeyeria (Kannemeyeria_simocephalus Kannemeyeria_lophorhinus )))))(Dinodontosaurus_tener (Dinodontosaurus_brevirostris MCP_1645_PV ))))))(Angonisaurus_cruickshanki (Ufudocyclops_mukanelai ((Stahleckeria_potens (Argodicynodon_boreni (Placerias_hesternus Moghreberia_nmachouensis )))(Sangusaurus_parringtonii (Ischigualastia_jenseni Jachaleria_candelariensis )))))))))*
(Aulacephalodon_bainii (Dicynodon_angielczyki ((Lystrosaurus_declivis Lystrosaurus_murrayi )((Shansiodon (Rhinodicynodon_gracile ((Tetragonias_njalilus Vinceria_andina )((Dolichuranus_primaevus (Rhadiodromus (((Acratophorus_argentinensis Wadiasaurus_indicus )(Sinokannemeyeria (Parakannemeyeria Xiyukannemeyeria_brevirostris )))(Shaanbeikannemeyeria (Kannemeyeria_simocephalus Kannemeyeria_lophorhinus )))))(Dinodontosaurus_tener (Dinodontosaurus_brevirostris MCP_1645_PV ))))))(Angonisaurus_cruickshanki (Ufudocyclops_mukanelai ((Stahleckeria_potens (Argodicynodon_boreni (Placerias_hesternus Moghreberia_nmachouensis )))(Sangusaurus_parringtonii (Ischigualastia_jenseni Jachaleria_candelariensis )))))))))*
(Aulacephalodon_bainii (Dicynodon_angielczyki ((Lystrosaurus_declivis Lystrosaurus_murrayi )(Shansiodon (Rhinodicynodon_gracile ((Tetragonias_njalilus Vinceria_andina )(((Dolichuranus_primaevus (Rhadiodromus (((Sinokannemeyeria (Acratophorus_argentinensis Wadiasaurus_indicus ))(Parakannemeyeria Xiyukannemeyeria_brevirostris ))(Shaanbeikannemeyeria (Kannemeyeria_simocephalus Kannemeyeria_lophorhinus )))))(Dinodontosaurus_tener (Dinodontosaurus_brevirostris MCP_1645_PV )))(Angonisaurus_cruickshanki (Ufudocyclops_mukanelai ((Stahleckeria_potens (Argodicynodon_boreni (Placerias_hesternus Moghreberia_nmachouensis )))(Sangusaurus_parringtonii (Ischigualastia_jenseni Jachaleria_candelariensis ))))))))))))*
(Aulacephalodon_bainii (Dicynodon_angielczyki ((Lystrosaurus_declivis Lystrosaurus_murrayi )((Shansiodon (Rhinodicynodon_gracile ((Tetragonias_njalilus Vinceria_andina )((Dolichuranus_primaevus (Rhadiodromus (((Acratophorus_argentinensis (Sinokannemeyeria Wadiasaurus_indicus ))(Parakannemeyeria Xiyukannemeyeria_brevirostris ))(Shaanbeikannemeyeria (Kannemeyeria_simocephalus Kannemeyeria_lophorhinus )))))(Dinodontosaurus_tener (Dinodontosaurus_brevirostris MCP_1645_PV ))))))(Angonisaurus_cruickshanki (Ufudocyclops_mukanelai ((Stahleckeria_potens (Argodicynodon_boreni (Placerias_hesternus Moghreberia_nmachouensis )))(Sangusaurus_parringtonii (Ischigualastia_jenseni Jachaleria_candelariensis )))))))))*
(Aulacephalodon_bainii (Dicynodon_angielczyki ((Lystrosaurus_declivis Lystrosaurus_murrayi )(((((Shansiodon Rhinodicynodon_gracile )(Tetragonias_njalilus Vinceria_andina ))(Dinodontosaurus_tener (Dinodontosaurus_brevirostris MCP_1645_PV )))((Acratophorus_argentinensis (Sinokannemeyeria Wadiasaurus_indicus ))((Shaanbeikannemeyeria (Kannemeyeria_simocephalus Kannemeyeria_lophorhinus ))(Dolichuranus_primaevus Rhadiodromus ))(Parakannemeyeria Xiyukannemeyeria_brevirostris )))(Angonisaurus_cruickshanki (Ufudocyclops_mukanelai ((Stahleckeria_potens (Argodicynodon_boreni (Placerias_hesternus Moghreberia_nmachouensis )))(Sangusaurus_parringtonii (Ischigualastia_jenseni Jachaleria_candelariensis )))))))))*
(Aulacephalodon_bainii (Dicynodon_angielczyki ((Lystrosaurus_declivis Lystrosaurus_murrayi )(((((Shansiodon Rhinodicynodon_gracile )(Tetragonias_njalilus Vinceria_andina ))(Dinodontosaurus_tener (Dinodontosaurus_brevirostris MCP_1645_PV )))(((Sinokannemeyeria (Acratophorus_argentinensis Wadiasaurus_indicus ))(Parakannemeyeria Xiyukannemeyeria_brevirostris ))(Rhadiodromus (Shaanbeikannemeyeria (Dolichuranus_primaevus (Kannemeyeria_simocephalus Kannemeyeria_lophorhinus ))))))(Angonisaurus_cruickshanki (Ufudocyclops_mukanelai ((Stahleckeria_potens (Argodicynodon_boreni (Placerias_hesternus Moghreberia_nmachouensis )))(Sangusaurus_parringtonii (Ischigualastia_jenseni Jachaleria_candelariensis )))))))))*
(Aulacephalodon_bainii (Dicynodon_angielczyki ((Lystrosaurus_declivis Lystrosaurus_murrayi )((((Shansiodon Rhinodicynodon_gracile )(Tetragonias_njalilus Vinceria_andina ))((((Sinokannemeyeria (Acratophorus_argentinensis Wadiasaurus_indicus ))(Parakannemeyeria Xiyukannemeyeria_brevirostris ))((Shaanbeikannemeyeria (Kannemeyeria_simocephalus Kannemeyeria_lophorhinus ))(Dolichuranus_primaevus Rhadiodromus )))(Dinodontosaurus_tener (Dinodontosaurus_brevirostris MCP_1645_PV ))))(Angonisaurus_cruickshanki (Ufudocyclops_mukanelai ((Stahleckeria_potens (Argodicynodon_boreni (Placerias_hesternus Moghreberia_nmachouensis )))(Sangusaurus_parringtonii (Ischigualastia_jenseni Jachaleria_candelariensis )))))))))*
(Aulacephalodon_bainii (Dicynodon_angielczyki ((Lystrosaurus_declivis Lystrosaurus_murrayi )(((Vinceria_andina (Tetragonias_njalilus (Shansiodon Rhinodicynodon_gracile )))((((Sinokannemeyeria (Acratophorus_argentinensis Wadiasaurus_indicus ))(Parakannemeyeria Xiyukannemeyeria_brevirostris ))((Shaanbeikannemeyeria (Kannemeyeria_simocephalus Kannemeyeria_lophorhinus ))(Dolichuranus_primaevus Rhadiodromus )))(Dinodontosaurus_tener (Dinodontosaurus_brevirostris MCP_1645_PV ))))(Angonisaurus_cruickshanki (Ufudocyclops_mukanelai ((Stahleckeria_potens (Argodicynodon_boreni (Placerias_hesternus Moghreberia_nmachouensis )))(Sangusaurus_parringtonii (Ischigualastia_jenseni Jachaleria_candelariensis )))))))))*
(Aulacephalodon_bainii (Dicynodon_angielczyki ((Lystrosaurus_declivis Lystrosaurus_murrayi )(((Shansiodon (Rhinodicynodon_gracile (Tetragonias_njalilus Vinceria_andina )))((((Sinokannemeyeria (Acratophorus_argentinensis Wadiasaurus_indicus ))(Parakannemeyeria Xiyukannemeyeria_brevirostris ))((Shaanbeikannemeyeria (Kannemeyeria_simocephalus Kannemeyeria_lophorhinus ))(Dolichuranus_primaevus Rhadiodromus )))(Dinodontosaurus_tener (Dinodontosaurus_brevirostris MCP_1645_PV ))))(Angonisaurus_cruickshanki (Ufudocyclops_mukanelai ((Stahleckeria_potens (Argodicynodon_boreni (Placerias_hesternus Moghreberia_nmachouensis )))(Sangusaurus_parringtonii (Ischigualastia_jenseni Jachaleria_candelariensis )))))))))*
(Aulacephalodon_bainii (Dicynodon_angielczyki ((Lystrosaurus_declivis Lystrosaurus_murrayi )(((Vinceria_andina (Tetragonias_njalilus (Shansiodon Rhinodicynodon_gracile )))((Dolichuranus_primaevus (Rhadiodromus (((Sinokannemeyeria (Acratophorus_argentinensis Wadiasaurus_indicus ))(Parakannemeyeria Xiyukannemeyeria_brevirostris ))(Shaanbeikannemeyeria (Kannemeyeria_simocephalus Kannemeyeria_lophorhinus )))))(Dinodontosaurus_tener (Dinodontosaurus_brevirostris MCP_1645_PV ))))(Angonisaurus_cruickshanki (Ufudocyclops_mukanelai ((Stahleckeria_potens (Argodicynodon_boreni (Placerias_hesternus Moghreberia_nmachouensis )))(Sangusaurus_parringtonii (Ischigualastia_jenseni Jachaleria_candelariensis )))))))))*
(Aulacephalodon_bainii (Dicynodon_angielczyki ((Lystrosaurus_declivis Lystrosaurus_murrayi )(((Vinceria_andina (Tetragonias_njalilus (Shansiodon Rhinodicynodon_gracile )))((Dolichuranus_primaevus (Rhadiodromus (((Acratophorus_argentinensis (Sinokannemeyeria Wadiasaurus_indicus ))(Parakannemeyeria Xiyukannemeyeria_brevirostris ))(Shaanbeikannemeyeria (Kannemeyeria_simocephalus Kannemeyeria_lophorhinus )))))(Dinodontosaurus_tener (Dinodontosaurus_brevirostris MCP_1645_PV ))))(Angonisaurus_cruickshanki (Ufudocyclops_mukanelai ((Stahleckeria_potens (Argodicynodon_boreni (Placerias_hesternus Moghreberia_nmachouensis )))(Sangusaurus_parringtonii (Ischigualastia_jenseni Jachaleria_candelariensis )))))))))*
(Aulacephalodon_bainii ((Dicynodon_angielczyki (Shansiodon (Rhinodicynodon_gracile (Tetragonias_njalilus (Vinceria_andina (((Dolichuranus_primaevus (Rhadiodromus (((Sinokannemeyeria (Acratophorus_argentinensis Wadiasaurus_indicus ))(Parakannemeyeria Xiyukannemeyeria_brevirostris ))(Shaanbeikannemeyeria (Kannemeyeria_simocephalus Kannemeyeria_lophorhinus )))))(Dinodontosaurus_tener (Dinodontosaurus_brevirostris MCP_1645_PV )))(Angonisaurus_cruickshanki (Ufudocyclops_mukanelai ((Stahleckeria_potens (Argodicynodon_boreni (Placerias_hesternus Moghreberia_nmachouensis )))(Sangusaurus_parringtonii (Ischigualastia_jenseni Jachaleria_candelariensis )))))))))))(Lystrosaurus_declivis Lystrosaurus_murrayi )))*
(Aulacephalodon_bainii ((Dicynodon_angielczyki (Shansiodon (Rhinodicynodon_gracile (Tetragonias_njalilus (Vinceria_andina (((Dolichuranus_primaevus (Rhadiodromus (((Acratophorus_argentinensis Wadiasaurus_indicus )(Sinokannemeyeria (Parakannemeyeria Xiyukannemeyeria_brevirostris )))(Shaanbeikannemeyeria (Kannemeyeria_simocephalus Kannemeyeria_lophorhinus )))))(Dinodontosaurus_tener (Dinodontosaurus_brevirostris MCP_1645_PV )))(Angonisaurus_cruickshanki (Ufudocyclops_mukanelai ((Stahleckeria_potens (Argodicynodon_boreni (Placerias_hesternus Moghreberia_nmachouensis )))(Sangusaurus_parringtonii (Ischigualastia_jenseni Jachaleria_candelariensis )))))))))))(Lystrosaurus_declivis Lystrosaurus_murrayi )))*
(Aulacephalodon_bainii ((Dicynodon_angielczyki (Shansiodon (Rhinodicynodon_gracile (Tetragonias_njalilus (Vinceria_andina (((Dolichuranus_primaevus (Rhadiodromus ((Parakannemeyeria (Xiyukannemeyeria_brevirostris (Sinokannemeyeria (Acratophorus_argentinensis Wadiasaurus_indicus ))))(Shaanbeikannemeyeria (Kannemeyeria_simocephalus Kannemeyeria_lophorhinus )))))(Dinodontosaurus_tener (Dinodontosaurus_brevirostris MCP_1645_PV )))(Angonisaurus_cruickshanki (Ufudocyclops_mukanelai ((Stahleckeria_potens (Argodicynodon_boreni (Placerias_hesternus Moghreberia_nmachouensis )))(Sangusaurus_parringtonii (Ischigualastia_jenseni Jachaleria_candelariensis )))))))))))(Lystrosaurus_declivis Lystrosaurus_murrayi )))*
(Aulacephalodon_bainii ((Dicynodon_angielczyki (Shansiodon (Rhinodicynodon_gracile (Tetragonias_njalilus (Vinceria_andina (((Dolichuranus_primaevus (Rhadiodromus ((Parakannemeyeria (Xiyukannemeyeria_brevirostris (Sinokannemeyeria (Acratophorus_argentinensis Wadiasaurus_indicus ))))(Shaanbeikannemeyeria (Kannemeyeria_simocephalus Kannemeyeria_lophorhinus )))))(Dinodontosaurus_tener (Dinodontosaurus_brevirostris MCP_1645_PV )))(Angonisaurus_cruickshanki ((Ufudocyclops_mukanelai (Stahleckeria_potens (Sangusaurus_parringtonii (Ischigualastia_jenseni Jachaleria_candelariensis ))))(Argodicynodon_boreni (Placerias_hesternus Moghreberia_nmachouensis ))))))))))(Lystrosaurus_declivis Lystrosaurus_murrayi )))*
(Aulacephalodon_bainii ((Dicynodon_angielczyki (Shansiodon (Rhinodicynodon_gracile (Tetragonias_njalilus (Vinceria_andina (((Dolichuranus_primaevus (Rhadiodromus ((Parakannemeyeria (Xiyukannemeyeria_brevirostris (Sinokannemeyeria (Acratophorus_argentinensis Wadiasaurus_indicus ))))(Shaanbeikannemeyeria (Kannemeyeria_simocephalus Kannemeyeria_lophorhinus )))))(Dinodontosaurus_tener (Dinodontosaurus_brevirostris MCP_1645_PV )))(Angonisaurus_cruickshanki (Ufudocyclops_mukanelai ((Argodicynodon_boreni (Placerias_hesternus Moghreberia_nmachouensis ))(Stahleckeria_potens (Sangusaurus_parringtonii (Ischigualastia_jenseni Jachaleria_candelariensis ))))))))))))(Lystrosaurus_declivis Lystrosaurus_murrayi )))*
(Aulacephalodon_bainii (Dicynodon_angielczyki ((Lystrosaurus_declivis Lystrosaurus_murrayi )(Shansiodon (Rhinodicynodon_gracile (Tetragonias_njalilus (Vinceria_andina (((Dolichuranus_primaevus (Rhadiodromus ((Parakannemeyeria (Xiyukannemeyeria_brevirostris (Sinokannemeyeria (Acratophorus_argentinensis Wadiasaurus_indicus ))))(Shaanbeikannemeyeria (Kannemeyeria_simocephalus Kannemeyeria_lophorhinus )))))(Dinodontosaurus_tener (Dinodontosaurus_brevirostris MCP_1645_PV )))(Angonisaurus_cruickshanki (Ufudocyclops_mukanelai ((Stahleckeria_potens (Argodicynodon_boreni (Placerias_hesternus Moghreberia_nmachouensis )))(Sangusaurus_parringtonii (Ischigualastia_jenseni Jachaleria_candelariensis )))))))))))))*
(Aulacephalodon_bainii ((Dicynodon_angielczyki (Shansiodon (Rhinodicynodon_gracile (Tetragonias_njalilus (Vinceria_andina (((Dolichuranus_primaevus (Rhadiodromus ((Parakannemeyeria (Xiyukannemeyeria_brevirostris (Acratophorus_argentinensis Sinokannemeyeria )))(Shaanbeikannemeyeria (Kannemeyeria_lophorhinus (Kannemeyeria_simocephalus Wadiasaurus_indicus ))))))(Dinodontosaurus_tener (Dinodontosaurus_brevirostris MCP_1645_PV )))(Angonisaurus_cruickshanki (Ufudocyclops_mukanelai ((Stahleckeria_potens (Argodicynodon_boreni (Placerias_hesternus Moghreberia_nmachouensis )))(Sangusaurus_parringtonii (Ischigualastia_jenseni Jachaleria_candelariensis )))))))))))(Lystrosaurus_declivis Lystrosaurus_murrayi )))*
(Aulacephalodon_bainii ((Dicynodon_angielczyki (Shansiodon (Rhinodicynodon_gracile (Tetragonias_njalilus (Vinceria_andina (((Dolichuranus_primaevus (Rhadiodromus ((Parakannemeyeria (Xiyukannemeyeria_brevirostris (Acratophorus_argentinensis Sinokannemeyeria )))(Shaanbeikannemeyeria (Wadiasaurus_indicus (Kannemeyeria_simocephalus Kannemeyeria_lophorhinus ))))))(Dinodontosaurus_tener (Dinodontosaurus_brevirostris MCP_1645_PV )))(Angonisaurus_cruickshanki (Ufudocyclops_mukanelai ((Stahleckeria_potens (Argodicynodon_boreni (Placerias_hesternus Moghreberia_nmachouensis )))(Sangusaurus_parringtonii (Ischigualastia_jenseni Jachaleria_candelariensis )))))))))))(Lystrosaurus_declivis Lystrosaurus_murrayi )))*
(Aulacephalodon_bainii ((Dicynodon_angielczyki (Shansiodon (Rhinodicynodon_gracile (Tetragonias_njalilus (Vinceria_andina (((Dolichuranus_primaevus (Rhadiodromus ((Parakannemeyeria (Xiyukannemeyeria_brevirostris (Acratophorus_argentinensis Sinokannemeyeria )))(Shaanbeikannemeyeria (Kannemeyeria_simocephalus Kannemeyeria_lophorhinus Wadiasaurus_indicus )))))(Dinodontosaurus_tener (Dinodontosaurus_brevirostris MCP_1645_PV )))(Angonisaurus_cruickshanki (Ufudocyclops_mukanelai ((Stahleckeria_potens (Argodicynodon_boreni (Placerias_hesternus Moghreberia_nmachouensis )))(Sangusaurus_parringtonii (Ischigualastia_jenseni Jachaleria_candelariensis )))))))))))(Lystrosaurus_declivis Lystrosaurus_murrayi )))*
(Aulacephalodon_bainii (Dicynodon_angielczyki ((Lystrosaurus_declivis Lystrosaurus_murrayi )(Shansiodon (Rhinodicynodon_gracile (Tetragonias_njalilus (Vinceria_andina (((Dolichuranus_primaevus (Rhadiodromus ((Parakannemeyeria (Xiyukannemeyeria_brevirostris (Acratophorus_argentinensis Sinokannemeyeria )))(Shaanbeikannemeyeria (Kannemeyeria_lophorhinus (Kannemeyeria_simocephalus Wadiasaurus_indicus ))))))(Dinodontosaurus_tener (Dinodontosaurus_brevirostris MCP_1645_PV )))(Angonisaurus_cruickshanki (Ufudocyclops_mukanelai ((Stahleckeria_potens (Argodicynodon_boreni (Placerias_hesternus Moghreberia_nmachouensis )))(Sangusaurus_parringtonii (Ischigualastia_jenseni Jachaleria_candelariensis )))))))))))))*
(Aulacephalodon_bainii ((Dicynodon_angielczyki (Shansiodon (Rhinodicynodon_gracile (Tetragonias_njalilus (Vinceria_andina (((Dolichuranus_primaevus (Rhadiodromus ((Parakannemeyeria (Xiyukannemeyeria_brevirostris (Acratophorus_argentinensis Sinokannemeyeria )))(Shaanbeikannemeyeria (Kannemeyeria_lophorhinus (Kannemeyeria_simocephalus Wadiasaurus_indicus ))))))(Dinodontosaurus_tener (Dinodontosaurus_brevirostris MCP_1645_PV )))(Angonisaurus_cruickshanki ((Ufudocyclops_mukanelai (Stahleckeria_potens (Sangusaurus_parringtonii (Ischigualastia_jenseni Jachaleria_candelariensis ))))(Argodicynodon_boreni (Placerias_hesternus Moghreberia_nmachouensis ))))))))))(Lystrosaurus_declivis Lystrosaurus_murrayi )))*
(Aulacephalodon_bainii ((Dicynodon_angielczyki (Shansiodon (Rhinodicynodon_gracile (Tetragonias_njalilus (Vinceria_andina (((Dolichuranus_primaevus (Rhadiodromus ((Parakannemeyeria (Xiyukannemeyeria_brevirostris (Acratophorus_argentinensis Sinokannemeyeria )))(Shaanbeikannemeyeria (Kannemeyeria_lophorhinus (Kannemeyeria_simocephalus Wadiasaurus_indicus ))))))(Dinodontosaurus_tener (Dinodontosaurus_brevirostris MCP_1645_PV )))(Angonisaurus_cruickshanki (Ufudocyclops_mukanelai ((Argodicynodon_boreni (Placerias_hesternus Moghreberia_nmachouensis ))(Stahleckeria_potens (Sangusaurus_parringtonii (Ischigualastia_jenseni Jachaleria_candelariensis ))))))))))))(Lystrosaurus_declivis Lystrosaurus_murrayi )))*
(Aulacephalodon_bainii ((Dicynodon_angielczyki (Shansiodon (Rhinodicynodon_gracile ((Tetragonias_njalilus Vinceria_andina )(((Dolichuranus_primaevus (Rhadiodromus (((Sinokannemeyeria (Acratophorus_argentinensis Wadiasaurus_indicus ))(Parakannemeyeria Xiyukannemeyeria_brevirostris ))(Shaanbeikannemeyeria (Kannemeyeria_simocephalus Kannemeyeria_lophorhinus )))))(Dinodontosaurus_tener (Dinodontosaurus_brevirostris MCP_1645_PV )))(Angonisaurus_cruickshanki (Ufudocyclops_mukanelai ((Stahleckeria_potens (Argodicynodon_boreni (Placerias_hesternus Moghreberia_nmachouensis )))(Sangusaurus_parringtonii (Ischigualastia_jenseni Jachaleria_candelariensis ))))))))))(Lystrosaurus_declivis Lystrosaurus_murrayi )))*
(Aulacephalodon_bainii ((Dicynodon_angielczyki (Shansiodon (Rhinodicynodon_gracile (Tetragonias_njalilus (Vinceria_andina (((Dolichuranus_primaevus (Rhadiodromus (((Acratophorus_argentinensis (Sinokannemeyeria Wadiasaurus_indicus ))(Parakannemeyeria Xiyukannemeyeria_brevirostris ))(Shaanbeikannemeyeria (Kannemeyeria_simocephalus Kannemeyeria_lophorhinus )))))(Dinodontosaurus_tener (Dinodontosaurus_brevirostris MCP_1645_PV )))(Angonisaurus_cruickshanki (Ufudocyclops_mukanelai ((Stahleckeria_potens (Argodicynodon_boreni (Placerias_hesternus Moghreberia_nmachouensis )))(Sangusaurus_parringtonii (Ischigualastia_jenseni Jachaleria_candelariensis )))))))))))(Lystrosaurus_declivis Lystrosaurus_murrayi )))*
(Aulacephalodon_bainii (Dicynodon_angielczyki ((Lystrosaurus_declivis Lystrosaurus_murrayi )(((((Shansiodon Rhinodicynodon_gracile )(Tetragonias_njalilus Vinceria_andina ))(Dinodontosaurus_tener (Dinodontosaurus_brevirostris MCP_1645_PV )))((Acratophorus_argentinensis (Sinokannemeyeria Wadiasaurus_indicus ))(Rhadiodromus (Shaanbeikannemeyeria (Dolichuranus_primaevus (Kannemeyeria_simocephalus Kannemeyeria_lophorhinus ))))(Parakannemeyeria Xiyukannemeyeria_brevirostris )))(Angonisaurus_cruickshanki (Ufudocyclops_mukanelai ((Stahleckeria_potens (Argodicynodon_boreni (Placerias_hesternus Moghreberia_nmachouensis )))(Sangusaurus_parringtonii (Ischigualastia_jenseni Jachaleria_candelariensis )))))))))*
(Aulacephalodon_bainii (Dicynodon_angielczyki ((Lystrosaurus_declivis Lystrosaurus_murrayi )(((((Shansiodon Rhinodicynodon_gracile )(Tetragonias_njalilus Vinceria_andina ))(Dinodontosaurus_tener (Dinodontosaurus_brevirostris MCP_1645_PV )))(((Dolichuranus_primaevus (Sinokannemeyeria (Acratophorus_argentinensis Wadiasaurus_indicus )))(Parakannemeyeria Xiyukannemeyeria_brevirostris ))(Rhadiodromus (Shaanbeikannemeyeria (Kannemeyeria_simocephalus Kannemeyeria_lophorhinus )))))(Angonisaurus_cruickshanki (Ufudocyclops_mukanelai ((Stahleckeria_potens (Argodicynodon_boreni (Placerias_hesternus Moghreberia_nmachouensis )))(Sangusaurus_parringtonii (Ischigualastia_jenseni Jachaleria_candelariensis )))))))))*
(Aulacephalodon_bainii (Dicynodon_angielczyki ((Lystrosaurus_declivis Lystrosaurus_murrayi )(((Shansiodon (Vinceria_andina (Tetragonias_njalilus Rhinodicynodon_gracile )))((((Sinokannemeyeria (Acratophorus_argentinensis Wadiasaurus_indicus ))(Parakannemeyeria Xiyukannemeyeria_brevirostris ))((Shaanbeikannemeyeria (Kannemeyeria_simocephalus Kannemeyeria_lophorhinus ))(Dolichuranus_primaevus Rhadiodromus )))(Dinodontosaurus_tener (Dinodontosaurus_brevirostris MCP_1645_PV ))))(Angonisaurus_cruickshanki (Ufudocyclops_mukanelai ((Stahleckeria_potens (Argodicynodon_boreni (Placerias_hesternus Moghreberia_nmachouensis )))(Sangusaurus_parringtonii (Ischigualastia_jenseni Jachaleria_candelariensis )))))))))*
(Aulacephalodon_bainii (Dicynodon_angielczyki ((Lystrosaurus_declivis Lystrosaurus_murrayi )(((Vinceria_andina (Shansiodon (Tetragonias_njalilus Rhinodicynodon_gracile )))((((Sinokannemeyeria (Acratophorus_argentinensis Wadiasaurus_indicus ))(Parakannemeyeria Xiyukannemeyeria_brevirostris ))((Shaanbeikannemeyeria (Kannemeyeria_simocephalus Kannemeyeria_lophorhinus ))(Dolichuranus_primaevus Rhadiodromus )))(Dinodontosaurus_tener (Dinodontosaurus_brevirostris MCP_1645_PV ))))(Angonisaurus_cruickshanki (Ufudocyclops_mukanelai ((Stahleckeria_potens (Argodicynodon_boreni (Placerias_hesternus Moghreberia_nmachouensis )))(Sangusaurus_parringtonii (Ischigualastia_jenseni Jachaleria_candelariensis )))))))))*
(Aulacephalodon_bainii (Dicynodon_angielczyki ((Lystrosaurus_declivis Lystrosaurus_murrayi )((((Shansiodon Vinceria_andina )(Tetragonias_njalilus Rhinodicynodon_gracile ))((((Sinokannemeyeria (Acratophorus_argentinensis Wadiasaurus_indicus ))(Parakannemeyeria Xiyukannemeyeria_brevirostris ))((Shaanbeikannemeyeria (Kannemeyeria_simocephalus Kannemeyeria_lophorhinus ))(Dolichuranus_primaevus Rhadiodromus )))(Dinodontosaurus_tener (Dinodontosaurus_brevirostris MCP_1645_PV ))))(Angonisaurus_cruickshanki (Ufudocyclops_mukanelai ((Stahleckeria_potens (Argodicynodon_boreni (Placerias_hesternus Moghreberia_nmachouensis )))(Sangusaurus_parringtonii (Ischigualastia_jenseni Jachaleria_candelariensis )))))))))*
(Aulacephalodon_bainii (Dicynodon_angielczyki ((Lystrosaurus_declivis Lystrosaurus_murrayi )((((Shansiodon Rhinodicynodon_gracile )(Tetragonias_njalilus Vinceria_andina ))((Dolichuranus_primaevus (Rhadiodromus (((Acratophorus_argentinensis (Sinokannemeyeria Wadiasaurus_indicus ))(Parakannemeyeria Xiyukannemeyeria_brevirostris ))(Shaanbeikannemeyeria (Kannemeyeria_simocephalus Kannemeyeria_lophorhinus )))))(Dinodontosaurus_tener (Dinodontosaurus_brevirostris MCP_1645_PV ))))(Angonisaurus_cruickshanki (Ufudocyclops_mukanelai ((Stahleckeria_potens (Argodicynodon_boreni (Placerias_hesternus Moghreberia_nmachouensis )))(Sangusaurus_parringtonii (Ischigualastia_jenseni Jachaleria_candelariensis )))))))))*
(Aulacephalodon_bainii (Dicynodon_angielczyki ((Lystrosaurus_declivis Lystrosaurus_murrayi )(Rhinodicynodon_gracile (Shansiodon (Tetragonias_njalilus (Vinceria_andina (((Dolichuranus_primaevus (Rhadiodromus (((Sinokannemeyeria (Acratophorus_argentinensis Wadiasaurus_indicus ))(Parakannemeyeria Xiyukannemeyeria_brevirostris ))(Shaanbeikannemeyeria (Kannemeyeria_simocephalus Kannemeyeria_lophorhinus )))))(Dinodontosaurus_tener (Dinodontosaurus_brevirostris MCP_1645_PV )))(Angonisaurus_cruickshanki (Ufudocyclops_mukanelai ((Stahleckeria_potens (Argodicynodon_boreni (Placerias_hesternus Moghreberia_nmachouensis )))(Sangusaurus_parringtonii (Ischigualastia_jenseni Jachaleria_candelariensis )))))))))))))*
(Aulacephalodon_bainii (Dicynodon_angielczyki ((Lystrosaurus_declivis Lystrosaurus_murrayi )(Shansiodon (Rhinodicynodon_gracile (Tetragonias_njalilus (Vinceria_andina (((Dolichuranus_primaevus (Rhadiodromus (((Sinokannemeyeria (Acratophorus_argentinensis Wadiasaurus_indicus ))(Parakannemeyeria Xiyukannemeyeria_brevirostris ))(Shaanbeikannemeyeria (Kannemeyeria_simocephalus Kannemeyeria_lophorhinus )))))(Dinodontosaurus_tener (Dinodontosaurus_brevirostris MCP_1645_PV )))(Angonisaurus_cruickshanki (Ufudocyclops_mukanelai ((Stahleckeria_potens (Argodicynodon_boreni (Placerias_hesternus Moghreberia_nmachouensis )))(Sangusaurus_parringtonii (Ischigualastia_jenseni Jachaleria_candelariensis )))))))))))))*
(Aulacephalodon_bainii (Dicynodon_angielczyki ((Lystrosaurus_declivis Lystrosaurus_murrayi )(Shansiodon (Rhinodicynodon_gracile (Tetragonias_njalilus (Vinceria_andina (((Dolichuranus_primaevus (Rhadiodromus (((Acratophorus_argentinensis Wadiasaurus_indicus )(Sinokannemeyeria (Parakannemeyeria Xiyukannemeyeria_brevirostris )))(Shaanbeikannemeyeria (Kannemeyeria_simocephalus Kannemeyeria_lophorhinus )))))(Dinodontosaurus_tener (Dinodontosaurus_brevirostris MCP_1645_PV )))(Angonisaurus_cruickshanki (Ufudocyclops_mukanelai ((Stahleckeria_potens (Argodicynodon_boreni (Placerias_hesternus Moghreberia_nmachouensis )))(Sangusaurus_parringtonii (Ischigualastia_jenseni Jachaleria_candelariensis )))))))))))))*
(Aulacephalodon_bainii ((Dicynodon_angielczyki (Shansiodon (Rhinodicynodon_gracile (Tetragonias_njalilus (Vinceria_andina (((Rhadiodromus (Dolichuranus_primaevus (((Acratophorus_argentinensis Wadiasaurus_indicus )(Sinokannemeyeria (Parakannemeyeria Xiyukannemeyeria_brevirostris )))(Shaanbeikannemeyeria (Kannemeyeria_simocephalus Kannemeyeria_lophorhinus )))))(Dinodontosaurus_tener (Dinodontosaurus_brevirostris MCP_1645_PV )))(Angonisaurus_cruickshanki (Ufudocyclops_mukanelai ((Stahleckeria_potens (Argodicynodon_boreni (Placerias_hesternus Moghreberia_nmachouensis )))(Sangusaurus_parringtonii (Ischigualastia_jenseni Jachaleria_candelariensis )))))))))))(Lystrosaurus_declivis Lystrosaurus_murrayi )))*
(Aulacephalodon_bainii (Dicynodon_angielczyki ((Lystrosaurus_declivis Lystrosaurus_murrayi )(Shansiodon (Rhinodicynodon_gracile (Tetragonias_njalilus (Vinceria_andina (((Dolichuranus_primaevus (Rhadiodromus ((Parakannemeyeria (Xiyukannemeyeria_brevirostris (Sinokannemeyeria (Acratophorus_argentinensis Wadiasaurus_indicus ))))(Shaanbeikannemeyeria (Kannemeyeria_simocephalus Kannemeyeria_lophorhinus )))))(Dinodontosaurus_tener (Dinodontosaurus_brevirostris MCP_1645_PV )))(Angonisaurus_cruickshanki ((Ufudocyclops_mukanelai (Stahleckeria_potens (Sangusaurus_parringtonii (Ischigualastia_jenseni Jachaleria_candelariensis ))))(Argodicynodon_boreni (Placerias_hesternus Moghreberia_nmachouensis ))))))))))))*
(Aulacephalodon_bainii ((Dicynodon_angielczyki (Shansiodon (Rhinodicynodon_gracile (Tetragonias_njalilus (Vinceria_andina (((Dolichuranus_primaevus (Rhadiodromus (((Sinokannemeyeria (Acratophorus_argentinensis Wadiasaurus_indicus ))(Parakannemeyeria Xiyukannemeyeria_brevirostris ))(Shaanbeikannemeyeria (Kannemeyeria_simocephalus Kannemeyeria_lophorhinus )))))(Dinodontosaurus_tener (Dinodontosaurus_brevirostris MCP_1645_PV )))(Angonisaurus_cruickshanki ((Ufudocyclops_mukanelai (Stahleckeria_potens (Sangusaurus_parringtonii (Ischigualastia_jenseni Jachaleria_candelariensis ))))(Argodicynodon_boreni (Placerias_hesternus Moghreberia_nmachouensis ))))))))))(Lystrosaurus_declivis Lystrosaurus_murrayi )))*
(Aulacephalodon_bainii ((Dicynodon_angielczyki (Shansiodon (Rhinodicynodon_gracile (Tetragonias_njalilus (Vinceria_andina (((Dolichuranus_primaevus (Rhadiodromus ((Parakannemeyeria (Xiyukannemeyeria_brevirostris (Acratophorus_argentinensis Sinokannemeyeria )))(Shaanbeikannemeyeria (Wadiasaurus_indicus (Kannemeyeria_simocephalus Kannemeyeria_lophorhinus ))))))(Dinodontosaurus_tener (Dinodontosaurus_brevirostris MCP_1645_PV )))(Angonisaurus_cruickshanki ((Ufudocyclops_mukanelai (Stahleckeria_potens (Sangusaurus_parringtonii (Ischigualastia_jenseni Jachaleria_candelariensis ))))(Argodicynodon_boreni (Placerias_hesternus Moghreberia_nmachouensis ))))))))))(Lystrosaurus_declivis Lystrosaurus_murrayi )))*
(Aulacephalodon_bainii ((Dicynodon_angielczyki (Shansiodon (Rhinodicynodon_gracile (Tetragonias_njalilus (Vinceria_andina (((Dolichuranus_primaevus (Rhadiodromus ((Parakannemeyeria (Xiyukannemeyeria_brevirostris (Acratophorus_argentinensis Sinokannemeyeria )))(Shaanbeikannemeyeria (Kannemeyeria_simocephalus Kannemeyeria_lophorhinus Wadiasaurus_indicus )))))(Dinodontosaurus_tener (Dinodontosaurus_brevirostris MCP_1645_PV )))(Angonisaurus_cruickshanki ((Ufudocyclops_mukanelai (Stahleckeria_potens (Sangusaurus_parringtonii (Ischigualastia_jenseni Jachaleria_candelariensis ))))(Argodicynodon_boreni (Placerias_hesternus Moghreberia_nmachouensis ))))))))))(Lystrosaurus_declivis Lystrosaurus_murrayi )))*
(Aulacephalodon_bainii (Dicynodon_angielczyki ((Lystrosaurus_declivis Lystrosaurus_murrayi )(Shansiodon (Rhinodicynodon_gracile (Tetragonias_njalilus (Vinceria_andina (((Dolichuranus_primaevus (Rhadiodromus ((Parakannemeyeria (Xiyukannemeyeria_brevirostris (Sinokannemeyeria (Acratophorus_argentinensis Wadiasaurus_indicus ))))(Shaanbeikannemeyeria (Kannemeyeria_simocephalus Kannemeyeria_lophorhinus )))))(Dinodontosaurus_tener (Dinodontosaurus_brevirostris MCP_1645_PV )))(Angonisaurus_cruickshanki (Ufudocyclops_mukanelai ((Argodicynodon_boreni (Placerias_hesternus Moghreberia_nmachouensis ))(Stahleckeria_potens (Sangusaurus_parringtonii (Ischigualastia_jenseni Jachaleria_candelariensis ))))))))))))))*
(Aulacephalodon_bainii ((Dicynodon_angielczyki (Shansiodon (Rhinodicynodon_gracile (Tetragonias_njalilus (Vinceria_andina (((Dolichuranus_primaevus (Rhadiodromus (((Sinokannemeyeria (Acratophorus_argentinensis Wadiasaurus_indicus ))(Parakannemeyeria Xiyukannemeyeria_brevirostris ))(Shaanbeikannemeyeria (Kannemeyeria_simocephalus Kannemeyeria_lophorhinus )))))(Dinodontosaurus_tener (Dinodontosaurus_brevirostris MCP_1645_PV )))(Angonisaurus_cruickshanki (Ufudocyclops_mukanelai ((Argodicynodon_boreni (Placerias_hesternus Moghreberia_nmachouensis ))(Stahleckeria_potens (Sangusaurus_parringtonii (Ischigualastia_jenseni Jachaleria_candelariensis ))))))))))))(Lystrosaurus_declivis Lystrosaurus_murrayi )))*
(Aulacephalodon_bainii ((Dicynodon_angielczyki (Shansiodon (Rhinodicynodon_gracile (Tetragonias_njalilus (Vinceria_andina (((Dolichuranus_primaevus (Rhadiodromus ((Parakannemeyeria (Xiyukannemeyeria_brevirostris (Acratophorus_argentinensis Sinokannemeyeria )))(Shaanbeikannemeyeria (Wadiasaurus_indicus (Kannemeyeria_simocephalus Kannemeyeria_lophorhinus ))))))(Dinodontosaurus_tener (Dinodontosaurus_brevirostris MCP_1645_PV )))(Angonisaurus_cruickshanki (Ufudocyclops_mukanelai ((Argodicynodon_boreni (Placerias_hesternus Moghreberia_nmachouensis ))(Stahleckeria_potens (Sangusaurus_parringtonii (Ischigualastia_jenseni Jachaleria_candelariensis ))))))))))))(Lystrosaurus_declivis Lystrosaurus_murrayi )))*
(Aulacephalodon_bainii ((Dicynodon_angielczyki (Shansiodon (Rhinodicynodon_gracile (Tetragonias_njalilus (Vinceria_andina (((Dolichuranus_primaevus (Rhadiodromus ((Parakannemeyeria (Xiyukannemeyeria_brevirostris (Acratophorus_argentinensis Sinokannemeyeria )))(Shaanbeikannemeyeria (Kannemeyeria_simocephalus Kannemeyeria_lophorhinus Wadiasaurus_indicus )))))(Dinodontosaurus_tener (Dinodontosaurus_brevirostris MCP_1645_PV )))(Angonisaurus_cruickshanki (Ufudocyclops_mukanelai ((Argodicynodon_boreni (Placerias_hesternus Moghreberia_nmachouensis ))(Stahleckeria_potens (Sangusaurus_parringtonii (Ischigualastia_jenseni Jachaleria_candelariensis ))))))))))))(Lystrosaurus_declivis Lystrosaurus_murrayi )))*
(Aulacephalodon_bainii (Dicynodon_angielczyki ((Lystrosaurus_declivis Lystrosaurus_murrayi )(Shansiodon (Rhinodicynodon_gracile (Tetragonias_njalilus (Vinceria_andina (((Dolichuranus_primaevus (Rhadiodromus ((Parakannemeyeria (Xiyukannemeyeria_brevirostris (Acratophorus_argentinensis Sinokannemeyeria )))(Shaanbeikannemeyeria (Wadiasaurus_indicus (Kannemeyeria_simocephalus Kannemeyeria_lophorhinus ))))))(Dinodontosaurus_tener (Dinodontosaurus_brevirostris MCP_1645_PV )))(Angonisaurus_cruickshanki (Ufudocyclops_mukanelai ((Stahleckeria_potens (Argodicynodon_boreni (Placerias_hesternus Moghreberia_nmachouensis )))(Sangusaurus_parringtonii (Ischigualastia_jenseni Jachaleria_candelariensis )))))))))))))*
(Aulacephalodon_bainii (Dicynodon_angielczyki ((Lystrosaurus_declivis Lystrosaurus_murrayi )(Shansiodon (Rhinodicynodon_gracile (Tetragonias_njalilus (Vinceria_andina (((Dolichuranus_primaevus (Rhadiodromus ((Parakannemeyeria (Xiyukannemeyeria_brevirostris (Acratophorus_argentinensis Sinokannemeyeria )))(Shaanbeikannemeyeria (Kannemeyeria_simocephalus Kannemeyeria_lophorhinus Wadiasaurus_indicus )))))(Dinodontosaurus_tener (Dinodontosaurus_brevirostris MCP_1645_PV )))(Angonisaurus_cruickshanki (Ufudocyclops_mukanelai ((Stahleckeria_potens (Argodicynodon_boreni (Placerias_hesternus Moghreberia_nmachouensis )))(Sangusaurus_parringtonii (Ischigualastia_jenseni Jachaleria_candelariensis )))))))))))))*
(Aulacephalodon_bainii (Dicynodon_angielczyki ((Lystrosaurus_declivis Lystrosaurus_murrayi )(Shansiodon (Rhinodicynodon_gracile (Tetragonias_njalilus (Vinceria_andina (((Dolichuranus_primaevus (Rhadiodromus ((Parakannemeyeria (Xiyukannemeyeria_brevirostris (Acratophorus_argentinensis Sinokannemeyeria )))(Shaanbeikannemeyeria (Kannemeyeria_lophorhinus (Kannemeyeria_simocephalus Wadiasaurus_indicus ))))))(Dinodontosaurus_tener (Dinodontosaurus_brevirostris MCP_1645_PV )))(Angonisaurus_cruickshanki ((Ufudocyclops_mukanelai (Stahleckeria_potens (Sangusaurus_parringtonii (Ischigualastia_jenseni Jachaleria_candelariensis ))))(Argodicynodon_boreni (Placerias_hesternus Moghreberia_nmachouensis ))))))))))))*
(Aulacephalodon_bainii (Dicynodon_angielczyki ((Lystrosaurus_declivis Lystrosaurus_murrayi )(Shansiodon (Rhinodicynodon_gracile (Tetragonias_njalilus (Vinceria_andina (((Dolichuranus_primaevus (Rhadiodromus ((Parakannemeyeria (Xiyukannemeyeria_brevirostris (Acratophorus_argentinensis Sinokannemeyeria )))(Shaanbeikannemeyeria (Kannemeyeria_lophorhinus (Kannemeyeria_simocephalus Wadiasaurus_indicus ))))))(Dinodontosaurus_tener (Dinodontosaurus_brevirostris MCP_1645_PV )))(Angonisaurus_cruickshanki (Ufudocyclops_mukanelai ((Argodicynodon_boreni (Placerias_hesternus Moghreberia_nmachouensis ))(Stahleckeria_potens (Sangusaurus_parringtonii (Ischigualastia_jenseni Jachaleria_candelariensis ))))))))))))))*
(Aulacephalodon_bainii (Dicynodon_angielczyki ((Lystrosaurus_declivis Lystrosaurus_murrayi )(Shansiodon (Rhinodicynodon_gracile (Tetragonias_njalilus (Vinceria_andina (((Dolichuranus_primaevus (Rhadiodromus (((Acratophorus_argentinensis (Sinokannemeyeria Wadiasaurus_indicus ))(Parakannemeyeria Xiyukannemeyeria_brevirostris ))(Shaanbeikannemeyeria (Kannemeyeria_simocephalus Kannemeyeria_lophorhinus )))))(Dinodontosaurus_tener (Dinodontosaurus_brevirostris MCP_1645_PV )))(Angonisaurus_cruickshanki (Ufudocyclops_mukanelai ((Stahleckeria_potens (Argodicynodon_boreni (Placerias_hesternus Moghreberia_nmachouensis )))(Sangusaurus_parringtonii (Ischigualastia_jenseni Jachaleria_candelariensis )))))))))))))*
(Aulacephalodon_bainii (Dicynodon_angielczyki ((Lystrosaurus_declivis Lystrosaurus_murrayi )(((((Shansiodon Rhinodicynodon_gracile )(Tetragonias_njalilus Vinceria_andina ))(Dinodontosaurus_tener (Dinodontosaurus_brevirostris MCP_1645_PV )))(((Sinokannemeyeria (Acratophorus_argentinensis Wadiasaurus_indicus ))(Parakannemeyeria Xiyukannemeyeria_brevirostris ))(Rhadiodromus (Dolichuranus_primaevus (Shaanbeikannemeyeria (Kannemeyeria_simocephalus Kannemeyeria_lophorhinus ))))))(Angonisaurus_cruickshanki (Ufudocyclops_mukanelai ((Stahleckeria_potens (Argodicynodon_boreni (Placerias_hesternus Moghreberia_nmachouensis )))(Sangusaurus_parringtonii (Ischigualastia_jenseni Jachaleria_candelariensis )))))))))*
(Aulacephalodon_bainii ((Dicynodon_angielczyki (Rhinodicynodon_gracile (Shansiodon (Tetragonias_njalilus (Vinceria_andina (((Dolichuranus_primaevus (Rhadiodromus (((Sinokannemeyeria (Acratophorus_argentinensis Wadiasaurus_indicus ))(Parakannemeyeria Xiyukannemeyeria_brevirostris ))(Shaanbeikannemeyeria (Kannemeyeria_simocephalus Kannemeyeria_lophorhinus )))))(Dinodontosaurus_tener (Dinodontosaurus_brevirostris MCP_1645_PV )))(Angonisaurus_cruickshanki (Ufudocyclops_mukanelai ((Stahleckeria_potens (Argodicynodon_boreni (Placerias_hesternus Moghreberia_nmachouensis )))(Sangusaurus_parringtonii (Ischigualastia_jenseni Jachaleria_candelariensis )))))))))))(Lystrosaurus_declivis Lystrosaurus_murrayi )))*
(Aulacephalodon_bainii (Dicynodon_angielczyki ((Lystrosaurus_declivis Lystrosaurus_murrayi )(Shansiodon (Rhinodicynodon_gracile (Tetragonias_njalilus (Vinceria_andina (((Rhadiodromus (Dolichuranus_primaevus (((Acratophorus_argentinensis Wadiasaurus_indicus )(Sinokannemeyeria (Parakannemeyeria Xiyukannemeyeria_brevirostris )))(Shaanbeikannemeyeria (Kannemeyeria_simocephalus Kannemeyeria_lophorhinus )))))(Dinodontosaurus_tener (Dinodontosaurus_brevirostris MCP_1645_PV )))(Angonisaurus_cruickshanki (Ufudocyclops_mukanelai ((Stahleckeria_potens (Argodicynodon_boreni (Placerias_hesternus Moghreberia_nmachouensis )))(Sangusaurus_parringtonii (Ischigualastia_jenseni Jachaleria_candelariensis )))))))))))))*
(Aulacephalodon_bainii ((Dicynodon_angielczyki (Rhinodicynodon_gracile (Shansiodon (Tetragonias_njalilus (Vinceria_andina (((Rhadiodromus (Dolichuranus_primaevus (((Acratophorus_argentinensis Wadiasaurus_indicus )(Sinokannemeyeria (Parakannemeyeria Xiyukannemeyeria_brevirostris )))(Shaanbeikannemeyeria (Kannemeyeria_simocephalus Kannemeyeria_lophorhinus )))))(Dinodontosaurus_tener (Dinodontosaurus_brevirostris MCP_1645_PV )))(Angonisaurus_cruickshanki (Ufudocyclops_mukanelai ((Stahleckeria_potens (Argodicynodon_boreni (Placerias_hesternus Moghreberia_nmachouensis )))(Sangusaurus_parringtonii (Ischigualastia_jenseni Jachaleria_candelariensis )))))))))))(Lystrosaurus_declivis Lystrosaurus_murrayi )))*
(Aulacephalodon_bainii (Dicynodon_angielczyki ((Lystrosaurus_declivis Lystrosaurus_murrayi )(Shansiodon (Rhinodicynodon_gracile (Tetragonias_njalilus (Vinceria_andina (((Dolichuranus_primaevus (Rhadiodromus (((Sinokannemeyeria (Acratophorus_argentinensis Wadiasaurus_indicus ))(Parakannemeyeria Xiyukannemeyeria_brevirostris ))(Shaanbeikannemeyeria (Kannemeyeria_simocephalus Kannemeyeria_lophorhinus )))))(Dinodontosaurus_tener (Dinodontosaurus_brevirostris MCP_1645_PV )))(Angonisaurus_cruickshanki ((Ufudocyclops_mukanelai (Stahleckeria_potens (Sangusaurus_parringtonii (Ischigualastia_jenseni Jachaleria_candelariensis ))))(Argodicynodon_boreni (Placerias_hesternus Moghreberia_nmachouensis ))))))))))))*
(Aulacephalodon_bainii ((Dicynodon_angielczyki (Shansiodon (Rhinodicynodon_gracile (Tetragonias_njalilus (Vinceria_andina (((Dolichuranus_primaevus (Rhadiodromus (((Acratophorus_argentinensis (Sinokannemeyeria Wadiasaurus_indicus ))(Parakannemeyeria Xiyukannemeyeria_brevirostris ))(Shaanbeikannemeyeria (Kannemeyeria_simocephalus Kannemeyeria_lophorhinus )))))(Dinodontosaurus_tener (Dinodontosaurus_brevirostris MCP_1645_PV )))(Angonisaurus_cruickshanki ((Ufudocyclops_mukanelai (Stahleckeria_potens (Sangusaurus_parringtonii (Ischigualastia_jenseni Jachaleria_candelariensis ))))(Argodicynodon_boreni (Placerias_hesternus Moghreberia_nmachouensis ))))))))))(Lystrosaurus_declivis Lystrosaurus_murrayi )))*
(Aulacephalodon_bainii (Dicynodon_angielczyki ((Lystrosaurus_declivis Lystrosaurus_murrayi )(Shansiodon (Rhinodicynodon_gracile (Tetragonias_njalilus (Vinceria_andina (((Dolichuranus_primaevus (Rhadiodromus ((Parakannemeyeria (Xiyukannemeyeria_brevirostris (Acratophorus_argentinensis Sinokannemeyeria )))(Shaanbeikannemeyeria (Wadiasaurus_indicus (Kannemeyeria_simocephalus Kannemeyeria_lophorhinus ))))))(Dinodontosaurus_tener (Dinodontosaurus_brevirostris MCP_1645_PV )))(Angonisaurus_cruickshanki ((Ufudocyclops_mukanelai (Stahleckeria_potens (Sangusaurus_parringtonii (Ischigualastia_jenseni Jachaleria_candelariensis ))))(Argodicynodon_boreni (Placerias_hesternus Moghreberia_nmachouensis ))))))))))))*
(Aulacephalodon_bainii (Dicynodon_angielczyki ((Lystrosaurus_declivis Lystrosaurus_murrayi )(Shansiodon (Rhinodicynodon_gracile (Tetragonias_njalilus (Vinceria_andina (((Dolichuranus_primaevus (Rhadiodromus ((Parakannemeyeria (Xiyukannemeyeria_brevirostris (Acratophorus_argentinensis Sinokannemeyeria )))(Shaanbeikannemeyeria (Kannemeyeria_simocephalus Kannemeyeria_lophorhinus Wadiasaurus_indicus )))))(Dinodontosaurus_tener (Dinodontosaurus_brevirostris MCP_1645_PV )))(Angonisaurus_cruickshanki ((Ufudocyclops_mukanelai (Stahleckeria_potens (Sangusaurus_parringtonii (Ischigualastia_jenseni Jachaleria_candelariensis ))))(Argodicynodon_boreni (Placerias_hesternus Moghreberia_nmachouensis ))))))))))))*
(Aulacephalodon_bainii (Dicynodon_angielczyki ((Lystrosaurus_declivis Lystrosaurus_murrayi )(Shansiodon (Rhinodicynodon_gracile (Tetragonias_njalilus (Vinceria_andina (((Dolichuranus_primaevus (Rhadiodromus (((Sinokannemeyeria (Acratophorus_argentinensis Wadiasaurus_indicus ))(Parakannemeyeria Xiyukannemeyeria_brevirostris ))(Shaanbeikannemeyeria (Kannemeyeria_simocephalus Kannemeyeria_lophorhinus )))))(Dinodontosaurus_tener (Dinodontosaurus_brevirostris MCP_1645_PV )))(Angonisaurus_cruickshanki (Ufudocyclops_mukanelai ((Argodicynodon_boreni (Placerias_hesternus Moghreberia_nmachouensis ))(Stahleckeria_potens (Sangusaurus_parringtonii (Ischigualastia_jenseni Jachaleria_candelariensis ))))))))))))))*
(Aulacephalodon_bainii ((Dicynodon_angielczyki (Shansiodon (Rhinodicynodon_gracile (Tetragonias_njalilus (Vinceria_andina (((Dolichuranus_primaevus (Rhadiodromus (((Acratophorus_argentinensis (Sinokannemeyeria Wadiasaurus_indicus ))(Parakannemeyeria Xiyukannemeyeria_brevirostris ))(Shaanbeikannemeyeria (Kannemeyeria_simocephalus Kannemeyeria_lophorhinus )))))(Dinodontosaurus_tener (Dinodontosaurus_brevirostris MCP_1645_PV )))(Angonisaurus_cruickshanki (Ufudocyclops_mukanelai ((Argodicynodon_boreni (Placerias_hesternus Moghreberia_nmachouensis ))(Stahleckeria_potens (Sangusaurus_parringtonii (Ischigualastia_jenseni Jachaleria_candelariensis ))))))))))))(Lystrosaurus_declivis Lystrosaurus_murrayi )))*
(Aulacephalodon_bainii (Dicynodon_angielczyki ((Lystrosaurus_declivis Lystrosaurus_murrayi )(Shansiodon (Rhinodicynodon_gracile (Tetragonias_njalilus (Vinceria_andina (((Dolichuranus_primaevus (Rhadiodromus ((Parakannemeyeria (Xiyukannemeyeria_brevirostris (Acratophorus_argentinensis Sinokannemeyeria )))(Shaanbeikannemeyeria (Wadiasaurus_indicus (Kannemeyeria_simocephalus Kannemeyeria_lophorhinus ))))))(Dinodontosaurus_tener (Dinodontosaurus_brevirostris MCP_1645_PV )))(Angonisaurus_cruickshanki (Ufudocyclops_mukanelai ((Argodicynodon_boreni (Placerias_hesternus Moghreberia_nmachouensis ))(Stahleckeria_potens (Sangusaurus_parringtonii (Ischigualastia_jenseni Jachaleria_candelariensis ))))))))))))))*
(Aulacephalodon_bainii (Dicynodon_angielczyki ((Lystrosaurus_declivis Lystrosaurus_murrayi )(Shansiodon (Rhinodicynodon_gracile (Tetragonias_njalilus (Vinceria_andina (((Dolichuranus_primaevus (Rhadiodromus ((Parakannemeyeria (Xiyukannemeyeria_brevirostris (Acratophorus_argentinensis Sinokannemeyeria )))(Shaanbeikannemeyeria (Kannemeyeria_simocephalus Kannemeyeria_lophorhinus Wadiasaurus_indicus )))))(Dinodontosaurus_tener (Dinodontosaurus_brevirostris MCP_1645_PV )))(Angonisaurus_cruickshanki (Ufudocyclops_mukanelai ((Argodicynodon_boreni (Placerias_hesternus Moghreberia_nmachouensis ))(Stahleckeria_potens (Sangusaurus_parringtonii (Ischigualastia_jenseni Jachaleria_candelariensis ))))))))))))))*
(Aulacephalodon_bainii (Dicynodon_angielczyki ((Lystrosaurus_declivis Lystrosaurus_murrayi )(((((Shansiodon Rhinodicynodon_gracile )(Tetragonias_njalilus Vinceria_andina ))(Dinodontosaurus_tener (Dinodontosaurus_brevirostris MCP_1645_PV )))((Acratophorus_argentinensis (Sinokannemeyeria Wadiasaurus_indicus ))(Rhadiodromus (Dolichuranus_primaevus (Shaanbeikannemeyeria (Kannemeyeria_simocephalus Kannemeyeria_lophorhinus ))))(Parakannemeyeria Xiyukannemeyeria_brevirostris )))(Angonisaurus_cruickshanki (Ufudocyclops_mukanelai ((Stahleckeria_potens (Argodicynodon_boreni (Placerias_hesternus Moghreberia_nmachouensis )))(Sangusaurus_parringtonii (Ischigualastia_jenseni Jachaleria_candelariensis )))))))))*
(Aulacephalodon_bainii (Dicynodon_angielczyki ((Lystrosaurus_declivis Lystrosaurus_murrayi )(Rhinodicynodon_gracile (Shansiodon (Tetragonias_njalilus (Vinceria_andina (((Rhadiodromus (Dolichuranus_primaevus (((Acratophorus_argentinensis Wadiasaurus_indicus )(Sinokannemeyeria (Parakannemeyeria Xiyukannemeyeria_brevirostris )))(Shaanbeikannemeyeria (Kannemeyeria_simocephalus Kannemeyeria_lophorhinus )))))(Dinodontosaurus_tener (Dinodontosaurus_brevirostris MCP_1645_PV )))(Angonisaurus_cruickshanki (Ufudocyclops_mukanelai ((Stahleckeria_potens (Argodicynodon_boreni (Placerias_hesternus Moghreberia_nmachouensis )))(Sangusaurus_parringtonii (Ischigualastia_jenseni Jachaleria_candelariensis )))))))))))))*
(Aulacephalodon_bainii (Dicynodon_angielczyki ((Lystrosaurus_declivis Lystrosaurus_murrayi )(Shansiodon (Rhinodicynodon_gracile (Tetragonias_njalilus (Vinceria_andina (((Dolichuranus_primaevus (Rhadiodromus (((Acratophorus_argentinensis (Sinokannemeyeria Wadiasaurus_indicus ))(Parakannemeyeria Xiyukannemeyeria_brevirostris ))(Shaanbeikannemeyeria (Kannemeyeria_simocephalus Kannemeyeria_lophorhinus )))))(Dinodontosaurus_tener (Dinodontosaurus_brevirostris MCP_1645_PV )))(Angonisaurus_cruickshanki ((Ufudocyclops_mukanelai (Stahleckeria_potens (Sangusaurus_parringtonii (Ischigualastia_jenseni Jachaleria_candelariensis ))))(Argodicynodon_boreni (Placerias_hesternus Moghreberia_nmachouensis ))))))))))))*
(Aulacephalodon_bainii (Dicynodon_angielczyki ((Lystrosaurus_declivis Lystrosaurus_murrayi )(Shansiodon (Rhinodicynodon_gracile (Tetragonias_njalilus (Vinceria_andina (((Dolichuranus_primaevus (Rhadiodromus (((Acratophorus_argentinensis (Sinokannemeyeria Wadiasaurus_indicus ))(Parakannemeyeria Xiyukannemeyeria_brevirostris ))(Shaanbeikannemeyeria (Kannemeyeria_simocephalus Kannemeyeria_lophorhinus )))))(Dinodontosaurus_tener (Dinodontosaurus_brevirostris MCP_1645_PV )))(Angonisaurus_cruickshanki (Ufudocyclops_mukanelai ((Argodicynodon_boreni (Placerias_hesternus Moghreberia_nmachouensis ))(Stahleckeria_potens (Sangusaurus_parringtonii (Ischigualastia_jenseni Jachaleria_candelariensis ))))))))))))))*
(Aulacephalodon_bainii (Dicynodon_angielczyki ((Lystrosaurus_declivis Lystrosaurus_murrayi )((Shansiodon (Vinceria_andina (Tetragonias_njalilus Rhinodicynodon_gracile )))(Xiyukannemeyeria_brevirostris (Sinokannemeyeria (Parakannemeyeria ((Acratophorus_argentinensis (Wadiasaurus_indicus ((Angonisaurus_cruickshanki ((Ufudocyclops_mukanelai Stahleckeria_potens )(Sangusaurus_parringtonii (Ischigualastia_jenseni Jachaleria_candelariensis ))))(Argodicynodon_boreni (Placerias_hesternus Moghreberia_nmachouensis )))))((Shaanbeikannemeyeria (Kannemeyeria_simocephalus Kannemeyeria_lophorhinus ))(Rhadiodromus (Dolichuranus_primaevus (MCP_1645_PV (Dinodontosaurus_brevirostris Dinodontosaurus_tener )))))))))))))*
(Aulacephalodon_bainii (Dicynodon_angielczyki ((Lystrosaurus_declivis Lystrosaurus_murrayi )((Shansiodon (Vinceria_andina (Tetragonias_njalilus Rhinodicynodon_gracile )))(Xiyukannemeyeria_brevirostris (Parakannemeyeria ((Acratophorus_argentinensis (Sinokannemeyeria (Wadiasaurus_indicus ((Angonisaurus_cruickshanki ((Ufudocyclops_mukanelai Stahleckeria_potens )(Sangusaurus_parringtonii (Ischigualastia_jenseni Jachaleria_candelariensis ))))(Argodicynodon_boreni (Placerias_hesternus Moghreberia_nmachouensis ))))))((Shaanbeikannemeyeria (Kannemeyeria_simocephalus Kannemeyeria_lophorhinus ))(Rhadiodromus (Dolichuranus_primaevus (MCP_1645_PV (Dinodontosaurus_brevirostris Dinodontosaurus_tener ))))))))))))*
(Aulacephalodon_bainii (Dicynodon_angielczyki ((Lystrosaurus_declivis Lystrosaurus_murrayi )((Shansiodon (Vinceria_andina (Tetragonias_njalilus Rhinodicynodon_gracile )))(Xiyukannemeyeria_brevirostris (Sinokannemeyeria (Parakannemeyeria ((Acratophorus_argentinensis (Wadiasaurus_indicus ((Angonisaurus_cruickshanki ((Ufudocyclops_mukanelai Stahleckeria_potens )(Sangusaurus_parringtonii (Ischigualastia_jenseni Jachaleria_candelariensis ))))(Moghreberia_nmachouensis (Placerias_hesternus Argodicynodon_boreni )))))((Shaanbeikannemeyeria (Kannemeyeria_simocephalus Kannemeyeria_lophorhinus ))(Rhadiodromus (Dolichuranus_primaevus (MCP_1645_PV (Dinodontosaurus_brevirostris Dinodontosaurus_tener )))))))))))))*
(Aulacephalodon_bainii (Dicynodon_angielczyki ((Lystrosaurus_declivis Lystrosaurus_murrayi )((Shansiodon (Vinceria_andina (Tetragonias_njalilus Rhinodicynodon_gracile )))(Xiyukannemeyeria_brevirostris ((Sinokannemeyeria (Acratophorus_argentinensis (Wadiasaurus_indicus ((Angonisaurus_cruickshanki ((Ufudocyclops_mukanelai Stahleckeria_potens )(Sangusaurus_parringtonii (Ischigualastia_jenseni Jachaleria_candelariensis ))))(Argodicynodon_boreni (Placerias_hesternus Moghreberia_nmachouensis ))))))(Parakannemeyeria ((Shaanbeikannemeyeria (Kannemeyeria_simocephalus Kannemeyeria_lophorhinus ))(Rhadiodromus (Dolichuranus_primaevus (MCP_1645_PV (Dinodontosaurus_brevirostris Dinodontosaurus_tener ))))))))))))*
(Aulacephalodon_bainii (Dicynodon_angielczyki ((Lystrosaurus_declivis Lystrosaurus_murrayi )((Shansiodon (Vinceria_andina (Tetragonias_njalilus Rhinodicynodon_gracile )))(Xiyukannemeyeria_brevirostris (Sinokannemeyeria (Parakannemeyeria ((Acratophorus_argentinensis Wadiasaurus_indicus )((Shaanbeikannemeyeria (Kannemeyeria_simocephalus Kannemeyeria_lophorhinus ))(Rhadiodromus (Dolichuranus_primaevus ((Angonisaurus_cruickshanki (((Ufudocyclops_mukanelai Stahleckeria_potens )(Sangusaurus_parringtonii (Ischigualastia_jenseni Jachaleria_candelariensis )))(Argodicynodon_boreni (Placerias_hesternus Moghreberia_nmachouensis ))))(MCP_1645_PV (Dinodontosaurus_brevirostris Dinodontosaurus_tener ))))))))))))))*
(Aulacephalodon_bainii (Dicynodon_angielczyki ((Lystrosaurus_declivis Lystrosaurus_murrayi )((Shansiodon (Vinceria_andina (Tetragonias_njalilus Rhinodicynodon_gracile )))(Xiyukannemeyeria_brevirostris (Parakannemeyeria (Sinokannemeyeria ((Acratophorus_argentinensis (Wadiasaurus_indicus ((Angonisaurus_cruickshanki ((Ufudocyclops_mukanelai Stahleckeria_potens )(Sangusaurus_parringtonii (Ischigualastia_jenseni Jachaleria_candelariensis ))))(Argodicynodon_boreni (Placerias_hesternus Moghreberia_nmachouensis )))))((Shaanbeikannemeyeria (Kannemeyeria_simocephalus Kannemeyeria_lophorhinus ))(Rhadiodromus (Dolichuranus_primaevus (MCP_1645_PV (Dinodontosaurus_brevirostris Dinodontosaurus_tener )))))))))))))*
(Aulacephalodon_bainii (Dicynodon_angielczyki ((Lystrosaurus_declivis Lystrosaurus_murrayi )((Shansiodon (Vinceria_andina (Tetragonias_njalilus Rhinodicynodon_gracile )))(Xiyukannemeyeria_brevirostris (((Acratophorus_argentinensis (Wadiasaurus_indicus ((Angonisaurus_cruickshanki ((Ufudocyclops_mukanelai Stahleckeria_potens )(Sangusaurus_parringtonii (Ischigualastia_jenseni Jachaleria_candelariensis ))))(Argodicynodon_boreni (Placerias_hesternus Moghreberia_nmachouensis )))))((Shaanbeikannemeyeria (Kannemeyeria_simocephalus Kannemeyeria_lophorhinus ))(Rhadiodromus (Dolichuranus_primaevus (MCP_1645_PV (Dinodontosaurus_brevirostris Dinodontosaurus_tener ))))))(Sinokannemeyeria Parakannemeyeria )))))))*
(Aulacephalodon_bainii (Dicynodon_angielczyki ((Lystrosaurus_declivis Lystrosaurus_murrayi )((Shansiodon (Vinceria_andina (Tetragonias_njalilus Rhinodicynodon_gracile )))(Xiyukannemeyeria_brevirostris (Parakannemeyeria ((Acratophorus_argentinensis (Sinokannemeyeria (Wadiasaurus_indicus ((Angonisaurus_cruickshanki ((Ufudocyclops_mukanelai Stahleckeria_potens )(Sangusaurus_parringtonii (Ischigualastia_jenseni Jachaleria_candelariensis ))))(Moghreberia_nmachouensis (Placerias_hesternus Argodicynodon_boreni ))))))((Shaanbeikannemeyeria (Kannemeyeria_simocephalus Kannemeyeria_lophorhinus ))(Rhadiodromus (Dolichuranus_primaevus (MCP_1645_PV (Dinodontosaurus_brevirostris Dinodontosaurus_tener ))))))))))))*
(Aulacephalodon_bainii (Dicynodon_angielczyki ((Lystrosaurus_declivis Lystrosaurus_murrayi )((Shansiodon (Vinceria_andina (Tetragonias_njalilus Rhinodicynodon_gracile )))(Xiyukannemeyeria_brevirostris ((Sinokannemeyeria (Acratophorus_argentinensis (Wadiasaurus_indicus ((Angonisaurus_cruickshanki ((Ufudocyclops_mukanelai Stahleckeria_potens )(Sangusaurus_parringtonii (Ischigualastia_jenseni Jachaleria_candelariensis ))))(Moghreberia_nmachouensis (Placerias_hesternus Argodicynodon_boreni ))))))(Parakannemeyeria ((Shaanbeikannemeyeria (Kannemeyeria_simocephalus Kannemeyeria_lophorhinus ))(Rhadiodromus (Dolichuranus_primaevus (MCP_1645_PV (Dinodontosaurus_brevirostris Dinodontosaurus_tener ))))))))))))*
(Aulacephalodon_bainii (Dicynodon_angielczyki ((Lystrosaurus_declivis Lystrosaurus_murrayi )((Shansiodon (Vinceria_andina (Tetragonias_njalilus Rhinodicynodon_gracile )))((Xiyukannemeyeria_brevirostris (Sinokannemeyeria (Acratophorus_argentinensis (Wadiasaurus_indicus ((Angonisaurus_cruickshanki ((Ufudocyclops_mukanelai Stahleckeria_potens )(Sangusaurus_parringtonii (Ischigualastia_jenseni Jachaleria_candelariensis ))))(Argodicynodon_boreni (Placerias_hesternus Moghreberia_nmachouensis )))))))(Parakannemeyeria ((Shaanbeikannemeyeria (Kannemeyeria_simocephalus Kannemeyeria_lophorhinus ))(Rhadiodromus (Dolichuranus_primaevus (MCP_1645_PV (Dinodontosaurus_brevirostris Dinodontosaurus_tener )))))))))))*
(Aulacephalodon_bainii (Dicynodon_angielczyki ((Lystrosaurus_declivis Lystrosaurus_murrayi )((Shansiodon (Vinceria_andina (Tetragonias_njalilus Rhinodicynodon_gracile )))((Sinokannemeyeria (Acratophorus_argentinensis (Wadiasaurus_indicus ((Angonisaurus_cruickshanki ((Ufudocyclops_mukanelai Stahleckeria_potens )(Sangusaurus_parringtonii (Ischigualastia_jenseni Jachaleria_candelariensis ))))(Argodicynodon_boreni (Placerias_hesternus Moghreberia_nmachouensis ))))))(((Shaanbeikannemeyeria (Kannemeyeria_simocephalus Kannemeyeria_lophorhinus ))(Rhadiodromus (Dolichuranus_primaevus (MCP_1645_PV (Dinodontosaurus_brevirostris Dinodontosaurus_tener )))))(Parakannemeyeria Xiyukannemeyeria_brevirostris )))))))*
(Aulacephalodon_bainii (Dicynodon_angielczyki ((Lystrosaurus_declivis Lystrosaurus_murrayi )((Shansiodon (Vinceria_andina (Tetragonias_njalilus Rhinodicynodon_gracile )))((Xiyukannemeyeria_brevirostris (Sinokannemeyeria (Acratophorus_argentinensis (Wadiasaurus_indicus ((Angonisaurus_cruickshanki ((Ufudocyclops_mukanelai Stahleckeria_potens )(Sangusaurus_parringtonii (Ischigualastia_jenseni Jachaleria_candelariensis ))))(Moghreberia_nmachouensis (Placerias_hesternus Argodicynodon_boreni )))))))(Parakannemeyeria ((Shaanbeikannemeyeria (Kannemeyeria_simocephalus Kannemeyeria_lophorhinus ))(Rhadiodromus (Dolichuranus_primaevus (MCP_1645_PV (Dinodontosaurus_brevirostris Dinodontosaurus_tener )))))))))))*
(Aulacephalodon_bainii ((Dicynodon_angielczyki ((Shansiodon (Vinceria_andina (Tetragonias_njalilus Rhinodicynodon_gracile )))((Xiyukannemeyeria_brevirostris (Sinokannemeyeria (Acratophorus_argentinensis (Wadiasaurus_indicus ((Angonisaurus_cruickshanki ((Ufudocyclops_mukanelai Stahleckeria_potens )(Sangusaurus_parringtonii (Ischigualastia_jenseni Jachaleria_candelariensis ))))(Argodicynodon_boreni (Placerias_hesternus Moghreberia_nmachouensis )))))))(Parakannemeyeria ((Shaanbeikannemeyeria (Kannemeyeria_simocephalus Kannemeyeria_lophorhinus ))(Rhadiodromus (Dolichuranus_primaevus (MCP_1645_PV (Dinodontosaurus_brevirostris Dinodontosaurus_tener )))))))))(Lystrosaurus_declivis Lystrosaurus_murrayi )))*
(Aulacephalodon_bainii (Dicynodon_angielczyki ((Lystrosaurus_declivis Lystrosaurus_murrayi )(Shansiodon (Vinceria_andina (Tetragonias_njalilus (Rhinodicynodon_gracile ((Dolichuranus_primaevus (Rhadiodromus ((Parakannemeyeria (Xiyukannemeyeria_brevirostris (Sinokannemeyeria (Acratophorus_argentinensis (Wadiasaurus_indicus ((Angonisaurus_cruickshanki ((Ufudocyclops_mukanelai Stahleckeria_potens )(Sangusaurus_parringtonii (Ischigualastia_jenseni Jachaleria_candelariensis ))))(Argodicynodon_boreni (Placerias_hesternus Moghreberia_nmachouensis ))))))))(Shaanbeikannemeyeria (Kannemeyeria_simocephalus Kannemeyeria_lophorhinus )))))(MCP_1645_PV (Dinodontosaurus_brevirostris Dinodontosaurus_tener ))))))))))*
(Aulacephalodon_bainii (Dicynodon_angielczyki ((Lystrosaurus_declivis Lystrosaurus_murrayi )(Shansiodon (Vinceria_andina (Rhinodicynodon_gracile (Tetragonias_njalilus ((Dolichuranus_primaevus (Rhadiodromus ((Parakannemeyeria (Xiyukannemeyeria_brevirostris (Sinokannemeyeria (Acratophorus_argentinensis (Wadiasaurus_indicus ((Angonisaurus_cruickshanki ((Ufudocyclops_mukanelai Stahleckeria_potens )(Sangusaurus_parringtonii (Ischigualastia_jenseni Jachaleria_candelariensis ))))(Argodicynodon_boreni (Placerias_hesternus Moghreberia_nmachouensis ))))))))(Shaanbeikannemeyeria (Kannemeyeria_simocephalus Kannemeyeria_lophorhinus )))))(MCP_1645_PV (Dinodontosaurus_brevirostris Dinodontosaurus_tener ))))))))))*
(Aulacephalodon_bainii (Dicynodon_angielczyki ((Lystrosaurus_declivis Lystrosaurus_murrayi )((Shansiodon (Vinceria_andina (Tetragonias_njalilus Rhinodicynodon_gracile )))((Xiyukannemeyeria_brevirostris (Sinokannemeyeria (Acratophorus_argentinensis Wadiasaurus_indicus )))(Parakannemeyeria ((Shaanbeikannemeyeria (Kannemeyeria_simocephalus Kannemeyeria_lophorhinus ))(Rhadiodromus (Dolichuranus_primaevus ((Angonisaurus_cruickshanki (((Ufudocyclops_mukanelai Stahleckeria_potens )(Sangusaurus_parringtonii (Ischigualastia_jenseni Jachaleria_candelariensis )))(Argodicynodon_boreni (Placerias_hesternus Moghreberia_nmachouensis ))))(MCP_1645_PV (Dinodontosaurus_brevirostris Dinodontosaurus_tener ))))))))))))*
(Aulacephalodon_bainii (Dicynodon_angielczyki ((Lystrosaurus_declivis Lystrosaurus_murrayi )((Shansiodon (Vinceria_andina (Tetragonias_njalilus Rhinodicynodon_gracile )))(Xiyukannemeyeria_brevirostris (((Acratophorus_argentinensis Wadiasaurus_indicus )((Shaanbeikannemeyeria (Kannemeyeria_simocephalus Kannemeyeria_lophorhinus ))(Rhadiodromus (Dolichuranus_primaevus ((Angonisaurus_cruickshanki (((Ufudocyclops_mukanelai Stahleckeria_potens )(Sangusaurus_parringtonii (Ischigualastia_jenseni Jachaleria_candelariensis )))(Argodicynodon_boreni (Placerias_hesternus Moghreberia_nmachouensis ))))(MCP_1645_PV (Dinodontosaurus_brevirostris Dinodontosaurus_tener )))))))(Sinokannemeyeria Parakannemeyeria )))))))*
(Aulacephalodon_bainii (Dicynodon_angielczyki ((Lystrosaurus_declivis Lystrosaurus_murrayi )((Shansiodon (Vinceria_andina (Tetragonias_njalilus Rhinodicynodon_gracile )))(Xiyukannemeyeria_brevirostris (Parakannemeyeria (Sinokannemeyeria ((Acratophorus_argentinensis Wadiasaurus_indicus )((Shaanbeikannemeyeria (Kannemeyeria_simocephalus Kannemeyeria_lophorhinus ))(Rhadiodromus (Dolichuranus_primaevus ((Angonisaurus_cruickshanki (((Ufudocyclops_mukanelai Stahleckeria_potens )(Sangusaurus_parringtonii (Ischigualastia_jenseni Jachaleria_candelariensis )))(Argodicynodon_boreni (Placerias_hesternus Moghreberia_nmachouensis ))))(MCP_1645_PV (Dinodontosaurus_brevirostris Dinodontosaurus_tener ))))))))))))))*
(Aulacephalodon_bainii (Dicynodon_angielczyki ((Lystrosaurus_declivis Lystrosaurus_murrayi )((Shansiodon (Vinceria_andina (Tetragonias_njalilus Rhinodicynodon_gracile )))(Xiyukannemeyeria_brevirostris (Parakannemeyeria ((Sinokannemeyeria (Acratophorus_argentinensis Wadiasaurus_indicus ))((Shaanbeikannemeyeria (Kannemeyeria_simocephalus Kannemeyeria_lophorhinus ))(Rhadiodromus (Dolichuranus_primaevus ((Angonisaurus_cruickshanki (((Ufudocyclops_mukanelai Stahleckeria_potens )(Sangusaurus_parringtonii (Ischigualastia_jenseni Jachaleria_candelariensis )))(Argodicynodon_boreni (Placerias_hesternus Moghreberia_nmachouensis ))))(MCP_1645_PV (Dinodontosaurus_brevirostris Dinodontosaurus_tener )))))))))))))*
(Aulacephalodon_bainii (Dicynodon_angielczyki ((Lystrosaurus_declivis Lystrosaurus_murrayi )((Shansiodon (Vinceria_andina (Tetragonias_njalilus Rhinodicynodon_gracile )))(Xiyukannemeyeria_brevirostris (Parakannemeyeria ((Acratophorus_argentinensis (Sinokannemeyeria Wadiasaurus_indicus ))((Shaanbeikannemeyeria (Kannemeyeria_simocephalus Kannemeyeria_lophorhinus ))(Rhadiodromus (Dolichuranus_primaevus ((Angonisaurus_cruickshanki (((Ufudocyclops_mukanelai Stahleckeria_potens )(Sangusaurus_parringtonii (Ischigualastia_jenseni Jachaleria_candelariensis )))(Argodicynodon_boreni (Placerias_hesternus Moghreberia_nmachouensis ))))(MCP_1645_PV (Dinodontosaurus_brevirostris Dinodontosaurus_tener )))))))))))))*
(Aulacephalodon_bainii (Dicynodon_angielczyki ((Lystrosaurus_declivis Lystrosaurus_murrayi )((Shansiodon (Vinceria_andina (Tetragonias_njalilus Rhinodicynodon_gracile )))(((Acratophorus_argentinensis Wadiasaurus_indicus )((Shaanbeikannemeyeria (Kannemeyeria_simocephalus Kannemeyeria_lophorhinus ))(Rhadiodromus (Dolichuranus_primaevus ((Angonisaurus_cruickshanki (((Ufudocyclops_mukanelai Stahleckeria_potens )(Sangusaurus_parringtonii (Ischigualastia_jenseni Jachaleria_candelariensis )))(Argodicynodon_boreni (Placerias_hesternus Moghreberia_nmachouensis ))))(MCP_1645_PV (Dinodontosaurus_brevirostris Dinodontosaurus_tener )))))))(Xiyukannemeyeria_brevirostris (Sinokannemeyeria Parakannemeyeria )))))))*
(Aulacephalodon_bainii (Dicynodon_angielczyki ((Lystrosaurus_declivis Lystrosaurus_murrayi )((Shansiodon (Vinceria_andina (Tetragonias_njalilus Rhinodicynodon_gracile )))(Xiyukannemeyeria_brevirostris (((Acratophorus_argentinensis Wadiasaurus_indicus )((Shaanbeikannemeyeria (Kannemeyeria_simocephalus Kannemeyeria_lophorhinus ))(Rhadiodromus (Dolichuranus_primaevus ((((Angonisaurus_cruickshanki (Sangusaurus_parringtonii (Ischigualastia_jenseni Jachaleria_candelariensis )))(Ufudocyclops_mukanelai Stahleckeria_potens ))(Argodicynodon_boreni (Placerias_hesternus Moghreberia_nmachouensis )))(MCP_1645_PV (Dinodontosaurus_brevirostris Dinodontosaurus_tener )))))))(Sinokannemeyeria Parakannemeyeria )))))))*
(Aulacephalodon_bainii (Dicynodon_angielczyki ((Lystrosaurus_declivis Lystrosaurus_murrayi )((Shansiodon (Vinceria_andina (Tetragonias_njalilus Rhinodicynodon_gracile )))(Xiyukannemeyeria_brevirostris (((Acratophorus_argentinensis Wadiasaurus_indicus )((Shaanbeikannemeyeria (Kannemeyeria_simocephalus Kannemeyeria_lophorhinus ))(Rhadiodromus (Dolichuranus_primaevus (((Angonisaurus_cruickshanki Ufudocyclops_mukanelai )((Argodicynodon_boreni (Placerias_hesternus Moghreberia_nmachouensis ))(Stahleckeria_potens (Sangusaurus_parringtonii (Ischigualastia_jenseni Jachaleria_candelariensis )))))(MCP_1645_PV (Dinodontosaurus_brevirostris Dinodontosaurus_tener )))))))(Sinokannemeyeria Parakannemeyeria )))))))*
(Aulacephalodon_bainii (Dicynodon_angielczyki ((Lystrosaurus_declivis Lystrosaurus_murrayi )((Shansiodon (Vinceria_andina (Tetragonias_njalilus Rhinodicynodon_gracile )))(Xiyukannemeyeria_brevirostris (((Acratophorus_argentinensis Wadiasaurus_indicus )((Shaanbeikannemeyeria (Kannemeyeria_simocephalus Kannemeyeria_lophorhinus ))(Rhadiodromus (Dolichuranus_primaevus ((Angonisaurus_cruickshanki (Ufudocyclops_mukanelai (Argodicynodon_boreni (Placerias_hesternus Moghreberia_nmachouensis ))(Stahleckeria_potens (Sangusaurus_parringtonii (Ischigualastia_jenseni Jachaleria_candelariensis )))))(MCP_1645_PV (Dinodontosaurus_brevirostris Dinodontosaurus_tener )))))))(Sinokannemeyeria Parakannemeyeria )))))))*
(Aulacephalodon_bainii (Dicynodon_angielczyki ((Lystrosaurus_declivis Lystrosaurus_murrayi )((Shansiodon (Vinceria_andina (Tetragonias_njalilus Rhinodicynodon_gracile )))(Xiyukannemeyeria_brevirostris (((Acratophorus_argentinensis Wadiasaurus_indicus )((Shaanbeikannemeyeria (Kannemeyeria_simocephalus Kannemeyeria_lophorhinus ))(Rhadiodromus (Dolichuranus_primaevus (((Angonisaurus_cruickshanki Ufudocyclops_mukanelai )((Placerias_hesternus (Moghreberia_nmachouensis Argodicynodon_boreni ))(Stahleckeria_potens (Sangusaurus_parringtonii (Ischigualastia_jenseni Jachaleria_candelariensis )))))(MCP_1645_PV (Dinodontosaurus_brevirostris Dinodontosaurus_tener )))))))(Sinokannemeyeria Parakannemeyeria )))))))*
(Aulacephalodon_bainii (Dicynodon_angielczyki ((Lystrosaurus_declivis Lystrosaurus_murrayi )((Shansiodon (Vinceria_andina (Tetragonias_njalilus Rhinodicynodon_gracile )))(Xiyukannemeyeria_brevirostris (((Acratophorus_argentinensis Wadiasaurus_indicus )((Shaanbeikannemeyeria (Kannemeyeria_simocephalus Kannemeyeria_lophorhinus ))(Rhadiodromus (Dolichuranus_primaevus (((Angonisaurus_cruickshanki Ufudocyclops_mukanelai )((Stahleckeria_potens (Argodicynodon_boreni (Placerias_hesternus Moghreberia_nmachouensis )))(Sangusaurus_parringtonii (Ischigualastia_jenseni Jachaleria_candelariensis ))))(MCP_1645_PV (Dinodontosaurus_brevirostris Dinodontosaurus_tener )))))))(Sinokannemeyeria Parakannemeyeria )))))))*
(Aulacephalodon_bainii (Dicynodon_angielczyki ((Lystrosaurus_declivis Lystrosaurus_murrayi )((Shansiodon (Vinceria_andina (Tetragonias_njalilus Rhinodicynodon_gracile )))(Xiyukannemeyeria_brevirostris (((Acratophorus_argentinensis Wadiasaurus_indicus )((Shaanbeikannemeyeria (Kannemeyeria_simocephalus Kannemeyeria_lophorhinus ))(Rhadiodromus (Dolichuranus_primaevus (((Angonisaurus_cruickshanki Ufudocyclops_mukanelai )((Argodicynodon_boreni (Placerias_hesternus Moghreberia_nmachouensis ))((Stahleckeria_potens Sangusaurus_parringtonii )(Ischigualastia_jenseni Jachaleria_candelariensis ))))(MCP_1645_PV (Dinodontosaurus_brevirostris Dinodontosaurus_tener )))))))(Sinokannemeyeria Parakannemeyeria )))))))*
(Aulacephalodon_bainii (Dicynodon_angielczyki ((Lystrosaurus_declivis Lystrosaurus_murrayi )((Shansiodon (Vinceria_andina (Tetragonias_njalilus Rhinodicynodon_gracile )))(((Acratophorus_argentinensis Wadiasaurus_indicus )((Shaanbeikannemeyeria (Kannemeyeria_simocephalus Kannemeyeria_lophorhinus ))(Rhadiodromus (Dolichuranus_primaevus (((Angonisaurus_cruickshanki Ufudocyclops_mukanelai )((Stahleckeria_potens (Argodicynodon_boreni (Placerias_hesternus Moghreberia_nmachouensis )))(Sangusaurus_parringtonii (Ischigualastia_jenseni Jachaleria_candelariensis ))))(MCP_1645_PV (Dinodontosaurus_brevirostris Dinodontosaurus_tener )))))))(Xiyukannemeyeria_brevirostris (Sinokannemeyeria Parakannemeyeria )))))))*
(Aulacephalodon_bainii (Dicynodon_angielczyki ((Lystrosaurus_declivis Lystrosaurus_murrayi )((Shansiodon (Vinceria_andina (Tetragonias_njalilus Rhinodicynodon_gracile )))(Xiyukannemeyeria_brevirostris (((Acratophorus_argentinensis Wadiasaurus_indicus )((Shaanbeikannemeyeria (Kannemeyeria_simocephalus Kannemeyeria_lophorhinus ))(Rhadiodromus (Dolichuranus_primaevus ((Angonisaurus_cruickshanki (Ufudocyclops_mukanelai ((Stahleckeria_potens (Argodicynodon_boreni (Placerias_hesternus Moghreberia_nmachouensis )))(Sangusaurus_parringtonii (Ischigualastia_jenseni Jachaleria_candelariensis )))))(MCP_1645_PV (Dinodontosaurus_brevirostris Dinodontosaurus_tener )))))))(Sinokannemeyeria Parakannemeyeria )))))))*
(Aulacephalodon_bainii (Dicynodon_angielczyki ((Lystrosaurus_declivis Lystrosaurus_murrayi )((Shansiodon (Vinceria_andina (Tetragonias_njalilus Rhinodicynodon_gracile )))(Xiyukannemeyeria_brevirostris (((Acratophorus_argentinensis Wadiasaurus_indicus )((Shaanbeikannemeyeria (Kannemeyeria_simocephalus Kannemeyeria_lophorhinus ))(Rhadiodromus (Dolichuranus_primaevus ((((Angonisaurus_cruickshanki Ufudocyclops_mukanelai )(Stahleckeria_potens (Sangusaurus_parringtonii (Ischigualastia_jenseni Jachaleria_candelariensis ))))(Argodicynodon_boreni (Placerias_hesternus Moghreberia_nmachouensis )))(MCP_1645_PV (Dinodontosaurus_brevirostris Dinodontosaurus_tener )))))))(Sinokannemeyeria Parakannemeyeria )))))))*
(Aulacephalodon_bainii (Dicynodon_angielczyki ((Lystrosaurus_declivis Lystrosaurus_murrayi )((Shansiodon (Vinceria_andina (Tetragonias_njalilus Rhinodicynodon_gracile )))(Xiyukannemeyeria_brevirostris (Parakannemeyeria ((Sinokannemeyeria (Acratophorus_argentinensis (Wadiasaurus_indicus ((Angonisaurus_cruickshanki ((Ufudocyclops_mukanelai Stahleckeria_potens )(Sangusaurus_parringtonii (Ischigualastia_jenseni Jachaleria_candelariensis ))))(Argodicynodon_boreni (Placerias_hesternus Moghreberia_nmachouensis ))))))((Shaanbeikannemeyeria (Kannemeyeria_simocephalus Kannemeyeria_lophorhinus ))(Rhadiodromus (Dolichuranus_primaevus (MCP_1645_PV (Dinodontosaurus_brevirostris Dinodontosaurus_tener ))))))))))))*
(Aulacephalodon_bainii (Dicynodon_angielczyki ((Lystrosaurus_declivis Lystrosaurus_murrayi )((Shansiodon (Vinceria_andina (Tetragonias_njalilus Rhinodicynodon_gracile )))(Xiyukannemeyeria_brevirostris (Parakannemeyeria (((Acratophorus_argentinensis Sinokannemeyeria )(Wadiasaurus_indicus ((Angonisaurus_cruickshanki ((Ufudocyclops_mukanelai Stahleckeria_potens )(Sangusaurus_parringtonii (Ischigualastia_jenseni Jachaleria_candelariensis ))))(Argodicynodon_boreni (Placerias_hesternus Moghreberia_nmachouensis )))))((Shaanbeikannemeyeria (Kannemeyeria_simocephalus Kannemeyeria_lophorhinus ))(Rhadiodromus (Dolichuranus_primaevus (MCP_1645_PV (Dinodontosaurus_brevirostris Dinodontosaurus_tener ))))))))))))*
(Aulacephalodon_bainii (Dicynodon_angielczyki ((Lystrosaurus_declivis Lystrosaurus_murrayi )((Shansiodon (Vinceria_andina (Tetragonias_njalilus Rhinodicynodon_gracile )))(Xiyukannemeyeria_brevirostris (Parakannemeyeria (Sinokannemeyeria ((Acratophorus_argentinensis (Wadiasaurus_indicus ((Angonisaurus_cruickshanki ((Ufudocyclops_mukanelai Stahleckeria_potens )(Sangusaurus_parringtonii (Ischigualastia_jenseni Jachaleria_candelariensis ))))(Moghreberia_nmachouensis (Placerias_hesternus Argodicynodon_boreni )))))((Shaanbeikannemeyeria (Kannemeyeria_simocephalus Kannemeyeria_lophorhinus ))(Rhadiodromus (Dolichuranus_primaevus (MCP_1645_PV (Dinodontosaurus_brevirostris Dinodontosaurus_tener )))))))))))))*
(Aulacephalodon_bainii (Dicynodon_angielczyki ((Lystrosaurus_declivis Lystrosaurus_murrayi )((Shansiodon (Vinceria_andina (Tetragonias_njalilus Rhinodicynodon_gracile )))(Xiyukannemeyeria_brevirostris (((Acratophorus_argentinensis (Wadiasaurus_indicus ((Angonisaurus_cruickshanki ((Ufudocyclops_mukanelai Stahleckeria_potens )(Sangusaurus_parringtonii (Ischigualastia_jenseni Jachaleria_candelariensis ))))(Moghreberia_nmachouensis (Placerias_hesternus Argodicynodon_boreni )))))((Shaanbeikannemeyeria (Kannemeyeria_simocephalus Kannemeyeria_lophorhinus ))(Rhadiodromus (Dolichuranus_primaevus (MCP_1645_PV (Dinodontosaurus_brevirostris Dinodontosaurus_tener ))))))(Sinokannemeyeria Parakannemeyeria )))))))*
(Aulacephalodon_bainii (Dicynodon_angielczyki ((Lystrosaurus_declivis Lystrosaurus_murrayi )((Shansiodon (Vinceria_andina (Tetragonias_njalilus Rhinodicynodon_gracile )))((Sinokannemeyeria (Acratophorus_argentinensis (Wadiasaurus_indicus ((Angonisaurus_cruickshanki ((Ufudocyclops_mukanelai Stahleckeria_potens )(Sangusaurus_parringtonii (Ischigualastia_jenseni Jachaleria_candelariensis ))))(Moghreberia_nmachouensis (Placerias_hesternus Argodicynodon_boreni ))))))(((Shaanbeikannemeyeria (Kannemeyeria_simocephalus Kannemeyeria_lophorhinus ))(Rhadiodromus (Dolichuranus_primaevus (MCP_1645_PV (Dinodontosaurus_brevirostris Dinodontosaurus_tener )))))(Parakannemeyeria Xiyukannemeyeria_brevirostris )))))))*
(Aulacephalodon_bainii ((Dicynodon_angielczyki ((Shansiodon (Vinceria_andina (Tetragonias_njalilus Rhinodicynodon_gracile )))((Xiyukannemeyeria_brevirostris (Sinokannemeyeria (Acratophorus_argentinensis (Wadiasaurus_indicus ((Angonisaurus_cruickshanki ((Ufudocyclops_mukanelai Stahleckeria_potens )(Sangusaurus_parringtonii (Ischigualastia_jenseni Jachaleria_candelariensis ))))(Moghreberia_nmachouensis (Placerias_hesternus Argodicynodon_boreni )))))))(Parakannemeyeria ((Shaanbeikannemeyeria (Kannemeyeria_simocephalus Kannemeyeria_lophorhinus ))(Rhadiodromus (Dolichuranus_primaevus (MCP_1645_PV (Dinodontosaurus_brevirostris Dinodontosaurus_tener )))))))))(Lystrosaurus_declivis Lystrosaurus_murrayi )))*
(Aulacephalodon_bainii (Dicynodon_angielczyki ((Lystrosaurus_declivis Lystrosaurus_murrayi )(Shansiodon (Vinceria_andina (Tetragonias_njalilus (Rhinodicynodon_gracile ((Dolichuranus_primaevus (Rhadiodromus ((Parakannemeyeria (Xiyukannemeyeria_brevirostris (Sinokannemeyeria (Acratophorus_argentinensis (Wadiasaurus_indicus ((Angonisaurus_cruickshanki ((Ufudocyclops_mukanelai Stahleckeria_potens )(Sangusaurus_parringtonii (Ischigualastia_jenseni Jachaleria_candelariensis ))))(Moghreberia_nmachouensis (Placerias_hesternus Argodicynodon_boreni ))))))))(Shaanbeikannemeyeria (Kannemeyeria_simocephalus Kannemeyeria_lophorhinus )))))(MCP_1645_PV (Dinodontosaurus_brevirostris Dinodontosaurus_tener ))))))))))*
(Aulacephalodon_bainii (Dicynodon_angielczyki ((Lystrosaurus_declivis Lystrosaurus_murrayi )(Shansiodon (Vinceria_andina (Rhinodicynodon_gracile (Tetragonias_njalilus ((Dolichuranus_primaevus (Rhadiodromus ((Parakannemeyeria (Xiyukannemeyeria_brevirostris (Sinokannemeyeria (Acratophorus_argentinensis (Wadiasaurus_indicus ((Angonisaurus_cruickshanki ((Ufudocyclops_mukanelai Stahleckeria_potens )(Sangusaurus_parringtonii (Ischigualastia_jenseni Jachaleria_candelariensis ))))(Moghreberia_nmachouensis (Placerias_hesternus Argodicynodon_boreni ))))))))(Shaanbeikannemeyeria (Kannemeyeria_simocephalus Kannemeyeria_lophorhinus )))))(MCP_1645_PV (Dinodontosaurus_brevirostris Dinodontosaurus_tener ))))))))))*
(Aulacephalodon_bainii ((Dicynodon_angielczyki ((Shansiodon (Vinceria_andina (Tetragonias_njalilus Rhinodicynodon_gracile )))((Sinokannemeyeria (Acratophorus_argentinensis (Wadiasaurus_indicus ((Angonisaurus_cruickshanki ((Ufudocyclops_mukanelai Stahleckeria_potens )(Sangusaurus_parringtonii (Ischigualastia_jenseni Jachaleria_candelariensis ))))(Argodicynodon_boreni (Placerias_hesternus Moghreberia_nmachouensis ))))))(((Shaanbeikannemeyeria (Kannemeyeria_simocephalus Kannemeyeria_lophorhinus ))(Rhadiodromus (Dolichuranus_primaevus (MCP_1645_PV (Dinodontosaurus_brevirostris Dinodontosaurus_tener )))))(Parakannemeyeria Xiyukannemeyeria_brevirostris )))))(Lystrosaurus_declivis Lystrosaurus_murrayi )))*
(Aulacephalodon_bainii (Dicynodon_angielczyki ((Lystrosaurus_declivis Lystrosaurus_murrayi )((Vinceria_andina (Shansiodon (Tetragonias_njalilus Rhinodicynodon_gracile )))((Sinokannemeyeria (Acratophorus_argentinensis (Wadiasaurus_indicus ((Angonisaurus_cruickshanki ((Ufudocyclops_mukanelai Stahleckeria_potens )(Sangusaurus_parringtonii (Ischigualastia_jenseni Jachaleria_candelariensis ))))(Argodicynodon_boreni (Placerias_hesternus Moghreberia_nmachouensis ))))))(((Shaanbeikannemeyeria (Kannemeyeria_simocephalus Kannemeyeria_lophorhinus ))(Rhadiodromus (Dolichuranus_primaevus (MCP_1645_PV (Dinodontosaurus_brevirostris Dinodontosaurus_tener )))))(Parakannemeyeria Xiyukannemeyeria_brevirostris )))))))*
(Aulacephalodon_bainii (Dicynodon_angielczyki ((Lystrosaurus_declivis Lystrosaurus_murrayi )((Shansiodon (Vinceria_andina (Tetragonias_njalilus Rhinodicynodon_gracile )))((Acratophorus_argentinensis (Sinokannemeyeria (Wadiasaurus_indicus ((Angonisaurus_cruickshanki ((Ufudocyclops_mukanelai Stahleckeria_potens )(Sangusaurus_parringtonii (Ischigualastia_jenseni Jachaleria_candelariensis ))))(Argodicynodon_boreni (Placerias_hesternus Moghreberia_nmachouensis ))))))(((Shaanbeikannemeyeria (Kannemeyeria_simocephalus Kannemeyeria_lophorhinus ))(Rhadiodromus (Dolichuranus_primaevus (MCP_1645_PV (Dinodontosaurus_brevirostris Dinodontosaurus_tener )))))(Parakannemeyeria Xiyukannemeyeria_brevirostris )))))))*
(Aulacephalodon_bainii (Dicynodon_angielczyki ((Lystrosaurus_declivis Lystrosaurus_murrayi )((Shansiodon (Vinceria_andina (Tetragonias_njalilus Rhinodicynodon_gracile )))((Acratophorus_argentinensis (Sinokannemeyeria (Wadiasaurus_indicus ((Angonisaurus_cruickshanki ((Ufudocyclops_mukanelai Stahleckeria_potens )(Sangusaurus_parringtonii (Ischigualastia_jenseni Jachaleria_candelariensis ))))(Moghreberia_nmachouensis (Placerias_hesternus Argodicynodon_boreni ))))))(((Shaanbeikannemeyeria (Kannemeyeria_simocephalus Kannemeyeria_lophorhinus ))(Rhadiodromus (Dolichuranus_primaevus (MCP_1645_PV (Dinodontosaurus_brevirostris Dinodontosaurus_tener )))))(Parakannemeyeria Xiyukannemeyeria_brevirostris )))))))*
(Aulacephalodon_bainii ((Dicynodon_angielczyki ((Shansiodon (Vinceria_andina (Tetragonias_njalilus Rhinodicynodon_gracile )))((Acratophorus_argentinensis (Sinokannemeyeria (Wadiasaurus_indicus ((Angonisaurus_cruickshanki ((Ufudocyclops_mukanelai Stahleckeria_potens )(Sangusaurus_parringtonii (Ischigualastia_jenseni Jachaleria_candelariensis ))))(Argodicynodon_boreni (Placerias_hesternus Moghreberia_nmachouensis ))))))(((Shaanbeikannemeyeria (Kannemeyeria_simocephalus Kannemeyeria_lophorhinus ))(Rhadiodromus (Dolichuranus_primaevus (MCP_1645_PV (Dinodontosaurus_brevirostris Dinodontosaurus_tener )))))(Parakannemeyeria Xiyukannemeyeria_brevirostris )))))(Lystrosaurus_declivis Lystrosaurus_murrayi )))*
(Aulacephalodon_bainii (Dicynodon_angielczyki ((Lystrosaurus_declivis Lystrosaurus_murrayi )(Shansiodon (Vinceria_andina (Tetragonias_njalilus (Rhinodicynodon_gracile ((Dolichuranus_primaevus (Rhadiodromus (((Acratophorus_argentinensis (Sinokannemeyeria (Wadiasaurus_indicus ((Angonisaurus_cruickshanki ((Ufudocyclops_mukanelai Stahleckeria_potens )(Sangusaurus_parringtonii (Ischigualastia_jenseni Jachaleria_candelariensis ))))(Argodicynodon_boreni (Placerias_hesternus Moghreberia_nmachouensis ))))))(Parakannemeyeria Xiyukannemeyeria_brevirostris ))(Shaanbeikannemeyeria (Kannemeyeria_simocephalus Kannemeyeria_lophorhinus )))))(MCP_1645_PV (Dinodontosaurus_brevirostris Dinodontosaurus_tener ))))))))))*
(Aulacephalodon_bainii (Dicynodon_angielczyki ((Lystrosaurus_declivis Lystrosaurus_murrayi )(Shansiodon (Vinceria_andina (Rhinodicynodon_gracile (Tetragonias_njalilus ((Dolichuranus_primaevus (Rhadiodromus (((Acratophorus_argentinensis (Sinokannemeyeria (Wadiasaurus_indicus ((Angonisaurus_cruickshanki ((Ufudocyclops_mukanelai Stahleckeria_potens )(Sangusaurus_parringtonii (Ischigualastia_jenseni Jachaleria_candelariensis ))))(Argodicynodon_boreni (Placerias_hesternus Moghreberia_nmachouensis ))))))(Parakannemeyeria Xiyukannemeyeria_brevirostris ))(Shaanbeikannemeyeria (Kannemeyeria_simocephalus Kannemeyeria_lophorhinus )))))(MCP_1645_PV (Dinodontosaurus_brevirostris Dinodontosaurus_tener ))))))))))*
(Aulacephalodon_bainii (Dicynodon_angielczyki ((Lystrosaurus_declivis Lystrosaurus_murrayi )(Shansiodon (Vinceria_andina (Tetragonias_njalilus (Rhinodicynodon_gracile (((Dolichuranus_primaevus (Rhadiodromus (((Acratophorus_argentinensis (Sinokannemeyeria Wadiasaurus_indicus ))(Parakannemeyeria Xiyukannemeyeria_brevirostris ))(Shaanbeikannemeyeria (Kannemeyeria_simocephalus Kannemeyeria_lophorhinus )))))(MCP_1645_PV (Dinodontosaurus_brevirostris Dinodontosaurus_tener )))(Angonisaurus_cruickshanki (((Ufudocyclops_mukanelai Stahleckeria_potens )(Sangusaurus_parringtonii (Ischigualastia_jenseni Jachaleria_candelariensis )))(Argodicynodon_boreni (Placerias_hesternus Moghreberia_nmachouensis ))))))))))))*
(Aulacephalodon_bainii (Dicynodon_angielczyki ((Lystrosaurus_declivis Lystrosaurus_murrayi )(Shansiodon (Vinceria_andina (Tetragonias_njalilus (Rhinodicynodon_gracile (((Dolichuranus_primaevus (Rhadiodromus (((Acratophorus_argentinensis (Sinokannemeyeria Wadiasaurus_indicus ))(Parakannemeyeria Xiyukannemeyeria_brevirostris ))(Shaanbeikannemeyeria (Kannemeyeria_simocephalus Kannemeyeria_lophorhinus )))))(Angonisaurus_cruickshanki (((Ufudocyclops_mukanelai Stahleckeria_potens )(Sangusaurus_parringtonii (Ischigualastia_jenseni Jachaleria_candelariensis )))(Argodicynodon_boreni (Placerias_hesternus Moghreberia_nmachouensis )))))(MCP_1645_PV (Dinodontosaurus_brevirostris Dinodontosaurus_tener ))))))))))*
(Aulacephalodon_bainii (Dicynodon_angielczyki ((Lystrosaurus_declivis Lystrosaurus_murrayi )(Shansiodon (Vinceria_andina (Tetragonias_njalilus (Rhinodicynodon_gracile (((Dolichuranus_primaevus (Rhadiodromus (((Acratophorus_argentinensis (Sinokannemeyeria Wadiasaurus_indicus ))(Parakannemeyeria Xiyukannemeyeria_brevirostris ))(Shaanbeikannemeyeria (Kannemeyeria_simocephalus Kannemeyeria_lophorhinus )))))(Dinodontosaurus_tener (Dinodontosaurus_brevirostris MCP_1645_PV )))(Angonisaurus_cruickshanki (((Ufudocyclops_mukanelai Stahleckeria_potens )(Sangusaurus_parringtonii (Ischigualastia_jenseni Jachaleria_candelariensis )))(Argodicynodon_boreni (Placerias_hesternus Moghreberia_nmachouensis ))))))))))))*
(Aulacephalodon_bainii ((Dicynodon_angielczyki (Shansiodon (Vinceria_andina (Tetragonias_njalilus (Rhinodicynodon_gracile (((Dolichuranus_primaevus (Rhadiodromus (((Acratophorus_argentinensis (Sinokannemeyeria Wadiasaurus_indicus ))(Parakannemeyeria Xiyukannemeyeria_brevirostris ))(Shaanbeikannemeyeria (Kannemeyeria_simocephalus Kannemeyeria_lophorhinus )))))(Dinodontosaurus_tener (Dinodontosaurus_brevirostris MCP_1645_PV )))(Angonisaurus_cruickshanki (((Ufudocyclops_mukanelai Stahleckeria_potens )(Sangusaurus_parringtonii (Ischigualastia_jenseni Jachaleria_candelariensis )))(Argodicynodon_boreni (Placerias_hesternus Moghreberia_nmachouensis ))))))))))(Lystrosaurus_declivis Lystrosaurus_murrayi )))*
(Aulacephalodon_bainii ((Dicynodon_angielczyki (Rhinodicynodon_gracile (Shansiodon (Vinceria_andina (Tetragonias_njalilus (((Dolichuranus_primaevus (Rhadiodromus (((Acratophorus_argentinensis (Sinokannemeyeria Wadiasaurus_indicus ))(Parakannemeyeria Xiyukannemeyeria_brevirostris ))(Shaanbeikannemeyeria (Kannemeyeria_simocephalus Kannemeyeria_lophorhinus )))))(Dinodontosaurus_tener (Dinodontosaurus_brevirostris MCP_1645_PV )))(Angonisaurus_cruickshanki (((Ufudocyclops_mukanelai Stahleckeria_potens )(Sangusaurus_parringtonii (Ischigualastia_jenseni Jachaleria_candelariensis )))(Argodicynodon_boreni (Placerias_hesternus Moghreberia_nmachouensis ))))))))))(Lystrosaurus_declivis Lystrosaurus_murrayi )))*
(Aulacephalodon_bainii ((Dicynodon_angielczyki (Shansiodon (Rhinodicynodon_gracile (Vinceria_andina (Tetragonias_njalilus (((Dolichuranus_primaevus (Rhadiodromus (((Acratophorus_argentinensis (Sinokannemeyeria Wadiasaurus_indicus ))(Parakannemeyeria Xiyukannemeyeria_brevirostris ))(Shaanbeikannemeyeria (Kannemeyeria_simocephalus Kannemeyeria_lophorhinus )))))(Dinodontosaurus_tener (Dinodontosaurus_brevirostris MCP_1645_PV )))(Angonisaurus_cruickshanki (((Ufudocyclops_mukanelai Stahleckeria_potens )(Sangusaurus_parringtonii (Ischigualastia_jenseni Jachaleria_candelariensis )))(Argodicynodon_boreni (Placerias_hesternus Moghreberia_nmachouensis ))))))))))(Lystrosaurus_declivis Lystrosaurus_murrayi )))*
(Aulacephalodon_bainii ((Dicynodon_angielczyki (Rhinodicynodon_gracile (Shansiodon (Vinceria_andina (Tetragonias_njalilus (((Dolichuranus_primaevus (Rhadiodromus (((Sinokannemeyeria (Acratophorus_argentinensis Wadiasaurus_indicus ))(Parakannemeyeria Xiyukannemeyeria_brevirostris ))(Shaanbeikannemeyeria (Kannemeyeria_simocephalus Kannemeyeria_lophorhinus )))))(Dinodontosaurus_tener (Dinodontosaurus_brevirostris MCP_1645_PV )))(Angonisaurus_cruickshanki (((Ufudocyclops_mukanelai Stahleckeria_potens )(Sangusaurus_parringtonii (Ischigualastia_jenseni Jachaleria_candelariensis )))(Argodicynodon_boreni (Placerias_hesternus Moghreberia_nmachouensis ))))))))))(Lystrosaurus_declivis Lystrosaurus_murrayi )))*
(Aulacephalodon_bainii ((Dicynodon_angielczyki (Rhinodicynodon_gracile (Shansiodon (Vinceria_andina (Tetragonias_njalilus (((Dolichuranus_primaevus (Rhadiodromus ((Parakannemeyeria (Xiyukannemeyeria_brevirostris (Sinokannemeyeria (Acratophorus_argentinensis Wadiasaurus_indicus ))))(Shaanbeikannemeyeria (Kannemeyeria_simocephalus Kannemeyeria_lophorhinus )))))(Dinodontosaurus_tener (Dinodontosaurus_brevirostris MCP_1645_PV )))(Angonisaurus_cruickshanki (((Ufudocyclops_mukanelai Stahleckeria_potens )(Sangusaurus_parringtonii (Ischigualastia_jenseni Jachaleria_candelariensis )))(Argodicynodon_boreni (Placerias_hesternus Moghreberia_nmachouensis ))))))))))(Lystrosaurus_declivis Lystrosaurus_murrayi )))*
(Aulacephalodon_bainii ((Dicynodon_angielczyki (Rhinodicynodon_gracile (Shansiodon (Vinceria_andina (Tetragonias_njalilus (((Dolichuranus_primaevus (Rhadiodromus ((Parakannemeyeria (Xiyukannemeyeria_brevirostris (Acratophorus_argentinensis Sinokannemeyeria )))(Shaanbeikannemeyeria (Kannemeyeria_lophorhinus (Kannemeyeria_simocephalus Wadiasaurus_indicus ))))))(Dinodontosaurus_tener (Dinodontosaurus_brevirostris MCP_1645_PV )))(Angonisaurus_cruickshanki (((Ufudocyclops_mukanelai Stahleckeria_potens )(Sangusaurus_parringtonii (Ischigualastia_jenseni Jachaleria_candelariensis )))(Argodicynodon_boreni (Placerias_hesternus Moghreberia_nmachouensis ))))))))))(Lystrosaurus_declivis Lystrosaurus_murrayi )))*
(Aulacephalodon_bainii ((Dicynodon_angielczyki (Rhinodicynodon_gracile (Shansiodon (Vinceria_andina (Tetragonias_njalilus (((Dolichuranus_primaevus (Rhadiodromus ((Parakannemeyeria (Xiyukannemeyeria_brevirostris (Acratophorus_argentinensis Sinokannemeyeria )))(Shaanbeikannemeyeria (Kannemeyeria_simocephalus Kannemeyeria_lophorhinus Wadiasaurus_indicus )))))(Dinodontosaurus_tener (Dinodontosaurus_brevirostris MCP_1645_PV )))(Angonisaurus_cruickshanki (((Ufudocyclops_mukanelai Stahleckeria_potens )(Sangusaurus_parringtonii (Ischigualastia_jenseni Jachaleria_candelariensis )))(Argodicynodon_boreni (Placerias_hesternus Moghreberia_nmachouensis ))))))))))(Lystrosaurus_declivis Lystrosaurus_murrayi )))*
(Aulacephalodon_bainii ((Dicynodon_angielczyki (Rhinodicynodon_gracile (Shansiodon (Vinceria_andina (Tetragonias_njalilus (((Dolichuranus_primaevus (Rhadiodromus ((Parakannemeyeria (Xiyukannemeyeria_brevirostris (Acratophorus_argentinensis Sinokannemeyeria )))(Shaanbeikannemeyeria (Wadiasaurus_indicus (Kannemeyeria_simocephalus Kannemeyeria_lophorhinus ))))))(Dinodontosaurus_tener (Dinodontosaurus_brevirostris MCP_1645_PV )))(Angonisaurus_cruickshanki (((Ufudocyclops_mukanelai Stahleckeria_potens )(Sangusaurus_parringtonii (Ischigualastia_jenseni Jachaleria_candelariensis )))(Argodicynodon_boreni (Placerias_hesternus Moghreberia_nmachouensis ))))))))))(Lystrosaurus_declivis Lystrosaurus_murrayi )))*
(Aulacephalodon_bainii ((Dicynodon_angielczyki (Rhinodicynodon_gracile (Shansiodon (Vinceria_andina (Tetragonias_njalilus (((Dolichuranus_primaevus (Rhadiodromus ((Parakannemeyeria (Xiyukannemeyeria_brevirostris (Acratophorus_argentinensis Sinokannemeyeria )))(Shaanbeikannemeyeria (Kannemeyeria_lophorhinus (Kannemeyeria_simocephalus Wadiasaurus_indicus ))))))(Dinodontosaurus_tener (Dinodontosaurus_brevirostris MCP_1645_PV )))(Angonisaurus_cruickshanki (((Ufudocyclops_mukanelai Stahleckeria_potens )(Sangusaurus_parringtonii (Ischigualastia_jenseni Jachaleria_candelariensis )))(Placerias_hesternus (Moghreberia_nmachouensis Argodicynodon_boreni ))))))))))(Lystrosaurus_declivis Lystrosaurus_murrayi )))*
(Aulacephalodon_bainii (Dicynodon_angielczyki ((Lystrosaurus_declivis Lystrosaurus_murrayi )(Rhinodicynodon_gracile (Shansiodon (Vinceria_andina (Tetragonias_njalilus (((Dolichuranus_primaevus (Rhadiodromus ((Parakannemeyeria (Xiyukannemeyeria_brevirostris (Acratophorus_argentinensis Sinokannemeyeria )))(Shaanbeikannemeyeria (Kannemeyeria_lophorhinus (Kannemeyeria_simocephalus Wadiasaurus_indicus ))))))(Dinodontosaurus_tener (Dinodontosaurus_brevirostris MCP_1645_PV )))(Angonisaurus_cruickshanki (((Ufudocyclops_mukanelai Stahleckeria_potens )(Sangusaurus_parringtonii (Ischigualastia_jenseni Jachaleria_candelariensis )))(Argodicynodon_boreni (Placerias_hesternus Moghreberia_nmachouensis ))))))))))))*
(Aulacephalodon_bainii (Dicynodon_angielczyki ((Lystrosaurus_declivis Lystrosaurus_murrayi )(Vinceria_andina (Shansiodon (Tetragonias_njalilus (Rhinodicynodon_gracile ((Dolichuranus_primaevus (Rhadiodromus ((Parakannemeyeria (Xiyukannemeyeria_brevirostris (Sinokannemeyeria (Acratophorus_argentinensis (Wadiasaurus_indicus ((Angonisaurus_cruickshanki ((Ufudocyclops_mukanelai Stahleckeria_potens )(Sangusaurus_parringtonii (Ischigualastia_jenseni Jachaleria_candelariensis ))))(Argodicynodon_boreni (Placerias_hesternus Moghreberia_nmachouensis ))))))))(Shaanbeikannemeyeria (Kannemeyeria_simocephalus Kannemeyeria_lophorhinus )))))(MCP_1645_PV (Dinodontosaurus_brevirostris Dinodontosaurus_tener ))))))))))*
(Aulacephalodon_bainii (Dicynodon_angielczyki ((Lystrosaurus_declivis Lystrosaurus_murrayi )(Vinceria_andina (Shansiodon (Tetragonias_njalilus (Rhinodicynodon_gracile ((Dolichuranus_primaevus (Rhadiodromus (((Sinokannemeyeria (Acratophorus_argentinensis (Wadiasaurus_indicus ((Angonisaurus_cruickshanki ((Ufudocyclops_mukanelai Stahleckeria_potens )(Sangusaurus_parringtonii (Ischigualastia_jenseni Jachaleria_candelariensis ))))(Argodicynodon_boreni (Placerias_hesternus Moghreberia_nmachouensis ))))))(Parakannemeyeria Xiyukannemeyeria_brevirostris ))(Shaanbeikannemeyeria (Kannemeyeria_simocephalus Kannemeyeria_lophorhinus )))))(MCP_1645_PV (Dinodontosaurus_brevirostris Dinodontosaurus_tener ))))))))))*
(Aulacephalodon_bainii (Dicynodon_angielczyki ((Lystrosaurus_declivis Lystrosaurus_murrayi )(Vinceria_andina (Shansiodon (Tetragonias_njalilus (Rhinodicynodon_gracile ((Dolichuranus_primaevus (Rhadiodromus (((Sinokannemeyeria (Acratophorus_argentinensis (Wadiasaurus_indicus ((Angonisaurus_cruickshanki ((Ufudocyclops_mukanelai Stahleckeria_potens )(Sangusaurus_parringtonii (Ischigualastia_jenseni Jachaleria_candelariensis ))))(Moghreberia_nmachouensis (Placerias_hesternus Argodicynodon_boreni ))))))(Parakannemeyeria Xiyukannemeyeria_brevirostris ))(Shaanbeikannemeyeria (Kannemeyeria_simocephalus Kannemeyeria_lophorhinus )))))(MCP_1645_PV (Dinodontosaurus_brevirostris Dinodontosaurus_tener ))))))))))*
(Aulacephalodon_bainii (Dicynodon_angielczyki ((Lystrosaurus_declivis Lystrosaurus_murrayi )(Vinceria_andina (Shansiodon (Tetragonias_njalilus (Rhinodicynodon_gracile ((Dolichuranus_primaevus (Rhadiodromus (((Sinokannemeyeria (Acratophorus_argentinensis (Wadiasaurus_indicus ((Angonisaurus_cruickshanki ((Ufudocyclops_mukanelai Stahleckeria_potens )(Sangusaurus_parringtonii (Ischigualastia_jenseni Jachaleria_candelariensis ))))(Argodicynodon_boreni (Placerias_hesternus Moghreberia_nmachouensis ))))))(Parakannemeyeria Xiyukannemeyeria_brevirostris ))(Shaanbeikannemeyeria (Kannemeyeria_simocephalus Kannemeyeria_lophorhinus )))))(Dinodontosaurus_tener (Dinodontosaurus_brevirostris MCP_1645_PV ))))))))))*
(Aulacephalodon_bainii (Dicynodon_angielczyki ((Lystrosaurus_declivis Lystrosaurus_murrayi )((Shansiodon Vinceria_andina )(Tetragonias_njalilus (Rhinodicynodon_gracile ((Dolichuranus_primaevus (Rhadiodromus (((Sinokannemeyeria (Acratophorus_argentinensis (Wadiasaurus_indicus ((Angonisaurus_cruickshanki ((Ufudocyclops_mukanelai Stahleckeria_potens )(Sangusaurus_parringtonii (Ischigualastia_jenseni Jachaleria_candelariensis ))))(Argodicynodon_boreni (Placerias_hesternus Moghreberia_nmachouensis ))))))(Parakannemeyeria Xiyukannemeyeria_brevirostris ))(Shaanbeikannemeyeria (Kannemeyeria_simocephalus Kannemeyeria_lophorhinus )))))(Dinodontosaurus_tener (Dinodontosaurus_brevirostris MCP_1645_PV )))))))))*
(Aulacephalodon_bainii (Dicynodon_angielczyki ((Lystrosaurus_declivis Lystrosaurus_murrayi )((Shansiodon Vinceria_andina )(Rhinodicynodon_gracile (Tetragonias_njalilus ((Dolichuranus_primaevus (Rhadiodromus (((Sinokannemeyeria (Acratophorus_argentinensis (Wadiasaurus_indicus ((Angonisaurus_cruickshanki ((Ufudocyclops_mukanelai Stahleckeria_potens )(Sangusaurus_parringtonii (Ischigualastia_jenseni Jachaleria_candelariensis ))))(Argodicynodon_boreni (Placerias_hesternus Moghreberia_nmachouensis ))))))(Parakannemeyeria Xiyukannemeyeria_brevirostris ))(Shaanbeikannemeyeria (Kannemeyeria_simocephalus Kannemeyeria_lophorhinus )))))(Dinodontosaurus_tener (Dinodontosaurus_brevirostris MCP_1645_PV )))))))))*
(Aulacephalodon_bainii (Dicynodon_angielczyki ((Lystrosaurus_declivis Lystrosaurus_murrayi )(Vinceria_andina (Shansiodon (Tetragonias_njalilus (Rhinodicynodon_gracile ((Dolichuranus_primaevus (Rhadiodromus (((Acratophorus_argentinensis (Wadiasaurus_indicus ((Angonisaurus_cruickshanki ((Ufudocyclops_mukanelai Stahleckeria_potens )(Sangusaurus_parringtonii (Ischigualastia_jenseni Jachaleria_candelariensis ))))(Argodicynodon_boreni (Placerias_hesternus Moghreberia_nmachouensis )))))(Sinokannemeyeria (Parakannemeyeria Xiyukannemeyeria_brevirostris )))(Shaanbeikannemeyeria (Kannemeyeria_simocephalus Kannemeyeria_lophorhinus )))))(Dinodontosaurus_tener (Dinodontosaurus_brevirostris MCP_1645_PV ))))))))))*
(Aulacephalodon_bainii (Dicynodon_angielczyki ((Lystrosaurus_declivis Lystrosaurus_murrayi )(Vinceria_andina (Shansiodon (Tetragonias_njalilus (Rhinodicynodon_gracile ((Dolichuranus_primaevus (Rhadiodromus ((((Acratophorus_argentinensis Wadiasaurus_indicus )((Angonisaurus_cruickshanki ((Ufudocyclops_mukanelai Stahleckeria_potens )(Sangusaurus_parringtonii (Ischigualastia_jenseni Jachaleria_candelariensis ))))(Argodicynodon_boreni (Placerias_hesternus Moghreberia_nmachouensis ))))(Sinokannemeyeria (Parakannemeyeria Xiyukannemeyeria_brevirostris )))(Shaanbeikannemeyeria (Kannemeyeria_simocephalus Kannemeyeria_lophorhinus )))))(Dinodontosaurus_tener (Dinodontosaurus_brevirostris MCP_1645_PV ))))))))))*
(Aulacephalodon_bainii (Dicynodon_angielczyki ((Lystrosaurus_declivis Lystrosaurus_murrayi )(Vinceria_andina (Shansiodon (Tetragonias_njalilus (Rhinodicynodon_gracile ((Dolichuranus_primaevus (Rhadiodromus (((Acratophorus_argentinensis (Sinokannemeyeria (Wadiasaurus_indicus ((Angonisaurus_cruickshanki ((Ufudocyclops_mukanelai Stahleckeria_potens )(Sangusaurus_parringtonii (Ischigualastia_jenseni Jachaleria_candelariensis ))))(Argodicynodon_boreni (Placerias_hesternus Moghreberia_nmachouensis ))))))(Parakannemeyeria Xiyukannemeyeria_brevirostris ))(Shaanbeikannemeyeria (Kannemeyeria_simocephalus Kannemeyeria_lophorhinus )))))(Dinodontosaurus_tener (Dinodontosaurus_brevirostris MCP_1645_PV ))))))))))*
(Aulacephalodon_bainii (Dicynodon_angielczyki ((Lystrosaurus_declivis Lystrosaurus_murrayi )(Vinceria_andina (Shansiodon (Tetragonias_njalilus (Rhinodicynodon_gracile (((Dolichuranus_primaevus (Rhadiodromus (((Acratophorus_argentinensis (Sinokannemeyeria Wadiasaurus_indicus ))(Parakannemeyeria Xiyukannemeyeria_brevirostris ))(Shaanbeikannemeyeria (Kannemeyeria_simocephalus Kannemeyeria_lophorhinus )))))(Dinodontosaurus_tener (Dinodontosaurus_brevirostris MCP_1645_PV )))(Angonisaurus_cruickshanki (((Ufudocyclops_mukanelai Stahleckeria_potens )(Sangusaurus_parringtonii (Ischigualastia_jenseni Jachaleria_candelariensis )))(Argodicynodon_boreni (Placerias_hesternus Moghreberia_nmachouensis ))))))))))))*
(Aulacephalodon_bainii (Dicynodon_angielczyki ((Lystrosaurus_declivis Lystrosaurus_murrayi )(Vinceria_andina (Shansiodon (Tetragonias_njalilus (Rhinodicynodon_gracile (((Dolichuranus_primaevus (Rhadiodromus (((Acratophorus_argentinensis (Sinokannemeyeria Wadiasaurus_indicus ))(Parakannemeyeria Xiyukannemeyeria_brevirostris ))(Shaanbeikannemeyeria (Kannemeyeria_simocephalus Kannemeyeria_lophorhinus )))))(Angonisaurus_cruickshanki (((Ufudocyclops_mukanelai Stahleckeria_potens )(Sangusaurus_parringtonii (Ischigualastia_jenseni Jachaleria_candelariensis )))(Argodicynodon_boreni (Placerias_hesternus Moghreberia_nmachouensis )))))(Dinodontosaurus_tener (Dinodontosaurus_brevirostris MCP_1645_PV ))))))))))*
(Aulacephalodon_bainii ((Dicynodon_angielczyki (Vinceria_andina (Shansiodon (Tetragonias_njalilus (Rhinodicynodon_gracile (((Dolichuranus_primaevus (Rhadiodromus (((Acratophorus_argentinensis (Sinokannemeyeria Wadiasaurus_indicus ))(Parakannemeyeria Xiyukannemeyeria_brevirostris ))(Shaanbeikannemeyeria (Kannemeyeria_simocephalus Kannemeyeria_lophorhinus )))))(Dinodontosaurus_tener (Dinodontosaurus_brevirostris MCP_1645_PV )))(Angonisaurus_cruickshanki (((Ufudocyclops_mukanelai Stahleckeria_potens )(Sangusaurus_parringtonii (Ischigualastia_jenseni Jachaleria_candelariensis )))(Argodicynodon_boreni (Placerias_hesternus Moghreberia_nmachouensis ))))))))))(Lystrosaurus_declivis Lystrosaurus_murrayi )))*
(Aulacephalodon_bainii ((Dicynodon_angielczyki (Shansiodon (Vinceria_andina (Rhinodicynodon_gracile (Tetragonias_njalilus ((Dolichuranus_primaevus (Rhadiodromus ((Parakannemeyeria (Xiyukannemeyeria_brevirostris (Sinokannemeyeria (Acratophorus_argentinensis (Wadiasaurus_indicus ((Angonisaurus_cruickshanki ((Ufudocyclops_mukanelai Stahleckeria_potens )(Sangusaurus_parringtonii (Ischigualastia_jenseni Jachaleria_candelariensis ))))(Argodicynodon_boreni (Placerias_hesternus Moghreberia_nmachouensis ))))))))(Shaanbeikannemeyeria (Kannemeyeria_simocephalus Kannemeyeria_lophorhinus )))))(MCP_1645_PV (Dinodontosaurus_brevirostris Dinodontosaurus_tener ))))))))(Lystrosaurus_declivis Lystrosaurus_murrayi )))*
(Aulacephalodon_bainii ((Dicynodon_angielczyki (Vinceria_andina (Shansiodon (Rhinodicynodon_gracile (Tetragonias_njalilus ((Dolichuranus_primaevus (Rhadiodromus ((Parakannemeyeria (Xiyukannemeyeria_brevirostris (Sinokannemeyeria (Acratophorus_argentinensis (Wadiasaurus_indicus ((Angonisaurus_cruickshanki ((Ufudocyclops_mukanelai Stahleckeria_potens )(Sangusaurus_parringtonii (Ischigualastia_jenseni Jachaleria_candelariensis ))))(Argodicynodon_boreni (Placerias_hesternus Moghreberia_nmachouensis ))))))))(Shaanbeikannemeyeria (Kannemeyeria_simocephalus Kannemeyeria_lophorhinus )))))(MCP_1645_PV (Dinodontosaurus_brevirostris Dinodontosaurus_tener ))))))))(Lystrosaurus_declivis Lystrosaurus_murrayi )))*
(Aulacephalodon_bainii ((Dicynodon_angielczyki (Shansiodon (Rhinodicynodon_gracile ((Tetragonias_njalilus Vinceria_andina )((Dolichuranus_primaevus (Rhadiodromus ((Parakannemeyeria (Xiyukannemeyeria_brevirostris (Sinokannemeyeria (Acratophorus_argentinensis (Wadiasaurus_indicus ((Angonisaurus_cruickshanki ((Ufudocyclops_mukanelai Stahleckeria_potens )(Sangusaurus_parringtonii (Ischigualastia_jenseni Jachaleria_candelariensis ))))(Argodicynodon_boreni (Placerias_hesternus Moghreberia_nmachouensis ))))))))(Shaanbeikannemeyeria (Kannemeyeria_simocephalus Kannemeyeria_lophorhinus )))))(MCP_1645_PV (Dinodontosaurus_brevirostris Dinodontosaurus_tener )))))))(Lystrosaurus_declivis Lystrosaurus_murrayi )))*
[truncated: 8,403,360 more chars]
