# Supplementary material for: Revisiting a long‐overlooked skull: Implications for the distribution of Dinodontosaurus brevirostris (Kannemeyeriiformes) in the Brazilian Triassic
Source: Anat Rec (Hoboken). 2025 Sep 29;309(7):1749–65. doi: 10.1002/ar.70056 (PMC13251750; doi:10.1002/ar.70056)
Supplement: Supplementary file 2 — Data S2. Supporting Information. [file AR-309-1749-s002.zip › Supplementary Material/phylogenetic analyses/results/Parsimony_Analyses/Reduced/consensustree.tre]

#NEXUS

begin trees ; 
tree tnt_1 = [&U] 
(Aulacephalodon bainii ,((Dicynodon angielczyki ,(Shansiodon ,(Rhinodicynodon gracile ,(Tetragonias njalilus ,(Vinceria andina ,(((Dolichuranus primaevus ,(Rhadiodromus ,((Parakannemeyeria ,(Xiyukannemeyeria brevirostris ,(Acratophorus argentinensis ,Sinokannemeyeria ))),(Shaanbeikannemeyeria ,(Kannemeyeria lophorhinus ,(Kannemeyeria simocephalus ,Wadiasaurus indicus )))))),(Dinodontosaurus tener ,(Dinodontosaurus brevirostris ,MCP 1645 PV ))),(Angonisaurus cruickshanki ,(((Ufudocyclops mukanelai ,Stahleckeria potens ),(Sangusaurus parringtonii ,(Ischigualastia jenseni ,Jachaleria candelariensis ))),(Placerias hesternus ,Moghreberia nmachouensis ,Argodicynodon boreni ))))))))),(Lystrosaurus declivis ,Lystrosaurus murrayi )));

end ; 
