# Supplementary material for: Revisiting a long‐overlooked skull: Implications for the distribution of Dinodontosaurus brevirostris (Kannemeyeriiformes) in the Brazilian Triassic
Source: Anat Rec (Hoboken). 2025 Sep 29;309(7):1749–65. doi: 10.1002/ar.70056 (PMC13251750; doi:10.1002/ar.70056)
Supplement: Supplementary file 2 — Data S2. Supporting Information. [file AR-309-1749-s002.zip › Supplementary Material/phylogenetic analyses/results/Bayesian/BI_all_taxa/infile.nex.ckp_7E]

#NEXUS
[ID: 3577646095]
[generation: 29998000]

begin trees;
	translate
       1 Biarmosuchus_tener,
       2 Hipposaurus_boonstrai,
       3 Archaeosyodon_praeventor,
       4 Titanophoneus_potens,
       5 Gorgonops_torvus,
       6 Lycosuchus_vanderrieti,
       7 Glanosuchus_macrops,
       8 Biseridens_qilianicus,
       9 Anomocephalus_africanus,
      10 Tiarajudens_eccentricus,
      11 Otsheria_netzvetajevi,
      12 Ulemica,
      13 Suminia_getmanovi,
      14 Patranomodon_nyaphulii,
      15 Galeops_whaitsi,
      16 Galepus_jouberti,
      17 Galechirus_scholtzi,
      18 Eodicynodon_oelofseni,
      19 Eodicynodon_oosthuizeni,
      20 Colobodectes_cluveri,
      21 Lanthanostegus_mohoii,
      22 Eosimops_newtoni,
      23 Diictodon_feliceps,
      24 Robertia_broomiana,
      25 Prosictodon_dubei,
      26 Abajudon_kaayai,
      27 Niassodon_mfumukasi,
      28 Brachyprosopus_broomi,
      29 Endothiodon_tolani,
      30 Endothiodon_bathystoma,
      31 Pristerodon_mackayi,
      32 Emydops,
      33 Compsodon_helmoedi,
      34 Digalodon_rubidgei,
      35 Thliptosaurus_imperforatus,
      36 Rastodon_procurvidens,
      37 Dicynodontoides,
      38 Kombuisia_frerensis,
      39 Myosaurus_gracilis,
      40 Kembawacela_kitchingi,
      41 Cistecephalus_microrhinus,
      42 Sauroscaptor_tharavati,
      43 Cistecephaloides_boonstrai,
      44 Kawingasaurus_fossilis,
      45 Daqingshanodon_limbus,
      46 Keyseria_benjamini,
      47 Rhachiocephalus_magnus,
      48 Kitchinganomodon_crassus,
      49 Oudenodon_bainii,
      50 Tropidostoma_dubium,
      51 Australobarbarus,
      52 Syops_vanhoepeni,
      53 Odontocyclops_whaitsi,
      54 Idelesaurus_tataricus,
      55 Bulbasaurus_phylloxyron,
      56 Aulacephalodon_bainii,
      57 Pelanomodon_moschops,
      58 Geikia_locusticeps,
      59 Geikia_elginensis,
      60 Elph_borealis,
      61 Interpresosaurus_blomi,
      62 Katumbia_parringtoni,
      63 Delectosaurus_arefjevi,
      64 Dicynodon_lacerticeps,
      65 Dicynodon_angielczyki,
      66 Daptocephalus_huenei,
      67 Daptocephalus_leoniceps,
      68 Dinanomodon_gilli,
      69 Peramodon_amalitzkii,
      70 Taoheodon_baizhijuni,
      71 Counillonia_superoculis,
      72 Repelinosaurus_robustus,
      73 Vivaxosaurus_trautscholdi,
      74 Jimusaria_sinkianensis,
      75 Sintocephalus_alticeps,
      76 Basilodon_woodwardi,
      77 Turfanodon_bogdaensis,
      78 Gordonia_traquairi,
      79 Euptychognathus_bathyrhynchus,
      80 Lystrosaurus_hedini,
      81 Lystrosaurus_maccaigi,
      82 Lystrosaurus_curvatus,
      83 Lystrosaurus_declivis,
      84 Lystrosaurus_murrayi,
      85 Shansiodon,
      86 Tetragonias_njalilus,
      87 Vinceria_andina,
      88 Rhinodicynodon_gracile,
      89 Acratophorus_argentinensis,
      90 Kannemeyeria_simocephalus,
      91 Kannemeyeria_aganosteus,
      92 Kannemeyeria_lophorhinus,
      93 Dolichuranus_primaevus,
      94 Sinokannemeyeria,
      95 Parakannemeyeria,
      96 Xiyukannemeyeria_brevirostris,
      97 Rabidosaurus_cristatus,
      98 Rhadiodromus,
      99 Wadiasaurus_indicus,
      100 Shaanbeikannemeyeria,
      101 Rechnisaurus_cristarhynchus,
      102 Uralokannemeyeria_vjuschkovi,
      103 Angonisaurus_cruickshanki,
      104 Ufudocyclops_mukanelai,
      105 Zambiasaurus_submersus,
      106 Placerias_hesternus,
      107 Moghreberia_nmachouensis,
      108 Pentasaurus_goggai,
      109 Argodicynodon_boreni,
      110 Stahleckeria_potens,
      111 Sangusaurus_parringtonii,
      112 Sangusaurus_sp,
      113 Eubrachiosaurus_browni,
      114 Ischigualastia_jenseni,
      115 Jachaleria_candelariensis,
      116 Jachaleria_colorata,
      117 Dinodontosaurus_brevirostris,
      118 Dinodontosaurus_tener,
      119 MCP_1645_PV,
      120 Lisowicia_bojani,
      121 Woznikella;
	tree mcmc.tree_1 = ((5:1.372224188790704e-01,2:5.712238122074798e-02):4.040697220933992e-02,(((3:2.589054881685606e-02,(8:4.223133530610044e-02,((11:9.299472668226269e-03,(13:7.949927167455710e-02,12:7.206982298268852e-02):9.335667143273789e-02):1.426941226080239e-01,((((15:5.787896220777716e-02,(((19:1.317545525665290e-02,(((((31:1.083604473193076e-02,((((((((57:3.509104866882976e-03,(58:3.370974403678623e-02,59:3.611423359930829e-02):1.268036126705917e-01):3.973472055034585e-02,56:7.033129807963731e-03):9.901283650730591e-02,55:3.119600849182375e-02):3.422554679878947e-02,(54:7.048227980090738e-02,((75:5.821040853664032e-02,76:1.617317724434393e-02):5.610201377990101e-02,52:9.804685386381894e-02):7.982938979998964e-02):7.087739553840467e-03):1.025453901201557e-01,((53:3.279072522563545e-02,(47:3.824273857395243e-02,48:2.746393155513280e-02):6.018131223843613e-02):1.733246107217145e-02,((50:2.352597797597058e-02,51:4.396621310858114e-02):3.915669134233500e-02,49:3.062359152594411e-02):1.951442405884529e-02):6.472181630644953e-02):2.516068490218082e-02,(46:6.693258823901714e-02,45:1.157552941502801e-02):5.441932216382606e-02):6.427144951062161e-02,(62:9.260516532813935e-02,(61:1.961246441649611e-02,60:5.635518345722441e-02):3.161131015180485e-02):5.281701138616265e-02):2.238094019884975e-02,((70:1.074872001009932e-01,(71:2.760369215712387e-02,72:7.202944598036225e-02):1.291595872051903e-01):1.628368458095355e-02,((64:1.709112404865506e-02,65:3.381994714097705e-02):3.330939213391863e-02,(((63:2.508947272662177e-02,(69:1.717172501537838e-04,((77:8.362365252100740e-02,68:3.305313782859698e-02):1.822674318640081e-02,(67:2.898836562424459e-03,66:6.162065460651147e-03):2.441922422619474e-02):3.883052128688826e-02):7.988562362024589e-02):3.756290124843004e-02,73:1.241580602611051e-01):5.455144812640576e-03,((78:3.081865850202435e-03,(79:1.007222157709344e-01,((80:3.092526266859406e-02,((81:5.211471097631714e-02,(83:1.456142618442072e-03,84:2.141456214365683e-02):5.316052937502654e-02):2.340508059016891e-03,82:1.308891499207660e-02):4.257185321990415e-02):3.233319396644505e-02,((((((118:3.178354201965595e-02,117:1.517211826450952e-03):1.319616042340454e-02,119:1.475931357698477e-01):6.170874391478846e-03,(93:1.291355881742881e-01,(((100:8.056244276447380e-02,((94:8.629085635036542e-03,(95:3.812394162107866e-02,96:3.094190292738485e-02):6.533058880787586e-03):8.050938620858612e-03,(89:6.546968889461598e-02,(((91:1.239148382174962e-02,90:7.538788391520898e-02):6.478138173119095e-03,(99:1.267356288577917e-01,92:1.282676848106738e-01):3.278278800313776e-03):1.019398595494006e-02,97:3.678858785872222e-02):4.631572363081021e-02):2.055538162621677e-02):3.915270963104387e-02):5.726626749554069e-03,(101:5.339599232968354e-02,102:1.194072308913771e-03):6.230560189699291e-02):1.933669576026688e-03,98:3.199955403368013e-02):1.776039059125037e-02):5.823317317417055e-02):3.837263722391675e-02,(86:4.304680890381288e-03,87:4.724171704917283e-02):5.176958767491933e-03):3.907212780159103e-02,((103:1.722601068620412e-02,(104:3.837069272587965e-02,((113:4.025257237447346e-02,(((116:7.090569862248187e-02,(114:5.405657190082723e-02,115:5.531935858182205e-02):1.209645686972976e-02):1.731925629450100e-02,(111:3.583627049746671e-03,112:9.710430764104492e-03):1.330655161110205e-01):6.095743633602624e-02,110:6.909742503744462e-02):2.786293270454829e-02):6.629288545222385e-02,((((109:3.928778162276796e-02,108:4.190545145768379e-02):7.508335498510001e-03,((120:1.137317946902941e-01,106:1.935892057986106e-02):3.704801984038082e-02,107:6.831343751022620e-02):1.913872637262803e-02):1.772550996782368e-01,105:5.216200700513734e-02):6.935150682350710e-02,121:1.289670519801057e-01):2.072514472161694e-02):4.738087740825035e-03):3.215609753605750e-02):8.261814987176706e-02,85:5.854164056502579e-02):1.921448920154297e-02):5.460452838013107e-02,88:7.095098399275869e-04):2.063881011681573e-01):9.625179207959703e-03):7.389763833761730e-02):3.686417630177574e-02,74:6.004037425898810e-02):1.412840635621837e-02):7.503033525334576e-03):1.137484077340233e-02):8.283875463941087e-02):3.022398303625882e-01):3.793654993385231e-02,(((((34:4.694368694574614e-02,((39:3.720891800199183e-02,35:3.049275779233462e-02):5.184457925482857e-02,(42:1.795716960998798e-02,(((44:9.755263460406934e-02,43:4.014445007421969e-02):3.191378997609250e-02,41:2.554504382815764e-02):5.198194322413388e-02,40:6.741790453068217e-02):1.192698775787270e-01):1.040620508198912e-01):3.213562940651092e-02):5.177295340407103e-03,(36:6.700106410748677e-02,(37:3.838608408352587e-02,38:1.375281533739888e-01):7.463657217437870e-02):6.593534569488177e-02):1.005689737954488e-01,(32:3.288928680488060e-02,33:2.384636591627393e-01):9.344136980265252e-04):1.388836170375494e-01,(((29:1.115677638297901e-02,30:4.334238478996618e-02):8.445369326783393e-02,26:7.974491502300472e-02):3.575311406270332e-02,27:1.049020468961416e-01):9.013895847240835e-02):3.899409661015062e-02,28:8.171015181448327e-02):2.564754109042350e-02):1.052521867067281e-01,((25:4.743897322056966e-04,23:3.485070392338539e-02):4.368133065612752e-02,(24:8.705238598976700e-03,22:8.671764895610957e-02):5.628871000209008e-03):7.142147484659404e-02):1.397327902092368e-01,20:9.153340602972338e-03):7.815863190775934e-03,21:3.145938368204605e-02):5.246888571172613e-02):1.178661780502614e-01,18:4.483132352142268e-03):2.214613558658831e-01,17:2.134906055403602e-02):4.163638807877053e-03):7.015500012131695e-03,16:1.380802843733419e-02):4.263447947528436e-02,14:2.025832521727241e-02):1.994721151931069e-02,(9:4.402439761012308e-02,10:3.114094548633579e-02):2.042602189515630e-01):1.282507019504624e-01):7.689418863856283e-02):6.535683425854855e-02):4.628320852598398e-02,4:4.041199113334069e-02):3.267487834147135e-03,(6:8.815442587313653e-02,7:1.756575837393983e-02):1.404699299095313e-01):6.481777968251011e-02,1:3.035370191202595e-03);
	tree mcmc.tree_2 = ((4:2.013458415004184e-01,((7:8.968337244815425e-02,6:1.888491079865686e-01):2.963594547406719e-01,(((((17:1.109180047984651e-02,(14:5.071539338691609e-02,((18:8.258565777005591e-02,((((((((((((86:3.356020069558698e-02,((93:1.195523192812585e-01,((((89:2.115312292812295e-01,((97:1.900551620741938e-01,(92:1.695620386053370e-01,(91:1.182790162818357e-01,90:2.889946804039521e-01):1.262642393020618e-01):1.587140159323430e-01):1.439338218036578e-02,99:2.677880343575431e-01):2.039139857858248e-01):6.044866363058560e-02,((96:2.077750605469633e-01,(94:1.756504681332449e-01,95:1.619073028794596e-01):2.896335300079479e-02):6.191043423064996e-02,100:1.958711217466988e-01):7.924841634380003e-02):2.041063323560163e-01,(101:3.726648958790424e-02,102:1.552641620052558e-01):3.130898618305230e-01):1.588251491462606e-02,98:2.954953675008435e-01):2.508553493474979e-02):3.822333023668024e-01,87:8.001486618597740e-02):8.036622569531986e-02):1.144338744625555e-01,((((117:4.562650860255140e-03,118:2.191995327873342e-04):1.797364724384670e-01,119:2.523528358882310e-01):6.329206544169248e-02,((103:7.347186676473465e-02,(104:1.823623097236521e-01,((105:1.525099143966557e-01,(106:1.682725047680073e-01,(107:1.104427488416318e-01,((109:2.577352906093978e-01,120:8.468816931132097e-01):5.328662653691299e-02,108:1.154914317751005e-01):5.769697129499255e-02):3.517448278426852e-02):2.892164182280224e-01):1.291436994968246e-01,((((114:5.536723730021033e-02,(116:1.439433551120122e-01,115:8.232663085796987e-02):8.876885110223794e-02):3.470260956371347e-01,(111:1.170556902525320e-01,112:3.496764948761722e-01):1.773263574376632e-01):1.928638570323417e-01,113:3.455483967113766e-02):4.490982790325920e-02,110:2.745049665655578e-01):2.492701464992901e-01):1.824108658382311e-01):9.012590293240375e-02):2.154737723325467e-02,121:5.186582011148495e-01):2.615984402424553e-01):1.181775639359183e-01,85:1.447245352782174e-01):1.589879499118209e-01):1.348209139368939e-01,88:2.257709968823049e-02):4.228304023092758e-01,(79:3.182892879799321e-01,((82:6.517193716114069e-03,(84:1.684965762008582e-01,83:3.347471329250023e-02):2.516487207568266e-01):5.122045233440205e-02,(80:1.249003882950605e-01,81:1.464008464136785e-01):6.268306176944970e-02):3.147705755693681e-01):1.059141043142508e-01):1.319420277512734e-01,78:6.176240190573107e-02):1.194477301932326e-01,(((((68:1.035090915153016e-01,77:7.967966509271347e-02):5.966600579597219e-02,(66:7.219791733518593e-02,67:1.627286373259741e-03):1.321557608707812e-01):3.119119191349128e-02,63:5.216681301163164e-01):1.377489917750983e-01,69:7.489521287726263e-02):7.543157231506113e-02,73:1.853456501757154e-01):1.983221590228283e-01):7.910840966001546e-02,(((((75:8.843592597742903e-02,76:4.914721917810184e-02):2.976010276485818e-01,(62:1.793018646264650e-01,((46:1.441400331196496e-02,((((53:8.561959062432693e-02,(54:7.696100895984245e-02,52:7.537059305901571e-01):2.692636538037723e-01):4.077317472667901e-02,((56:8.613008871126390e-02,((58:1.245300321158801e-01,59:2.530078111059877e-01):9.608849195464769e-02,57:9.717530536209383e-02):1.851033808633916e-01):4.607002259081782e-01,55:8.223639854229381e-02):1.231089881085953e-01):1.704355711706215e-01,((49:1.349145837135503e-01,(51:2.332273395843381e-01,50:1.170241032368527e-01):6.208263149263676e-02):6.054551325447858e-02,(47:1.010401987075014e-01,48:1.830873304896580e-01):5.061675656770130e-01):8.941557034743132e-02):2.395050465888540e-01,45:2.999485232139673e-02):2.386546433709123e-01):2.509245564449339e-01,(61:1.942110965438493e-01,60:1.605368510567163e-02):1.893203729406959e-01):8.916706766054713e-02):2.664159285680049e-01):3.453664468758066e-01,65:3.745408990310304e-02):5.452411955364148e-02,64:1.432784411634900e-02):7.493748521001579e-02,((71:1.741705110009054e-02,72:3.054224192034967e-01):3.527788221860523e-01,70:3.117703139079808e-01):1.117773722888489e-01):1.116560650295986e-01):2.208289788231613e-01,74:1.019572143546410e-01):1.690166378835402e+00,((28:4.113173424442989e-01,((27:4.823250353883705e-01,(26:2.526672449358550e-01,(30:1.721012206716716e-01,29:1.754944922868544e-03):3.360045064973148e-01):3.646733352568066e-01):2.952904705072203e-01,(32:1.834751243360421e-01,(33:8.212245277099919e-01,((36:2.313864906551927e-01,((38:5.079522815901478e-01,35:8.151042847782899e-02):1.689339213087802e-01,37:1.743416735507569e-01):2.956429027260953e-01):2.355657306818167e-01,(34:2.861885521721509e-01,(((42:2.228941986388181e-02,40:3.863961832714803e-01):1.100174712847551e-01,(41:3.237926798561059e-02,(43:1.428652816605447e-01,44:4.275719518599302e-01):1.815050831038476e-01):2.963028466333880e-01):2.104451766993039e-01,39:2.829779195565049e-01):2.947719931577141e-01):1.633133774268556e-01):2.476086416227918e-01):2.813355597930722e-02):4.801776340913597e-01):3.991548111848733e-02):1.816785178399185e-01,31:6.864087574407289e-02):1.311000651619119e-01):1.621383906843204e-01,((23:1.851374066114664e-01,25:4.789315303773656e-02):1.515559777537707e-01,((21:3.956078760539803e-01,22:1.851944901457082e-01):1.059008446705459e-01,24:4.713486398037934e-03):1.482836451903893e-02):3.411918144384367e-01):4.392123096895458e-01,20:1.772091031327416e-01):7.678780794926128e-02,19:5.576225557456339e-03):6.269077485180987e-01):8.420255144825817e-01,15:3.256686948122430e-01):9.584791417300496e-02):2.886825955986052e-01):2.714238073002957e-01,((12:1.732039334696977e-01,13:2.923160895076132e-01):4.434379941728328e-01,11:3.672351847460269e-02):2.847447140750690e-01):6.763052804482217e-02,((9:1.676286261352461e-01,10:1.285931688251088e-01):4.345129345086815e-01,16:2.495994941558645e-01):1.038373712038515e-02):1.952925816385077e-01,8:2.048184040752805e-01):1.930621915930320e-01,3:1.132266708182792e-01):2.607170442396780e-01):2.464302640694399e-02):4.750030559244464e-01,(2:1.020402609661224e-01,5:4.143421649637646e-01):6.198069218582340e-02,1:6.160572335472544e-02);
	tree mcmc.tree_3 = ((5:5.736763151797272e-01,(4:1.881109852547104e-01,(((((((13:6.052853918619560e-01,12:5.313293010876783e-01):7.472943058079193e-01,11:4.462962763526234e-02):2.759884910488819e-01,((15:1.031800632504717e+00,(14:1.428524947641238e-01,16:3.585675339384031e-01):4.457461951282115e-01):1.044548706993818e-01,(17:7.782341393008502e-02,(18:1.172524521195684e-02,(19:1.502192373072229e-01,(20:7.104012138923484e-02,(21:5.888232924335216e-01,((((28:6.157733170129278e-01,((27:7.428078284345592e-01,(26:4.895099341010342e-01,(29:1.843273203852420e-02,30:3.114749669749149e-01):5.018397821376134e-01):3.403650419273280e-01):2.771560203804012e-01,((((38:5.369263588661788e-01,37:5.674344856513219e-02):8.275666972322349e-01,36:2.122623135534253e-01):1.754244773905117e-01,(((((41:1.092133592761119e-01,(43:1.855280438265112e-01,44:4.487014883171269e-01):3.498154449820602e-01):8.073534348145636e-02,40:2.412798205506655e-01):2.588244227312509e-01,42:1.252281247144614e-01):3.262853122284179e-01,(39:7.057332235754316e-01,35:1.921407834959484e-01):9.670173891884633e-02):3.854092385122454e-01,34:2.093386689277689e-01):2.124630088146185e-01):4.122397629286930e-01,(32:2.705584583288348e-01,33:9.491764228990426e-01):2.077970031004685e-01):4.221535975462380e-01):7.109413095405656e-02):5.563908127896060e-01,(61:2.931482464081591e-01,(60:5.185185123235453e-02,(((((55:1.073344024025312e-01,(((58:2.787379556494635e-01,59:3.788105443499806e-01):1.097010859678853e-01,57:9.692310707360724e-02):1.630256922023684e-01,56:1.952431996957751e-02):4.007087378720557e-01):6.211856195809907e-01,45:7.236679477386303e-02):1.860243078618057e-01,((54:2.363746048684801e-01,((48:2.373331040287168e-01,47:1.850988784849344e-01):4.933322100704715e-01,53:5.953501388225844e-02):8.373012076507519e-02):2.472456276421241e-01,((51:3.900770119985598e-01,50:5.175311467249416e-02):1.249306154267428e-01,49:1.067564354389435e-01):1.701486234362064e-01):8.756386036613095e-02):3.977069686711211e-01,46:1.727981537204764e-01):1.079700511060317e-01,(62:2.642819898579083e-01,((70:4.059128360342066e-01,(71:2.389478097397008e-01,72:2.527203193430897e-01):1.628993945043438e-01):5.820196952449147e-01,(((78:7.634400326841012e-02,74:2.597408264200612e-01):5.874174807625636e-02,((((69:6.679155608997031e-02,((67:1.756262431182030e-01,66:3.281939940372078e-02):1.035563777046168e-01,(68:1.386245911585556e-01,77:7.791789300806272e-01):2.780287759007696e-01):2.437560129274571e-01):1.334677549612302e-01,63:4.652515403072041e-01):1.638744020893790e-01,(((113:6.415745260255314e-01,(85:2.122459424548680e-01,(((103:6.657591246419498e-02,((((105:2.633621793090468e-01,(109:1.554560184348395e-01,(((106:1.644050694523846e-01,107:2.472902854386394e-01):2.953756787301455e-01,120:7.744740119952773e-01):1.228057154853738e-01,108:1.501553063802308e-01):2.469108229097064e-01):7.777965421932731e-01):2.210486410813569e-01,(((112:4.084848980606372e-03,111:1.594428038420483e-01):4.554213407188802e-01,((116:1.522150803993069e-01,115:3.854559066166532e-03):5.036676227553767e-01,114:1.331835949163788e-01):5.853113199286982e-01):3.286840121000336e-01,110:1.775285142810774e-01):2.280029296262403e-01):7.184651226741201e-02,121:7.857975830485495e-01):1.948863585921780e-01,104:2.714128617470831e-01):2.097324870069755e-01):9.448256502661030e-01,(((94:3.263144549170143e-01,(95:9.347663316469004e-02,96:4.743869247591551e-02):3.938460221265497e-02):5.012528582146702e-01,((98:4.330291744143110e-01,(100:1.721174784127395e-01,((102:3.328958255810953e-01,101:3.796482375318806e-01):2.457644272579496e-01,93:4.365902467310843e-01):4.354310658046358e-02):3.928533284509747e-02):6.601028134399446e-02,(((99:2.573060177576076e-01,97:2.767626978205761e-01):3.926890277787090e-01,(90:2.981140890598203e-01,(91:6.138250281760200e-03,92:3.544915016461112e-01):6.463606282080245e-02):1.483105772017889e-01):1.294496138870265e-01,89:1.276980105865566e-01):1.001160148278397e-01):1.160728372617959e-01):3.217302810929941e-01,(119:1.705652265852906e-01,(117:1.301708639646821e-02,118:5.993754113738554e-02):2.461804861725097e-01):3.012005155574234e-01):1.550457338017397e-01):1.600843951085187e-01,((87:2.736820234321090e-01,86:1.504442000322232e-02):1.316267961854721e-01,88:4.591673906474028e-01):7.716090320883598e-02):1.172374551029564e-01):3.570618431644037e-01):3.261895788666886e-01,(76:6.401269662048184e-02,75:3.231587784083068e-01):3.820450751539859e-01):1.874012548101436e-01,(((81:2.418799510823943e-01,(82:3.030403156092502e-02,(83:1.600885163565671e-01,(84:4.154184460212737e-02,79:3.717249231113541e-01):2.620371012158748e-01):1.138531043525049e-01):1.884466883612128e-01):9.544120904835177e-03,80:2.496240600759750e-01):5.658472578728999e-01,52:8.611150565586040e-01):1.105738706132890e-01):5.446642773819020e-01):1.473775671133401e-01,73:4.346683235770896e-01):7.113799291035175e-02):3.134570891717163e-01,(65:8.780253594915569e-02,64:5.421249440578501e-02):3.283507041023111e-02):2.927104320054040e-02):4.471399812131915e-01):2.183216346937935e-01):3.468106035415848e-01):3.204182145294262e-01):8.799948930785647e-01):3.354577270109315e-02,31:6.929978953258971e-02):2.284317849381954e-01,((22:2.865862019734123e-01,24:5.461571228021168e-02):8.231650632276442e-02,(23:3.223394582056935e-01,25:9.788356546968728e-02):4.530821168661624e-02):5.234007977112921e-01):3.844734034019092e-01):2.775480948156398e-01):2.568121627919300e-01):7.490097142007515e-01):1.090115994246537e+00):2.007482063950677e-01):3.366002860143864e-01):6.151410769899307e-01,(10:6.607078997564203e-02,9:4.145114895083166e-02):5.964758827787978e-01):3.525024996652250e-01,8:3.070915824803039e-01):7.699578390977796e-02,3:9.651827423816228e-02):4.107503432946221e-01,(6:1.900978156569198e-01,7:1.149794889377922e-02):6.186983328291179e-01):2.462378996168334e-01):1.096069651941246e-01):6.010444533801149e-01,2:2.940906691834797e-01,1:7.907722760247278e-02);
	tree mcmc.tree_4 = ((5:2.978187812904961e-01,2:1.118456952342478e-01):1.855986409419577e-01,(4:2.134971316720705e-01,(((((10:1.526310251020839e-02,9:2.203287236559526e-01):1.936642130849812e-01,((((17:2.416273185392885e-03,((18:1.605084767821919e-01,(19:1.241475357959438e-01,((((31:1.015418570981466e-01,(((((33:4.776935948863357e-01,32:7.366599181655661e-02):3.324756401344366e-02,((42:3.780540054584854e-02,(((44:1.134824970258432e-01,43:2.300879085723837e-01):2.567949165926282e-01,41:1.077565087648985e-01):8.636325859346437e-02,40:2.668629911499510e-01):1.232992144474994e-01):3.404037633069398e-01,(((35:6.491736073414657e-02,(36:4.200775004948458e-01,(37:5.364468352436535e-02,38:4.125179613255154e-01):2.479205521511884e-01):9.218051263176164e-02):1.046747213614254e-01,39:2.165166598227343e-01):6.556905632266520e-02,34:1.816524732833647e-01):1.017708322947291e-01):1.598253343953802e-01):4.089846203901571e-01,(27:3.372850878227424e-01,((29:5.090237899435002e-02,30:1.955525687100316e-01):1.404409603732135e-01,26:2.725766392339108e-01):1.957220625464952e-01):1.039098964216051e-01):1.111328836204759e-01,28:2.659224756292385e-01):1.334135817745374e-01,((75:1.025023463420353e-01,76:2.785119466788915e-01):1.236517254849474e-01,((78:1.392246754587380e-02,(62:3.015089018673886e-02,((46:1.432863159285280e-03,(((47:1.627902714683691e-01,48:8.128147013016530e-02):2.609570453003361e-01,((53:4.871493470996750e-04,54:3.432932115496954e-01):7.095865125672840e-02,((55:7.169025565105830e-02,(((59:9.842090139473315e-02,58:1.458665241752798e-01):2.202417465148905e-02,57:1.144531562280809e-02):2.102979911404569e-01,56:5.701338427138269e-03):2.418522514365033e-01):1.866943509663218e-01,45:5.076810261490475e-02):4.515676925972215e-02):2.756172243553151e-02):2.219933193748567e-02,((51:8.010013444333240e-02,50:1.092117666689776e-01):3.081523897258471e-02,49:1.181985720528004e-01):7.312898030335523e-02):1.230619628562281e-01):3.448325787441568e-02,(60:1.462927068819544e-02,61:1.427028723496231e-01):9.434836123718916e-02):5.030163327393315e-02):1.959530438913433e-01):1.027858588992306e-01,(((52:3.320782515647469e-01,(((82:6.103664525917697e-03,(80:2.459491411342823e-01,81:1.488783520524072e-01):3.118143879640188e-02):4.961033608065361e-02,(84:6.266825980462104e-02,83:6.330072032692183e-02):4.397789430863226e-02):1.711919456909464e-01,79:1.738066028879656e-01):6.312206392574245e-02):1.041465056839104e-01,(((88:5.939344584147741e-02,(((((93:2.750199651256188e-01,((101:6.161088689919081e-02,102:1.218437507207702e-01):1.303972774659657e-01,((100:1.206857331976569e-01,98:6.365008763853203e-02):3.156250598553281e-02,((((96:5.332441016857412e-02,95:9.659939869069455e-02):1.366841501543241e-01,94:1.124118093670415e-01):9.879136289576165e-02,89:1.140524432331496e-01):2.331675463077566e-02,(((90:1.398210876456911e-01,91:2.896625413268534e-01):4.891109884670644e-02,92:2.182750124091113e-01):1.058876710896398e-01,(97:1.325198811684980e-01,99:1.046013067759038e-01):1.002577254608924e-01):6.239328065586609e-02):7.567471295776744e-02):2.141907627734703e-02):7.791204972464484e-02):3.413370119686487e-01,87:1.326983028035296e-01):2.006957862521051e-02,(((((110:4.858938235641762e-02,(113:1.305707721722604e-01,((112:4.857489358544914e-02,111:9.444362703353384e-03):2.453093277198133e-01,((115:2.395426855468228e-01,116:1.289287477924130e-01):9.995652241324628e-02,114:2.076122997785528e-01):1.588206855955435e-01):1.828940506442274e-01):8.431948722516369e-02):1.522424279519073e-01,(105:6.814305651658517e-02,((109:8.423664543974095e-02,(107:9.706540602130211e-02,108:7.649229329031323e-02):8.117006127983788e-02):1.000935178785848e-02,(106:1.695038138090550e-01,120:4.882184018880645e-01):3.323787276697222e-02):2.048744717115187e-01):8.784062753170414e-02):8.320389773855104e-02,(104:1.889749220510500e-01,121:1.063184505081397e-01):5.535825273461990e-02):6.559133018146682e-02,103:3.950272578695450e-02):3.538844477141280e-01,85:4.895934905766198e-02):4.363688550561114e-02):4.714234199565197e-02,86:1.538717519049256e-02):7.498319452706648e-02,(117:5.432047141918400e-02,(118:6.583469328546219e-03,119:9.277351645059635e-02):3.160264979542093e-02):2.914501189467538e-01):1.160540021123506e-01):2.746344562863972e-01,74:2.740291378372018e-01):1.612148417794993e-01,((65:2.644897224679638e-02,64:7.514601430095916e-02):7.597262374738627e-02,(70:2.094880722850087e-01,(73:2.113078840746840e-01,(72:1.014469302462096e-01,71:1.702365149768533e-01):1.168671197771293e-01):2.888076318967946e-02):1.757588896374823e-01):8.823141921403975e-02):5.509179433098146e-02):5.520852036140124e-02,((69:4.685490382023921e-02,((77:1.499909830438204e-01,68:3.381596266661099e-02):7.800378728440407e-02,(66:5.674647600707483e-03,67:2.644421928366969e-02):5.400242327048083e-02):5.368972421833319e-02):6.686801745620738e-02,63:1.331536933941353e-01):5.438559260150466e-02):1.979366252760765e-01):1.522994981049137e-01):8.061971218534897e-01):5.748016258565377e-03):2.797361885924517e-01,((24:3.381402715748876e-02,22:2.104168124637794e-01):3.859539248885566e-02,(25:5.289631196860090e-03,23:2.526246668238509e-01):2.636849010600614e-02):1.475291742985871e-01):3.102804768260811e-01,21:3.125763541547995e-01):1.474299532870003e-02,20:1.579336091871565e-01):2.219553668442762e-02):2.101586390320203e-01):9.277744473150733e-01,15:1.586573676104188e-01):9.734470051116205e-02):8.661226888360944e-02,16:5.376828159592138e-02):6.104540604903242e-02,14:3.794479588631582e-02):3.534464945720300e-01,(11:1.205308217967311e-01,(13:1.702262502802668e-01,12:3.960320376113328e-01):3.766711218402394e-01):3.200634213047710e-01):1.012424757818607e-01):4.043186158219938e-01,8:1.003491804528835e-01):9.714946543100285e-02,3:4.857059708923121e-02):3.153750502407084e-02,(7:9.887957071022696e-03,6:1.929882492972255e-01):3.728541054943991e-01):9.637772245751158e-03):3.394842875578779e-01,1:4.805966625614339e-02);
	tree mcmc.tree_5 = ((5:2.812385344848802e-01,2:8.892822579404357e-02):9.572393928768283e-02,(((8:1.871003278030817e-01,(((12:1.437355818646127e-01,13:3.191996240900594e-01):1.236372440429258e-01,11:4.739905759160491e-02):2.731524429588758e-01,((10:1.273746957947587e-01,9:1.455884216415365e-02):1.842675351786347e-01,(14:2.843166812411400e-02,((17:1.268988162799249e-02,(15:5.339718704381098e-02,(18:3.941956077685206e-02,((20:1.054051865396586e-01,((((28:5.954500054236257e-02,(27:3.583212668817677e-01,(26:3.097971667017894e-01,(29:5.773596460237177e-02,30:1.099351589464505e-01):1.896835307879000e-01):1.198899529001738e-01):7.848173127120027e-02):1.329401492913996e-01,31:9.694774257530253e-02):1.053005473819121e-01,((32:8.472422766461787e-02,(33:6.571368285055564e-01,((((37:6.654812962852633e-02,(35:4.232191837637159e-02,38:2.719001225828542e-01):3.519784151048534e-02):2.868018057652741e-01,36:8.944780743020363e-02):1.053139615958033e-01,(((((44:3.207174170520817e-01,43:1.474187558717010e-02):3.262152554440652e-01,41:1.032256732590452e-01):1.282705540615354e-01,40:1.122941297120766e-01):6.362409743502222e-02,42:8.766727392532933e-03):1.952905274794002e-01,39:1.622250331389462e-01):1.356879155472430e-01):1.881707608565062e-02,34:6.041101798217339e-02):1.227751713431535e-01):4.494240501768768e-02):3.654478805947384e-01,(46:1.158143787348696e-01,((((((64:4.278459968998678e-03,65:1.251001856056670e-02):9.139471917500520e-02,74:2.364161098537009e-01):4.215116444576938e-02,(73:1.988359126617438e-01,(69:4.341453285383286e-02,(((68:3.933687243407512e-02,77:1.260670785444703e-01):5.778784773503363e-02,((67:1.933961837287373e-02,66:4.400715261075507e-02):1.079736915963865e-01,(72:2.093173244616508e-01,70:1.402959397477297e-01):2.403435413296531e-01):2.859376634499784e-02):7.315742829986006e-02,((((88:3.217484977607300e-02,(86:1.781749624113695e-02,(((117:3.710694409947166e-02,119:1.393406596436896e-01):2.589788904409117e-02,118:1.752901870272746e-02):3.175033262404406e-01,((85:1.425187643566048e-01,(103:6.198989870930886e-02,((((121:1.733696083047207e-02,120:4.282699524978474e-01):1.239148258879579e-01,(105:1.403629889315635e-01,((109:1.495224015437871e-01,(108:3.347485281424423e-02,106:1.101285356587600e-01):3.204846962957418e-02):3.145242082720966e-02,107:4.378221482228972e-02):8.284842216552418e-02):8.103861598314568e-02):1.161419716680702e-01,((110:3.367539561861255e-02,(((111:3.968289079218221e-02,112:5.873060416494211e-02):3.670796133111046e-01,(116:4.636915451484123e-02,115:1.355224841771264e-02):7.344947900298164e-02):6.914862330770369e-02,114:8.393917465910367e-03):4.038971654593828e-01):2.276054839191056e-01,113:1.071236291268410e-01):1.684900381885426e-02):8.884259319879578e-02,104:7.315952102818959e-02):9.830946044138647e-02):3.400134275107567e-01):1.683879984361168e-02,(87:2.384679008853830e-02,(((99:1.369107424062026e-01,(97:1.581845273710893e-01,(90:9.864402035113258e-02,(92:1.478009944476967e-01,91:1.242176377759051e-02):4.987167031808750e-02):4.999451407233575e-02):4.130075093791708e-02):3.332408473218718e-02,89:3.690879665918133e-02):6.508752656447325e-02,((100:2.068723319420420e-01,(((102:4.912921387376132e-02,101:5.260914156439025e-02):1.619868406835687e-01,((96:9.257200116516385e-03,95:1.519555466170394e-01):2.014606528080614e-03,94:5.433060617442782e-02):2.978293397309880e-02):6.193880420005465e-02,98:2.029276096388429e-01):1.730146734822568e-02):6.781017131091821e-03,93:1.655082827369369e-01):4.636768629435736e-02):2.218724620391870e-01):3.124554315829172e-02):7.941992007878476e-03):1.335842226283583e-02):5.206529956988808e-02):3.241462256337249e-01,52:3.950908231844332e-01):1.820141956052656e-02,71:5.779847834487192e-02):7.302356986958836e-02,(((80:1.509128220797762e-01,81:7.382333578993487e-02):3.017635801242848e-02,82:5.540548316460492e-05):3.762079390329543e-02,((84:4.361018022450829e-02,79:2.066332075743658e-01):2.625440143983624e-02,83:1.299786448927611e-02):5.247080678785886e-02):2.150262881269851e-01):1.829142259889736e-01):8.949947777270224e-03):1.872532315342774e-02):1.371815238521544e-02):7.511938804670794e-02,63:5.254097519314162e-02):1.754857054081179e-01,(78:7.535737492327207e-02,(76:1.172152201439931e-01,75:3.323266275131636e-02):2.290475105473994e-01):1.291338622413891e-02):1.669064694523768e-01,(((54:1.652042243584815e-01,((53:6.617721727834713e-02,((48:5.210503737817916e-02,47:9.226584104186343e-02):1.697910261685131e-01,((51:4.826873947524813e-02,50:8.710198776083299e-02):9.986510964004380e-02,49:1.372746498249255e-02):6.121374807855311e-02):8.437539296105150e-02):1.707978709200423e-02,((56:5.108745100846918e-02,(57:2.556521280566810e-02,(59:1.047880288563376e-01,58:1.105000964142942e-01):1.591721161617564e-01):1.364837060360271e-01):1.457603850293950e-01,55:8.141753729654203e-02):5.204787866559508e-02):2.493216090549401e-02):2.752535246053626e-01,(62:3.027744679966332e-01,(60:1.567826019214829e-03,61:3.833493538642027e-02):1.635972127631289e-01):9.328843559816911e-03):3.475122372877990e-02,45:6.180855119519405e-02):7.011785848347621e-02):6.197767516450148e-04):7.641657115398203e-01):6.480309666439428e-02):6.321915248768052e-02,((25:1.368357170977093e-02,23:9.452456344532403e-02):8.154469264785115e-02,((22:2.563833079622702e-02,21:1.006598836491503e-01):8.748556231132741e-02,24:2.838979420603001e-02):3.274234285514554e-02):2.137923446930748e-01):2.490455181500313e-01):5.876870106779710e-02,19:3.753755202773231e-02):1.105811267441499e-01):7.898578025413535e-01):1.058435614337082e-01):5.033527908365573e-02,16:1.207827513474554e-01):1.042986520970619e-01):1.980779551762652e-01):3.075637965521434e-01):4.023684979084063e-01):1.178304765069554e-01,3:1.700828664825419e-02):6.546113508384357e-02,(4:9.883667169848688e-02,(7:4.777048247941066e-02,6:4.152561723075825e-02):2.596914860827439e-01):7.746720463778448e-02):2.745268524261874e-01,1:5.564991200127979e-02);
	tree mcmc.tree_6 = (((6:4.884669841383162e-02,7:8.892185486893278e-03):7.286924975863267e-02,(4:1.019790241753782e-01,((8:3.364409557183866e-02,((((17:4.958086313163578e-03,(15:2.308968931098454e-02,((((21:7.388623418730038e-02,((22:4.646581404528969e-02,((23:5.107305084911392e-02,25:6.219761656397565e-03):3.471353374254902e-02,24:1.226706979357170e-03):4.037089270520622e-03):7.996112081673130e-02,(31:2.180937605631206e-02,(((((26:7.072343444817183e-02,(30:4.269787885755910e-02,29:1.239444732976094e-02):8.937829574155483e-02):5.312744881236539e-02,27:9.791519134682476e-02):5.903049407234753e-02,28:5.068481105445141e-02):7.963172766244066e-02,((32:3.696078927551569e-02,33:2.001658975145501e-01):5.246660638833037e-02,(((37:2.013097767138016e-02,38:1.278726313198125e-01):1.018582029742744e-01,36:3.555740810738060e-02):8.380979927101669e-02,(34:2.325738729499119e-02,(35:1.596593013402889e-01,(39:1.234069365644450e-01,(((41:3.198885228910983e-02,(44:1.176554367235494e-01,43:1.319536332843682e-02):7.926623412175257e-02):2.467492591265454e-02,40:5.205226350672408e-02):4.819311873327518e-02,42:7.977335554466737e-03):4.136206894851760e-02):2.711252610800456e-02):6.285390762050538e-02):1.520242217869739e-02):8.343839576398825e-02):1.662534717829943e-01):2.019157516932104e-02,(((((((57:1.227137888915330e-02,(58:6.453269044815525e-02,59:4.579900529125884e-02):3.719582664746132e-02):4.109987728813534e-02,56:2.367621244141084e-03):8.929876317543856e-02,55:4.107593819488873e-02):2.855742904410763e-02,45:3.527541200619980e-02):1.416508387685585e-02,((49:5.671592846701325e-02,(50:6.338569461894458e-03,51:1.380732157092067e-02):1.520740171111579e-02):1.950848431282436e-02,(54:5.121033209087490e-02,(53:1.853440060404607e-02,(48:1.461872688748889e-02,47:8.192824553991816e-03):1.064660599441747e-01):2.500139003322873e-02):3.228947972319463e-02):2.367109263463786e-02):3.287806845442000e-02,46:1.125074551651625e-02):3.762212892701075e-03,((61:3.242116830234802e-02,60:4.739498037081618e-03):4.721347030469928e-02,(62:3.842392781308877e-02,((63:1.393200822704068e-02,(74:8.914082265615961e-02,((73:7.239296966173667e-02,(72:8.697128060114974e-02,71:1.797073581786833e-02):1.262452924643251e-01):1.026086375589984e-03,((((79:3.750455748175744e-02,((84:4.159707764876058e-02,83:2.922115400746319e-04):4.396978857764575e-02,(82:4.311781511660561e-03,(81:9.343112075862064e-03,80:1.917484994836775e-02):1.379500356885658e-02):1.714863308264733e-02):6.934497489640759e-02):4.168947384773901e-02,((88:6.291584713214041e-03,((((103:7.627687380187636e-03,((121:5.943093165963285e-02,((105:3.314692345574655e-02,((120:1.323333476263793e-01,108:2.533149355695997e-02):6.250205281272000e-02,((107:6.287903010306085e-02,106:5.115906920017953e-02):7.369087667042294e-03,109:1.463335346305750e-02):6.271048719808224e-03):6.665640074572365e-02):4.012367318287768e-02,(110:8.869260470939837e-02,((((115:1.932823692227049e-02,116:3.872214716664686e-02):5.673111802947479e-02,114:5.606186239885829e-02):8.523617339544705e-02,(111:1.756762564398344e-04,112:2.175578955665371e-02):8.016052345528436e-02):2.710757624299517e-02,113:1.614544365009451e-02):1.695213875444294e-02):1.573252819393025e-02):2.223841147687334e-02):3.815351976991772e-02,104:2.237678591825931e-02):2.805320385849690e-02):8.410623252088960e-02,((118:1.488579237111323e-03,117:2.609642289300794e-02):6.008520956168560e-02,119:1.768163786860975e-02):7.893491613870970e-02):2.225332928696873e-02,((87:1.391463890370340e-03,((((90:5.922665383460598e-02,(91:1.288373944820966e-02,92:1.116619507976754e-01):1.539077150731078e-03):9.604865318709899e-03,(99:9.939006966313215e-03,97:2.709186506871565e-02):5.947325985003028e-02):2.209678086118971e-02,89:1.429966142028810e-02):1.406759936143701e-02,(((95:5.996748407504085e-02,(96:4.339986384525547e-03,94:5.776548567416674e-02):1.212021884282360e-02):1.012544182750940e-01,100:1.049626520179526e-01):7.161652967010179e-03,((102:2.254256849329513e-03,101:1.903915085725193e-02):7.542818650408538e-02,(93:1.181770853277136e-01,98:4.489112128841025e-02):1.327555612730262e-03):4.877429194221487e-02):1.099691072306864e-03):1.770036191536838e-01):8.952219029903216e-03,86:8.708599737906665e-03):5.595662632270865e-02):4.140580112946021e-02,85:3.431299096493138e-02):7.672167630822024e-02):1.169787127398718e-01,(76:6.254652641212874e-02,75:4.373441469126398e-02):6.663311517601238e-02):1.819362927595182e-02):7.061752724630414e-03,52:1.198073080625438e-01):4.563197007514375e-02,(((77:5.473178850464242e-02,68:4.165119517974803e-02):4.969336303804911e-02,(69:1.347680451076735e-02,(67:1.936380344425435e-03,66:5.722708488790425e-03):1.446873940945178e-02):4.248749636141851e-03):5.466684289827937e-02,((70:2.036609177736171e-01,64:1.021182373657798e-02):1.341632987946193e-02,65:1.125350763048262e-02):4.055425868166007e-02):4.146472858828158e-02):8.477142735495356e-03):2.405382784965935e-02):1.380832158543530e-02):1.959172876090430e-02,78:7.348302194547384e-04):1.020561502861156e-01):1.584289488980241e-02):2.385108044331556e-02):1.936186915754210e-01):9.677095118211273e-03):1.023494565802675e-01):7.108116875321394e-02):1.709506791348556e-02,20:4.366487508553921e-02):3.565062054901227e-02,19:7.402062874504262e-03):6.963022781686146e-02,18:1.072171917201942e-02):3.553994013844300e-01):6.820595416202052e-02):3.171306557897202e-02,14:8.312878286175062e-03):6.290249296152910e-02,(9:6.847431312482403e-02,10:2.896575349129721e-02):7.748803627814770e-02):1.577167173493589e-01,((11:1.967466799039153e-02,(12:6.282338097977101e-02,13:1.041445841284148e-01):5.859924973135884e-02):4.731824230704522e-02,16:1.485906239501542e-02):6.402749094034127e-02):7.533566096538927e-02):6.558670540244475e-02,3:2.887423115416638e-02):1.757381550251347e-02):5.958560167985650e-03):1.192855086768825e-01,(2:2.367836464303069e-02,5:6.644305861115843e-02):3.320498063112157e-02,1:2.380574117513022e-03);
	tree mcmc.tree_7 = ((4:1.325981069737791e-01,((7:7.957852574628822e-02,6:2.295165903848222e-01):9.991633607488898e-01,(3:1.715641624397730e-01,(8:4.599334794530919e-01,(((13:3.060010442157855e-01,12:6.367373782681094e-01):6.002062317460436e-01,11:8.452370398885557e-02):5.136539573887747e-01,(((17:2.855158841870074e-01,(14:1.596911929114735e-01,((18:5.364723597156152e-02,(19:2.105907513759190e-01,(21:6.270124083582255e-01,(20:3.777309567550706e-01,(((23:5.113509363462923e-01,25:4.591727168012569e-02):2.225541942899086e-01,(24:2.447357058805223e-02,22:5.485448181909626e-01):1.955442245653319e-01):6.117231498624349e-01,((((28:3.734711926606647e-01,((32:4.848370155185991e-02,33:2.195826096068696e+00):4.235603974776104e-02,((36:6.009321418853265e-01,((38:7.384121310367756e-01,37:8.948774846848068e-02):4.087108446612248e-01,35:5.295069982099816e-01):3.479076750429452e-01):7.568395068759445e-02,(34:5.860375104196219e-01,((42:1.004857883071515e-02,((41:1.237628981481079e-01,(43:1.264717242993998e-01,44:5.142726004425694e-01):4.291474423120102e-01):4.128686131234814e-01,40:3.929520866297416e-01):5.303123942360314e-01):2.927405483224649e-01,39:9.182280961023401e-01):1.264096154451755e-01):1.422433412837624e-01):4.017742522502655e-01):1.000373112516313e+00):1.087937446454973e-02,(((30:4.682418658119927e-01,29:2.251240327372184e-02):9.393641036527690e-01,26:3.146067768274422e-01):2.843156140214135e-01,27:1.160678945115508e+00):4.489046579790374e-01):2.489798951822574e-01,31:3.192413705564166e-01):4.420380243089472e-02,((61:4.397336295160032e-02,60:5.254893014800561e-02):2.277167010614884e-01,(62:6.520286068521001e-01,((46:4.465320018256816e-01,((((47:4.400426260364456e-01,48:3.010984188904204e-01):5.319124693503523e-01,(53:1.386718446570288e-02,(55:4.258500920780824e-01,(56:3.408258808615915e-02,(57:1.749361338484964e-01,(58:3.303761936186120e-01,59:6.001117278898903e-01):8.101403565893917e-02):2.986953781946945e-01):4.365584310341104e-01):3.199129842344003e-01):9.843842777260126e-02):9.745937512556216e-02,(54:6.751507659321301e-01,(49:1.175662475579559e-01,(51:1.831787194665913e-01,50:8.853863150625858e-02):1.496501289655889e-01):1.731245983582507e-01):3.926196561751149e-02):4.069801713620983e-01,45:3.567674238338265e-01):6.441948958416666e-02):6.222367414987304e-02,((((88:1.259509734931190e-02,((85:1.438048197552417e-01,((((((((115:4.510899876934557e-02,116:2.511656903292895e-01):5.310005672243168e-01,(112:3.919036713322660e-01,111:1.553349106696799e-01):8.183758598443081e-01):1.209376629940159e-01,114:3.046123809042441e-01):1.804181938721603e-01,110:6.574962498806060e-01):4.329588703730746e-01,((105:6.930440676335035e-02,(109:2.130641659433127e-01,((120:1.288670373365337e+00,108:5.078535257911303e-02):3.724076805629378e-01,(106:2.722699640004315e-01,107:4.249026750307302e-01):2.252412226294850e-01):2.273668040712936e-01):3.268968014312497e-01):5.154263485443024e-01,((113:2.279453279873990e-01,121:4.430117716743491e-01):3.988690947047722e-02,104:9.782214669831306e-02):3.012503151654482e-01):1.966214672701385e-03):2.480602756912322e-01,103:4.238117761129261e-02):6.632106752656878e-01,((118:2.046582485318678e-04,117:7.146311797554605e-02):2.189096266184011e-01,119:1.175664057356128e-01):3.262614871609831e-01):1.246816850286890e-01,((((((99:6.874232945768158e-01,97:4.465382714201784e-01):1.068007921501761e-01,(90:1.873493566617063e-01,(91:1.026365142155586e-01,92:2.165014296775496e-01):1.652087821365849e-01):2.958707787627004e-02):1.386367118849815e-01,89:2.610761088420926e-01):2.719654735057866e-01,((93:7.475392338493384e-01,(102:2.425390553710962e-01,101:7.812330918396206e-01):3.812092675102283e-01):1.044204317916508e-01,98:3.161183175092199e-01):8.850387302241274e-02):1.248371081078002e-01,100:2.295805195539213e-01):3.690817029016119e-01,((96:6.713696127071703e-02,95:2.788587345872625e-01):1.338163092498630e-01,94:2.824090561886243e-01):1.515676968751267e-01):6.690512003228601e-01):4.526391429438899e-02):3.614977845251182e-01,(87:5.975648475572263e-01,86:2.868197992148543e-02):3.644666747123402e-03):1.036424078756764e+00):6.019218206735656e-01,((((((80:2.209588926962368e-01,81:8.042930672699843e-02):1.386501808500283e-01,((84:2.577213266809318e-01,83:2.089085148385954e-02):1.868260709237463e-01,82:2.809504039180615e-02):1.235933268456392e-01):4.566914406529200e-01,79:5.239527906446434e-01):7.646291485029538e-02,(76:5.459936281047451e-01,75:2.069740637572896e-01):7.740206432047668e-01):2.944825714454588e-02,52:5.624096659956620e-01):2.475096461130775e-02,(((63:2.168768175034712e-01,(((68:1.494569547342125e-01,77:4.750233020978182e-01):1.545812772963792e-01,((71:5.155425101826010e-02,72:6.969446421152771e-01):5.609775484779376e-01,(70:1.185842522465712e+00,73:7.436835182773992e-02):3.313795452481161e-01):4.919635820954353e-01):9.559823407518821e-02,(66:6.829620905541964e-02,67:3.387867690681919e-02):2.472061315527480e-01):1.588297544077977e-01):1.862195134716693e-01,69:1.286064252151601e-01):9.139382942920057e-02,(65:1.459702069598363e-01,64:8.428579744574381e-02):1.741030770963129e-01):5.416288667584290e-01):1.145104761907207e-01):1.475388532257488e-01,74:3.224888579112614e-01):2.031087360186721e-01,78:3.115695167039326e-02):6.024912077963532e-01):8.435363228019649e-02):2.736591087330943e-01):2.256679781622337e+00):5.993589552782201e-01):3.409017872292296e-01):1.001117448045463e-01):4.344064035596860e-03):6.566558707415758e-01):2.670436568766329e+00,15:5.068716620492880e-01):6.425766739215593e-01):3.630998190889680e-01):2.477942257638776e-01,16:1.293853071673891e-01):2.518530139389616e-01,(9:4.062690487579940e-01,10:2.831226613389579e-01):6.954773196359137e-01):4.732675445090533e-01):6.050957569579869e-01):3.778465622053384e-01):1.010729244696699e-01):5.121593830583878e-01):9.406450956430537e-01,(2:5.356129421009413e-01,5:8.758636367587478e-01):1.804370763490296e-01,1:1.484024335794756e-01);
	tree mcmc.tree_8 = (((4:1.089443469736033e-01,(7:4.673177357171869e-03,6:9.008036078589715e-02):9.620826189459930e-02):4.257281062288644e-02,(3:2.821340057660799e-02,(8:1.150923315073008e-01,((((16:6.618556261322737e-02,((15:6.066821149858250e-02,(18:2.018435930092033e-02,(19:2.372886328648385e-02,(((((25:1.033682114310661e-02,(((60:3.281150376853886e-02,62:1.722401847708571e-01):7.907425508159970e-03,(61:1.546858197025705e-01,(((((50:1.492474664529082e-02,51:3.155049488478241e-02):3.168424022606126e-02,((48:6.350022661961804e-02,47:8.292375811877825e-02):1.931036254286809e-01,49:8.711446034556296e-03):2.229431533626074e-02):3.733352990111870e-02,(((75:1.082300914488137e-01,76:1.933583112614596e-02):1.439562416285021e-01,(((78:1.833730523830398e-02,(((((((77:7.111380683768014e-02,68:6.687159829738547e-02):4.700722569715252e-02,(66:4.936438515747997e-03,67:3.809683650892081e-04):4.866456853902979e-02):4.557575169754899e-02,69:1.768453560949941e-02):2.900820589612014e-02,63:5.864450805430896e-02):3.676088069958159e-04,(65:2.888365950311878e-02,64:2.445463987570789e-02):5.297261868716966e-02):3.847238136228497e-03,(73:6.116699011000329e-03,((72:5.251833054131477e-02,71:1.681792455003075e-02):7.501851367120528e-02,70:1.111158407380377e-01):8.090129370857073e-02):7.727643139827604e-02):7.024431934792219e-02,74:1.780025995022881e-01):3.706388128906472e-03):2.784760753960372e-02,((((81:6.525298178584453e-02,((83:1.358270871441690e-03,84:1.179051960383317e-01):2.744789047499896e-02,82:2.789218362435005e-02):7.049648520441920e-03):9.849740552701483e-02,80:2.811927269927119e-02):1.238188003831822e-01,79:1.494878845194486e-01):1.019125622640962e-01,(((87:1.512052093406338e-02,86:4.663503117212993e-02):2.941329838260475e-02,(85:8.441913205849562e-02,(((119:1.019352075077034e-02,(118:2.872294657427403e-03,117:1.075401088477833e-02):1.796950707548839e-01):3.777981985024287e-02,((((94:7.420823704879032e-02,96:1.821612556092428e-02):3.282053640667981e-02,95:2.311287350089096e-02):4.172873903083209e-02,(98:8.726202448502600e-02,((102:6.589862221858211e-02,101:5.293273433007126e-02):1.594796026019878e-01,100:7.311655560573500e-02):1.430741620347999e-02):1.056377472679756e-01):1.994443711204566e-03,(89:6.937951640110411e-02,((97:4.412862859988162e-03,((92:1.277407225299046e-01,99:2.408920906072413e-01):1.191115482418971e-02,93:1.509038244843918e-01):1.244297697120142e-02):3.007509077524036e-02,(90:4.921558678805178e-02,91:2.321682140915903e-02):5.849377369866184e-02):3.503801521374837e-02):4.515640731232012e-02):7.729295290483525e-02):1.543404501707428e-01,(103:2.625988055945620e-03,((((105:1.463812107756730e-02,(108:2.162915656859571e-01,(107:8.765145039413634e-03,(106:5.040446710818410e-02,(109:8.989866119820009e-02,120:2.779686624245440e-01):1.593246458251487e-02):5.098471656105174e-02):6.850329141222686e-02):1.083875223675083e-01):2.087214868292299e-01,(110:5.942022633822999e-02,(((116:3.690642098289273e-02,115:9.321163791264123e-02):7.098188286051633e-02,114:1.853039140267337e-02):1.572126023364525e-01,((111:8.889825190083158e-03,112:1.124833097067127e-02):6.919170951643468e-02,113:5.377636399209042e-02):7.464856764332510e-02):7.279088043245735e-02):4.547872028913368e-02):1.824373594171568e-01,104:1.189273523346771e-01):2.953486041109944e-02,121:2.074986073813516e-01):9.940517679760077e-02):1.164781252509860e-01):1.692880421457871e-02):3.767564666405637e-02):1.086998455281387e-01,88:2.441154989340951e-02):1.486890393804393e-01):7.454862229025136e-03):1.915803159433402e-01,52:1.220318270343408e-01):3.317286858479031e-02):8.459296277779557e-02,(54:7.504358227999995e-02,53:7.124910579728506e-02):1.482468181647947e-02):1.810133281925021e-02):1.300134089926834e-02,(((56:2.234328177498398e-02,((59:1.337531517000192e-01,58:8.218668974857442e-02):2.295429011435219e-02,57:4.004709977412276e-02):3.848588960958522e-02):1.523667774223696e-01,55:1.369191609947739e-01):9.423343733477611e-02,45:4.224074670781701e-02):2.305594667102547e-02):1.191834549395739e-01,46:3.870532538979154e-02):6.990569343416966e-02):3.745466014404952e-02):4.610201175319867e-01,23:4.355592086954490e-02):1.042647233369366e-01):1.955884084679145e-02,(24:3.039510300935927e-02,22:9.342860134187872e-02):3.828641250376892e-02):6.141471513070207e-02,(((28:1.515264655082212e-01,(27:2.116295306207491e-01,(26:9.359897097501717e-02,(29:3.051202862544533e-03,30:9.858224704215926e-02):1.912392577003201e-01):1.617359698321104e-01):1.136467150942322e-01):7.858681466746868e-02,31:6.991429683794632e-02):6.855341136480889e-02,(32:6.579559193653592e-03,(((36:8.087510504542189e-02,(37:3.577240794461265e-02,(38:1.225582092952201e-01,35:2.275959955643270e-01):8.910107873687222e-02):9.865769635463197e-02):7.344954514403951e-02,((((((44:1.351315131032077e-01,43:1.741274741691678e-01):5.210765384963188e-02,41:6.819153577648632e-02):7.779878889465383e-02,40:7.395568273602099e-02):1.487633689530241e-01,42:2.251950059075001e-03):6.810579680497431e-02,39:2.013436053323639e-01):6.468542521582990e-02,34:1.499250886025423e-01):4.590593170077477e-02):1.499582991873762e-01,33:1.536987476975404e-01):1.106448374446556e-01):2.527157310701268e-01):1.291736988645779e-01):1.126770990778048e-01,21:1.394546323492565e-01):3.875744960464131e-02,20:9.741697881493790e-02):1.146028298225335e-01):1.780260073748953e-01):2.843287990707548e-01):6.587743167435053e-02,17:1.480894177271850e-02):2.222998409188590e-02):3.161996238481021e-02,14:2.140640326334968e-03):2.736529492734905e-01,(11:2.952177755232537e-02,(12:2.668138916676119e-02,13:2.018555868111902e-01):8.665332132585497e-02):1.168144682152433e-01):6.309470232991019e-02,(9:5.569377681842614e-04,10:1.313515528325845e-01):2.077968013721550e-01):1.015202466112520e-01):1.172888111127746e-01):5.184374091308726e-02):1.844565999797723e-01,(2:1.017655516119228e-01,5:1.534282242754346e-01):4.273633615561502e-02,1:3.761587758317131e-02);
	tree mcmc.tree_9 = ((5:1.388999780466246e-01,(((8:4.910927011213428e-02,((10:3.809142711574800e-02,9:2.898020515200867e-02):7.024896693204761e-03,((16:1.614194576913567e-02,((17:3.798902423958283e-03,(15:3.938473229561358e-02,(18:3.204241699478480e-02,(19:2.145935752805518e-02,((((22:5.217469127590711e-02,(24:3.443209651314871e-03,(23:7.863954110726228e-02,25:1.232920807819050e-02):3.642801261376427e-02):3.156683267430573e-03):7.270444442451073e-02,((((76:3.607124277086621e-02,75:5.306167136374496e-02):1.325006120233518e-01,(62:3.706237366662597e-02,((61:2.642968439068972e-02,60:3.711006364944917e-02):3.662164012269728e-02,((((53:3.548266075236383e-02,((48:1.295327806350535e-02,47:4.968674274567365e-02):6.968876280499960e-02,(49:9.527054120952470e-03,(51:4.823863682320573e-02,50:1.165407842198028e-02):2.955105030658323e-02):5.947231716361593e-03):1.238813709346607e-02):2.996876294140319e-02,((52:9.984664711092008e-02,54:2.792003066804612e-02):7.763132893856868e-02,((56:1.443901576628408e-02,(57:1.242189121504431e-02,(58:5.670196208148168e-02,59:2.608345582543484e-02):2.147583285983913e-02):5.432958382471025e-02):8.051430046061418e-02,55:7.115270657967824e-03):8.003565760345487e-02):3.397654060692332e-03):2.677713964007899e-02,45:1.585105311761281e-02):5.984219921002805e-02,46:1.477355191760573e-02):6.781729521241020e-02):1.256868765345098e-02):7.509698578092394e-02):1.578928258860539e-02,((((((73:9.465450667239615e-02,74:4.919592482400065e-02):2.714288173698281e-03,(69:2.104261913426478e-03,((67:6.297296257399945e-03,66:6.012682141208910e-03):1.634251114246747e-02,((68:1.801302473533952e-02,77:4.464520277263335e-02):2.044403952449473e-02,63:4.961861688606169e-02):9.780778834312279e-03):2.914498500767210e-02):6.190497855938631e-02):1.666933803205712e-02,78:4.268124887476123e-02):2.807666157023452e-02,((88:2.133077259919080e-02,((((87:1.385163480232091e-02,((((101:9.304262088342600e-03,102:1.380976014817686e-02):2.470487636107718e-02,93:3.853358823474747e-02):1.308643136335253e-02,98:3.153283506663244e-02):2.866839240169305e-02,((89:9.187227873045511e-02,((90:7.839430527819460e-02,(91:1.621735785092218e-02,92:1.617088433124261e-02):5.365508240109791e-02):1.320088657192661e-02,(97:1.139105084133736e-02,99:3.139907853053209e-02):1.019536287836139e-01):2.070518335295735e-02):1.859673978200348e-02,(100:3.058141668216953e-02,((95:2.372866142147584e-02,96:3.038082934092220e-02):1.539962675944105e-02,94:4.374263879568373e-02):1.841050188063363e-02):1.534438293098194e-02):7.389094637926179e-03):6.428559632055035e-02):5.665661424671922e-02,86:3.557547539162531e-03):1.139535809727758e-02,85:5.531029887120366e-02):1.103410393000509e-03,((119:4.948705228553572e-02,(117:6.562926427308301e-04,118:1.296564278734367e-02):4.333141070682840e-02):6.642249730053407e-02,(121:1.308756506708904e-01,(103:1.401619369949770e-03,(((113:1.634269546146413e-03,((112:3.249418390768516e-02,111:3.438942643351896e-02):9.612068965591974e-02,(114:5.722751029322424e-02,(116:2.243640593481956e-02,115:5.395233058170538e-02):1.815385581707019e-02):6.741628058368419e-02):2.040098556998719e-03):2.410826226092051e-02,110:6.755910186148603e-02):5.760159065707054e-02,(104:2.397265704477919e-02,((120:1.833516656863192e-01,(((106:9.898381067937424e-03,108:1.892763995667104e-02):1.071013835584455e-02,109:6.079598854703915e-02):1.417852768181491e-02,107:3.480717598694020e-02):5.506359396606104e-02):2.642862229558183e-02,105:5.411811742036054e-02):5.841694099112345e-02):3.056879542761465e-02):1.938875853164827e-02):2.499110792082833e-02):6.699224051608407e-02):7.628963159868495e-02):3.931338064966693e-02):4.176877449224349e-02,(79:3.630990290557817e-02,((81:1.111849697226667e-02,80:5.298592532498932e-02):3.840355870954448e-02,((83:3.139827343901880e-03,84:4.019991332905675e-02):1.707150059564539e-02,82:2.069440299351814e-02):1.097547063169110e-02):4.294342357773853e-02):2.174151420167230e-02):4.893727881541317e-02):1.261092838299423e-02,(70:5.489433691050813e-02,(71:1.642861953921924e-02,72:3.475046631783209e-02):8.429391287541639e-02):3.715217615852050e-02):2.495707375915853e-02,(65:4.414008092444751e-03,64:1.136219798482653e-02):6.631640090764085e-03):3.110552858484658e-02):1.905517414134369e-01,((((32:5.884770275371586e-02,33:2.510803175576213e-01):1.767617474321690e-02,(((35:1.035607588237695e-02,(38:1.964584229507904e-01,37:7.444281351694783e-02):3.380583472206181e-02):1.155434279223868e-02,36:1.029871104723108e-01):1.350695918586337e-02,((((((43:3.909269554279522e-02,44:8.399091285660630e-02):3.810166248746685e-02,41:3.187100061965749e-02):1.682775174009247e-02,40:3.088859032601391e-02):1.935003118651856e-02,42:1.626818519309784e-02):3.536564585013785e-02,39:1.224654034390789e-01):6.237084374394509e-02,34:6.538482141175507e-02):7.463561849240809e-02):5.992834380162703e-02):1.569557991708944e-01,(28:5.950586993290725e-02,(((29:2.830431780579402e-03,30:3.200999367610085e-02):8.759341889578702e-02,26:4.104191420771400e-02):6.660000635020931e-02,27:1.001817853550537e-01):4.676733536698082e-02):2.300069183579859e-02):3.225053743261527e-02,31:4.037881731228366e-02):2.839636876676460e-02):3.586817577640984e-02):6.043227963242861e-02,21:8.488960279004051e-02):2.194177317098647e-02,20:2.615490872456850e-02):2.008771011446347e-02):7.073936136421997e-02):1.974585790513415e-01):1.038434168548133e-01):6.411718109782782e-02,14:1.688534361375871e-02):4.599697717802489e-02):6.178790448935770e-02,(11:8.963935173514657e-03,(13:4.590090352758272e-02,12:7.749487478526172e-02):2.051843413169868e-01):9.825281158332443e-02):2.572046509611151e-02):5.720974507632840e-02):1.922097716565213e-02,3:2.474246207207147e-03):2.529423075049522e-02,(4:4.130170345476467e-02,(7:3.528991606637201e-03,6:3.122651802405178e-02):8.872651629423034e-02):2.490646098864637e-03):7.112089816921978e-02):4.501466822366493e-02,2:7.393448694032724e-02,1:1.241673612125230e-02);
	tree mcmc.tree_10 = ((4:2.020190508192750e-01,((7:5.770269187835467e-02,6:2.215062522775978e-01):5.082000433833211e-01,(((((9:9.768609930642803e-02,10:7.383133747436794e-02):5.341553316348157e-01,(((15:5.738898664582061e-01,(18:4.658944404756576e-02,(((((25:1.746268504987098e-01,23:2.215009436127123e-01):3.480203165746663e-02,((21:8.927210424343580e-01,22:4.138285896238900e-03):2.049458996419680e-01,24:1.467966224270971e-02):1.009102686402924e-01):3.608230257801410e-01,((31:6.083473249971794e-02,((((34:2.493484091974709e-01,(36:4.930765211582008e-01,(38:7.103829878619352e-01,37:1.410230547551286e-01):4.173093825198994e-01):3.305683001654282e-01):2.380680665226318e-03,((((((44:4.815810218298502e-01,43:4.354843631503978e-01):3.315903887630373e-01,41:2.053764268643312e-01):1.923078639176342e-01,40:2.966045623360306e-01):3.285519683957559e-01,42:3.367536079096300e-02):1.996271509497418e-01,39:6.793251682748960e-01):6.054000205792025e-02,35:2.839539498505531e-01):2.130277937896087e-02):6.296977076061986e-01,(33:5.571791291777975e-01,32:2.665846437442758e-01):3.902674088909067e-02):8.544210140172985e-01,(28:3.050619945223799e-01,((26:2.509435944630393e-01,(29:1.926063719326177e-01,30:7.521471010489803e-01):5.723733396449621e-01):1.583871006303783e-01,27:3.617859384793079e-01):4.942215774177290e-01):2.865046570805838e-02):2.337976292728724e-01):2.624758948052228e-01,(((62:2.216133297681764e-01,60:1.360137039202794e-01):3.424427849569310e-02,((((((75:2.155516596788044e-01,76:3.004337321046961e-04):3.505935227510267e-01,(52:2.273862630781566e-01,((78:2.718008460826163e-01,((88:1.149475481704364e-01,((((87:1.192778264695838e-01,(103:1.019879510269063e-02,(104:2.505221816056310e-01,(((109:1.056979210484328e-01,(106:2.150040411088771e-01,((120:6.673258085022791e-01,108:2.857465355611746e-01):1.290624930997914e-01,107:4.423554775992099e-02):2.245857415536124e-01):1.854552768647952e-01):4.729728997955460e-01,105:8.212928159344728e-02):5.353913052008551e-01,((110:1.372556444127807e-01,(((116:3.080788358853143e-01,114:1.642589413002392e-01):7.091544069584236e-03,115:2.360978324184543e-01):2.760640187517087e-01,(111:2.037485156542999e-02,112:3.998458050713240e-01):2.213024061707313e-01):1.100026153534082e-01):3.962382957090593e-01,121:5.402347015059312e-01):6.888567214003448e-02):8.738031278114814e-03):8.567471686786673e-02):5.033741228455437e-01):1.267755958956137e-01,(((117:3.836892453406997e-02,118:2.080511372198771e-02):2.727921815340577e-02,119:1.950227324418251e-01):3.737851205097872e-01,(93:1.882016501044064e-01,(98:3.477674269945499e-01,(((101:4.873035909226396e-02,102:2.559142014995628e-01):2.473181232344184e-01,100:1.371336369486837e-01):2.873259197982028e-01,((((96:1.484385483483427e-01,95:1.703579472781840e-02):1.398691893389119e-01,94:8.725724261271288e-02):2.368178799698333e-01,(99:3.426417265508910e-01,(97:7.992223329181722e-02,((92:1.009448665382416e-01,91:8.416971734931851e-02):1.536239549025866e-01,90:4.487653761737770e-01):7.605953831382840e-02):4.531121849802988e-03):2.909774183006941e-01):3.278963325630294e-02,(113:8.876099694140063e-02,89:1.729518633968222e-01):1.498197851423748e-01):1.135108582651521e-01):2.242885268261695e-02):1.628202074984763e-01):2.721999496235277e-01):1.415808916637389e-01):2.011834626124996e-01,86:2.213870992108516e-02):1.743286337838126e-01,85:5.526341711157360e-01):7.219335853528652e-02):4.766110645878813e-01,((((77:6.635624496144240e-01,68:1.139142017779282e-01):2.954227960633870e-01,(67:2.938792966885131e-02,66:5.600831037328560e-03):2.341551900458762e-01):6.883209250947551e-02,((73:3.657789349319750e-01,63:9.995289717602626e-02):8.858026717663241e-02,69:8.156183029566420e-02):3.278388450299433e-02):3.105089242645991e-01,(((71:1.569948281376327e-01,(72:8.010641692381118e-02,70:1.035157336320929e+00):7.252532003802050e-01):3.986912166916576e-01,(65:6.592339929040067e-02,64:1.959917014844070e-01):2.665476064037458e-01):2.694314021243914e-01,74:1.664338835288401e-01):1.834983844463034e-01):1.337081589590306e-01):5.871662856567769e-02):1.066879140145031e-01,(79:1.117796987395918e-01,(84:1.346563200685530e-01,(83:1.887322105408064e-01,((81:7.801065161950009e-02,80:2.154732077669233e-01):8.246131700864948e-02,82:5.894238169903169e-02):2.349993320974335e-01):8.921264479134344e-02):1.466967128566591e-01):4.540162637226949e-01):2.665666349817149e-01):2.192640538343850e-01):6.900525858081710e-01,(55:1.773685065846859e-01,(56:4.159061568982457e-02,(57:6.313007392523181e-04,(59:2.368056376132508e-01,58:5.106130483290782e-01):2.885363669916152e-01):4.083872874400551e-01):2.089941869334037e-01):1.185139609297014e-01):1.170282334021918e-01,45:1.389046630057039e-01):2.797309391192856e-02,(54:2.339642884381353e-01,(53:1.095439085596518e-01,((49:9.594101365427511e-02,(50:2.039594103531342e-02,51:7.091761145021816e-02):6.608748047031522e-02):2.328811766865569e-01,(48:1.427712406853744e-01,47:3.859406974613840e-01):4.400088050204873e-01):1.077731148931714e-01):1.537333785494417e-01):9.045356348034907e-02):1.533492653213414e-01,46:2.418263339530067e-01):1.147709760408435e-01):3.305407325314610e-01,61:5.123211655029666e-02):1.006471053748441e+00):1.841237369247022e-01):4.791859269690977e-01,20:2.120285954091733e-01):2.145114359108152e-01,19:2.082593988476652e-01):7.320099979880462e-01):1.254645409527786e+00):1.116198254980869e-01,17:1.799802458664096e-02):2.712977415461131e-01,14:1.775043508711449e-01):4.024932371559371e-01):4.696339739927758e-01,(((13:5.761934118341777e-01,12:2.841832702218141e-01):4.716494546456397e-01,11:2.763369420460604e-02):2.808824012172393e-01,16:1.943940183244808e-01):7.619805837878193e-03):7.855381431715309e-01,8:9.606346582892193e-02):4.496218187234856e-01,3:3.085522014807004e-02):3.879115985590817e-01):1.585552079542407e-02):5.792583571615627e-01,(2:2.774749528209318e-01,5:3.822067819357318e-01):7.151704636494176e-02,1:3.696265344930409e-02);
	tree mcmc.tree_11 = ((5:4.613978547523015e-01,2:2.906144709027693e-01):2.068750021905358e-01,((7:1.142622702587771e-01,6:1.137077533111801e-01):4.335683401501556e-01,(4:2.606817026698621e-01,(((((12:4.569159755441566e-01,13:3.666435348161792e-01):3.321907305486660e-01,11:4.507885066457294e-01):2.164586314871565e-01,(((10:1.760488490798663e-01,9:2.157912663795713e-01):6.670246847894569e-01,(((18:1.636500909160813e-01,(((((((60:2.027398730335136e-01,61:4.814437314645931e-02):1.346120799032139e-01,(46:4.673965139485825e-02,(45:2.515214140429442e-02,(((49:1.086036538604718e-01,(51:1.449672085481884e-01,50:1.337089032549494e-01):1.960002016343578e-01):1.002727681322848e-01,(53:1.466904432793695e-01,(48:8.816872244682998e-02,47:3.034286471307213e-01):5.685956227478777e-01):5.977044356551491e-02):2.614500302382473e-01,(((56:8.845760269373371e-02,(57:7.327471289292703e-02,(59:2.703778329917029e-01,58:1.920163347901223e-01):8.266116317108954e-02):1.694101862666616e-01):9.337817364947770e-02,55:5.928662582111023e-02):3.636401291157413e-01,(54:3.105435163719620e-01,52:7.421883771792047e-01):1.287610409478915e-01):9.069614896585655e-02):7.568496463812710e-02):2.985547532567127e-01):2.786310596764360e-01):1.526237322245274e-01,62:1.432509319884195e-01):2.655485265520389e-01,((63:2.410457966711207e-01,((((67:6.205451077090289e-02,66:9.547217737207431e-03):9.077159048543405e-02,(68:1.517800754819427e-01,77:8.711075152018447e-01):3.280484620216864e-01):7.734459526843432e-02,69:2.925168967240184e-01):3.223036220668917e-01,((((64:2.658846503771853e-02,(72:1.726189241490782e-01,71:9.288049745757429e-02):2.021520780192615e-01):2.691836927872391e-02,65:7.246965080587706e-02):1.729738481083322e-01,(73:1.354395679097020e-01,70:7.346500253191869e-01):1.504001651837839e-01):1.027298074221012e-01,(74:3.191704191310700e-01,((((88:2.234204651976231e-01,(85:3.537658809409729e-01,86:8.588423308087846e-02):1.792508648027010e-01):2.713715206290750e-01,((93:2.383341807071886e-01,((101:3.606124176028382e-01,102:4.064968745315153e-02):1.925891865719389e-01,((((94:2.967853075234561e-01,(96:1.951179153467462e-01,95:6.623960213187219e-02):2.615566202751274e-01):1.169334223243290e-01,(89:1.245580538766842e-01,((99:1.314899376103303e-01,97:9.792411224546860e-02):6.376201718282327e-01,(91:1.928217125697744e-01,(90:3.517764831751347e-01,92:4.897967595414512e-01):4.177728683381679e-02):6.899448210619158e-02):1.218147407935451e-01):2.376213410395891e-01):2.432112779248713e-01,100:2.447518855552755e-01):5.578971111350162e-02,98:4.707336895886929e-01):1.059620816921034e-01):7.116801777747428e-02):5.493687689987894e-01,(119:3.383674645978952e-01,(118:3.709508188878236e-02,117:2.113828475363108e-03):4.838961767060988e-02):2.225529510486913e-01):2.549209210115851e-01):7.333416307543017e-02,(87:7.331277882583004e-02,(103:3.460624285092636e-01,((((((114:4.767983386703569e-02,(116:1.936954341280360e-01,115:1.232264345327460e-01):1.450562727752747e-01):2.687771417885575e-01,((112:6.000426175754940e-01,111:7.445866038074561e-02):3.225361904783068e-01,113:6.020276667137119e-02):1.692409201072055e-01):1.903654451728886e-01,110:1.767453554726225e-01):5.058877754639045e-01,121:3.359422559161019e-01):7.165216365543223e-02,(105:1.037991400136128e-01,((120:9.570643563096862e-01,(109:2.579416442384891e-02,108:2.499613476138445e-02):1.438256487490150e-01):1.318248498835266e-01,(106:1.713599619404008e-01,107:3.114322414410317e-01):7.399800419996616e-02):5.807362809762056e-01):4.629799059650990e-01):1.448842620154044e-01,104:2.070233633594393e-01):1.672720111518973e-01):3.711472269915344e-01):1.496669244746444e-01):6.314944569579571e-01,((79:1.278251133962703e-01,(((82:2.993915154037153e-03,(84:2.014071291398074e-01,83:6.161726369451330e-04):9.770387495473776e-02):1.021239197646820e-01,81:1.707869888984133e-01):1.148643873096735e-01,80:1.219089315087541e-01):3.602490444054835e-01):4.113784572959447e-01,(76:2.548146158972718e-01,75:2.269655548639450e-01):3.405310643303612e-01):1.940582083275059e-01):8.199521511921225e-02):2.201850714908564e-01):3.006595473979207e-02):1.204931917754889e-01):3.630294575655160e-01,78:8.165810417118879e-02):1.946781926492318e-01):1.360415627990744e+00,((((((42:5.149952085851481e-02,(40:2.934484233195910e-01,(41:1.642543327696412e-01,(43:1.543954779027645e-01,44:4.102918070680052e-01):3.428436780890679e-01):5.179422206843173e-02):2.737612323620889e-01):2.578284400485231e-01,39:6.141419949300325e-01):8.984843568206695e-02,(((37:6.571515726028612e-03,(38:6.274919824539988e-01,35:1.172840679844820e+00):4.862130304217006e-02):2.390714760888522e-01,36:2.659440463704472e-01):2.564800012771895e-01,34:2.638237535566265e-01):3.889915290916461e-02):5.983197143349703e-01,(33:7.647886775647338e-01,32:1.261687560604961e-01):2.504851923493416e-01):1.084908919114874e+00,(28:3.303907873344991e-01,(27:8.255540492015110e-01,((30:3.094784892892446e-01,29:8.912915749926656e-02):4.617905880694302e-01,26:5.028991345943882e-01):1.497340222685523e-01):1.824337555424814e-01):7.290480762807588e-02):1.976343794261665e-01,31:2.108068158018686e-01):9.024132762902257e-02):2.253684083822705e-01,((23:2.517046706010754e-01,25:7.520573200720672e-02):2.478447295236825e-02,((22:6.848797619547443e-02,21:5.698092991608775e-01):5.903370340530083e-01,24:1.447485687370006e-03):5.010118416880090e-02):2.173616145068205e-01):4.613871108913661e-01,(20:2.376483578982007e-01,19:1.623183364907833e-01):1.941798615339730e-01):4.106471074450281e-01):1.516865458851314e+00,(15:7.267819508673840e-01,17:1.236678922144080e-01):2.986172618401988e-03):1.712124342638813e-01,14:1.542515346474083e-01):5.467040755177149e-01):1.514241011880934e-01,16:3.875246197734770e-01):2.905933289358645e-01):1.050088175621514e+00,8:1.462298455140948e-01):1.879909514210517e-01,3:2.609752786584333e-01):1.957719719585228e-01):2.294588738263620e-01):5.051839417769272e-01,1:8.209459054188516e-02);
	tree mcmc.tree_12 = ((5:2.279172449922392e-01,2:5.534583172387517e-02):4.933255245365534e-02,(((7:3.408598904470969e-02,6:2.938100191432142e-02):1.499174739828810e-01,((((9:3.738286279639030e-02,10:2.391987479991076e-02):2.728457905283689e-01,(((14:6.872595318184035e-02,((((19:3.614378106447153e-02,(21:3.164217039388996e-01,((((23:7.240377592252606e-02,25:4.784168486488168e-03):3.696178174458042e-02,(24:1.889113401678778e-02,22:8.808667716328435e-02):5.401158285827627e-02):9.802654778174304e-02,(((((61:8.523349140328036e-02,60:1.234673584826382e-01):2.268326602271868e-03,62:1.525161924869503e-01):7.101404710673240e-02,((45:1.129053144542754e-02,((((56:3.878231050483473e-03,((59:1.494339172352670e-01,58:4.863057977957241e-02):9.399085973281245e-02,57:1.386738104359210e-02):1.386252283561096e-01):5.303588311680656e-02,55:7.092414385577611e-02):1.613068866855620e-01,(53:2.621722023972747e-02,(((51:4.520302272349115e-02,50:6.629595564899303e-02):1.224516970957151e-01,49:5.584551118235410e-02):2.686327695456883e-02,(48:1.411510903229754e-01,47:1.600672307901484e-01):1.568506888525803e-01):4.322873508284085e-03):3.687155335469244e-02):4.529175131343807e-02,54:1.896768494572169e-01):5.364671671482612e-02):1.506104103632736e-01,46:7.462116758222856e-02):5.636449299627096e-02):2.616253889025464e-02,(((((69:7.300522422970661e-02,((77:1.919312021909721e-01,68:1.345136974816853e-02):7.193848791794628e-02,(66:1.488710777775988e-02,67:5.784891816337056e-03):3.298183677103643e-02):2.396596442088232e-02):1.119087292506297e-01,((72:1.677554221991044e-01,(71:1.376403142259661e-01,70:3.079243631080123e-01):1.901565017347438e-02):1.599161581292005e-01,((((88:4.102811910917086e-02,((86:2.353084919695517e-02,(87:7.348490905036543e-03,((103:2.800920498954347e-02,(((104:4.233379707251932e-02,(105:4.004097933983677e-02,((106:2.018970935568734e-01,((108:3.555038991804385e-02,120:1.603016434839757e-01):1.854378529180120e-01,107:1.025403962063106e-01):6.780066637554523e-02):5.265869647980884e-02,109:2.550901816979781e-02):1.362182982736790e-01):6.030068851979423e-02):2.324919888662138e-02,((110:1.123644360833554e-01,(114:1.770343186623438e-02,((115:7.235473710395719e-02,116:1.002553324102666e-01):2.779649879069821e-02,(112:8.213982312339727e-02,111:7.084162965929744e-02):9.977846175025637e-02):5.068733370329340e-02):1.344870419811623e-01):2.740893027799103e-02,113:5.284052668278737e-02):1.668146609444648e-01):1.992259682571130e-02,121:1.615127818817332e-01):9.359088566210708e-02):2.078341362268346e-01,(((119:5.449374111488452e-02,117:6.816703252262290e-03):1.003662200820006e-02,118:3.042298708229690e-02):2.109669177802440e-01,(93:2.501437545491980e-02,(((89:1.039982245785425e-01,((((90:8.298408205910585e-02,91:4.147575386868560e-02):8.613382571634694e-02,92:1.191963579657051e-01):1.080391086222652e-02,(97:2.147598371503954e-02,99:1.498789673411501e-01):2.304834878752996e-02):4.685935511650337e-02,(94:5.818469345357469e-02,(96:3.642951014403877e-02,95:5.981743629921125e-02):9.620747244004781e-03):8.343913042526022e-02):1.934663984636460e-02):4.415965791621707e-02,(98:5.678890078602943e-02,100:1.492822150913528e-01):8.949015629451258e-03):9.849799633950675e-02,(101:1.312127405172210e-02,102:4.500712316876434e-02):1.579148122296780e-01):8.532452738335961e-02):9.514490007104923e-02):1.095044377983142e-01):6.933737116538415e-02):2.119084434269097e-02):4.457803623745200e-02,85:1.932042758474551e-01):1.446814976875726e-02):2.034537744653359e-01,((84:1.432298462193869e-02,(((81:3.482332643575199e-02,80:6.134772254006168e-02):5.265509168145976e-02,82:5.836671473048830e-03):6.032634550286845e-02,83:5.096408377918046e-03):1.967226377099840e-02):1.348547012201140e-01,79:3.502876086716898e-02):8.484439016519167e-02):2.527336957427400e-02,74:1.756186674119137e-01):9.926282966992400e-02,(73:1.599994308578504e-01,(65:6.080889351921182e-03,64:1.453700980451251e-02):4.294701146167208e-02):1.364891274422015e-02):8.699870802022272e-02):5.796124228283496e-02):5.775971246813918e-02,63:5.019257204911289e-02):1.086044438639415e-01,(75:8.005826772388235e-02,(52:3.032914333686190e-01,76:1.040305307320344e-02):1.162198601700856e-01):2.203245398793148e-01):6.112467428229869e-03,78:3.097949932119002e-02):6.074358314309876e-02):5.188613240646044e-01,(31:3.727715066778092e-02,(28:1.623465162646809e-01,(((26:3.015634894030152e-01,(29:1.085710423274669e-02,30:1.281309154090036e-01):2.012367997967022e-01):2.647966860586956e-01,27:3.092910047226515e-01):3.143302226808838e-02,((33:2.145704690560933e-01,32:6.276816234146305e-02):4.291369903203650e-02,(((37:2.961711389369427e-02,38:2.930276414723881e-01):1.524402993278628e-01,36:1.471604341422635e-01):5.188122239711655e-02,(((35:1.106942344475814e-01,(42:3.495195895836897e-02,(40:1.275328124749702e-01,(41:2.603367355115919e-02,(44:3.723857238850651e-01,43:1.626232060778946e-01):6.153730982088405e-02):9.401950318560889e-02):1.208419263557176e-01):5.021433132137075e-02):6.992807081799783e-02,39:3.192367443411812e-01):3.394135283585428e-02,34:6.393560880942588e-02):3.832110365327626e-02):1.002144949890367e-01):2.183384139580109e-01):9.570229535843283e-02):4.161475099776298e-02):2.025017482509852e-02):4.376943687099041e-02):1.765397244656263e-01,20:3.762577735531375e-02):8.516858814981738e-02):3.970378147197925e-02):1.655016669200185e-01,18:6.194919981193046e-02):5.248985841628111e-01,15:2.951910217074122e-01):4.366695749172128e-02,17:2.079802667696735e-03):1.152782143326555e-01):1.282280686430445e-01,16:1.147409355737629e-01):1.504345821164119e-01,((13:1.434297787780647e-01,12:1.822205684466003e-01):9.755202319406320e-02,11:5.416057102324907e-02):1.719982403095296e-01):7.923469081710415e-03):3.532255096545613e-01,8:1.074593820525169e-01):8.281931519829319e-02,3:8.051286134058225e-02):1.231735752890962e-01):5.657341113618890e-03,4:8.201593230912269e-02):2.117522731973138e-01,1:2.414753002089440e-02);
	tree mcmc.tree_13 = ((5:1.622788769032616e-01,((6:2.353991658372082e-02,7:9.756538954942048e-03):5.094359913019542e-02,(4:4.911284219298037e-02,((8:5.224889471321878e-02,((9:3.578375139254890e-02,10:3.715410732401175e-02):1.280763762612334e-01,(((((18:1.858434762246873e-02,(((((((61:8.392487127150002e-02,(46:6.173526087567151e-02,(45:4.968620296793609e-02,(((48:8.775229132149825e-03,47:9.059016706728100e-02):6.444004018674362e-02,(49:2.898605841224494e-02,(50:2.587957559369160e-02,51:3.707215129300726e-02):7.559934680418400e-03):1.882090624931525e-02):9.834727312985774e-03,((54:6.710823629055754e-02,(52:8.225413871863456e-02,((56:5.022914757280988e-03,((59:1.051374370913414e-01,58:7.141604501158504e-02):6.571161226209042e-02,57:6.173460220448565e-03):6.151972208825635e-02):5.037059007822434e-02,55:1.771843085070045e-02):6.217129728654089e-02):1.917068892856831e-02):3.539852368273790e-02,53:1.930323200244551e-02):1.407501552416598e-03):3.810065618948163e-02):2.032339083872188e-02):9.943080255104042e-02):4.680079255452445e-02,(62:1.195396406631459e-02,(((70:8.831153884354022e-02,(72:5.312789433436026e-02,71:3.399153522911823e-02):6.545393508145039e-02):8.614883785334966e-03,(75:6.278858698087850e-02,76:5.650927636894593e-02):1.173341542856823e-01):3.419654346884518e-02,((64:3.511477922238164e-04,(((((((67:7.178033792637530e-03,66:2.490785462128241e-03):2.905697656119232e-02,(68:1.223922839695765e-03,77:9.634445519905378e-02):5.772527644714758e-02):1.943093459760613e-03,69:6.676080456964587e-03):4.844410846207818e-02,63:2.954763962666432e-02):9.166125307166244e-03,73:6.071525053845097e-02):8.318681247474331e-03,74:9.228486073979973e-02):1.529656484307978e-02,(78:1.492438121139262e-03,((((85:2.809500472763824e-02,88:4.257273233901960e-02):3.980675572060870e-02,((87:3.036554606247148e-02,86:6.506309409672403e-03):2.335200549245398e-02,(((((93:4.593816417501222e-02,(((100:7.322327850861876e-02,(94:1.950623329725346e-02,(96:2.696259942584392e-02,95:3.315819756630412e-02):4.292847307305770e-02):2.442574861729301e-02):2.428147758887113e-02,89:3.288003315224315e-02):2.096585221147803e-02,((92:1.519084875735089e-01,(90:4.167596946402391e-02,91:2.094790371787355e-02):3.689286855516562e-02):9.808922018967284e-03,(99:6.930765114475317e-02,97:2.709296075738193e-03):2.313562542666991e-02):4.647009056175737e-03):2.615240069855642e-02):9.477253973492999e-03,((101:8.189430902686834e-03,102:4.334953655753964e-02):4.969327479075530e-02,98:3.713046420832071e-02):2.939509713158394e-02):3.891620137568252e-02,113:1.418524190170759e-01):5.235949293499625e-03,119:3.612430851780827e-02):2.089830443425673e-02,(117:2.392110666707939e-03,118:2.835052671114695e-02):3.753541787162729e-02):4.269501364192677e-02):1.539373563769557e-02):1.556434766931076e-02,(103:2.697836743436048e-02,((121:4.040700036413728e-02,(((120:1.200782462432149e-01,((109:5.341004399903851e-02,(107:1.697542834371593e-02,108:6.883840256309175e-03):3.979933003126731e-02):4.567511498323303e-03,106:6.377495538931970e-02):4.116352207982973e-02):5.318563116037364e-02,105:2.156917737656680e-02):1.076072024926849e-01,((((115:2.597671101756866e-02,116:1.352336381937632e-02):6.586271057552967e-02,114:4.205135147488793e-02):5.983605021956416e-02,(111:4.228856241969478e-02,112:5.123192543543298e-03):7.892832316238560e-02):3.824453757682196e-02,110:6.718032778031199e-02):1.402760016486741e-01):6.401349896896165e-02):2.519527509546870e-02,104:4.508927338693067e-02):5.323536597977631e-02):7.752441817218739e-02):1.561751553189990e-01,(((83:1.532016440675218e-03,84:5.919192945145375e-02):2.590682169144206e-02,(82:3.159397161982849e-02,(80:6.479097578582074e-02,81:2.077051947638666e-02):2.934646112214061e-02):1.714886720747270e-02):1.475847844560800e-01,79:2.987572633211636e-02):3.830665452448615e-02):2.887089242635329e-02):7.848337425778643e-02):6.850060833774911e-02):1.807569827756548e-02,65:1.038202334485008e-02):6.362657608061938e-03):6.276059821184511e-02):3.668774299576767e-02):7.609511883530916e-03,60:1.388691141004980e-02):2.718130240550183e-01,(31:1.857319264404135e-02,(((36:6.902188395857468e-02,(((39:1.191705557241673e-01,((40:5.041018493190337e-02,((43:3.604914299269670e-02,44:8.390986259381975e-02):4.695827398531560e-02,41:5.224962631965255e-02):2.202623311465349e-02):5.469375382600943e-02,42:7.619466370918832e-03):4.216071695133090e-02):1.005427400054160e-01,34:9.067528155315913e-02):2.715089109917707e-02,((38:1.683608099894947e-01,37:4.227338146877126e-02):1.180088139083052e-01,35:8.139613259153385e-02):1.222130685524551e-02):1.529043192974601e-02):5.630866458786094e-02,(32:1.156875727695868e-02,33:1.321051265206632e-01):4.110559643726296e-02):1.118202333429425e-01,(28:3.419773257008725e-02,(((30:1.844167599935455e-02,29:1.955446058495658e-02):1.595567784384519e-01,26:4.348914432631279e-02):4.966785857911784e-02,27:1.568779023145978e-01):7.207193566482756e-02):1.636769231030479e-02):4.226590319051815e-02):1.725518148655833e-02):3.051333980811983e-02,((24:5.007675410813575e-03,(22:9.222229257146136e-03,21:4.900262874114234e-02):3.653586068001521e-02):5.949971948523112e-03,(23:2.835536663072259e-02,25:1.695618752131190e-04):3.005484438917350e-02):5.081341837395871e-02):5.821636359754051e-02,20:3.120262608742026e-02):3.181536467631723e-02,19:3.632314074227769e-02):7.999675644467991e-02):3.685777360706105e-01,15:5.212523388901540e-02):9.055329228236314e-02,14:3.255927820901149e-02):1.320791041814702e-02,17:5.880314799660387e-02):1.370272594434459e-01,(((13:1.173968206279781e-01,12:2.943514611741268e-02):5.147504249020403e-02,11:5.267668031629030e-02):1.619505158829872e-01,16:5.531469771020626e-03):5.859366814401597e-03):1.421736003625690e-02):9.150656802168773e-02):2.737130496367560e-02,3:2.181904699081648e-02):5.200354523062332e-02):8.741714823814344e-03):7.084683980802554e-02):2.800071210512310e-02,2:9.645213685743646e-02,1:1.218033061268216e-02);
	tree mcmc.tree_14 = ((5:1.643614361502694e-01,(((6:1.350664884588929e-01,7:5.887887483606079e-02):9.995679653601340e-02,4:2.025054743100378e-01):7.034147097319691e-03,(3:2.073608707093728e-02,(((((14:3.238569374777073e-02,(((18:6.273182084312570e-02,(19:1.191239677835171e-02,(((((22:1.336770814191771e-01,24:1.327805091719412e-02):5.173502057652761e-02,(23:1.281148341555385e-01,25:4.065573242502950e-02):4.414910032219052e-02):5.435441561661310e-02,(((((61:2.874754858905355e-02,60:1.664296247113051e-02):1.609345562015590e-01,62:3.395187316176763e-02):9.248525123579641e-02,(((74:1.088635785153127e-01,((73:1.574937202367583e-01,((69:1.889666776577641e-01,63:2.753219613086784e-02):1.592182916479792e-02,((77:7.452878293456312e-02,68:1.000338557565774e-01):2.065626372952368e-01,((67:6.159955439663431e-02,66:6.875760962677131e-03):7.242463979464406e-02,(72:1.476830912311729e-01,71:8.735213361593877e-02):1.635523307171682e-01):2.759844728032878e-02):6.275021042257110e-02):2.347432885629831e-02):6.433541735851149e-02,(78:1.557651794425719e-02,(((86:7.074913646211033e-02,(((((119:1.122933530469743e-01,(117:9.166037042864157e-02,118:5.714544719444220e-02):2.762577603753001e-03):1.921357988237593e-01,(((((94:4.213581108419687e-02,(95:1.116500138038095e-02,96:1.766003549823806e-02):4.350390783410554e-02):5.937211492866792e-02,((99:9.291057498670519e-02,(((90:3.938481821562147e-02,91:1.286947822948157e-01):1.262645034093537e-02,92:1.701896147078985e-01):5.535784581443227e-02,97:4.934509724977646e-02):5.047882559991704e-02):7.314730965731767e-02,89:1.024837843547168e-01):7.046992896047072e-03):4.762787941554191e-02,(101:5.773597096733717e-02,102:1.569084414666350e-02):8.284416640446333e-02):2.984565629991105e-02,(100:5.765036972274838e-02,98:8.378557019126191e-02):4.625324240806184e-02):7.783266517838242e-03,93:1.812236369993245e-01):9.538895765356739e-02):5.881237195840885e-02,87:7.180816035853908e-02):1.250726866918395e-03,(103:2.459469424757478e-02,(104:6.923603870709036e-02,((108:1.498726004831853e-01,((((106:4.489826251976980e-02,107:1.740011884378303e-02):2.340342619270047e-02,109:6.840854289277026e-02):6.305001654824559e-02,120:1.993415742986712e-01):1.168965900968536e-01,105:5.864684300883304e-02):4.858225628768954e-02):9.881591683826822e-02,(121:1.860188463100849e-01,((((113:4.228169948952246e-02,112:7.969012053116935e-03):9.876650614701464e-02,111:4.883624003555257e-03):1.357572765334299e-01,((115:3.103943805149527e-02,116:8.950561580008476e-02):5.753840372316815e-02,114:6.333553196177559e-02):1.236968170763283e-01):5.846283724845989e-02,110:8.324242574569782e-02):1.555058761671840e-01):2.548363330121132e-02):6.519730493592324e-02):1.146135727323165e-01):2.301090939852186e-01):6.204703508186282e-03,85:9.264893666453509e-02):3.589025366524315e-02):8.746317041150811e-02,88:1.508422366319660e-02):1.190957419957315e-01,((((82:7.124063148645311e-02,(80:8.934360998914052e-02,81:5.407133224535605e-02):4.707656715650550e-02):1.641429360701192e-02,(83:7.326547967935480e-02,84:8.432930386660796e-02):5.691581403621658e-02):1.616833235837528e-01,79:1.773140855110842e-01):1.281502251964057e-01,(52:7.944455944507750e-02,(76:1.089587860439839e-01,75:2.245665606102382e-01):9.377839555059246e-02):1.068104093319568e-01):1.025671303361725e-01):4.947284798620902e-02):5.224167763784049e-03):5.211052342539412e-02):5.261308277019643e-02,70:1.708373640415556e-01):4.528596181030116e-03,(64:3.975735843538619e-03,65:4.406305701977833e-02):5.925557384856401e-02):1.240750152450590e-01):5.170466466617307e-02,(46:1.507664861476616e-01,(((((57:2.016636638671694e-02,(58:4.960562998867182e-02,59:1.232646852704635e-01):4.787776113560493e-02):1.037613365595467e-01,56:4.277880432879283e-03):1.376712119719652e-01,55:3.274096067427178e-02):1.385246785288223e-01,((53:7.029885758191052e-03,54:2.607106917087431e-01):1.685441597299039e-01,((47:6.408580045414963e-02,48:3.658890738009591e-02):1.419035195801867e-01,(49:5.598559265960701e-02,(51:2.492014355576859e-02,50:1.711721458684233e-02):6.070959013224298e-02):4.901156203505241e-02):2.169875386847600e-02):4.780889350880523e-02):6.104102077076761e-02,45:3.367846624674592e-02):6.062158931454102e-02):1.187150558454333e-01):4.930173701789928e-01,(31:9.377065846276371e-02,(((33:3.278937737749893e-01,(32:7.294148149171881e-02,(((((40:6.027888198500123e-02,(41:3.027627322395538e-02,(44:1.618759174804668e-01,43:5.530546432596824e-02):6.999515627859700e-02):5.866837491601189e-02):1.678637016819127e-02,42:9.968754314236194e-03):1.001256078697075e-01,39:1.171348138844607e-01):2.089904208655632e-01,34:2.296013529274059e-01):9.830661505009412e-02,(36:2.076211253691384e-01,(37:7.060377511428943e-02,(38:3.723549286478803e-01,35:7.585421103415407e-04):1.850971468809786e-01):1.524198337875676e-01):6.986472999284428e-02):1.816660186562200e-01):2.759068656271444e-02):1.795907980979932e-01,(((30:1.690773704584910e-01,29:7.816724455521474e-04):2.878893885475247e-01,26:3.161127033949265e-02):1.399367274147836e-01,27:2.051686883926405e-01):1.109725036461766e-01):9.536306900340792e-02,28:1.478747770015512e-01):1.243012926499307e-01):5.904117132063951e-02):5.348570106111259e-02):1.132672193800937e-01,21:1.745252406055522e-01):5.390735449482594e-02,20:4.398994770361922e-02):1.519808120023256e-01):7.098942080468895e-02):4.770223208483540e-01,15:9.368819516584197e-02):6.212942027104084e-02,17:1.024246553048591e-01):2.951546070973165e-02):1.557131790615610e-02,16:1.068446662852864e-02):1.487825872464916e-01,(10:5.758589204384766e-02,9:3.896013626534690e-04):1.375750104966278e-01):8.425697271070663e-02,(11:1.575470563136151e-02,(12:2.211702058460505e-01,13:1.892755792387880e-01):4.604213212254458e-02):2.561516880236543e-01):1.756319891293197e-01,8:1.653639650212438e-01):2.285402795603110e-02):6.501396629916494e-02):1.544997162849580e-01):7.160553005388140e-02,2:4.673059838108225e-02,1:2.974441035694014e-02);
	tree mcmc.tree_15 = ((((6:1.436885018011489e-01,7:2.814876497256435e-02):6.703620762482450e-01,(3:1.656675609494698e-01,((((9:3.649219115259923e-01,10:5.194593827569371e-02):1.220101364684130e-01,((((15:2.407411000529868e-01,((19:2.097101851221294e-01,(20:4.169609732081511e-01,(21:3.291332143131226e-01,((((31:2.850785544185888e-02,((((((46:1.053199082531295e-02,113:4.144298588870229e-01):2.779799482308892e-02,(45:3.351994082802077e-01,((((49:1.434145610261946e-01,(50:6.409297671973005e-02,51:4.008383733437038e-01):5.003668232639399e-01):1.131774754940067e-01,(48:1.845970852449577e-01,47:1.508305431600396e-01):5.724419532248771e-01):2.332821940972680e-02,53:1.948380772224417e-01):2.691287588893502e-01,(54:4.847569890224147e-01,(52:6.557953483208689e-01,((((59:3.672458714953067e-01,58:2.008404591728672e-01):2.685107201348169e-01,57:5.907855745776191e-03):1.142881358828585e-01,56:1.367906163315595e-01):3.068388088542081e-01,55:4.984548597757872e-02):1.721799358924932e-01):5.378172877817955e-02):8.581165322115890e-02):2.615826825168600e-01):6.355756168119663e-02):1.316987906599570e-01,((61:1.017700625118899e-01,60:3.666734448296805e-02):6.020939595669161e-02,62:8.918638859897042e-02):8.438714750574174e-02):2.047068497682027e-01,78:1.676961104982746e-02):4.392807156529155e-01,(74:3.374405857252735e-01,(((((79:1.399056942732699e-01,(((84:2.740470539395330e-01,83:8.744825966316909e-02):6.585711926339162e-02,(82:4.338207977774121e-02,81:2.190290781139854e-01):7.363406475075285e-02):2.864884170215649e-01,80:1.546450208524053e-01):8.104501712306900e-01):4.797807617168596e-02,(88:7.238687402596260e-02,((((103:7.293818710689350e-02,(104:2.972592505411970e-01,(((((((109:2.429011380772067e-01,108:4.550464626922734e-02):4.275300082222287e-02,106:3.082200186550922e-01):8.013100012390818e-02,120:7.371422067671957e-01):6.554647553308820e-03,107:3.757376010925106e-01):9.483656900522898e-01,105:1.012578930700381e-01):3.061280373691875e-01,121:1.072399910331817e+00):3.475597987955773e-01,(((111:6.679597839276673e-02,112:5.621231618145968e-01):6.371404281117842e-01,110:2.180869507716297e-01):1.196307943803173e-01,(116:2.317212570312965e-01,(114:6.138200581199872e-02,115:1.883774369097163e-01):1.545959927141221e-01):3.433376261118424e-01):2.816204244343232e-01):2.042112859517871e-01):3.266062454309265e-01):5.388988345782630e-01,(((117:1.530547546303426e-03,118:3.439421825708416e-02):3.090410694239465e-01,119:2.345053119122120e-01):3.488209090340364e-01,((((102:1.219920692399769e-01,101:1.007450712268664e-01):3.848678900973775e-01,(98:1.460833029164901e-01,100:4.786297437783899e-02):1.106766648508288e-01):1.086678331289516e-01,(89:3.479496363615238e-01,(((96:7.214227463863192e-02,95:1.105650038539188e-01):2.643402631236239e-01,94:1.021249684243746e-01):1.336093346935626e-01,((90:1.950786560418030e-01,(91:2.849000660780694e-02,92:3.856869073664898e-01):6.805169888221355e-02):1.474585792593612e-01,(97:4.828298143972198e-02,99:7.380934278034298e-02):7.035792475707270e-02):8.475305821316929e-02):7.178206397297339e-03):1.506368868829036e-01):1.108699196718589e-01,93:2.225966068434204e-01):3.141055225428568e-01):2.571840302759952e-01):3.919038856824764e-03,(87:2.049769996437462e-01,85:2.544633988352948e-01):3.990052285861454e-02):4.868810729734530e-02,86:8.072155257454512e-02):2.685779577491935e-01):1.018321758840036e+00):3.260845511379546e-01,(73:1.692132312796261e-01,((72:2.635602892693404e-01,71:5.352814127419044e-02):1.799751916011997e-01,70:5.489089716777800e-01):2.809787770990360e-01):1.428848029656249e-01):5.998330860909942e-02,(63:4.022263621576704e-01,((67:2.791795764195821e-02,66:2.193458401217471e-02):1.885497193440309e-01,((77:1.785409487711488e-01,68:4.394530918978606e-01):1.041124837727181e-01,69:2.038050746316384e-01):5.034028930993281e-03):1.451520248730582e-01):1.600132625791249e-01):2.194231155731625e-01,(64:4.559155785057385e-02,65:1.327343242346399e-01):2.244602894021588e-01):1.424025824991278e-01):5.772384055374522e-01):7.871249606598950e-02,(75:1.685274644702223e-01,76:1.768142467606503e-01):1.130961180513754e-01):1.382546979532383e+00):9.207907183134076e-02,(28:4.528562066116453e-01,(27:7.762596396571746e-01,(26:3.377508568851338e-01,(30:2.606956956283908e-01,29:5.949361997199294e-02):3.817539288088431e-01):1.094272818993922e-01):5.407108568708681e-01):1.463969280980108e-01):1.552691475983151e-01,((33:3.754273390766847e-01,((36:5.379449292354087e-01,(37:2.519392608095271e-01,38:5.606952082198281e-01):3.435701381221291e-01):3.180571554009632e-01,(((35:6.263786561339778e-01,(42:9.897708110817804e-02,(41:2.275664178482104e-01,(40:2.829256764541901e-01,(44:4.287454078265352e-01,43:1.605298672205916e-01):1.007185712850850e-01):9.507588491889367e-02):3.677583064728526e-01):1.049815105050892e-01):2.690092660090951e-01,39:6.707464073430126e-01):1.508459263305885e-01,34:6.002319292314315e-01):3.668802025780551e-01):2.288673053650858e-01):3.130458386694748e-01,32:5.687148776267841e-02):7.663487858958884e-01):2.361935290756740e-01,(24:1.783133666370091e-02,(22:2.538410605015539e-01,(25:1.439058491754779e-01,23:2.717882195664554e-01):6.036884748217522e-02):1.666938045206216e-02):3.896088957155253e-01):4.627298400665476e-01):2.417932201187216e-01):1.397370649828939e-01):5.370890788055798e-01,18:3.477160664147467e-02):9.951265995772375e-01):3.999360691344093e-01,17:3.343960073017027e-02):5.478484014477124e-02,14:3.532436660969478e-01):2.886099062062386e-01,(((13:4.895481892842973e-01,12:5.390303897462332e-01):1.457364659491405e-01,11:9.660142817105706e-02):7.683386974271053e-01,16:1.908869672893554e-01):3.569600251578803e-02):4.792412569295696e-01):4.676515541165213e-01,8:1.542396086862302e-01):1.530760238023396e-01,4:3.721657786779808e-01):1.037675263699975e-01):2.517005343784429e-01):4.439063889151716e-01,5:4.574920221083720e-01):1.528726297396226e-01,2:2.892166654954257e-01,1:1.342019823334240e-01);
	tree mcmc.tree_16 = ((5:1.901828615467925e-01,((6:1.097064216810072e-01,7:1.716007521298261e-02):1.739219109438556e-01,((((((11:1.185976179887891e-01,(12:3.070249215518422e-01,13:6.370784218669084e-02):1.466149708172800e-01):1.289156517968365e-01,((15:1.713419230627534e-01,(((((((31:5.961973420276915e-02,((28:5.156979629028802e-02,(((((38:1.982661832505811e-01,37:1.006437038694260e-01):8.003760651129145e-02,36:1.187438999620781e-01):1.597646915669287e-01,((113:2.376763256906633e-01,(39:2.732683793875038e-01,(35:1.557490406799838e-01,(((41:6.098171325876384e-02,(44:1.470186251710872e-01,43:7.629424659888226e-02):1.481677578504750e-01):4.270394211231969e-02,40:1.284396785448471e-01):2.111519613494736e-02,42:4.746796978035786e-02):1.030531108254543e-01):6.212905876618739e-02):1.043082461944553e-01):2.091156283387631e-02,34:7.525058283782922e-02):5.217457578500660e-02):1.819761017440520e-01,(32:4.176709523980861e-02,33:2.471354481672360e-01):3.601143287019670e-03):2.583965265009840e-01,(27:2.449572125063113e-01,(26:1.917740821514322e-01,(29:2.981743120583306e-03,30:9.883494441410599e-02):2.174996622301156e-01):1.570861112664227e-01):5.815289160440677e-02):5.766667887902709e-02):1.638108455480833e-01,((((((((51:6.813096002251444e-02,50:1.117476965189030e-02):6.540209172226151e-02,49:4.622560772002434e-02):7.477994385786900e-02,(54:1.210425508045590e-01,53:7.826620851748479e-02):9.021350297157707e-02):5.522689571430792e-02,((47:1.680298534824730e-01,48:1.309712178365974e-01):1.076393057509348e-01,((56:2.981799518018498e-02,((58:1.700674146343438e-01,59:1.074542225659269e-01):1.399087018334376e-01,57:1.999184172190441e-02):9.417903856934781e-02):8.016097604643931e-02,55:2.768454381414203e-02):1.254151068528315e-01):4.305534874868863e-02):1.123444516601811e-02,45:5.231218602184880e-02):1.773695740187110e-01,46:2.427450938524155e-02):3.483455139318849e-02,((60:2.344234496747582e-02,61:2.307415306415303e-02):9.059468394709268e-02,62:5.142663513180641e-02):5.954453076716718e-02):1.360687135580042e-01,((((((78:6.021626154325599e-02,74:4.476322797912146e-02):7.067136472356994e-02,63:8.779589070692928e-02):9.962880913020243e-03,((71:1.134663395247732e-02,72:1.879517857402146e-01):1.664992337300769e-01,(76:1.076781259468863e-01,75:9.351701888097746e-02):8.951205867468813e-02):2.237947941942076e-02):1.287919978184842e-02,((((66:1.002800502711548e-02,67:2.142062080893761e-02):4.820943300091184e-02,(68:5.205043378018583e-02,77:1.010973912549486e-01):1.207450225409016e-01):1.057366933007861e-01,((70:2.946057473965372e-01,73:3.523689752317181e-03):8.425307045158137e-02,69:1.674357122349277e-02):3.729419586556320e-02):3.383737687176549e-02,((88:3.705452080814753e-02,((87:6.680482445109748e-02,((((99:1.378063124950314e-01,(97:8.209175436985759e-02,(90:5.952663933854879e-02,(91:9.428331435362823e-02,92:1.634659521415351e-01):9.438531716151399e-02):2.972194594368225e-02):8.053063603470270e-02):3.714413306562198e-02,89:5.609923419509347e-02):4.541104079322990e-02,(((102:3.698087942209188e-02,101:1.154743736486407e-01):1.656637522557869e-01,(98:1.292470888976988e-01,93:1.130097519065242e-01):1.197218499022051e-02):1.268335964871288e-01,(100:6.794165239192811e-02,(94:8.831429459088137e-02,(95:6.729026018746156e-02,96:4.871268615803117e-03):5.939291236467941e-02):1.390361596438887e-01):3.836270084153413e-02):1.683738572303299e-02):1.308545301795102e-01,(103:6.499999912976670e-04,((((((116:4.686167950439354e-02,115:1.329401553362018e-01):8.081216715545395e-02,114:2.689796315596951e-02):1.633142589135298e-01,110:1.147485257059978e-01):4.284645780637560e-02,(111:1.000517841555452e-01,112:3.472434575550075e-02):8.760558395599606e-02):1.158513290969187e-01,((((109:1.541321237023184e-01,(108:8.299227689742131e-03,120:1.409416469877588e-01):1.726771814072470e-01):7.112759471944013e-02,(106:3.695762422694981e-02,107:8.046505091704602e-02):1.946601907368697e-02):1.609389439317389e-01,105:9.108600506485591e-02):8.389915963539583e-02,121:8.058612775828382e-02):4.166408228974663e-02):2.832226367588593e-02,104:7.991482705707209e-02):6.155122067110645e-02):2.026420714184641e-01):8.416677009954405e-03):1.841431213547820e-02,(85:9.147760512561232e-02,(86:2.009326532555618e-03,(118:1.673185571244757e-02,(117:3.660382660222512e-03,119:3.230809999996070e-02):5.880913429969982e-03):3.465414345244320e-01):4.460167233313682e-02):7.394916289994263e-03):3.437055029571862e-02):1.843591527742794e-01,((((84:4.976529513213823e-02,83:2.333190055416143e-02):7.827387968175777e-02,((81:4.860012151734586e-02,80:9.314982777593524e-02):4.119261796731560e-02,82:2.711496302629477e-02):7.128644678403979e-03):1.172056971551317e-01,79:8.278126333976571e-02):3.102680599782275e-02,52:2.574225789464340e-01):9.326652721727420e-02):3.515353076593199e-02):4.527440753703187e-02):2.292290789277041e-02,65:3.299535146696662e-02):3.589215653406411e-02,64:4.570000353381419e-02):2.185125138254357e-01):4.060548918981932e-01):2.488036501748027e-02):1.324940526278967e-01,(((25:1.665240299275893e-02,23:1.240432781761509e-01):5.824279728883960e-02,24:3.525599496004618e-02):1.451087372420057e-02,22:7.226388524260767e-02):1.946199590938446e-01):1.829497018561782e-01,20:3.778916519863892e-02):2.361173837922375e-02,21:1.752497955862219e-01):4.460660654070332e-02,19:2.663974530448831e-02):1.484903112084186e-01,18:6.256342258236770e-03):4.672976607294195e-01,17:5.266897062001916e-03):2.124360920593575e-01):1.107062983911068e-01,14:6.028365647307966e-02):2.010134297791450e-01):1.385983494995654e-01,(9:3.197763712452565e-03,(16:1.052073617696873e-02,10:4.644984528837615e-02):2.588580168300212e-02):8.131484803368552e-02):1.856823659824465e-01,8:1.940037290724421e-01):3.615377231016869e-02,3:2.706101610948404e-02):2.046639554943380e-02,4:1.367083016759723e-01):1.116409563883729e-01):6.088196900560753e-02):3.749265797528162e-02,2:8.553987366103802e-02,1:6.332158915703250e-03);
end;

begin mrbayes;
	startvals
		Tau(1,1)=mcmc.tree_1
		Tau(1,3)=mcmc.tree_2
		Tau(1,4)=mcmc.tree_3
		Tau(1,2)=mcmc.tree_4
		Tau(2,3)=mcmc.tree_5
		Tau(2,1)=mcmc.tree_6
		Tau(2,4)=mcmc.tree_7
		Tau(2,2)=mcmc.tree_8
		Tau(3,3)=mcmc.tree_9
		Tau(3,4)=mcmc.tree_10
		Tau(3,2)=mcmc.tree_11
		Tau(3,1)=mcmc.tree_12
		Tau(4,1)=mcmc.tree_13
		Tau(4,3)=mcmc.tree_14
		Tau(4,4)=mcmc.tree_15
		Tau(4,2)=mcmc.tree_16
		V(1,1)=mcmc.tree_1
		V(1,3)=mcmc.tree_2
		V(1,4)=mcmc.tree_3
		V(1,2)=mcmc.tree_4
		V(2,3)=mcmc.tree_5
		V(2,1)=mcmc.tree_6
		V(2,4)=mcmc.tree_7
		V(2,2)=mcmc.tree_8
		V(3,3)=mcmc.tree_9
		V(3,4)=mcmc.tree_10
		V(3,2)=mcmc.tree_11
		V(3,1)=mcmc.tree_12
		V(4,1)=mcmc.tree_13
		V(4,3)=mcmc.tree_14
		V(4,4)=mcmc.tree_15
		V(4,2)=mcmc.tree_16
		Alpha(1,1)=(1.312507960228543e+00)
		Alpha(1,3)=(1.316060103438698e+00)
		Alpha(1,4)=(1.275500430779713e+00)
		Alpha(1,2)=(1.059327454950190e+00)
		Alpha(2,3)=(1.307493114828370e+00)
		Alpha(2,1)=(1.976718457215754e+00)
		Alpha(2,4)=(1.024383999835601e+00)
		Alpha(2,2)=(1.281756079348521e+00)
		Alpha(3,3)=(1.239352280688777e+00)
		Alpha(3,4)=(1.456326525376628e+00)
		Alpha(3,2)=(1.568159970624129e+00)
		Alpha(3,1)=(1.094281392782540e+00)
		Alpha(4,1)=(9.741255463218790e-01)
		Alpha(4,3)=(1.010298868486414e+00)
		Alpha(4,4)=(1.313706977643340e+00)
		Alpha(4,2)=(1.335903227782557e+00)
		Ratemultiplier(1,1)=(7.223089303792906e-01)
		Ratemultiplier(1,3)=(2.048399556591453e-01)
		Ratemultiplier(1,4)=(1.289507858833191e-01)
		Ratemultiplier(1,2)=(2.541294879679138e-01)
		Ratemultiplier(2,3)=(3.795562873330752e-01)
		Ratemultiplier(2,1)=(9.196869093210100e-01)
		Ratemultiplier(2,4)=(1.162711295888463e-01)
		Ratemultiplier(2,2)=(5.200859542013896e-01)
		Ratemultiplier(3,3)=(9.060908476695289e-01)
		Ratemultiplier(3,4)=(1.837228038566967e-01)
		Ratemultiplier(3,2)=(1.438919400126372e-01)
		Ratemultiplier(3,1)=(4.319576574406006e-01)
		Ratemultiplier(4,1)=(7.341224341307423e-01)
		Ratemultiplier(4,3)=(4.508723166282339e-01)
		Ratemultiplier(4,4)=(1.546671868459449e-01)
		Ratemultiplier(4,2)=(4.648433472074320e-01)
	;
	propset
		Multiplier(Alpha)$lambda(1,1)=1.974720214635294e+00
		Multiplier(Alpha)$lambda(1,3)=2.117903585884435e+00
		Multiplier(Alpha)$lambda(1,4)=2.117903585884435e+00
		Multiplier(Alpha)$lambda(1,2)=1.974720214635294e+00
		Multiplier(Alpha)$lambda(2,3)=2.034859398460601e+00
		Multiplier(Alpha)$lambda(2,1)=2.204336870889215e+00
		Multiplier(Alpha)$lambda(2,4)=2.014612209148850e+00
		Multiplier(Alpha)$lambda(2,2)=2.294297565171030e+00
		Multiplier(Alpha)$lambda(3,3)=2.034859398460600e+00
		Multiplier(Alpha)$lambda(3,4)=2.055310075407920e+00
		Multiplier(Alpha)$lambda(3,2)=2.075966285075542e+00
		Multiplier(Alpha)$lambda(3,1)=1.974720214635294e+00
		Multiplier(Alpha)$lambda(4,1)=2.055310075407919e+00
		Multiplier(Alpha)$lambda(4,3)=2.055310075407919e+00
		Multiplier(Alpha)$lambda(4,4)=2.034859398460600e+00
		Multiplier(Alpha)$lambda(4,2)=1.974720214635294e+00
		Dirichlet(Ratemultiplier)$alpha(1,1)=9.624074564861206e+03
		Dirichlet(Ratemultiplier)$alpha(1,3)=9.917171270467945e+03
		Dirichlet(Ratemultiplier)$alpha(1,4)=9.917171270467945e+03
		Dirichlet(Ratemultiplier)$alpha(1,2)=9.917171270467945e+03
		Dirichlet(Ratemultiplier)$alpha(2,3)=9.917171270467945e+03
		Dirichlet(Ratemultiplier)$alpha(2,1)=9.818493767588816e+03
		Dirichlet(Ratemultiplier)$alpha(2,4)=9.917171270467945e+03
		Dirichlet(Ratemultiplier)$alpha(2,2)=9.917171270467945e+03
		Dirichlet(Ratemultiplier)$alpha(3,3)=9.917171270467945e+03
		Dirichlet(Ratemultiplier)$alpha(3,4)=9.917171270467945e+03
		Dirichlet(Ratemultiplier)$alpha(3,2)=9.917171270467945e+03
		Dirichlet(Ratemultiplier)$alpha(3,1)=9.818493767588816e+03
		Dirichlet(Ratemultiplier)$alpha(4,1)=9.818493767588816e+03
		Dirichlet(Ratemultiplier)$alpha(4,3)=9.917171270467945e+03
		Dirichlet(Ratemultiplier)$alpha(4,4)=9.917171270467945e+03
		Dirichlet(Ratemultiplier)$alpha(4,2)=9.917171270467945e+03
		Slider(Ratemultiplier)$delta(1,1)=4.379142020370331e-01
		Slider(Ratemultiplier)$delta(1,3)=4.649933039741700e-01
		Slider(Ratemultiplier)$delta(1,4)=4.249718814442978e-01
		Slider(Ratemultiplier)$delta(1,2)=4.467606557349286e-01
		Slider(Ratemultiplier)$delta(2,3)=4.467606557349286e-01
		Slider(Ratemultiplier)$delta(2,1)=4.557858196520063e-01
		Slider(Ratemultiplier)$delta(2,4)=4.557858196520063e-01
		Slider(Ratemultiplier)$delta(2,2)=4.649933039741700e-01
		Slider(Ratemultiplier)$delta(3,3)=4.603665432941034e-01
		Slider(Ratemultiplier)$delta(3,4)=4.512506749716971e-01
		Slider(Ratemultiplier)$delta(3,2)=4.249718814442978e-01
		Slider(Ratemultiplier)$delta(3,1)=4.249718814442978e-01
		Slider(Ratemultiplier)$delta(4,1)=4.603665432941035e-01
		Slider(Ratemultiplier)$delta(4,3)=4.696665643721298e-01
		Slider(Ratemultiplier)$delta(4,4)=4.696665643721298e-01
		Slider(Ratemultiplier)$delta(4,2)=4.557858196520063e-01
		Multiplier(V)$lambda(1,1)=7.819606706283053e+00
		Multiplier(V)$lambda(1,3)=8.138730909846448e+00
		Multiplier(V)$lambda(1,4)=8.470878819220795e+00
		Multiplier(V)$lambda(1,2)=8.138730909846448e+00
		Multiplier(V)$lambda(2,3)=8.138730909846448e+00
		Multiplier(V)$lambda(2,1)=8.138730909846448e+00
		Multiplier(V)$lambda(2,4)=8.470878819220795e+00
		Multiplier(V)$lambda(2,2)=8.138730909846448e+00
		Multiplier(V)$lambda(3,3)=8.138730909846448e+00
		Multiplier(V)$lambda(3,4)=8.816581941923092e+00
		Multiplier(V)$lambda(3,2)=7.977573240232173e+00
		Multiplier(V)$lambda(3,1)=7.819606706283053e+00
		Multiplier(V)$lambda(4,1)=7.977573240232173e+00
		Multiplier(V)$lambda(4,3)=8.138730909846448e+00
		Multiplier(V)$lambda(4,4)=7.977573240232173e+00
		Multiplier(V)$lambda(4,2)=8.138730909846448e+00
		TLMultiplier(V)$lambda(1,1)=8.664371202074490e-01
		TLMultiplier(V)$lambda(1,3)=9.017970898721384e-01
		TLMultiplier(V)$lambda(1,4)=9.108603013013699e-01
		TLMultiplier(V)$lambda(1,2)=9.671847567191123e-01
		TLMultiplier(V)$lambda(2,3)=9.292608999648321e-01
		TLMultiplier(V)$lambda(2,1)=8.664371202074490e-01
		TLMultiplier(V)$lambda(2,4)=9.292608999648321e-01
		TLMultiplier(V)$lambda(2,2)=9.017970898721384e-01
		TLMultiplier(V)$lambda(3,3)=8.928240589033941e-01
		TLMultiplier(V)$lambda(3,4)=9.386001272742630e-01
		TLMultiplier(V)$lambda(3,2)=8.928240589033941e-01
		TLMultiplier(V)$lambda(3,1)=8.839403110845627e-01
		TLMultiplier(V)$lambda(4,1)=9.480332153785908e-01
		TLMultiplier(V)$lambda(4,3)=9.200145995197843e-01
		TLMultiplier(V)$lambda(4,4)=9.671847567191123e-01
		TLMultiplier(V)$lambda(4,2)=8.664371202074490e-01
	;
end;
