# Supplementary material for: Revisiting a long‐overlooked skull: Implications for the distribution of Dinodontosaurus brevirostris (Kannemeyeriiformes) in the Brazilian Triassic
Source: Anat Rec (Hoboken). 2025 Sep 29;309(7):1749–65. doi: 10.1002/ar.70056 (PMC13251750; doi:10.1002/ar.70056)
Supplement: Supplementary file 2 — Data S2. Supporting Information. [file AR-309-1749-s002.zip › Supplementary Material/phylogenetic analyses/results/Parsimony_Analyses/Reduced/all_trees_reduced_fromRAM.tre]

tread 'tree(s) from TNT, for data in C:\Users\Pampaphoneus\Downloads\phylogenetic analyses\Parsimony_Analyses\2B_reduced.tnt'
(Aulacephalodon_bainii ((Dicynodon_angielczyki (Shansiodon (Rhinodicynodon_gracile (Tetragonias_njalilus (Vinceria_andina (((Dolichuranus_primaevus (Rhadiodromus ((Parakannemeyeria (Xiyukannemeyeria_brevirostris (Acratophorus_argentinensis Sinokannemeyeria )))(Shaanbeikannemeyeria (Kannemeyeria_lophorhinus (Kannemeyeria_simocephalus Wadiasaurus_indicus ))))))(Dinodontosaurus_tener (Dinodontosaurus_brevirostris MCP_1645_PV )))(Angonisaurus_cruickshanki (((Ufudocyclops_mukanelai Stahleckeria_potens )(Sangusaurus_parringtonii (Ischigualastia_jenseni Jachaleria_candelariensis )))(Argodicynodon_boreni (Placerias_hesternus Moghreberia_nmachouensis ))))))))))(Lystrosaurus_declivis Lystrosaurus_murrayi )))*
(Aulacephalodon_bainii ((Dicynodon_angielczyki (Shansiodon (Rhinodicynodon_gracile (Tetragonias_njalilus (Vinceria_andina (((Dolichuranus_primaevus (Rhadiodromus ((Parakannemeyeria (Xiyukannemeyeria_brevirostris (Acratophorus_argentinensis Sinokannemeyeria )))(Shaanbeikannemeyeria (Kannemeyeria_lophorhinus (Kannemeyeria_simocephalus Wadiasaurus_indicus ))))))(Dinodontosaurus_tener (Dinodontosaurus_brevirostris MCP_1645_PV )))(Angonisaurus_cruickshanki (((Ufudocyclops_mukanelai Stahleckeria_potens )(Sangusaurus_parringtonii (Ischigualastia_jenseni Jachaleria_candelariensis )))(Placerias_hesternus (Moghreberia_nmachouensis Argodicynodon_boreni ))))))))))(Lystrosaurus_declivis Lystrosaurus_murrayi )))*
(Aulacephalodon_bainii (Dicynodon_angielczyki ((Lystrosaurus_declivis Lystrosaurus_murrayi )(Shansiodon (Rhinodicynodon_gracile (Tetragonias_njalilus (Vinceria_andina (((Dolichuranus_primaevus (Rhadiodromus ((Parakannemeyeria (Xiyukannemeyeria_brevirostris (Acratophorus_argentinensis Sinokannemeyeria )))(Shaanbeikannemeyeria (Kannemeyeria_lophorhinus (Kannemeyeria_simocephalus Wadiasaurus_indicus ))))))(Dinodontosaurus_tener (Dinodontosaurus_brevirostris MCP_1645_PV )))(Angonisaurus_cruickshanki (((Ufudocyclops_mukanelai Stahleckeria_potens )(Sangusaurus_parringtonii (Ischigualastia_jenseni Jachaleria_candelariensis )))(Argodicynodon_boreni (Placerias_hesternus Moghreberia_nmachouensis ))))))))))))*
(Aulacephalodon_bainii ((Dicynodon_angielczyki (Shansiodon (Rhinodicynodon_gracile (Tetragonias_njalilus (Vinceria_andina (((Dolichuranus_primaevus (Rhadiodromus ((Parakannemeyeria (Xiyukannemeyeria_brevirostris (Sinokannemeyeria (Acratophorus_argentinensis Wadiasaurus_indicus ))))(Shaanbeikannemeyeria (Kannemeyeria_simocephalus Kannemeyeria_lophorhinus )))))(Dinodontosaurus_tener (Dinodontosaurus_brevirostris MCP_1645_PV )))(Angonisaurus_cruickshanki (((Ufudocyclops_mukanelai Stahleckeria_potens )(Sangusaurus_parringtonii (Ischigualastia_jenseni Jachaleria_candelariensis )))(Argodicynodon_boreni (Placerias_hesternus Moghreberia_nmachouensis ))))))))))(Lystrosaurus_declivis Lystrosaurus_murrayi )))*
(Aulacephalodon_bainii (Dicynodon_angielczyki ((Lystrosaurus_declivis Lystrosaurus_murrayi )(Shansiodon (Rhinodicynodon_gracile (Tetragonias_njalilus (Vinceria_andina (((Dolichuranus_primaevus (Rhadiodromus ((Parakannemeyeria (Xiyukannemeyeria_brevirostris (Acratophorus_argentinensis Sinokannemeyeria )))(Shaanbeikannemeyeria (Kannemeyeria_lophorhinus (Kannemeyeria_simocephalus Wadiasaurus_indicus ))))))(Dinodontosaurus_tener (Dinodontosaurus_brevirostris MCP_1645_PV )))(Angonisaurus_cruickshanki (((Ufudocyclops_mukanelai Stahleckeria_potens )(Sangusaurus_parringtonii (Ischigualastia_jenseni Jachaleria_candelariensis )))(Placerias_hesternus (Moghreberia_nmachouensis Argodicynodon_boreni ))))))))))))*
(Aulacephalodon_bainii ((Dicynodon_angielczyki (Shansiodon (Rhinodicynodon_gracile (Tetragonias_njalilus (Vinceria_andina (((Dolichuranus_primaevus (Rhadiodromus ((Parakannemeyeria (Xiyukannemeyeria_brevirostris (Sinokannemeyeria (Acratophorus_argentinensis Wadiasaurus_indicus ))))(Shaanbeikannemeyeria (Kannemeyeria_simocephalus Kannemeyeria_lophorhinus )))))(Dinodontosaurus_tener (Dinodontosaurus_brevirostris MCP_1645_PV )))(Angonisaurus_cruickshanki (((Ufudocyclops_mukanelai Stahleckeria_potens )(Sangusaurus_parringtonii (Ischigualastia_jenseni Jachaleria_candelariensis )))(Placerias_hesternus (Moghreberia_nmachouensis Argodicynodon_boreni ))))))))))(Lystrosaurus_declivis Lystrosaurus_murrayi )))*
(Aulacephalodon_bainii (Dicynodon_angielczyki ((Lystrosaurus_declivis Lystrosaurus_murrayi )(Shansiodon (Rhinodicynodon_gracile (Tetragonias_njalilus (Vinceria_andina (((Dolichuranus_primaevus (Rhadiodromus ((Parakannemeyeria (Xiyukannemeyeria_brevirostris (Sinokannemeyeria (Acratophorus_argentinensis Wadiasaurus_indicus ))))(Shaanbeikannemeyeria (Kannemeyeria_simocephalus Kannemeyeria_lophorhinus )))))(Dinodontosaurus_tener (Dinodontosaurus_brevirostris MCP_1645_PV )))(Angonisaurus_cruickshanki (((Ufudocyclops_mukanelai Stahleckeria_potens )(Sangusaurus_parringtonii (Ischigualastia_jenseni Jachaleria_candelariensis )))(Argodicynodon_boreni (Placerias_hesternus Moghreberia_nmachouensis ))))))))))))*
(Aulacephalodon_bainii ((Dicynodon_angielczyki (Shansiodon (Rhinodicynodon_gracile (Tetragonias_njalilus (Vinceria_andina (((Dolichuranus_primaevus (Rhadiodromus (((Sinokannemeyeria (Acratophorus_argentinensis Wadiasaurus_indicus ))(Parakannemeyeria Xiyukannemeyeria_brevirostris ))(Shaanbeikannemeyeria (Kannemeyeria_simocephalus Kannemeyeria_lophorhinus )))))(Dinodontosaurus_tener (Dinodontosaurus_brevirostris MCP_1645_PV )))(Angonisaurus_cruickshanki (((Ufudocyclops_mukanelai Stahleckeria_potens )(Sangusaurus_parringtonii (Ischigualastia_jenseni Jachaleria_candelariensis )))(Argodicynodon_boreni (Placerias_hesternus Moghreberia_nmachouensis ))))))))))(Lystrosaurus_declivis Lystrosaurus_murrayi )))*
(Aulacephalodon_bainii ((Dicynodon_angielczyki (Shansiodon (Rhinodicynodon_gracile (Tetragonias_njalilus (Vinceria_andina (((Dolichuranus_primaevus (Rhadiodromus ((Parakannemeyeria (Xiyukannemeyeria_brevirostris (Acratophorus_argentinensis Sinokannemeyeria )))(Shaanbeikannemeyeria (Wadiasaurus_indicus (Kannemeyeria_simocephalus Kannemeyeria_lophorhinus ))))))(Dinodontosaurus_tener (Dinodontosaurus_brevirostris MCP_1645_PV )))(Angonisaurus_cruickshanki (((Ufudocyclops_mukanelai Stahleckeria_potens )(Sangusaurus_parringtonii (Ischigualastia_jenseni Jachaleria_candelariensis )))(Argodicynodon_boreni (Placerias_hesternus Moghreberia_nmachouensis ))))))))))(Lystrosaurus_declivis Lystrosaurus_murrayi )))*
(Aulacephalodon_bainii ((Dicynodon_angielczyki (Shansiodon (Rhinodicynodon_gracile (Tetragonias_njalilus (Vinceria_andina (((Dolichuranus_primaevus (Rhadiodromus ((Parakannemeyeria (Xiyukannemeyeria_brevirostris (Acratophorus_argentinensis Sinokannemeyeria )))(Shaanbeikannemeyeria (Kannemeyeria_simocephalus Kannemeyeria_lophorhinus Wadiasaurus_indicus )))))(Dinodontosaurus_tener (Dinodontosaurus_brevirostris MCP_1645_PV )))(Angonisaurus_cruickshanki (((Ufudocyclops_mukanelai Stahleckeria_potens )(Sangusaurus_parringtonii (Ischigualastia_jenseni Jachaleria_candelariensis )))(Argodicynodon_boreni (Placerias_hesternus Moghreberia_nmachouensis ))))))))))(Lystrosaurus_declivis Lystrosaurus_murrayi )))*
(Aulacephalodon_bainii (Dicynodon_angielczyki ((Lystrosaurus_declivis Lystrosaurus_murrayi )(Shansiodon (Rhinodicynodon_gracile (Tetragonias_njalilus (Vinceria_andina (((Dolichuranus_primaevus (Rhadiodromus ((Parakannemeyeria (Xiyukannemeyeria_brevirostris (Sinokannemeyeria (Acratophorus_argentinensis Wadiasaurus_indicus ))))(Shaanbeikannemeyeria (Kannemeyeria_simocephalus Kannemeyeria_lophorhinus )))))(Dinodontosaurus_tener (Dinodontosaurus_brevirostris MCP_1645_PV )))(Angonisaurus_cruickshanki (((Ufudocyclops_mukanelai Stahleckeria_potens )(Sangusaurus_parringtonii (Ischigualastia_jenseni Jachaleria_candelariensis )))(Placerias_hesternus (Moghreberia_nmachouensis Argodicynodon_boreni ))))))))))))*
(Aulacephalodon_bainii ((Dicynodon_angielczyki (Shansiodon (Rhinodicynodon_gracile (Tetragonias_njalilus (Vinceria_andina (((Dolichuranus_primaevus (Rhadiodromus (((Sinokannemeyeria (Acratophorus_argentinensis Wadiasaurus_indicus ))(Parakannemeyeria Xiyukannemeyeria_brevirostris ))(Shaanbeikannemeyeria (Kannemeyeria_simocephalus Kannemeyeria_lophorhinus )))))(Dinodontosaurus_tener (Dinodontosaurus_brevirostris MCP_1645_PV )))(Angonisaurus_cruickshanki (((Ufudocyclops_mukanelai Stahleckeria_potens )(Sangusaurus_parringtonii (Ischigualastia_jenseni Jachaleria_candelariensis )))(Placerias_hesternus (Moghreberia_nmachouensis Argodicynodon_boreni ))))))))))(Lystrosaurus_declivis Lystrosaurus_murrayi )))*
(Aulacephalodon_bainii ((Dicynodon_angielczyki (Shansiodon (Rhinodicynodon_gracile (Tetragonias_njalilus (Vinceria_andina (((Dolichuranus_primaevus (Rhadiodromus ((Parakannemeyeria (Xiyukannemeyeria_brevirostris (Acratophorus_argentinensis Sinokannemeyeria )))(Shaanbeikannemeyeria (Wadiasaurus_indicus (Kannemeyeria_simocephalus Kannemeyeria_lophorhinus ))))))(Dinodontosaurus_tener (Dinodontosaurus_brevirostris MCP_1645_PV )))(Angonisaurus_cruickshanki (((Ufudocyclops_mukanelai Stahleckeria_potens )(Sangusaurus_parringtonii (Ischigualastia_jenseni Jachaleria_candelariensis )))(Placerias_hesternus (Moghreberia_nmachouensis Argodicynodon_boreni ))))))))))(Lystrosaurus_declivis Lystrosaurus_murrayi )))*
(Aulacephalodon_bainii ((Dicynodon_angielczyki (Shansiodon (Rhinodicynodon_gracile (Tetragonias_njalilus (Vinceria_andina (((Dolichuranus_primaevus (Rhadiodromus ((Parakannemeyeria (Xiyukannemeyeria_brevirostris (Acratophorus_argentinensis Sinokannemeyeria )))(Shaanbeikannemeyeria (Kannemeyeria_simocephalus Kannemeyeria_lophorhinus Wadiasaurus_indicus )))))(Dinodontosaurus_tener (Dinodontosaurus_brevirostris MCP_1645_PV )))(Angonisaurus_cruickshanki (((Ufudocyclops_mukanelai Stahleckeria_potens )(Sangusaurus_parringtonii (Ischigualastia_jenseni Jachaleria_candelariensis )))(Placerias_hesternus (Moghreberia_nmachouensis Argodicynodon_boreni ))))))))))(Lystrosaurus_declivis Lystrosaurus_murrayi )))*
(Aulacephalodon_bainii (Dicynodon_angielczyki ((Lystrosaurus_declivis Lystrosaurus_murrayi )(Shansiodon (Rhinodicynodon_gracile (Tetragonias_njalilus (Vinceria_andina (((Dolichuranus_primaevus (Rhadiodromus (((Sinokannemeyeria (Acratophorus_argentinensis Wadiasaurus_indicus ))(Parakannemeyeria Xiyukannemeyeria_brevirostris ))(Shaanbeikannemeyeria (Kannemeyeria_simocephalus Kannemeyeria_lophorhinus )))))(Dinodontosaurus_tener (Dinodontosaurus_brevirostris MCP_1645_PV )))(Angonisaurus_cruickshanki (((Ufudocyclops_mukanelai Stahleckeria_potens )(Sangusaurus_parringtonii (Ischigualastia_jenseni Jachaleria_candelariensis )))(Argodicynodon_boreni (Placerias_hesternus Moghreberia_nmachouensis ))))))))))))*
(Aulacephalodon_bainii ((Dicynodon_angielczyki (Shansiodon (Rhinodicynodon_gracile (Tetragonias_njalilus (Vinceria_andina (((Dolichuranus_primaevus (Rhadiodromus (((Acratophorus_argentinensis (Sinokannemeyeria Wadiasaurus_indicus ))(Parakannemeyeria Xiyukannemeyeria_brevirostris ))(Shaanbeikannemeyeria (Kannemeyeria_simocephalus Kannemeyeria_lophorhinus )))))(Dinodontosaurus_tener (Dinodontosaurus_brevirostris MCP_1645_PV )))(Angonisaurus_cruickshanki (((Ufudocyclops_mukanelai Stahleckeria_potens )(Sangusaurus_parringtonii (Ischigualastia_jenseni Jachaleria_candelariensis )))(Argodicynodon_boreni (Placerias_hesternus Moghreberia_nmachouensis ))))))))))(Lystrosaurus_declivis Lystrosaurus_murrayi )))*
(Aulacephalodon_bainii (Dicynodon_angielczyki ((Lystrosaurus_declivis Lystrosaurus_murrayi )(Shansiodon (Rhinodicynodon_gracile (Tetragonias_njalilus (Vinceria_andina (((Dolichuranus_primaevus (Rhadiodromus ((Parakannemeyeria (Xiyukannemeyeria_brevirostris (Acratophorus_argentinensis Sinokannemeyeria )))(Shaanbeikannemeyeria (Wadiasaurus_indicus (Kannemeyeria_simocephalus Kannemeyeria_lophorhinus ))))))(Dinodontosaurus_tener (Dinodontosaurus_brevirostris MCP_1645_PV )))(Angonisaurus_cruickshanki (((Ufudocyclops_mukanelai Stahleckeria_potens )(Sangusaurus_parringtonii (Ischigualastia_jenseni Jachaleria_candelariensis )))(Argodicynodon_boreni (Placerias_hesternus Moghreberia_nmachouensis ))))))))))))*
(Aulacephalodon_bainii (Dicynodon_angielczyki ((Lystrosaurus_declivis Lystrosaurus_murrayi )(Shansiodon (Rhinodicynodon_gracile (Tetragonias_njalilus (Vinceria_andina (((Dolichuranus_primaevus (Rhadiodromus ((Parakannemeyeria (Xiyukannemeyeria_brevirostris (Acratophorus_argentinensis Sinokannemeyeria )))(Shaanbeikannemeyeria (Kannemeyeria_simocephalus Kannemeyeria_lophorhinus Wadiasaurus_indicus )))))(Dinodontosaurus_tener (Dinodontosaurus_brevirostris MCP_1645_PV )))(Angonisaurus_cruickshanki (((Ufudocyclops_mukanelai Stahleckeria_potens )(Sangusaurus_parringtonii (Ischigualastia_jenseni Jachaleria_candelariensis )))(Argodicynodon_boreni (Placerias_hesternus Moghreberia_nmachouensis ))))))))))))*
(Aulacephalodon_bainii (Dicynodon_angielczyki ((Lystrosaurus_declivis Lystrosaurus_murrayi )(Shansiodon (Rhinodicynodon_gracile (Tetragonias_njalilus (Vinceria_andina (((Dolichuranus_primaevus (Rhadiodromus (((Sinokannemeyeria (Acratophorus_argentinensis Wadiasaurus_indicus ))(Parakannemeyeria Xiyukannemeyeria_brevirostris ))(Shaanbeikannemeyeria (Kannemeyeria_simocephalus Kannemeyeria_lophorhinus )))))(Dinodontosaurus_tener (Dinodontosaurus_brevirostris MCP_1645_PV )))(Angonisaurus_cruickshanki (((Ufudocyclops_mukanelai Stahleckeria_potens )(Sangusaurus_parringtonii (Ischigualastia_jenseni Jachaleria_candelariensis )))(Placerias_hesternus (Moghreberia_nmachouensis Argodicynodon_boreni ))))))))))))*
(Aulacephalodon_bainii ((Dicynodon_angielczyki (Shansiodon (Rhinodicynodon_gracile (Tetragonias_njalilus (Vinceria_andina (((Dolichuranus_primaevus (Rhadiodromus (((Acratophorus_argentinensis (Sinokannemeyeria Wadiasaurus_indicus ))(Parakannemeyeria Xiyukannemeyeria_brevirostris ))(Shaanbeikannemeyeria (Kannemeyeria_simocephalus Kannemeyeria_lophorhinus )))))(Dinodontosaurus_tener (Dinodontosaurus_brevirostris MCP_1645_PV )))(Angonisaurus_cruickshanki (((Ufudocyclops_mukanelai Stahleckeria_potens )(Sangusaurus_parringtonii (Ischigualastia_jenseni Jachaleria_candelariensis )))(Placerias_hesternus (Moghreberia_nmachouensis Argodicynodon_boreni ))))))))))(Lystrosaurus_declivis Lystrosaurus_murrayi )))*
(Aulacephalodon_bainii (Dicynodon_angielczyki ((Lystrosaurus_declivis Lystrosaurus_murrayi )(Shansiodon (Rhinodicynodon_gracile (Tetragonias_njalilus (Vinceria_andina (((Dolichuranus_primaevus (Rhadiodromus ((Parakannemeyeria (Xiyukannemeyeria_brevirostris (Acratophorus_argentinensis Sinokannemeyeria )))(Shaanbeikannemeyeria (Wadiasaurus_indicus (Kannemeyeria_simocephalus Kannemeyeria_lophorhinus ))))))(Dinodontosaurus_tener (Dinodontosaurus_brevirostris MCP_1645_PV )))(Angonisaurus_cruickshanki (((Ufudocyclops_mukanelai Stahleckeria_potens )(Sangusaurus_parringtonii (Ischigualastia_jenseni Jachaleria_candelariensis )))(Placerias_hesternus (Moghreberia_nmachouensis Argodicynodon_boreni ))))))))))))*
(Aulacephalodon_bainii (Dicynodon_angielczyki ((Lystrosaurus_declivis Lystrosaurus_murrayi )(Shansiodon (Rhinodicynodon_gracile (Tetragonias_njalilus (Vinceria_andina (((Dolichuranus_primaevus (Rhadiodromus ((Parakannemeyeria (Xiyukannemeyeria_brevirostris (Acratophorus_argentinensis Sinokannemeyeria )))(Shaanbeikannemeyeria (Kannemeyeria_simocephalus Kannemeyeria_lophorhinus Wadiasaurus_indicus )))))(Dinodontosaurus_tener (Dinodontosaurus_brevirostris MCP_1645_PV )))(Angonisaurus_cruickshanki (((Ufudocyclops_mukanelai Stahleckeria_potens )(Sangusaurus_parringtonii (Ischigualastia_jenseni Jachaleria_candelariensis )))(Placerias_hesternus (Moghreberia_nmachouensis Argodicynodon_boreni ))))))))))))*
(Aulacephalodon_bainii (Dicynodon_angielczyki ((Lystrosaurus_declivis Lystrosaurus_murrayi )(Shansiodon (Rhinodicynodon_gracile (Tetragonias_njalilus (Vinceria_andina (((Dolichuranus_primaevus (Rhadiodromus (((Acratophorus_argentinensis (Sinokannemeyeria Wadiasaurus_indicus ))(Parakannemeyeria Xiyukannemeyeria_brevirostris ))(Shaanbeikannemeyeria (Kannemeyeria_simocephalus Kannemeyeria_lophorhinus )))))(Dinodontosaurus_tener (Dinodontosaurus_brevirostris MCP_1645_PV )))(Angonisaurus_cruickshanki (((Ufudocyclops_mukanelai Stahleckeria_potens )(Sangusaurus_parringtonii (Ischigualastia_jenseni Jachaleria_candelariensis )))(Argodicynodon_boreni (Placerias_hesternus Moghreberia_nmachouensis ))))))))))))*
(Aulacephalodon_bainii (Dicynodon_angielczyki ((Lystrosaurus_declivis Lystrosaurus_murrayi )(Shansiodon (Rhinodicynodon_gracile (Tetragonias_njalilus (Vinceria_andina (((Dolichuranus_primaevus (Rhadiodromus (((Acratophorus_argentinensis (Sinokannemeyeria Wadiasaurus_indicus ))(Parakannemeyeria Xiyukannemeyeria_brevirostris ))(Shaanbeikannemeyeria (Kannemeyeria_simocephalus Kannemeyeria_lophorhinus )))))(Dinodontosaurus_tener (Dinodontosaurus_brevirostris MCP_1645_PV )))(Angonisaurus_cruickshanki (((Ufudocyclops_mukanelai Stahleckeria_potens )(Sangusaurus_parringtonii (Ischigualastia_jenseni Jachaleria_candelariensis )))(Placerias_hesternus (Moghreberia_nmachouensis Argodicynodon_boreni ))))))))))));
proc-;
