# Supplementary material for: Revisiting a long‐overlooked skull: Implications for the distribution of Dinodontosaurus brevirostris (Kannemeyeriiformes) in the Brazilian Triassic
Source: Anat Rec (Hoboken). 2025 Sep 29;309(7):1749–65. doi: 10.1002/ar.70056 (PMC13251750; doi:10.1002/ar.70056)
Supplement: Supplementary file 2 — Data S2. Supporting Information. [file AR-309-1749-s002.zip › Supplementary Material/phylogenetic analyses/results/Bayesian/BI_all_taxa/all_taxa_MRCTree.t.vstat]

[ID: 3577646095]
Parameter	Mean	Variance	CredInt_Lower	CredInt_Upper	Median	PSRF	Nruns
length[1]	2.483799e-02	5.401711e-04	1.209944e-07	6.787248e-02	1.891284e-02	1.000135e+00	4
length[2]	6.082474e-02	1.505131e-03	6.818725e-03	1.342212e-01	5.226483e-02	1.000118e+00	4
length[3]	2.575846e-02	5.696964e-04	7.834578e-07	6.910202e-02	1.955065e-02	1.000041e+00	4
length[4]	7.081206e-02	1.738731e-03	1.218770e-02	1.502505e-01	6.157012e-02	1.000128e+00	4
length[5]	1.233700e-01	4.212349e-03	3.375077e-02	2.504979e-01	1.084209e-01	1.000173e+00	4
length[6]	4.101876e-02	7.205266e-04	6.159748e-03	9.241635e-02	3.501230e-02	1.000072e+00	4
length[7]	1.656504e-02	2.451207e-04	1.467670e-07	4.549531e-02	1.241097e-02	1.000059e+00	4
length[8]	6.109617e-02	1.772782e-03	3.950686e-03	1.398984e-01	5.161556e-02	1.000136e+00	4
length[9]	3.961507e-02	1.852347e-03	3.244655e-07	1.203417e-01	2.669201e-02	1.000029e+00	4
length[10]	3.673293e-02	1.330842e-03	2.020787e-07	1.043869e-01	2.668537e-02	9.999776e-01	4
length[11]	2.655428e-02	8.325926e-04	2.011680e-06	7.896438e-02	1.831216e-02	1.000030e+00	4
length[12]	8.773245e-02	3.097050e-03	8.817057e-03	1.926239e-01	7.567883e-02	1.000176e+00	4
length[13]	1.110273e-01	4.253876e-03	1.932208e-02	2.368409e-01	9.669125e-02	1.000131e+00	4
length[14]	3.365522e-02	1.019577e-03	9.982647e-07	9.274825e-02	2.554231e-02	1.000005e+00	4
length[15]	8.954775e-02	3.665729e-03	5.513607e-03	2.035343e-01	7.622039e-02	1.000138e+00	4
length[16]	3.622397e-02	1.440331e-03	3.487993e-07	1.062704e-01	2.545028e-02	1.000028e+00	4
length[17]	2.072786e-02	5.756922e-04	4.616176e-07	6.565953e-02	1.316004e-02	1.000134e+00	4
length[18]	2.664761e-02	7.802740e-04	3.951284e-06	7.773576e-02	1.872078e-02	1.000119e+00	4
length[19]	2.760769e-02	6.995525e-04	1.277986e-06	7.528584e-02	2.083812e-02	1.000027e+00	4
length[20]	4.774205e-02	1.188944e-03	2.026563e-03	1.119025e-01	3.963938e-02	1.000014e+00	4
length[21]	1.080578e-01	4.788620e-03	1.394622e-02	2.388927e-01	9.227370e-02	1.000255e+00	4
length[22]	6.188433e-02	1.567324e-03	6.209464e-06	1.325018e-01	5.421338e-02	1.000043e+00	4
length[23]	6.632072e-02	1.481032e-03	1.327556e-02	1.423036e-01	5.790723e-02	1.000147e+00	4
length[24]	8.362858e-03	9.496954e-05	1.857596e-07	2.635611e-02	5.322029e-03	9.999964e-01	4
length[25]	1.538330e-02	3.150968e-04	3.849331e-07	4.789498e-02	9.875560e-03	9.999759e-01	4
length[26]	9.323024e-02	3.078271e-03	1.633228e-02	1.980317e-01	8.048415e-02	1.000095e+00	4
length[27]	1.715107e-01	8.219390e-03	5.049166e-02	3.481016e-01	1.503218e-01	1.000175e+00	4
length[28]	8.644579e-02	2.626237e-03	1.535870e-02	1.818061e-01	7.498953e-02	1.000300e+00	4
length[29]	1.865630e-02	3.472731e-04	2.048924e-06	5.308403e-02	1.349460e-02	1.000128e+00	4
length[30]	7.162002e-02	1.809665e-03	1.482604e-02	1.540105e-01	6.166288e-02	1.000037e+00	4
length[31]	2.980969e-02	5.824259e-04	9.270858e-07	7.379109e-02	2.405883e-02	1.000134e+00	4
length[32]	3.699219e-02	8.709319e-04	3.589827e-06	9.074051e-02	3.033376e-02	1.000079e+00	4
length[33]	1.805729e-01	8.803780e-03	5.244238e-02	3.602109e-01	1.587728e-01	1.000178e+00	4
length[34]	6.772538e-02	1.938991e-03	9.837510e-03	1.508199e-01	5.758747e-02	1.000108e+00	4
length[35]	6.667037e-02	2.544749e-03	4.947100e-07	1.582774e-01	5.488539e-02	1.000098e+00	4
length[36]	8.557177e-02	3.006896e-03	9.022835e-03	1.884719e-01	7.320967e-02	1.000066e+00	4
length[37]	3.665797e-02	1.417018e-03	1.516096e-06	1.081574e-01	2.575771e-02	9.999705e-01	4
length[38]	1.473314e-01	6.424834e-03	3.587096e-02	3.034693e-01	1.291829e-01	1.000125e+00	4
length[39]	1.178354e-01	4.325044e-03	2.644541e-02	2.441324e-01	1.029837e-01	1.000045e+00	4
length[40]	7.241755e-02	2.036741e-03	9.712728e-03	1.578381e-01	6.250473e-02	1.000141e+00	4
length[41]	3.403175e-02	7.903465e-04	8.441188e-07	8.496745e-02	2.754960e-02	1.000008e+00	4
length[42]	1.856596e-02	4.590161e-04	3.871668e-07	5.824127e-02	1.190832e-02	1.000081e+00	4
length[43]	4.465598e-02	1.030052e-03	2.301362e-03	1.041008e-01	3.742816e-02	1.000129e+00	4
length[44]	1.155709e-01	3.907175e-03	2.973132e-02	2.367124e-01	1.009408e-01	1.000144e+00	4
length[45]	3.231125e-02	7.168184e-04	7.708581e-08	8.158571e-02	2.585703e-02	1.000063e+00	4
length[46]	2.963363e-02	8.748973e-04	9.077285e-08	8.427933e-02	2.136251e-02	1.000081e+00	4
length[47]	6.094959e-02	1.460184e-03	8.483557e-03	1.317448e-01	5.224030e-02	1.000274e+00	4
length[48]	3.403549e-02	7.134611e-04	1.822258e-04	8.383674e-02	2.762576e-02	1.000060e+00	4
length[49]	2.320698e-02	3.714130e-04	1.857584e-06	5.886117e-02	1.835564e-02	1.000096e+00	4
length[50]	2.366212e-02	3.880889e-04	1.784713e-07	5.965437e-02	1.892814e-02	1.000175e+00	4
length[51]	4.089533e-02	8.488145e-04	3.140371e-03	9.531376e-02	3.414277e-02	1.000026e+00	4
length[52]	1.442577e-01	7.125193e-03	2.638250e-02	3.031196e-01	1.258327e-01	1.000384e+00	4
length[53]	3.124032e-02	6.405979e-04	1.033161e-06	7.793684e-02	2.537490e-02	1.000062e+00	4
length[54]	8.870274e-02	2.999578e-03	1.151976e-02	1.951623e-01	7.681347e-02	1.000099e+00	4
length[55]	4.036531e-02	1.073673e-03	9.852600e-06	9.988980e-02	3.233496e-02	1.000115e+00	4
length[56]	1.765881e-02	3.431521e-04	8.617847e-08	5.215953e-02	1.240612e-02	1.000036e+00	4
length[57]	1.421405e-02	2.762133e-04	5.274313e-07	4.455552e-02	9.101275e-03	1.000062e+00	4
length[58]	4.385615e-02	1.142033e-03	4.918321e-05	1.051007e-01	3.599489e-02	1.000012e+00	4
length[59]	6.588660e-02	1.928586e-03	7.453333e-03	1.474526e-01	5.585771e-02	1.000121e+00	4
length[60]	2.807885e-02	7.616875e-04	2.036133e-07	7.959097e-02	2.042437e-02	1.000043e+00	4
length[61]	3.785432e-02	1.338884e-03	4.875256e-06	1.059610e-01	2.772886e-02	9.999926e-01	4
length[62]	6.358028e-02	1.888703e-03	1.792579e-03	1.437890e-01	5.407254e-02	1.000042e+00	4
length[63]	5.058019e-02	1.391419e-03	5.387852e-04	1.181028e-01	4.234853e-02	1.000132e+00	4
length[64]	1.754162e-02	2.704448e-04	1.366789e-06	4.792338e-02	1.312855e-02	1.000165e+00	4
length[65]	1.968210e-02	3.047905e-04	2.613493e-06	5.148766e-02	1.507825e-02	1.000062e+00	4
length[66]	1.089304e-02	1.624985e-04	5.872008e-07	3.423279e-02	6.937106e-03	9.999996e-01	4
length[67]	9.065827e-03	1.117978e-04	1.806883e-07	2.843255e-02	5.769338e-03	1.000014e+00	4
length[68]	3.329066e-02	9.151009e-04	2.498863e-07	8.836101e-02	2.574834e-02	9.999899e-01	4
length[69]	2.527085e-02	6.817660e-04	1.720719e-06	7.288355e-02	1.793186e-02	1.000041e+00	4
length[70]	1.351657e-01	6.217722e-03	2.691220e-02	2.875459e-01	1.177378e-01	1.000111e+00	4
length[71]	4.702376e-02	1.848233e-03	7.442663e-06	1.269937e-01	3.567188e-02	1.000116e+00	4
length[72]	8.171309e-02	4.032317e-03	6.068297e-05	1.972823e-01	6.674244e-02	1.000039e+00	4
length[73]	6.108363e-02	2.156042e-03	2.610455e-06	1.438258e-01	5.278936e-02	1.000019e+00	4
length[74]	7.027874e-02	2.214567e-03	3.991229e-03	1.575642e-01	5.973128e-02	1.000408e+00	4
length[75]	6.829531e-02	2.696057e-03	1.308371e-05	1.642823e-01	5.602030e-02	1.000231e+00	4
length[76]	5.131611e-02	1.735611e-03	5.674115e-06	1.278368e-01	4.195337e-02	1.000076e+00	4
length[77]	7.543660e-02	2.419954e-03	9.503729e-03	1.701489e-01	6.428782e-02	1.000213e+00	4
length[78]	1.758727e-02	3.986301e-04	2.596668e-07	5.421142e-02	1.141604e-02	9.999998e-01	4
length[79]	6.962844e-02	2.307777e-03	2.598348e-03	1.593854e-01	5.886267e-02	1.000048e+00	4
length[80]	4.885456e-02	1.379666e-03	8.971517e-06	1.154610e-01	4.153787e-02	1.000066e+00	4
length[81]	3.281658e-02	6.517912e-04	1.317586e-03	7.952316e-02	2.657532e-02	1.000056e+00	4
length[82]	1.123525e-02	1.659636e-04	6.638987e-07	3.489725e-02	7.273857e-03	9.999821e-01	4
length[83]	1.031547e-02	1.433161e-04	1.460060e-08	3.210525e-02	6.589368e-03	9.999820e-01	4
length[84]	4.200463e-02	9.281474e-04	7.417915e-07	9.712969e-02	3.619719e-02	1.000362e+00	4
length[85]	5.597033e-02	1.391720e-03	4.496918e-03	1.242147e-01	4.778753e-02	1.000016e+00	4
length[86]	1.757332e-02	3.001129e-04	2.752812e-07	4.962440e-02	1.296845e-02	9.999929e-01	4
length[87]	2.667359e-02	6.817108e-04	7.002268e-07	7.548801e-02	1.951529e-02	1.000004e+00	4
length[88]	3.118057e-02	9.051365e-04	1.189133e-06	8.637745e-02	2.312154e-02	1.000437e+00	4
length[89]	5.044710e-02	1.107941e-03	4.871557e-03	1.119582e-01	4.292067e-02	1.000258e+00	4
length[90]	4.673020e-02	1.452484e-03	4.401853e-06	1.151429e-01	3.935719e-02	1.000160e+00	4
length[91]	3.761041e-02	1.434927e-03	4.757094e-07	1.067665e-01	2.678887e-02	1.000218e+00	4
length[92]	8.918544e-02	3.049565e-03	9.966061e-03	1.925280e-01	7.721514e-02	1.000340e+00	4
length[93]	8.950627e-02	2.925632e-03	1.330487e-02	1.907479e-01	7.749671e-02	1.000371e+00	4
length[94]	3.883991e-02	7.559022e-04	1.836099e-03	9.001511e-02	3.254195e-02	1.000210e+00	4
length[95]	4.264232e-02	7.915552e-04	5.485985e-03	9.597783e-02	3.614537e-02	1.000231e+00	4
length[96]	2.890729e-02	5.042858e-04	8.070835e-04	7.083690e-02	2.343119e-02	1.000086e+00	4
length[97]	3.208984e-02	1.090766e-03	9.931400e-08	9.317105e-02	2.287473e-02	1.000091e+00	4
length[98]	5.531679e-02	1.556756e-03	3.749579e-03	1.288858e-01	4.627595e-02	1.000180e+00	4
length[99]	5.855641e-02	1.824097e-03	1.010295e-03	1.365742e-01	4.894668e-02	1.000084e+00	4
length[100]	5.479803e-02	1.390573e-03	2.342783e-03	1.232522e-01	4.662426e-02	1.000161e+00	4
length[101]	4.361825e-02	1.524581e-03	1.483841e-05	1.139771e-01	3.336662e-02	1.000165e+00	4
length[102]	2.103985e-02	5.802337e-04	9.934450e-07	6.517417e-02	1.367635e-02	9.999868e-01	4
length[103]	1.799389e-02	3.783254e-04	6.825491e-07	5.423688e-02	1.218223e-02	1.000000e+00	4
length[104]	4.886769e-02	1.406069e-03	7.650327e-06	1.169260e-01	4.039805e-02	1.000034e+00	4
length[105]	4.257068e-02	1.694205e-03	2.133193e-06	1.181239e-01	3.166555e-02	9.999975e-01	4
length[106]	4.489154e-02	1.156717e-03	1.070226e-04	1.062142e-01	3.736426e-02	1.000086e+00	4
length[107]	4.149351e-02	1.183927e-03	8.013919e-08	1.042095e-01	3.308453e-02	1.000058e+00	4
length[108]	4.438922e-02	2.066080e-03	3.402805e-06	1.282118e-01	3.157133e-02	1.000120e+00	4
length[109]	5.051977e-02	1.518969e-03	8.148211e-06	1.212265e-01	4.180973e-02	1.000142e+00	4
length[110]	5.622232e-02	1.384140e-03	5.159126e-03	1.269907e-01	4.800003e-02	1.000295e+00	4
length[111]	2.336920e-02	6.150846e-04	1.287285e-07	7.042538e-02	1.603151e-02	1.000043e+00	4
length[112]	3.518475e-02	1.035839e-03	2.290826e-06	9.345332e-02	2.688228e-02	1.000233e+00	4
length[113]	4.271810e-02	2.506700e-03	1.525001e-06	1.348875e-01	2.710307e-02	1.000047e+00	4
length[114]	3.914238e-02	8.779396e-04	1.756214e-03	9.357980e-02	3.230093e-02	1.000107e+00	4
length[115]	4.807313e-02	1.460089e-03	1.318760e-05	1.171725e-01	3.906069e-02	1.000094e+00	4
length[116]	4.909746e-02	1.476765e-03	1.263317e-03	1.203579e-01	3.949852e-02	1.000048e+00	4
length[117]	1.112867e-02	1.696475e-04	8.298138e-07	3.501639e-02	7.103930e-03	1.000012e+00	4
length[118]	1.241090e-02	2.005298e-04	1.074412e-07	3.827849e-02	8.107796e-03	1.000084e+00	4
length[119]	6.644157e-02	2.092577e-03	6.318360e-03	1.527313e-01	5.556020e-02	1.000067e+00	4
length[120]	1.567462e-01	1.004300e-02	7.450274e-03	3.422072e-01	1.366555e-01	1.000073e+00	4
length[121]	1.039216e-01	4.826569e-03	8.145465e-03	2.334464e-01	8.806927e-02	1.000163e+00	4
length[122]	9.910380e-02	2.970752e-03	2.280437e-02	2.022970e-01	8.648771e-02	1.000015e+00	4
length[123]	2.898902e-01	2.078584e-02	9.380506e-02	5.687426e-01	2.548952e-01	1.000206e+00	4
length[124]	1.053214e-01	3.594764e-03	2.095378e-02	2.195757e-01	9.151970e-02	1.000137e+00	4
length[125]	1.269260e-01	4.607480e-03	3.667830e-02	2.585502e-01	1.112048e-01	1.000030e+00	4
length[126]	8.449805e-02	2.390114e-03	1.785485e-02	1.768317e-01	7.324632e-02	1.000354e+00	4
length[127]	9.042735e-02	3.355878e-03	1.007109e-02	1.968184e-01	7.767335e-02	1.000116e+00	4
length[128]	1.217358e-01	5.512738e-03	1.301072e-02	2.614278e-01	1.059955e-01	1.000110e+00	4
length[129]	6.413930e-02	1.687633e-03	7.809705e-03	1.417064e-01	5.514562e-02	1.000046e+00	4
length[130]	2.961648e-01	1.996610e-02	1.034869e-01	5.733609e-01	2.617574e-01	1.000115e+00	4
length[131]	6.086872e-02	1.686774e-03	4.496420e-03	1.382993e-01	5.133532e-02	1.000297e+00	4
length[132]	6.144696e-02	1.560521e-03	6.911059e-03	1.343387e-01	5.258949e-02	1.000081e+00	4
length[133]	1.291901e-01	6.092490e-03	1.853270e-02	2.791131e-01	1.126561e-01	1.000055e+00	4
length[134]	1.090632e-01	4.324126e-03	1.752832e-02	2.369951e-01	9.437371e-02	1.000160e+00	4
length[135]	1.540636e-01	6.495017e-03	4.087201e-02	3.098164e-01	1.358749e-01	1.000222e+00	4
length[136]	5.779178e-02	1.544087e-03	3.503646e-03	1.311549e-01	4.902161e-02	1.000090e+00	4
length[137]	4.532821e-02	8.875495e-04	5.665463e-03	1.027448e-01	3.838018e-02	1.000029e+00	4
length[138]	8.088568e-02	2.687657e-03	1.093345e-02	1.804877e-01	6.895881e-02	1.000088e+00	4
length[139]	3.230857e-02	6.297842e-04	5.814559e-04	7.853107e-02	2.627910e-02	1.000054e+00	4
length[140]	6.429313e-02	1.638555e-03	4.883545e-03	1.407719e-01	5.562074e-02	1.000234e+00	4
length[141]	8.706108e-02	2.898673e-03	1.249313e-02	1.905590e-01	7.532867e-02	1.000063e+00	4
length[142]	5.551235e-02	1.442527e-03	2.746170e-03	1.253188e-01	4.731635e-02	1.000123e+00	4
length[143]	1.019759e-01	3.856956e-03	1.358645e-02	2.217306e-01	8.832653e-02	1.000186e+00	4
length[144]	5.772200e-02	1.991388e-03	1.819164e-03	1.410390e-01	4.656073e-02	1.000052e+00	4
length[145]	8.778981e-02	3.627415e-03	2.299693e-03	1.977976e-01	7.500069e-02	1.000028e+00	4
length[146]	6.175384e-02	1.837380e-03	2.399173e-03	1.426708e-01	5.216631e-02	1.000031e+00	4
length[147]	8.211568e-02	2.358428e-03	1.535796e-02	1.749658e-01	7.152072e-02	1.000168e+00	4
length[148]	1.100080e-01	3.911323e-03	2.436685e-02	2.309173e-01	9.550716e-02	1.000269e+00	4
length[149]	6.531010e-02	1.878166e-03	7.288674e-03	1.476419e-01	5.565382e-02	1.000146e+00	4
length[150]	9.131663e-02	3.537572e-03	5.092197e-05	1.976614e-01	7.913660e-02	1.000091e+00	4
length[151]	7.119678e-02	2.264492e-03	4.359775e-03	1.604910e-01	6.071012e-02	1.000015e+00	4
length[152]	6.369056e-02	1.977164e-03	2.230184e-03	1.457414e-01	5.391448e-02	1.000046e+00	4
length[153]	7.140546e-02	2.710081e-03	3.007439e-05	1.651849e-01	6.057264e-02	1.000105e+00	4
length[154]	3.770369e-02	7.048483e-04	2.584570e-03	8.696741e-02	3.143195e-02	1.000181e+00	4
length[155]	8.421027e-02	2.703483e-03	1.281171e-02	1.817150e-01	7.264513e-02	1.000308e+00	4
length[156]	3.312553e-02	5.995439e-04	7.217685e-06	7.781645e-02	2.741772e-02	1.000112e+00	4
length[157]	6.493892e-02	2.139088e-03	1.669751e-03	1.503317e-01	5.453622e-02	1.000091e+00	4
length[158]	9.769347e-02	3.332541e-03	1.698620e-02	2.072392e-01	8.496202e-02	1.000449e+00	4
length[159]	8.542459e-02	2.507328e-03	1.842884e-02	1.805301e-01	7.426271e-02	1.000247e+00	4
length[160]	1.069233e-01	3.595140e-03	2.292458e-02	2.240013e-01	9.369799e-02	1.000331e+00	4
length[161]	8.412458e-02	3.869491e-03	1.859468e-05	1.977642e-01	6.973012e-02	1.000117e+00	4
length[162]	3.730156e-02	8.185696e-04	1.054703e-03	9.041802e-02	3.038404e-02	1.000043e+00	4
length[163]	5.269252e-02	1.473141e-03	2.326130e-04	1.229063e-01	4.439862e-02	1.000148e+00	4
length[164]	7.846080e-02	2.736284e-03	5.705488e-03	1.787096e-01	6.692261e-02	1.000129e+00	4
length[165]	3.436165e-02	6.930193e-04	3.445084e-05	8.252024e-02	2.817860e-02	1.000054e+00	4
length[166]	4.902595e-02	1.405639e-03	3.669695e-05	1.171698e-01	4.040583e-02	1.000140e+00	4
length[167]	3.798230e-02	7.687310e-04	4.693034e-04	8.873262e-02	3.165974e-02	1.000091e+00	4
length[168]	7.053061e-02	2.712070e-03	5.676031e-06	1.639955e-01	5.948559e-02	1.000106e+00	4
length[169]	4.515088e-02	1.099507e-03	5.785967e-04	1.060960e-01	3.750174e-02	9.999995e-01	4
length[170]	3.987610e-02	9.077680e-04	7.142167e-05	9.543233e-02	3.294748e-02	1.000065e+00	4
length[171]	4.672303e-02	1.136255e-03	1.778741e-04	1.078922e-01	3.950250e-02	1.000104e+00	4
length[172]	5.338606e-02	1.224660e-03	6.000755e-03	1.202702e-01	4.553952e-02	1.000062e+00	4
length[173]	4.676023e-02	1.394932e-03	2.305857e-06	1.143318e-01	3.853037e-02	1.000038e+00	4
length[174]	3.793074e-02	6.706921e-04	1.294759e-03	8.525214e-02	3.213832e-02	1.000158e+00	4
length[175]	3.620943e-02	1.041367e-03	1.861670e-07	9.517646e-02	2.816954e-02	1.000030e+00	4
length[176]	4.970840e-02	1.267361e-03	1.489138e-03	1.155217e-01	4.158720e-02	1.000046e+00	4
length[177]	8.272013e-02	3.608101e-03	1.360482e-05	1.926033e-01	6.987832e-02	9.999982e-01	4
length[178]	6.010378e-02	1.945494e-03	2.092298e-06	1.404515e-01	5.036758e-02	1.000118e+00	4
length[179]	3.788932e-02	9.756265e-04	8.051700e-06	9.517886e-02	3.038981e-02	1.000183e+00	4
length[180]	4.559304e-02	2.020639e-03	3.346869e-07	1.312368e-01	3.277977e-02	1.000595e+00	4
length[181]	9.626495e-02	3.782058e-03	1.384407e-03	2.078968e-01	8.426122e-02	1.000157e+00	4
length[182]	2.905925e-02	5.731164e-04	1.485105e-08	7.321717e-02	2.348760e-02	1.000228e+00	4
length[183]	2.032469e-02	3.478296e-04	2.153512e-07	5.443143e-02	1.552866e-02	1.000183e+00	4
length[184]	6.300993e-02	2.025240e-03	1.027271e-05	1.441717e-01	5.378844e-02	1.000031e+00	4
length[185]	2.905495e-02	6.012168e-04	2.457980e-06	7.388888e-02	2.309587e-02	1.000130e+00	4
length[186]	2.729845e-02	6.430145e-04	3.022351e-06	7.330168e-02	2.066465e-02	1.000020e+00	4
length[187]	4.160879e-02	1.090602e-03	6.939731e-06	1.020565e-01	3.387547e-02	1.000037e+00	4
length[188]	9.578667e-02	5.493337e-03	6.624418e-06	2.286392e-01	8.187025e-02	1.000087e+00	4
length[189]	4.122876e-02	1.265954e-03	3.960204e-07	1.058616e-01	3.247206e-02	1.000283e+00	4
length[190]	4.157612e-02	1.221438e-03	3.023888e-06	1.055614e-01	3.334842e-02	9.999942e-01	4
length[191]	2.687207e-02	5.473088e-04	3.828697e-06	7.019959e-02	2.087416e-02	1.000058e+00	4
length[192]	2.343833e-02	5.432209e-04	7.543926e-07	6.611636e-02	1.709597e-02	1.000006e+00	4
length[193]	1.054176e-01	6.025869e-03	1.642974e-05	2.428258e-01	9.203634e-02	1.000164e+00	4
length[194]	6.475912e-02	2.089435e-03	7.903824e-04	1.477180e-01	5.501786e-02	1.000162e+00	4
length[195]	4.415805e-02	1.415184e-03	8.826931e-06	1.132768e-01	3.513995e-02	1.000021e+00	4
length[196]	3.148018e-02	6.790820e-04	7.785875e-06	7.768905e-02	2.531128e-02	1.000042e+00	4
length[197]	3.063261e-02	5.293480e-04	3.308742e-04	7.331403e-02	2.531523e-02	1.000080e+00	4
length[198]	3.745215e-02	9.264990e-04	3.358001e-06	9.321784e-02	3.010087e-02	1.000091e+00	4
length[199]	3.834950e-02	9.619334e-04	4.190040e-06	9.493398e-02	3.125055e-02	1.000313e+00	4
length[200]	3.728967e-02	8.509671e-04	1.683703e-05	9.037757e-02	3.033413e-02	1.000122e+00	4
length[201]	3.527946e-02	8.923063e-04	3.521882e-06	9.125549e-02	2.817953e-02	1.000138e+00	4
length[202]	3.909646e-02	9.395830e-04	9.907618e-06	9.472185e-02	3.200104e-02	1.000061e+00	4
length[203]	5.724804e-02	1.829025e-03	4.061590e-06	1.353048e-01	4.806248e-02	1.000103e+00	4
length[204]	5.244830e-02	1.520192e-03	2.339179e-05	1.232617e-01	4.409218e-02	1.000053e+00	4
length[205]	6.791476e-02	2.909985e-03	1.053143e-05	1.652141e-01	5.595710e-02	1.000005e+00	4
length[206]	2.600419e-02	5.176993e-04	2.164945e-06	6.796042e-02	2.052481e-02	1.000207e+00	4
length[207]	5.431927e-02	1.743569e-03	6.282576e-06	1.298036e-01	4.594099e-02	1.000142e+00	4
length[208]	7.432684e-02	3.145027e-03	2.326849e-06	1.769810e-01	6.270469e-02	9.999697e-01	4
length[209]	5.764861e-02	1.691270e-03	1.107611e-05	1.307964e-01	4.906514e-02	9.999702e-01	4
length[210]	4.588859e-02	1.220087e-03	8.435518e-06	1.071702e-01	3.841444e-02	1.000030e+00	4
length[211]	7.502980e-02	4.314847e-03	1.290243e-05	1.947959e-01	5.972906e-02	1.000249e+00	4
length[212]	5.418175e-02	1.582496e-03	1.225906e-05	1.264342e-01	4.512466e-02	9.999386e-01	4
length[213]	3.392106e-02	8.788123e-04	8.803449e-06	8.779955e-02	2.662745e-02	1.000069e+00	4
length[214]	4.285271e-02	1.202119e-03	5.146695e-06	1.065095e-01	3.503003e-02	1.000128e+00	4
length[215]	4.806344e-02	1.093797e-03	1.200088e-03	1.086374e-01	4.075204e-02	1.000295e+00	4
length[216]	5.447055e-02	1.791906e-03	1.877019e-04	1.313635e-01	4.479212e-02	1.000234e+00	4
length[217]	2.755352e-02	6.637239e-04	1.335784e-06	7.530932e-02	2.082539e-02	1.000092e+00	4
length[218]	4.162175e-02	1.115850e-03	1.854170e-05	1.032470e-01	3.371570e-02	9.999689e-01	4
length[219]	4.923584e-02	1.295124e-03	1.664615e-05	1.145968e-01	4.124722e-02	1.000156e+00	4
length[220]	4.662108e-02	1.131610e-03	2.329629e-04	1.066389e-01	3.939650e-02	1.000225e+00	4
length[221]	3.375962e-02	8.820815e-04	7.937913e-06	8.772370e-02	2.646135e-02	1.000071e+00	4
length[222]	5.887360e-02	2.235074e-03	3.026152e-05	1.450660e-01	4.795842e-02	9.999660e-01	4
length[223]	3.796663e-02	1.076492e-03	5.168787e-06	9.913276e-02	2.976718e-02	9.999631e-01	4
length[224]	4.611767e-02	1.397998e-03	4.110810e-06	1.154536e-01	3.779221e-02	1.000303e+00	4
length[225]	2.250126e-02	4.722329e-04	9.027318e-06	6.101263e-02	1.675325e-02	1.000012e+00	4
length[226]	2.904032e-02	6.219819e-04	4.866413e-06	7.426182e-02	2.339507e-02	1.000105e+00	4
length[227]	3.005008e-02	5.864393e-04	2.016562e-06	7.426838e-02	2.432224e-02	9.999693e-01	4
length[228]	2.882715e-02	5.644654e-04	2.783086e-06	7.253835e-02	2.293509e-02	1.000000e+00	4
length[229]	3.607706e-02	9.423537e-04	2.323013e-06	9.276035e-02	2.847887e-02	9.999766e-01	4
length[230]	7.426390e-02	3.055369e-03	7.832540e-06	1.701975e-01	6.279862e-02	9.999717e-01	4
length[231]	8.763238e-02	3.474318e-03	2.541194e-04	1.949012e-01	7.698968e-02	1.000368e+00	4
length[232]	2.798411e-02	5.950759e-04	2.365423e-06	7.271417e-02	2.231265e-02	1.000424e+00	4
length[233]	4.409926e-02	1.095878e-03	3.518298e-04	1.041609e-01	3.683174e-02	9.999304e-01	4
length[234]	7.160235e-02	3.464737e-03	4.834287e-06	1.830674e-01	5.747640e-02	1.000167e+00	4
length[235]	5.218637e-02	1.491002e-03	2.103979e-05	1.215959e-01	4.414934e-02	1.000411e+00	4
length[236]	5.095231e-02	1.358647e-03	1.272188e-03	1.169138e-01	4.283257e-02	1.000318e+00	4
length[237]	2.785353e-02	6.867463e-04	3.542799e-06	7.625216e-02	2.104841e-02	1.000222e+00	4
length[238]	4.238923e-02	1.083266e-03	4.331936e-04	1.018155e-01	3.508626e-02	9.999823e-01	4
length[239]	3.022302e-02	7.305674e-04	1.125217e-06	7.946652e-02	2.348251e-02	1.000081e+00	4
length[240]	3.052346e-02	5.674016e-04	1.624118e-05	7.481205e-02	2.504390e-02	1.000250e+00	4
length[241]	3.339315e-02	8.512819e-04	2.091519e-06	8.715216e-02	2.614504e-02	1.000071e+00	4
length[242]	5.160618e-02	1.825505e-03	1.999994e-05	1.267879e-01	4.149883e-02	1.000025e+00	4
length[243]	3.466222e-02	9.204502e-04	4.290656e-08	9.120841e-02	2.738822e-02	9.999977e-01	4
length[244]	3.167075e-02	8.109591e-04	1.211549e-05	8.486575e-02	2.433380e-02	9.999873e-01	4
length[245]	2.683485e-02	6.897119e-04	4.421336e-06	7.508277e-02	1.975315e-02	9.999540e-01	4
length[246]	6.008230e-02	1.831808e-03	5.740349e-05	1.366052e-01	5.189229e-02	1.000003e+00	4
length[247]	3.397144e-02	1.226458e-03	1.641738e-06	9.562719e-02	2.454003e-02	1.000068e+00	4
length[248]	5.494401e-02	1.756553e-03	6.619032e-05	1.319019e-01	4.520750e-02	1.000080e+00	4
length[249]	3.443659e-02	9.515224e-04	2.276274e-06	8.826257e-02	2.668439e-02	9.999196e-01	4
length[250]	2.513237e-02	4.911930e-04	2.648628e-06	6.675341e-02	1.952773e-02	1.000104e+00	4
length[251]	3.168256e-02	7.557139e-04	1.118523e-05	8.243345e-02	2.498854e-02	9.999814e-01	4
length[252]	3.276532e-02	8.145924e-04	2.952694e-06	8.341245e-02	2.607570e-02	9.999168e-01	4
length[253]	6.089155e-02	2.434238e-03	2.156441e-05	1.494093e-01	5.014762e-02	9.999332e-01	4
length[254]	5.192369e-02	1.524353e-03	3.969485e-05	1.240277e-01	4.306184e-02	1.000081e+00	4
length[255]	2.936869e-02	8.070515e-04	9.501231e-06	8.051996e-02	2.200867e-02	1.000109e+00	4
length[256]	2.965934e-02	6.588279e-04	1.524653e-05	7.701216e-02	2.319258e-02	9.999187e-01	4
length[257]	2.514496e-02	4.430886e-04	1.524912e-05	6.459523e-02	1.988568e-02	1.000417e+00	4
length[258]	6.727624e-02	2.931210e-03	1.047181e-05	1.666892e-01	5.495884e-02	9.999123e-01	4
length[259]	5.137370e-02	1.854265e-03	4.112595e-06	1.265461e-01	4.164882e-02	1.000004e+00	4
length[260]	3.364797e-02	8.736520e-04	3.947136e-05	8.849070e-02	2.613093e-02	1.000063e+00	4
length[261]	1.014986e-02	1.380118e-04	8.778909e-07	3.148697e-02	6.525509e-03	9.999080e-01	4
length[262]	2.688444e-02	5.189924e-04	2.055012e-05	6.941548e-02	2.134289e-02	9.999485e-01	4
length[263]	2.879192e-02	9.047073e-04	3.164140e-06	8.355328e-02	2.073959e-02	1.000025e+00	4
length[264]	2.573044e-02	5.436400e-04	4.120852e-06	6.868796e-02	1.988790e-02	9.998751e-01	4
length[265]	2.732093e-02	7.030793e-04	6.359332e-07	7.561303e-02	2.026374e-02	9.999874e-01	4
length[266]	2.567886e-02	4.699211e-04	4.097748e-06	6.647684e-02	2.044923e-02	9.999283e-01	4
length[267]	9.308718e-03	1.145907e-04	7.556139e-07	2.889804e-02	5.982596e-03	9.999744e-01	4
length[268]	3.849474e-02	9.711383e-04	2.625178e-05	9.451351e-02	3.139288e-02	1.000221e+00	4
length[269]	5.644501e-02	1.832707e-03	3.991249e-05	1.344764e-01	4.662563e-02	1.000485e+00	4
length[270]	3.407024e-02	6.845165e-04	4.431222e-05	8.288592e-02	2.801565e-02	1.000481e+00	4
length[271]	5.109926e-02	1.535511e-03	4.049990e-05	1.248515e-01	4.239897e-02	1.000051e+00	4
length[272]	3.725873e-02	1.137373e-03	1.846550e-06	1.003073e-01	2.886644e-02	1.000246e+00	4
length[273]	7.520493e-02	3.513147e-03	5.731634e-05	1.814793e-01	6.325896e-02	1.000078e+00	4
length[274]	1.986443e-02	4.082381e-04	2.974855e-07	5.732244e-02	1.405791e-02	9.998285e-01	4
length[275]	4.815135e-02	1.488766e-03	2.506782e-04	1.179746e-01	3.987869e-02	1.000102e+00	4
length[276]	3.081597e-02	8.985440e-04	5.159827e-07	8.623606e-02	2.311036e-02	1.000074e+00	4
length[277]	2.749929e-02	7.208586e-04	1.846230e-06	7.795158e-02	2.013478e-02	9.998896e-01	4
length[278]	5.631458e-02	2.356820e-03	1.006189e-05	1.472522e-01	4.548043e-02	1.000304e+00	4
length[279]	4.889536e-02	1.444717e-03	2.887240e-05	1.162258e-01	4.035861e-02	9.998846e-01	4
length[280]	2.115948e-02	3.554155e-04	1.622284e-05	5.702099e-02	1.616617e-02	1.000022e+00	4
length[281]	3.497338e-02	9.449815e-04	1.293388e-06	8.951227e-02	2.805890e-02	9.998377e-01	4
length[282]	3.382830e-02	8.886027e-04	2.610820e-05	8.979478e-02	2.645317e-02	9.998957e-01	4
length[283]	3.678746e-02	9.039677e-04	7.065248e-06	9.257286e-02	2.983218e-02	9.998032e-01	4
length[284]	2.835559e-02	8.693255e-04	7.554094e-06	8.494953e-02	1.964379e-02	9.998212e-01	4
length[285]	1.748629e-02	3.311894e-04	6.964085e-06	5.090020e-02	1.223946e-02	9.999018e-01	4
length[286]	4.326891e-02	1.393220e-03	6.901839e-06	1.131277e-01	3.448711e-02	9.998596e-01	4
length[287]	4.318596e-02	1.568124e-03	5.495020e-07	1.146532e-01	3.350062e-02	9.999355e-01	4
length[288]	1.847011e-02	3.304544e-04	3.999486e-06	5.116690e-02	1.346233e-02	1.000061e+00	4
length[289]	3.885531e-02	1.266539e-03	7.134039e-07	1.010656e-01	3.068555e-02	9.999872e-01	4
length[290]	5.487665e-02	1.649922e-03	1.563070e-05	1.316763e-01	4.594149e-02	9.998691e-01	4
length[291]	3.603031e-02	8.853475e-04	6.293384e-06	8.965085e-02	2.872677e-02	9.999396e-01	4
length[292]	2.176999e-02	5.941428e-04	7.586660e-06	6.638327e-02	1.455427e-02	1.000133e+00	4
length[293]	3.978760e-02	1.045497e-03	2.607230e-06	9.571831e-02	3.245720e-02	1.000726e+00	4
length[294]	3.346195e-02	7.142784e-04	9.306681e-06	8.366464e-02	2.704457e-02	1.000037e+00	4
length[295]	2.774111e-02	7.985014e-04	1.129144e-05	8.038215e-02	1.978025e-02	1.000273e+00	4
length[296]	3.548194e-02	6.578876e-04	2.630408e-04	8.289124e-02	2.978079e-02	9.999137e-01	4
length[297]	2.598699e-02	5.262484e-04	9.426323e-06	6.698067e-02	2.026992e-02	9.999501e-01	4
length[298]	4.621656e-02	2.073643e-03	2.537008e-06	1.310596e-01	3.360094e-02	9.997993e-01	4
length[299]	1.718013e-02	2.469309e-04	6.050272e-06	4.670981e-02	1.286216e-02	9.998040e-01	4
length[300]	2.081328e-02	4.054235e-04	3.401293e-06	5.755418e-02	1.527876e-02	9.998566e-01	4
length[301]	2.833507e-02	5.776493e-04	1.563178e-05	7.208246e-02	2.262677e-02	1.000072e+00	4
length[302]	3.311249e-02	9.989589e-04	7.045193e-06	9.244207e-02	2.429701e-02	9.998045e-01	4
length[303]	5.100621e-02	1.659829e-03	2.726317e-05	1.235554e-01	4.207860e-02	9.999666e-01	4
length[304]	4.931935e-02	1.871890e-03	4.333408e-05	1.259030e-01	3.873438e-02	1.000117e+00	4
length[305]	2.611655e-02	7.473851e-04	1.184599e-05	7.498397e-02	1.831102e-02	9.999783e-01	4
length[306]	2.082704e-02	4.158660e-04	4.407231e-06	5.809413e-02	1.529479e-02	9.999911e-01	4
length[307]	1.081196e-02	1.471453e-04	7.565333e-07	3.467029e-02	6.794902e-03	9.998670e-01	4
length[308]	2.855504e-02	7.457162e-04	9.877906e-08	7.988291e-02	2.131570e-02	9.999616e-01	4
length[309]	5.544274e-02	2.417114e-03	3.351055e-06	1.433884e-01	4.385439e-02	1.000026e+00	4
length[310]	5.360497e-02	2.358946e-03	1.342625e-05	1.458492e-01	4.198521e-02	9.997337e-01	4
length[311]	2.992106e-02	6.312381e-04	4.338295e-06	7.414146e-02	2.401981e-02	9.998546e-01	4
length[312]	2.146352e-02	4.607862e-04	3.734297e-07	6.269015e-02	1.543099e-02	9.999134e-01	4
length[313]	2.419365e-02	6.673787e-04	4.950382e-06	7.211113e-02	1.689051e-02	9.997323e-01	4
length[314]	1.766700e-02	3.540526e-04	3.858498e-06	5.278908e-02	1.218005e-02	9.997737e-01	4
length[315]	3.430759e-02	9.337709e-04	4.548415e-05	8.703316e-02	2.692438e-02	9.997271e-01	4
length[316]	4.396557e-02	1.057097e-03	1.382286e-04	1.005223e-01	3.705983e-02	9.999671e-01	4
length[317]	1.212664e-02	1.900387e-04	2.196191e-07	3.875091e-02	7.736146e-03	1.000095e+00	4
length[318]	3.724102e-02	9.958921e-04	2.950612e-06	9.450303e-02	2.906223e-02	1.000007e+00	4
length[319]	2.250347e-02	4.784061e-04	2.860080e-05	6.420940e-02	1.631057e-02	9.998264e-01	4
length[320]	1.940589e-02	4.664470e-04	4.581582e-06	6.024083e-02	1.247542e-02	1.000233e+00	4
length[321]	2.962504e-02	9.225994e-04	5.238124e-06	8.512925e-02	2.101724e-02	9.999125e-01	4
length[322]	4.458646e-02	1.183598e-03	1.141421e-05	1.076838e-01	3.643098e-02	1.000421e+00	4
length[323]	3.023241e-02	6.196834e-04	3.400178e-06	7.624609e-02	2.438414e-02	1.000107e+00	4
length[324]	2.397526e-02	4.704798e-04	2.421528e-05	6.336109e-02	1.844005e-02	9.999982e-01	4
length[325]	3.059266e-02	9.933425e-04	9.267071e-06	8.872468e-02	2.154650e-02	9.999207e-01	4
length[326]	2.587150e-02	7.016033e-04	7.117164e-06	7.495225e-02	1.853091e-02	9.999831e-01	4
length[327]	2.697902e-02	7.733058e-04	1.601017e-06	7.463192e-02	1.985089e-02	1.000266e+00	4
length[328]	2.355394e-02	4.456741e-04	1.868698e-06	6.243668e-02	1.841396e-02	1.000005e+00	4
length[329]	2.023735e-02	3.124177e-04	1.066071e-04	5.264278e-02	1.544996e-02	9.999363e-01	4
length[330]	3.026570e-02	8.332585e-04	2.468803e-06	8.513602e-02	2.258116e-02	9.997040e-01	4
length[331]	9.420245e-03	1.275888e-04	2.038053e-06	2.979751e-02	5.976547e-03	9.996836e-01	4
length[332]	3.131441e-02	6.613995e-04	1.058954e-05	8.030794e-02	2.526419e-02	9.999070e-01	4
length[333]	2.335867e-02	5.921145e-04	5.349412e-06	6.677733e-02	1.650226e-02	9.998759e-01	4
length[334]	2.865984e-02	9.290656e-04	3.419377e-06	8.566221e-02	1.977376e-02	1.000257e+00	4
length[335]	1.108862e-02	1.677468e-04	1.044979e-07	3.465539e-02	7.166969e-03	9.997974e-01	4
length[336]	2.641344e-02	6.894043e-04	3.408438e-06	7.622353e-02	1.903802e-02	9.998564e-01	4
length[337]	2.236037e-02	4.396177e-04	4.149234e-06	6.159478e-02	1.674375e-02	9.996834e-01	4
length[338]	2.895521e-02	5.499198e-04	2.906579e-05	6.982121e-02	2.360766e-02	9.997179e-01	4
length[339]	2.828072e-02	6.810347e-04	8.642425e-06	7.464021e-02	2.174356e-02	9.998538e-01	4
length[340]	2.118885e-02	4.893966e-04	5.730543e-07	6.182726e-02	1.508739e-02	9.998793e-01	4
length[341]	2.617328e-02	7.265001e-04	3.307267e-06	7.787399e-02	1.809349e-02	9.997311e-01	4
length[342]	2.457345e-02	4.091096e-04	5.280769e-06	6.226440e-02	1.947217e-02	9.997509e-01	4
length[343]	2.634620e-02	5.829900e-04	1.828978e-06	6.800614e-02	2.045744e-02	9.998620e-01	4
length[344]	3.893645e-02	1.604201e-03	8.166730e-06	1.162115e-01	2.714807e-02	1.000195e+00	4
length[345]	3.109032e-02	6.807599e-04	2.086949e-05	7.881067e-02	2.506401e-02	9.997792e-01	4
length[346]	2.327349e-02	6.515072e-04	2.265247e-06	6.854344e-02	1.591906e-02	9.998825e-01	4
length[347]	2.748583e-02	7.074292e-04	1.526399e-06	7.651949e-02	2.029074e-02	1.000313e+00	4
length[348]	2.325641e-02	5.061571e-04	3.344267e-06	6.473964e-02	1.723291e-02	1.000472e+00	4
length[349]	4.780018e-02	1.665212e-03	4.354071e-07	1.244119e-01	3.869718e-02	1.000328e+00	4
length[350]	8.584216e-02	2.409253e-03	1.529857e-02	1.802779e-01	7.463620e-02	1.000807e+00	4
length[351]	6.018282e-02	1.214611e-03	7.525866e-03	1.233913e-01	5.337485e-02	1.000550e+00	4
length[352]	3.982582e-02	7.645140e-04	3.905759e-03	8.831447e-02	3.311234e-02	1.002448e+00	4
length[353]	4.043272e-02	9.642473e-04	1.054873e-03	9.402034e-02	3.347823e-02	1.002440e+00	4
