# Supplementary material for: Revisiting a long‐overlooked skull: Implications for the distribution of Dinodontosaurus brevirostris (Kannemeyeriiformes) in the Brazilian Triassic
Source: Anat Rec (Hoboken). 2025 Sep 29;309(7):1749–65. doi: 10.1002/ar.70056 (PMC13251750; doi:10.1002/ar.70056)
Supplement: Supplementary file 2 — Data S2. Supporting Information. [file AR-309-1749-s002.zip › Supplementary Material/phylogenetic analyses/results/Bayesian/BI_all_taxa/infile.nex.run2.p]

[ID: 3577646095]
Gen	LnL	LnPr	TL	alpha	m{1}
0	-1.094889e+04	1.593920e+02	4.780000e+00	1.000000e+00	1.000000e+00
1000	-6.708829e+03	-1.331284e+02	1.622961e+01	1.444978e+00	1.068975e+00
2000	-5.999935e+03	-1.001810e+02	1.416594e+01	1.071234e+00	8.816800e-01
3000	-5.256457e+03	-7.652605e+01	1.276627e+01	2.316352e+00	8.953598e-01
4000	-4.946114e+03	-5.920843e+01	1.190222e+01	1.764572e+00	8.557003e-01
5000	-4.816346e+03	-7.708530e+01	1.284060e+01	1.486432e+00	8.790686e-01
6000	-4.711277e+03	-5.378522e+01	1.166071e+01	1.244436e+00	8.876665e-01
7000	-4.697752e+03	-4.006157e+01	1.101039e+01	1.243570e+00	9.501327e-01
8000	-4.639301e+03	9.083815e+00	8.974195e+00	9.695153e-01	9.784402e-01
9000	-4.539013e+03	-6.029080e+01	1.197446e+01	1.399385e+00	8.797397e-01
10000	-4.564372e+03	-3.424461e+00	9.458619e+00	9.169512e-01	1.003617e+00
11000	-4.536101e+03	1.415770e+01	8.781287e+00	1.086741e+00	1.000000e+00
12000	-4.511707e+03	-1.488038e+01	9.925464e+00	8.600144e-01	8.342879e-01
13000	-4.501324e+03	-2.276420e+01	1.024348e+01	1.206001e+00	9.489148e-01
14000	-4.476772e+03	-5.455962e+01	1.170170e+01	1.179488e+00	8.259914e-01
15000	-4.503976e+03	-2.018258e+01	1.014055e+01	1.038259e+00	1.000000e+00
16000	-4.510370e+03	-5.423717e+01	1.167015e+01	1.502720e+00	7.602891e-01
17000	-4.489726e+03	-1.417684e+00	9.377627e+00	9.649813e-01	9.514152e-01
18000	-4.483421e+03	-5.890396e+00	9.531052e+00	1.559998e+00	1.000000e+00
19000	-4.452633e+03	-8.553376e+01	1.329777e+01	1.562855e+00	7.510372e-01
20000	-4.460876e+03	-3.721353e+01	1.088963e+01	1.032289e+00	7.235933e-01
21000	-4.466648e+03	-8.170004e+01	1.309767e+01	1.357690e+00	7.695937e-01
22000	-4.483839e+03	-7.412893e+01	1.269635e+01	1.233208e+00	6.973850e-01
23000	-4.469128e+03	-5.325229e+01	1.163234e+01	1.294084e+00	9.144485e-01
24000	-4.457513e+03	-3.569809e+01	1.080792e+01	1.317612e+00	7.803268e-01
25000	-4.459859e+03	-1.088119e+02	1.468454e+01	1.093090e+00	5.784723e-01
26000	-4.466091e+03	-2.503046e+01	1.035269e+01	9.373717e-01	8.298996e-01
27000	-4.466565e+03	-4.704097e+01	1.134800e+01	1.001174e+00	7.096832e-01
28000	-4.466582e+03	-1.682303e+02	1.881036e+01	1.167069e+00	5.330140e-01
29000	-4.472747e+03	-6.391147e+01	1.215965e+01	1.349100e+00	7.466807e-01
30000	-4.482133e+03	-9.629669e+01	1.390462e+01	1.644466e+00	6.924165e-01
31000	-4.469347e+03	-8.548641e+01	1.330296e+01	1.422106e+00	7.866869e-01
32000	-4.449458e+03	-1.503580e+02	1.745024e+01	1.293644e+00	4.704090e-01
33000	-4.461618e+03	-1.107387e+02	1.477091e+01	1.615414e+00	6.594252e-01
34000	-4.459533e+03	-5.786708e+01	1.187350e+01	1.000969e+00	8.336056e-01
35000	-4.471133e+03	-6.261986e+01	1.207536e+01	1.721345e+00	8.968551e-01
36000	-4.457826e+03	1.047104e+00	9.271701e+00	1.214438e+00	1.000000e+00
37000	-4.448128e+03	4.016161e+00	9.153148e+00	1.320065e+00	1.024024e+00
38000	-4.442914e+03	-2.741789e+01	1.044568e+01	1.187332e+00	7.484546e-01
39000	-4.454793e+03	-3.431365e+01	1.075767e+01	1.047336e+00	9.268584e-01
40000	-4.457435e+03	-1.010233e+02	1.422035e+01	9.956353e-01	7.622027e-01
41000	-4.452295e+03	9.585636e+00	8.935243e+00	1.506878e+00	1.000000e+00
42000	-4.454520e+03	-1.321908e+01	9.845359e+00	1.135319e+00	8.338556e-01
43000	-4.439799e+03	-2.520813e+00	9.409186e+00	1.265352e+00	9.257141e-01
44000	-4.447792e+03	2.452460e+00	9.206774e+00	1.488086e+00	1.020433e+00
45000	-4.445344e+03	-4.239436e+01	1.112112e+01	1.183816e+00	8.246686e-01
46000	-4.450418e+03	-1.098382e+02	1.472187e+01	1.511309e+00	7.136889e-01
47000	-4.454288e+03	-8.505590e+01	1.327086e+01	1.569801e+00	7.285922e-01
48000	-4.454136e+03	-5.777440e+01	1.186788e+01	1.021626e+00	7.338822e-01
49000	-4.463567e+03	-2.415659e+01	1.030966e+01	1.059150e+00	8.039876e-01
50000	-4.460323e+03	-3.867797e+01	1.094161e+01	1.358236e+00	7.180644e-01
51000	-4.448732e+03	-1.417462e+01	9.879507e+00	1.263390e+00	7.700176e-01
52000	-4.453686e+03	-5.155979e+01	1.154824e+01	1.336966e+00	7.765173e-01
53000	-4.433519e+03	-9.316099e+01	1.375977e+01	1.015483e+00	6.478008e-01
54000	-4.446943e+03	-4.404101e+01	1.119323e+01	1.285036e+00	7.608819e-01
55000	-4.443341e+03	-6.868001e+01	1.239340e+01	1.562534e+00	7.692253e-01
56000	-4.471424e+03	-1.114211e+02	1.484754e+01	1.058628e+00	5.995590e-01
57000	-4.442490e+03	-6.443542e+01	1.218730e+01	1.329740e+00	7.296765e-01
58000	-4.445243e+03	-6.649000e+01	1.231632e+01	8.649066e-01	6.761137e-01
59000	-4.442507e+03	-6.469310e+01	1.221545e+01	1.035495e+00	8.119654e-01
60000	-4.445709e+03	-6.111615e+01	1.201113e+01	1.493403e+00	7.517765e-01
61000	-4.438655e+03	-5.197966e+01	1.159206e+01	8.510194e-01	7.271817e-01
62000	-4.460742e+03	-6.602668e+01	1.226204e+01	1.458337e+00	7.600609e-01
63000	-4.468117e+03	-7.168008e+01	1.257401e+01	1.101043e+00	6.576449e-01
64000	-4.463034e+03	-6.464823e+01	1.222192e+01	8.639035e-01	7.869495e-01
65000	-4.452323e+03	-9.428705e+01	1.381959e+01	1.103209e+00	6.974371e-01
66000	-4.452230e+03	-8.027850e+01	1.302301e+01	1.304218e+00	7.163160e-01
67000	-4.466126e+03	-9.701773e+01	1.396699e+01	1.294110e+00	6.547648e-01
68000	-4.475525e+03	-7.858503e+01	1.293700e+01	1.196463e+00	7.285545e-01
69000	-4.452265e+03	-5.761543e+01	1.184532e+01	1.317630e+00	7.477368e-01
70000	-4.452522e+03	-6.829239e+01	1.238537e+01	1.329833e+00	7.884791e-01
71000	-4.454372e+03	-6.398695e+01	1.217132e+01	1.195075e+00	7.580246e-01
72000	-4.460040e+03	-2.844056e+01	1.050207e+01	9.230213e-01	8.317345e-01
73000	-4.456747e+03	-3.399070e+01	1.072330e+01	1.489517e+00	8.816282e-01
74000	-4.463962e+03	-4.004294e+01	1.101468e+01	1.131800e+00	8.051562e-01
75000	-4.468146e+03	-1.663519e+01	9.985295e+00	1.178466e+00	8.373128e-01
76000	-4.443012e+03	-8.722329e+01	1.339470e+01	1.514203e+00	6.986028e-01
77000	-4.468407e+03	-1.093027e+02	1.471324e+01	1.116174e+00	7.176688e-01
78000	-4.473665e+03	-9.754601e+01	1.401462e+01	1.007295e+00	6.183292e-01
79000	-4.461209e+03	-2.482149e+02	2.620483e+01	1.506587e+00	3.400581e-01
80000	-4.458864e+03	-1.223165e+02	1.553702e+01	1.082030e+00	6.018131e-01
81000	-4.456090e+03	-1.480149e+02	1.725684e+01	1.622407e+00	5.306179e-01
82000	-4.451593e+03	-1.265726e+02	1.581938e+01	1.023360e+00	5.495396e-01
83000	-4.463423e+03	-1.257605e+02	1.574765e+01	1.300089e+00	5.715931e-01
84000	-4.443000e+03	-1.146835e+02	1.502994e+01	1.396849e+00	6.255853e-01
85000	-4.460493e+03	-8.244943e+01	1.315734e+01	1.019293e+00	5.776834e-01
86000	-4.436507e+03	-8.775224e+01	1.344540e+01	1.138921e+00	6.788548e-01
87000	-4.458683e+03	-1.292822e+02	1.598079e+01	1.300797e+00	5.524944e-01
88000	-4.455656e+03	-1.122641e+02	1.490772e+01	9.328933e-01	5.320687e-01
89000	-4.453929e+03	-1.276578e+02	1.590097e+01	8.761140e-01	5.571658e-01
90000	-4.460432e+03	-1.592505e+02	1.813960e+01	8.961840e-01	5.435569e-01
91000	-4.457473e+03	-1.689550e+02	1.885564e+01	1.314901e+00	5.041697e-01
92000	-4.458024e+03	-1.723078e+02	1.912709e+01	1.238766e+00	4.996607e-01
93000	-4.466773e+03	-1.509787e+02	1.750402e+01	1.176717e+00	4.817415e-01
94000	-4.438965e+03	-1.552214e+02	1.780958e+01	1.270010e+00	5.056454e-01
95000	-4.481061e+03	-1.777978e+02	1.955459e+01	1.425219e+00	4.573436e-01
96000	-4.431792e+03	-1.676559e+02	1.874572e+01	1.418301e+00	5.286280e-01
97000	-4.436370e+03	-1.430065e+02	1.691919e+01	1.350697e+00	5.370380e-01
98000	-4.442148e+03	-8.266768e+01	1.316443e+01	1.108726e+00	5.926847e-01
99000	-4.431333e+03	-1.483802e+02	1.730721e+01	1.289059e+00	5.367300e-01
100000	-4.472251e+03	-1.999786e+02	2.145502e+01	1.341707e+00	3.854447e-01
101000	-4.436138e+03	-1.595258e+02	1.816201e+01	8.754193e-01	5.252699e-01
102000	-4.436830e+03	-1.242426e+02	1.565702e+01	1.164890e+00	5.576681e-01
103000	-4.449855e+03	-1.991025e+02	2.140032e+01	1.078664e+00	3.757794e-01
104000	-4.452114e+03	-2.225948e+02	2.357825e+01	1.286567e+00	3.325127e-01
105000	-4.441135e+03	-2.572398e+02	2.722883e+01	1.305918e+00	3.170997e-01
106000	-4.447929e+03	-1.162643e+02	1.515438e+01	1.002688e+00	5.291080e-01
107000	-4.442366e+03	-2.942363e+02	3.174188e+01	1.351277e+00	2.853212e-01
108000	-4.452410e+03	-1.419779e+02	1.686407e+01	1.104286e+00	5.201646e-01
109000	-4.445023e+03	-1.612088e+02	1.826250e+01	1.235050e+00	4.888799e-01
110000	-4.436696e+03	-2.239268e+02	2.372134e+01	1.164239e+00	4.273323e-01
111000	-4.437163e+03	-2.107886e+02	2.244356e+01	1.332251e+00	4.310397e-01
112000	-4.453842e+03	-2.232323e+02	2.363620e+01	1.334056e+00	3.915340e-01
113000	-4.447958e+03	-1.905309e+02	2.063311e+01	1.272876e+00	4.242548e-01
114000	-4.440946e+03	-1.831272e+02	1.999725e+01	1.382677e+00	4.409260e-01
115000	-4.459897e+03	-1.589105e+02	1.807165e+01	1.456108e+00	4.853777e-01
116000	-4.456774e+03	-3.042325e+02	3.309225e+01	1.296855e+00	3.055779e-01
117000	-4.453217e+03	-1.553334e+02	1.782134e+01	1.223739e+00	5.464860e-01
118000	-4.446904e+03	-1.427757e+02	1.688986e+01	1.535680e+00	5.515464e-01
119000	-4.446791e+03	-1.569580e+02	1.794609e+01	1.175681e+00	5.403395e-01
120000	-4.452452e+03	-1.466421e+02	1.718822e+01	1.204629e+00	4.964234e-01
121000	-4.434621e+03	-1.572246e+02	1.794355e+01	1.476127e+00	4.852321e-01
122000	-4.436449e+03	-1.882616e+02	2.045738e+01	1.056875e+00	4.788654e-01
123000	-4.447207e+03	-2.159407e+02	2.292076e+01	1.429218e+00	4.425543e-01
124000	-4.453034e+03	-1.766374e+02	1.944985e+01	1.553485e+00	4.254520e-01
125000	-4.457147e+03	-1.924256e+02	2.084099e+01	7.609476e-01	4.207322e-01
126000	-4.469310e+03	-2.104523e+02	2.241532e+01	1.298302e+00	4.110202e-01
127000	-4.456550e+03	-2.046206e+02	2.187524e+01	1.325315e+00	4.332313e-01
128000	-4.450870e+03	-2.571048e+02	2.722218e+01	1.229754e+00	3.655300e-01
129000	-4.452397e+03	-2.224526e+02	2.355895e+01	1.341159e+00	3.772978e-01
130000	-4.468058e+03	-2.015894e+02	2.161405e+01	1.178985e+00	4.730860e-01
131000	-4.464658e+03	-1.926731e+02	2.083580e+01	1.068258e+00	4.507531e-01
132000	-4.455371e+03	-1.490774e+02	1.735742e+01	1.291651e+00	4.854818e-01
133000	-4.457343e+03	-1.620487e+02	1.833488e+01	1.126421e+00	5.000943e-01
134000	-4.461317e+03	-2.743928e+02	2.927498e+01	1.009601e+00	2.881695e-01
135000	-4.444107e+03	-2.027038e+02	2.171935e+01	1.126270e+00	4.427497e-01
136000	-4.458699e+03	-1.711449e+02	1.903379e+01	1.248967e+00	4.626557e-01
137000	-4.458825e+03	-2.115603e+02	2.249052e+01	1.601766e+00	4.424400e-01
138000	-4.432845e+03	-1.356968e+02	1.641937e+01	1.227817e+00	4.666956e-01
139000	-4.444792e+03	-1.925083e+02	2.083077e+01	9.614698e-01	4.519030e-01
140000	-4.448323e+03	-1.678715e+02	1.877384e+01	1.274433e+00	4.254670e-01
141000	-4.460779e+03	-2.138289e+02	2.274014e+01	1.218377e+00	4.073378e-01
142000	-4.439960e+03	-1.904349e+02	2.063055e+01	1.206742e+00	3.847113e-01
143000	-4.448586e+03	-3.478324e+02	3.958054e+01	1.636794e+00	2.184788e-01
144000	-4.435690e+03	-1.708538e+02	1.902631e+01	1.052079e+00	4.336976e-01
145000	-4.471201e+03	-1.333668e+02	1.625960e+01	1.241073e+00	5.262518e-01
146000	-4.444446e+03	-1.588859e+02	1.806797e+01	1.480405e+00	4.623129e-01
147000	-4.442931e+03	-2.394765e+02	2.526627e+01	1.542759e+00	4.330801e-01
148000	-4.453778e+03	-1.787589e+02	1.962135e+01	1.568482e+00	4.232439e-01
149000	-4.473622e+03	-2.263349e+02	2.397430e+01	1.022405e+00	3.476683e-01
150000	-4.467324e+03	-2.580002e+02	2.729589e+01	1.474279e+00	3.602120e-01
151000	-4.462836e+03	-2.268052e+02	2.394917e+01	1.744891e+00	3.812311e-01
152000	-4.465380e+03	-1.780200e+02	1.959415e+01	1.162442e+00	4.576186e-01
153000	-4.448837e+03	-1.671411e+02	1.870178e+01	1.466513e+00	4.713252e-01
154000	-4.455541e+03	-1.349333e+02	1.637574e+01	1.101826e+00	5.200363e-01
155000	-4.466059e+03	-1.475326e+02	1.724289e+01	1.333922e+00	4.856701e-01
156000	-4.451057e+03	-2.122456e+02	2.260957e+01	1.018575e+00	3.829195e-01
157000	-4.468798e+03	-1.655483e+02	1.860607e+01	1.104365e+00	5.117336e-01
158000	-4.445059e+03	-2.481966e+02	2.622801e+01	1.275597e+00	3.311690e-01
159000	-4.444572e+03	-2.408952e+02	2.541966e+01	1.505569e+00	3.510670e-01
160000	-4.464526e+03	-1.724871e+02	1.912366e+01	1.461050e+00	4.730824e-01
161000	-4.457860e+03	-1.694011e+02	1.889983e+01	1.199559e+00	4.784994e-01
162000	-4.456377e+03	-1.954933e+02	2.106182e+01	1.297928e+00	4.757257e-01
163000	-4.443936e+03	-2.684755e+02	2.855340e+01	1.104339e+00	3.179846e-01
164000	-4.460010e+03	-1.853971e+02	2.018378e+01	1.424205e+00	4.210022e-01
165000	-4.464244e+03	-1.836190e+02	2.002223e+01	1.574954e+00	4.260876e-01
166000	-4.447651e+03	-1.629181e+02	1.840683e+01	1.056389e+00	4.556145e-01
167000	-4.455371e+03	-1.751220e+02	1.930908e+01	1.780949e+00	4.244489e-01
168000	-4.452219e+03	-2.675730e+02	2.842741e+01	1.266922e+00	2.936970e-01
169000	-4.441465e+03	-1.764265e+02	1.945138e+01	1.323731e+00	4.967439e-01
170000	-4.455583e+03	-1.133090e+02	1.496497e+01	1.059783e+00	5.046364e-01
171000	-4.464096e+03	-1.425463e+02	1.689384e+01	1.249898e+00	5.230431e-01
172000	-4.454590e+03	-2.420102e+02	2.560139e+01	9.070167e-01	3.583641e-01
173000	-4.459576e+03	-1.317990e+02	1.616683e+01	1.044374e+00	5.427985e-01
174000	-4.458329e+03	-1.267804e+02	1.582915e+01	1.083213e+00	5.379354e-01
175000	-4.456660e+03	-2.315493e+02	2.450918e+01	9.317975e-01	3.503453e-01
176000	-4.454075e+03	-1.372702e+02	1.652698e+01	1.235754e+00	5.309935e-01
177000	-4.454405e+03	-1.652542e+02	1.858372e+01	1.098603e+00	4.850210e-01
178000	-4.433774e+03	-2.048820e+02	2.188426e+01	1.487742e+00	3.936089e-01
179000	-4.464160e+03	-2.021101e+02	2.163694e+01	1.445497e+00	4.052740e-01
180000	-4.461665e+03	-2.946243e+02	3.181160e+01	1.210117e+00	2.978522e-01
181000	-4.445017e+03	-2.439772e+02	2.574936e+01	1.487530e+00	3.723905e-01
182000	-4.471383e+03	-1.842159e+02	2.011828e+01	1.023248e+00	4.571462e-01
183000	-4.440447e+03	-2.204103e+02	2.336473e+01	1.288459e+00	4.080606e-01
184000	-4.455360e+03	-1.569786e+02	1.796196e+01	9.841671e-01	4.518555e-01
185000	-4.458269e+03	-1.291594e+02	1.601131e+01	7.208765e-01	4.877584e-01
186000	-4.458096e+03	-1.629594e+02	1.837252e+01	1.545189e+00	4.897060e-01
187000	-4.455895e+03	-1.845650e+02	2.010442e+01	1.537704e+00	5.003698e-01
188000	-4.444649e+03	-1.442243e+02	1.696864e+01	1.868926e+00	5.518804e-01
189000	-4.441383e+03	-1.709657e+02	1.897078e+01	1.865307e+00	4.848381e-01
190000	-4.473836e+03	-1.523956e+02	1.760556e+01	1.206851e+00	4.620558e-01
191000	-4.446231e+03	-1.689797e+02	1.886456e+01	1.226170e+00	4.612163e-01
192000	-4.462518e+03	-2.293280e+02	2.423613e+01	1.404276e+00	4.128599e-01
193000	-4.449901e+03	-1.785379e+02	1.962601e+01	1.290483e+00	4.462730e-01
194000	-4.458629e+03	-1.059028e+02	1.447758e+01	1.582810e+00	5.993462e-01
195000	-4.444937e+03	-1.208600e+02	1.543608e+01	1.186729e+00	5.906598e-01
196000	-4.449324e+03	-1.065618e+02	1.455967e+01	8.878372e-01	5.806466e-01
197000	-4.482678e+03	-1.969021e+02	2.118643e+01	1.290453e+00	4.502423e-01
198000	-4.471676e+03	-1.163587e+02	1.516667e+01	9.029390e-01	5.512960e-01
199000	-4.451250e+03	-1.993679e+02	2.143351e+01	9.719918e-01	4.620925e-01
200000	-4.455811e+03	-1.266200e+02	1.582301e+01	1.015721e+00	5.559455e-01
201000	-4.452952e+03	-1.450990e+02	1.710522e+01	8.220137e-01	5.205347e-01
202000	-4.444600e+03	-2.093237e+02	2.230155e+01	1.392232e+00	3.973144e-01
203000	-4.451137e+03	-1.469476e+02	1.718933e+01	1.494687e+00	5.326407e-01
204000	-4.475790e+03	-2.035141e+02	2.177308e+01	1.343096e+00	3.950531e-01
205000	-4.444585e+03	-1.631566e+02	1.841465e+01	1.193090e+00	5.444980e-01
206000	-4.447741e+03	-1.369094e+02	1.650396e+01	1.208932e+00	5.131949e-01
207000	-4.424454e+03	-1.209895e+02	1.541295e+01	1.675592e+00	6.327012e-01
208000	-4.434208e+03	-8.379830e+01	1.323195e+01	1.014917e+00	6.081998e-01
209000	-4.452600e+03	-1.082666e+02	1.462673e+01	1.492293e+00	6.301545e-01
210000	-4.465492e+03	-1.072492e+02	1.460011e+01	9.110773e-01	5.033522e-01
211000	-4.425183e+03	-9.497466e+01	1.385062e+01	1.253803e+00	6.399164e-01
212000	-4.443228e+03	-9.170263e+01	1.367577e+01	1.022953e+00	6.140784e-01
213000	-4.421362e+03	-1.283224e+02	1.593776e+01	9.868756e-01	5.781333e-01
214000	-4.456631e+03	-2.119791e+02	2.258358e+01	1.028475e+00	4.579570e-01
215000	-4.439542e+03	-1.124886e+02	1.490732e+01	1.163798e+00	6.644059e-01
216000	-4.447222e+03	-6.036113e+01	1.199039e+01	1.151778e+00	7.299504e-01
217000	-4.438205e+03	-9.259483e+01	1.369379e+01	1.600052e+00	6.375704e-01
218000	-4.455705e+03	-1.104609e+02	1.478084e+01	1.176731e+00	5.872064e-01
219000	-4.449084e+03	-1.177335e+02	1.524060e+01	1.113016e+00	6.054786e-01
220000	-4.456123e+03	-9.752891e+01	1.400424e+01	1.167585e+00	6.725158e-01
221000	-4.447102e+03	-3.590248e+01	1.080565e+01	1.572311e+00	8.063574e-01
222000	-4.466291e+03	-6.355125e+01	1.214722e+01	1.233452e+00	8.313706e-01
223000	-4.465426e+03	-2.655495e+01	1.041541e+01	1.018072e+00	9.602312e-01
224000	-4.448388e+03	3.749912e+00	9.165133e+00	1.273676e+00	1.000000e+00
225000	-4.462231e+03	-3.305679e+02	3.689606e+01	1.356169e+00	2.339535e-01
226000	-4.438417e+03	1.475606e+01	8.744645e+00	1.487210e+00	9.385803e-01
227000	-4.453192e+03	-7.971608e+00	9.616782e+00	1.501445e+00	9.305545e-01
228000	-4.441321e+03	2.410466e+01	8.412294e+00	1.393725e+00	1.000000e+00
229000	-4.457044e+03	8.093694e+00	8.995479e+00	1.393725e+00	1.000000e+00
230000	-4.464220e+03	-1.815142e+01	1.004644e+01	1.235685e+00	1.008436e+00
231000	-4.458726e+03	-3.330412e+01	1.070083e+01	1.304466e+00	9.767873e-01
232000	-4.467764e+03	1.950210e+01	8.585377e+00	1.131812e+00	1.000000e+00
233000	-4.456354e+03	5.990986e+00	9.085350e+00	1.121461e+00	9.125941e-01
234000	-4.463013e+03	-1.873938e+01	1.006267e+01	1.437897e+00	9.266131e-01
235000	-4.431763e+03	-2.468305e+02	2.603075e+01	1.725984e+00	3.646474e-01
236000	-4.479405e+03	-1.117641e+01	9.768858e+00	9.568490e-01	8.474136e-01
237000	-4.459857e+03	-5.852796e+01	1.189946e+01	1.139494e+00	7.654967e-01
238000	-4.447369e+03	-4.242590e+01	1.111995e+01	1.240420e+00	8.094958e-01
239000	-4.450254e+03	-2.198049e+02	2.331378e+01	1.207730e+00	3.636127e-01
240000	-4.465035e+03	-1.134201e+01	9.779361e+00	8.656552e-01	8.412133e-01
241000	-4.463234e+03	-1.246894e+01	9.821241e+00	9.713346e-01	8.543728e-01
242000	-4.455946e+03	-1.964896e+01	1.010413e+01	1.364682e+00	9.406538e-01
243000	-4.469454e+03	1.802832e+01	8.649098e+00	8.393008e-01	8.395407e-01
244000	-4.450773e+03	-6.850837e+00	9.591813e+00	1.001919e+00	9.233609e-01
245000	-4.452462e+03	4.400396e+00	9.147389e+00	1.086184e+00	1.000000e+00
246000	-4.450556e+03	-1.918063e+01	1.009694e+01	1.066371e+00	9.583206e-01
247000	-4.439600e+03	-2.554813e+01	1.036718e+01	1.120739e+00	9.287879e-01
248000	-4.443035e+03	1.775781e+01	8.642692e+00	1.286804e+00	9.984028e-01
249000	-4.459222e+03	-3.183704e+00	9.440051e+00	1.145723e+00	9.680590e-01
250000	-4.465675e+03	1.821330e+00	9.231291e+00	1.483834e+00	9.559047e-01
251000	-4.459714e+03	-1.585763e+01	9.947482e+00	1.307675e+00	8.503399e-01
252000	-4.480301e+03	-2.262483e+01	1.024029e+01	1.141126e+00	8.933157e-01
253000	-4.461780e+03	-4.147708e+01	1.107602e+01	1.238125e+00	8.571289e-01
254000	-4.462927e+03	-2.831342e+02	3.032124e+01	1.288965e+00	3.073703e-01
255000	-4.462352e+03	-8.916390e+01	1.351411e+01	1.330596e+00	7.426845e-01
256000	-4.449935e+03	-2.744388e+02	2.922209e+01	1.491303e+00	2.902802e-01
257000	-4.445014e+03	-6.696262e+01	1.232935e+01	1.084674e+00	7.361939e-01
258000	-4.441401e+03	-7.620973e+01	1.281722e+01	1.046974e+00	6.932344e-01
259000	-4.454585e+03	-8.381107e+01	1.316760e+01	2.194349e+00	7.088891e-01
260000	-4.464454e+03	-8.862548e+01	1.348959e+01	1.226853e+00	6.590612e-01
261000	-4.454216e+03	-9.782036e+01	1.401829e+01	1.218927e+00	6.334898e-01
262000	-4.449291e+03	-1.428537e+02	1.690641e+01	1.378884e+00	5.535883e-01
263000	-4.460380e+03	-3.524729e+02	4.043893e+01	1.085112e+00	2.426165e-01
264000	-4.455890e+03	-1.321615e+02	1.618246e+01	1.175268e+00	6.363610e-01
265000	-4.450967e+03	-1.104689e+02	1.475394e+01	1.620886e+00	7.029351e-01
266000	-4.461131e+03	-8.443091e+01	1.324627e+01	1.388660e+00	6.807335e-01
267000	-4.455108e+03	-7.004865e+01	1.249825e+01	9.156175e-01	6.569858e-01
268000	-4.447331e+03	-7.830118e+01	1.293403e+01	9.674344e-01	6.607329e-01
269000	-4.449586e+03	-7.004519e+01	1.247708e+01	1.317735e+00	6.612096e-01
270000	-4.453449e+03	-1.028633e+02	1.433149e+01	9.715807e-01	6.604755e-01
271000	-4.462871e+03	-1.200796e+02	1.539849e+01	9.904590e-01	6.498278e-01
272000	-4.465909e+03	-1.809370e+02	1.986971e+01	7.279961e-01	3.704082e-01
273000	-4.487136e+03	-1.786144e+02	1.961526e+01	1.498440e+00	5.081991e-01
274000	-4.474135e+03	-1.408439e+02	1.677149e+01	1.289698e+00	5.313574e-01
275000	-4.468947e+03	-1.766235e+02	1.944677e+01	1.577565e+00	5.290112e-01
276000	-4.471380e+03	-1.593505e+02	1.813364e+01	1.075041e+00	5.107045e-01
277000	-4.467614e+03	-1.303357e+02	1.608426e+01	8.079497e-01	5.635511e-01
278000	-4.459379e+03	-2.183408e+02	2.317060e+01	1.224179e+00	3.824677e-01
279000	-4.469159e+03	-1.252136e+02	1.570500e+01	1.402845e+00	5.661731e-01
280000	-4.449126e+03	-3.842777e+02	4.606226e+01	1.339757e+00	1.833353e-01
281000	-4.457989e+03	-1.857016e+02	2.019444e+01	1.602068e+00	4.565683e-01
282000	-4.474822e+03	-2.668868e+02	2.838394e+01	9.492269e-01	3.072046e-01
283000	-4.472376e+03	-2.812420e+02	3.010351e+01	1.133693e+00	2.962539e-01
284000	-4.474335e+03	-1.756532e+02	1.939667e+01	1.226238e+00	4.381690e-01
285000	-4.477197e+03	-3.049059e+02	3.321828e+01	1.053025e+00	2.883268e-01
286000	-4.462254e+03	-1.752173e+02	1.932151e+01	1.721899e+00	5.055212e-01
287000	-4.449223e+03	-1.630391e+02	1.840048e+01	1.260207e+00	4.448263e-01
288000	-4.479584e+03	-2.650812e+02	2.817000e+01	9.656952e-01	2.698563e-01
289000	-4.480725e+03	-2.727096e+02	2.905413e+01	1.150753e+00	2.684247e-01
290000	-4.464635e+03	-2.419707e+02	2.554452e+01	1.402386e+00	3.980339e-01
291000	-4.461603e+03	-1.883267e+02	2.046399e+01	1.044478e+00	3.931039e-01
292000	-4.455981e+03	-2.112187e+02	2.247024e+01	1.476866e+00	3.982097e-01
293000	-4.455984e+03	-2.436519e+02	2.573981e+01	1.251447e+00	3.639883e-01
294000	-4.453981e+03	-2.670209e+02	2.839908e+01	9.549633e-01	3.482951e-01
295000	-4.448753e+03	-2.605070e+02	2.756834e+01	1.590044e+00	3.460712e-01
296000	-4.445547e+03	-3.207940e+02	3.547121e+01	1.098053e+00	2.356537e-01
297000	-4.463513e+03	-3.760518e+02	4.455717e+01	1.170885e+00	1.929236e-01
298000	-4.426482e+03	-3.447893e+02	3.916571e+01	1.142774e+00	2.328276e-01
299000	-4.449766e+03	-3.247773e+02	3.607258e+01	1.020033e+00	2.502095e-01
300000	-4.457338e+03	-3.163544e+02	3.480927e+01	1.207986e+00	2.877868e-01
301000	-4.440537e+03	-3.295287e+02	3.681485e+01	8.495899e-01	2.874841e-01
302000	-4.454841e+03	-3.193948e+02	3.522483e+01	1.382350e+00	2.611937e-01
303000	-4.438558e+03	-4.570463e+02	6.211572e+01	1.339748e+00	1.329305e-01
304000	-4.484941e+03	-4.069440e+02	5.059944e+01	1.193008e+00	1.666113e-01
305000	-4.452783e+03	-3.418869e+02	3.869182e+01	1.185055e+00	2.631656e-01
306000	-4.445803e+03	-3.059607e+02	3.336079e+01	1.074740e+00	2.656283e-01
307000	-4.450932e+03	-3.222637e+02	3.567551e+01	1.180411e+00	2.439858e-01
308000	-4.443071e+03	-4.642736e+02	6.400249e+01	1.256737e+00	1.340860e-01
309000	-4.463244e+03	-4.826531e+02	6.903895e+01	1.104354e+00	1.361685e-01
310000	-4.465157e+03	-3.330075e+02	3.728764e+01	1.244098e+00	2.273673e-01
311000	-4.452294e+03	-3.658115e+02	4.266550e+01	1.444759e+00	2.165604e-01
312000	-4.467312e+03	-3.171621e+02	3.497742e+01	8.519594e-01	2.183572e-01
313000	-4.444581e+03	-3.158222e+02	3.476523e+01	9.814470e-01	2.371258e-01
314000	-4.479260e+03	-3.405881e+02	3.850088e+01	1.082750e+00	2.145915e-01
315000	-4.483402e+03	-3.389846e+02	3.820550e+01	1.341743e+00	2.372601e-01
316000	-4.464322e+03	-3.596895e+02	4.166709e+01	1.058240e+00	2.209185e-01
317000	-4.474650e+03	-3.251752e+02	3.614970e+01	9.019795e-01	2.330062e-01
318000	-4.451244e+03	-3.473267e+02	3.958966e+01	1.075368e+00	2.128226e-01
319000	-4.476023e+03	-3.017408e+02	3.277581e+01	1.123686e+00	2.649694e-01
320000	-4.468874e+03	-3.005212e+02	3.262475e+01	1.018636e+00	2.785093e-01
321000	-4.442209e+03	-3.460227e+02	3.933790e+01	1.314859e+00	2.109930e-01
322000	-4.469609e+03	-2.837989e+02	3.039954e+01	1.332008e+00	2.912362e-01
323000	-4.486322e+03	-2.954796e+02	3.188778e+01	1.488538e+00	2.907842e-01
324000	-4.492638e+03	-3.223394e+02	3.569108e+01	1.150721e+00	2.673197e-01
325000	-4.437938e+03	-3.433096e+02	3.894069e+01	1.056843e+00	2.329321e-01
326000	-4.470569e+03	-3.083884e+02	3.365737e+01	1.366248e+00	2.539880e-01
327000	-4.488852e+03	-3.107999e+02	3.394927e+01	1.693327e+00	2.572724e-01
328000	-4.454468e+03	-3.287771e+02	3.664164e+01	1.237647e+00	2.663812e-01
329000	-4.467453e+03	-3.255936e+02	3.616275e+01	1.233143e+00	2.476206e-01
330000	-4.456606e+03	-2.991310e+02	3.240363e+01	1.269143e+00	2.674692e-01
331000	-4.454418e+03	-2.963956e+02	3.201187e+01	1.467829e+00	2.805424e-01
332000	-4.473906e+03	-2.924869e+02	3.152497e+01	1.255626e+00	3.065137e-01
333000	-4.479590e+03	-3.169483e+02	3.482146e+01	1.717327e+00	2.714856e-01
334000	-4.471799e+03	-3.275913e+02	3.648251e+01	1.103644e+00	2.487291e-01
335000	-4.446556e+03	-4.181297e+02	5.291327e+01	1.505466e+00	2.110671e-01
336000	-4.466699e+03	-2.733583e+02	2.916024e+01	9.212507e-01	2.999929e-01
337000	-4.459224e+03	-3.071373e+02	3.345832e+01	1.546792e+00	2.679293e-01
338000	-4.457338e+03	-2.966255e+02	3.210903e+01	9.667371e-01	2.457323e-01
339000	-4.456153e+03	-3.920038e+02	4.757919e+01	1.202612e+00	1.753044e-01
340000	-4.449437e+03	-3.316955e+02	3.710564e+01	1.114740e+00	2.566918e-01
341000	-4.444971e+03	-2.867136e+02	3.076809e+01	1.341824e+00	2.805931e-01
342000	-4.451136e+03	-3.385250e+02	3.810234e+01	1.536024e+00	2.485487e-01
343000	-4.434438e+03	-2.879379e+02	3.096165e+01	1.054237e+00	2.928268e-01
344000	-4.474287e+03	-4.381823e+02	5.757330e+01	1.003776e+00	1.438580e-01
345000	-4.452637e+03	-2.352409e+02	2.488803e+01	9.348194e-01	3.284940e-01
346000	-4.457610e+03	-2.084630e+02	2.226336e+01	9.432470e-01	3.454212e-01
347000	-4.458816e+03	-2.350741e+02	2.482147e+01	1.412038e+00	3.708231e-01
348000	-4.468507e+03	-2.589334e+02	2.741262e+01	1.380168e+00	3.637369e-01
349000	-4.448870e+03	-2.171974e+02	2.306011e+01	1.229422e+00	4.186610e-01
350000	-4.445395e+03	-1.886806e+02	2.051187e+01	8.373526e-01	4.257917e-01
351000	-4.450113e+03	-3.580646e+02	4.137663e+01	1.127302e+00	2.055473e-01
352000	-4.452891e+03	-3.517374e+02	4.030226e+01	1.168995e+00	2.079339e-01
353000	-4.461579e+03	-3.627814e+02	4.212511e+01	1.502436e+00	2.166779e-01
354000	-4.429795e+03	-1.856715e+02	2.024111e+01	1.017922e+00	4.535036e-01
355000	-4.445208e+03	-1.372191e+02	1.651763e+01	1.320238e+00	4.963897e-01
356000	-4.440954e+03	-3.551525e+02	4.087954e+01	1.141570e+00	2.206802e-01
357000	-4.458646e+03	-2.001784e+02	2.146502e+01	1.429671e+00	4.885522e-01
358000	-4.454170e+03	-8.389183e+01	1.324274e+01	9.134242e-01	6.034901e-01
359000	-4.459676e+03	-9.044348e+01	1.359708e+01	1.145087e+00	6.313984e-01
360000	-4.475127e+03	-7.980133e+01	1.300473e+01	1.163185e+00	6.616307e-01
361000	-4.475391e+03	-9.177305e+01	1.368884e+01	8.647877e-01	6.229239e-01
362000	-4.447317e+03	-1.185753e+02	1.529467e+01	1.106610e+00	6.068799e-01
363000	-4.467642e+03	-3.593944e+02	4.161918e+01	1.041724e+00	2.136415e-01
364000	-4.450617e+03	-1.318284e+02	1.616614e+01	1.083905e+00	6.195489e-01
365000	-4.451400e+03	-8.567890e+01	1.332748e+01	1.173931e+00	6.623043e-01
366000	-4.459315e+03	-1.412199e+02	1.679712e+01	1.299676e+00	5.740999e-01
367000	-4.464927e+03	-1.831127e+02	2.000381e+01	1.289578e+00	4.624812e-01
368000	-4.463176e+03	-1.508053e+02	1.750774e+01	9.523465e-01	4.790591e-01
369000	-4.453256e+03	-1.735930e+02	1.923435e+01	1.182325e+00	4.906531e-01
370000	-4.449005e+03	-1.690315e+02	1.884737e+01	1.496692e+00	5.221832e-01
371000	-4.453329e+03	-1.930124e+02	2.083457e+01	1.421786e+00	4.639882e-01
372000	-4.454272e+03	-1.675040e+02	1.875701e+01	1.122077e+00	5.081538e-01
373000	-4.432580e+03	-1.500619e+02	1.743896e+01	1.152539e+00	5.327610e-01
374000	-4.443358e+03	-1.640125e+02	1.848170e+01	1.177253e+00	5.607781e-01
375000	-4.439776e+03	-1.825840e+02	1.996068e+01	1.278932e+00	5.219209e-01
376000	-4.441269e+03	-1.852924e+02	2.021600e+01	9.367538e-01	4.288261e-01
377000	-4.450773e+03	-2.177967e+02	2.311985e+01	1.206920e+00	3.928374e-01
378000	-4.459436e+03	-2.848172e+02	3.055756e+01	1.100620e+00	3.799576e-01
379000	-4.461191e+03	-2.061712e+02	2.205832e+01	8.740367e-01	4.548106e-01
380000	-4.443744e+03	-2.082259e+02	2.221146e+01	1.266821e+00	4.700621e-01
381000	-4.452014e+03	-2.126171e+02	2.263237e+01	1.147878e+00	4.290872e-01
382000	-4.463270e+03	-2.157627e+02	2.291483e+01	1.313314e+00	4.083507e-01
383000	-4.463996e+03	-2.273086e+02	2.402431e+01	1.495270e+00	3.646896e-01
384000	-4.462738e+03	-2.465752e+02	2.607807e+01	1.033676e+00	3.828136e-01
385000	-4.446576e+03	-1.989075e+02	2.139192e+01	9.779597e-01	4.261385e-01
386000	-4.445474e+03	-2.160632e+02	2.295545e+01	1.188296e+00	4.200423e-01
387000	-4.456494e+03	-3.226469e+02	3.576941e+01	9.286011e-01	2.069373e-01
388000	-4.449882e+03	-1.782050e+02	1.959578e+01	1.327457e+00	4.499232e-01
389000	-4.459459e+03	-2.140707e+02	2.272634e+01	1.606047e+00	4.234929e-01
390000	-4.445722e+03	-1.993571e+02	2.141258e+01	1.195736e+00	4.050396e-01
391000	-4.447515e+03	-2.415246e+02	2.551023e+01	1.279483e+00	3.625397e-01
392000	-4.465587e+03	-2.119872e+02	2.259584e+01	9.062051e-01	4.147231e-01
393000	-4.455072e+03	-2.106172e+02	2.241944e+01	1.419104e+00	4.776469e-01
394000	-4.453398e+03	-1.814491e+02	1.989286e+01	9.607462e-01	5.208161e-01
395000	-4.438898e+03	-2.219083e+02	2.351778e+01	1.217196e+00	3.630561e-01
396000	-4.465036e+03	-2.063105e+02	2.199661e+01	1.686184e+00	4.418846e-01
397000	-4.471961e+03	-1.992542e+02	2.134544e+01	1.846921e+00	4.310522e-01
398000	-4.455717e+03	-1.828468e+02	1.994958e+01	1.675182e+00	4.324311e-01
399000	-4.431767e+03	-1.204501e+02	1.541692e+01	1.074455e+00	6.283616e-01
400000	-4.453827e+03	-9.524534e+01	1.386921e+01	1.203421e+00	6.733260e-01
401000	-4.450173e+03	-8.509554e+01	1.326228e+01	1.764215e+00	7.140187e-01
402000	-4.433517e+03	-9.940154e+01	1.407745e+01	1.791972e+00	6.925168e-01
403000	-4.436608e+03	-9.733495e+01	1.396780e+01	1.597315e+00	6.732251e-01
404000	-4.442846e+03	-2.140902e+02	2.278148e+01	1.043267e+00	3.783890e-01
405000	-4.451044e+03	-2.097621e+02	2.238271e+01	9.579275e-01	3.807594e-01
406000	-4.438463e+03	-1.306717e+02	1.608847e+01	1.081248e+00	5.334337e-01
407000	-4.429029e+03	-1.905600e+02	2.061225e+01	1.544763e+00	4.756278e-01
408000	-4.444279e+03	-1.670492e+02	1.870137e+01	1.379886e+00	5.363732e-01
409000	-4.440356e+03	-2.940867e+02	3.176859e+01	9.988718e-01	2.306181e-01
410000	-4.439701e+03	-1.168087e+02	1.519586e+01	8.923940e-01	5.313161e-01
411000	-4.429856e+03	-1.266224e+02	1.582903e+01	9.271200e-01	5.587078e-01
412000	-4.428676e+03	-1.714357e+02	1.904899e+01	1.348261e+00	5.231693e-01
413000	-4.435344e+03	-1.826582e+02	1.996874e+01	1.256203e+00	4.562836e-01
414000	-4.427179e+03	-1.963271e+02	2.112744e+01	1.384828e+00	4.560448e-01
415000	-4.427805e+03	-4.476002e+02	5.986993e+01	8.825129e-01	1.443497e-01
416000	-4.454295e+03	-1.802304e+02	1.979736e+01	8.968523e-01	4.220338e-01
417000	-4.447125e+03	-1.929879e+02	2.083833e+01	1.353875e+00	4.203067e-01
418000	-4.472560e+03	-2.314794e+02	2.447636e+01	1.184172e+00	3.570687e-01
419000	-4.440626e+03	-2.379038e+02	2.513525e+01	1.220517e+00	3.625166e-01
420000	-4.427930e+03	-2.380935e+02	2.516821e+01	1.095021e+00	3.424769e-01
421000	-4.436456e+03	-2.480433e+02	2.621151e+01	1.273650e+00	3.770337e-01
422000	-4.449336e+03	-2.269756e+02	2.403887e+01	1.016599e+00	3.843878e-01
423000	-4.437743e+03	-2.450910e+02	2.586095e+01	1.560984e+00	3.136280e-01
424000	-4.446950e+03	-2.650018e+02	2.815306e+01	1.031162e+00	2.849527e-01
425000	-4.458985e+03	-1.803108e+02	1.979467e+01	1.009980e+00	4.358117e-01
426000	-4.456164e+03	-2.109640e+02	2.248146e+01	1.102249e+00	4.634151e-01
427000	-4.453520e+03	-2.710383e+02	2.887859e+01	9.393831e-01	3.078268e-01
428000	-4.454018e+03	-2.143871e+02	2.277135e+01	1.447012e+00	3.862866e-01
429000	-4.470118e+03	-2.166542e+02	2.302961e+01	1.004218e+00	3.889692e-01
430000	-4.460282e+03	-2.165979e+02	2.298862e+01	1.375990e+00	4.018127e-01
431000	-4.446609e+03	-2.074536e+02	2.213816e+01	1.288609e+00	4.129642e-01
432000	-4.446512e+03	-1.727741e+02	1.915467e+01	1.359403e+00	4.440979e-01
433000	-4.447916e+03	-1.515932e+02	1.755073e+01	1.152237e+00	4.740398e-01
434000	-4.466778e+03	-1.710301e+02	1.904719e+01	9.653450e-01	4.904392e-01
435000	-4.462006e+03	-1.675187e+02	1.876039e+01	1.093468e+00	4.673139e-01
436000	-4.455943e+03	-1.531791e+02	1.766742e+01	1.149336e+00	5.846171e-01
437000	-4.451997e+03	-9.465384e+01	1.384924e+01	9.568584e-01	6.029702e-01
438000	-4.440686e+03	-1.155417e+02	1.508232e+01	1.421714e+00	5.901165e-01
439000	-4.447218e+03	-1.471829e+02	1.721145e+01	1.421714e+00	5.357332e-01
440000	-4.434438e+03	-1.523803e+02	1.759211e+01	1.374685e+00	5.584237e-01
441000	-4.428572e+03	-1.522720e+02	1.758789e+01	1.323898e+00	5.500787e-01
442000	-4.430551e+03	-1.315546e+02	1.613589e+01	1.258899e+00	6.093103e-01
443000	-4.460760e+03	-1.223342e+02	1.553209e+01	1.175703e+00	5.833823e-01
444000	-4.462874e+03	-1.674908e+02	1.873876e+01	1.342388e+00	5.250597e-01
445000	-4.466752e+03	-2.666969e+02	2.831143e+01	1.375348e+00	3.244091e-01
446000	-4.458948e+03	-1.989742e+02	2.135532e+01	1.455902e+00	4.429887e-01
447000	-4.459582e+03	-1.732924e+02	1.921890e+01	1.074559e+00	4.324481e-01
448000	-4.444821e+03	-2.268023e+02	2.395755e+01	1.657929e+00	4.094360e-01
449000	-4.437010e+03	-1.496005e+02	1.736872e+01	1.658809e+00	5.085855e-01
450000	-4.447156e+03	-1.600934e+02	1.819985e+01	9.438236e-01	4.486092e-01
451000	-4.451122e+03	-1.705708e+02	1.898678e+01	1.268210e+00	4.324512e-01
452000	-4.446324e+03	-2.915009e+02	3.137948e+01	1.385024e+00	2.804463e-01
453000	-4.459188e+03	-2.711180e+02	2.888225e+01	9.885483e-01	3.018621e-01
454000	-4.448421e+03	-1.974767e+02	2.123477e+01	1.317761e+00	4.519198e-01
455000	-4.461158e+03	-1.863176e+02	2.030534e+01	9.034544e-01	4.161892e-01
456000	-4.447727e+03	-4.102851e+02	5.127375e+01	1.315982e+00	1.712754e-01
457000	-4.442577e+03	-2.046092e+02	2.186011e+01	1.480106e+00	3.969047e-01
458000	-4.454045e+03	-2.179006e+02	2.312330e+01	1.274909e+00	3.625996e-01
459000	-4.467030e+03	-2.275532e+02	2.405936e+01	1.389386e+00	3.696218e-01
460000	-4.470261e+03	-2.569633e+02	2.720231e+01	1.264076e+00	3.105083e-01
461000	-4.448492e+03	-2.409563e+02	2.546156e+01	1.170549e+00	3.271990e-01
462000	-4.448634e+03	-2.684388e+02	2.854038e+01	1.177406e+00	3.023638e-01
463000	-4.441075e+03	-2.618693e+02	2.778433e+01	1.073339e+00	3.250888e-01
464000	-4.462488e+03	-3.021649e+02	3.277845e+01	1.528334e+00	2.862465e-01
465000	-4.449937e+03	-2.674565e+02	2.837785e+01	1.570638e+00	3.533644e-01
466000	-4.453057e+03	-2.624953e+02	2.784564e+01	1.168518e+00	3.241654e-01
467000	-4.463372e+03	-3.442261e+02	3.897849e+01	1.738699e+00	2.470057e-01
468000	-4.440817e+03	-2.643780e+02	2.807821e+01	1.048460e+00	2.771444e-01
469000	-4.434132e+03	-2.789543e+02	2.981209e+01	1.190353e+00	2.725497e-01
470000	-4.445788e+03	-3.414296e+02	3.860843e+01	1.249562e+00	2.286981e-01
471000	-4.463868e+03	-3.674955e+02	4.281733e+01	2.268137e+00	2.266476e-01
472000	-4.447577e+03	-2.866397e+02	3.078383e+01	1.144599e+00	2.815535e-01
473000	-4.441548e+03	-2.742666e+02	2.919778e+01	1.519580e+00	3.091854e-01
474000	-4.440176e+03	-3.160284e+02	3.474225e+01	1.347421e+00	2.877047e-01
475000	-4.452215e+03	-2.905698e+02	3.122041e+01	1.679432e+00	3.164442e-01
476000	-4.464724e+03	-3.057419e+02	3.331096e+01	1.216711e+00	2.980571e-01
477000	-4.452554e+03	-1.908311e+02	2.061563e+01	1.776538e+00	4.246050e-01
478000	-4.445865e+03	-2.221093e+02	2.350087e+01	1.591077e+00	3.974894e-01
479000	-4.448604e+03	-2.354814e+02	2.485829e+01	1.462885e+00	3.893308e-01
480000	-4.457329e+03	-2.167055e+02	2.299211e+01	1.447136e+00	3.896914e-01
481000	-4.462183e+03	-1.901865e+02	2.063206e+01	9.407662e-01	4.095029e-01
482000	-4.455598e+03	-2.023067e+02	2.167255e+01	1.247207e+00	4.120430e-01
483000	-4.440153e+03	-1.884346e+02	2.044744e+01	1.346518e+00	4.323584e-01
484000	-4.453948e+03	-2.438088e+02	2.575259e+01	1.288915e+00	3.862010e-01
485000	-4.447987e+03	-8.097461e+01	1.306969e+01	1.143971e+00	6.234144e-01
486000	-4.446707e+03	-6.162025e+01	1.204756e+01	1.273176e+00	7.539848e-01
487000	-4.442944e+03	-8.790256e+01	1.343753e+01	1.429380e+00	7.335098e-01
488000	-4.447032e+03	-5.788645e+01	1.185589e+01	1.375339e+00	8.313805e-01
489000	-4.425483e+03	-2.549254e+01	1.035264e+01	1.400615e+00	8.448403e-01
490000	-4.439512e+03	7.600521e-01	9.295318e+00	8.936570e-01	9.470035e-01
491000	-4.442990e+03	-4.544361e+00	9.482163e+00	1.442816e+00	1.000000e+00
492000	-4.447646e+03	-4.366062e+01	1.118713e+01	1.034909e+00	8.537614e-01
493000	-4.464616e+03	3.375941e+01	8.102633e+00	6.961468e-01	9.330058e-01
494000	-4.455494e+03	6.446580e+00	9.059404e+00	1.349098e+00	1.000000e+00
495000	-4.444648e+03	-2.366981e+02	2.504830e+01	8.482723e-01	3.681401e-01
496000	-4.441834e+03	-9.433595e+00	9.694124e+00	1.049256e+00	1.062845e+00
497000	-4.462112e+03	-3.689526e+01	1.084866e+01	1.615382e+00	9.657892e-01
498000	-4.447499e+03	-1.015816e+01	9.705041e+00	1.504867e+00	1.000000e+00
499000	-4.433283e+03	-1.332767e+01	9.844412e+00	1.266895e+00	9.044980e-01
500000	-4.441365e+03	5.932745e+00	9.075528e+00	1.438129e+00	9.550515e-01
501000	-4.456261e+03	9.541374e-01	9.258586e+00	1.645599e+00	9.289148e-01
502000	-4.448357e+03	-1.010156e+02	1.418913e+01	1.514203e+00	7.800250e-01
503000	-4.456723e+03	-9.193383e+01	1.365993e+01	1.531523e+00	7.577652e-01
504000	-4.443769e+03	-1.294906e+02	1.599458e+01	1.302554e+00	6.439249e-01
505000	-4.457972e+03	-1.479072e+02	1.728400e+01	1.137737e+00	5.722737e-01
506000	-4.444145e+03	-1.646020e+02	1.852268e+01	1.235595e+00	5.057523e-01
507000	-4.461236e+03	-1.831004e+02	1.999543e+01	1.377784e+00	4.816730e-01
508000	-4.449492e+03	-1.893491e+02	2.054983e+01	1.062026e+00	4.349007e-01
509000	-4.450774e+03	-1.985283e+02	2.133313e+01	1.259617e+00	4.402771e-01
510000	-4.460824e+03	-1.578661e+02	1.803196e+01	9.390019e-01	4.851737e-01
511000	-4.463518e+03	-1.739412e+02	1.926355e+01	1.166576e+00	4.898914e-01
512000	-4.462494e+03	-1.467156e+02	1.718540e+01	1.317518e+00	5.192434e-01
513000	-4.464799e+03	-1.487715e+02	1.730962e+01	1.646947e+00	5.646280e-01
514000	-4.454218e+03	-1.502123e+02	1.744109e+01	1.273801e+00	5.620496e-01
515000	-4.460743e+03	-1.813547e+02	1.987778e+01	1.048424e+00	4.684550e-01
516000	-4.455466e+03	-2.068027e+02	2.209235e+01	1.135215e+00	3.974258e-01
517000	-4.455254e+03	-2.118252e+02	2.254946e+01	1.237824e+00	4.167246e-01
518000	-4.452946e+03	-1.911739e+02	2.068689e+01	1.290948e+00	4.291168e-01
519000	-4.453286e+03	-2.278625e+02	2.409348e+01	1.357898e+00	3.946394e-01
520000	-4.446296e+03	-4.280016e+02	5.509777e+01	1.530683e+00	1.595235e-01
521000	-4.444056e+03	-1.867723e+02	2.032186e+01	1.163029e+00	4.185010e-01
522000	-4.443904e+03	-2.196751e+02	2.329402e+01	1.281669e+00	4.139529e-01
523000	-4.473534e+03	-4.465404e+02	5.955688e+01	1.101717e+00	1.595947e-01
524000	-4.456860e+03	-1.665343e+02	1.868249e+01	1.107169e+00	4.485652e-01
525000	-4.449350e+03	-1.948163e+02	2.097789e+01	1.579692e+00	4.808631e-01
526000	-4.434841e+03	-2.007836e+02	2.153749e+01	1.225511e+00	4.472739e-01
527000	-4.440378e+03	-1.637264e+02	1.845365e+01	1.255467e+00	4.753460e-01
528000	-4.442655e+03	-1.974146e+02	2.123996e+01	1.196935e+00	4.359203e-01
529000	-4.454136e+03	-2.428686e+02	2.566514e+01	1.167089e+00	3.899643e-01
530000	-4.445991e+03	-2.205507e+02	2.336797e+01	1.395530e+00	4.203301e-01
531000	-4.443147e+03	-1.491496e+02	1.735990e+01	1.329754e+00	4.681441e-01
532000	-4.453367e+03	-1.915984e+02	2.073570e+01	1.149740e+00	4.559617e-01
533000	-4.440415e+03	-1.530053e+02	1.766109e+01	1.061434e+00	4.800408e-01
534000	-4.458224e+03	-1.885221e+02	2.047805e+01	1.074924e+00	4.575582e-01
535000	-4.446908e+03	-1.921633e+02	2.074201e+01	1.641627e+00	4.598175e-01
536000	-4.442764e+03	-2.438354e+02	2.577637e+01	1.093590e+00	4.388635e-01
537000	-4.442646e+03	-2.221932e+02	2.354673e+01	1.206501e+00	4.034656e-01
538000	-4.468629e+03	-4.131030e+02	5.192500e+01	1.064817e+00	1.525799e-01
539000	-4.461510e+03	-5.667356e+02	9.703717e+01	1.366306e+00	9.477616e-02
540000	-4.437024e+03	-2.449627e+02	2.590021e+01	1.067731e+00	3.583624e-01
541000	-4.441272e+03	-2.247639e+02	2.378110e+01	1.396540e+00	4.267830e-01
542000	-4.439055e+03	-1.727112e+02	1.914668e+01	1.396540e+00	4.892480e-01
543000	-4.432603e+03	-1.549442e+02	1.779988e+01	1.123453e+00	4.533019e-01
544000	-4.425113e+03	-1.984390e+02	2.131463e+01	1.378716e+00	4.322984e-01
545000	-4.439489e+03	-2.761007e+02	2.944368e+01	1.333087e+00	3.400339e-01
546000	-4.473911e+03	-3.378621e+02	3.807108e+01	1.071514e+00	2.157999e-01
547000	-4.450033e+03	-3.583632e+02	4.138698e+01	1.365339e+00	2.328944e-01
548000	-4.437399e+03	-2.592045e+02	2.746763e+01	1.168670e+00	3.120727e-01
549000	-4.444873e+03	-2.496313e+02	2.637344e+01	1.379635e+00	3.380945e-01
550000	-4.441472e+03	-2.147419e+02	2.280728e+01	1.423036e+00	3.906475e-01
551000	-4.436241e+03	-2.417354e+02	2.551984e+01	1.399718e+00	3.857450e-01
552000	-4.424070e+03	-1.783936e+02	1.963540e+01	1.031342e+00	4.665551e-01
553000	-4.435932e+03	-1.962046e+02	2.110179e+01	1.554057e+00	4.338705e-01
554000	-4.441990e+03	-1.562135e+02	1.788271e+01	1.279516e+00	4.678340e-01
555000	-4.445513e+03	-1.706433e+02	1.902763e+01	8.250625e-01	4.220413e-01
556000	-4.437482e+03	-2.061487e+02	2.199101e+01	1.585611e+00	4.988968e-01
557000	-4.445081e+03	-1.566214e+02	1.791283e+01	1.283815e+00	5.193346e-01
558000	-4.449244e+03	-1.340081e+02	1.630864e+01	1.160604e+00	5.261800e-01
559000	-4.450243e+03	-1.306419e+02	1.608831e+01	1.053757e+00	5.252051e-01
560000	-4.443443e+03	-1.355239e+02	1.640043e+01	1.331568e+00	5.245791e-01
561000	-4.453119e+03	-1.201336e+02	1.539423e+01	1.110722e+00	6.324531e-01
562000	-4.450277e+03	-8.810810e+01	1.346699e+01	1.110722e+00	6.090883e-01
563000	-4.450855e+03	-1.283107e+02	1.592875e+01	1.110722e+00	5.890789e-01
564000	-4.445749e+03	-1.475144e+02	1.725892e+01	1.093056e+00	5.801721e-01
565000	-4.453597e+03	-1.186578e+02	1.528081e+01	1.406267e+00	5.988714e-01
566000	-4.457933e+03	-1.271090e+02	1.583960e+01	1.253732e+00	5.956115e-01
567000	-4.469070e+03	-7.999095e+01	1.300395e+01	1.367183e+00	6.578744e-01
568000	-4.461071e+03	-1.042984e+02	1.436890e+01	1.782556e+00	7.202023e-01
569000	-4.455091e+03	-4.643202e+01	1.132147e+01	9.518123e-01	8.042113e-01
570000	-4.475044e+03	-4.364245e+01	1.117654e+01	1.243260e+00	8.869451e-01
571000	-4.470329e+03	-1.030122e+02	1.430274e+01	1.601450e+00	7.030882e-01
572000	-4.463913e+03	-1.148151e+02	1.505682e+01	1.100391e+00	7.616496e-01
573000	-4.465100e+03	-1.840673e+02	2.007601e+01	1.379386e+00	4.973978e-01
574000	-4.468688e+03	-1.582689e+02	1.804787e+01	1.130433e+00	4.816009e-01
575000	-4.462833e+03	-1.789557e+02	1.967463e+01	1.114524e+00	4.950503e-01
576000	-4.480456e+03	-1.382314e+02	1.661290e+01	9.541772e-01	5.553712e-01
577000	-4.456841e+03	-1.507492e+02	1.748382e+01	1.224059e+00	5.518011e-01
578000	-4.451861e+03	-1.918507e+02	2.077661e+01	9.289134e-01	5.082342e-01
579000	-4.455683e+03	-4.209230e+02	5.354362e+01	1.417270e+00	1.749141e-01
580000	-4.471062e+03	-1.672416e+02	1.875053e+01	9.426028e-01	4.881172e-01
581000	-4.475123e+03	-1.862767e+02	2.030038e+01	9.213088e-01	4.459771e-01
582000	-4.462893e+03	-1.873073e+02	2.036517e+01	1.187001e+00	4.383763e-01
583000	-4.450531e+03	-1.969666e+02	2.119484e+01	1.259598e+00	4.569426e-01
584000	-4.445366e+03	-2.090335e+02	2.231226e+01	9.866913e-01	4.771070e-01
585000	-4.453332e+03	-1.510228e+02	1.750212e+01	1.246767e+00	5.327255e-01
586000	-4.457992e+03	-1.684428e+02	1.876016e+01	2.020590e+00	5.394688e-01
587000	-4.460076e+03	-3.449752e+02	3.918676e+01	1.198637e+00	2.370883e-01
588000	-4.458463e+03	-8.237677e+01	1.315093e+01	1.063223e+00	7.126263e-01
589000	-4.467666e+03	-6.998868e+01	1.247312e+01	1.337125e+00	8.843260e-01
590000	-4.455201e+03	-6.808915e+01	1.236185e+01	1.581384e+00	7.897624e-01
591000	-4.467957e+03	-3.361470e+02	3.778739e+01	1.164963e+00	2.184409e-01
592000	-4.475406e+03	-4.700796e+00	9.511873e+00	8.517105e-01	8.844930e-01
593000	-4.447608e+03	-4.730252e+01	1.130033e+01	2.269297e+00	8.744154e-01
594000	-4.439954e+03	-3.051659e+01	1.060286e+01	7.157152e-01	8.421234e-01
595000	-4.436152e+03	-7.484121e+01	1.274535e+01	1.023941e+00	8.539200e-01
596000	-4.457168e+03	-2.139025e+01	1.017132e+01	1.521738e+00	9.117964e-01
597000	-4.453987e+03	-2.300697e+01	1.023993e+01	1.531671e+00	9.079243e-01
598000	-4.440320e+03	-5.968958e+01	1.195193e+01	1.248738e+00	7.775591e-01
599000	-4.453137e+03	-7.371191e+01	1.266337e+01	1.438642e+00	7.780961e-01
600000	-4.438267e+03	-5.002332e+01	1.148830e+01	1.044905e+00	7.825321e-01
601000	-4.447054e+03	-1.391004e+01	9.862037e+00	1.421797e+00	8.327593e-01
602000	-4.464285e+03	-2.953259e+02	3.190960e+01	1.169979e+00	2.792728e-01
603000	-4.456372e+03	-5.779677e+01	1.185194e+01	1.365390e+00	7.915419e-01
604000	-4.461400e+03	-3.521349e+02	4.035594e+01	1.244331e+00	2.329963e-01
605000	-4.443609e+03	-2.752945e+01	1.043289e+01	1.591771e+00	8.608956e-01
606000	-4.457236e+03	-9.775456e+00	9.702528e+00	1.184060e+00	8.927442e-01
607000	-4.446828e+03	-7.437955e+00	9.608101e+00	1.183608e+00	9.439468e-01
608000	-4.443329e+03	-3.411738e+02	3.850567e+01	1.638345e+00	2.628402e-01
609000	-4.469944e+03	1.527558e+00	9.257428e+00	1.102063e+00	9.437919e-01
610000	-4.451814e+03	1.948875e+01	8.592868e+00	9.368428e-01	1.007881e+00
611000	-4.450093e+03	-5.370413e+00	9.515474e+00	1.430885e+00	9.646126e-01
612000	-4.455589e+03	1.158065e+01	8.877839e+00	1.051544e+00	1.000000e+00
613000	-4.455703e+03	-1.925276e+01	1.010464e+01	9.562919e-01	9.123476e-01
614000	-4.450208e+03	4.771780e+00	9.140495e+00	8.949408e-01	1.000000e+00
615000	-4.462596e+03	1.104506e+01	8.903354e+00	9.015599e-01	9.642381e-01
616000	-4.441806e+03	-1.363726e+01	9.839795e+00	1.688593e+00	8.761805e-01
617000	-4.445613e+03	-3.466375e+01	1.078122e+01	8.745805e-01	7.621592e-01
618000	-4.446400e+03	-6.303579e+01	1.210131e+01	1.623865e+00	8.761698e-01
619000	-4.430078e+03	-4.800901e+01	1.137598e+01	1.380162e+00	8.666897e-01
620000	-4.438221e+03	-6.433595e+01	1.217557e+01	1.460434e+00	8.397354e-01
621000	-4.443330e+03	-6.703635e+00	9.582821e+00	1.078832e+00	9.498643e-01
622000	-4.430343e+03	-2.032874e+01	1.014503e+01	1.078832e+00	9.051603e-01
623000	-4.454246e+03	-7.361364e+01	1.266410e+01	1.326521e+00	9.214543e-01
624000	-4.438072e+03	-5.234514e+01	1.158291e+01	1.405407e+00	7.867329e-01
625000	-4.439610e+03	-6.485583e+01	1.222404e+01	1.030031e+00	6.901868e-01
626000	-4.439840e+03	-7.508464e+01	1.276239e+01	9.476636e-01	6.927240e-01
627000	-4.442195e+03	-1.067905e+02	1.454660e+01	1.331680e+00	6.630399e-01
628000	-4.444776e+03	-1.189690e+02	1.532207e+01	1.071576e+00	6.739685e-01
629000	-4.446146e+03	-6.741456e+01	1.233773e+01	1.374019e+00	7.036093e-01
630000	-4.453992e+03	-1.185892e+02	1.529881e+01	1.055677e+00	6.259098e-01
631000	-4.455315e+03	-1.071233e+02	1.456166e+01	1.416562e+00	6.592976e-01
632000	-4.445179e+03	-3.441127e+02	3.902465e+01	1.338965e+00	2.589383e-01
633000	-4.452280e+03	-2.377520e+01	1.029561e+01	1.003577e+00	8.225178e-01
634000	-4.447649e+03	-2.321278e+01	1.022608e+01	2.060972e+00	9.347649e-01
635000	-4.446365e+03	-1.702168e+01	1.000160e+01	1.174999e+00	8.966992e-01
636000	-4.448338e+03	-2.832098e+01	1.048857e+01	1.110866e+00	1.000000e+00
637000	-4.434350e+03	-1.560171e+01	9.940287e+00	1.224672e+00	9.762783e-01
638000	-4.443919e+03	-5.642494e+01	1.179391e+01	1.167650e+00	7.478188e-01
639000	-4.443733e+03	-1.081693e+02	1.464062e+01	1.167650e+00	6.645900e-01
640000	-4.448555e+03	-1.148157e+02	1.504061e+01	1.359019e+00	6.973652e-01
641000	-4.453466e+03	-9.145254e+01	1.366123e+01	1.027467e+00	6.450425e-01
642000	-4.450436e+03	-1.007006e+02	1.418973e+01	1.189009e+00	6.208099e-01
643000	-4.441261e+03	-9.585762e+01	1.389283e+01	1.408485e+00	6.779609e-01
644000	-4.450750e+03	-9.082460e+01	1.360215e+01	1.436910e+00	6.635912e-01
645000	-4.443543e+03	-3.581937e+01	1.082818e+01	9.911863e-01	8.440646e-01
646000	-4.432421e+03	-1.201525e+00	9.351016e+00	1.427822e+00	1.059206e+00
647000	-4.432734e+03	1.072415e+01	8.903631e+00	1.215024e+00	9.608618e-01
648000	-4.450144e+03	1.568817e+01	8.715346e+00	1.356814e+00	1.080584e+00
649000	-4.459780e+03	-4.842993e+01	1.139807e+01	1.337262e+00	9.400555e-01
650000	-4.455042e+03	-1.660223e+01	9.983281e+00	1.193735e+00	9.528828e-01
651000	-4.459390e+03	-2.404215e+02	2.535832e+01	1.613011e+00	3.212970e-01
652000	-4.468816e+03	-4.073411e+01	1.104807e+01	1.099278e+00	8.425712e-01
653000	-4.471766e+03	-4.962802e+01	1.146903e+01	1.051085e+00	8.594667e-01
654000	-4.468796e+03	-2.113202e+01	1.018228e+01	1.006059e+00	9.044815e-01
655000	-4.463924e+03	-4.307375e+01	1.116086e+01	1.010195e+00	8.473604e-01
656000	-4.467300e+03	-3.052741e+01	1.059640e+01	8.721320e-01	8.731011e-01
657000	-4.466164e+03	-7.367519e+01	1.266438e+01	1.382816e+00	7.514563e-01
658000	-4.474790e+03	-2.128157e+02	2.263292e+01	1.340728e+00	4.184116e-01
659000	-4.444166e+03	-8.729969e+01	1.343093e+01	9.440344e-01	6.759072e-01
660000	-4.435706e+03	-6.325974e+01	1.214415e+01	1.002476e+00	6.735383e-01
661000	-4.429478e+03	-5.748661e+01	1.184511e+01	1.193188e+00	7.204025e-01
662000	-4.439486e+03	-8.572303e+01	1.333265e+01	1.125200e+00	6.614994e-01
663000	-4.455573e+03	-6.190665e+01	1.206463e+01	1.220833e+00	7.769548e-01
664000	-4.437623e+03	-6.424703e+01	1.217976e+01	1.289390e+00	8.548179e-01
665000	-4.433270e+03	-8.525975e+00	9.655008e+00	1.107828e+00	9.367992e-01
666000	-4.437039e+03	-1.095589e+01	9.740371e+00	1.434240e+00	9.490822e-01
667000	-4.444810e+03	-2.467776e+01	1.031833e+01	1.379315e+00	9.458345e-01
668000	-4.474450e+03	-2.787652e+02	2.980174e+01	1.084950e+00	3.046964e-01
669000	-4.474421e+03	-4.098563e+01	1.105434e+01	1.215118e+00	8.577665e-01
670000	-4.471237e+03	4.184820e+00	9.150707e+00	1.215118e+00	9.543260e-01
671000	-4.462542e+03	3.613732e+01	8.005482e+00	1.198848e+00	1.000000e+00
672000	-4.464553e+03	-6.653029e+01	1.229076e+01	1.402287e+00	8.261169e-01
673000	-4.463616e+03	-3.475269e+02	3.962651e+01	1.050456e+00	2.389158e-01
674000	-4.469249e+03	-3.469054e+01	1.076906e+01	1.171357e+00	9.595188e-01
675000	-4.474418e+03	-3.038866e+01	1.055824e+01	1.595874e+00	8.739993e-01
676000	-4.480615e+03	-2.149759e+01	1.020695e+01	7.932872e-01	8.599631e-01
677000	-4.471968e+03	-1.537598e+01	9.927005e+00	1.318513e+00	9.455644e-01
678000	-4.476150e+03	1.196844e+01	8.852921e+00	1.335191e+00	1.076259e+00
679000	-4.461318e+03	2.248445e+01	8.475938e+00	1.213722e+00	1.000000e+00
680000	-4.474536e+03	-3.042234e+01	1.058367e+01	1.054411e+00	8.612427e-01
681000	-4.458839e+03	3.837612e-03	9.316016e+00	1.118450e+00	9.604193e-01
682000	-4.463652e+03	-1.920216e+02	2.079698e+01	8.644289e-01	3.903347e-01
683000	-4.441858e+03	2.233461e+01	8.481393e+00	1.209883e+00	9.563777e-01
684000	-4.458066e+03	-2.073369e+02	2.214269e+01	1.122732e+00	4.239918e-01
685000	-4.453695e+03	-1.081997e+01	9.735639e+00	1.414430e+00	1.000000e+00
686000	-4.452162e+03	7.691942e+00	8.995608e+00	1.792040e+00	9.008197e-01
687000	-4.459556e+03	-4.866797e+01	1.141294e+01	1.263631e+00	8.424115e-01
688000	-4.446249e+03	-1.909333e+02	2.067197e+01	1.223507e+00	4.635783e-01
689000	-4.448804e+03	-2.309500e+02	2.442241e+01	1.185282e+00	3.708324e-01
690000	-4.453669e+03	-1.288605e+02	1.595365e+01	1.286268e+00	5.605584e-01
691000	-4.446330e+03	-1.600440e+02	1.816434e+01	1.362841e+00	5.492933e-01
692000	-4.457433e+03	-3.962213e+02	4.847147e+01	9.088703e-01	1.779353e-01
693000	-4.471097e+03	-1.681425e+02	1.882087e+01	9.451435e-01	3.903458e-01
694000	-4.472370e+03	-2.054305e+02	2.197672e+01	1.023523e+00	3.902417e-01
695000	-4.466946e+03	-1.555984e+02	1.783934e+01	1.246603e+00	5.066013e-01
696000	-4.464158e+03	-1.827306e+02	1.997556e+01	1.246603e+00	5.033667e-01
697000	-4.453846e+03	-2.993357e+02	3.244160e+01	1.191334e+00	2.533210e-01
698000	-4.474702e+03	-2.293596e+02	2.426142e+01	1.185136e+00	3.874788e-01
699000	-4.456433e+03	-4.190735e+02	5.317702e+01	1.239484e+00	1.553553e-01
700000	-4.470666e+03	-2.327256e+02	2.460113e+01	1.207748e+00	3.479089e-01
701000	-4.466329e+03	-4.429800e+02	5.869768e+01	1.085787e+00	1.510099e-01
702000	-4.436653e+03	-2.820922e+02	3.014372e+01	1.662232e+00	2.872139e-01
703000	-4.466958e+03	-2.431976e+02	2.572284e+01	9.558816e-01	3.325618e-01
704000	-4.455404e+03	-2.721133e+02	2.892742e+01	1.607360e+00	3.641966e-01
705000	-4.452979e+03	-2.828253e+02	3.026958e+01	1.391100e+00	3.454868e-01
706000	-4.472426e+03	-2.576475e+02	2.724829e+01	1.541684e+00	3.773998e-01
707000	-4.453752e+03	-3.164770e+02	3.474395e+01	1.784125e+00	2.712566e-01
708000	-4.466341e+03	-2.730723e+02	2.909187e+01	1.200706e+00	3.259762e-01
709000	-4.450238e+03	-2.888081e+02	3.102160e+01	1.458017e+00	3.004734e-01
710000	-4.492068e+03	-2.286819e+02	2.420005e+01	1.116347e+00	3.710541e-01
711000	-4.460440e+03	-2.490307e+02	2.634851e+01	1.006695e+00	3.371731e-01
712000	-4.459284e+03	-2.090329e+02	2.230499e+01	1.064380e+00	4.274200e-01
713000	-4.441081e+03	-3.023273e+02	3.286205e+01	1.076103e+00	2.878165e-01
714000	-4.444159e+03	-2.565570e+02	2.714836e+01	1.335588e+00	3.424534e-01
715000	-4.451478e+03	-2.481663e+02	2.624171e+01	1.119609e+00	3.256003e-01
716000	-4.448864e+03	-2.933802e+02	3.168353e+01	9.389833e-01	3.097411e-01
717000	-4.443427e+03	-2.090948e+02	2.231981e+01	9.666467e-01	3.352480e-01
718000	-4.448358e+03	-3.188854e+02	3.517264e+01	1.231051e+00	2.452927e-01
719000	-4.440965e+03	-2.562644e+02	2.713350e+01	1.174879e+00	3.789818e-01
720000	-4.433703e+03	-1.804349e+02	1.981286e+01	9.135877e-01	4.178489e-01
721000	-4.430187e+03	-2.026328e+02	2.171502e+01	1.103127e+00	4.106384e-01
722000	-4.449867e+03	-2.742519e+02	2.925145e+01	1.062440e+00	2.883458e-01
723000	-4.445837e+03	-1.975797e+02	2.125354e+01	1.208556e+00	4.222709e-01
724000	-4.455854e+03	-1.459884e+02	1.716360e+01	8.946717e-01	4.545613e-01
725000	-4.458873e+03	-2.389058e+02	2.523631e+01	1.257445e+00	3.682918e-01
726000	-4.449035e+03	-1.372120e+02	1.651006e+01	1.422984e+00	5.211372e-01
727000	-4.443404e+03	-1.568844e+02	1.793085e+01	1.305756e+00	5.208429e-01
728000	-4.431132e+03	-1.801772e+02	1.978071e+01	1.045647e+00	4.614455e-01
729000	-4.453490e+03	-1.935718e+02	2.089230e+01	1.316738e+00	4.708267e-01
730000	-4.436601e+03	-1.155308e+02	1.508506e+01	1.367377e+00	6.533151e-01
731000	-4.444039e+03	-1.496332e+02	1.739222e+01	1.367377e+00	5.373258e-01
732000	-4.453033e+03	-1.698182e+02	1.892943e+01	1.241245e+00	5.315640e-01
733000	-4.451093e+03	-1.769134e+02	1.951147e+01	1.070487e+00	5.178825e-01
734000	-4.449192e+03	-1.840133e+02	2.005059e+01	1.629601e+00	4.527034e-01
735000	-4.446187e+03	-2.517584e+02	2.664369e+01	1.053342e+00	3.541540e-01
736000	-4.468710e+03	-1.725472e+02	1.917311e+01	9.015977e-01	3.894768e-01
737000	-4.470499e+03	-1.825007e+02	1.995196e+01	1.300384e+00	4.691440e-01
738000	-4.452698e+03	-1.482329e+02	1.730877e+01	1.120140e+00	5.738504e-01
739000	-4.432417e+03	-1.402815e+02	1.672645e+01	1.371789e+00	5.545733e-01
740000	-4.445932e+03	-1.415034e+02	1.682574e+01	1.175046e+00	5.417677e-01
741000	-4.442952e+03	-1.160724e+02	1.513641e+01	1.095009e+00	5.584718e-01
742000	-4.459621e+03	-1.617842e+02	1.832156e+01	1.036253e+00	5.026684e-01
743000	-4.469433e+03	-1.943502e+02	2.096447e+01	1.267249e+00	3.986842e-01
744000	-4.462896e+03	-1.753221e+02	1.938347e+01	1.058385e+00	4.452130e-01
745000	-4.479370e+03	-2.497296e+02	2.639819e+01	1.252285e+00	3.810945e-01
746000	-4.465754e+03	-3.990214e+02	4.895643e+01	1.291030e+00	1.849036e-01
747000	-4.463981e+03	-3.532305e+02	4.054489e+01	1.209304e+00	1.996261e-01
748000	-4.460185e+03	-3.638997e+02	4.237129e+01	1.209304e+00	2.014051e-01
749000	-4.447560e+03	-2.656134e+02	2.823861e+01	9.121007e-01	3.136684e-01
750000	-4.442479e+03	-2.151426e+02	2.285975e+01	1.271524e+00	3.417986e-01
751000	-4.451387e+03	-2.595499e+02	2.751318e+01	1.115147e+00	3.417986e-01
752000	-4.448181e+03	-2.734038e+02	2.911520e+01	1.339131e+00	2.944077e-01
753000	-4.435972e+03	-3.417413e+02	3.868130e+01	1.105202e+00	2.181378e-01
754000	-4.443973e+03	-3.663070e+02	4.275261e+01	1.446195e+00	2.076941e-01
755000	-4.450576e+03	-3.445010e+02	3.911681e+01	1.156660e+00	1.970768e-01
756000	-4.451564e+03	-3.386514e+02	3.815756e+01	1.312200e+00	2.521540e-01
757000	-4.448931e+03	-3.595206e+02	4.158360e+01	1.375036e+00	2.491011e-01
758000	-4.430141e+03	-3.516433e+02	4.027207e+01	1.256309e+00	2.185572e-01
759000	-4.450344e+03	-3.976093e+02	4.867638e+01	1.272383e+00	1.817890e-01
760000	-4.467263e+03	-3.450712e+02	3.924343e+01	9.450866e-01	1.848554e-01
761000	-4.449008e+03	-3.909274e+02	4.736277e+01	1.232847e+00	2.027226e-01
762000	-4.481235e+03	-4.599200e+02	6.291669e+01	1.083994e+00	1.504660e-01
763000	-4.474944e+03	-4.493152e+02	6.013007e+01	1.539585e+00	1.575873e-01
764000	-4.462881e+03	-4.453637e+02	5.927690e+01	1.074575e+00	1.398708e-01
765000	-4.453760e+03	-4.522908e+02	6.090420e+01	1.393331e+00	1.418443e-01
766000	-4.436757e+03	-3.794009e+02	4.516829e+01	1.216833e+00	2.102896e-01
767000	-4.464669e+03	-3.844923e+02	4.615315e+01	1.076121e+00	1.721497e-01
768000	-4.452392e+03	-3.140737e+02	3.441680e+01	1.665206e+00	2.268933e-01
769000	-4.459585e+03	-3.504650e+02	4.009566e+01	1.140468e+00	2.451217e-01
770000	-4.468845e+03	-4.420898e+02	5.848142e+01	1.095749e+00	1.529909e-01
771000	-4.479977e+03	-4.113611e+02	5.151838e+01	1.234720e+00	1.673414e-01
772000	-4.455646e+03	-4.097669e+02	5.118327e+01	1.227124e+00	1.751983e-01
773000	-4.451923e+03	-3.542649e+02	4.074987e+01	1.023034e+00	2.288477e-01
774000	-4.450969e+03	-4.004133e+02	4.908442e+01	2.048738e+00	1.915497e-01
775000	-4.451632e+03	-3.611777e+02	4.193819e+01	9.757972e-01	2.036643e-01
776000	-4.451639e+03	-3.779209e+02	4.489150e+01	1.227438e+00	1.851361e-01
777000	-4.452206e+03	-3.382961e+02	3.811490e+01	1.227438e+00	1.926901e-01
778000	-4.445602e+03	-3.714967e+02	4.371633e+01	1.234119e+00	2.144476e-01
779000	-4.455085e+03	-3.659046e+02	4.265696e+01	1.586379e+00	2.082732e-01
780000	-4.456745e+03	-3.671319e+02	4.295460e+01	1.129070e+00	1.823657e-01
781000	-4.453468e+03	-4.553247e+02	6.154342e+01	1.878383e+00	1.552513e-01
782000	-4.435783e+03	-4.136724e+02	5.205936e+01	1.005704e+00	1.897644e-01
783000	-4.468466e+03	-3.865292e+02	4.655725e+01	9.978090e-01	1.937211e-01
784000	-4.468625e+03	-3.716545e+02	4.380587e+01	8.959418e-01	2.007580e-01
785000	-4.460136e+03	-4.280841e+02	5.515583e+01	1.356683e+00	1.608494e-01
786000	-4.464485e+03	-3.605159e+02	4.170907e+01	1.640823e+00	2.090149e-01
787000	-4.444205e+03	-4.983192e+02	7.357726e+01	1.164315e+00	1.192557e-01
788000	-4.474878e+03	-3.945263e+02	4.810188e+01	1.072517e+00	1.808827e-01
789000	-4.458204e+03	-4.037719e+02	4.988174e+01	1.492695e+00	1.723635e-01
790000	-4.463246e+03	-5.005510e+02	7.413989e+01	1.526881e+00	1.385689e-01
791000	-4.456199e+03	-4.225107e+02	5.396079e+01	1.116105e+00	1.578038e-01
792000	-4.437968e+03	-4.142694e+02	5.210792e+01	1.375974e+00	1.767780e-01
793000	-4.437357e+03	-4.107159e+02	5.135200e+01	1.375974e+00	1.854811e-01
794000	-4.461501e+03	-3.880292e+02	4.676861e+01	1.398650e+00	2.017071e-01
795000	-4.432656e+03	-3.347905e+02	3.756719e+01	1.221400e+00	2.534083e-01
796000	-4.445940e+03	-4.255181e+02	5.450853e+01	1.665124e+00	1.676551e-01
797000	-4.454620e+03	-3.656994e+02	4.274363e+01	8.894244e-01	1.787694e-01
798000	-4.435658e+03	-2.570213e+02	2.722678e+01	1.105637e+00	3.146997e-01
799000	-4.427609e+03	-3.138692e+02	3.440773e+01	1.524339e+00	2.768178e-01
800000	-4.463163e+03	-2.962805e+02	3.206617e+01	9.439117e-01	2.769803e-01
801000	-4.446705e+03	-3.398225e+02	3.837666e+01	1.098678e+00	2.393185e-01
802000	-4.451712e+03	-3.977379e+02	4.878379e+01	8.656491e-01	1.881297e-01
803000	-4.446303e+03	-5.467311e+02	8.957398e+01	1.155110e+00	1.005898e-01
804000	-4.461862e+03	-3.821155e+02	4.560974e+01	1.572428e+00	2.202349e-01
805000	-4.462591e+03	-3.967589e+02	4.852853e+01	1.160782e+00	1.897091e-01
806000	-4.456458e+03	-4.196855e+02	5.332820e+01	1.160782e+00	1.656284e-01
807000	-4.449495e+03	-3.155216e+02	3.469285e+01	1.184211e+00	2.456095e-01
808000	-4.452842e+03	-3.571978e+02	4.121703e+01	1.196220e+00	2.065805e-01
809000	-4.458613e+03	-4.520523e+02	6.094879e+01	9.761755e-01	1.236539e-01
810000	-4.460018e+03	-4.436560e+02	5.882871e+01	1.218030e+00	1.375840e-01
811000	-4.437455e+03	-4.220600e+02	5.381492e+01	1.324211e+00	1.370898e-01
812000	-4.441277e+03	-5.111544e+02	7.754429e+01	1.104645e+00	1.262700e-01
813000	-4.440886e+03	-2.834249e+02	3.038707e+01	1.056927e+00	2.894410e-01
814000	-4.440082e+03	-2.450179e+02	2.590063e+01	1.119101e+00	3.235807e-01
815000	-4.446081e+03	-2.499609e+02	2.637619e+01	1.684234e+00	3.394130e-01
816000	-4.452413e+03	-2.526316e+02	2.670052e+01	1.413839e+00	3.347179e-01
817000	-4.439837e+03	-2.297656e+02	2.430276e+01	1.181790e+00	3.444072e-01
818000	-4.446154e+03	-5.030128e+02	7.500494e+01	1.141312e+00	1.188221e-01
819000	-4.447368e+03	-2.211813e+02	2.342311e+01	1.459703e+00	3.711788e-01
820000	-4.450555e+03	-2.024467e+02	2.168778e+01	1.218526e+00	4.077605e-01
821000	-4.457305e+03	-5.111798e+02	7.756798e+01	1.054989e+00	1.052690e-01
822000	-4.468111e+03	-2.522466e+02	2.669065e+01	1.117851e+00	3.415820e-01
823000	-4.468494e+03	-2.556890e+02	2.707504e+01	1.118629e+00	3.377625e-01
824000	-4.453770e+03	-2.481164e+02	2.623123e+01	1.165852e+00	3.171207e-01
825000	-4.437618e+03	-3.755218e+02	4.443137e+01	1.326454e+00	2.238976e-01
826000	-4.433806e+03	-2.966344e+02	3.207151e+01	1.257671e+00	2.774038e-01
827000	-4.430684e+03	-2.867742e+02	3.080812e+01	1.089004e+00	3.266667e-01
828000	-4.451033e+03	-2.209367e+02	2.341750e+01	1.272725e+00	3.420027e-01
829000	-4.460639e+03	-2.396444e+02	2.533206e+01	1.085143e+00	3.473554e-01
830000	-4.465558e+03	-2.478594e+02	2.613958e+01	1.750957e+00	3.979817e-01
831000	-4.458565e+03	-2.164358e+02	2.296586e+01	1.451938e+00	4.293023e-01
832000	-4.463366e+03	-1.624767e+02	1.834583e+01	1.411190e+00	4.782494e-01
833000	-4.455025e+03	-1.661175e+02	1.865240e+01	1.077067e+00	5.056384e-01
834000	-4.453895e+03	-1.641041e+02	1.849795e+01	1.058106e+00	5.272845e-01
835000	-4.444488e+03	-1.062598e+02	1.452514e+01	1.154501e+00	6.152755e-01
836000	-4.440672e+03	-1.137283e+02	1.498108e+01	1.221382e+00	5.856476e-01
837000	-4.442598e+03	-1.322068e+02	1.620551e+01	8.794529e-01	5.560277e-01
838000	-4.442737e+03	-1.328353e+02	1.623288e+01	1.103564e+00	6.385578e-01
839000	-4.440273e+03	-1.080823e+02	1.463399e+01	1.189079e+00	6.367286e-01
840000	-4.442512e+03	-1.601564e+01	9.970435e+00	9.148523e-01	8.125167e-01
841000	-4.445345e+03	-3.932477e+01	1.098267e+01	1.109487e+00	7.837024e-01
842000	-4.448948e+03	-8.690142e+01	1.341243e+01	8.756892e-01	7.220820e-01
843000	-4.442257e+03	-8.161478e+01	1.309825e+01	1.261882e+00	7.218641e-01
844000	-4.451664e+03	-3.393994e+01	1.072003e+01	1.511683e+00	8.501969e-01
845000	-4.446019e+03	-3.591259e+01	1.080885e+01	1.511683e+00	9.129917e-01
846000	-4.450766e+03	-6.039486e+01	1.198402e+01	1.312712e+00	7.804982e-01
847000	-4.444765e+03	-1.216410e+02	1.550397e+01	9.166149e-01	6.334259e-01
848000	-4.453756e+03	-1.440358e+02	1.699812e+01	1.264426e+00	6.868497e-01
849000	-4.457244e+03	-1.231112e+02	1.557310e+01	1.320969e+00	7.145255e-01
850000	-4.452610e+03	-1.022833e+02	1.427376e+01	1.358095e+00	6.528508e-01
851000	-4.454998e+03	-5.281973e+01	1.161600e+01	1.197774e+00	8.917867e-01
852000	-4.460390e+03	4.724632e+00	9.140859e+00	9.325603e-01	1.016323e+00
853000	-4.460037e+03	-1.065398e+01	9.740551e+00	1.127895e+00	9.537354e-01
854000	-4.461951e+03	-2.288180e+01	1.025681e+01	1.012707e+00	9.382738e-01
855000	-4.476622e+03	-3.807615e+01	1.092698e+01	1.076457e+00	9.786067e-01
856000	-4.474891e+03	-4.364543e+01	1.115756e+01	1.652519e+00	9.323657e-01
857000	-4.466160e+03	-6.417426e+01	1.218405e+01	1.132275e+00	7.801604e-01
858000	-4.457387e+03	8.117351e+00	9.007287e+00	1.056675e+00	1.030586e+00
859000	-4.457165e+03	2.043723e+01	8.553785e+00	1.077243e+00	1.000000e+00
860000	-4.458320e+03	-1.947792e+01	1.008379e+01	1.675321e+00	1.000000e+00
861000	-4.458393e+03	7.243985e-01	9.279175e+00	1.344622e+00	8.901721e-01
862000	-4.459782e+03	-2.733552e+01	1.044603e+01	1.096818e+00	8.304331e-01
863000	-4.462804e+03	-2.595255e+01	1.037711e+01	1.296255e+00	9.336589e-01
864000	-4.474918e+03	-1.185557e+01	9.793656e+00	1.030129e+00	9.541523e-01
865000	-4.465823e+03	-4.123556e+01	1.107350e+01	1.051084e+00	9.704123e-01
866000	-4.461787e+03	-1.286899e+01	9.822680e+00	1.336379e+00	9.327852e-01
867000	-4.445622e+03	-4.918396e+01	1.144093e+01	1.193657e+00	9.615336e-01
868000	-4.453972e+03	-1.778655e+01	1.003238e+01	1.205480e+00	9.530650e-01
869000	-4.450564e+03	8.366827e-01	9.280218e+00	1.205480e+00	9.686329e-01
870000	-4.454792e+03	-6.231283e+01	1.209180e+01	1.088855e+00	8.473805e-01
871000	-4.440294e+03	-3.794947e+00	9.460793e+00	1.232517e+00	1.068954e+00
872000	-4.434388e+03	-8.605810e-01	9.339973e+00	1.369201e+00	9.638780e-01
873000	-4.445212e+03	-5.267710e+00	9.523468e+00	1.127537e+00	1.000000e+00
874000	-4.437669e+03	-5.365081e+01	1.164340e+01	1.465310e+00	8.972395e-01
875000	-4.440846e+03	-1.032488e+02	1.435123e+01	1.027491e+00	7.630398e-01
876000	-4.438625e+03	-9.448090e+01	1.382723e+01	1.164765e+00	7.108459e-01
877000	-4.430257e+03	-1.303284e+02	1.604551e+01	1.378672e+00	6.148616e-01
878000	-4.440669e+03	-1.519967e+02	1.756369e+01	1.378672e+00	5.894091e-01
879000	-4.448586e+03	-3.366808e+02	3.788448e+01	1.078237e+00	2.289881e-01
880000	-4.440153e+03	-4.556803e+02	6.171804e+01	1.542215e+00	1.740872e-01
881000	-4.455086e+03	-2.488622e+02	2.633677e+01	9.455022e-01	3.831797e-01
882000	-4.448098e+03	-2.571529e+02	2.722402e+01	1.261640e+00	3.664272e-01
883000	-4.446568e+03	-1.844861e+02	2.014289e+01	9.999267e-01	4.391313e-01
884000	-4.451894e+03	-2.147571e+02	2.285187e+01	9.688408e-01	4.185910e-01
885000	-4.463024e+03	-3.510905e+02	4.016809e+01	1.329158e+00	2.650691e-01
886000	-4.452360e+03	-2.146249e+02	2.279157e+01	1.471597e+00	3.971213e-01
887000	-4.450723e+03	-2.725976e+02	2.899376e+01	1.539850e+00	3.397896e-01
888000	-4.443852e+03	-2.739476e+02	2.922990e+01	9.356997e-01	3.166643e-01
889000	-4.462339e+03	-2.900160e+02	3.121742e+01	1.148743e+00	2.748043e-01
890000	-4.438837e+03	-2.225800e+02	2.360839e+01	9.647096e-01	3.721984e-01
891000	-4.450145e+03	-2.150150e+02	2.286734e+01	1.064191e+00	4.355045e-01
892000	-4.441970e+03	-2.379689e+02	2.514125e+01	1.228219e+00	4.471776e-01
893000	-4.447352e+03	-1.833019e+02	2.001835e+01	1.304337e+00	4.550461e-01
894000	-4.452466e+03	-1.583955e+02	1.804742e+01	1.262901e+00	5.067388e-01
895000	-4.467756e+03	-1.845404e+02	2.013657e+01	1.129542e+00	4.431219e-01
896000	-4.455963e+03	-2.108598e+02	2.243459e+01	1.499430e+00	3.656505e-01
897000	-4.454819e+03	-1.938473e+02	2.091283e+01	1.356465e+00	4.318742e-01
898000	-4.452661e+03	-3.118577e+02	3.413111e+01	1.461583e+00	2.588650e-01
899000	-4.458431e+03	-1.742705e+02	1.924666e+01	1.706323e+00	4.523207e-01
900000	-4.449541e+03	-1.379200e+02	1.654664e+01	1.600538e+00	5.129680e-01
901000	-4.467717e+03	-1.212779e+02	1.544831e+01	1.415021e+00	6.408248e-01
902000	-4.465527e+03	-1.008968e+02	1.418797e+01	1.415021e+00	6.678673e-01
903000	-4.472303e+03	-4.405207e+01	1.118596e+01	1.451256e+00	7.741836e-01
904000	-4.469723e+03	-6.987629e+01	1.245392e+01	1.593217e+00	7.735629e-01
905000	-4.459438e+03	-4.640072e+01	1.130017e+01	1.370978e+00	8.052462e-01
906000	-4.460831e+03	-7.497711e+01	1.273699e+01	1.316778e+00	8.126025e-01
907000	-4.454404e+03	-5.212375e+01	1.156976e+01	1.455555e+00	7.662368e-01
908000	-4.453525e+03	4.257698e+01	7.793733e+00	1.160317e+00	1.083210e+00
909000	-4.442227e+03	-9.310741e+00	9.684640e+00	1.160317e+00	1.000000e+00
910000	-4.446321e+03	-7.312760e+01	1.263223e+01	1.443278e+00	7.910194e-01
911000	-4.442422e+03	-6.690560e+01	1.230684e+01	1.464789e+00	7.470336e-01
912000	-4.459545e+03	-2.812450e+01	1.046995e+01	1.339078e+00	8.538092e-01
913000	-4.452866e+03	-9.355535e+01	1.376899e+01	1.249498e+00	7.522844e-01
914000	-4.441172e+03	-4.699357e+02	6.544064e+01	1.486305e+00	1.453911e-01
915000	-4.463132e+03	-1.293364e+02	1.595722e+01	1.708568e+00	6.436709e-01
916000	-4.456756e+03	-1.100466e+02	1.474488e+01	1.345751e+00	6.644236e-01
917000	-4.460327e+03	-1.276511e+02	1.586939e+01	1.345751e+00	7.187822e-01
918000	-4.457680e+03	-1.148884e+02	1.507559e+01	8.754424e-01	5.944206e-01
919000	-4.472902e+03	-1.605904e+02	1.818977e+01	1.573702e+00	5.067711e-01
920000	-4.467518e+03	-1.688476e+02	1.883610e+01	1.456243e+00	4.939875e-01
921000	-4.482241e+03	-1.385111e+02	1.662009e+01	1.130156e+00	5.052079e-01
922000	-4.464454e+03	-1.812330e+02	1.984781e+01	1.288776e+00	4.758524e-01
923000	-4.455604e+03	-1.531328e+02	1.766027e+01	1.200012e+00	5.154155e-01
924000	-4.465921e+03	-1.715987e+02	1.907654e+01	1.164542e+00	5.773094e-01
925000	-4.462861e+03	-9.042282e+01	1.357167e+01	1.572215e+00	6.520241e-01
926000	-4.459112e+03	-1.138011e+02	1.500216e+01	9.574803e-01	6.304338e-01
927000	-4.451319e+03	-8.559984e+01	1.332819e+01	1.082085e+00	7.101954e-01
928000	-4.447864e+03	-6.497506e+01	1.221567e+01	1.313115e+00	7.693891e-01
929000	-4.439774e+03	-1.183889e+02	1.526864e+01	1.328195e+00	6.476387e-01
930000	-4.431303e+03	-1.410767e+02	1.679218e+01	1.226991e+00	5.498237e-01
931000	-4.454860e+03	-1.639389e+02	1.846410e+01	1.332239e+00	5.106665e-01
932000	-4.462729e+03	-1.578275e+02	1.800430e+01	1.268573e+00	5.730036e-01
933000	-4.453933e+03	-1.048513e+02	1.444124e+01	1.133090e+00	5.428149e-01
934000	-4.447161e+03	-3.971787e+02	4.850281e+01	1.709296e+00	2.133735e-01
935000	-4.452503e+03	-1.682187e+02	1.881592e+01	1.084592e+00	5.575988e-01
936000	-4.455788e+03	-1.643463e+02	1.850624e+01	1.192787e+00	5.023477e-01
937000	-4.455608e+03	-1.748322e+02	1.933328e+01	1.190708e+00	4.770020e-01
938000	-4.476259e+03	-2.381856e+02	2.513987e+01	1.458173e+00	3.675568e-01
939000	-4.451930e+03	-2.315564e+02	2.442810e+01	1.735654e+00	3.702558e-01
940000	-4.433929e+03	-2.591774e+02	2.744206e+01	1.365676e+00	3.236578e-01
941000	-4.428349e+03	-2.623618e+02	2.784245e+01	1.062691e+00	3.099841e-01
942000	-4.447026e+03	-2.647542e+02	2.808460e+01	1.369910e+00	3.130407e-01
943000	-4.467331e+03	-4.133711e+02	5.197965e+01	1.077113e+00	1.665571e-01
944000	-4.460394e+03	-2.924680e+02	3.155901e+01	9.764278e-01	2.537409e-01
945000	-4.446790e+03	-2.723434e+02	2.899745e+01	1.254985e+00	2.754460e-01
946000	-4.452342e+03	-3.092472e+02	3.377468e+01	1.385266e+00	2.559870e-01
947000	-4.453759e+03	-2.999547e+02	3.248517e+01	1.486448e+00	2.688492e-01
948000	-4.453160e+03	-2.642858e+02	2.804491e+01	1.242026e+00	2.908014e-01
949000	-4.452565e+03	-3.615064e+02	4.193802e+01	1.305560e+00	2.559163e-01
950000	-4.462594e+03	-2.930106e+02	3.165139e+01	8.141713e-01	2.761939e-01
951000	-4.461080e+03	-3.152765e+02	3.465812e+01	1.180855e+00	2.606548e-01
952000	-4.469261e+03	-2.435232e+02	2.576151e+01	9.200142e-01	3.010974e-01
953000	-4.447057e+03	-2.820858e+02	3.022316e+01	1.021439e+00	2.745975e-01
954000	-4.467986e+03	-3.301765e+02	3.684971e+01	1.268558e+00	2.611245e-01
955000	-4.473457e+03	-2.886557e+02	3.100803e+01	1.411057e+00	3.161616e-01
956000	-4.437588e+03	-1.937118e+02	2.090123e+01	1.354162e+00	3.809498e-01
957000	-4.443071e+03	-2.092753e+02	2.231164e+01	1.235054e+00	3.910236e-01
958000	-4.439384e+03	-1.662874e+02	1.865333e+01	1.235054e+00	4.271085e-01
959000	-4.468352e+03	-1.924891e+02	2.082016e+01	1.064522e+00	4.309439e-01
960000	-4.458451e+03	-2.086659e+02	2.230023e+01	7.486979e-01	3.166126e-01
961000	-4.434501e+03	-2.590832e+02	2.745279e+01	1.177426e+00	3.256082e-01
962000	-4.445114e+03	-2.417786e+02	2.554802e+01	1.177426e+00	3.746397e-01
963000	-4.446235e+03	-2.067840e+02	2.207374e+01	1.318895e+00	4.052468e-01
964000	-4.444934e+03	-1.682733e+02	1.881856e+01	1.105466e+00	4.134145e-01
965000	-4.450752e+03	-2.691871e+02	2.866001e+01	9.182643e-01	3.411035e-01
966000	-4.432712e+03	-1.905422e+02	2.063841e+01	1.222619e+00	3.994073e-01
967000	-4.437598e+03	-2.051969e+02	2.194640e+01	1.121583e+00	3.995617e-01
968000	-4.434716e+03	-2.034078e+02	2.176638e+01	1.310820e+00	4.019700e-01
969000	-4.473866e+03	-2.783370e+02	2.968623e+01	1.592548e+00	3.814975e-01
970000	-4.462121e+03	-1.795696e+02	1.971461e+01	1.241279e+00	4.472496e-01
971000	-4.461502e+03	-1.545952e+02	1.778797e+01	9.348495e-01	4.370624e-01
972000	-4.438697e+03	-1.325782e+02	1.617310e+01	1.730473e+00	4.986895e-01
973000	-4.441133e+03	-1.407015e+02	1.673674e+01	1.644375e+00	5.990778e-01
974000	-4.446197e+03	-1.048190e+02	1.444743e+01	9.981347e-01	5.521043e-01
975000	-4.438700e+03	-7.847571e+01	1.294181e+01	9.981347e-01	6.992008e-01
976000	-4.455486e+03	-2.015933e+02	2.160530e+01	1.280136e+00	4.570321e-01
977000	-4.448791e+03	-4.847202e+01	1.138758e+01	1.599574e+00	8.574026e-01
978000	-4.452808e+03	-2.904006e+01	1.052857e+01	9.201184e-01	9.004002e-01
979000	-4.460107e+03	-2.014017e+02	2.156486e+01	1.538533e+00	4.520248e-01
980000	-4.465231e+03	-2.422763e+02	2.557979e+01	1.376173e+00	4.231520e-01
981000	-4.465631e+03	-1.307853e+02	1.607350e+01	1.417821e+00	6.077043e-01
982000	-4.452318e+03	-2.517349e+02	2.659288e+01	1.489269e+00	3.653225e-01
983000	-4.464408e+03	-7.305616e+01	1.265293e+01	9.801085e-01	5.851580e-01
984000	-4.460667e+03	-4.326456e+01	1.116236e+01	1.168885e+00	7.452716e-01
985000	-4.459857e+03	-9.987083e+01	1.410583e+01	1.779081e+00	6.607363e-01
986000	-4.451393e+03	-9.908157e+01	1.410154e+01	1.062694e+00	5.709668e-01
987000	-4.444657e+03	-1.625946e+02	1.836456e+01	1.284319e+00	5.292030e-01
988000	-4.463449e+03	-1.355228e+02	1.639475e+01	1.413411e+00	5.659922e-01
989000	-4.474849e+03	-1.266959e+02	1.581469e+01	1.217622e+00	5.495269e-01
990000	-4.443282e+03	-4.727994e+02	6.622874e+01	1.422106e+00	1.296857e-01
991000	-4.455492e+03	-1.620824e+02	1.831624e+01	1.404016e+00	5.004764e-01
992000	-4.457113e+03	-1.680453e+02	1.877110e+01	1.483287e+00	4.956026e-01
993000	-4.446943e+03	-1.992333e+02	2.139824e+01	1.232851e+00	4.214491e-01
994000	-4.434959e+03	-1.987991e+02	2.134876e+01	1.354546e+00	4.236766e-01
995000	-4.436250e+03	-1.994661e+02	2.143467e+01	1.057123e+00	4.603737e-01
996000	-4.438252e+03	-1.791533e+02	1.966266e+01	1.458231e+00	4.480586e-01
997000	-4.458906e+03	-2.769531e+02	2.954800e+01	1.333288e+00	3.764083e-01
998000	-4.461565e+03	-3.874074e+02	4.672972e+01	9.787189e-01	2.048097e-01
999000	-4.455448e+03	-2.359293e+02	2.493811e+01	1.139778e+00	3.232675e-01
1000000	-4.442861e+03	-2.761529e+02	2.940750e+01	1.681493e+00	3.384645e-01
1001000	-4.440623e+03	-1.968116e+02	2.114674e+01	1.650190e+00	4.677550e-01
1002000	-4.439619e+03	-2.461525e+02	2.596568e+01	1.650190e+00	4.259906e-01
1003000	-4.436256e+03	-2.056255e+02	2.193726e+01	1.650190e+00	4.382838e-01
1004000	-4.443760e+03	-1.540056e+02	1.767690e+01	1.847115e+00	5.000643e-01
1005000	-4.464445e+03	-2.331412e+02	2.465921e+01	1.056344e+00	3.868932e-01
1006000	-4.456289e+03	-1.740133e+02	1.926655e+01	1.201300e+00	4.297869e-01
1007000	-4.439933e+03	-1.080545e+02	1.463474e+01	1.149095e+00	5.937205e-01
1008000	-4.448919e+03	-1.831599e+02	2.001627e+01	1.187300e+00	4.811350e-01
1009000	-4.456488e+03	-2.483689e+02	2.623327e+01	1.399686e+00	3.517960e-01
1010000	-4.433981e+03	-2.052610e+02	2.196324e+01	1.001398e+00	3.913285e-01
1011000	-4.435604e+03	-2.106116e+02	2.240561e+01	1.561734e+00	4.542561e-01
1012000	-4.452085e+03	-2.281384e+02	2.414840e+01	1.086474e+00	3.464652e-01
1013000	-4.432107e+03	-1.342111e+02	1.630362e+01	1.437418e+00	5.319786e-01
1014000	-4.437755e+03	-1.383363e+02	1.659363e+01	1.337249e+00	5.625331e-01
1015000	-4.441770e+03	-1.298812e+02	1.602372e+01	1.256964e+00	5.275934e-01
1016000	-4.433355e+03	-1.392482e+02	1.665790e+01	1.322687e+00	5.224499e-01
1017000	-4.450565e+03	-1.056170e+02	1.448656e+01	1.148487e+00	6.204926e-01
1018000	-4.452616e+03	-2.524528e+02	2.667958e+01	1.423893e+00	3.684934e-01
1019000	-4.452928e+03	-1.401051e+02	1.665569e+01	2.211459e+00	5.971988e-01
1020000	-4.439828e+03	-7.903241e+01	1.295866e+01	1.243441e+00	6.615973e-01
1021000	-4.446315e+03	-6.864307e+01	1.240802e+01	1.243441e+00	7.562364e-01
1022000	-4.465189e+03	-1.492056e+02	1.736249e+01	1.349916e+00	5.975273e-01
1023000	-4.468874e+03	-1.816399e+02	1.990646e+01	9.875969e-01	4.973915e-01
1024000	-4.468140e+03	-2.507965e+02	2.651545e+01	1.252649e+00	3.666252e-01
1025000	-4.457118e+03	-2.999478e+02	3.250397e+01	1.340010e+00	2.575680e-01
1026000	-4.447659e+03	-2.102941e+02	2.241950e+01	1.095352e+00	3.505897e-01
1027000	-4.443992e+03	-2.162566e+02	2.298105e+01	1.113892e+00	3.751135e-01
1028000	-4.449682e+03	-1.665774e+02	1.869432e+01	9.985520e-01	4.171517e-01
1029000	-4.464684e+03	-1.992705e+02	2.135345e+01	1.773147e+00	4.142586e-01
1030000	-4.461416e+03	-1.934257e+02	2.087321e+01	1.390246e+00	4.595757e-01
1031000	-4.452064e+03	-2.683425e+02	2.846097e+01	1.752249e+00	3.432135e-01
1032000	-4.454056e+03	-1.477422e+02	1.727164e+01	1.144189e+00	5.312521e-01
1033000	-4.461234e+03	-1.401285e+02	1.671434e+01	1.392349e+00	5.787193e-01
1034000	-4.459356e+03	-1.125537e+02	1.489715e+01	1.392349e+00	6.233952e-01
1035000	-4.456429e+03	-1.659967e+02	1.861852e+01	1.392349e+00	5.496215e-01
1036000	-4.456348e+03	-8.514335e+01	1.330637e+01	1.017746e+00	5.917151e-01
1037000	-4.470307e+03	-1.217375e+02	1.550471e+01	1.001737e+00	5.682579e-01
1038000	-4.454786e+03	-1.622381e+02	1.833417e+01	1.325058e+00	4.940937e-01
1039000	-4.448060e+03	-1.522480e+02	1.762026e+01	8.590790e-01	4.811879e-01
1040000	-4.466432e+03	-1.356541e+02	1.641827e+01	1.201121e+00	5.947358e-01
1041000	-4.444534e+03	-1.360724e+02	1.644345e+01	1.252277e+00	5.499329e-01
1042000	-4.447555e+03	-1.686972e+02	1.883410e+01	1.331455e+00	4.386427e-01
1043000	-4.448592e+03	-1.528972e+02	1.766485e+01	9.022142e-01	4.955723e-01
1044000	-4.466523e+03	-1.186381e+02	1.531174e+01	9.022142e-01	5.212377e-01
1045000	-4.460798e+03	-1.006990e+02	1.417381e+01	1.456150e+00	5.977772e-01
1046000	-4.444018e+03	-1.285819e+02	1.592873e+01	1.382249e+00	5.542443e-01
1047000	-4.449228e+03	-1.587463e+01	9.951822e+00	1.220416e+00	8.751183e-01
1048000	-4.455874e+03	-2.130454e+01	1.018366e+01	1.146327e+00	8.577078e-01
1049000	-4.448675e+03	-3.222100e+01	1.066010e+01	1.133040e+00	8.514364e-01
1050000	-4.433728e+03	-9.095837e+00	9.672194e+00	1.252705e+00	9.931613e-01
1051000	-4.441549e+03	-1.384771e+02	1.661377e+01	1.187349e+00	5.150676e-01
1052000	-4.436585e+03	-5.029229e+00	9.507044e+00	1.301490e+00	1.000000e+00
1053000	-4.425353e+03	-6.825730e+01	1.237759e+01	1.445114e+00	7.239938e-01
1054000	-4.443499e+03	-6.864822e+01	1.239783e+01	1.445114e+00	7.412929e-01
1055000	-4.438543e+03	-5.353738e+01	1.164715e+01	1.274844e+00	8.257075e-01
1056000	-4.447911e+03	-1.252598e+02	1.570472e+01	1.453253e+00	5.765604e-01
1057000	-4.434115e+03	-1.379495e+02	1.657176e+01	1.266576e+00	4.982612e-01
1058000	-4.433896e+03	-1.244323e+02	1.567513e+01	1.077666e+00	5.308032e-01
1059000	-4.448406e+03	-1.227596e+02	1.554748e+01	1.363924e+00	6.324295e-01
1060000	-4.456686e+03	-1.595457e+02	1.813720e+01	1.223124e+00	5.084360e-01
1061000	-4.456051e+03	-1.088835e+02	1.468507e+01	1.156001e+00	6.278856e-01
1062000	-4.474311e+03	-8.687449e+01	1.338771e+01	1.290339e+00	6.749603e-01
1063000	-4.471450e+03	-9.547578e+01	1.389678e+01	9.584941e-01	7.102606e-01
1064000	-4.453444e+03	-6.107891e+01	1.202482e+01	1.183788e+00	6.727057e-01
1065000	-4.466551e+03	1.424018e+01	8.756772e+00	1.672051e+00	9.715844e-01
1066000	-4.462781e+03	-6.853713e+01	1.239536e+01	1.381714e+00	7.744919e-01
1067000	-4.480583e+03	-1.704746e+01	1.000147e+01	1.203930e+00	9.592939e-01
1068000	-4.466114e+03	-8.767297e+00	9.638862e+00	1.749111e+00	1.000000e+00
1069000	-4.462391e+03	3.473664e+00	9.180646e+00	1.145874e+00	9.557550e-01
1070000	-4.470556e+03	-6.996068e+01	1.247692e+01	1.236335e+00	6.907007e-01
1071000	-4.471944e+03	-6.271963e+01	1.210669e+01	1.201436e+00	8.395087e-01
1072000	-4.473342e+03	-1.265430e+01	9.816276e+00	1.277544e+00	9.307551e-01
1073000	-4.451735e+03	-1.290817e+01	9.834892e+00	1.078636e+00	9.599048e-01
1074000	-4.451114e+03	-8.214812e+01	1.312751e+01	1.261129e+00	6.321718e-01
1075000	-4.457681e+03	-5.522965e+01	1.174761e+01	9.129956e-01	8.402812e-01
1076000	-4.449945e+03	-3.012847e+01	1.056505e+01	1.181609e+00	8.802318e-01
1077000	-4.451904e+03	-5.019836e+01	1.150266e+01	9.213240e-01	8.561579e-01
1078000	-4.462686e+03	-8.553605e+00	9.652893e+00	1.187829e+00	9.651145e-01
1079000	-4.464878e+03	-9.759883e+01	1.399808e+01	1.342882e+00	7.256348e-01
1080000	-4.444735e+03	-3.906381e+01	1.094985e+01	1.564059e+00	1.000000e+00
1081000	-4.452242e+03	-5.869238e+01	1.189752e+01	1.342882e+00	7.436093e-01
1082000	-4.475365e+03	-2.843928e+00	9.434290e+00	9.517944e-01	8.235629e-01
1083000	-4.461671e+03	-6.809789e+01	1.238064e+01	1.226860e+00	8.239788e-01
1084000	-4.471668e+03	-4.931289e+01	1.146117e+01	9.000706e-01	7.272753e-01
1085000	-4.468616e+03	-4.735617e+01	1.136777e+01	9.000706e-01	7.724963e-01
1086000	-4.478698e+03	-3.594799e+01	1.082222e+01	1.251376e+00	8.389283e-01
1087000	-4.467708e+03	-4.084917e+01	1.101454e+01	1.941062e+00	8.869050e-01
1088000	-4.448890e+03	-4.088605e+01	1.103522e+01	1.529454e+00	7.911296e-01
1089000	-4.450465e+03	-7.545896e+01	1.277111e+01	1.158512e+00	7.114094e-01
1090000	-4.454948e+03	-8.059081e+01	1.305008e+01	1.119679e+00	6.786463e-01
1091000	-4.456828e+03	-6.727925e+01	1.235190e+01	9.642152e-01	7.114205e-01
1092000	-4.461926e+03	-7.263963e+01	1.261909e+01	1.204369e+00	7.765364e-01
1093000	-4.456852e+03	-1.216756e+02	1.548052e+01	1.313667e+00	6.472384e-01
1094000	-4.446252e+03	-9.470465e+01	1.384168e+01	1.138366e+00	7.056507e-01
1095000	-4.443943e+03	-1.204604e+02	1.540471e+01	1.274539e+00	5.207037e-01
1096000	-4.439860e+03	-1.203877e+02	1.541040e+01	1.113291e+00	5.873721e-01
1097000	-4.440223e+03	-1.659879e+02	1.860645e+01	1.539164e+00	4.924880e-01
1098000	-4.458784e+03	-1.141455e+02	1.500487e+01	1.258619e+00	6.157485e-01
1099000	-4.467422e+03	-1.924967e+02	2.083361e+01	9.171008e-01	4.974571e-01
1100000	-4.452877e+03	-7.068267e+01	1.252716e+01	9.967351e-01	6.400207e-01
1101000	-4.453704e+03	-1.007278e+02	1.417717e+01	1.428374e+00	5.587211e-01
1102000	-4.457185e+03	-9.905944e+01	1.409697e+01	1.118144e+00	6.193213e-01
1103000	-4.449059e+03	-1.379074e+02	1.658160e+01	1.082261e+00	6.028370e-01
1104000	-4.445466e+03	-1.020449e+02	1.426470e+01	1.271748e+00	6.825345e-01
1105000	-4.450595e+03	-1.597521e+02	1.817953e+01	8.704252e-01	5.714412e-01
1106000	-4.451275e+03	-1.374627e+02	1.650859e+01	1.694926e+00	5.637224e-01
1107000	-4.475804e+03	-3.270667e+02	3.639371e+01	1.167942e+00	2.203979e-01
1108000	-4.448519e+03	-1.206321e+02	1.541637e+01	1.264989e+00	5.462389e-01
1109000	-4.456094e+03	-1.802121e+02	1.976899e+01	1.222690e+00	4.865583e-01
1110000	-4.446755e+03	-1.946205e+02	2.099453e+01	1.193585e+00	4.458428e-01
1111000	-4.453921e+03	-2.378438e+02	2.509445e+01	1.551217e+00	4.154209e-01
1112000	-4.444556e+03	-2.782486e+02	2.971734e+01	1.251758e+00	3.539084e-01
1113000	-4.457894e+03	-1.847300e+02	2.015124e+01	1.144470e+00	4.940497e-01
1114000	-4.444562e+03	-1.968116e+02	2.118566e+01	1.208634e+00	4.344019e-01
1115000	-4.448680e+03	-1.195901e+02	1.537012e+01	9.426254e-01	5.861287e-01
1116000	-4.454342e+03	-1.078904e+02	1.463149e+01	1.038144e+00	5.735637e-01
1117000	-4.439279e+03	-1.397019e+02	1.669936e+01	1.180579e+00	6.004611e-01
1118000	-4.461423e+03	-1.201321e+02	1.538573e+01	1.241496e+00	6.713442e-01
1119000	-4.450307e+03	-3.330950e+02	3.732292e+01	1.102942e+00	2.613367e-01
1120000	-4.457365e+03	-1.794144e+02	1.966686e+01	1.668102e+00	4.536196e-01
1121000	-4.458658e+03	-1.759693e+02	1.943815e+01	1.029674e+00	4.667077e-01
1122000	-4.462002e+03	-1.961867e+02	2.112396e+01	1.283996e+00	4.675820e-01
1123000	-4.461541e+03	-1.888210e+02	2.045843e+01	1.604002e+00	4.121724e-01
1124000	-4.456179e+03	-1.921617e+02	2.073641e+01	1.704790e+00	4.179963e-01
1125000	-4.436641e+03	-3.191578e+02	3.526282e+01	8.850552e-01	2.330700e-01
1126000	-4.458853e+03	-2.695119e+02	2.868182e+01	1.059759e+00	3.504176e-01
1127000	-4.462635e+03	-2.799675e+02	2.984131e+01	1.967463e+00	3.197119e-01
1128000	-4.464088e+03	-2.932053e+02	3.161384e+01	1.295179e+00	2.934649e-01
1129000	-4.449026e+03	-2.308554e+02	2.439042e+01	1.405803e+00	3.517209e-01
1130000	-4.448836e+03	-2.158833e+02	2.291751e+01	1.405803e+00	3.841475e-01
1131000	-4.455306e+03	-2.504613e+02	2.646861e+01	1.342932e+00	3.780329e-01
1132000	-4.458442e+03	-3.735759e+02	4.411150e+01	1.132132e+00	2.256026e-01
1133000	-4.455963e+03	-1.937456e+02	2.091124e+01	1.272988e+00	4.771831e-01
1134000	-4.472257e+03	-6.517056e+01	1.222771e+01	1.272988e+00	7.564363e-01
1135000	-4.470976e+03	-7.931077e+01	1.294682e+01	1.740645e+00	8.165202e-01
1136000	-4.467051e+03	-5.158004e+01	1.155607e+01	1.195033e+00	8.036206e-01
1137000	-4.476700e+03	-3.689126e+01	1.087515e+01	1.028306e+00	9.684254e-01
1138000	-4.468754e+03	-3.243339e+01	1.067672e+01	9.728889e-01	1.000000e+00
1139000	-4.470445e+03	-1.052936e+01	9.713601e+00	1.665383e+00	1.000000e+00
1140000	-4.472353e+03	-1.123268e+01	9.745959e+00	1.573958e+00	9.599539e-01
1141000	-4.463922e+03	-1.011595e+01	9.709318e+00	1.357368e+00	9.331571e-01
1142000	-4.447865e+03	-5.491461e+01	1.171383e+01	1.286695e+00	8.787666e-01
1143000	-4.452685e+03	-8.058329e+01	1.303042e+01	1.472879e+00	8.200860e-01
1144000	-4.458144e+03	-1.612849e+01	9.961614e+00	1.239244e+00	8.333372e-01
1145000	-4.455707e+03	-4.402538e+01	1.119606e+01	1.208947e+00	8.050669e-01
1146000	-4.470113e+03	-1.215839e+01	9.803697e+00	1.088079e+00	8.438280e-01
1147000	-4.461466e+03	-4.245074e+01	1.113327e+01	9.789984e-01	8.337181e-01
1148000	-4.462267e+03	-6.297033e+01	1.210432e+01	1.498873e+00	7.383530e-01
1149000	-4.460499e+03	-7.489627e+01	1.270821e+01	1.777283e+00	7.781157e-01
1150000	-4.461521e+03	-6.717858e+01	1.233474e+01	1.196102e+00	8.394171e-01
1151000	-4.457355e+03	-4.183570e+01	1.109302e+01	1.230078e+00	9.081138e-01
1152000	-4.462908e+03	-4.663400e+01	1.132445e+01	1.091026e+00	7.903471e-01
1153000	-4.455294e+03	-1.201468e+02	1.538306e+01	1.297894e+00	6.927494e-01
1154000	-4.456822e+03	-1.097814e+02	1.469598e+01	1.875986e+00	6.670332e-01
1155000	-4.449664e+03	-1.510321e+02	1.750512e+01	1.214901e+00	4.870832e-01
1156000	-4.455032e+03	-1.889887e+02	2.050600e+01	1.214216e+00	4.537960e-01
1157000	-4.439682e+03	-2.177779e+02	2.312409e+01	1.144146e+00	4.461112e-01
1158000	-4.459359e+03	-1.270299e+02	1.582757e+01	1.356769e+00	5.462328e-01
1159000	-4.463386e+03	-1.620600e+02	1.831187e+01	1.438872e+00	4.686093e-01
1160000	-4.470105e+03	-1.365600e+02	1.647281e+01	1.312294e+00	5.377077e-01
1161000	-4.448615e+03	-1.786323e+02	1.961737e+01	1.490497e+00	4.480538e-01
1162000	-4.456516e+03	-3.342196e+01	1.072285e+01	9.308531e-01	7.642168e-01
1163000	-4.459003e+03	-5.954794e+00	9.559460e+00	9.132372e-01	8.674008e-01
1164000	-4.457293e+03	-7.862257e+00	9.636072e+00	9.132372e-01	8.280304e-01
1165000	-4.473325e+03	-3.337107e+01	1.070809e+01	1.209101e+00	8.764668e-01
1166000	-4.459776e+03	1.172116e+01	8.859800e+00	1.396913e+00	1.057096e+00
1167000	-4.459928e+03	3.475360e+01	8.045549e+00	1.390355e+00	1.000000e+00
1168000	-4.463986e+03	-1.416654e+01	9.893050e+00	9.279277e-01	9.493027e-01
1169000	-4.456182e+03	5.834724e+00	9.085935e+00	1.262326e+00	1.000000e+00
1170000	-4.446487e+03	-9.528350e+00	9.689782e+00	1.251080e+00	9.867859e-01
1171000	-4.490834e+03	-2.094612e+02	2.229834e+01	1.564261e+00	4.774897e-01
1172000	-4.438289e+03	9.950826e+00	8.921342e+00	1.513623e+00	1.000000e+00
1173000	-4.438170e+03	-5.801827e+01	1.187184e+01	1.185561e+00	7.354430e-01
1174000	-4.437622e+03	-6.673381e+01	1.229117e+01	1.597804e+00	7.397691e-01
1175000	-4.459220e+03	-1.713903e+02	1.905575e+01	1.217788e+00	5.859603e-01
1176000	-4.435729e+03	-4.449790e+01	1.120266e+01	1.540478e+00	9.232761e-01
1177000	-4.435055e+03	-1.012196e+02	1.422103e+01	1.180554e+00	6.661708e-01
1178000	-4.442549e+03	-6.289196e+01	1.212864e+01	9.403543e-01	7.411107e-01
1179000	-4.475386e+03	-6.225164e+01	1.209115e+01	1.040596e+00	6.529349e-01
1180000	-4.452144e+03	-6.612246e+01	1.226991e+01	1.400604e+00	8.906327e-01
1181000	-4.456178e+03	-1.561883e+01	9.955544e+00	8.752636e-01	8.385799e-01
1182000	-4.451014e+03	-2.564974e+01	1.035239e+01	1.563547e+00	9.300999e-01
1183000	-4.455554e+03	-3.049269e+01	1.057286e+01	1.369226e+00	8.875310e-01
1184000	-4.450147e+03	3.525219e+00	9.182930e+00	1.034888e+00	1.119710e+00
1185000	-4.451767e+03	1.280314e+00	9.257553e+00	1.346085e+00	1.000000e+00
1186000	-4.454013e+03	-3.547599e+01	1.078914e+01	1.511425e+00	1.000000e+00
1187000	-4.470006e+03	-9.624064e+00	9.704866e+00	9.750895e-01	1.094794e+00
1188000	-4.463333e+03	-1.031162e+01	9.706672e+00	1.618177e+00	1.067170e+00
1189000	-4.475705e+03	-6.034280e+00	9.557497e+00	1.041808e+00	8.530385e-01
1190000	-4.446884e+03	-8.167883e+00	9.634388e+00	1.260647e+00	1.000000e+00
1191000	-4.459965e+03	-1.027451e+02	1.431627e+01	1.107908e+00	7.083886e-01
1192000	-4.450049e+03	-1.820725e+02	1.988630e+01	1.663323e+00	5.020082e-01
1193000	-4.462740e+03	2.198959e+01	8.511085e+00	7.201965e-01	8.304318e-01
1194000	-4.429429e+03	-6.767372e+01	1.234055e+01	1.578456e+00	8.708808e-01
1195000	-4.449160e+03	-1.108494e+02	1.480442e+01	1.183409e+00	6.030802e-01
1196000	-4.429022e+03	-1.144938e+02	1.503468e+01	1.131577e+00	6.499948e-01
1197000	-4.442392e+03	-4.025068e+01	1.102618e+01	1.089980e+00	7.470089e-01
1198000	-4.464823e+03	-7.112116e+01	1.254094e+01	1.172193e+00	7.580780e-01
1199000	-4.457202e+03	-1.917052e+00	9.389550e+00	1.160761e+00	8.870962e-01
1200000	-4.465538e+03	-1.959693e+02	2.106676e+01	1.717701e+00	4.067123e-01
1201000	-4.437862e+03	-1.037287e+02	1.437826e+01	1.056957e+00	6.738432e-01
1202000	-4.456430e+03	-1.141569e+02	1.498649e+01	1.563621e+00	6.414288e-01
1203000	-4.462126e+03	-5.021778e+01	1.147535e+01	1.509115e+00	8.261529e-01
1204000	-4.472714e+03	-3.683086e+01	1.087160e+01	1.045934e+00	8.308155e-01
1205000	-4.464725e+03	2.348659e+01	8.445178e+00	1.079966e+00	1.000000e+00
1206000	-4.453839e+03	-1.249070e+01	9.806299e+00	1.356958e+00	1.034154e+00
1207000	-4.448386e+03	-1.114048e+02	1.484458e+01	1.090145e+00	6.654868e-01
1208000	-4.455092e+03	-1.333682e+02	1.623238e+01	1.643888e+00	5.678191e-01
1209000	-4.456425e+03	-1.476079e+02	1.725499e+01	1.241084e+00	5.550443e-01
1210000	-4.467172e+03	-1.803890e+02	1.976433e+01	1.456286e+00	4.479049e-01
1211000	-4.452709e+03	-9.761217e+01	1.401220e+01	1.114899e+00	7.733262e-01
1212000	-4.450087e+03	-5.799895e+01	1.186024e+01	1.400046e+00	8.514757e-01
1213000	-4.442319e+03	-2.053887e+02	2.193592e+01	1.428087e+00	4.350536e-01
1214000	-4.473481e+03	-6.115565e+01	1.203255e+01	1.106701e+00	7.820955e-01
1215000	-4.470624e+03	-4.516643e+01	1.124948e+01	1.211661e+00	8.233833e-01
1216000	-4.458018e+03	-1.030124e+02	1.431626e+01	1.375278e+00	6.356437e-01
1217000	-4.466697e+03	-6.852111e+01	1.238614e+01	1.543635e+00	6.824130e-01
1218000	-4.447646e+03	-5.780666e+01	1.185894e+01	1.234127e+00	7.405955e-01
1219000	-4.458639e+03	-8.910581e+01	1.351097e+01	1.328133e+00	6.405016e-01
1220000	-4.457261e+03	-2.058288e+02	2.198497e+01	1.331599e+00	4.332187e-01
1221000	-4.475529e+03	-1.775795e+02	1.958020e+01	8.927930e-01	4.400708e-01
1222000	-4.443780e+03	-8.531925e+01	1.329678e+01	1.366191e+00	6.451130e-01
1223000	-4.431078e+03	-1.808281e+02	1.978981e+01	1.586138e+00	5.085319e-01
1224000	-4.424455e+03	-1.800845e+02	1.978179e+01	9.397671e-01	4.360512e-01
1225000	-4.468126e+03	-1.746405e+02	1.933367e+01	9.940441e-01	4.463586e-01
1226000	-4.470672e+03	-1.819566e+02	1.992515e+01	1.078991e+00	4.686658e-01
1227000	-4.445949e+03	-1.888734e+02	2.048334e+01	1.364168e+00	4.163989e-01
1228000	-4.449683e+03	-1.984270e+02	2.132788e+01	1.217396e+00	3.984557e-01
1229000	-4.447439e+03	-2.124799e+02	2.258319e+01	1.533359e+00	4.125218e-01
1230000	-4.455251e+03	-2.232586e+02	2.361919e+01	1.533359e+00	3.798686e-01
1231000	-4.493372e+03	-3.535593e+02	4.050493e+01	1.776832e+00	2.254285e-01
1232000	-4.470952e+03	-1.990543e+02	2.139357e+01	1.106268e+00	4.063127e-01
1233000	-4.471357e+03	-2.202174e+02	2.334287e+01	1.320466e+00	4.297604e-01
1234000	-4.468682e+03	-2.679478e+02	2.846535e+01	1.320466e+00	3.356670e-01
1235000	-4.473319e+03	-3.322506e+02	3.710920e+01	1.646710e+00	2.475475e-01
1236000	-4.459737e+03	-3.062614e+02	3.340122e+01	1.083100e+00	2.802944e-01
1237000	-4.458217e+03	-2.902841e+02	3.123436e+01	1.285986e+00	3.091465e-01
1238000	-4.465957e+03	-3.005956e+02	3.263315e+01	1.030842e+00	3.103406e-01
1239000	-4.463493e+03	-3.041221e+02	3.312531e+01	9.455641e-01	2.639705e-01
1240000	-4.454910e+03	-3.131808e+02	3.435182e+01	1.228506e+00	2.579589e-01
1241000	-4.443824e+03	-3.958610e+02	4.831914e+01	1.312855e+00	1.996372e-01
1242000	-4.452409e+03	-3.200310e+02	3.536493e+01	1.059790e+00	2.355249e-01
1243000	-4.446648e+03	-2.843478e+02	3.045130e+01	1.470894e+00	3.237312e-01
1244000	-4.453106e+03	-2.873127e+02	3.086121e+01	1.212435e+00	2.719152e-01
1245000	-4.465689e+03	-2.949943e+02	3.186803e+01	1.152725e+00	2.866827e-01
1246000	-4.445877e+03	-2.790706e+02	2.982652e+01	1.190021e+00	2.735915e-01
1247000	-4.445092e+03	-2.646533e+02	2.805603e+01	1.514033e+00	3.046481e-01
1248000	-4.460597e+03	-1.926982e+02	2.085934e+01	8.223290e-01	3.600252e-01
1249000	-4.447806e+03	-2.316236e+02	2.443828e+01	1.702732e+00	4.040004e-01
1250000	-4.470666e+03	-2.235122e+02	2.368009e+01	1.167967e+00	4.029854e-01
1251000	-4.449159e+03	-1.346758e+02	1.633017e+01	1.512144e+00	5.473172e-01
1252000	-4.451576e+03	-2.026429e+02	2.171630e+01	1.099111e+00	4.517987e-01
1253000	-4.462428e+03	-2.770401e+02	2.958032e+01	1.156896e+00	3.192381e-01
1254000	-4.474226e+03	-1.635399e+02	1.844421e+01	1.191650e+00	4.387130e-01
1255000	-4.468341e+03	-2.942395e+02	3.179020e+01	9.877196e-01	3.441819e-01
1256000	-4.467196e+03	-1.879967e+02	2.044993e+01	8.794489e-01	4.169184e-01
1257000	-4.460471e+03	-2.049290e+02	2.187656e+01	1.619139e+00	4.107303e-01
1258000	-4.455108e+03	-1.797086e+02	1.972857e+01	1.210403e+00	4.339580e-01
1259000	-4.472893e+03	-3.718643e+02	4.381351e+01	1.063585e+00	2.095614e-01
1260000	-4.454321e+03	-2.917205e+02	3.139460e+01	1.488497e+00	3.010891e-01
1261000	-4.468302e+03	-3.071838e+02	3.351128e+01	1.211566e+00	2.717085e-01
1262000	-4.460757e+03	-3.168414e+02	3.484973e+01	1.414402e+00	2.645533e-01
1263000	-4.467048e+03	-2.130649e+02	2.263497e+01	1.568166e+00	3.899894e-01
1264000	-4.476576e+03	-2.438101e+02	2.574156e+01	1.393368e+00	4.004926e-01
1265000	-4.457879e+03	-2.527116e+02	2.671979e+01	1.320126e+00	4.095456e-01
1266000	-4.449333e+03	-2.290219e+02	2.422010e+01	1.257161e+00	3.991059e-01
1267000	-4.458032e+03	-2.410127e+02	2.547431e+01	1.106487e+00	3.355435e-01
1268000	-4.470401e+03	-2.721869e+02	2.900505e+01	1.035376e+00	3.437058e-01
1269000	-4.470056e+03	-2.660805e+02	2.818856e+01	1.806429e+00	3.098454e-01
1270000	-4.468569e+03	-2.938209e+02	3.168501e+01	1.368461e+00	2.916960e-01
1271000	-4.463483e+03	-2.644231e+02	2.799699e+01	1.791111e+00	3.199292e-01
1272000	-4.457071e+03	-2.785879e+02	2.970949e+01	1.654734e+00	3.530376e-01
1273000	-4.446858e+03	-2.832804e+02	3.035585e+01	1.160219e+00	2.764973e-01
1274000	-4.454810e+03	-2.635607e+02	2.791208e+01	1.660127e+00	3.016352e-01
1275000	-4.448724e+03	-2.689021e+02	2.856692e+01	1.416889e+00	3.174930e-01
1276000	-4.435707e+03	-2.361162e+02	2.494735e+01	1.237613e+00	3.221606e-01
1277000	-4.444924e+03	-4.538543e+02	6.133352e+01	1.242081e+00	1.519434e-01
1278000	-4.447132e+03	-2.818334e+02	3.010418e+01	1.719754e+00	2.590595e-01
1279000	-4.433799e+03	-3.069940e+02	3.349950e+01	1.106588e+00	2.770497e-01
1280000	-4.435633e+03	-2.767798e+02	2.955386e+01	1.112255e+00	2.776334e-01
1281000	-4.440937e+03	-2.898241e+02	3.114774e+01	1.495603e+00	3.022088e-01
1282000	-4.444478e+03	-2.627720e+02	2.782505e+01	1.623409e+00	3.137590e-01
1283000	-4.442527e+03	-2.536165e+02	2.685936e+01	9.712210e-01	3.251176e-01
1284000	-4.445195e+03	-2.636465e+02	2.796574e+01	1.283456e+00	3.128777e-01
1285000	-4.455058e+03	-2.393532e+02	2.528056e+01	1.283456e+00	3.450508e-01
1286000	-4.448253e+03	-2.925073e+02	3.150652e+01	1.417136e+00	2.941368e-01
1287000	-4.433616e+03	-2.871117e+02	3.080932e+01	1.417136e+00	2.875737e-01
1288000	-4.423916e+03	-2.395311e+02	2.526755e+01	1.585236e+00	3.546149e-01
1289000	-4.427591e+03	-2.738839e+02	2.913550e+01	1.651316e+00	2.950241e-01
1290000	-4.437672e+03	-3.071099e+02	3.354619e+01	8.863431e-01	2.373895e-01
1291000	-4.433458e+03	-2.808571e+02	3.001225e+01	1.480583e+00	2.511394e-01
1292000	-4.422913e+03	-3.415651e+02	3.859319e+01	1.480583e+00	2.507635e-01
1293000	-4.447601e+03	-3.197020e+02	3.522777e+01	1.669467e+00	2.769560e-01
1294000	-4.440255e+03	-2.910831e+02	3.137071e+01	1.034703e+00	2.796135e-01
1295000	-4.442394e+03	-2.572570e+02	2.726802e+01	9.768943e-01	2.889774e-01
1296000	-4.448735e+03	-2.589508e+02	2.741850e+01	1.345887e+00	3.378082e-01
1297000	-4.456398e+03	-2.568761e+02	2.716210e+01	1.532997e+00	3.226026e-01
1298000	-4.465959e+03	-2.413472e+02	2.547511e+01	1.433461e+00	3.489243e-01
1299000	-4.459689e+03	-2.093503e+02	2.230386e+01	1.393906e+00	3.619553e-01
1300000	-4.445750e+03	-2.345375e+02	2.478005e+01	1.277081e+00	3.316197e-01
1301000	-4.439094e+03	-2.475068e+02	2.615025e+01	1.300165e+00	4.002981e-01
1302000	-4.447193e+03	-1.874824e+02	2.032640e+01	1.819453e+00	4.707037e-01
1303000	-4.452556e+03	-1.751278e+02	1.934303e+01	1.365320e+00	4.993688e-01
1304000	-4.447111e+03	-1.525433e+02	1.760476e+01	1.365320e+00	4.858579e-01
1305000	-4.451441e+03	-1.633915e+02	1.840558e+01	1.546146e+00	4.603571e-01
1306000	-4.448201e+03	-4.108057e+02	5.137777e+01	1.343836e+00	1.825434e-01
1307000	-4.444139e+03	-2.053840e+02	2.195638e+01	1.199460e+00	4.066068e-01
1308000	-4.461350e+03	-3.716546e+02	4.370665e+01	1.445720e+00	2.106164e-01
1309000	-4.460861e+03	-2.286882e+02	2.417026e+01	1.418718e+00	4.377549e-01
1310000	-4.459391e+03	-2.310534e+02	2.440916e+01	1.419203e+00	4.072310e-01
1311000	-4.460783e+03	-2.190730e+02	2.324898e+01	1.144793e+00	4.056565e-01
1312000	-4.459408e+03	-2.100938e+02	2.239603e+01	1.146734e+00	3.769821e-01
1313000	-4.459556e+03	-2.450181e+02	2.592385e+01	9.036623e-01	3.174527e-01
1314000	-4.454624e+03	-2.211341e+02	2.340154e+01	1.633974e+00	3.486845e-01
1315000	-4.453870e+03	-2.020063e+02	2.162870e+01	1.433232e+00	3.961967e-01
1316000	-4.449824e+03	-1.987402e+02	2.135702e+01	1.202688e+00	3.961967e-01
1317000	-4.464240e+03	-1.243116e+02	1.567689e+01	9.300634e-01	5.033416e-01
1318000	-4.480809e+03	-1.129217e+02	1.491405e+01	1.488880e+00	6.319367e-01
1319000	-4.470010e+03	-7.512627e+01	1.272305e+01	1.728029e+00	7.136467e-01
1320000	-4.451642e+03	-6.567202e+01	1.223399e+01	1.651461e+00	7.149278e-01
1321000	-4.441871e+03	-3.442958e+01	1.074932e+01	1.349056e+00	8.745378e-01
1322000	-4.453823e+03	-4.120728e+00	9.467963e+00	1.377271e+00	8.923360e-01
1323000	-4.441498e+03	1.972367e+01	8.577803e+00	1.121060e+00	9.915156e-01
1324000	-4.441573e+03	2.209515e+01	8.493059e+00	1.121060e+00	1.034272e+00
1325000	-4.451279e+03	5.628561e+00	9.102121e+00	1.043284e+00	1.000000e+00
1326000	-4.459751e+03	3.067767e+01	8.191487e+00	1.173302e+00	1.000000e+00
1327000	-4.462249e+03	6.225482e-01	9.279496e+00	1.438212e+00	9.569748e-01
1328000	-4.444929e+03	-2.699500e+01	1.041628e+01	1.438212e+00	9.881519e-01
1329000	-4.454964e+03	1.704574e+01	8.662253e+00	1.458837e+00	1.000000e+00
1330000	-4.467426e+03	5.303822e+01	7.459050e+00	1.178805e+00	1.000000e+00
1331000	-4.472446e+03	-2.993872e+01	1.055778e+01	1.156265e+00	9.215798e-01
1332000	-4.469543e+03	-5.749847e+01	1.185009e+01	1.104465e+00	8.160389e-01
1333000	-4.456116e+03	-5.294034e+01	1.161177e+01	1.405378e+00	8.269184e-01
1334000	-4.457823e+03	-9.789298e+01	1.402063e+01	1.251687e+00	6.288430e-01
1335000	-4.443004e+03	-8.626900e+01	1.336030e+01	1.175390e+00	6.950413e-01
1336000	-4.436540e+03	-3.172722e+01	1.063806e+01	1.134030e+00	8.177255e-01
1337000	-4.436208e+03	-4.854921e+01	1.138555e+01	1.719399e+00	9.063156e-01
1338000	-4.426334e+03	-3.532396e+01	1.078766e+01	1.392131e+00	8.179998e-01
1339000	-4.466184e+03	-2.562898e+01	1.037876e+01	9.347510e-01	9.246577e-01
1340000	-4.471667e+03	-9.860972e+01	1.406885e+01	1.146466e+00	7.582036e-01
1341000	-4.456146e+03	-1.237812e+02	1.562807e+01	1.146890e+00	6.767034e-01
1342000	-4.455768e+03	-1.324761e+02	1.618666e+01	1.427597e+00	5.690066e-01
1343000	-4.463203e+03	-9.955723e+01	1.412170e+01	1.196208e+00	6.199582e-01
1344000	-4.462315e+03	-6.484853e+01	1.221518e+01	1.196208e+00	7.859323e-01
1345000	-4.459563e+03	-2.912452e+01	1.052950e+01	9.833219e-01	8.271846e-01
1346000	-4.453042e+03	-7.549072e+01	1.276921e+01	1.225831e+00	7.457434e-01
1347000	-4.456936e+03	-2.752950e+01	1.044497e+01	1.315224e+00	7.901536e-01
1348000	-4.451346e+03	-9.982358e+01	1.414416e+01	1.082207e+00	6.628957e-01
1349000	-4.438764e+03	-1.216853e+02	1.547312e+01	1.437952e+00	6.447434e-01
1350000	-4.462028e+03	-1.675624e+02	1.874817e+01	1.293521e+00	5.586565e-01
1351000	-4.458637e+03	-1.740400e+02	1.922766e+01	1.712721e+00	4.568520e-01
1352000	-4.476240e+03	-3.097987e+02	3.390676e+01	9.946868e-01	2.835721e-01
1353000	-4.446977e+03	-8.492425e+01	1.329964e+01	9.196352e-01	6.087755e-01
1354000	-4.455808e+03	-1.078167e+02	1.463100e+01	9.724027e-01	5.378796e-01
1355000	-4.460139e+03	-7.367653e+01	1.268266e+01	1.039069e+00	6.138441e-01
1356000	-4.455168e+03	-1.774775e+02	1.953597e+01	1.333528e+00	4.493317e-01
1357000	-4.462390e+03	-1.386608e+02	1.662566e+01	1.199626e+00	4.960794e-01
1358000	-4.457956e+03	-1.593653e+02	1.813205e+01	1.110847e+00	5.202026e-01
1359000	-4.459257e+03	-2.809866e+01	1.047563e+01	1.183635e+00	8.423774e-01
1360000	-4.456843e+03	5.799705e-01	9.299871e+00	9.567523e-01	9.037209e-01
1361000	-4.445729e+03	-1.321233e+02	1.617311e+01	1.275575e+00	5.896114e-01
1362000	-4.455574e+03	3.415782e+00	9.177580e+00	1.283572e+00	1.000000e+00
1363000	-4.459310e+03	3.943949e+01	7.902737e+00	9.812760e-01	1.000000e+00
1364000	-4.457035e+03	-6.209812e+00	9.557390e+00	1.220005e+00	8.848545e-01
1365000	-4.439080e+03	-8.779631e+01	1.343827e+01	1.309906e+00	6.675194e-01
1366000	-4.450284e+03	-1.505084e+02	1.745078e+01	1.436685e+00	5.493313e-01
1367000	-4.458444e+03	-1.129945e+01	9.740476e+00	1.775206e+00	9.269755e-01
1368000	-4.458981e+03	-1.518545e+02	1.755205e+01	1.395401e+00	4.537977e-01
1369000	-4.449078e+03	-2.062281e+02	2.202374e+01	1.307822e+00	4.657778e-01
1370000	-4.474206e+03	-4.468682e+01	1.122711e+01	1.208090e+00	8.625741e-01
1371000	-4.473485e+03	-5.285593e+00	9.509564e+00	1.494531e+00	9.551302e-01
1372000	-4.446889e+03	-1.979302e+02	2.130606e+01	9.664253e-01	4.034401e-01
1373000	-4.458906e+03	-1.035368e+00	9.360357e+00	1.023105e+00	8.377186e-01
1374000	-4.460504e+03	-7.384284e+01	1.267824e+01	1.288731e+00	6.810654e-01
1375000	-4.452964e+03	-5.655895e+01	1.177383e+01	1.709131e+00	7.839972e-01
1376000	-4.450402e+03	3.325621e+01	8.109537e+00	9.959705e-01	1.000000e+00
1377000	-4.445947e+03	-1.791527e+01	1.004353e+01	1.068794e+00	9.193757e-01
1378000	-4.448909e+03	2.264878e-01	9.308084e+00	1.099321e+00	8.479344e-01
1379000	-4.455472e+03	-2.046663e+01	1.013666e+01	1.413969e+00	8.621330e-01
1380000	-4.459316e+03	-5.512437e+01	1.171662e+01	1.439622e+00	8.366141e-01
1381000	-4.470638e+03	-6.639183e+01	1.226817e+01	1.703996e+00	7.936278e-01
1382000	-4.459644e+03	-2.807188e+01	1.047761e+01	1.111652e+00	9.572518e-01
1383000	-4.454970e+03	-2.999914e+01	1.056105e+01	1.142669e+00	8.799864e-01
1384000	-4.437498e+03	-4.791883e+01	1.135781e+01	1.672384e+00	8.652027e-01
1385000	-4.440260e+03	2.044365e+01	8.558479e+00	9.397848e-01	1.000000e+00
1386000	-4.422074e+03	-4.741853e+01	1.135085e+01	1.318724e+00	8.538900e-01
1387000	-4.422136e+03	-7.157274e+01	1.257190e+01	1.033979e+00	7.774944e-01
1388000	-4.423710e+03	-7.657780e+01	1.282187e+01	1.328236e+00	6.539648e-01
1389000	-4.439308e+03	-1.289942e+02	1.596737e+01	1.213965e+00	5.814123e-01
1390000	-4.451717e+03	-2.329102e+02	2.461163e+01	1.289756e+00	4.000348e-01
1391000	-4.446923e+03	-2.217788e+02	2.347618e+01	1.513250e+00	3.804616e-01
1392000	-4.452532e+03	-2.515567e+02	2.658960e+01	1.340771e+00	3.707881e-01
1393000	-4.465430e+03	-2.356296e+02	2.487177e+01	1.480681e+00	3.647037e-01
1394000	-4.466515e+03	-1.888397e+02	2.050635e+01	1.061016e+00	3.594896e-01
1395000	-4.475558e+03	-1.744295e+02	1.927137e+01	1.557457e+00	4.047670e-01
1396000	-4.470522e+03	-2.041501e+02	2.188269e+01	7.729947e-01	3.999278e-01
1397000	-4.465840e+03	-2.543312e+02	2.691964e+01	1.146367e+00	3.334355e-01
1398000	-4.473495e+03	-2.604725e+02	2.763535e+01	9.710242e-01	2.985130e-01
1399000	-4.443445e+03	-3.128180e+02	3.431424e+01	1.129959e+00	2.378618e-01
1400000	-4.467839e+03	-1.858780e+02	2.026489e+01	9.425645e-01	3.588656e-01
1401000	-4.463526e+03	-3.459726e+02	3.932166e+01	1.364672e+00	2.448360e-01
1402000	-4.476731e+03	-2.238876e+02	2.374310e+01	9.046267e-01	3.836477e-01
1403000	-4.491082e+03	-2.453653e+02	2.591228e+01	1.358245e+00	3.507689e-01
1404000	-4.435592e+03	-2.145267e+02	2.279478e+01	1.339487e+00	4.017658e-01
1405000	-4.470011e+03	-1.835393e+02	2.003522e+01	1.339487e+00	4.285279e-01
1406000	-4.464217e+03	-2.091692e+02	2.230116e+01	1.241899e+00	3.673394e-01
1407000	-4.463907e+03	-2.006749e+02	2.144076e+01	2.197683e+00	4.088004e-01
1408000	-4.465306e+03	-2.197115e+02	2.333172e+01	9.294420e-01	3.656178e-01
1409000	-4.470801e+03	-2.002277e+02	2.149288e+01	1.167385e+00	4.154225e-01
1410000	-4.462165e+03	-2.329111e+02	2.460396e+01	1.365582e+00	3.525761e-01
1411000	-4.463859e+03	-1.502172e+02	1.744140e+01	1.274393e+00	5.022127e-01
1412000	-4.456034e+03	-1.639198e+02	1.845700e+01	1.405376e+00	5.089839e-01
1413000	-4.456725e+03	-1.188487e+02	1.530638e+01	1.196597e+00	5.661707e-01
1414000	-4.462728e+03	-7.654717e+01	1.282728e+01	1.196597e+00	7.664935e-01
1415000	-4.446264e+03	-3.617078e+01	1.082430e+01	1.428257e+00	8.718854e-01
1416000	-4.442372e+03	-9.152356e+01	1.364245e+01	1.427729e+00	6.179458e-01
1417000	-4.458583e+03	-1.408076e+02	1.674230e+01	1.670842e+00	6.289987e-01
1418000	-4.464944e+03	-4.566654e+01	1.128127e+01	1.036966e+00	7.465586e-01
1419000	-4.447485e+03	-5.255224e+01	1.159286e+01	1.407116e+00	7.593248e-01
1420000	-4.448124e+03	-6.699945e+01	1.231464e+01	1.407116e+00	8.303323e-01
1421000	-4.444802e+03	-5.466366e+01	1.169403e+01	1.440389e+00	8.280139e-01
1422000	-4.444403e+03	-5.253347e+01	1.159600e+01	1.323589e+00	8.010589e-01
1423000	-4.455431e+03	-3.440537e+01	1.075525e+01	1.192964e+00	8.339734e-01
1424000	-4.454975e+03	-4.370727e+01	1.117213e+01	1.402413e+00	7.687801e-01
1425000	-4.455911e+03	-8.240995e+01	1.314421e+01	1.218868e+00	8.178356e-01
1426000	-4.449711e+03	-4.753796e+01	1.136126e+01	1.218868e+00	8.843972e-01
1427000	-4.478279e+03	-2.860437e+01	1.047938e+01	1.603835e+00	9.687372e-01
1428000	-4.478657e+03	-5.354806e+01	1.166010e+01	1.019668e+00	9.091945e-01
1429000	-4.486276e+03	-1.988390e+01	1.011950e+01	1.236200e+00	9.520219e-01
1430000	-4.477278e+03	-1.906337e+00	9.386165e+00	1.236200e+00	9.434997e-01
1431000	-4.472039e+03	3.679506e+00	9.169561e+00	1.228674e+00	1.027707e+00
1432000	-4.473651e+03	-7.230532e+00	9.587515e+00	1.488715e+00	8.689821e-01
1433000	-4.465524e+03	-3.989291e+01	1.100144e+01	1.269456e+00	8.046347e-01
1434000	-4.454591e+03	-7.833068e+01	1.293496e+01	9.797233e-01	7.901886e-01
1435000	-4.462536e+03	-2.185714e+01	1.021207e+01	1.032938e+00	9.075469e-01
1436000	-4.456719e+03	-9.734150e+01	1.400627e+01	9.454742e-01	6.578289e-01
1437000	-4.454602e+03	-7.353404e+01	1.268006e+01	9.454742e-01	5.788847e-01
1438000	-4.444929e+03	-1.560446e+02	1.789200e+01	9.861052e-01	5.652441e-01
1439000	-4.454227e+03	-1.551286e+02	1.781548e+01	1.097724e+00	5.577954e-01
1440000	-4.455178e+03	-1.133405e+02	1.494704e+01	1.378530e+00	6.189508e-01
1441000	-4.460146e+03	-8.628310e+01	1.336788e+01	1.053736e+00	6.792122e-01
1442000	-4.457915e+03	-2.069655e+01	1.015759e+01	1.150889e+00	8.438363e-01
1443000	-4.461992e+03	4.985881e+00	9.131372e+00	9.194078e-01	9.689483e-01
1444000	-4.450233e+03	-4.252432e+00	9.491353e+00	9.194078e-01	1.011463e+00
1445000	-4.456931e+03	-4.079128e+01	1.104120e+01	1.305221e+00	9.342021e-01
1446000	-4.447548e+03	-5.934992e+01	1.194106e+01	1.126803e+00	8.649439e-01
1447000	-4.447255e+03	-1.312863e+01	9.841985e+00	1.126803e+00	9.808571e-01
1448000	-4.449094e+03	-6.186603e+01	1.205199e+01	1.431013e+00	8.942114e-01
1449000	-4.454937e+03	-2.133571e+01	1.018795e+01	1.076858e+00	8.402191e-01
1450000	-4.455148e+03	-3.968772e+00	9.479825e+00	9.261322e-01	1.092861e+00
1451000	-4.445873e+03	4.197430e+00	9.156805e+00	1.043365e+00	1.066043e+00
1452000	-4.439796e+03	-4.404199e+01	1.120080e+01	1.124361e+00	8.297131e-01
1453000	-4.443472e+03	-2.595556e+01	1.037851e+01	1.266965e+00	1.000000e+00
1454000	-4.443707e+03	-8.912252e+01	1.352210e+01	1.147632e+00	7.357685e-01
1455000	-4.456259e+03	-2.931609e+02	3.158135e+01	1.498750e+00	3.110034e-01
1456000	-4.449120e+03	-4.730058e+01	1.134596e+01	1.303772e+00	7.538364e-01
1457000	-4.449177e+03	-4.176257e+01	1.110635e+01	8.696234e-01	7.188235e-01
1458000	-4.427167e+03	-2.634829e+02	2.795752e+01	1.190656e+00	3.582942e-01
1459000	-4.459049e+03	-1.106111e+02	1.478638e+01	1.237189e+00	5.636720e-01
1460000	-4.456229e+03	-1.156540e+02	1.512746e+01	8.183349e-01	5.709800e-01
1461000	-4.460877e+03	-2.478819e+02	2.620212e+01	1.198471e+00	3.219215e-01
1462000	-4.443151e+03	-1.451543e+02	1.706548e+01	1.434841e+00	5.480333e-01
1463000	-4.453191e+03	-1.325583e+02	1.620566e+01	1.228700e+00	5.982083e-01
1464000	-4.443311e+03	-7.930773e+01	1.297206e+01	1.271531e+00	6.414170e-01
1465000	-4.460054e+03	-7.727990e+01	1.287608e+01	1.020676e+00	8.358111e-01
1466000	-4.466373e+03	-4.352260e+01	1.118714e+01	8.967579e-01	6.957862e-01
1467000	-4.458702e+03	-9.632897e+01	1.393595e+01	1.137867e+00	8.201927e-01
1468000	-4.463300e+03	-2.196774e+00	9.388167e+00	1.475672e+00	1.102722e+00
1469000	-4.460779e+03	4.606506e+01	7.690765e+00	8.478593e-01	1.000000e+00
1470000	-4.464964e+03	-7.377175e+01	1.266742e+01	1.421967e+00	8.481957e-01
1471000	-4.448806e+03	-7.247408e+01	1.262770e+01	8.757110e-01	7.743658e-01
1472000	-4.440037e+03	-6.662051e+01	1.229751e+01	1.361093e+00	7.770129e-01
1473000	-4.440059e+03	-4.435030e+00	9.481310e+00	1.354971e+00	9.333169e-01
1474000	-4.440552e+03	4.237733e+01	7.803058e+00	1.074463e+00	1.162679e+00
1475000	-4.464160e+03	2.402735e+01	8.432057e+00	9.105884e-01	1.000000e+00
1476000	-4.462737e+03	4.461969e+01	7.735429e+00	9.105884e-01	9.522579e-01
1477000	-4.446845e+03	-9.785089e-01	9.355861e+00	1.081036e+00	1.000000e+00
1478000	-4.454915e+03	-1.561784e+01	9.955768e+00	8.689052e-01	8.488673e-01
1479000	-4.463098e+03	-6.665586e+01	1.228482e+01	1.643445e+00	8.185610e-01
1480000	-4.459760e+03	-9.546363e+01	1.386785e+01	1.445292e+00	7.379438e-01
1481000	-4.466690e+03	-2.565722e+01	1.035596e+01	1.488638e+00	9.503628e-01
1482000	-4.471912e+03	-1.801891e+01	1.002245e+01	1.674575e+00	9.312756e-01
1483000	-4.476849e+03	-3.030572e+01	1.057332e+01	1.171822e+00	9.378461e-01
1484000	-4.484324e+03	-7.638445e+01	1.282362e+01	1.102192e+00	6.954593e-01
1485000	-4.461822e+03	-6.313901e+01	1.213291e+01	1.103174e+00	7.329612e-01
1486000	-4.468297e+03	-1.026481e+02	1.431961e+01	9.550828e-01	6.466641e-01
1487000	-4.474541e+03	-9.207510e+01	1.368301e+01	1.268748e+00	7.776293e-01
1488000	-4.479153e+03	-8.320868e+01	1.318511e+01	1.274016e+00	6.623921e-01
1489000	-4.498918e+03	-8.100051e+01	1.306103e+01	1.328671e+00	7.197297e-01
1490000	-4.480381e+03	-1.103550e+02	1.479058e+01	9.131027e-01	5.806884e-01
1491000	-4.466128e+03	-2.823095e+02	3.023982e+01	1.112414e+00	3.466707e-01
1492000	-4.501581e+03	-1.593328e+02	1.813108e+01	1.091195e+00	5.777671e-01
1493000	-4.496022e+03	-1.461763e+02	1.714582e+01	1.330976e+00	5.574530e-01
1494000	-4.456398e+03	-2.460756e+02	2.603194e+01	9.600929e-01	3.445106e-01
1495000	-4.470524e+03	-4.085389e+01	1.106350e+01	8.853709e-01	7.861364e-01
1496000	-4.465426e+03	-5.387739e+01	1.167679e+01	1.007036e+00	7.526076e-01
1497000	-4.451856e+03	-1.361506e+02	1.643383e+01	1.470662e+00	5.666462e-01
1498000	-4.460582e+03	-1.063379e+02	1.451833e+01	1.344882e+00	6.718090e-01
1499000	-4.449023e+03	-4.302978e+01	1.114051e+01	1.402700e+00	8.762663e-01
1500000	-4.458192e+03	-2.864416e+01	1.049780e+01	1.223709e+00	8.671991e-01
1501000	-4.448543e+03	-4.782139e+01	1.136553e+01	1.412442e+00	8.443108e-01
1502000	-4.451157e+03	-4.615353e-01	9.348300e+00	7.572502e-01	8.594846e-01
1503000	-4.448933e+03	-1.277029e+02	1.585906e+01	1.553463e+00	7.016624e-01
1504000	-4.441116e+03	8.194635e+00	8.996493e+00	1.265844e+00	8.887820e-01
1505000	-4.437651e+03	-3.278613e+01	1.068161e+01	1.216088e+00	9.083678e-01
1506000	-4.447972e+03	-3.106322e+01	1.059399e+01	1.462415e+00	8.060127e-01
1507000	-4.455857e+03	-5.652510e+01	1.181731e+01	7.936187e-01	7.099236e-01
1508000	-4.470270e+03	-1.182037e+02	1.526293e+01	1.232677e+00	5.998028e-01
1509000	-4.461339e+03	-1.409822e+02	1.677644e+01	1.357208e+00	5.998028e-01
1510000	-4.456011e+03	-1.588113e+02	1.806438e+01	1.453573e+00	5.634767e-01
1511000	-4.457754e+03	-1.585733e+02	1.805049e+01	1.399899e+00	4.762940e-01
1512000	-4.452490e+03	-1.649988e+02	1.855533e+01	1.209949e+00	4.918525e-01
1513000	-4.460969e+03	-1.649534e+02	1.855181e+01	1.209949e+00	4.849244e-01
1514000	-4.463560e+03	-1.066177e+02	1.453794e+01	1.301430e+00	5.908958e-01
1515000	-4.457073e+03	-8.193882e+01	1.309740e+01	1.601509e+00	7.443453e-01
1516000	-4.463673e+03	-8.610786e+01	1.335455e+01	1.117193e+00	7.329486e-01
1517000	-4.456308e+03	-9.491469e+01	1.385175e+01	1.174428e+00	7.085626e-01
1518000	-4.462762e+03	-4.232754e+01	1.110582e+01	1.446066e+00	7.801758e-01
1519000	-4.454439e+03	-5.968862e+01	1.196292e+01	1.027998e+00	8.098076e-01
1520000	-4.453800e+03	-6.119483e+01	1.201809e+01	1.433459e+00	7.266426e-01
1521000	-4.459722e+03	-1.242234e+02	1.566038e+01	1.094388e+00	6.355810e-01
1522000	-4.455443e+03	-1.627526e+02	1.834782e+01	1.661076e+00	4.876604e-01
1523000	-4.449258e+03	-1.114334e+02	1.482257e+01	1.473974e+00	6.503840e-01
1524000	-4.455585e+03	-5.683630e+01	1.178051e+01	1.850793e+00	8.180528e-01
1525000	-4.453211e+03	-5.976392e+01	1.195266e+01	1.308422e+00	7.775946e-01
1526000	-4.451434e+03	-7.778345e+00	9.610391e+00	1.467039e+00	8.995328e-01
1527000	-4.444472e+03	-8.144649e+01	1.307494e+01	1.519906e+00	7.067274e-01
1528000	-4.443034e+03	-3.820681e+02	4.561497e+01	1.497266e+00	2.069553e-01
1529000	-4.468268e+03	-1.036433e+02	1.435984e+01	1.278570e+00	6.755635e-01
1530000	-4.434767e+03	-3.510442e+02	4.020949e+01	1.033588e+00	2.487745e-01
1531000	-4.470931e+03	-9.844127e+01	1.406240e+01	1.087773e+00	7.164408e-01
1532000	-4.465639e+03	-1.260339e+02	1.578122e+01	1.063264e+00	5.881356e-01
1533000	-4.472207e+03	-1.382260e+02	1.658512e+01	1.349874e+00	5.200109e-01
1534000	-4.451500e+03	-3.621073e+02	4.210403e+01	9.496138e-01	2.143116e-01
1535000	-4.457192e+03	-1.751470e+02	1.935754e+01	1.204614e+00	5.065294e-01
1536000	-4.462220e+03	-2.559142e+02	2.707747e+01	1.322131e+00	3.399751e-01
1537000	-4.465737e+03	-2.055196e+02	2.197736e+01	1.105581e+00	4.209888e-01
1538000	-4.470097e+03	-1.626772e+02	1.839743e+01	9.381246e-01	4.405372e-01
1539000	-4.452073e+03	-4.327196e+02	5.615625e+01	1.613933e+00	1.699278e-01
1540000	-4.482018e+03	-1.730547e+02	1.916659e+01	1.490732e+00	5.612892e-01
1541000	-4.470762e+03	-1.721009e+02	1.908531e+01	1.556556e+00	5.324926e-01
1542000	-4.450631e+03	-8.676846e+01	1.338294e+01	1.269651e+00	6.596560e-01
1543000	-4.469135e+03	-4.168562e+01	1.105689e+01	1.859916e+00	8.701466e-01
1544000	-4.464999e+03	-5.635465e+01	1.179605e+01	1.053926e+00	7.382842e-01
1545000	-4.456814e+03	-2.043630e+01	1.012861e+01	1.573531e+00	7.692959e-01
1546000	-4.448758e+03	-6.021678e+01	1.197196e+01	1.375323e+00	8.320848e-01
1547000	-4.453118e+03	-5.517625e+01	1.174409e+01	9.313144e-01	7.038292e-01
1548000	-4.450429e+03	-1.635204e+02	1.844398e+01	1.175156e+00	4.430543e-01
1549000	-4.447308e+03	-1.359642e+02	1.644044e+01	1.187861e+00	5.397806e-01
1550000	-4.453538e+03	-2.299242e+02	2.431818e+01	1.187861e+00	4.002052e-01
1551000	-4.457965e+03	-2.280231e+02	2.411103e+01	1.343566e+00	3.936125e-01
1552000	-4.458602e+03	-2.850854e+02	3.060016e+01	1.032914e+00	2.757435e-01
1553000	-4.463157e+03	-2.561833e+02	2.711398e+01	1.266973e+00	3.366347e-01
1554000	-4.458428e+03	-2.404203e+02	2.541855e+01	1.041223e+00	3.562739e-01
1555000	-4.445934e+03	-1.997485e+02	2.144632e+01	1.209113e+00	4.825349e-01
1556000	-4.455767e+03	-1.343237e+02	1.633691e+01	1.061227e+00	5.084549e-01
1557000	-4.449589e+03	-2.066645e+02	2.205525e+01	1.400795e+00	4.279675e-01
1558000	-4.430670e+03	-3.534025e+02	4.059591e+01	1.076976e+00	2.338067e-01
1559000	-4.436473e+03	-3.211655e+02	3.548184e+01	1.397151e+00	2.412755e-01
1560000	-4.456663e+03	-1.500667e+02	1.742442e+01	1.357340e+00	5.577373e-01
1561000	-4.451667e+03	-1.113893e+02	1.484598e+01	1.051951e+00	5.636336e-01
1562000	-4.448737e+03	-6.570170e+01	1.225152e+01	1.338678e+00	7.009152e-01
1563000	-4.438945e+03	-6.249467e+01	1.209168e+01	1.273214e+00	7.257671e-01
1564000	-4.438572e+03	-8.121561e+01	1.308634e+01	1.080357e+00	7.313423e-01
1565000	-4.434079e+03	-5.532054e+01	1.174549e+01	1.047213e+00	8.557949e-01
1566000	-4.446147e+03	-1.732115e+01	1.002028e+01	1.028481e+00	8.577878e-01
1567000	-4.433823e+03	4.321301e+01	7.777294e+00	1.028481e+00	1.162096e+00
1568000	-4.437136e+03	-1.218363e+00	9.351291e+00	1.437630e+00	9.961481e-01
1569000	-4.457723e+03	-6.842794e+01	1.240003e+01	1.182474e+00	8.607663e-01
1570000	-4.450900e+03	-1.064912e+02	1.452126e+01	1.449783e+00	6.705047e-01
1571000	-4.442072e+03	-1.305468e+02	1.608827e+01	9.593660e-01	6.369133e-01
1572000	-4.464723e+03	-1.983188e+02	2.129428e+01	1.487922e+00	4.416656e-01
1573000	-4.451439e+03	-2.024923e+02	2.168372e+01	1.309107e+00	3.739196e-01
1574000	-4.456345e+03	-1.120027e+02	1.484762e+01	1.638898e+00	6.202152e-01
1575000	-4.445777e+03	-1.512430e+02	1.752262e+01	1.186341e+00	6.115914e-01
1576000	-4.466087e+03	-1.735789e+02	1.923212e+01	1.196022e+00	4.747799e-01
1577000	-4.453447e+03	-1.942030e+02	2.092830e+01	1.534642e+00	4.998264e-01
1578000	-4.435163e+03	-5.901418e+01	1.192913e+01	1.030068e+00	7.347174e-01
1579000	-4.453760e+03	-1.227983e+02	1.556334e+01	1.158263e+00	5.209920e-01
1580000	-4.454846e+03	-1.609719e+02	1.821933e+01	1.565859e+00	4.900864e-01
1581000	-4.467555e+03	-2.039569e+02	2.183877e+01	1.062434e+00	4.152912e-01
1582000	-4.455229e+03	-3.365364e+02	3.785228e+01	1.139473e+00	2.364122e-01
1583000	-4.479928e+03	-2.027403e+02	2.170711e+01	1.298157e+00	4.830769e-01
1584000	-4.476334e+03	-2.268979e+02	2.403408e+01	9.867822e-01	4.160020e-01
1585000	-4.480184e+03	-2.016266e+02	2.160641e+01	1.301138e+00	3.988817e-01
1586000	-4.465665e+03	-2.552355e+02	2.703448e+01	1.025918e+00	3.047816e-01
1587000	-4.466162e+03	-2.672032e+02	2.837936e+01	1.304490e+00	3.568630e-01
1588000	-4.477275e+03	-2.413750e+02	2.548418e+01	1.375720e+00	3.936188e-01
1589000	-4.467088e+03	-2.136765e+02	2.274165e+01	1.050113e+00	3.935663e-01
1590000	-4.457025e+03	-1.482464e+02	1.731366e+01	1.065797e+00	4.953387e-01
1591000	-4.466688e+03	-1.563160e+02	1.792924e+01	7.588090e-01	4.542741e-01
1592000	-4.440490e+03	-4.182105e+02	5.290078e+01	1.643688e+00	1.701238e-01
1593000	-4.475413e+03	-1.333614e+02	1.625006e+01	1.376185e+00	5.491433e-01
1594000	-4.467501e+03	-1.118552e+02	1.485245e+01	1.413511e+00	6.008426e-01
1595000	-4.454567e+03	-7.786917e+00	9.622552e+00	1.173416e+00	9.286374e-01
1596000	-4.452203e+03	-4.791578e+01	1.137769e+01	1.251163e+00	8.077651e-01
1597000	-4.466387e+03	-1.380145e+02	1.658850e+01	1.089546e+00	5.611021e-01
1598000	-4.469110e+03	-7.311999e+00	9.598721e+00	1.291039e+00	8.851065e-01
1599000	-4.456959e+03	-1.514348e+02	1.751285e+01	1.511921e+00	5.353502e-01
1600000	-4.457108e+03	-8.680357e+01	1.339557e+01	1.078847e+00	6.782225e-01
1601000	-4.467893e+03	-6.118410e+01	1.199597e+01	1.863515e+00	8.504462e-01
1602000	-4.446637e+03	-5.281744e+01	1.161541e+01	1.207641e+00	7.365297e-01
1603000	-4.441100e+03	1.020559e+01	8.915329e+00	1.419942e+00	9.960359e-01
1604000	-4.432092e+03	1.063132e+01	8.912796e+00	1.062094e+00	1.000000e+00
1605000	-4.438751e+03	6.592044e+00	9.075713e+00	7.739390e-01	9.895510e-01
1606000	-4.445334e+03	-3.728617e+01	1.087490e+01	1.428753e+00	8.439227e-01
1607000	-4.449021e+03	-6.672540e+01	1.230970e+01	1.229006e+00	7.086967e-01
1608000	-4.455487e+03	-8.530181e+01	1.328476e+01	1.565267e+00	7.265869e-01
1609000	-4.444853e+03	-7.439088e+00	9.601307e+00	1.353758e+00	1.000000e+00
1610000	-4.444957e+03	-1.693398e+01	9.983321e+00	1.524517e+00	9.839250e-01
1611000	-4.448933e+03	1.357614e+01	8.800414e+00	1.148524e+00	1.000000e+00
1612000	-4.449923e+03	1.952795e+00	9.242193e+00	1.070356e+00	1.000000e+00
1613000	-4.490197e+03	-2.084971e+02	2.225897e+01	1.024732e+00	4.123458e-01
1614000	-4.479308e+03	-8.017821e+01	1.301337e+01	1.381125e+00	7.515062e-01
1615000	-4.465705e+03	-1.283302e+01	9.834211e+00	1.020028e+00	8.155351e-01
1616000	-4.449885e+03	-7.785422e+01	1.289263e+01	1.287738e+00	6.723638e-01
1617000	-4.458725e+03	-1.810002e+02	1.984105e+01	1.137705e+00	5.426467e-01
1618000	-4.459818e+03	-1.876879e+02	2.037478e+01	1.454265e+00	4.737506e-01
1619000	-4.464185e+03	-9.852512e+01	1.406501e+01	1.127157e+00	7.155025e-01
1620000	-4.473580e+03	-2.579516e+02	2.733208e+01	1.106670e+00	3.208105e-01
1621000	-4.465594e+03	-1.506735e+02	1.748596e+01	1.118944e+00	4.817192e-01
1622000	-4.457779e+03	-1.692616e+02	1.890973e+01	9.343992e-01	5.061218e-01
1623000	-4.473710e+03	-2.146803e+02	2.282801e+01	1.143086e+00	3.933522e-01
1624000	-4.462714e+03	-8.823490e+01	1.348463e+01	9.242030e-01	6.501401e-01
1625000	-4.449718e+03	-8.565508e+01	1.333739e+01	9.722433e-01	6.115282e-01
1626000	-4.461305e+03	-7.896363e+01	1.293190e+01	1.669281e+00	6.794347e-01
1627000	-4.458294e+03	-8.513500e+01	1.328625e+01	1.371595e+00	6.626072e-01
1628000	-4.471081e+03	-2.444363e+01	1.033158e+01	8.384038e-01	7.968509e-01
1629000	-4.454610e+03	-5.450194e+01	1.169674e+01	1.223316e+00	7.872250e-01
1630000	-4.453919e+03	-5.002577e+01	1.145622e+01	1.716223e+00	7.708195e-01
1631000	-4.460428e+03	-1.081337e+02	1.465775e+01	8.520963e-01	6.669222e-01
1632000	-4.459987e+03	-9.243937e+01	1.371269e+01	1.114352e+00	7.695349e-01
1633000	-4.446388e+03	-1.905732e+02	2.064899e+01	1.130502e+00	4.337667e-01
1634000	-4.451529e+03	-7.277460e+01	1.262787e+01	1.173014e+00	6.385861e-01
1635000	-4.438562e+03	-1.567036e+02	1.790095e+01	1.525233e+00	4.902135e-01
1636000	-4.444565e+03	-1.062719e+02	1.453364e+01	1.026450e+00	6.152378e-01
1637000	-4.450649e+03	-1.852947e+02	2.020280e+01	1.095814e+00	4.736036e-01
1638000	-4.447729e+03	-7.210503e+01	1.259037e+01	1.215019e+00	8.984685e-01
1639000	-4.440584e+03	-1.428323e+01	9.894551e+00	1.008363e+00	9.801633e-01
1640000	-4.445441e+03	-6.832096e+00	9.583063e+00	1.201271e+00	1.071325e+00
1641000	-4.444387e+03	-3.335047e+01	1.072196e+01	8.791789e-01	1.000000e+00
1642000	-4.441149e+03	9.237681e+00	8.956809e+00	1.278924e+00	1.000000e+00
1643000	-4.451407e+03	6.250043e-01	9.296498e+00	9.983920e-01	8.651196e-01
1644000	-4.446794e+03	-8.214768e+01	1.314017e+01	1.030052e+00	7.811530e-01
1645000	-4.453548e+03	-5.158789e+01	1.153183e+01	1.705090e+00	9.026258e-01
1646000	-4.445467e+03	-2.698269e+01	1.043494e+01	9.978962e-01	9.281499e-01
1647000	-4.451388e+03	-4.980640e+01	1.148396e+01	9.183997e-01	7.393331e-01
1648000	-4.457039e+03	-1.850068e+02	2.018572e+01	1.010868e+00	4.690894e-01
1649000	-4.457461e+03	-2.051390e+01	1.013595e+01	1.478029e+00	8.679946e-01
1650000	-4.460828e+03	-6.681267e+00	9.575488e+00	1.239398e+00	9.761962e-01
1651000	-4.456568e+03	1.484567e+01	8.761065e+00	9.494853e-01	9.803038e-01
1652000	-4.460155e+03	-2.379595e+01	1.030684e+01	7.638556e-01	9.743850e-01
1653000	-4.451733e+03	1.359685e+01	8.793844e+00	1.306219e+00	1.000000e+00
1654000	-4.459630e+03	-2.729831e+01	1.045102e+01	9.454238e-01	1.000000e+00
1655000	-4.473303e+03	-1.144409e+01	9.780847e+00	9.314064e-01	9.557637e-01
1656000	-4.463325e+03	1.443659e+01	8.761019e+00	1.359842e+00	1.141309e+00
1657000	-4.470247e+03	3.726738e+01	7.966230e+00	1.242534e+00	1.283502e+00
1658000	-4.470641e+03	-2.004933e+00	9.363880e+00	1.902762e+00	1.000000e+00
1659000	-4.468414e+03	-3.885300e+01	1.094469e+01	1.465907e+00	9.093590e-01
1660000	-4.465843e+03	4.085955e+01	7.854349e+00	1.027810e+00	1.153193e+00
1661000	-4.451059e+03	1.247347e+01	8.839201e+00	1.200684e+00	9.514753e-01
1662000	-4.459949e+03	-1.473278e+01	9.895767e+00	1.428529e+00	9.386828e-01
1663000	-4.448003e+03	-4.217822e+00	9.470163e+00	1.418854e+00	1.049298e+00
1664000	-4.444378e+03	-2.984073e+01	1.055014e+01	1.231535e+00	8.099354e-01
1665000	-4.461853e+03	-7.323552e+01	1.265317e+01	1.155041e+00	7.604072e-01
1666000	-4.475521e+03	-8.617903e+01	1.332846e+01	1.656458e+00	6.793425e-01
1667000	-4.455043e+03	-1.943561e+01	1.010068e+01	1.232838e+00	8.769411e-01
1668000	-4.458481e+03	-3.834293e+01	1.093645e+01	1.135977e+00	8.146190e-01
1669000	-4.490068e+03	-7.076384e+01	1.250205e+01	1.558104e+00	8.600884e-01
1670000	-4.466905e+03	-9.679319e+01	1.394471e+01	1.451687e+00	6.641292e-01
1671000	-4.477942e+03	-1.314992e+02	1.613666e+01	1.192064e+00	5.917700e-01
1672000	-4.457828e+03	-2.610832e+02	2.771419e+01	8.958325e-01	3.143370e-01
1673000	-4.443564e+03	-9.892304e+01	1.408002e+01	1.269816e+00	6.475126e-01
1674000	-4.464682e+03	-2.284609e+02	2.418818e+01	1.013234e+00	3.767746e-01
1675000	-4.450494e+03	-1.105495e+02	1.477617e+01	1.340898e+00	5.807033e-01
1676000	-4.460421e+03	-7.410227e+01	1.267458e+01	1.617209e+00	7.329818e-01
1677000	-4.455185e+03	-1.879449e+01	1.007682e+01	1.157109e+00	8.188653e-01
1678000	-4.448734e+03	-6.085650e+01	1.201498e+01	1.157109e+00	7.888227e-01
1679000	-4.447611e+03	-3.912430e+01	1.096164e+01	1.367213e+00	7.826287e-01
1680000	-4.458554e+03	-2.321276e+02	2.453799e+01	1.227723e+00	3.968044e-01
1681000	-4.453901e+03	1.800861e+00	9.220507e+00	1.783575e+00	1.032178e+00
1682000	-4.447040e+03	-8.192873e+00	9.630560e+00	1.380597e+00	9.551812e-01
1683000	-4.451526e+03	4.949566e+00	9.115148e+00	1.380597e+00	9.577838e-01
1684000	-4.442444e+03	-1.101313e+01	9.751656e+00	1.214743e+00	1.000000e+00
1685000	-4.441492e+03	-1.427171e+01	9.887857e+00	1.158594e+00	8.725219e-01
1686000	-4.450027e+03	-1.504753e+02	1.747869e+01	1.020454e+00	5.820232e-01
1687000	-4.473153e+03	-1.580817e+02	1.804205e+01	1.020454e+00	5.326277e-01
1688000	-4.480076e+03	-1.761655e+02	1.941888e+01	1.463978e+00	4.658330e-01
1689000	-4.495345e+03	-1.588296e+02	1.806997e+01	1.397540e+00	5.961877e-01
1690000	-4.477579e+03	-1.476782e+02	1.727112e+01	1.087453e+00	4.622513e-01
1691000	-4.454544e+03	-3.329247e+02	3.719023e+01	1.793561e+00	2.520387e-01
1692000	-4.477735e+03	-1.182815e+02	1.527714e+01	1.087453e+00	5.640832e-01
1693000	-4.463317e+03	-1.286994e+02	1.595616e+01	1.087453e+00	5.198493e-01
1694000	-4.459499e+03	-1.366094e+02	1.645860e+01	1.568561e+00	5.906854e-01
1695000	-4.471702e+03	-3.667235e+02	4.286180e+01	1.244680e+00	2.049713e-01
1696000	-4.459303e+03	-1.384986e+02	1.663946e+01	8.385170e-01	5.583957e-01
1697000	-4.453311e+03	-1.190981e+02	1.532968e+01	1.081731e+00	6.297015e-01
1698000	-4.441963e+03	-4.854471e+01	1.141711e+01	1.052861e+00	6.834589e-01
1699000	-4.451081e+03	-1.178115e+02	1.524048e+01	1.192966e+00	6.804136e-01
1700000	-4.464111e+03	-3.868588e+02	4.655055e+01	1.362350e+00	2.130918e-01
1701000	-4.450472e+03	-4.316384e+02	5.600725e+01	1.180015e+00	1.461087e-01
1702000	-4.457769e+03	-1.590699e+02	1.813300e+01	8.028606e-01	4.712457e-01
1703000	-4.458723e+03	-1.869880e+02	2.033935e+01	1.172270e+00	4.861499e-01
1704000	-4.456792e+03	-1.748223e+02	1.932178e+01	1.323499e+00	4.707993e-01
1705000	-4.467884e+03	-4.060024e+02	5.042224e+01	1.104126e+00	1.976103e-01
1706000	-4.439048e+03	-2.482803e+02	2.623332e+01	1.310598e+00	3.743457e-01
1707000	-4.445918e+03	-3.025194e+02	3.285628e+01	1.310598e+00	3.003355e-01
1708000	-4.468014e+03	-3.018028e+02	3.275884e+01	1.310598e+00	2.683056e-01
1709000	-4.450650e+03	-2.735680e+02	2.913236e+01	1.361405e+00	3.272935e-01
1710000	-4.436742e+03	-2.649920e+02	2.814513e+01	1.089241e+00	3.222728e-01
1711000	-4.454921e+03	-2.871867e+02	3.080816e+01	1.501154e+00	2.832290e-01
1712000	-4.468497e+03	-3.460843e+02	3.942388e+01	8.482913e-01	2.464188e-01
1713000	-4.462399e+03	-3.142146e+02	3.450892e+01	1.160672e+00	2.714638e-01
1714000	-4.459118e+03	-3.403326e+02	3.843380e+01	1.248938e+00	2.559654e-01
1715000	-4.449670e+03	-2.993133e+02	3.246226e+01	1.015299e+00	2.343604e-01
1716000	-4.453132e+03	-4.192278e+02	5.327111e+01	9.637168e-01	1.889848e-01
1717000	-4.447159e+03	-3.734869e+02	4.411691e+01	1.013348e+00	1.805670e-01
1718000	-4.444400e+03	-3.524855e+02	4.043684e+01	1.110273e+00	2.390386e-01
1719000	-4.473646e+03	-2.878726e+02	3.092954e+01	1.239130e+00	2.490814e-01
1720000	-4.459934e+03	-3.782232e+02	4.498208e+01	1.040923e+00	1.873822e-01
1721000	-4.447535e+03	-4.012544e+02	4.937431e+01	1.459368e+00	1.901006e-01
1722000	-4.477823e+03	-4.150866e+02	5.237130e+01	9.669159e-01	1.563461e-01
1723000	-4.456194e+03	-2.733195e+02	2.910406e+01	1.347034e+00	3.516729e-01
1724000	-4.460647e+03	-2.889618e+02	3.101006e+01	1.701428e+00	2.887822e-01
1725000	-4.441467e+03	-1.615481e+02	1.830543e+01	1.011236e+00	4.005154e-01
1726000	-4.448404e+03	-1.997374e+02	2.144837e+01	1.174944e+00	4.402691e-01
1727000	-4.462973e+03	-4.274261e+02	5.504599e+01	1.184068e+00	1.772846e-01
1728000	-4.449866e+03	-1.921921e+02	2.080575e+01	9.337123e-01	4.733932e-01
1729000	-4.463998e+03	-1.823819e+02	1.995568e+01	1.136786e+00	5.067069e-01
1730000	-4.453845e+03	-1.993598e+02	2.137861e+01	1.579701e+00	4.683877e-01
1731000	-4.465051e+03	-1.559622e+02	1.788754e+01	9.634124e-01	5.240677e-01
1732000	-4.461410e+03	-1.785577e+02	1.965090e+01	1.006085e+00	3.890248e-01
1733000	-4.457617e+03	-7.444451e+01	1.270782e+01	1.332818e+00	7.238577e-01
1734000	-4.452649e+03	-5.093571e+01	1.154351e+01	8.108116e-01	7.629124e-01
1735000	-4.456008e+03	-1.308405e+02	1.609808e+01	1.106887e+00	6.172171e-01
1736000	-4.432338e+03	-1.493395e+02	1.738645e+01	1.153213e+00	4.849146e-01
1737000	-4.452127e+03	-2.029240e+02	2.173073e+01	1.220675e+00	4.278581e-01
1738000	-4.458436e+03	-1.904496e+02	2.059163e+01	1.674664e+00	4.521262e-01
1739000	-4.459914e+03	-3.427280e+02	3.883392e+01	1.139461e+00	2.485616e-01
1740000	-4.457723e+03	-2.222478e+02	2.354823e+01	1.245745e+00	4.354101e-01
1741000	-4.465175e+03	-1.864915e+02	2.027568e+01	1.428317e+00	4.504766e-01
1742000	-4.445787e+03	-1.627469e+02	1.838221e+01	1.206247e+00	4.457618e-01
1743000	-4.443339e+03	-1.501184e+02	1.742104e+01	1.455619e+00	5.184574e-01
1744000	-4.452222e+03	-1.432920e+02	1.693194e+01	1.455619e+00	5.384087e-01
1745000	-4.427627e+03	-1.907929e+02	2.068275e+01	9.580501e-01	4.578522e-01
1746000	-4.452457e+03	-4.032425e+02	4.979012e+01	1.409969e+00	1.898789e-01
1747000	-4.436649e+03	-1.819348e+02	1.993452e+01	9.443937e-01	4.575665e-01
1748000	-4.469691e+03	-3.809834e+02	4.544149e+01	1.336853e+00	1.990706e-01
1749000	-4.449957e+03	-2.391361e+02	2.524648e+01	1.390874e+00	3.511624e-01
1750000	-4.444120e+03	-3.004446e+02	3.254598e+01	1.525207e+00	3.023094e-01
1751000	-4.438104e+03	-3.067674e+02	3.347472e+01	1.058642e+00	2.722302e-01
1752000	-4.452301e+03	-2.749780e+02	2.931474e+01	1.267880e+00	3.165739e-01
1753000	-4.449942e+03	-2.648931e+02	2.811984e+01	1.206841e+00	3.458762e-01
1754000	-4.476257e+03	-3.116975e+02	3.416218e+01	1.081765e+00	2.500108e-01
1755000	-4.457132e+03	-3.013426e+02	3.268485e+01	1.395989e+00	2.700672e-01
1756000	-4.468078e+03	-1.736739e+02	1.926843e+01	8.385099e-01	3.645982e-01
1757000	-4.464562e+03	-2.604189e+02	2.758340e+01	1.370423e+00	3.871324e-01
1758000	-4.446727e+03	-2.295295e+02	2.426313e+01	1.337965e+00	3.845351e-01
1759000	-4.449075e+03	-2.091596e+02	2.232470e+01	9.788791e-01	3.292940e-01
1760000	-4.465301e+03	-1.558003e+02	1.784191e+01	1.414013e+00	5.015033e-01
1761000	-4.457479e+03	-1.395961e+02	1.663977e+01	1.931552e+00	5.717749e-01
1762000	-4.451999e+03	-1.011365e+02	1.420842e+01	1.309902e+00	6.995910e-01
1763000	-4.442618e+03	-7.219129e+01	1.258955e+01	1.316869e+00	7.395035e-01
1764000	-4.443064e+03	-3.099569e+01	1.061764e+01	8.617239e-01	7.127791e-01
1765000	-4.448637e+03	1.666937e+01	8.694990e+00	9.341827e-01	9.885225e-01
1766000	-4.435398e+03	-2.796031e+01	1.048050e+01	9.341827e-01	1.000000e+00
1767000	-4.438187e+03	2.970578e+01	8.218299e+00	1.364761e+00	1.148376e+00
1768000	-4.456672e+03	3.050031e+01	8.208606e+00	8.520628e-01	1.000000e+00
1769000	-4.466945e+03	1.809350e+00	9.240657e+00	1.253513e+00	1.000000e+00
1770000	-4.445454e+03	-6.985572e+00	9.599411e+00	9.474376e-01	8.659468e-01
1771000	-4.454324e+03	-2.776066e+01	1.047117e+01	9.474376e-01	9.482936e-01
1772000	-4.452006e+03	3.994733e+01	7.870886e+00	1.437808e+00	1.107902e+00
1773000	-4.435324e+03	-1.900210e+01	1.007374e+01	1.437808e+00	9.023796e-01
1774000	-4.467200e+03	7.234228e+00	9.049382e+00	8.258894e-01	9.641134e-01
1775000	-4.451428e+03	-3.909480e+01	1.096969e+01	1.162239e+00	8.644525e-01
1776000	-4.454502e+03	1.543417e+01	8.733503e+00	1.113675e+00	1.000000e+00
1777000	-4.457872e+03	8.498943e+00	8.993066e+00	1.052570e+00	1.000000e+00
1778000	-4.444359e+03	-2.784131e+01	1.045502e+01	1.397157e+00	9.234644e-01
1779000	-4.453399e+03	-4.586125e+01	1.128694e+01	1.111518e+00	8.219310e-01
1780000	-4.453062e+03	-1.439439e+02	1.701450e+01	9.414896e-01	5.501466e-01
1781000	-4.436907e+03	-1.617821e+02	1.831641e+01	1.101590e+00	4.866174e-01
1782000	-4.452638e+03	-1.695640e+02	1.891154e+01	1.213879e+00	4.951263e-01
1783000	-4.461563e+03	-1.227511e+02	1.553715e+01	1.514439e+00	6.106351e-01
1784000	-4.445934e+03	-2.994436e+02	3.242503e+01	1.422355e+00	2.783225e-01
1785000	-4.472841e+03	-3.671202e+02	4.298336e+01	9.551407e-01	1.922686e-01
1786000	-4.470911e+03	-3.875516e+02	4.677118e+01	9.077377e-01	1.780455e-01
1787000	-4.440701e+03	-7.609359e+01	1.280084e+01	1.236851e+00	7.336959e-01
1788000	-4.449692e+03	-1.090042e+01	9.754569e+00	1.030666e+00	8.223583e-01
1789000	-4.441129e+03	-1.292395e+02	1.596693e+01	1.465849e+00	6.167847e-01
1790000	-4.440844e+03	-1.950050e+02	2.100110e+01	1.502841e+00	4.695914e-01
1791000	-4.450322e+03	-2.290617e+02	2.418876e+01	1.608295e+00	3.700525e-01
1792000	-4.440692e+03	-3.042216e+02	3.305266e+01	1.574878e+00	2.950818e-01
1793000	-4.456424e+03	-3.302939e+02	3.682092e+01	1.574878e+00	2.690583e-01
1794000	-4.470846e+03	-2.727323e+02	2.903167e+01	1.359848e+00	3.019746e-01
1795000	-4.448255e+03	-1.358239e+02	1.641097e+01	1.477506e+00	5.588625e-01
1796000	-4.437431e+03	-1.378867e+02	1.656851e+01	1.250806e+00	5.268189e-01
1797000	-4.445431e+03	-2.333709e+02	2.468237e+01	1.060255e+00	3.945871e-01
1798000	-4.452300e+03	-1.457172e+02	1.714665e+01	8.602532e-01	4.624683e-01
1799000	-4.449419e+03	-9.246114e+01	1.368319e+01	1.651661e+00	7.121836e-01
1800000	-4.441287e+03	-8.810668e+01	1.345316e+01	1.355216e+00	6.822327e-01
1801000	-4.458107e+03	-7.870674e+01	1.291537e+01	1.718618e+00	7.134639e-01
1802000	-4.450922e+03	-1.445732e+01	9.891797e+00	1.248974e+00	9.143690e-01
1803000	-4.431369e+03	-1.107939e+01	9.747611e+00	1.380169e+00	1.087721e+00
1804000	-4.433519e+03	2.200417e+01	8.478321e+00	1.626876e+00	1.089281e+00
1805000	-4.444644e+03	-5.888551e+01	1.192373e+01	1.009664e+00	8.337011e-01
1806000	-4.438166e+03	-2.972856e+01	1.054928e+01	1.138759e+00	7.728708e-01
1807000	-4.431968e+03	-2.419626e+01	1.029056e+01	1.542001e+00	9.476769e-01
1808000	-4.450461e+03	-1.867152e+01	1.006880e+01	1.224273e+00	9.615742e-01
1809000	-4.435412e+03	8.859834e+00	8.973199e+00	1.220017e+00	1.000000e+00
1810000	-4.434092e+03	-3.388098e+01	1.072225e+01	1.403092e+00	8.787727e-01
1811000	-4.433873e+03	1.057035e+00	9.273413e+00	1.160396e+00	9.306201e-01
1812000	-4.430981e+03	-8.296794e+00	9.650050e+00	1.001385e+00	1.000000e+00
1813000	-4.429308e+03	-1.911091e+01	1.008989e+01	1.163596e+00	9.316839e-01
1814000	-4.450865e+03	-8.869325e+00	9.682866e+00	7.626853e-01	8.781655e-01
1815000	-4.461327e+03	-5.553526e+00	9.520075e+00	1.498503e+00	1.112348e+00
1816000	-4.457922e+03	-6.611852e+01	1.226469e+01	1.498503e+00	8.509753e-01
1817000	-4.465042e+03	-2.973615e+01	1.055133e+01	1.099798e+00	7.929695e-01
1818000	-4.464565e+03	-3.356156e+01	1.071641e+01	1.213938e+00	8.726359e-01
1819000	-4.465200e+03	-1.028572e+02	1.432704e+01	1.039941e+00	6.038173e-01
1820000	-4.452806e+03	-3.612340e+02	4.192719e+01	1.095735e+00	2.104416e-01
1821000	-4.465020e+03	-1.486416e+02	1.732443e+01	1.312073e+00	5.508359e-01
1822000	-4.436521e+03	-4.291182e+02	5.545927e+01	1.054673e+00	1.671728e-01
1823000	-4.475314e+03	-1.119092e+02	1.487763e+01	1.061842e+00	5.946503e-01
1824000	-4.453229e+03	-1.259266e+02	1.577586e+01	1.037389e+00	5.096737e-01
1825000	-4.460607e+03	-1.446810e+02	1.705886e+01	1.054534e+00	4.896974e-01
1826000	-4.435485e+03	-3.172012e+02	3.495268e+01	1.061871e+00	2.497208e-01
1827000	-4.455745e+03	-1.845952e+02	2.014651e+01	1.065944e+00	4.227919e-01
1828000	-4.464263e+03	-2.075387e+02	2.218865e+01	8.263553e-01	4.125862e-01
1829000	-4.480506e+03	-1.716378e+02	1.908448e+01	1.103788e+00	4.455114e-01
1830000	-4.463885e+03	-1.970063e+02	2.120814e+01	1.148706e+00	4.447714e-01
1831000	-4.456763e+03	-2.007002e+02	2.149708e+01	1.593051e+00	4.714179e-01
1832000	-4.449541e+03	-2.160357e+02	2.296523e+01	1.058451e+00	4.069951e-01
1833000	-4.456152e+03	-1.717165e+02	1.904609e+01	1.665587e+00	5.112486e-01
1834000	-4.458034e+03	-1.610947e+02	1.823063e+01	1.539882e+00	5.148864e-01
1835000	-4.471529e+03	-1.626989e+02	1.838094e+01	1.174788e+00	4.836725e-01
1836000	-4.454869e+03	-1.449453e+02	1.705013e+01	1.441513e+00	5.310588e-01
1837000	-4.450346e+03	-1.750630e+02	1.935856e+01	1.107850e+00	5.310588e-01
1838000	-4.454098e+03	-1.484776e+02	1.729728e+01	1.523995e+00	5.882695e-01
1839000	-4.457302e+03	-1.779071e+02	1.955544e+01	1.523995e+00	4.981845e-01
1840000	-4.454013e+03	-2.240393e+02	2.374309e+01	1.056483e+00	3.722177e-01
1841000	-4.451820e+03	-2.840290e+02	3.036953e+01	1.800158e+00	3.287809e-01
1842000	-4.471761e+03	-1.008731e+02	1.418747e+01	1.399619e+00	7.628852e-01
1843000	-4.463205e+03	-4.909020e+01	1.144098e+01	1.098829e+00	8.815107e-01
1844000	-4.465001e+03	-1.844609e+01	1.006459e+01	1.098829e+00	8.749330e-01
1845000	-4.475810e+03	-3.077383e+01	1.059728e+01	1.098829e+00	8.381506e-01
1846000	-4.463310e+03	-2.126531e+00	9.380969e+00	1.588679e+00	9.515163e-01
1847000	-4.455363e+03	1.007480e+01	8.928155e+00	1.207275e+00	1.000000e+00
1848000	-4.465770e+03	-1.678788e+01	9.985961e+00	1.315211e+00	1.000000e+00
1849000	-4.463345e+03	-6.621759e-01	9.329421e+00	1.440886e+00	1.049950e+00
1850000	-4.451880e+03	2.514250e+01	8.392529e+00	9.177004e-01	9.874743e-01
1851000	-4.443966e+03	-1.703861e+01	1.000604e+01	1.085848e+00	1.000000e+00
1852000	-4.461425e+03	-4.886349e+00	9.509940e+00	1.085848e+00	1.125984e+00
1853000	-4.469923e+03	-1.099604e+01	9.747221e+00	1.306387e+00	1.000000e+00
1854000	-4.455837e+03	-1.889765e+01	1.008394e+01	1.091295e+00	9.096286e-01
1855000	-4.441802e+03	-2.150758e+02	2.287328e+01	1.062616e+00	4.126026e-01
1856000	-4.474936e+03	-3.382787e+01	1.073922e+01	9.719007e-01	9.112920e-01
1857000	-4.461328e+03	-3.886704e+01	1.096450e+01	1.047587e+00	8.798152e-01
1858000	-4.465971e+03	-4.574967e+01	1.128892e+01	9.581384e-01	1.000000e+00
1859000	-4.468828e+03	-4.745527e+01	1.133131e+01	1.767457e+00	9.209440e-01
1860000	-4.457423e+03	-8.367883e+01	1.321714e+01	1.163442e+00	7.418547e-01
1861000	-4.466205e+03	-6.902047e+01	1.242120e+01	1.366866e+00	7.550051e-01
1862000	-4.460286e+03	-8.945695e+01	1.352668e+01	1.401011e+00	7.550051e-01
1863000	-4.452447e+03	-1.349281e+02	1.635731e+01	1.366529e+00	6.191153e-01
1864000	-4.448455e+03	-8.971521e+01	1.357351e+01	8.320172e-01	6.219049e-01
1865000	-4.432956e+03	-1.288834e+02	1.597549e+01	9.814075e-01	5.573647e-01
1866000	-4.437805e+03	-1.128052e+02	1.492075e+01	1.264807e+00	6.261873e-01
1867000	-4.447701e+03	-1.254896e+02	1.573217e+01	1.264807e+00	6.362070e-01
1868000	-4.437411e+03	-3.424893e+02	3.875255e+01	1.408147e+00	2.517860e-01
1869000	-4.450305e+03	-2.810201e+02	3.008093e+01	1.092711e+00	2.992821e-01
1870000	-4.459254e+03	-1.756186e+02	1.941384e+01	9.793041e-01	5.344721e-01
1871000	-4.455362e+03	-8.070685e+01	1.305494e+01	1.146501e+00	6.779292e-01
1872000	-4.455542e+03	-3.633183e+01	1.085184e+01	9.818447e-01	8.134868e-01
1873000	-4.450710e+03	-1.915149e+01	1.010818e+01	7.713437e-01	8.218654e-01
1874000	-4.444777e+03	5.510112e+00	9.095944e+00	1.323907e+00	1.069828e+00
1875000	-4.455434e+03	-1.785324e+02	1.961975e+01	1.361525e+00	4.724961e-01
1876000	-4.451849e+03	2.220134e+01	8.487435e+00	1.173073e+00	9.104966e-01
1877000	-4.450136e+03	-1.226499e+01	9.801416e+00	1.250291e+00	9.640107e-01
1878000	-4.458162e+03	-1.357442e+01	9.854876e+00	1.259756e+00	9.264488e-01
1879000	-4.447243e+03	5.306092e+00	9.107395e+00	1.227366e+00	1.000000e+00
1880000	-4.460784e+03	-1.434822e+01	9.881944e+00	1.378062e+00	9.505542e-01
1881000	-4.484428e+03	5.745479e+01	7.325289e+00	1.082366e+00	1.226486e+00
1882000	-4.462186e+03	1.237911e+01	8.831625e+00	1.499867e+00	1.000000e+00
1883000	-4.454034e+03	-5.955031e+01	1.193684e+01	1.411601e+00	8.627400e-01
1884000	-4.467978e+03	-3.042597e+00	9.427964e+00	1.310746e+00	9.452094e-01
1885000	-4.470000e+03	-6.861922e+01	1.242211e+01	9.481000e-01	7.175221e-01
1886000	-4.458602e+03	-1.491869e+01	9.911624e+00	1.231793e+00	8.809127e-01
1887000	-4.451117e+03	-4.991358e+01	1.148000e+01	1.108066e+00	7.958781e-01
1888000	-4.458189e+03	-6.211448e+01	1.208081e+01	1.108066e+00	7.958781e-01
1889000	-4.452158e+03	2.224868e+00	9.225719e+00	1.224544e+00	1.042926e+00
1890000	-4.442538e+03	1.147944e+00	9.256328e+00	1.510076e+00	1.046145e+00
1891000	-4.443663e+03	-7.747189e+01	1.287062e+01	1.314228e+00	7.152407e-01
1892000	-4.449128e+03	-2.970340e+01	1.054957e+01	1.107126e+00	9.568818e-01
1893000	-4.458856e+03	-1.143377e+02	1.502577e+01	1.117442e+00	6.093406e-01
1894000	-4.456844e+03	-8.463269e+01	1.327470e+01	1.077331e+00	7.031540e-01
1895000	-4.463954e+03	5.775911e+00	9.095212e+00	1.077331e+00	1.079250e+00
1896000	-4.463637e+03	-3.099066e+01	1.059131e+01	1.450401e+00	1.000000e+00
1897000	-4.467122e+03	-1.147390e+01	9.768099e+00	1.272903e+00	1.000000e+00
1898000	-4.459660e+03	-3.274279e+01	1.068354e+01	1.129624e+00	7.832015e-01
1899000	-4.472685e+03	-4.588198e+01	1.127121e+01	1.465843e+00	8.446284e-01
1900000	-4.475573e+03	-6.277695e+01	1.209075e+01	1.573900e+00	8.290658e-01
1901000	-4.452328e+03	-7.084596e+01	1.252663e+01	1.170217e+00	7.628619e-01
1902000	-4.459139e+03	-6.031122e+01	1.198886e+01	1.132420e+00	6.961950e-01
1903000	-4.454556e+03	-1.679774e+02	1.878305e+01	1.262672e+00	5.310812e-01
1904000	-4.460035e+03	-1.602782e+02	1.819625e+01	1.176082e+00	4.772425e-01
1905000	-4.469181e+03	-7.349481e+01	1.267640e+01	9.753753e-01	7.059237e-01
1906000	-4.462628e+03	-4.964923e+01	1.144927e+01	1.484713e+00	8.181043e-01
1907000	-4.462380e+03	-3.382243e+01	1.074239e+01	8.960048e-01	8.016965e-01
1908000	-4.450736e+03	-7.861212e+01	1.293241e+01	1.308328e+00	7.234586e-01
1909000	-4.464388e+03	1.279473e+01	8.821825e+00	1.349458e+00	9.288440e-01
1910000	-4.456930e+03	2.229922e+01	8.493698e+00	8.990097e-01	1.000000e+00
1911000	-4.464499e+03	5.461506e+00	9.088174e+00	1.576676e+00	1.077640e+00
1912000	-4.461161e+03	-2.246297e+01	1.024442e+01	8.827527e-01	8.281935e-01
1913000	-4.455457e+03	-3.097802e+01	1.060750e+01	1.072447e+00	8.111166e-01
1914000	-4.449552e+03	-5.823680e+01	1.189097e+01	1.019023e+00	8.139693e-01
1915000	-4.452505e+03	-5.093012e+01	1.153074e+01	1.069984e+00	8.139693e-01
1916000	-4.437645e+03	5.566763e+00	9.092438e+00	1.359359e+00	1.000000e+00
1917000	-4.461524e+03	2.390591e+01	8.426781e+00	1.181496e+00	1.007001e+00
1918000	-4.445333e+03	-4.697057e+00	9.504407e+00	1.035601e+00	1.000000e+00
1919000	-4.448895e+03	3.553826e+00	9.162072e+00	1.549559e+00	1.000000e+00
1920000	-4.446866e+03	-4.222257e+01	1.110502e+01	1.358391e+00	9.006614e-01
1921000	-4.443184e+03	-1.614885e+02	1.827605e+01	1.337029e+00	5.144256e-01
1922000	-4.456762e+03	-1.828743e+01	1.004977e+01	1.292461e+00	8.610433e-01
1923000	-4.443263e+03	-1.983960e+01	1.011500e+01	1.298211e+00	9.307295e-01
1924000	-4.452122e+03	-1.953337e+01	1.010991e+01	1.112474e+00	9.330015e-01
1925000	-4.452840e+03	-1.255173e+01	9.818844e+00	1.112474e+00	1.000000e+00
1926000	-4.453221e+03	-1.128160e+01	9.757654e+00	1.336295e+00	9.420601e-01
1927000	-4.453022e+03	-2.811208e+00	9.409564e+00	1.546135e+00	1.063225e+00
1928000	-4.450973e+03	-3.086263e+01	1.060093e+01	1.105285e+00	7.673566e-01
1929000	-4.439604e+03	-6.407883e+01	1.217162e+01	1.281040e+00	7.164647e-01
1930000	-4.434391e+03	-2.781035e+01	1.045618e+01	1.339663e+00	8.664177e-01
1931000	-4.446335e+03	1.540649e+01	8.737247e+00	1.038973e+00	9.539573e-01
1932000	-4.458967e+03	-3.850732e+01	1.093901e+01	1.244458e+00	9.459224e-01
1933000	-4.439600e+03	-6.032184e+00	9.554641e+00	1.111123e+00	9.794429e-01
1934000	-4.424654e+03	3.769917e+00	9.154908e+00	1.520380e+00	1.000000e+00
1935000	-4.431636e+03	-4.978998e+01	1.146511e+01	1.294880e+00	8.618934e-01
1936000	-4.434068e+03	-1.684554e+01	9.984753e+00	1.401796e+00	9.837255e-01
1937000	-4.438734e+03	1.882988e+01	8.617903e+00	9.008205e-01	1.000000e+00
1938000	-4.458372e+03	-2.859911e+01	1.050539e+01	1.005874e+00	1.000000e+00
1939000	-4.444387e+03	2.637486e+01	8.348506e+00	9.414424e-01	9.259954e-01
1940000	-4.463171e+03	-2.237112e+01	1.024682e+01	7.349479e-01	8.685991e-01
1941000	-4.440121e+03	-2.590943e+01	1.038227e+01	1.134440e+00	9.194265e-01
1942000	-4.459162e+03	1.849444e+01	8.621577e+00	1.134440e+00	1.000000e+00
1943000	-4.461351e+03	-1.021693e+00	9.355461e+00	1.134440e+00	9.785418e-01
1944000	-4.456185e+03	-1.742227e+02	1.929533e+01	1.052592e+00	4.209228e-01
1945000	-4.471318e+03	-2.634833e+01	1.040334e+01	1.088527e+00	9.866877e-01
1946000	-4.479635e+03	2.640528e+01	8.342304e+00	1.088527e+00	1.000000e+00
1947000	-4.481232e+03	1.486995e+01	8.755077e+00	1.088527e+00	1.000000e+00
1948000	-4.449857e+03	-2.290932e+01	1.024890e+01	1.224766e+00	9.551631e-01
1949000	-4.465833e+03	-3.310575e+02	3.698923e+01	1.236193e+00	2.329471e-01
1950000	-4.440162e+03	-3.588371e+01	1.081151e+01	1.423800e+00	8.821093e-01
1951000	-4.460055e+03	3.740335e+01	7.954774e+00	1.450191e+00	1.069922e+00
1952000	-4.456320e+03	3.942043e+00	9.156728e+00	1.300743e+00	9.533635e-01
1953000	-4.446249e+03	-2.431561e+01	1.032080e+01	9.600260e-01	9.204400e-01
1954000	-4.445481e+03	2.169371e+01	8.511580e+00	1.002196e+00	9.571211e-01
1955000	-4.458255e+03	-3.894360e+01	1.097489e+01	8.977886e-01	8.143456e-01
1956000	-4.455549e+03	-7.073820e+01	1.251494e+01	1.285864e+00	7.071251e-01
1957000	-4.442543e+03	-4.589288e+01	1.125667e+01	1.785468e+00	8.291542e-01
1958000	-4.437496e+03	-5.711838e+01	1.183797e+01	9.690891e-01	7.290075e-01
1959000	-4.446368e+03	-1.488576e+02	1.734356e+01	1.263414e+00	5.602884e-01
1960000	-4.446311e+03	-9.736710e+01	1.398911e+01	1.264622e+00	5.684662e-01
1961000	-4.441364e+03	-5.201505e+01	1.158646e+01	1.002018e+00	7.014196e-01
1962000	-4.450155e+03	-1.545492e+02	1.773819e+01	1.560928e+00	5.587949e-01
1963000	-4.438902e+03	-8.359836e+01	1.321603e+01	1.103035e+00	6.792336e-01
1964000	-4.441328e+03	-7.250884e+01	1.263343e+01	8.018099e-01	7.003580e-01
1965000	-4.441931e+03	-1.058615e+02	1.450741e+01	1.048570e+00	5.961265e-01
1966000	-4.437080e+03	-1.346229e+02	1.636156e+01	9.991105e-01	4.998098e-01
1967000	-4.432014e+03	-1.858156e+02	2.021013e+01	1.529699e+00	4.663898e-01
1968000	-4.443948e+03	-2.411416e+02	2.548680e+01	1.117518e+00	3.509634e-01
1969000	-4.444079e+03	-1.960359e+02	2.111786e+01	1.202511e+00	4.333841e-01
1970000	-4.434923e+03	-1.915561e+02	2.068570e+01	1.687054e+00	4.348907e-01
1971000	-4.448263e+03	-1.775901e+02	1.954966e+01	1.277966e+00	4.885484e-01
1972000	-4.435610e+03	-1.544902e+02	1.775793e+01	1.235141e+00	5.284990e-01
1973000	-4.456517e+03	-2.062779e+02	2.204193e+01	1.159279e+00	4.278611e-01
1974000	-4.455621e+03	-2.453628e+02	2.593335e+01	1.160130e+00	3.424548e-01
1975000	-4.470151e+03	-2.511255e+02	2.654178e+01	1.342771e+00	3.505257e-01
1976000	-4.464549e+03	-2.080388e+02	2.220086e+01	1.194339e+00	4.507012e-01
1977000	-4.463094e+03	-2.400616e+02	2.530611e+01	1.748928e+00	4.090211e-01
1978000	-4.430290e+03	-2.583888e+02	2.739628e+01	9.790071e-01	3.047938e-01
1979000	-4.459254e+03	-2.680507e+02	2.847181e+01	1.368701e+00	3.388725e-01
1980000	-4.445369e+03	-1.934042e+02	2.089708e+01	1.094215e+00	3.867620e-01
1981000	-4.459348e+03	-3.028143e+02	3.291832e+01	1.150324e+00	2.945087e-01
1982000	-4.456871e+03	-2.188164e+02	2.319879e+01	1.407554e+00	3.586704e-01
1983000	-4.457156e+03	-2.399973e+02	2.536815e+01	1.095597e+00	3.767560e-01
1984000	-4.450197e+03	-2.249659e+02	2.379945e+01	1.413042e+00	3.975634e-01
1985000	-4.433357e+03	-1.779387e+02	1.959237e+01	1.103015e+00	4.434540e-01
1986000	-4.440780e+03	-1.941501e+02	2.095406e+01	1.186316e+00	4.780382e-01
1987000	-4.460139e+03	-1.456417e+02	1.713949e+01	8.849790e-01	5.109434e-01
1988000	-4.449214e+03	-1.672528e+02	1.873725e+01	1.123749e+00	4.398679e-01
1989000	-4.454221e+03	-1.106914e+02	1.476938e+01	1.592820e+00	5.943870e-01
1990000	-4.443300e+03	-5.555922e+01	1.173996e+01	1.398502e+00	7.822369e-01
1991000	-4.454628e+03	-2.776116e-01	9.332702e+00	9.723246e-01	9.569678e-01
1992000	-4.449142e+03	-2.520971e+01	1.036281e+01	8.830534e-01	9.821722e-01
1993000	-4.442764e+03	-7.856298e+01	1.294287e+01	1.065760e+00	6.689487e-01
1994000	-4.448273e+03	-5.151411e+01	1.155748e+01	1.099961e+00	7.204061e-01
1995000	-4.429261e+03	-1.220825e+02	1.552068e+01	1.099961e+00	5.632225e-01
1996000	-4.437577e+03	-1.299776e+02	1.602558e+01	1.325604e+00	5.434408e-01
1997000	-4.440088e+03	-1.140759e+02	1.502626e+01	8.479028e-01	6.063626e-01
[truncated: 28,003 more rows]
