# Supplementary material for: Revisiting a long‐overlooked skull: Implications for the distribution of Dinodontosaurus brevirostris (Kannemeyeriiformes) in the Brazilian Triassic
Source: Anat Rec (Hoboken). 2025 Sep 29;309(7):1749–65. doi: 10.1002/ar.70056 (PMC13251750; doi:10.1002/ar.70056)
Supplement: Supplementary file 2 — Data S2. Supporting Information. [file AR-309-1749-s002.zip › Supplementary Material/phylogenetic analyses/results/Parsimony_Analyses/All_taxa/MPTs_alltaxa.tre]

#NEXUS

begin trees ; 
tree tnt_1 = [&U] 
(Biarmosuchus_tener ,(Hipposaurus_boonstrai ,(Gorgonops_torvus ,((Titanophoneus_potens ,(Archaeosyodon_praeventor ,(Biseridens_qilianicus ,((Galepus_jouberti ,((Anomocephalus_africanus ,Tiarajudens_eccentricus ),(Patranomodon_nyaphulii ,(Galechirus_scholtzi ,(Galeops_whaitsi ,(Eodicynodon_oelofseni ,(Eodicynodon_oosthuizeni ,(Colobodectes_cluveri ,(Lanthanostegus_mohoii ,(((Eosimops_newtoni ,Robertia_broomiana ),(Diictodon_feliceps ,Prosictodon_dubei )),(Pristerodon_mackayi ,(Brachyprosopus_broomi ,((Niassodon_mfumukasi ,(Abajudon_kaayai ,(Endothiodon_tolani ,Endothiodon_bathystoma ))),((((Emydops ,Compsodon_helmoedi ),(Digalodon_rubidgei ,(Thliptosaurus_imperforatus ,(Myosaurus_gracilis ,(Cistecephalus_microrhinus ,(Kembawacela_kitchingi ,(Sauroscaptor_tharavati ,(Cistecephaloides_boonstrai ,Kawingasaurus_fossilis )))))))),(Rastodon_procurvidens ,(Dicynodontoides ,Kombuisia_frerensis ))),((Keyseria_benjamini ,(Daqingshanodon_limbus ,(((Rhachiocephalus_magnus ,Kitchinganomodon_crassus ),(Odontocyclops_whaitsi ,(Idelesaurus_tataricus ,((Basilodon_woodwardi ,(Syops_vanhoepeni ,(((((Delectosaurus_arefjevi ,(Vivaxosaurus_trautscholdi ,(Taoheodon_baizhijuni ,Repelinosaurus_robustus ))),(Dicynodon_lacerticeps ,Dicynodon_angielczyki )),(Counillonia_superoculis ,(Peramodon_amalitzkii ,((Daptocephalus_huenei ,Daptocephalus_leoniceps ),(Dinanomodon_gilli ,Turfanodon_bogdaensis ))))),((Lystrosaurus_curvatus ,(Lystrosaurus_hedini ,Lystrosaurus_maccaigi )),(Lystrosaurus_declivis ,Lystrosaurus_murrayi ))),(((Jimusaria_sinkianensis ,Gordonia_traquairi ),(Rhinodicynodon_gracile ,(Shansiodon ,((Tetragonias_njalilus ,Vinceria_andina ),(((Dolichuranus_primaevus ,((Acratophorus_argentinensis ,(Rhadiodromus ,((Shaanbeikannemeyeria ,((Kannemeyeria_lophorhinus ,(Kannemeyeria_simocephalus ,Kannemeyeria_aganosteus )),(Rechnisaurus_cristarhynchus ,Uralokannemeyeria_vjuschkovi ))),(Xiyukannemeyeria_brevirostris ,(Sinokannemeyeria ,Parakannemeyeria ))))),(Rabidosaurus_cristatus ,Wadiasaurus_indicus ))),((Angonisaurus_cruickshanki ,(Ufudocyclops_mukanelai ,(Woznikella ,((Zambiasaurus_submersus ,(Pentasaurus_goggai ,Argodicynodon_boreni ,Lisowicia_bojani ,(Placerias_hesternus ,Moghreberia_nmachouensis ))),(Stahleckeria_potens ,Eubrachiosaurus_browni ,(Sangusaurus_parringtonii ,Sangusaurus_sp )))))),(Jachaleria_colorata ,(Ischigualastia_jenseni ,Jachaleria_candelariensis )))),(Dinodontosaurus_tener ,(Dinodontosaurus_brevirostris ,MCP_1645_PV ))))))),(Sintocephalus_alticeps ,Euptychognathus_bathyrhynchus ))))),((Bulbasaurus_phylloxyron ,Aulacephalodon_bainii ),(Pelanomodon_moschops ,(Geikia_locusticeps ,Geikia_elginensis ))))))),(Oudenodon_bainii ,(Tropidostoma_dubium ,Australobarbarus ))))),(Katumbia_parringtoni ,(Elph_borealis ,Interpresosaurus_blomi ))))))))))))))))),(Suminia_getmanovi ,(Otsheria_netzvetajevi ,Ulemica )))))),(Lycosuchus_vanderrieti ,Glanosuchus_macrops )))));
tree tnt_2 = [&U] 
(Biarmosuchus_tener ,(Hipposaurus_boonstrai ,(Gorgonops_torvus ,((Titanophoneus_potens ,(Archaeosyodon_praeventor ,(Biseridens_qilianicus ,((Galepus_jouberti ,((Anomocephalus_africanus ,Tiarajudens_eccentricus ),(Patranomodon_nyaphulii ,(Galechirus_scholtzi ,(Galeops_whaitsi ,(Eodicynodon_oelofseni ,(Eodicynodon_oosthuizeni ,(Colobodectes_cluveri ,(Lanthanostegus_mohoii ,(((Eosimops_newtoni ,Robertia_broomiana ),(Diictodon_feliceps ,Prosictodon_dubei )),(Pristerodon_mackayi ,(Brachyprosopus_broomi ,((Niassodon_mfumukasi ,(Abajudon_kaayai ,(Endothiodon_tolani ,Endothiodon_bathystoma ))),((((Emydops ,Compsodon_helmoedi ),(Digalodon_rubidgei ,(Thliptosaurus_imperforatus ,(Myosaurus_gracilis ,(Cistecephalus_microrhinus ,(Kembawacela_kitchingi ,(Sauroscaptor_tharavati ,(Cistecephaloides_boonstrai ,Kawingasaurus_fossilis )))))))),(Rastodon_procurvidens ,(Dicynodontoides ,Kombuisia_frerensis ))),((Keyseria_benjamini ,(Daqingshanodon_limbus ,(((Rhachiocephalus_magnus ,Kitchinganomodon_crassus ),(Odontocyclops_whaitsi ,(Idelesaurus_tataricus ,((Basilodon_woodwardi ,(Syops_vanhoepeni ,(((((Delectosaurus_arefjevi ,(Vivaxosaurus_trautscholdi ,(Taoheodon_baizhijuni ,Repelinosaurus_robustus ))),(Dicynodon_lacerticeps ,Dicynodon_angielczyki )),(Counillonia_superoculis ,(Peramodon_amalitzkii ,((Daptocephalus_huenei ,Daptocephalus_leoniceps ),(Dinanomodon_gilli ,Turfanodon_bogdaensis ))))),((Lystrosaurus_curvatus ,(Lystrosaurus_hedini ,Lystrosaurus_maccaigi )),(Lystrosaurus_declivis ,Lystrosaurus_murrayi ))),(((Jimusaria_sinkianensis ,Gordonia_traquairi ),(Rhinodicynodon_gracile ,(Shansiodon ,((Tetragonias_njalilus ,Vinceria_andina ),(((Dolichuranus_primaevus ,((Acratophorus_argentinensis ,(Rhadiodromus ,((Shaanbeikannemeyeria ,((Kannemeyeria_lophorhinus ,(Kannemeyeria_simocephalus ,Kannemeyeria_aganosteus )),(Rechnisaurus_cristarhynchus ,Uralokannemeyeria_vjuschkovi ))),(Xiyukannemeyeria_brevirostris ,(Sinokannemeyeria ,Parakannemeyeria ))))),(Rabidosaurus_cristatus ,Wadiasaurus_indicus ))),((Angonisaurus_cruickshanki ,(Woznikella ,(Ufudocyclops_mukanelai ,(Zambiasaurus_submersus ,(Pentasaurus_goggai ,Argodicynodon_boreni ,Lisowicia_bojani ,(Placerias_hesternus ,Moghreberia_nmachouensis ))),(Stahleckeria_potens ,Eubrachiosaurus_browni ,(Sangusaurus_parringtonii ,Sangusaurus_sp ))))),(Jachaleria_colorata ,(Ischigualastia_jenseni ,Jachaleria_candelariensis )))),(Dinodontosaurus_tener ,(Dinodontosaurus_brevirostris ,MCP_1645_PV ))))))),(Sintocephalus_alticeps ,Euptychognathus_bathyrhynchus ))))),((Bulbasaurus_phylloxyron ,Aulacephalodon_bainii ),(Pelanomodon_moschops ,(Geikia_locusticeps ,Geikia_elginensis ))))))),(Oudenodon_bainii ,(Tropidostoma_dubium ,Australobarbarus ))))),(Katumbia_parringtoni ,(Elph_borealis ,Interpresosaurus_blomi ))))))))))))))))),(Suminia_getmanovi ,(Otsheria_netzvetajevi ,Ulemica )))))),(Lycosuchus_vanderrieti ,Glanosuchus_macrops )))));
tree tnt_3 = [&U] 
(Biarmosuchus_tener ,(Hipposaurus_boonstrai ,(Gorgonops_torvus ,((Titanophoneus_potens ,(Archaeosyodon_praeventor ,(Biseridens_qilianicus ,((Galepus_jouberti ,((Anomocephalus_africanus ,Tiarajudens_eccentricus ),(Patranomodon_nyaphulii ,(Galechirus_scholtzi ,(Galeops_whaitsi ,(Eodicynodon_oelofseni ,(Eodicynodon_oosthuizeni ,(Colobodectes_cluveri ,(Lanthanostegus_mohoii ,(((Eosimops_newtoni ,Robertia_broomiana ),(Diictodon_feliceps ,Prosictodon_dubei )),(Pristerodon_mackayi ,(Brachyprosopus_broomi ,((Niassodon_mfumukasi ,(Abajudon_kaayai ,(Endothiodon_tolani ,Endothiodon_bathystoma ))),((((Emydops ,Compsodon_helmoedi ),(Digalodon_rubidgei ,(Thliptosaurus_imperforatus ,(Myosaurus_gracilis ,(Cistecephalus_microrhinus ,(Kembawacela_kitchingi ,(Sauroscaptor_tharavati ,(Cistecephaloides_boonstrai ,Kawingasaurus_fossilis )))))))),(Rastodon_procurvidens ,(Dicynodontoides ,Kombuisia_frerensis ))),((Keyseria_benjamini ,(Daqingshanodon_limbus ,(((Rhachiocephalus_magnus ,Kitchinganomodon_crassus ),(Odontocyclops_whaitsi ,(Idelesaurus_tataricus ,((Basilodon_woodwardi ,(Syops_vanhoepeni ,(((((Delectosaurus_arefjevi ,(Vivaxosaurus_trautscholdi ,(Taoheodon_baizhijuni ,Repelinosaurus_robustus ))),(Dicynodon_lacerticeps ,Dicynodon_angielczyki )),(Counillonia_superoculis ,(Peramodon_amalitzkii ,((Daptocephalus_huenei ,Daptocephalus_leoniceps ),(Dinanomodon_gilli ,Turfanodon_bogdaensis ))))),((Lystrosaurus_curvatus ,(Lystrosaurus_hedini ,Lystrosaurus_maccaigi )),(Lystrosaurus_declivis ,Lystrosaurus_murrayi ))),(((Jimusaria_sinkianensis ,Gordonia_traquairi ),(Rhinodicynodon_gracile ,(Shansiodon ,((Tetragonias_njalilus ,Vinceria_andina ),(((Dolichuranus_primaevus ,((Acratophorus_argentinensis ,(Rhadiodromus ,((Shaanbeikannemeyeria ,((Kannemeyeria_lophorhinus ,(Kannemeyeria_simocephalus ,Kannemeyeria_aganosteus )),(Rechnisaurus_cristarhynchus ,Uralokannemeyeria_vjuschkovi ))),(Xiyukannemeyeria_brevirostris ,(Sinokannemeyeria ,Parakannemeyeria ))))),(Rabidosaurus_cristatus ,Wadiasaurus_indicus ))),((Angonisaurus_cruickshanki ,((Ufudocyclops_mukanelai ,Woznikella ),((Zambiasaurus_submersus ,(Pentasaurus_goggai ,Argodicynodon_boreni ,Lisowicia_bojani ,(Placerias_hesternus ,Moghreberia_nmachouensis ))),(Stahleckeria_potens ,Eubrachiosaurus_browni ,(Sangusaurus_parringtonii ,Sangusaurus_sp ))))),(Jachaleria_colorata ,(Ischigualastia_jenseni ,Jachaleria_candelariensis )))),(Dinodontosaurus_tener ,(Dinodontosaurus_brevirostris ,MCP_1645_PV ))))))),(Sintocephalus_alticeps ,Euptychognathus_bathyrhynchus ))))),((Bulbasaurus_phylloxyron ,Aulacephalodon_bainii ),(Pelanomodon_moschops ,(Geikia_locusticeps ,Geikia_elginensis ))))))),(Oudenodon_bainii ,(Tropidostoma_dubium ,Australobarbarus ))))),(Katumbia_parringtoni ,(Elph_borealis ,Interpresosaurus_blomi ))))))))))))))))),(Suminia_getmanovi ,(Otsheria_netzvetajevi ,Ulemica )))))),(Lycosuchus_vanderrieti ,Glanosuchus_macrops )))));
tree tnt_4 = [&U] 
(Biarmosuchus_tener ,(Hipposaurus_boonstrai ,(Gorgonops_torvus ,((Titanophoneus_potens ,(Archaeosyodon_praeventor ,(Biseridens_qilianicus ,((Galepus_jouberti ,((Anomocephalus_africanus ,Tiarajudens_eccentricus ),(Patranomodon_nyaphulii ,(Galechirus_scholtzi ,(Galeops_whaitsi ,(Eodicynodon_oelofseni ,(Eodicynodon_oosthuizeni ,(Colobodectes_cluveri ,(Lanthanostegus_mohoii ,(((Eosimops_newtoni ,Robertia_broomiana ),(Diictodon_feliceps ,Prosictodon_dubei )),(Pristerodon_mackayi ,(Brachyprosopus_broomi ,((Niassodon_mfumukasi ,(Abajudon_kaayai ,(Endothiodon_tolani ,Endothiodon_bathystoma ))),((((Emydops ,Compsodon_helmoedi ),(Digalodon_rubidgei ,(Thliptosaurus_imperforatus ,(Myosaurus_gracilis ,(Cistecephalus_microrhinus ,(Kembawacela_kitchingi ,(Sauroscaptor_tharavati ,(Cistecephaloides_boonstrai ,Kawingasaurus_fossilis )))))))),(Rastodon_procurvidens ,(Dicynodontoides ,Kombuisia_frerensis ))),((Keyseria_benjamini ,(Daqingshanodon_limbus ,(((Rhachiocephalus_magnus ,Kitchinganomodon_crassus ),(Odontocyclops_whaitsi ,(Idelesaurus_tataricus ,((Basilodon_woodwardi ,(Syops_vanhoepeni ,(((((Delectosaurus_arefjevi ,(Vivaxosaurus_trautscholdi ,(Taoheodon_baizhijuni ,Repelinosaurus_robustus ))),(Dicynodon_lacerticeps ,Dicynodon_angielczyki )),(Counillonia_superoculis ,(Peramodon_amalitzkii ,((Daptocephalus_huenei ,Daptocephalus_leoniceps ),(Dinanomodon_gilli ,Turfanodon_bogdaensis ))))),((Lystrosaurus_curvatus ,(Lystrosaurus_hedini ,Lystrosaurus_maccaigi )),(Lystrosaurus_declivis ,Lystrosaurus_murrayi ))),(((Jimusaria_sinkianensis ,Gordonia_traquairi ),(Rhinodicynodon_gracile ,(Shansiodon ,((Tetragonias_njalilus ,Vinceria_andina ),(((Dolichuranus_primaevus ,((Acratophorus_argentinensis ,(Rhadiodromus ,((Shaanbeikannemeyeria ,((Kannemeyeria_lophorhinus ,(Kannemeyeria_simocephalus ,Kannemeyeria_aganosteus )),(Rechnisaurus_cristarhynchus ,Uralokannemeyeria_vjuschkovi ))),(Xiyukannemeyeria_brevirostris ,(Sinokannemeyeria ,Parakannemeyeria ))))),(Rabidosaurus_cristatus ,Wadiasaurus_indicus ))),((Angonisaurus_cruickshanki ,(Woznikella ,((Ufudocyclops_mukanelai ,Eubrachiosaurus_browni ,(Stahleckeria_potens ,(Sangusaurus_parringtonii ,Sangusaurus_sp ))),(Zambiasaurus_submersus ,(Pentasaurus_goggai ,Argodicynodon_boreni ,Lisowicia_bojani ,(Placerias_hesternus ,Moghreberia_nmachouensis )))))),(Jachaleria_colorata ,(Ischigualastia_jenseni ,Jachaleria_candelariensis )))),(Dinodontosaurus_tener ,(Dinodontosaurus_brevirostris ,MCP_1645_PV ))))))),(Sintocephalus_alticeps ,Euptychognathus_bathyrhynchus ))))),((Bulbasaurus_phylloxyron ,Aulacephalodon_bainii ),(Pelanomodon_moschops ,(Geikia_locusticeps ,Geikia_elginensis ))))))),(Oudenodon_bainii ,(Tropidostoma_dubium ,Australobarbarus ))))),(Katumbia_parringtoni ,(Elph_borealis ,Interpresosaurus_blomi ))))))))))))))))),(Suminia_getmanovi ,(Otsheria_netzvetajevi ,Ulemica )))))),(Lycosuchus_vanderrieti ,Glanosuchus_macrops )))));
tree tnt_5 = [&U] 
(Biarmosuchus_tener ,(Hipposaurus_boonstrai ,(Gorgonops_torvus ,((Titanophoneus_potens ,(Archaeosyodon_praeventor ,(Biseridens_qilianicus ,((Galepus_jouberti ,((Anomocephalus_africanus ,Tiarajudens_eccentricus ),(Patranomodon_nyaphulii ,(Galechirus_scholtzi ,(Galeops_whaitsi ,(Eodicynodon_oelofseni ,(Eodicynodon_oosthuizeni ,(Colobodectes_cluveri ,(Lanthanostegus_mohoii ,(((Eosimops_newtoni ,Robertia_broomiana ),(Diictodon_feliceps ,Prosictodon_dubei )),(Pristerodon_mackayi ,(Brachyprosopus_broomi ,((Niassodon_mfumukasi ,(Abajudon_kaayai ,(Endothiodon_tolani ,Endothiodon_bathystoma ))),((((Emydops ,Compsodon_helmoedi ),(Digalodon_rubidgei ,(Thliptosaurus_imperforatus ,(Myosaurus_gracilis ,(Cistecephalus_microrhinus ,(Kembawacela_kitchingi ,(Sauroscaptor_tharavati ,(Cistecephaloides_boonstrai ,Kawingasaurus_fossilis )))))))),(Rastodon_procurvidens ,(Dicynodontoides ,Kombuisia_frerensis ))),((Keyseria_benjamini ,(Daqingshanodon_limbus ,(((Rhachiocephalus_magnus ,Kitchinganomodon_crassus ),(Odontocyclops_whaitsi ,(Idelesaurus_tataricus ,((Basilodon_woodwardi ,(Syops_vanhoepeni ,(((((Delectosaurus_arefjevi ,(Vivaxosaurus_trautscholdi ,(Taoheodon_baizhijuni ,Repelinosaurus_robustus ))),(Dicynodon_lacerticeps ,Dicynodon_angielczyki )),(Counillonia_superoculis ,(Peramodon_amalitzkii ,((Daptocephalus_huenei ,Daptocephalus_leoniceps ),(Dinanomodon_gilli ,Turfanodon_bogdaensis ))))),((Lystrosaurus_curvatus ,(Lystrosaurus_hedini ,Lystrosaurus_maccaigi )),(Lystrosaurus_declivis ,Lystrosaurus_murrayi ))),(((Jimusaria_sinkianensis ,Gordonia_traquairi ),(Rhinodicynodon_gracile ,(Shansiodon ,((Tetragonias_njalilus ,Vinceria_andina ),(((Dolichuranus_primaevus ,((Acratophorus_argentinensis ,(Rhadiodromus ,((Shaanbeikannemeyeria ,((Kannemeyeria_lophorhinus ,(Kannemeyeria_simocephalus ,Kannemeyeria_aganosteus )),(Rechnisaurus_cristarhynchus ,Uralokannemeyeria_vjuschkovi ))),(Xiyukannemeyeria_brevirostris ,(Sinokannemeyeria ,Parakannemeyeria ))))),(Rabidosaurus_cristatus ,Wadiasaurus_indicus ))),((Angonisaurus_cruickshanki ,(Woznikella ,(((Ufudocyclops_mukanelai ,Zambiasaurus_submersus ),(Pentasaurus_goggai ,Argodicynodon_boreni ,Lisowicia_bojani ,(Placerias_hesternus ,Moghreberia_nmachouensis ))),(Stahleckeria_potens ,Eubrachiosaurus_browni ,(Sangusaurus_parringtonii ,Sangusaurus_sp ))))),(Jachaleria_colorata ,(Ischigualastia_jenseni ,Jachaleria_candelariensis )))),(Dinodontosaurus_tener ,(Dinodontosaurus_brevirostris ,MCP_1645_PV ))))))),(Sintocephalus_alticeps ,Euptychognathus_bathyrhynchus ))))),((Bulbasaurus_phylloxyron ,Aulacephalodon_bainii ),(Pelanomodon_moschops ,(Geikia_locusticeps ,Geikia_elginensis ))))))),(Oudenodon_bainii ,(Tropidostoma_dubium ,Australobarbarus ))))),(Katumbia_parringtoni ,(Elph_borealis ,Interpresosaurus_blomi ))))))))))))))))),(Suminia_getmanovi ,(Otsheria_netzvetajevi ,Ulemica )))))),(Lycosuchus_vanderrieti ,Glanosuchus_macrops )))));
tree tnt_6 = [&U] 
(Biarmosuchus_tener ,(Hipposaurus_boonstrai ,(Gorgonops_torvus ,((Titanophoneus_potens ,(Archaeosyodon_praeventor ,(Biseridens_qilianicus ,((Galepus_jouberti ,((Anomocephalus_africanus ,Tiarajudens_eccentricus ),(Patranomodon_nyaphulii ,(Galechirus_scholtzi ,(Galeops_whaitsi ,(Eodicynodon_oelofseni ,(Eodicynodon_oosthuizeni ,(Colobodectes_cluveri ,(Lanthanostegus_mohoii ,(((Eosimops_newtoni ,Robertia_broomiana ),(Diictodon_feliceps ,Prosictodon_dubei )),(Pristerodon_mackayi ,(Brachyprosopus_broomi ,((Niassodon_mfumukasi ,(Abajudon_kaayai ,(Endothiodon_tolani ,Endothiodon_bathystoma ))),((((Emydops ,Compsodon_helmoedi ),(Digalodon_rubidgei ,(Thliptosaurus_imperforatus ,(Myosaurus_gracilis ,(Cistecephalus_microrhinus ,(Kembawacela_kitchingi ,(Sauroscaptor_tharavati ,(Cistecephaloides_boonstrai ,Kawingasaurus_fossilis )))))))),(Rastodon_procurvidens ,(Dicynodontoides ,Kombuisia_frerensis ))),((Keyseria_benjamini ,(Daqingshanodon_limbus ,(((Rhachiocephalus_magnus ,Kitchinganomodon_crassus ),(Odontocyclops_whaitsi ,(Idelesaurus_tataricus ,((Basilodon_woodwardi ,(Syops_vanhoepeni ,(((((Delectosaurus_arefjevi ,(Vivaxosaurus_trautscholdi ,(Taoheodon_baizhijuni ,Repelinosaurus_robustus ))),(Dicynodon_lacerticeps ,Dicynodon_angielczyki )),(Counillonia_superoculis ,(Peramodon_amalitzkii ,((Daptocephalus_huenei ,Daptocephalus_leoniceps ),(Dinanomodon_gilli ,Turfanodon_bogdaensis ))))),((Lystrosaurus_curvatus ,(Lystrosaurus_hedini ,Lystrosaurus_maccaigi )),(Lystrosaurus_declivis ,Lystrosaurus_murrayi ))),(((Jimusaria_sinkianensis ,Gordonia_traquairi ),(Rhinodicynodon_gracile ,(Shansiodon ,((Tetragonias_njalilus ,Vinceria_andina ),(((Dolichuranus_primaevus ,((Acratophorus_argentinensis ,(Rhadiodromus ,((Shaanbeikannemeyeria ,((Kannemeyeria_lophorhinus ,(Kannemeyeria_simocephalus ,Kannemeyeria_aganosteus )),(Rechnisaurus_cristarhynchus ,Uralokannemeyeria_vjuschkovi ))),(Xiyukannemeyeria_brevirostris ,(Sinokannemeyeria ,Parakannemeyeria ))))),(Rabidosaurus_cristatus ,Wadiasaurus_indicus ))),((Angonisaurus_cruickshanki ,(Ufudocyclops_mukanelai ,(Woznikella ,((Zambiasaurus_submersus ,(Argodicynodon_boreni ,Lisowicia_bojani ,(Placerias_hesternus ,Moghreberia_nmachouensis ,Pentasaurus_goggai ))),(Stahleckeria_potens ,Eubrachiosaurus_browni ,(Sangusaurus_parringtonii ,Sangusaurus_sp )))))),(Jachaleria_colorata ,(Ischigualastia_jenseni ,Jachaleria_candelariensis )))),(Dinodontosaurus_tener ,(Dinodontosaurus_brevirostris ,MCP_1645_PV ))))))),(Sintocephalus_alticeps ,Euptychognathus_bathyrhynchus ))))),((Bulbasaurus_phylloxyron ,Aulacephalodon_bainii ),(Pelanomodon_moschops ,(Geikia_locusticeps ,Geikia_elginensis ))))))),(Oudenodon_bainii ,(Tropidostoma_dubium ,Australobarbarus ))))),(Katumbia_parringtoni ,(Elph_borealis ,Interpresosaurus_blomi ))))))))))))))))),(Suminia_getmanovi ,(Otsheria_netzvetajevi ,Ulemica )))))),(Lycosuchus_vanderrieti ,Glanosuchus_macrops )))));
tree tnt_7 = [&U] 
(Biarmosuchus_tener ,(Hipposaurus_boonstrai ,(Gorgonops_torvus ,((Titanophoneus_potens ,(Archaeosyodon_praeventor ,(Biseridens_qilianicus ,((Galepus_jouberti ,((Anomocephalus_africanus ,Tiarajudens_eccentricus ),(Patranomodon_nyaphulii ,(Galechirus_scholtzi ,(Galeops_whaitsi ,(Eodicynodon_oelofseni ,(Eodicynodon_oosthuizeni ,(Colobodectes_cluveri ,(Lanthanostegus_mohoii ,(((Eosimops_newtoni ,Robertia_broomiana ),(Diictodon_feliceps ,Prosictodon_dubei )),(Pristerodon_mackayi ,(Brachyprosopus_broomi ,((Niassodon_mfumukasi ,(Abajudon_kaayai ,(Endothiodon_tolani ,Endothiodon_bathystoma ))),((((Emydops ,Compsodon_helmoedi ),(Digalodon_rubidgei ,(Thliptosaurus_imperforatus ,(Myosaurus_gracilis ,(Cistecephalus_microrhinus ,(Kembawacela_kitchingi ,(Sauroscaptor_tharavati ,(Cistecephaloides_boonstrai ,Kawingasaurus_fossilis )))))))),(Rastodon_procurvidens ,(Dicynodontoides ,Kombuisia_frerensis ))),((Keyseria_benjamini ,(Daqingshanodon_limbus ,(((Rhachiocephalus_magnus ,Kitchinganomodon_crassus ),(Odontocyclops_whaitsi ,(Idelesaurus_tataricus ,((Basilodon_woodwardi ,(Syops_vanhoepeni ,(((((Delectosaurus_arefjevi ,(Vivaxosaurus_trautscholdi ,(Taoheodon_baizhijuni ,Repelinosaurus_robustus ))),(Dicynodon_lacerticeps ,Dicynodon_angielczyki )),(Counillonia_superoculis ,(Peramodon_amalitzkii ,((Daptocephalus_huenei ,Daptocephalus_leoniceps ),(Dinanomodon_gilli ,Turfanodon_bogdaensis ))))),((Lystrosaurus_curvatus ,(Lystrosaurus_hedini ,Lystrosaurus_maccaigi )),(Lystrosaurus_declivis ,Lystrosaurus_murrayi ))),(((Jimusaria_sinkianensis ,Gordonia_traquairi ),(Rhinodicynodon_gracile ,(Shansiodon ,((Tetragonias_njalilus ,Vinceria_andina ),(((Dolichuranus_primaevus ,((Acratophorus_argentinensis ,(Rhadiodromus ,((Shaanbeikannemeyeria ,((Kannemeyeria_lophorhinus ,(Kannemeyeria_simocephalus ,Kannemeyeria_aganosteus )),(Rechnisaurus_cristarhynchus ,Uralokannemeyeria_vjuschkovi ))),(Xiyukannemeyeria_brevirostris ,(Sinokannemeyeria ,Parakannemeyeria ))))),(Rabidosaurus_cristatus ,Wadiasaurus_indicus ))),((Angonisaurus_cruickshanki ,(Ufudocyclops_mukanelai ,(Woznikella ,((Zambiasaurus_submersus ,(Pentasaurus_goggai ,Argodicynodon_boreni ,Lisowicia_bojani ,(Placerias_hesternus ,Moghreberia_nmachouensis ))),(Stahleckeria_potens ,(Sangusaurus_parringtonii ,Sangusaurus_sp ,Eubrachiosaurus_browni )))))),(Jachaleria_colorata ,(Ischigualastia_jenseni ,Jachaleria_candelariensis )))),(Dinodontosaurus_tener ,(Dinodontosaurus_brevirostris ,MCP_1645_PV ))))))),(Sintocephalus_alticeps ,Euptychognathus_bathyrhynchus ))))),((Bulbasaurus_phylloxyron ,Aulacephalodon_bainii ),(Pelanomodon_moschops ,(Geikia_locusticeps ,Geikia_elginensis ))))))),(Oudenodon_bainii ,(Tropidostoma_dubium ,Australobarbarus ))))),(Katumbia_parringtoni ,(Elph_borealis ,Interpresosaurus_blomi ))))))))))))))))),(Suminia_getmanovi ,(Otsheria_netzvetajevi ,Ulemica )))))),(Lycosuchus_vanderrieti ,Glanosuchus_macrops )))));
tree tnt_8 = [&U] 
(Biarmosuchus_tener ,(Hipposaurus_boonstrai ,(Gorgonops_torvus ,((Titanophoneus_potens ,(Archaeosyodon_praeventor ,(Biseridens_qilianicus ,((Galepus_jouberti ,((Anomocephalus_africanus ,Tiarajudens_eccentricus ),(Patranomodon_nyaphulii ,(Galechirus_scholtzi ,(Galeops_whaitsi ,(Eodicynodon_oelofseni ,(Eodicynodon_oosthuizeni ,(Colobodectes_cluveri ,(Lanthanostegus_mohoii ,(((Eosimops_newtoni ,Robertia_broomiana ),(Diictodon_feliceps ,Prosictodon_dubei )),(Pristerodon_mackayi ,(Brachyprosopus_broomi ,((Niassodon_mfumukasi ,(Abajudon_kaayai ,(Endothiodon_tolani ,Endothiodon_bathystoma ))),((((Emydops ,Compsodon_helmoedi ),(Digalodon_rubidgei ,(Thliptosaurus_imperforatus ,(Myosaurus_gracilis ,(Cistecephalus_microrhinus ,(Kembawacela_kitchingi ,(Sauroscaptor_tharavati ,(Cistecephaloides_boonstrai ,Kawingasaurus_fossilis )))))))),(Rastodon_procurvidens ,(Dicynodontoides ,Kombuisia_frerensis ))),((Keyseria_benjamini ,(Daqingshanodon_limbus ,(((Rhachiocephalus_magnus ,Kitchinganomodon_crassus ),(Odontocyclops_whaitsi ,(Idelesaurus_tataricus ,((Basilodon_woodwardi ,(Syops_vanhoepeni ,(((((Delectosaurus_arefjevi ,(Vivaxosaurus_trautscholdi ,(Taoheodon_baizhijuni ,Repelinosaurus_robustus ))),(Dicynodon_lacerticeps ,Dicynodon_angielczyki )),(Counillonia_superoculis ,(Peramodon_amalitzkii ,((Daptocephalus_huenei ,Daptocephalus_leoniceps ),(Dinanomodon_gilli ,Turfanodon_bogdaensis ))))),((Lystrosaurus_curvatus ,(Lystrosaurus_hedini ,Lystrosaurus_maccaigi )),(Lystrosaurus_declivis ,Lystrosaurus_murrayi ))),(((Jimusaria_sinkianensis ,Gordonia_traquairi ),(Rhinodicynodon_gracile ,(Shansiodon ,((Tetragonias_njalilus ,Vinceria_andina ),(((Dolichuranus_primaevus ,((Acratophorus_argentinensis ,(Rhadiodromus ,((Shaanbeikannemeyeria ,((Kannemeyeria_lophorhinus ,(Kannemeyeria_simocephalus ,Kannemeyeria_aganosteus )),(Rechnisaurus_cristarhynchus ,Uralokannemeyeria_vjuschkovi ))),(Xiyukannemeyeria_brevirostris ,(Sinokannemeyeria ,Parakannemeyeria ))))),(Rabidosaurus_cristatus ,Wadiasaurus_indicus ))),((Angonisaurus_cruickshanki ,(Woznikella ,(Ufudocyclops_mukanelai ,(Zambiasaurus_submersus ,(Argodicynodon_boreni ,Lisowicia_bojani ,(Placerias_hesternus ,Moghreberia_nmachouensis ,Pentasaurus_goggai ))),(Stahleckeria_potens ,Eubrachiosaurus_browni ,(Sangusaurus_parringtonii ,Sangusaurus_sp ))))),(Jachaleria_colorata ,(Ischigualastia_jenseni ,Jachaleria_candelariensis )))),(Dinodontosaurus_tener ,(Dinodontosaurus_brevirostris ,MCP_1645_PV ))))))),(Sintocephalus_alticeps ,Euptychognathus_bathyrhynchus ))))),((Bulbasaurus_phylloxyron ,Aulacephalodon_bainii ),(Pelanomodon_moschops ,(Geikia_locusticeps ,Geikia_elginensis ))))))),(Oudenodon_bainii ,(Tropidostoma_dubium ,Australobarbarus ))))),(Katumbia_parringtoni ,(Elph_borealis ,Interpresosaurus_blomi ))))))))))))))))),(Suminia_getmanovi ,(Otsheria_netzvetajevi ,Ulemica )))))),(Lycosuchus_vanderrieti ,Glanosuchus_macrops )))));
tree tnt_9 = [&U] 
(Biarmosuchus_tener ,(Hipposaurus_boonstrai ,(Gorgonops_torvus ,((Titanophoneus_potens ,(Archaeosyodon_praeventor ,(Biseridens_qilianicus ,((Galepus_jouberti ,((Anomocephalus_africanus ,Tiarajudens_eccentricus ),(Patranomodon_nyaphulii ,(Galechirus_scholtzi ,(Galeops_whaitsi ,(Eodicynodon_oelofseni ,(Eodicynodon_oosthuizeni ,(Colobodectes_cluveri ,(Lanthanostegus_mohoii ,(((Eosimops_newtoni ,Robertia_broomiana ),(Diictodon_feliceps ,Prosictodon_dubei )),(Pristerodon_mackayi ,(Brachyprosopus_broomi ,((Niassodon_mfumukasi ,(Abajudon_kaayai ,(Endothiodon_tolani ,Endothiodon_bathystoma ))),((((Emydops ,Compsodon_helmoedi ),(Digalodon_rubidgei ,(Thliptosaurus_imperforatus ,(Myosaurus_gracilis ,(Cistecephalus_microrhinus ,(Kembawacela_kitchingi ,(Sauroscaptor_tharavati ,(Cistecephaloides_boonstrai ,Kawingasaurus_fossilis )))))))),(Rastodon_procurvidens ,(Dicynodontoides ,Kombuisia_frerensis ))),((Keyseria_benjamini ,(Daqingshanodon_limbus ,(((Rhachiocephalus_magnus ,Kitchinganomodon_crassus ),(Odontocyclops_whaitsi ,(Idelesaurus_tataricus ,((Basilodon_woodwardi ,(Syops_vanhoepeni ,(((((Delectosaurus_arefjevi ,(Vivaxosaurus_trautscholdi ,(Taoheodon_baizhijuni ,Repelinosaurus_robustus ))),(Dicynodon_lacerticeps ,Dicynodon_angielczyki )),(Counillonia_superoculis ,(Peramodon_amalitzkii ,((Daptocephalus_huenei ,Daptocephalus_leoniceps ),(Dinanomodon_gilli ,Turfanodon_bogdaensis ))))),((Lystrosaurus_curvatus ,(Lystrosaurus_hedini ,Lystrosaurus_maccaigi )),(Lystrosaurus_declivis ,Lystrosaurus_murrayi ))),(((Jimusaria_sinkianensis ,Gordonia_traquairi ),(Rhinodicynodon_gracile ,(Shansiodon ,((Tetragonias_njalilus ,Vinceria_andina ),(((Dolichuranus_primaevus ,((Acratophorus_argentinensis ,(Rhadiodromus ,((Shaanbeikannemeyeria ,((Kannemeyeria_lophorhinus ,(Kannemeyeria_simocephalus ,Kannemeyeria_aganosteus )),(Rechnisaurus_cristarhynchus ,Uralokannemeyeria_vjuschkovi ))),(Xiyukannemeyeria_brevirostris ,(Sinokannemeyeria ,Parakannemeyeria ))))),(Rabidosaurus_cristatus ,Wadiasaurus_indicus ))),((Angonisaurus_cruickshanki ,(Woznikella ,(Ufudocyclops_mukanelai ,(Zambiasaurus_submersus ,(Pentasaurus_goggai ,Argodicynodon_boreni ,Lisowicia_bojani ,(Placerias_hesternus ,Moghreberia_nmachouensis ))),(Stahleckeria_potens ,(Sangusaurus_parringtonii ,Sangusaurus_sp ,Eubrachiosaurus_browni ))))),(Jachaleria_colorata ,(Ischigualastia_jenseni ,Jachaleria_candelariensis )))),(Dinodontosaurus_tener ,(Dinodontosaurus_brevirostris ,MCP_1645_PV ))))))),(Sintocephalus_alticeps ,Euptychognathus_bathyrhynchus ))))),((Bulbasaurus_phylloxyron ,Aulacephalodon_bainii ),(Pelanomodon_moschops ,(Geikia_locusticeps ,Geikia_elginensis ))))))),(Oudenodon_bainii ,(Tropidostoma_dubium ,Australobarbarus ))))),(Katumbia_parringtoni ,(Elph_borealis ,Interpresosaurus_blomi ))))))))))))))))),(Suminia_getmanovi ,(Otsheria_netzvetajevi ,Ulemica )))))),(Lycosuchus_vanderrieti ,Glanosuchus_macrops )))));
tree tnt_10 = [&U] 
(Biarmosuchus_tener ,(Hipposaurus_boonstrai ,(Gorgonops_torvus ,((Titanophoneus_potens ,(Archaeosyodon_praeventor ,(Biseridens_qilianicus ,((Galepus_jouberti ,((Anomocephalus_africanus ,Tiarajudens_eccentricus ),(Patranomodon_nyaphulii ,(Galechirus_scholtzi ,(Galeops_whaitsi ,(Eodicynodon_oelofseni ,(Eodicynodon_oosthuizeni ,(Colobodectes_cluveri ,(Lanthanostegus_mohoii ,(((Eosimops_newtoni ,Robertia_broomiana ),(Diictodon_feliceps ,Prosictodon_dubei )),(Pristerodon_mackayi ,(Brachyprosopus_broomi ,((Niassodon_mfumukasi ,(Abajudon_kaayai ,(Endothiodon_tolani ,Endothiodon_bathystoma ))),((((Emydops ,Compsodon_helmoedi ),(Digalodon_rubidgei ,(Thliptosaurus_imperforatus ,(Myosaurus_gracilis ,(Cistecephalus_microrhinus ,(Kembawacela_kitchingi ,(Sauroscaptor_tharavati ,(Cistecephaloides_boonstrai ,Kawingasaurus_fossilis )))))))),(Rastodon_procurvidens ,(Dicynodontoides ,Kombuisia_frerensis ))),((Keyseria_benjamini ,(Daqingshanodon_limbus ,(((Rhachiocephalus_magnus ,Kitchinganomodon_crassus ),(Odontocyclops_whaitsi ,(Idelesaurus_tataricus ,((Basilodon_woodwardi ,(Syops_vanhoepeni ,(((((Delectosaurus_arefjevi ,(Vivaxosaurus_trautscholdi ,(Taoheodon_baizhijuni ,Repelinosaurus_robustus ))),(Dicynodon_lacerticeps ,Dicynodon_angielczyki )),(Counillonia_superoculis ,(Peramodon_amalitzkii ,((Daptocephalus_huenei ,Daptocephalus_leoniceps ),(Dinanomodon_gilli ,Turfanodon_bogdaensis ))))),((Lystrosaurus_curvatus ,(Lystrosaurus_hedini ,Lystrosaurus_maccaigi )),(Lystrosaurus_declivis ,Lystrosaurus_murrayi ))),(((Jimusaria_sinkianensis ,Gordonia_traquairi ),(Rhinodicynodon_gracile ,(Shansiodon ,((Tetragonias_njalilus ,Vinceria_andina ),(((Dolichuranus_primaevus ,((Acratophorus_argentinensis ,(Rhadiodromus ,((Shaanbeikannemeyeria ,((Kannemeyeria_lophorhinus ,(Kannemeyeria_simocephalus ,Kannemeyeria_aganosteus )),(Rechnisaurus_cristarhynchus ,Uralokannemeyeria_vjuschkovi ))),(Xiyukannemeyeria_brevirostris ,(Sinokannemeyeria ,Parakannemeyeria ))))),(Rabidosaurus_cristatus ,Wadiasaurus_indicus ))),((Angonisaurus_cruickshanki ,((Ufudocyclops_mukanelai ,Woznikella ),((Zambiasaurus_submersus ,(Argodicynodon_boreni ,Lisowicia_bojani ,(Placerias_hesternus ,Moghreberia_nmachouensis ,Pentasaurus_goggai ))),(Stahleckeria_potens ,Eubrachiosaurus_browni ,(Sangusaurus_parringtonii ,Sangusaurus_sp ))))),(Jachaleria_colorata ,(Ischigualastia_jenseni ,Jachaleria_candelariensis )))),(Dinodontosaurus_tener ,(Dinodontosaurus_brevirostris ,MCP_1645_PV ))))))),(Sintocephalus_alticeps ,Euptychognathus_bathyrhynchus ))))),((Bulbasaurus_phylloxyron ,Aulacephalodon_bainii ),(Pelanomodon_moschops ,(Geikia_locusticeps ,Geikia_elginensis ))))))),(Oudenodon_bainii ,(Tropidostoma_dubium ,Australobarbarus ))))),(Katumbia_parringtoni ,(Elph_borealis ,Interpresosaurus_blomi ))))))))))))))))),(Suminia_getmanovi ,(Otsheria_netzvetajevi ,Ulemica )))))),(Lycosuchus_vanderrieti ,Glanosuchus_macrops )))));
tree tnt_11 = [&U] 
(Biarmosuchus_tener ,(Hipposaurus_boonstrai ,(Gorgonops_torvus ,((Titanophoneus_potens ,(Archaeosyodon_praeventor ,(Biseridens_qilianicus ,((Galepus_jouberti ,((Anomocephalus_africanus ,Tiarajudens_eccentricus ),(Patranomodon_nyaphulii ,(Galechirus_scholtzi ,(Galeops_whaitsi ,(Eodicynodon_oelofseni ,(Eodicynodon_oosthuizeni ,(Colobodectes_cluveri ,(Lanthanostegus_mohoii ,(((Eosimops_newtoni ,Robertia_broomiana ),(Diictodon_feliceps ,Prosictodon_dubei )),(Pristerodon_mackayi ,(Brachyprosopus_broomi ,((Niassodon_mfumukasi ,(Abajudon_kaayai ,(Endothiodon_tolani ,Endothiodon_bathystoma ))),((((Emydops ,Compsodon_helmoedi ),(Digalodon_rubidgei ,(Thliptosaurus_imperforatus ,(Myosaurus_gracilis ,(Cistecephalus_microrhinus ,(Kembawacela_kitchingi ,(Sauroscaptor_tharavati ,(Cistecephaloides_boonstrai ,Kawingasaurus_fossilis )))))))),(Rastodon_procurvidens ,(Dicynodontoides ,Kombuisia_frerensis ))),((Keyseria_benjamini ,(Daqingshanodon_limbus ,(((Rhachiocephalus_magnus ,Kitchinganomodon_crassus ),(Odontocyclops_whaitsi ,(Idelesaurus_tataricus ,((Basilodon_woodwardi ,(Syops_vanhoepeni ,(((((Delectosaurus_arefjevi ,(Vivaxosaurus_trautscholdi ,(Taoheodon_baizhijuni ,Repelinosaurus_robustus ))),(Dicynodon_lacerticeps ,Dicynodon_angielczyki )),(Counillonia_superoculis ,(Peramodon_amalitzkii ,((Daptocephalus_huenei ,Daptocephalus_leoniceps ),(Dinanomodon_gilli ,Turfanodon_bogdaensis ))))),((Lystrosaurus_curvatus ,(Lystrosaurus_hedini ,Lystrosaurus_maccaigi )),(Lystrosaurus_declivis ,Lystrosaurus_murrayi ))),(((Jimusaria_sinkianensis ,Gordonia_traquairi ),(Rhinodicynodon_gracile ,(Shansiodon ,((Tetragonias_njalilus ,Vinceria_andina ),(((Dolichuranus_primaevus ,((Acratophorus_argentinensis ,(Rhadiodromus ,((Shaanbeikannemeyeria ,((Kannemeyeria_lophorhinus ,(Kannemeyeria_simocephalus ,Kannemeyeria_aganosteus )),(Rechnisaurus_cristarhynchus ,Uralokannemeyeria_vjuschkovi ))),(Xiyukannemeyeria_brevirostris ,(Sinokannemeyeria ,Parakannemeyeria ))))),(Rabidosaurus_cristatus ,Wadiasaurus_indicus ))),((Angonisaurus_cruickshanki ,((Ufudocyclops_mukanelai ,Woznikella ),((Zambiasaurus_submersus ,(Pentasaurus_goggai ,Argodicynodon_boreni ,Lisowicia_bojani ,(Placerias_hesternus ,Moghreberia_nmachouensis ))),(Stahleckeria_potens ,(Sangusaurus_parringtonii ,Sangusaurus_sp ,Eubrachiosaurus_browni ))))),(Jachaleria_colorata ,(Ischigualastia_jenseni ,Jachaleria_candelariensis )))),(Dinodontosaurus_tener ,(Dinodontosaurus_brevirostris ,MCP_1645_PV ))))))),(Sintocephalus_alticeps ,Euptychognathus_bathyrhynchus ))))),((Bulbasaurus_phylloxyron ,Aulacephalodon_bainii ),(Pelanomodon_moschops ,(Geikia_locusticeps ,Geikia_elginensis ))))))),(Oudenodon_bainii ,(Tropidostoma_dubium ,Australobarbarus ))))),(Katumbia_parringtoni ,(Elph_borealis ,Interpresosaurus_blomi ))))))))))))))))),(Suminia_getmanovi ,(Otsheria_netzvetajevi ,Ulemica )))))),(Lycosuchus_vanderrieti ,Glanosuchus_macrops )))));
tree tnt_12 = [&U] 
(Biarmosuchus_tener ,(Hipposaurus_boonstrai ,(Gorgonops_torvus ,((Titanophoneus_potens ,(Archaeosyodon_praeventor ,(Biseridens_qilianicus ,((Galepus_jouberti ,((Anomocephalus_africanus ,Tiarajudens_eccentricus ),(Patranomodon_nyaphulii ,(Galechirus_scholtzi ,(Galeops_whaitsi ,(Eodicynodon_oelofseni ,(Eodicynodon_oosthuizeni ,(Colobodectes_cluveri ,(Lanthanostegus_mohoii ,(((Eosimops_newtoni ,Robertia_broomiana ),(Diictodon_feliceps ,Prosictodon_dubei )),(Pristerodon_mackayi ,(Brachyprosopus_broomi ,((Niassodon_mfumukasi ,(Abajudon_kaayai ,(Endothiodon_tolani ,Endothiodon_bathystoma ))),((((Emydops ,Compsodon_helmoedi ),(Digalodon_rubidgei ,(Thliptosaurus_imperforatus ,(Myosaurus_gracilis ,(Cistecephalus_microrhinus ,(Kembawacela_kitchingi ,(Sauroscaptor_tharavati ,(Cistecephaloides_boonstrai ,Kawingasaurus_fossilis )))))))),(Rastodon_procurvidens ,(Dicynodontoides ,Kombuisia_frerensis ))),((Keyseria_benjamini ,(Daqingshanodon_limbus ,(((Rhachiocephalus_magnus ,Kitchinganomodon_crassus ),(Odontocyclops_whaitsi ,(Idelesaurus_tataricus ,((Basilodon_woodwardi ,(Syops_vanhoepeni ,(((((Delectosaurus_arefjevi ,(Vivaxosaurus_trautscholdi ,(Taoheodon_baizhijuni ,Repelinosaurus_robustus ))),(Dicynodon_lacerticeps ,Dicynodon_angielczyki )),(Counillonia_superoculis ,(Peramodon_amalitzkii ,((Daptocephalus_huenei ,Daptocephalus_leoniceps ),(Dinanomodon_gilli ,Turfanodon_bogdaensis ))))),((Lystrosaurus_curvatus ,(Lystrosaurus_hedini ,Lystrosaurus_maccaigi )),(Lystrosaurus_declivis ,Lystrosaurus_murrayi ))),(((Jimusaria_sinkianensis ,Gordonia_traquairi ),(Rhinodicynodon_gracile ,(Shansiodon ,((Tetragonias_njalilus ,Vinceria_andina ),(((Dolichuranus_primaevus ,((Acratophorus_argentinensis ,(Rhadiodromus ,((Shaanbeikannemeyeria ,((Kannemeyeria_lophorhinus ,(Kannemeyeria_simocephalus ,Kannemeyeria_aganosteus )),(Rechnisaurus_cristarhynchus ,Uralokannemeyeria_vjuschkovi ))),(Xiyukannemeyeria_brevirostris ,(Sinokannemeyeria ,Parakannemeyeria ))))),(Rabidosaurus_cristatus ,Wadiasaurus_indicus ))),((Angonisaurus_cruickshanki ,(Woznikella ,((Ufudocyclops_mukanelai ,Eubrachiosaurus_browni ,(Stahleckeria_potens ,(Sangusaurus_parringtonii ,Sangusaurus_sp ))),(Zambiasaurus_submersus ,(Argodicynodon_boreni ,Lisowicia_bojani ,(Placerias_hesternus ,Moghreberia_nmachouensis ,Pentasaurus_goggai )))))),(Jachaleria_colorata ,(Ischigualastia_jenseni ,Jachaleria_candelariensis )))),(Dinodontosaurus_tener ,(Dinodontosaurus_brevirostris ,MCP_1645_PV ))))))),(Sintocephalus_alticeps ,Euptychognathus_bathyrhynchus ))))),((Bulbasaurus_phylloxyron ,Aulacephalodon_bainii ),(Pelanomodon_moschops ,(Geikia_locusticeps ,Geikia_elginensis ))))))),(Oudenodon_bainii ,(Tropidostoma_dubium ,Australobarbarus ))))),(Katumbia_parringtoni ,(Elph_borealis ,Interpresosaurus_blomi ))))))))))))))))),(Suminia_getmanovi ,(Otsheria_netzvetajevi ,Ulemica )))))),(Lycosuchus_vanderrieti ,Glanosuchus_macrops )))));
tree tnt_13 = [&U] 
(Biarmosuchus_tener ,(Hipposaurus_boonstrai ,(Gorgonops_torvus ,((Titanophoneus_potens ,(Archaeosyodon_praeventor ,(Biseridens_qilianicus ,((Galepus_jouberti ,((Anomocephalus_africanus ,Tiarajudens_eccentricus ),(Patranomodon_nyaphulii ,(Galechirus_scholtzi ,(Galeops_whaitsi ,(Eodicynodon_oelofseni ,(Eodicynodon_oosthuizeni ,(Colobodectes_cluveri ,(Lanthanostegus_mohoii ,(((Eosimops_newtoni ,Robertia_broomiana ),(Diictodon_feliceps ,Prosictodon_dubei )),(Pristerodon_mackayi ,(Brachyprosopus_broomi ,((Niassodon_mfumukasi ,(Abajudon_kaayai ,(Endothiodon_tolani ,Endothiodon_bathystoma ))),((((Emydops ,Compsodon_helmoedi ),(Digalodon_rubidgei ,(Thliptosaurus_imperforatus ,(Myosaurus_gracilis ,(Cistecephalus_microrhinus ,(Kembawacela_kitchingi ,(Sauroscaptor_tharavati ,(Cistecephaloides_boonstrai ,Kawingasaurus_fossilis )))))))),(Rastodon_procurvidens ,(Dicynodontoides ,Kombuisia_frerensis ))),((Keyseria_benjamini ,(Daqingshanodon_limbus ,(((Rhachiocephalus_magnus ,Kitchinganomodon_crassus ),(Odontocyclops_whaitsi ,(Idelesaurus_tataricus ,((Basilodon_woodwardi ,(Syops_vanhoepeni ,(((((Delectosaurus_arefjevi ,(Vivaxosaurus_trautscholdi ,(Taoheodon_baizhijuni ,Repelinosaurus_robustus ))),(Dicynodon_lacerticeps ,Dicynodon_angielczyki )),(Counillonia_superoculis ,(Peramodon_amalitzkii ,((Daptocephalus_huenei ,Daptocephalus_leoniceps ),(Dinanomodon_gilli ,Turfanodon_bogdaensis ))))),((Lystrosaurus_curvatus ,(Lystrosaurus_hedini ,Lystrosaurus_maccaigi )),(Lystrosaurus_declivis ,Lystrosaurus_murrayi ))),(((Jimusaria_sinkianensis ,Gordonia_traquairi ),(Rhinodicynodon_gracile ,(Shansiodon ,((Tetragonias_njalilus ,Vinceria_andina ),(((Dolichuranus_primaevus ,((Acratophorus_argentinensis ,(Rhadiodromus ,((Shaanbeikannemeyeria ,((Kannemeyeria_lophorhinus ,(Kannemeyeria_simocephalus ,Kannemeyeria_aganosteus )),(Rechnisaurus_cristarhynchus ,Uralokannemeyeria_vjuschkovi ))),(Xiyukannemeyeria_brevirostris ,(Sinokannemeyeria ,Parakannemeyeria ))))),(Rabidosaurus_cristatus ,Wadiasaurus_indicus ))),((Angonisaurus_cruickshanki ,(Woznikella ,(((Ufudocyclops_mukanelai ,Zambiasaurus_submersus ),(Argodicynodon_boreni ,Lisowicia_bojani ,(Placerias_hesternus ,Moghreberia_nmachouensis ,Pentasaurus_goggai ))),(Stahleckeria_potens ,Eubrachiosaurus_browni ,(Sangusaurus_parringtonii ,Sangusaurus_sp ))))),(Jachaleria_colorata ,(Ischigualastia_jenseni ,Jachaleria_candelariensis )))),(Dinodontosaurus_tener ,(Dinodontosaurus_brevirostris ,MCP_1645_PV ))))))),(Sintocephalus_alticeps ,Euptychognathus_bathyrhynchus ))))),((Bulbasaurus_phylloxyron ,Aulacephalodon_bainii ),(Pelanomodon_moschops ,(Geikia_locusticeps ,Geikia_elginensis ))))))),(Oudenodon_bainii ,(Tropidostoma_dubium ,Australobarbarus ))))),(Katumbia_parringtoni ,(Elph_borealis ,Interpresosaurus_blomi ))))))))))))))))),(Suminia_getmanovi ,(Otsheria_netzvetajevi ,Ulemica )))))),(Lycosuchus_vanderrieti ,Glanosuchus_macrops )))));
tree tnt_14 = [&U] 
(Biarmosuchus_tener ,(Hipposaurus_boonstrai ,(Gorgonops_torvus ,((Titanophoneus_potens ,(Archaeosyodon_praeventor ,(Biseridens_qilianicus ,((Galepus_jouberti ,((Anomocephalus_africanus ,Tiarajudens_eccentricus ),(Patranomodon_nyaphulii ,(Galechirus_scholtzi ,(Galeops_whaitsi ,(Eodicynodon_oelofseni ,(Eodicynodon_oosthuizeni ,(Colobodectes_cluveri ,(Lanthanostegus_mohoii ,(((Eosimops_newtoni ,Robertia_broomiana ),(Diictodon_feliceps ,Prosictodon_dubei )),(Pristerodon_mackayi ,(Brachyprosopus_broomi ,((Niassodon_mfumukasi ,(Abajudon_kaayai ,(Endothiodon_tolani ,Endothiodon_bathystoma ))),((((Emydops ,Compsodon_helmoedi ),(Digalodon_rubidgei ,(Thliptosaurus_imperforatus ,(Myosaurus_gracilis ,(Cistecephalus_microrhinus ,(Kembawacela_kitchingi ,(Sauroscaptor_tharavati ,(Cistecephaloides_boonstrai ,Kawingasaurus_fossilis )))))))),(Rastodon_procurvidens ,(Dicynodontoides ,Kombuisia_frerensis ))),((Keyseria_benjamini ,(Daqingshanodon_limbus ,(((Rhachiocephalus_magnus ,Kitchinganomodon_crassus ),(Odontocyclops_whaitsi ,(Idelesaurus_tataricus ,((Basilodon_woodwardi ,(Syops_vanhoepeni ,(((((Delectosaurus_arefjevi ,(Vivaxosaurus_trautscholdi ,(Taoheodon_baizhijuni ,Repelinosaurus_robustus ))),(Dicynodon_lacerticeps ,Dicynodon_angielczyki )),(Counillonia_superoculis ,(Peramodon_amalitzkii ,((Daptocephalus_huenei ,Daptocephalus_leoniceps ),(Dinanomodon_gilli ,Turfanodon_bogdaensis ))))),((Lystrosaurus_curvatus ,(Lystrosaurus_hedini ,Lystrosaurus_maccaigi )),(Lystrosaurus_declivis ,Lystrosaurus_murrayi ))),(((Jimusaria_sinkianensis ,Gordonia_traquairi ),(Rhinodicynodon_gracile ,(Shansiodon ,((Tetragonias_njalilus ,Vinceria_andina ),(((Dolichuranus_primaevus ,((Acratophorus_argentinensis ,(Rhadiodromus ,((Shaanbeikannemeyeria ,((Kannemeyeria_lophorhinus ,(Kannemeyeria_simocephalus ,Kannemeyeria_aganosteus )),(Rechnisaurus_cristarhynchus ,Uralokannemeyeria_vjuschkovi ))),(Xiyukannemeyeria_brevirostris ,(Sinokannemeyeria ,Parakannemeyeria ))))),(Rabidosaurus_cristatus ,Wadiasaurus_indicus ))),((Angonisaurus_cruickshanki ,(Woznikella ,(((Ufudocyclops_mukanelai ,Zambiasaurus_submersus ),(Pentasaurus_goggai ,Argodicynodon_boreni ,Lisowicia_bojani ,(Placerias_hesternus ,Moghreberia_nmachouensis ))),(Stahleckeria_potens ,(Sangusaurus_parringtonii ,Sangusaurus_sp ,Eubrachiosaurus_browni ))))),(Jachaleria_colorata ,(Ischigualastia_jenseni ,Jachaleria_candelariensis )))),(Dinodontosaurus_tener ,(Dinodontosaurus_brevirostris ,MCP_1645_PV ))))))),(Sintocephalus_alticeps ,Euptychognathus_bathyrhynchus ))))),((Bulbasaurus_phylloxyron ,Aulacephalodon_bainii ),(Pelanomodon_moschops ,(Geikia_locusticeps ,Geikia_elginensis ))))))),(Oudenodon_bainii ,(Tropidostoma_dubium ,Australobarbarus ))))),(Katumbia_parringtoni ,(Elph_borealis ,Interpresosaurus_blomi ))))))))))))))))),(Suminia_getmanovi ,(Otsheria_netzvetajevi ,Ulemica )))))),(Lycosuchus_vanderrieti ,Glanosuchus_macrops )))));
tree tnt_15 = [&U] 
(Biarmosuchus_tener ,(Hipposaurus_boonstrai ,(Gorgonops_torvus ,((Titanophoneus_potens ,(Archaeosyodon_praeventor ,(Biseridens_qilianicus ,((Galepus_jouberti ,((Anomocephalus_africanus ,Tiarajudens_eccentricus ),(Patranomodon_nyaphulii ,(Galechirus_scholtzi ,(Galeops_whaitsi ,(Eodicynodon_oelofseni ,(Eodicynodon_oosthuizeni ,(Colobodectes_cluveri ,(Lanthanostegus_mohoii ,(((Eosimops_newtoni ,Robertia_broomiana ),(Diictodon_feliceps ,Prosictodon_dubei )),(Pristerodon_mackayi ,(Brachyprosopus_broomi ,((Niassodon_mfumukasi ,(Abajudon_kaayai ,(Endothiodon_tolani ,Endothiodon_bathystoma ))),((((Emydops ,Compsodon_helmoedi ),(Digalodon_rubidgei ,(Thliptosaurus_imperforatus ,(Myosaurus_gracilis ,(Cistecephalus_microrhinus ,(Kembawacela_kitchingi ,(Sauroscaptor_tharavati ,(Cistecephaloides_boonstrai ,Kawingasaurus_fossilis )))))))),(Rastodon_procurvidens ,(Dicynodontoides ,Kombuisia_frerensis ))),((Keyseria_benjamini ,(Daqingshanodon_limbus ,(((Rhachiocephalus_magnus ,Kitchinganomodon_crassus ),(Odontocyclops_whaitsi ,(Idelesaurus_tataricus ,((Basilodon_woodwardi ,(Syops_vanhoepeni ,(((((Delectosaurus_arefjevi ,(Vivaxosaurus_trautscholdi ,(Taoheodon_baizhijuni ,Repelinosaurus_robustus ))),(Dicynodon_lacerticeps ,Dicynodon_angielczyki )),(Counillonia_superoculis ,(Peramodon_amalitzkii ,((Daptocephalus_huenei ,Daptocephalus_leoniceps ),(Dinanomodon_gilli ,Turfanodon_bogdaensis ))))),((Lystrosaurus_curvatus ,(Lystrosaurus_hedini ,Lystrosaurus_maccaigi )),(Lystrosaurus_declivis ,Lystrosaurus_murrayi ))),(((Jimusaria_sinkianensis ,Gordonia_traquairi ),(Rhinodicynodon_gracile ,(Shansiodon ,((Tetragonias_njalilus ,Vinceria_andina ),(((Dolichuranus_primaevus ,((Acratophorus_argentinensis ,(Rhadiodromus ,((Shaanbeikannemeyeria ,((Kannemeyeria_lophorhinus ,(Kannemeyeria_simocephalus ,Kannemeyeria_aganosteus )),(Rechnisaurus_cristarhynchus ,Uralokannemeyeria_vjuschkovi ))),(Xiyukannemeyeria_brevirostris ,(Sinokannemeyeria ,Parakannemeyeria ))))),(Rabidosaurus_cristatus ,Wadiasaurus_indicus ))),((Angonisaurus_cruickshanki ,(Ufudocyclops_mukanelai ,(Woznikella ,((Zambiasaurus_submersus ,(Argodicynodon_boreni ,Lisowicia_bojani ,(Placerias_hesternus ,Moghreberia_nmachouensis ,Pentasaurus_goggai ))),(Stahleckeria_potens ,(Sangusaurus_parringtonii ,Sangusaurus_sp ,Eubrachiosaurus_browni )))))),(Jachaleria_colorata ,(Ischigualastia_jenseni ,Jachaleria_candelariensis )))),(Dinodontosaurus_tener ,(Dinodontosaurus_brevirostris ,MCP_1645_PV ))))))),(Sintocephalus_alticeps ,Euptychognathus_bathyrhynchus ))))),((Bulbasaurus_phylloxyron ,Aulacephalodon_bainii ),(Pelanomodon_moschops ,(Geikia_locusticeps ,Geikia_elginensis ))))))),(Oudenodon_bainii ,(Tropidostoma_dubium ,Australobarbarus ))))),(Katumbia_parringtoni ,(Elph_borealis ,Interpresosaurus_blomi ))))))))))))))))),(Suminia_getmanovi ,(Otsheria_netzvetajevi ,Ulemica )))))),(Lycosuchus_vanderrieti ,Glanosuchus_macrops )))));
tree tnt_16 = [&U] 
(Biarmosuchus_tener ,(Hipposaurus_boonstrai ,(Gorgonops_torvus ,((Titanophoneus_potens ,(Archaeosyodon_praeventor ,(Biseridens_qilianicus ,((Galepus_jouberti ,((Anomocephalus_africanus ,Tiarajudens_eccentricus ),(Patranomodon_nyaphulii ,(Galechirus_scholtzi ,(Galeops_whaitsi ,(Eodicynodon_oelofseni ,(Eodicynodon_oosthuizeni ,(Colobodectes_cluveri ,(Lanthanostegus_mohoii ,(((Eosimops_newtoni ,Robertia_broomiana ),(Diictodon_feliceps ,Prosictodon_dubei )),(Pristerodon_mackayi ,(Brachyprosopus_broomi ,((Niassodon_mfumukasi ,(Abajudon_kaayai ,(Endothiodon_tolani ,Endothiodon_bathystoma ))),((((Emydops ,Compsodon_helmoedi ),(Digalodon_rubidgei ,(Thliptosaurus_imperforatus ,(Myosaurus_gracilis ,(Cistecephalus_microrhinus ,(Kembawacela_kitchingi ,(Sauroscaptor_tharavati ,(Cistecephaloides_boonstrai ,Kawingasaurus_fossilis )))))))),(Rastodon_procurvidens ,(Dicynodontoides ,Kombuisia_frerensis ))),((Keyseria_benjamini ,(Daqingshanodon_limbus ,(((Rhachiocephalus_magnus ,Kitchinganomodon_crassus ),(Odontocyclops_whaitsi ,(Idelesaurus_tataricus ,((Basilodon_woodwardi ,(Syops_vanhoepeni ,(((((Delectosaurus_arefjevi ,(Vivaxosaurus_trautscholdi ,(Taoheodon_baizhijuni ,Repelinosaurus_robustus ))),(Dicynodon_lacerticeps ,Dicynodon_angielczyki )),(Counillonia_superoculis ,(Peramodon_amalitzkii ,((Daptocephalus_huenei ,Daptocephalus_leoniceps ),(Dinanomodon_gilli ,Turfanodon_bogdaensis ))))),((Lystrosaurus_curvatus ,(Lystrosaurus_hedini ,Lystrosaurus_maccaigi )),(Lystrosaurus_declivis ,Lystrosaurus_murrayi ))),(((Jimusaria_sinkianensis ,Gordonia_traquairi ),(Rhinodicynodon_gracile ,(Shansiodon ,((Tetragonias_njalilus ,Vinceria_andina ),(((Dolichuranus_primaevus ,((Acratophorus_argentinensis ,(Rhadiodromus ,((Shaanbeikannemeyeria ,((Kannemeyeria_lophorhinus ,(Kannemeyeria_simocephalus ,Kannemeyeria_aganosteus )),(Rechnisaurus_cristarhynchus ,Uralokannemeyeria_vjuschkovi ))),(Xiyukannemeyeria_brevirostris ,(Sinokannemeyeria ,Parakannemeyeria ))))),(Rabidosaurus_cristatus ,Wadiasaurus_indicus ))),((Angonisaurus_cruickshanki ,(Woznikella ,(Ufudocyclops_mukanelai ,(Zambiasaurus_submersus ,(Argodicynodon_boreni ,Lisowicia_bojani ,(Placerias_hesternus ,Moghreberia_nmachouensis ,Pentasaurus_goggai ))),(Stahleckeria_potens ,(Sangusaurus_parringtonii ,Sangusaurus_sp ,Eubrachiosaurus_browni ))))),(Jachaleria_colorata ,(Ischigualastia_jenseni ,Jachaleria_candelariensis )))),(Dinodontosaurus_tener ,(Dinodontosaurus_brevirostris ,MCP_1645_PV ))))))),(Sintocephalus_alticeps ,Euptychognathus_bathyrhynchus ))))),((Bulbasaurus_phylloxyron ,Aulacephalodon_bainii ),(Pelanomodon_moschops ,(Geikia_locusticeps ,Geikia_elginensis ))))))),(Oudenodon_bainii ,(Tropidostoma_dubium ,Australobarbarus ))))),(Katumbia_parringtoni ,(Elph_borealis ,Interpresosaurus_blomi ))))))))))))))))),(Suminia_getmanovi ,(Otsheria_netzvetajevi ,Ulemica )))))),(Lycosuchus_vanderrieti ,Glanosuchus_macrops )))));
tree tnt_17 = [&U] 
(Biarmosuchus_tener ,(Hipposaurus_boonstrai ,(Gorgonops_torvus ,((Titanophoneus_potens ,(Archaeosyodon_praeventor ,(Biseridens_qilianicus ,((Galepus_jouberti ,((Anomocephalus_africanus ,Tiarajudens_eccentricus ),(Patranomodon_nyaphulii ,(Galechirus_scholtzi ,(Galeops_whaitsi ,(Eodicynodon_oelofseni ,(Eodicynodon_oosthuizeni ,(Colobodectes_cluveri ,(Lanthanostegus_mohoii ,(((Eosimops_newtoni ,Robertia_broomiana ),(Diictodon_feliceps ,Prosictodon_dubei )),(Pristerodon_mackayi ,(Brachyprosopus_broomi ,((Niassodon_mfumukasi ,(Abajudon_kaayai ,(Endothiodon_tolani ,Endothiodon_bathystoma ))),((((Emydops ,Compsodon_helmoedi ),(Digalodon_rubidgei ,(Thliptosaurus_imperforatus ,(Myosaurus_gracilis ,(Cistecephalus_microrhinus ,(Kembawacela_kitchingi ,(Sauroscaptor_tharavati ,(Cistecephaloides_boonstrai ,Kawingasaurus_fossilis )))))))),(Rastodon_procurvidens ,(Dicynodontoides ,Kombuisia_frerensis ))),((Keyseria_benjamini ,(Daqingshanodon_limbus ,(((Rhachiocephalus_magnus ,Kitchinganomodon_crassus ),(Odontocyclops_whaitsi ,(Idelesaurus_tataricus ,((Basilodon_woodwardi ,(Syops_vanhoepeni ,(((((Delectosaurus_arefjevi ,(Vivaxosaurus_trautscholdi ,(Taoheodon_baizhijuni ,Repelinosaurus_robustus ))),(Dicynodon_lacerticeps ,Dicynodon_angielczyki )),(Counillonia_superoculis ,(Peramodon_amalitzkii ,((Daptocephalus_huenei ,Daptocephalus_leoniceps ),(Dinanomodon_gilli ,Turfanodon_bogdaensis ))))),((Lystrosaurus_curvatus ,(Lystrosaurus_hedini ,Lystrosaurus_maccaigi )),(Lystrosaurus_declivis ,Lystrosaurus_murrayi ))),(((Jimusaria_sinkianensis ,Gordonia_traquairi ),(Rhinodicynodon_gracile ,(Shansiodon ,((Tetragonias_njalilus ,Vinceria_andina ),(((Dolichuranus_primaevus ,((Acratophorus_argentinensis ,(Rhadiodromus ,((Shaanbeikannemeyeria ,((Kannemeyeria_lophorhinus ,(Kannemeyeria_simocephalus ,Kannemeyeria_aganosteus )),(Rechnisaurus_cristarhynchus ,Uralokannemeyeria_vjuschkovi ))),(Xiyukannemeyeria_brevirostris ,(Sinokannemeyeria ,Parakannemeyeria ))))),(Rabidosaurus_cristatus ,Wadiasaurus_indicus ))),((Angonisaurus_cruickshanki ,((Ufudocyclops_mukanelai ,Woznikella ),((Zambiasaurus_submersus ,(Argodicynodon_boreni ,Lisowicia_bojani ,(Placerias_hesternus ,Moghreberia_nmachouensis ,Pentasaurus_goggai ))),(Stahleckeria_potens ,(Sangusaurus_parringtonii ,Sangusaurus_sp ,Eubrachiosaurus_browni ))))),(Jachaleria_colorata ,(Ischigualastia_jenseni ,Jachaleria_candelariensis )))),(Dinodontosaurus_tener ,(Dinodontosaurus_brevirostris ,MCP_1645_PV ))))))),(Sintocephalus_alticeps ,Euptychognathus_bathyrhynchus ))))),((Bulbasaurus_phylloxyron ,Aulacephalodon_bainii ),(Pelanomodon_moschops ,(Geikia_locusticeps ,Geikia_elginensis ))))))),(Oudenodon_bainii ,(Tropidostoma_dubium ,Australobarbarus ))))),(Katumbia_parringtoni ,(Elph_borealis ,Interpresosaurus_blomi ))))))))))))))))),(Suminia_getmanovi ,(Otsheria_netzvetajevi ,Ulemica )))))),(Lycosuchus_vanderrieti ,Glanosuchus_macrops )))));
tree tnt_18 = [&U] 
(Biarmosuchus_tener ,(Hipposaurus_boonstrai ,(Gorgonops_torvus ,((Titanophoneus_potens ,(Archaeosyodon_praeventor ,(Biseridens_qilianicus ,((Galepus_jouberti ,((Anomocephalus_africanus ,Tiarajudens_eccentricus ),(Patranomodon_nyaphulii ,(Galechirus_scholtzi ,(Galeops_whaitsi ,(Eodicynodon_oelofseni ,(Eodicynodon_oosthuizeni ,(Colobodectes_cluveri ,(Lanthanostegus_mohoii ,(((Eosimops_newtoni ,Robertia_broomiana ),(Diictodon_feliceps ,Prosictodon_dubei )),(Pristerodon_mackayi ,(Brachyprosopus_broomi ,((Niassodon_mfumukasi ,(Abajudon_kaayai ,(Endothiodon_tolani ,Endothiodon_bathystoma ))),((((Emydops ,Compsodon_helmoedi ),(Digalodon_rubidgei ,(Thliptosaurus_imperforatus ,(Myosaurus_gracilis ,(Cistecephalus_microrhinus ,(Kembawacela_kitchingi ,(Sauroscaptor_tharavati ,(Cistecephaloides_boonstrai ,Kawingasaurus_fossilis )))))))),(Rastodon_procurvidens ,(Dicynodontoides ,Kombuisia_frerensis ))),((Keyseria_benjamini ,(Daqingshanodon_limbus ,(((Rhachiocephalus_magnus ,Kitchinganomodon_crassus ),(Odontocyclops_whaitsi ,(Idelesaurus_tataricus ,((Basilodon_woodwardi ,(Syops_vanhoepeni ,(((((Delectosaurus_arefjevi ,(Vivaxosaurus_trautscholdi ,(Taoheodon_baizhijuni ,Repelinosaurus_robustus ))),(Dicynodon_lacerticeps ,Dicynodon_angielczyki )),(Counillonia_superoculis ,(Peramodon_amalitzkii ,((Daptocephalus_huenei ,Daptocephalus_leoniceps ),(Dinanomodon_gilli ,Turfanodon_bogdaensis ))))),((Lystrosaurus_curvatus ,(Lystrosaurus_hedini ,Lystrosaurus_maccaigi )),(Lystrosaurus_declivis ,Lystrosaurus_murrayi ))),(((Jimusaria_sinkianensis ,Gordonia_traquairi ),(Rhinodicynodon_gracile ,(Shansiodon ,((Tetragonias_njalilus ,Vinceria_andina ),(((Dolichuranus_primaevus ,((Acratophorus_argentinensis ,(Rhadiodromus ,((Shaanbeikannemeyeria ,((Kannemeyeria_lophorhinus ,(Kannemeyeria_simocephalus ,Kannemeyeria_aganosteus )),(Rechnisaurus_cristarhynchus ,Uralokannemeyeria_vjuschkovi ))),(Xiyukannemeyeria_brevirostris ,(Sinokannemeyeria ,Parakannemeyeria ))))),(Rabidosaurus_cristatus ,Wadiasaurus_indicus ))),((Angonisaurus_cruickshanki ,(Woznikella ,(((Ufudocyclops_mukanelai ,Zambiasaurus_submersus ),(Argodicynodon_boreni ,Lisowicia_bojani ,(Placerias_hesternus ,Moghreberia_nmachouensis ,Pentasaurus_goggai ))),(Stahleckeria_potens ,(Sangusaurus_parringtonii ,Sangusaurus_sp ,Eubrachiosaurus_browni ))))),(Jachaleria_colorata ,(Ischigualastia_jenseni ,Jachaleria_candelariensis )))),(Dinodontosaurus_tener ,(Dinodontosaurus_brevirostris ,MCP_1645_PV ))))))),(Sintocephalus_alticeps ,Euptychognathus_bathyrhynchus ))))),((Bulbasaurus_phylloxyron ,Aulacephalodon_bainii ),(Pelanomodon_moschops ,(Geikia_locusticeps ,Geikia_elginensis ))))))),(Oudenodon_bainii ,(Tropidostoma_dubium ,Australobarbarus ))))),(Katumbia_parringtoni ,(Elph_borealis ,Interpresosaurus_blomi ))))))))))))))))),(Suminia_getmanovi ,(Otsheria_netzvetajevi ,Ulemica )))))),(Lycosuchus_vanderrieti ,Glanosuchus_macrops )))));

end ; 
