# Supplementary material for: Revisiting a long‐overlooked skull: Implications for the distribution of Dinodontosaurus brevirostris (Kannemeyeriiformes) in the Brazilian Triassic
Source: Anat Rec (Hoboken). 2025 Sep 29;309(7):1749–65. doi: 10.1002/ar.70056 (PMC13251750; doi:10.1002/ar.70056)
Supplement: Supplementary file 2 — Data S2. Supporting Information. [file AR-309-1749-s002.zip › Supplementary Material/phylogenetic analyses/results/Bayesian/BI_all_taxa/infile.nex.lstat]

[ID: 3577646095]
run	arithmetic_mean	harmonic_mean	values_discarded
1	-4.420850e+03	-4.502455e+03	no
2	-4.421819e+03	-4.506379e+03	no
3	-4.422293e+03	-4.503061e+03	no
4	-4.421542e+03	-4.501112e+03	no
all	-4.421487e+03	-4.505052e+03	no
