# Supplementary material for: Revisiting a long‐overlooked skull: Implications for the distribution of Dinodontosaurus brevirostris (Kannemeyeriiformes) in the Brazilian Triassic
Source: Anat Rec (Hoboken). 2025 Sep 29;309(7):1749–65. doi: 10.1002/ar.70056 (PMC13251750; doi:10.1002/ar.70056)
Supplement: Supplementary file 2 — Data S2. Supporting Information. [file AR-309-1749-s002.zip › Supplementary Material/phylogenetic analyses/results/Bayesian/BI_all_taxa/infile.nex.ckp]

#NEXUS
[ID: 3577646095]
[generation: 30000000]

begin trees;
	translate
       1 Biarmosuchus_tener,
       2 Hipposaurus_boonstrai,
       3 Archaeosyodon_praeventor,
       4 Titanophoneus_potens,
       5 Gorgonops_torvus,
       6 Lycosuchus_vanderrieti,
       7 Glanosuchus_macrops,
       8 Biseridens_qilianicus,
       9 Anomocephalus_africanus,
      10 Tiarajudens_eccentricus,
      11 Otsheria_netzvetajevi,
      12 Ulemica,
      13 Suminia_getmanovi,
      14 Patranomodon_nyaphulii,
      15 Galeops_whaitsi,
      16 Galepus_jouberti,
      17 Galechirus_scholtzi,
      18 Eodicynodon_oelofseni,
      19 Eodicynodon_oosthuizeni,
      20 Colobodectes_cluveri,
      21 Lanthanostegus_mohoii,
      22 Eosimops_newtoni,
      23 Diictodon_feliceps,
      24 Robertia_broomiana,
      25 Prosictodon_dubei,
      26 Abajudon_kaayai,
      27 Niassodon_mfumukasi,
      28 Brachyprosopus_broomi,
      29 Endothiodon_tolani,
      30 Endothiodon_bathystoma,
      31 Pristerodon_mackayi,
      32 Emydops,
      33 Compsodon_helmoedi,
      34 Digalodon_rubidgei,
      35 Thliptosaurus_imperforatus,
      36 Rastodon_procurvidens,
      37 Dicynodontoides,
      38 Kombuisia_frerensis,
      39 Myosaurus_gracilis,
      40 Kembawacela_kitchingi,
      41 Cistecephalus_microrhinus,
      42 Sauroscaptor_tharavati,
      43 Cistecephaloides_boonstrai,
      44 Kawingasaurus_fossilis,
      45 Daqingshanodon_limbus,
      46 Keyseria_benjamini,
      47 Rhachiocephalus_magnus,
      48 Kitchinganomodon_crassus,
      49 Oudenodon_bainii,
      50 Tropidostoma_dubium,
      51 Australobarbarus,
      52 Syops_vanhoepeni,
      53 Odontocyclops_whaitsi,
      54 Idelesaurus_tataricus,
      55 Bulbasaurus_phylloxyron,
      56 Aulacephalodon_bainii,
      57 Pelanomodon_moschops,
      58 Geikia_locusticeps,
      59 Geikia_elginensis,
      60 Elph_borealis,
      61 Interpresosaurus_blomi,
      62 Katumbia_parringtoni,
      63 Delectosaurus_arefjevi,
      64 Dicynodon_lacerticeps,
      65 Dicynodon_angielczyki,
      66 Daptocephalus_huenei,
      67 Daptocephalus_leoniceps,
      68 Dinanomodon_gilli,
      69 Peramodon_amalitzkii,
      70 Taoheodon_baizhijuni,
      71 Counillonia_superoculis,
      72 Repelinosaurus_robustus,
      73 Vivaxosaurus_trautscholdi,
      74 Jimusaria_sinkianensis,
      75 Sintocephalus_alticeps,
      76 Basilodon_woodwardi,
      77 Turfanodon_bogdaensis,
      78 Gordonia_traquairi,
      79 Euptychognathus_bathyrhynchus,
      80 Lystrosaurus_hedini,
      81 Lystrosaurus_maccaigi,
      82 Lystrosaurus_curvatus,
      83 Lystrosaurus_declivis,
      84 Lystrosaurus_murrayi,
      85 Shansiodon,
      86 Tetragonias_njalilus,
      87 Vinceria_andina,
      88 Rhinodicynodon_gracile,
      89 Acratophorus_argentinensis,
      90 Kannemeyeria_simocephalus,
      91 Kannemeyeria_aganosteus,
      92 Kannemeyeria_lophorhinus,
      93 Dolichuranus_primaevus,
      94 Sinokannemeyeria,
      95 Parakannemeyeria,
      96 Xiyukannemeyeria_brevirostris,
      97 Rabidosaurus_cristatus,
      98 Rhadiodromus,
      99 Wadiasaurus_indicus,
      100 Shaanbeikannemeyeria,
      101 Rechnisaurus_cristarhynchus,
      102 Uralokannemeyeria_vjuschkovi,
      103 Angonisaurus_cruickshanki,
      104 Ufudocyclops_mukanelai,
      105 Zambiasaurus_submersus,
      106 Placerias_hesternus,
      107 Moghreberia_nmachouensis,
      108 Pentasaurus_goggai,
      109 Argodicynodon_boreni,
      110 Stahleckeria_potens,
      111 Sangusaurus_parringtonii,
      112 Sangusaurus_sp,
      113 Eubrachiosaurus_browni,
      114 Ischigualastia_jenseni,
      115 Jachaleria_candelariensis,
      116 Jachaleria_colorata,
      117 Dinodontosaurus_brevirostris,
      118 Dinodontosaurus_tener,
      119 MCP_1645_PV,
      120 Lisowicia_bojani,
      121 Woznikella;
	tree mcmc.tree_1 = (((3:2.918969593845362e-02,((8:4.761273487788677e-02,((11:1.937562297553216e-02,(13:9.309942594691763e-02,12:1.545423657909394e-01):1.022213684784239e-01):1.608771633462200e-01,(17:4.334624653482441e-02,((((15:6.197609416033344e-02,((19:1.448561557713711e-02,(((((((((34:5.151041100238533e-02,(((42:5.684683868057454e-02,(((44:1.000534730702048e-01,43:4.460890685459359e-02):4.183616499695550e-02,41:2.893928352362552e-02):5.741169746894540e-02,40:7.786596206788528e-02):1.143098837223429e-01):1.429459007459570e-01,(39:4.229539774629679e-02,35:2.305958324495885e-02):1.184890960330743e-01):4.162788226889159e-02,(36:7.553878840826618e-02,(37:1.910478642405248e-02,38:1.968333231254801e-01):7.955742497450624e-02):1.002919008788919e-01):1.814355760376225e-03):7.085631379856898e-02,(32:3.728498073058157e-02,33:2.667206967249413e-01):3.979186908038022e-02):1.559405988809077e-01,(((29:1.289076798993709e-02,30:5.001987039421495e-02):9.069588987588661e-02,26:6.995181792470553e-02):1.478634194790025e-01,27:1.182693682501709e-01):7.152774731144280e-02):7.288346691812993e-03,28:1.117796640416855e-01):4.155272894321795e-02,31:8.513579394268228e-02):1.492782201795976e-01,((((75:8.103432231157141e-02,76:3.946785382000120e-02):4.333084633929512e-02,52:1.321928892446611e-01):7.741545250504250e-02,((46:4.063441191143944e-02,((45:3.216534470396409e-02,((((57:3.963735724395596e-02,(58:3.718195925196931e-02,59:4.071615110483020e-02):1.404530418642368e-01):7.323267181204754e-02,56:1.027763330441320e-02):3.921062252918660e-02,55:9.465380263169972e-02):6.786954413049330e-02,54:7.946360391935971e-02):6.685399635174469e-02):4.852870821838255e-03,(53:7.081212324573920e-02,((47:5.662807450950821e-02,48:5.721503255507395e-02):1.849709637435418e-01,((50:2.652381564527711e-02,51:4.878255709179515e-02):5.486907749134103e-02,49:3.225962524960968e-02):1.818988140634754e-02):5.224539399962942e-02):9.764217568774154e-02):1.356595527806551e-01):7.054475947967438e-02,(62:4.934025964543999e-02,(61:4.636432572098107e-02,60:3.393131963885525e-02):5.323018838871620e-03):6.051450509962052e-02):4.601574962311052e-02):3.610862653489620e-02,(((74:6.877846037174806e-02,(((63:7.768040673189491e-02,(69:3.204821337563796e-03,((77:9.210484994012474e-02,68:3.679292493033510e-02):2.054931686936432e-02,(67:3.411575811549365e-03,66:1.432417189059181e-02):2.465644630506498e-02):6.413902822768511e-02):1.374794196917457e-02):6.686263243565966e-03,((70:1.286811816695324e-01,(71:2.912272214953235e-02,72:8.120792037491301e-02):1.414738938426698e-01):1.878424150151151e-02,(64:9.010438198281095e-03,65:9.420631421214227e-03):2.450003482472321e-02):3.022389362232998e-02):1.098389696297310e-02,73:1.352916070145348e-01):3.007892036428471e-02):3.298314826250110e-02,((79:9.755344110920307e-02,((81:5.752949474127352e-02,80:3.350850385970738e-02):2.898518318450505e-02,((83:1.633510720215798e-02,84:2.414334906726661e-02):3.824150393135612e-02,82:3.496127440969443e-02):1.398557685233099e-02):1.920525892147674e-01):2.009607805966159e-02,((85:1.163491510629008e-01,((86:6.525161314912213e-03,87:3.181332172265884e-02):2.844153536925492e-02,(((117:4.088997995983303e-03,(119:1.588452372264773e-01,118:3.423607231644969e-02):1.438618477111610e-02):3.100323966818203e-02,(103:1.484029302700673e-02,((((116:2.587468306685971e-02,(115:6.451416514080097e-02,114:6.640510555442117e-02):1.365962190616261e-02):1.933076379945854e-02,(111:1.913842592076829e-02,112:2.585536739322433e-02):1.066247926926426e-01):6.426057818885902e-02,(113:4.620441232490060e-02,110:7.974903009624408e-02):1.775840140730431e-02):1.298610088615873e-01,((121:1.395069814409978e-01,104:4.281600086148439e-02):4.347847912721280e-02,((120:1.400039636642025e-01,(108:7.944405748782603e-02,((106:6.120885689227228e-02,109:3.859061461566680e-02):1.000681104527728e-02,107:7.701839321906638e-02):5.967063441953124e-04):2.245331117079336e-03):1.631772228462463e-01,105:5.880883927142404e-02):3.608194662153535e-02):5.648174855017380e-03):4.166277881583064e-02):1.259884179650889e-01):1.165932997238471e-02,((93:1.455909096522028e-01,(((100:9.174660999687463e-02,((95:4.519126841573418e-02,96:3.372213244588672e-02):2.554463133642049e-02,94:5.432399405708374e-03):2.804811217520714e-02):1.415393013684449e-02,(89:6.035608334006660e-02,((97:2.116402192045795e-02,(90:7.983758366435070e-02,(92:1.457075567340603e-01,91:1.397527490039676e-02):7.785016682256524e-03):4.912751835284108e-03):4.627071165252722e-02,99:1.168334150307431e-01):5.357273571888488e-02):2.152189057923680e-02):1.353468131843862e-02,(101:5.843054516249854e-02,102:1.242053494275662e-03):1.206738562852242e-01):8.704243335565756e-03):1.975401120832304e-02,98:5.457271058586336e-02):7.114925226458149e-02):4.236069368353226e-02):4.839927448434219e-02):6.288121807234223e-02,88:8.960707153969999e-02):8.300968898458130e-02):8.554285195185897e-02):1.849820314514999e-02,78:3.474577836370358e-03):1.195047767582364e-01):2.837098136724001e-01):3.321193823994767e-02,((25:8.111593232140174e-03,23:7.691598861431939e-02):1.786692773397386e-02,(24:9.814518401030797e-03,22:9.776779254205756e-02):6.853534440894406e-03):8.052247748764220e-02):1.575384781408678e-01,21:5.534822119582827e-02):8.543275909351326e-03,20:2.106702771262356e-02):5.824919402251358e-02):1.328854758179108e-01,18:1.196550670547694e-02):2.386149799413301e-01):4.681975370016320e-02,14:2.283977668829870e-02):8.391433732297263e-02,16:1.725433686231566e-02):2.841166717793920e-02,(9:4.821093288183140e-02,10:1.709820660784134e-02):8.014419792851907e-02):2.271470917934864e-02):1.445932652995738e-01):1.011009987302309e-01):5.852042214248556e-02,4:7.582829879979566e-02):1.225827424734589e-02):5.950796436313441e-02,(6:5.379664186912972e-02,7:1.980410494542432e-02):9.775639447482500e-02):1.431210381342350e-01,(5:1.594662432661447e-01,2:3.004200280905243e-02):2.159739374134924e-02,1:3.992470617440228e-02);
	tree mcmc.tree_2 = (((4:1.859235083753901e-01,(((((16:3.679746565162045e-02,(14:3.528134348386145e-03,((15:2.805757712879902e-01,17:5.729583590788940e-02):2.501129545430371e-01,(18:7.194456202803942e-02,((((((((62:1.589780209645446e-01,((((71:8.259528365995252e-03,72:2.708028266428225e-01):3.018933435699416e-01,70:2.507855492138850e-01):1.331008885931749e-01,((((63:4.949953429974975e-01,(78:5.476164146672615e-02,(((((((117:1.552770738589474e-03,118:1.841051890221371e-04):1.648681947832029e-01,119:2.237486738795464e-01):4.117939826254699e-02,(103:6.426186464575527e-02,((((105:2.201016793614932e-01,(109:2.121852545489906e-01,((107:6.455756546654953e-02,106:2.430525583848775e-01):6.224512531712177e-03,(120:5.584947350089141e-01,108:6.049103660613989e-02):2.020149394689721e-02):6.171237133774341e-02):2.372496672848423e-01):3.081281009005448e-01,((113:1.625639688096437e-01,((114:4.909136795983186e-02,(116:1.917146747426519e-01,115:7.355112636147734e-02):1.061796269404122e-01):3.220465221341931e-01,(111:6.942414747277793e-02,112:3.224381974997254e-01):2.491399387233297e-01):1.302649162751669e-01):1.982728859925608e-02,110:2.244352899110457e-01):2.334855199616101e-01):1.617346172824503e-01,121:1.337068779058462e-01):2.880059115568096e-02,104:1.545382637098962e-01):3.765756982978866e-02):2.800419230972940e-01):1.361731558179838e-01,85:1.401817750154777e-01):1.406462841209618e-01,((((((101:2.874089211928155e-02,102:2.837238271003803e-04):4.141798506149123e-01,((89:1.598039093849690e-01,(((91:5.669072682754332e-03,92:2.497268042174716e-01):1.707531881269020e-01,90:2.043489782978365e-01):2.521689733731968e-02,(99:2.374342945559305e-01,97:4.085494517459106e-02):7.415475813180222e-02):4.702747971615277e-02):2.172965817813677e-02,(94:1.869881538364328e-01,(96:7.580989248068616e-02,95:1.393214816197618e-01):6.402486903546988e-02):1.920877775204251e-01):1.964026694640105e-01):2.032108495473941e-02,(98:2.768249252731854e-01,93:1.957003302263858e-01):3.118005162031559e-01):6.558879241944442e-02,100:1.702241513474888e-01):3.483973582541049e-01,87:8.236577269237989e-02):1.292507228022381e-01,86:2.501870081821473e-02):3.086803272773376e-01):2.108805500846571e-01,88:1.739995091324977e-03):3.749026297234005e-01,(79:2.822112374719549e-01,(81:1.359166027359748e-01,((82:5.778470633246575e-03,(84:1.517562442310079e-01,83:2.865649634324908e-02):2.195398727495030e-01):1.551535499644988e-01,80:1.862718346365471e-01):2.893276189100357e-02):7.407005664656421e-02):1.061909633975787e-01):9.081296027663217e-02):1.259239954865792e-01):6.618159235691612e-02,((69:6.842622041120287e-03,((68:2.256276267748257e-01,77:3.328522387233517e-01):4.041680804648191e-02,(66:6.555016866343720e-03,67:1.302953940419905e-02):1.715576322645666e-01):1.892904101978482e-01):7.139918020472219e-02,73:1.643367441867242e-01):7.768610057089224e-02):9.398647422538990e-02,74:8.947122380048624e-02):4.962472189664173e-02,(65:2.155998736904095e-02,64:1.460770696473631e-02):7.871122096257492e-02):9.156619499585410e-02):3.206162167365108e-01,(75:9.645088282767190e-02,76:5.920967720499613e-02):2.932981093629899e-01):3.546551202403609e-01):6.513869772520471e-02,(46:2.799066585503482e-02,(((49:1.213396922154755e-01,(51:1.599255840800833e-01,50:6.879937051479840e-02):1.582242906938968e-01):4.803547251603234e-02,(((53:1.555598611455633e-02,((56:3.024137078918772e-01,(59:2.175652470026322e-01,(58:1.103292048730263e-01,57:8.601841442578552e-02):1.658541388143056e-02):1.528366339247666e-01):5.346168471232898e-02,55:9.744032089703507e-02):1.733053395061776e-01):9.119086788230082e-02,(54:2.292214769240091e-01,52:5.241712518261158e-01):2.670350447495070e-01):1.577617106872138e-01,(47:3.257074938947358e-01,48:1.628143247012709e-01):4.301707955341794e-01):1.055506197904680e-01):1.993969742894750e-01,45:8.397621999544151e-02):1.290265266465430e-01):8.434144291081716e-02):1.418141753453823e-01,60:1.030601551148900e-01):1.624520021321740e-01,61:1.698561876229739e-01):1.485494676959644e+00,(((28:3.477179956208116e-01,(27:4.276535536729674e-01,(26:2.279446350702167e-01,(30:9.547412041477035e-02,29:2.613431008494491e-02):5.371597569614484e-01):3.233376588606311e-01):2.618193330489106e-01):3.512443891235092e-02,((33:7.678272941237666e-01,((((42:1.976291694338974e-02,40:2.965027270272365e-01):1.465270952893579e-01,(41:2.936144391198035e-02,(43:1.182943982313691e-01,44:4.084538479347822e-01):1.628734753094115e-01):2.627169564693094e-01):3.906271845751764e-01,39:4.980004399159472e-01):1.605510520681727e-01,(34:2.889334993618092e-01,(36:2.051588612250499e-01,((38:4.725227843107810e-01,35:1.747085672019367e-01):1.497852827096920e-01,37:1.545800669194774e-01):1.386436617434714e-01):3.280243368519406e-01):7.380076457870265e-02):3.687140767324221e-01):2.666970080776594e-02,32:1.581925601740397e-01):3.935035119441853e-01):1.610852808370563e-01,31:6.086044116607166e-02):1.162398893685978e-01):1.523109881362105e-01,((23:2.560161624907284e-01,25:4.246447020254581e-02):6.743978162866604e-02,((21:3.470798886459677e-01,22:1.692610038045103e-01):1.642655497285681e-01,24:7.023091212483621e-03):6.545781158821326e-02):2.353738940703946e-01):3.687602219751128e-01,20:1.033222710045274e-01):2.198209539696102e-01,19:5.059396935016824e-03):5.558478345686722e-01):7.121738353815222e-01):3.423860385572171e-01):4.284595967803119e-01):2.217465044010370e-02,((12:1.608964764975550e-01,13:4.066887189915858e-01):4.021223354307120e-01,11:5.423300787595158e-02):5.751202018475106e-01):7.346647066000427e-02,(9:1.044703608471719e-01,10:1.194847417079809e-01):4.769208096193018e-01):1.803587605319028e-01,8:2.425479845248223e-01):1.681293284236841e-01,3:2.092274459935618e-01):1.240626934405036e-01):5.006927068119246e-03,(7:1.199224473685950e-01,6:1.674430854981352e-01):5.830295453933590e-01):4.157288588942784e-01,(5:3.613509380634703e-01,2:1.257580706855872e-01):8.262441837767957e-02,1:1.868145785117177e-02);
	tree mcmc.tree_3 = ((5:8.609235879319074e-01,((4:2.124627710638168e-01,((((16:4.891784391066067e-02,((13:6.836785801709373e-01,12:5.893620268884895e-01):8.362310490593727e-01,11:2.482991908712074e-01):2.370829365302339e-01):9.736446664124468e-03,(((17:9.082067955610125e-02,(15:6.308435850960372e-01,(18:8.597300911635562e-02,(19:4.819669725808402e-02,(20:7.915355268588663e-02,(((((((((51:5.266726113002048e-01,50:8.853446936031385e-02):8.975054413497571e-02,49:1.183795179888642e-01):1.929281817821397e-01,((48:2.735710341360860e-01,47:2.140392750788269e-01):6.137432874796966e-01,(53:6.190407751130663e-02,54:2.644498733602487e-01):1.984104259500041e-01):5.700670171696071e-02):1.391742686551287e-01,((55:1.214862438725948e-01,(((58:3.154890370524920e-01,59:4.336271338233049e-01):1.132808452401084e-01,57:1.097022386044998e-01):1.565636720201867e-01,56:1.015918063365821e-01):3.122390866467095e-01):1.008615546451445e+00,45:7.987505842165708e-02):2.186727921668674e-01):4.704758909281357e-01,46:1.939071997797414e-01):6.126181428405460e-02,(60:5.882517215662562e-02,((62:2.991270790385035e-01,(((71:3.310284153262663e-01,72:3.008696073669625e-01):1.422085516136065e-01,70:4.610053617094029e-01):7.287734919272114e-01,((((78:3.861513693057041e-02,(((((((119:1.826289028771512e-01,(118:6.756797813666660e-02,117:8.668426385884358e-02):4.860793199305278e-01):1.674205026185104e-01,((((((100:1.977773211216497e-01,(102:9.410982581854792e-02,101:5.345301969772562e-02):4.427111285085857e-01):5.059050652660054e-02,98:4.809839753635279e-01):1.982794567016591e-01,93:4.760609282892037e-01):1.672619875734786e-02,((99:9.094126239326990e-02,97:6.871743553396112e-01):2.602170133655591e-01,(90:2.334457013572360e-01,(91:1.246134210538292e-02,92:4.787732000340953e-01):1.392796722099519e-01):1.772104154191411e-01):1.516650311369967e-01):1.093778537417802e-01,89:1.464578537695839e-01):2.290693120463206e-01,((94:3.389589761202573e-01,95:1.420101690697202e-01):3.980933545493082e-03,96:5.302501364371166e-02):5.195560837175915e-01):3.354996397096634e-01):3.008887541760897e-02,((103:1.397411433561347e-02,(104:3.071981431331603e-01,((105:2.980859931782914e-01,((109:1.730059256673167e-01,108:2.025888420133318e-01):2.626795802462566e-02,((107:2.290041824818152e-01,120:8.035313996844916e-01):3.566111518784899e-01,106:3.084949489055751e-01):2.325696101433885e-01):8.639262837870335e-01):2.455399101186914e-01,(121:3.963960199131921e-01,(((112:4.681030091901925e-03,111:1.868579486073353e-01):4.793767346185693e-01,((116:1.678553682240770e-01,115:2.234471331792496e-01):5.876105172799777e-01,114:2.348786669654610e-01):1.313170798042389e-01):3.238169374313276e-01,110:2.394045917533089e-01):2.313962748708097e-01):3.818225940149221e-01):3.247382695650133e-01):2.186578491212935e-01):8.490774193525240e-01,((87:2.858161529110897e-01,86:4.083813523013557e-02):1.390026975782154e-02,88:4.699854451405783e-01):1.581594766768163e-01):3.508086393584175e-02):1.660399836974219e-01,85:2.402523032360628e-01):1.092105298966228e-01,113:1.025864192721981e+00):6.272598446726175e-01,((81:2.860485400562904e-01,(82:8.527300764389148e-02,(83:5.012044620428801e-02,(84:6.870471448120385e-02,79:4.494609600932348e-01):2.960846046353540e-01):2.843327197049949e-01):4.922592721012956e-01):9.413726024971431e-02,80:1.903480184774417e-01):5.915455464094852e-01):8.186636310473448e-02,((76:7.380588358438529e-02,75:5.271920481058522e-01):2.779101663405433e-01,52:9.436550428874805e-01):5.498712080666652e-01):2.206893039214212e-01):1.301733652936756e-01,74:3.450912977693554e-01):1.098136576830367e-01,(((63:1.673707213297575e-01,((67:2.797870342012994e-02,66:3.381656911327733e-02):2.717698844121024e-01,(68:5.141634005549799e-02,77:6.814958206900228e-01):7.233558497124137e-01):1.940139368556152e-01):1.017601016239002e-01,69:2.292281646008398e-01):1.525497867139388e-01,73:5.154516899003502e-01):1.892760938087208e-01):2.759053914584111e-01,(65:9.846147424944840e-02,64:1.379034786349357e-02):1.769913738411538e-02):3.351465055677822e-02):5.187986335961260e-01):1.606603482251866e-01,61:1.766546183785351e-01):1.708424549458414e-01):4.642870428103369e-01):2.506778816540296e+00,(31:7.843683798510764e-02,(28:8.951888930167212e-01,((27:8.407456600656987e-01,(26:2.769284579622743e-01,(29:3.066769618956469e-02,30:3.508253827802955e-01):5.471500966668942e-01):6.526063062464187e-01):3.270211424042355e-01,((((38:6.015515541129801e-01,37:5.969616153298104e-02):9.165927229738254e-01,36:2.402487050946166e-01):3.901826922152832e-01,(((35:2.274860098026875e-01,(((41:7.200593248154785e-02,(43:1.516488615290401e-01,44:4.575791175382184e-01):2.391724280971892e-01):1.607752400004946e-01,40:4.962502494391228e-01):3.039677263861633e-01,42:2.396701245624111e-01):4.794110674819836e-01):2.185271750685628e-01,39:8.756022541037976e-01):1.295450131653626e-01,34:2.043658333892279e-01):2.084743612975502e-01):2.814497569508682e-01,(33:1.075428777385766e+00,32:3.233107967363996e-01):2.801946604867350e-01):6.766242603185133e-01):8.199479557682930e-02):4.276915725883488e-01):9.232765881280729e-02):2.509414180576905e-01,((23:3.689705198084986e-01,25:2.552090155562421e-01):6.419837608617608e-02,(22:3.353301914471524e-01,24:3.978968158739833e-02):5.841005042727979e-02):5.837453552121729e-01):5.240349801269186e-01,21:6.664585491813955e-01):2.997375668520782e-01):2.240173316506067e-01):8.627212888903376e-01):1.553523743342585e+00):1.487879326518599e-01):1.173287143822798e-01,14:3.692643232141159e-01):1.654911257434898e-01,(10:3.578981430060278e-01,9:4.659916140107264e-02):8.814752859019385e-01):6.121433301524211e-01):7.200229667825057e-01,8:3.475810368842515e-01):1.763341142720684e-01,3:1.041401935147234e-01):3.145760694643538e-01):1.379233047142402e-01,(6:2.155826134247013e-01,7:7.595145017026800e-02):5.895230192742512e-01):4.905853201218084e-01):3.298928721719331e-01,2:3.365958105011478e-01,1:1.121292336247972e-01);
	tree mcmc.tree_4 = ((5:4.263602336581429e-01,2:7.668627723459534e-02):1.249942939978068e-01,((7:1.586742503778901e-02,6:7.630428024905761e-02):3.837292519266745e-01,(4:7.407290813737405e-02,((((11:1.212551997138455e-01,(13:3.567891363742211e-01,12:4.084141285924757e-01):1.625401320482595e-01):3.168828644561255e-01,((14:3.850000425867749e-02,(((18:1.087477230617506e-01,(19:8.639211854844293e-02,((((((((32:9.621601409594022e-02,33:5.014339642315078e-01):7.666143115017247e-02,((((35:7.012277247710584e-02,39:1.723840163265704e-01):1.596476722947532e-01,(42:3.780362769161368e-02,(((44:2.655885280132729e-01,43:2.314301574888627e-01):8.574815738682635e-02,41:1.892418725724880e-02):9.764228563046362e-02,40:1.271875398503422e-01):1.005873121714325e-01):3.815468421159690e-01):9.339677307791076e-02,34:1.937666904311207e-01):1.748611545424814e-01,(36:2.076875502289478e-01,(37:5.421510944625935e-02,38:4.353992688382280e-01):2.827329093390452e-01):2.728977537057701e-01):1.301846959091899e-01):4.179795326118720e-01,((27:3.478304332680082e-01,((29:2.291506130780839e-02,30:2.016665935045108e-01):1.213828673421171e-01,26:2.810988506355063e-01):3.682619131559827e-01):1.236505416089405e-01,28:2.742366420967590e-01):1.380897781407466e-01):3.841434476660017e-02,((((78:4.916777228648952e-03,(62:1.509414251914843e-01,((46:1.334715430394159e-02,(((53:4.977836819747805e-04,54:3.923520846475740e-01):1.025647811267304e-01,((47:1.921861028233976e-01,48:8.342374702679713e-02):2.746002554928180e-01,((51:1.145398794541194e-01,50:6.478941885512066e-02):1.336642523565346e-01,49:9.628625052621316e-02):1.119302021496543e-01):2.308160306857459e-02):1.083973388904395e-01,((55:1.050919841273755e-01,(((59:1.014980679867746e-01,58:1.508604470433406e-01):2.205085370239026e-02,57:1.169981631536674e-02):2.199642948269649e-01,56:8.336214707915231e-03):2.422684699952624e-01):2.137382762571823e-01,45:2.766435610738919e-02):1.949867675372330e-02):2.458250682830003e-01):5.748719454796193e-02,(60:1.491203735605563e-02,61:1.440498031329936e-01):1.069845580949169e-01):8.184194978654892e-02):5.186028114993506e-02):1.084690088691960e-01,(((((66:2.002784126296920e-02,67:5.567991994925051e-02):5.348551427931071e-02,(77:1.550032129336744e-01,68:1.822570262804004e-01):8.317778923738250e-02):8.001521694678414e-02,69:4.831984005497957e-02):7.022312489895073e-02,(((70:3.515155972643763e-01,(72:1.005345250209491e-01,71:1.723761978429266e-01):4.733838711019631e-02):4.059242537802765e-02,73:3.164506774355403e-01):1.308285344725251e-01,((65:7.096806652887612e-02,64:8.284449359443512e-02):7.723173409745050e-02,((52:3.356906678503800e-01,((((82:6.294497898727950e-03,(80:2.500606128068712e-01,81:1.402518476356236e-01):5.549229102707591e-02):7.691824270743741e-02,83:8.158974930241194e-03):4.513412746313281e-02,84:6.462760657669268e-02):1.808355460229097e-01,79:1.792407318616276e-01):2.784653323427062e-01):9.433518640643021e-02,((((88:1.469432376141552e-01,(87:2.631935767349542e-02,((85:1.615621188661092e-01,(((((110:4.997839302206349e-02,(113:1.392599913154910e-01,((112:3.597107684876117e-02,111:4.852063782975573e-02):2.184652089479299e-01,(116:1.342297403943365e-01,(114:1.997111565977468e-01,115:1.334488333545031e-01):3.806434988670577e-02):1.509328090131208e-01):1.854109235967720e-01):7.995235431812785e-02):1.494575129821448e-01,121:2.156265998420235e-01):7.594301805877195e-02,(105:1.733323998727854e-01,((((106:1.972841799532826e-01,108:1.668109326910443e-01):1.154830130744673e-02,107:1.295919457565039e-01):1.750915722550572e-01,109:2.427701528737837e-02):7.489457336743855e-03,120:4.990834035520644e-01):2.004566783965802e-01):5.011023102881109e-02):3.804193025749796e-02,104:1.487232228929074e-01):1.471787537970021e-01,103:9.332697823418501e-02):3.626036791487264e-01):2.518905950238790e-02,(93:2.701013727485957e-01,(((100:3.412366195144207e-02,98:6.813809976742247e-02):1.837616609906465e-01,(89:1.306240533559197e-01,((90:1.564645937854877e-01,(92:2.250994629734168e-01,91:9.262149372124440e-02):4.262161098052172e-02):1.042939490864968e-01,(97:1.557978281958922e-01,99:1.088310841673073e-01):7.708108243026525e-02):5.255024205440091e-02):6.989388623132095e-02):3.240785558586724e-02,((94:1.149574877515247e-01,(95:1.011079894815396e-01,96:1.042345714838151e-01):2.896200368893977e-02):1.272584361286929e-01,(101:1.222748919475994e-01,102:6.143806069063419e-02):2.824898611814656e-01):3.800627836317588e-02):1.778228014514108e-02):3.693554576149433e-01):2.080307291761339e-02):1.132080899678535e-01):1.322554754236476e-02,86:1.514759881356409e-02):1.224557737192092e-01,((119:3.956559322170996e-01,118:1.240700014358320e-02):2.898779304436143e-02,117:5.750269144815510e-02):2.793148605117943e-01):2.851498821845791e-01,74:1.364206435934225e-01):1.788662421931421e-01):2.396376253607613e-02):6.472267025651084e-02):8.518049867374430e-02):4.700844706392377e-02,63:1.794943877212048e-02):2.223694140183601e-01):1.483457722602175e-01,75:1.031031674825652e-01):5.404989138939299e-02,76:2.540001007372988e-01):8.251911053206407e-01):1.420324775901284e-02,31:1.123733714001297e-01):2.318229354530312e-01,((24:3.487123546626141e-02,22:2.169955734438331e-01):3.980209198754352e-02,(25:5.995152768332439e-03,23:2.395354150596852e-01):2.613050116734407e-02):1.445467282015465e-01):4.327522201863238e-01,21:2.350056773724807e-01):1.319089413879019e-02,20:3.279574545568301e-02):3.252717549479964e-02):2.153395986762216e-01):6.373336580782275e-01,15:1.636178500310578e-01):2.033971743042972e-01,17:3.391430592076192e-02):7.258544466792716e-02):3.753631172859450e-01,(16:1.178219783356452e-01,(10:1.545070488042020e-02,9:1.030127327457635e-01):1.941607739477261e-01):4.499835528509217e-02):1.044078599609998e-01):4.169597897953755e-01,8:1.034866354167421e-01):8.781528434304153e-02,3:5.257674788957858e-02):8.043577252873041e-02):1.757406876655925e-01):3.268463404397192e-01,1:4.956226984270206e-02);
	tree mcmc.tree_5 = ((((8:1.554145076727380e-01,(((12:1.311411140668402e-01,13:2.801333743652683e-01):1.143021039848946e-01,11:5.731760372320356e-02):1.153486996413036e-01,(((10:8.246870533129341e-02,9:8.366196083007993e-02):7.409106581679253e-02,16:1.154856513405135e-01):1.112323271986136e-01,((17:1.273430488259066e-02,(15:4.743941676363091e-02,(18:6.588521287140514e-02,((20:9.616932294645064e-02,((((((62:3.504661219788712e-01,61:3.497593337042171e-02):1.984424227062135e-02,60:1.111225982346659e-03):6.466731520984507e-02,(((54:1.512675542942578e-01,(53:1.007591197289741e-02,((48:7.247993718055530e-02,47:8.418127945480496e-02):1.357338371085658e-01,((51:1.900154894388225e-01,50:5.388227942442668e-02):6.783186587042180e-02,49:1.306754635987432e-01):3.109518617299170e-02):7.252713956052215e-02):3.966139008211696e-02):5.600253049441118e-02,((56:6.036167709976009e-03,(57:4.720766358841830e-03,(59:1.261976724064583e-01,58:1.008178041948808e-01):6.822885966611197e-02):1.308599608905361e-01):1.695836800851844e-01,55:6.076293863358079e-02):7.325513413115209e-02):9.026013930584464e-02,(46:7.727882894821536e-02,45:5.417786287222410e-02):1.978783239142161e-02):3.118793343354351e-02):4.790062309600141e-02,(78:3.575878782773342e-02,((76:1.223528012374373e-01,75:7.149873599688525e-03):1.299701178151771e-01,((((((68:8.856912606747351e-02,(77:8.743460456434510e-02,(72:1.579812897789565e-01,70:9.600836470079493e-02):2.667158668810513e-01):1.850299966185565e-02):4.026414106771846e-02,(67:1.157093218023856e-02,66:3.964872554549176e-02):9.851276922646002e-02):6.674719317966342e-02,(69:6.571506280442219e-02,(((88:1.720951142884359e-02,(85:1.395406738757487e-01,(((119:1.271312858196366e-01,(117:1.575256903057135e-02,118:3.286015379607095e-02):3.761951930295312e-02):1.833125413690762e-01,(103:1.069924334467951e-02,(((121:8.897775174462781e-03,120:4.005370095801184e-01):1.134293674656768e-01,(((106:9.512310727963021e-02,107:1.226088060829250e-02):6.551156606970046e-02,(109:6.240479700321972e-02,108:1.654114416039190e-01):6.800631835438463e-02):8.019858025767243e-02,105:4.198125853660199e-02):1.302739777465649e-01):5.837448311827380e-02,(104:6.402594381917845e-02,(((111:3.569347958326461e-02,112:1.538157874221213e-02):3.349151881277831e-01,((116:1.810450914148534e-01,115:2.884820935242906e-01):6.580506741052916e-02,114:2.573154634066917e-02):1.025973188087429e-01):3.351108772601907e-01,(110:3.042130182888776e-02,113:7.739781538614954e-02):1.100504232183844e-01):1.323632135128083e-01):3.696581074684625e-02):9.292408758864658e-02):2.593916417248543e-01):6.468756008773218e-03,((87:1.208788107902660e-02,86:1.625628307641549e-02):2.641507093933472e-02,((100:1.887456656768421e-01,(98:1.786187750776768e-01,93:1.536030827112524e-01):1.872851828932796e-02):1.896547163915047e-03,(((99:1.357038195212670e-01,((90:9.000058689061778e-02,(92:8.324841267076009e-02,91:1.098441942570222e-02):8.518524833599844e-02):7.695539568998620e-02,97:2.177756619550542e-01):5.727057110480326e-02):1.628966642221598e-02,89:6.579513439834547e-02):2.942923400337104e-02,((102:4.320380440639884e-03,101:2.901878969897687e-01):1.477931523693295e-01,(95:1.509496029253332e-01,(96:3.133714504317180e-02,94:4.957002385360892e-02):1.805822034335260e-02):4.224739099653336e-02):5.209154719257130e-02):3.685826887998641e-02):1.547620368770302e-01):1.209056449983936e-02):2.563983789611440e-02):4.866032083970662e-02):1.883093987564371e-01,(82:2.733882362561886e-04,((80:1.413296074168737e-01,81:6.864381882555939e-02):9.243952536954318e-03,((84:1.765259332240760e-02,79:1.823197985331924e-01):2.943292106250714e-02,83:6.280986796739398e-02):7.033404434448461e-02):2.595130233164310e-02):2.129244264972515e-01):6.422152112965916e-02,(52:2.517106812592909e-01,71:6.027180155050713e-02):1.655509164860633e-01):1.590439269915653e-01):8.165731178914303e-03):4.056196769142207e-02,((64:3.849262889573577e-03,65:4.338188832512571e-02):8.659268164549781e-02,74:1.192489732564657e-01):5.428637075071759e-02):5.013607380792579e-02,73:1.786745771061208e-01):9.662299503372813e-02,63:4.774995305216005e-02):1.302430699001708e-01):4.242301330896212e-02):1.950044014371246e-01):5.017389701555648e-01,((((32:7.675340868623400e-02,33:5.946766692261725e-01):4.401371678991951e-02,((((((44:2.807453137328529e-01,(41:9.418078401937874e-02,43:2.030562554559643e-01):5.884611698526952e-03):2.403298183277559e-02,40:1.156148493541626e-01):1.372243744432660e-01,42:9.582605101788280e-02):2.110028574610962e-01,39:1.417052525182109e-01):9.348754673015444e-02,34:1.163709816056297e-01):9.827340133349067e-03,((37:3.848334132053803e-02,(35:2.233728285671815e-01,38:2.486325884737583e-01):1.563027748834567e-01):1.289868440913011e-01,36:8.161016893007096e-02):9.161116409148437e-02):1.796821048009579e-01):3.094271840441064e-01,(28:5.432752006800436e-02,(27:6.642230667721621e-01,(26:2.826519714115795e-01,(29:1.420318068457591e-02,30:1.017389905963853e-01):1.743184693293020e-01):1.101348088908633e-01):1.008834371796591e-01):3.199709179762809e-02):9.159283691012488e-02,31:5.323165388134563e-02):8.103922035800019e-02):2.333504624280396e-02,((25:2.981229725988244e-03,23:8.624208700513414e-02):7.439954464545892e-02,((22:4.099243288493853e-02,21:9.183981525202310e-02):8.479634370616632e-02,24:2.493398487674375e-02):3.322415884134244e-02):2.339387704342953e-01):2.362303254027771e-01):3.276112042106383e-02,19:3.424841871719413e-02):1.008917344464764e-01):7.062166442339060e-01):9.393410891329054e-02):1.327291983557001e-01,14:2.497203173395665e-02):5.851934507349595e-02):3.239882282869379e-01):4.068906654162883e-01):1.051272806696929e-01,3:1.551797843293357e-02):1.217680176908152e-01,(4:8.931234473249053e-02,(7:4.226399124227651e-02,6:5.536453313585939e-02):1.982076639053653e-01):1.312013998337235e-01):1.586648959553472e-01,(5:2.247285528920291e-01,2:1.588382590859519e-01):1.837274317106340e-01,1:5.268281426354773e-02);
	tree mcmc.tree_6 = ((((6:5.904208885789854e-02,7:1.133514273159642e-02):8.840246017730777e-02,4:1.153987564794160e-01):7.862760959295353e-03,((8:1.044235206619879e-01,((16:5.292010869518687e-02,(9:4.381780206147461e-03,10:2.148264431763187e-02):7.789222088882074e-02):4.690380895730811e-03,((14:3.687975167477954e-02,((15:2.840539479725266e-02,((((21:1.365318728247572e-01,((((23:5.109741792960222e-02,25:8.156096163301589e-03):4.473470463940610e-02,24:5.105809759495067e-03):1.961245640514489e-03,22:4.721214498590244e-02):9.437557590490174e-02,((31:2.757097430676376e-02,((((26:9.604766413715408e-02,(30:5.279864825712034e-02,29:1.165030741988837e-02):1.210494258614443e-01):6.716265162320852e-02,27:1.237824144026275e-01):7.766300076000583e-02,28:6.589964917805552e-02):3.214956163680570e-02,((32:4.672508598328380e-02,33:2.530456993916029e-01):6.632722792989218e-02,(((37:5.007997774558563e-02,38:1.579305959722185e-01):9.417157226182481e-02,36:4.308932752180815e-02):1.269513364148136e-01,(34:3.689520528532597e-02,((((41:1.173323198584504e-02,((44:1.325948345149150e-01,43:1.677674231855298e-02):1.002067779803471e-01,40:6.641642183150377e-02):3.050697437583423e-02):1.233292305561953e-01,42:1.008478706776114e-02):5.422907616238584e-02,35:1.734935567175636e-02):3.313305003941916e-02,39:1.560085656971374e-01):4.002884900964641e-02):1.395824666514756e-02):1.066198814344135e-01):1.554941523021301e-01):8.973913358880170e-02):1.077249995314381e-01,((((((57:4.031128184911800e-03,(58:1.150491642449910e-02,59:5.789818080536867e-02):4.667447813251575e-02):1.149209637248436e-01,56:2.919555067554996e-03):4.903717196701130e-02,55:3.163033220701953e-02):4.935176182635567e-02,(54:7.153148755521807e-02,53:2.683619651093347e-02):2.188295676628796e-02):4.134838199179578e-02,((48:1.819181649517611e-02,47:2.863855852948245e-02):1.130971931979923e-01,(49:6.162507174361079e-02,(50:2.463753976394203e-03,51:2.467131326451770e-02):1.580109135146272e-02):4.282884999229864e-02):3.535577927788004e-02):1.846520318318008e-02,((46:1.422296606591965e-02,((61:4.018587871196048e-02,60:5.663109473945617e-03):6.003619413468699e-02,(62:8.282561616241089e-02,(((63:1.704891785381682e-02,(72:1.089939778472478e-01,71:1.384627368756250e-02):1.638457971878296e-01):3.227801628903545e-02,(73:9.891700950881137e-02,((((79:4.741250680653047e-02,(82:3.148610584210298e-02,((81:1.744816940453081e-02,80:2.710913105521499e-02):1.623341514659631e-02,(84:5.258618844157659e-02,83:3.592493945394548e-04):6.011708546791983e-02):2.707356687866105e-04):1.074937585171886e-01):3.586468012964355e-02,(88:4.309920521610693e-02,(85:4.337779264476190e-02,(((87:1.827546637550667e-03,(((93:1.532493924393390e-01,(102:3.425239913667546e-03,101:2.323433722632832e-02):1.047610475223003e-01):4.491738815364710e-02,98:5.669859844780721e-02):6.060281059341050e-02,(((94:5.722563395843082e-02,(95:5.771261970244811e-02,96:2.363007959849697e-02):6.255676486195861e-03):2.442496024593142e-02,100:1.161816679131294e-01):6.554003104257450e-03,(((90:5.610411707778371e-02,(91:1.300769427777398e-02,92:1.311474720633947e-01):1.964770892904860e-02):4.773530478209954e-03,(99:1.256469258888580e-02,97:5.021468101473282e-04):3.021589338054742e-02):5.379199956856597e-02,89:1.807734419344284e-02):1.778397600878509e-02):1.926777362001734e-02):1.973541528814011e-01):2.807211158908060e-02,86:1.896656969725624e-02):1.078836288013721e-01,((103:1.887125978264435e-03,((121:1.042852843768314e-01,104:1.254312897927454e-02):2.055729911436413e-02,(((110:1.069650135691352e-01,113:2.470101665839200e-02):7.763611817476281e-03,(((115:8.727175838557579e-03,116:4.854018480728498e-02):9.270509549562223e-02,114:7.087227822553396e-02):7.519260108092772e-02,(111:2.220863879876697e-04,112:5.571238569921898e-02):1.015157012614946e-01):3.488651899516635e-02):3.540018589595882e-02,(105:4.190367356622079e-02,((107:1.151673549790830e-02,(106:6.581974816802018e-02,(120:1.357841463354888e-01,108:5.395639439873090e-02):6.195756696154944e-02):6.949488502895183e-03):3.946691567162721e-02,109:5.400985290299791e-02):8.288920421456539e-02):4.937614242311932e-02):1.036544388434892e-02):3.660504077596501e-02):1.052701596982194e-01,(119:3.632713593325407e-02,(117:3.072285855702285e-02,118:1.537434890427250e-04):1.631689520428422e-02):9.770929988612978e-02):2.873961412356421e-02):9.140753445226055e-03):2.790207693122267e-02):1.220246987388615e-01):3.609741670915060e-02,(((76:5.989476219765212e-02,75:7.549474551171227e-02):4.620395507452454e-02,52:7.770465180500086e-02):4.599664010471055e-02,(69:1.645876215196053e-02,((77:6.988225374173951e-02,68:3.531909270855012e-02):1.641899923388575e-02,(67:4.089065066764994e-03,66:2.022797502029502e-04):2.642891786758207e-02):3.754128716109817e-02):6.910872264702556e-02):1.159629708504954e-02):6.739871708704820e-02,(74:1.145509371413171e-01,((65:1.470398775033675e-02,64:1.337085161247857e-02):1.596297207223125e-02,70:2.446264516539892e-01):1.103253979063626e-02):2.952088679116962e-02):5.110631338924857e-03):1.490394517899656e-05):3.250936920593264e-02,78:9.289575753157097e-04):1.289171314646319e-01):1.949470046827073e-02):3.318734669711556e-02):4.209707978325245e-02,45:2.598461798885124e-02):6.218568560938342e-02):2.363726408000731e-01):4.466054712989816e-02):6.938198891403397e-02):1.701966221295423e-02,20:7.125767729157252e-02):4.449837493374725e-02,19:2.204184631603701e-02):8.878757051611497e-02,18:4.434537407128093e-03):4.447859722602016e-01):8.237655333026106e-02,17:2.288289384769893e-02):2.282094086622335e-02):2.542961423111943e-01,(11:1.633620142823786e-02,(12:7.931821638580368e-02,13:1.579632611843118e-01):6.024580218854721e-02):5.829976946501539e-02):2.408170579915788e-02):1.065478059405954e-01):3.373564655211714e-03,3:4.307457906580394e-02):3.481040064336101e-02):1.348601227486440e-01,(2:7.861571161653454e-02,5:8.176899621594239e-02):1.147720640817245e-02,1:3.603162069122195e-02);
	tree mcmc.tree_7 = ((((7:1.047542956149495e-01,6:1.851689745783738e-01):8.038176862938844e-01,3:2.350808486986737e-01):9.530292566559698e-03,(4:2.847305279862554e-01,(8:3.713144029216614e-01,(((13:8.021123686407292e-01,12:3.358714488129969e-01):1.071150022501185e-01,11:5.921894125158625e-01):9.245735554206714e-01,((9:3.277689993360231e-01,(16:2.425408622392107e-02,10:4.535718580873418e-01):1.683981869521649e-01):3.078872321264871e-01,((((18:4.328141881666351e-02,(((((((((30:4.048093793160488e-01,29:5.157916158368255e-02):8.148833465576667e-01,26:2.538178794084994e-01):2.336713820964826e-01,27:1.072941819481172e+00):3.702798456976337e-01,28:3.075547785349536e-01):1.483623917348298e-01,(33:1.719261088242042e+00,(((35:4.173591141531553e-01,((38:6.426722568994571e-01,37:7.219676187003776e-02):3.421504854465999e-01,36:5.888400687109978e-01):1.967094320113248e-01):8.828549411025959e-02,(34:4.728022697048594e-01,((42:2.362071318784278e-01,((41:2.676114513369811e-01,40:3.178779823074578e-01):3.279623134450103e-01,(43:2.252641206300474e-01,44:4.202756389001618e-01):2.142642712055104e-01):7.044883786904301e-01):1.630924267343488e-01,39:7.408063822281608e-01):1.019845181107989e-01):1.147588224535499e-01):3.726677048383675e-01,32:4.292237723573490e-02):5.822015903220549e-02):1.019072141455933e+00):1.807636949506480e-01,31:8.414459343541181e-02):4.000863270305416e-01,(((((((((88:2.394780927166662e-01,((86:3.531102341915467e-02,(((((118:1.660704862052492e-04,117:2.356847829245073e-02):1.803328552789199e-01,119:2.110264349283378e-01):2.441427712941752e-01,(95:2.770496520950448e-01,(((((93:2.251217171862581e-01,(102:2.939280638212572e-01,101:6.077804498289693e-01):3.076042627702057e-01):2.135987695436885e-01,98:2.446480956967044e-01):6.954381369800602e-02,(((99:5.748202245734362e-01,(91:2.724834485407560e-01,92:2.938633532486298e-01):1.238441255019783e-01):1.135034318370140e-01,(97:2.769635946221728e-01,90:5.105924867946136e-01):3.539534046624004e-02):2.073052193746213e-01,89:1.796407028155621e-01):2.313971577507032e-01):1.036255332983773e-01,100:1.884336581415134e-01):3.257825697217274e-01,(96:4.226549530737649e-01,94:2.564640704862508e-01):6.517474374558881e-03):3.577489573683999e-02):5.691409117942036e-01):1.767229793179002e-01,87:3.007666973294818e-01):2.574174878073583e-02,(((((105:2.821137886561230e-01,(109:1.213016787643824e-01,((120:5.725351009848415e-01,108:4.097251377300612e-02):6.063339207360859e-01,(107:3.535815423299895e-01,106:2.118579649348659e-01):1.235239546096793e-01):3.094735659734479e-02):6.634382802147393e-01):2.536244529782997e-01,((((115:9.228438140436573e-02,116:2.026349957951426e-01):1.185469311081525e-01,114:2.457546189639018e-01):2.037093137915446e-01,(112:8.349612408266459e-01,111:1.823312691886072e-01):8.290145560834663e-01):5.089284913805451e-01,110:2.286830193937637e-01):5.587565785635646e-01):6.665286513197885e-02,(113:2.021246060476627e-01,104:2.715597736894493e-03):8.048913978503149e-02):6.491116861068065e-02,121:3.495986484582555e-01):8.975229737705145e-02,103:4.316725134851684e-02):5.839568083860887e-01):7.324227198868689e-02):2.553715175698732e-01,85:1.100573485671245e-01):2.671357778932611e-01):3.890113964993233e-01,((76:4.559756417907284e-01,75:1.646365492820332e-01):1.015471947364586e+00,(((80:1.650757633493725e-01,(((84:4.390230871793825e-01,83:1.611221276662323e-02):1.038912939182590e-01,82:1.688526457964146e-02):2.080923102464514e-01,81:1.355893132416405e-01):3.305647313133261e-02):2.382112128684661e-01,79:4.227136731531102e-01):1.645667128914016e-01,52:6.775449800033299e-01):9.079153293189332e-03):9.025028112917785e-02):6.376536473107326e-01,((63:3.993326508143226e-01,((68:2.827626815670900e-02,77:4.013687628862480e-01):2.301286584623075e-01,(66:5.509989050106853e-02,67:4.454978898765617e-03):1.994405102147944e-01):7.829184726526925e-02):1.248060448208920e-01,69:1.024334316313788e-01):9.437332148675905e-02):1.552522960968890e-01,78:2.980546797889018e-01):2.926764423702817e-02,74:1.002379989575902e+00):2.800422573916146e-01,(73:5.812416308018038e-02,70:9.812507534561428e-01):4.329800257581551e-01):3.471331559155150e-02,(65:9.137836212909023e-02,64:6.799994134794793e-02):1.368333340290029e-01):4.306438978669042e-01,(72:6.478747274561426e-01,71:4.099397200835029e-02):4.138073080004966e-01):5.246342087829574e-01,(((60:9.637572530763952e-02,62:5.352496375295770e-01):6.968820707655968e-02,61:1.849009181537750e-01):1.519809193059230e-01,((54:5.493154266359728e-01,((((47:4.404650626025104e-01,48:2.331909391657801e-01):4.426996460283659e-01,(49:1.997104343006228e-01,(51:3.409423635568866e-01,50:5.926060248454724e-02):1.231822396662959e-01):4.286014718086583e-02):7.781326990619267e-02,53:3.688986292731333e-01):1.868424907131997e-01,(55:1.103629193279811e-01,(56:2.749708801577132e-02,(57:1.378034876241614e-01,(58:5.511947759404039e-01,59:5.423175242132878e-01):6.939533514394006e-02):1.906263931442271e-01):2.738428833478807e-01):6.676365802647558e-01):3.582715109375566e-02):2.124222724304772e-01,(46:3.503349923037415e-01,45:4.783288712684754e-01):5.187706816546090e-02):1.781930830623720e-01):1.985518554871312e-01):1.728848753739247e+00):8.481796655831682e-02,((23:2.905889411794548e-01,25:3.704505237808613e-02):3.511404759545859e-01,(24:1.974474247139548e-02,22:4.358949554318400e-01):9.820867138089542e-02):4.724314224909238e-01):3.370317454913632e-01,((21:4.016710349034773e-01,19:1.961314641963476e-01):8.850681258988177e-04,20:2.087569117723737e-01):1.434722608435571e-01):5.163237878876182e-01):2.160038348886270e+00,15:4.089329914980707e-01):4.470807121804420e-01,17:4.555835442269620e-02):1.648984258564666e-01,14:2.048194776558522e-02):3.144219271536195e-01):4.011143063952425e-01):6.297134613998806e-01):5.155115533532517e-01):1.388143333853905e-01):4.111304547398221e-01,(5:7.161601493052335e-01,2:4.224399283560718e-01):8.780643394117416e-02,1:1.203930695590848e-01);
	tree mcmc.tree_8 = (2:2.720800880797822e-01,(5:2.253759649303078e-01,(((7:6.300569354505360e-02,6:1.230330140143013e-01):8.044417561111436e-02,4:1.679112878665127e-01):6.109193139710643e-02,(3:6.651342521032166e-02,(8:1.037506762787025e-01,(((((15:8.165198299321368e-02,(18:2.716567575766048e-02,(19:1.436906554619613e-02,((((24:3.537124396108546e-03,22:1.246853557987198e-01):4.170317818975899e-02,(25:1.391209536810810e-02,((((60:3.565137587942009e-02,(45:4.997777918988185e-02,(46:5.209262795801883e-02,(((53:9.589257093853064e-02,((48:5.726786692081836e-02,47:1.065040915483605e-01):1.335908775919546e-01,((50:3.014067820689507e-02,51:5.679597680331473e-02):4.331233224764741e-02,49:1.140164067536917e-02):2.900984953292424e-02):5.024635922609985e-02):4.212135920075025e-02,(((56:5.506613072498267e-02,((59:1.788463845030014e-01,58:1.709857782139097e-01):6.533757784846178e-02,57:1.315731765469048e-02):2.718332419215777e-02):1.976939476001123e-01,55:1.084772783536518e-01):1.697943882579266e-01,54:1.796807470440074e-01):1.204095272330819e-02):7.030594876317074e-02,((75:1.456644487787311e-01,76:8.013306078994677e-03):9.956247477353652e-02,((((78:4.989151102298579e-02,((69:1.716278115451324e-02,((((68:1.878119192046890e-02,77:9.571047510818100e-02):1.342862343829858e-01,(66:2.679186208535403e-03,67:8.303986562797371e-03):6.398983222606533e-02):2.502233050440331e-02,63:2.477198816171894e-02):6.322471632362564e-02,(73:2.035510822315384e-01,((65:5.118852876714558e-02,64:3.142528580669868e-02):5.293895878630707e-03,((72:7.205298366724618e-02,71:2.116924493348484e-02):1.009657323193142e-01,70:1.495483139210536e-01):1.058804389125164e-01):4.297909448286233e-02):2.572613903047149e-02):2.457459538165319e-02):9.226793072501022e-02,74:1.326534839817463e-01):1.133103250891360e-02):3.918176146934682e-02,(((81:6.690153331650474e-02,((83:1.613154478170931e-02,84:1.586859547022960e-01):2.090003988933111e-02,82:7.056184580399079e-03):2.117853090614845e-02):1.057058561670118e-01,80:3.962526259120720e-02):1.228892736613532e-01,79:6.582179012340952e-02):1.572822552476843e-01):1.041938174462979e-02,((((((113:7.394170095030955e-02,(119:2.318411065794623e-01,(118:1.483392344864591e-03,117:8.840273936206941e-02):2.533923878191912e-01):6.447084049679126e-02):5.084701084308019e-02,(((((102:2.704529227329826e-03,101:7.387499821204362e-02):2.237613348816773e-01,100:1.057552327100943e-01):1.378967178400922e-01,98:4.490226951937269e-02):7.591112225451857e-02,(96:3.125788944770162e-03,(95:3.627951134660502e-02,94:7.813779780880394e-02):7.444388623670795e-02):1.267168203185904e-01):2.873291789592177e-03,(89:1.010103224937711e-01,((93:1.990631698228310e-01,(97:5.915705761824026e-03,99:1.528133357156536e-01):5.776453931296646e-02):5.809529224933639e-02,(90:4.293695757207478e-02,(91:3.124699838730905e-02,92:1.099954019130677e-01):7.108786555751263e-02):6.592196731024422e-02):1.087331601403630e-01):6.355541959686503e-02):1.104790109823953e-01):7.237367598064655e-02,85:7.518222067461096e-02):1.112143803808125e-02,(103:1.047364442447954e-02,(104:1.638689735363173e-01,(((105:3.534972708006585e-02,((((106:6.763770471495029e-02,108:1.091026068434333e-01):3.714328381056957e-02,107:6.134675313305357e-02):3.666969877695597e-02,120:4.167890688831649e-01):1.110045706990275e-02,109:1.162577508903182e-01):3.257955574808830e-01):1.684023890906161e-01,(110:9.950400644576175e-02,(((116:1.929955777998098e-02,115:6.009677787111387e-02):1.467581379667764e-01,114:2.493963751847260e-02):2.115889098295705e-01,(111:1.250597794875156e-02,112:4.817198750202437e-02):1.543612032088212e-01):5.294368786377626e-02):1.408192151546948e-01):4.120211065501476e-02,121:1.719778595625905e-01):1.997089259643575e-01):1.337871943942956e-01):1.767872731220640e-01):5.314930375532183e-02,(87:2.275408562085669e-02,86:6.391348231621306e-02):3.919384133932424e-02):1.295808572695662e-01,88:5.374756171972718e-02):2.084303108544051e-01):2.578436435299499e-01,52:6.562242810805825e-02):1.463705047380275e-01):1.427153249285350e-01):8.702761355318095e-02):3.412727708060787e-02):9.655479701255956e-02):2.356636215452449e-02,62:2.863627793076735e-01):4.223601815705008e-02,61:1.283330487955930e-02):5.282162406049032e-01,23:3.076655396200600e-02):1.356852529154428e-01):2.637715231817013e-02):2.067182660509148e-01,(31:9.861068632448751e-02,((28:1.399167336222334e-01,(((36:1.100928751657364e-01,(37:3.982282138084500e-03,(38:1.610188389212536e-01,35:2.959604981119163e-01):1.199191402876623e-01):1.417856387559231e-01):8.148862406647363e-02,((((40:9.688418783086779e-02,((44:2.010383031858820e-01,43:8.304265498677901e-02):5.676542105323499e-02,41:1.183104791805631e-01):5.621690448378920e-02):1.729424106457887e-01,42:8.634931675096127e-03):1.247219460285439e-01,39:2.961650137932023e-01):4.976771694087422e-02,34:2.017808088032537e-01):1.326963914690151e-01):2.052407428459436e-01,(32:1.045436419512006e-02,33:5.143707455049845e-01):2.004869228347808e-02):3.267909981385254e-01):2.029591964811701e-02,(27:2.268281109678539e-01,(26:1.675814955970329e-01,(29:2.540914583563216e-02,30:1.108777670003759e-01):2.677799714276500e-01):1.519476420061801e-01):1.957581139871295e-01):9.192588047802755e-02):7.142724014792984e-02):2.445019359492024e-01,(20:1.798730553419776e-01,21:1.825902128743770e-01):2.460987918565542e-01):1.161593661629078e-01):2.478741787507065e-01):3.969817641855387e-01):9.149623780761816e-02,17:1.993102206089848e-02):5.296651588759383e-02,(16:9.652503096764306e-02,14:8.700523947287916e-02):4.691235384514015e-02):3.683033570330959e-01,(11:3.973269722461209e-02,(12:1.010551197316559e-01,13:2.875352670987847e-01):7.110591878278925e-02):2.025275867699346e-01):8.741210076815854e-02,(9:6.843787843221152e-02,10:3.577075751851955e-02):1.785121453110516e-01):2.545219407632928e-01):1.031730558879691e-01):3.722717656585045e-02):2.884160433664047e-01):5.700899898522448e-02,1:5.543759352662498e-02);
	tree mcmc.tree_9 = (2:7.845089291013728e-02,((((7:9.466119650213815e-03,6:3.662145562223103e-02):9.236659473747454e-02,((8:7.778101873949923e-03,((14:4.703742397290160e-02,(17:2.202391700893071e-03,(15:6.228727980324643e-02,(18:1.535471518925570e-02,(19:2.343786370990229e-02,((((22:5.446048809164888e-02,(24:8.638042797024780e-03,(23:8.025731133378024e-02,25:2.653020605464981e-03):5.706925315819607e-02):2.467149943873352e-02):8.773417496817927e-02,(((76:4.044972942054230e-02,75:5.795384228149303e-02):1.447168808302813e-01,((((((73:9.647795918053023e-02,(63:7.494764119623823e-02,(((68:1.978439091184570e-02,77:4.876139355607095e-02):3.510801731197292e-02,(67:7.642069613421711e-03,66:6.567038382783759e-03):1.830440971527045e-02):1.050874391073628e-02,69:2.298270294082647e-03):1.636955979483526e-02):1.308308415184382e-02):7.571558809135431e-02,((88:2.329742352971840e-02,((((118:1.435151675116005e-02,(117:1.099878536870018e-02,119:9.533646057473971e-02):1.557247361960620e-02):6.811173214286460e-02,(103:5.261253893352935e-03,(104:1.856795696328143e-02,(121:1.046061917670001e-01,(113:1.296738455553581e-03,((((107:3.638086293925100e-02,106:1.884028853233512e-02):6.637637650011339e-03,(120:1.939039289506797e-01,(108:2.108791977716664e-02,109:3.476746190556826e-02):4.511427455423488e-03):2.093247131661649e-02):2.289593671121611e-02,105:4.952461991627005e-02):9.881047753065143e-02,(((112:2.171043075160564e-02,111:6.813711769162436e-03):1.239603646873596e-01,((115:3.738694591200937e-02,116:1.173948763225062e-02):3.451720170222752e-02,114:2.510535557328911e-02):2.911716502650001e-02):1.065854285897912e-01,110:6.220083692340581e-02):6.291233227877321e-02):3.287409837846390e-02):1.019148922149859e-02):2.146710939019748e-02):3.172617732377777e-02):1.126771045640464e-01):4.901775429517682e-02,((87:1.512872546308518e-02,(98:3.614998503283883e-02,(93:4.207619832877892e-02,((((94:5.716855138060357e-02,95:6.765321310686186e-02):1.169750638366935e-02,96:1.948442434881035e-02):2.407046518479823e-02,(100:3.340095691659698e-02,(89:8.680516697130299e-02,((97:2.887549502032188e-03,99:5.756450320519464e-02):1.347571332591692e-02,((91:1.880058558962393e-02,92:1.766180476413396e-02):4.262903825184028e-02,90:7.247852235382365e-02):3.088122925088419e-02):3.380576128199140e-02):4.275466695427773e-02):7.139955462283921e-03):3.273842925304872e-02,(101:6.690648099343849e-03,102:1.555286369341604e-02):6.384649804825342e-02):8.779216885378078e-03):2.950326437469567e-02):7.045390756732370e-02):5.732318740272440e-02,86:4.011564463257756e-03):2.878542719004676e-02):1.515128379243828e-02,85:5.884489880337134e-02):6.352817286840345e-02):1.414963505291772e-01,(79:3.965759713486881e-02,(((80:5.899907046948966e-02,81:1.316852998813316e-02):4.023124354324555e-02,(83:2.429219077600745e-03,84:2.792497155840739e-02):2.194192783679199e-02):1.112484792215334e-02,82:8.973224965388072e-03):4.952699989291424e-02):1.067296262797479e-02):5.344918969310317e-02):1.825965340256215e-02,((70:5.744440137915099e-02,(71:5.179855097142019e-03,72:3.795438387883150e-02):1.004499966711107e-01):4.111670403305622e-02,(65:2.793627728387960e-03,64:6.701516356088973e-03):5.826222616115073e-03):2.629004945488523e-02):6.193295773667568e-03,74:4.842287424966538e-02):2.944547061001492e-02,78:4.960559183109176e-02):3.185880175729966e-02,(((((53:3.875408505083856e-02,(((48:2.588438359424593e-02,47:5.296899864679964e-02):5.860820383599281e-02,49:1.040542783034491e-02):6.452529058669941e-03,(51:5.429769723934680e-02,50:2.719728455550000e-02):3.250710377000714e-02):4.025841522956192e-02):9.560545372750215e-03,((52:1.573935298052463e-01,54:2.811608766362224e-02):3.894708989934923e-02,((56:7.481548172914926e-03,(57:1.356716262063354e-02,(58:4.786369008332309e-03,59:2.978883988721103e-02):1.117386001920330e-01):5.898131347393617e-02):8.801894613231066e-02,55:2.223511371978596e-02):8.356946133890712e-02):7.665581654495770e-03):4.883259867718848e-02,45:3.165320402171960e-02):5.362653234524255e-02,46:1.613564133517606e-02):7.373417429366302e-02,(62:5.294728260610628e-02,(61:1.381064157464442e-02,60:4.578588683067635e-03):8.211757271124730e-02):1.367727748834272e-02):1.334761780607422e-02):2.743792351200611e-02):2.081201983374306e-01,(((((29:3.240864337298811e-03,30:5.109959141964506e-02):1.292295559673107e-01,26:4.482588960719375e-02):3.382182658109886e-02,27:8.379875300803227e-02):5.104914315385508e-02,(28:6.658282576190201e-02,((((((38:2.148508522463747e-01,35:2.879562102998962e-02):2.683859354630503e-02,37:3.893445822867816e-03):1.094953695316800e-01,36:6.667105667481224e-02):6.715232482146004e-02,(((((43:3.967486265879405e-02,44:9.461555402982287e-02):4.513895685701394e-02,41:4.558950240897686e-02):4.472047560715450e-02,(40:3.492972909966963e-02,42:1.063976674899091e-02):3.087904924683020e-02):2.666937927671652e-02,39:1.343284219192079e-01):7.089296146455147e-02,34:7.141316001383119e-02):3.718672993099224e-02):7.186932299342200e-02,32:6.779090368818781e-02):1.779804903207851e-02,33:2.666642336068737e-01):1.834559143358425e-01):2.400466962616259e-02):2.651441292059339e-02,31:1.850480319597746e-02):6.737764566720184e-02):1.955637581205116e-02):8.450334347654891e-02,21:9.087043913295152e-02):3.015069362514803e-02,20:2.776882665553246e-02):4.050853079920175e-02):5.694061976375901e-02):2.152393903054592e-01):1.134175544739276e-01):3.007567215184991e-02):1.304785961281072e-01,((11:3.067666306451869e-04,(13:1.814571987821878e-01,12:8.463973402084971e-02):7.882569505417310e-02):1.073115075320417e-01,((16:1.948985723964724e-02,9:9.564844063208321e-02):7.976201673943912e-03,10:3.940165171715981e-02):8.293569505838996e-02):5.014490526743617e-03):6.915385896867006e-02):5.881849663231422e-02,3:1.129633986351289e-02):1.538117822310248e-02):9.290275225278369e-03,4:3.991383570336197e-02):1.272156875318324e-01,5:1.530206339122815e-01):4.843233312363027e-02,1:6.019095911183810e-02);
	tree mcmc.tree_10 = (((3:3.117995659920531e-01,(4:1.692291578463594e-01,(((((9:6.043322077224825e-02,10:5.287048139419290e-02):4.928964270961166e-01,((17:9.931454199714013e-02,14:1.388688289413647e-01):5.883104985457047e-02,(15:9.591868808866687e-02,(18:8.972926139576942e-02,(((((25:4.497556851666554e-04,23:1.427822483537344e-01):4.690486916190724e-02,((21:8.175875916535420e-01,22:8.664414997237932e-02):1.564105405969440e-01,24:1.188981480818613e-02):8.347920710488133e-02):3.328235565924118e-01,(((((((49:2.991357998084127e-02,(50:1.651972352899294e-02,51:5.743982748654501e-02):5.460759152289617e-02):7.794260407420490e-02,(48:1.194342384115698e-01,47:3.160573167984621e-01):3.232368577665572e-01):2.231324611305892e-01,(53:6.278260352713062e-02,54:1.978423783696373e-01):1.435106143451590e-01):7.058494417399479e-02,(45:1.033754337616751e-01,(((((79:9.053613736846146e-02,(((81:6.913024160296276e-02,80:1.680246131647981e-01):1.482552471746313e-02,82:1.941320623275278e-02):6.975306868260193e-02,(83:1.528639415926757e-01,84:1.411094181786304e-01):3.966919927987139e-02):1.239334751412357e-01):3.641971619830803e-01,(88:9.178664631005252e-02,(((87:1.546474863233560e-02,((((117:3.025592617149654e-02,118:9.052856687468613e-03):2.287439640411441e-02,119:1.579589593944031e-01):3.239601351103378e-01,((((((96:9.786557733198592e-02,95:1.432190662167342e-02):1.108997254047035e-01,94:1.386372338471518e-01):1.303930053055754e-01,((92:2.267356484239932e-01,(90:1.355863268875083e-01,91:1.770963354023694e-02):3.643100383225940e-01):2.519987039916559e-01,(97:5.571781192789149e-02,99:3.847480950061830e-01):1.436937829548405e-01):2.068048447680019e-01):2.393554138520715e-02,(113:7.256451077345542e-02,89:6.085458597302443e-02):1.496475516260476e-01):1.202268894660229e-01,98:3.291825305425861e-01):1.876577218756714e-02,(93:1.524342133585346e-01,((101:3.946922862146710e-02,102:8.701190128279751e-02):2.003156908753640e-01,100:1.214875505970264e-01):7.641922865680373e-02):6.602573719171359e-02):1.529860028653065e-01):2.127114586746405e-01,(103:5.553788584339055e-03,(104:2.170592989359872e-01,((((107:9.443822186198852e-02,((106:1.131940385349273e-01,109:1.268163536076892e-01):1.628645357353571e-01,(120:2.451300673488702e-01,108:7.586273741791449e-01):3.605697427763800e-01):1.011848379677480e-01):6.916138390391791e-01,105:5.724043990807977e-02):1.217892504087338e-01,(110:1.709027854218087e-01,((114:1.268069978136227e-01,(115:1.694019419181118e-02,116:6.579682784618311e-02):6.383250720917492e-01):2.271648730381169e-01,(111:9.064172497566206e-02,112:3.117196355519898e-01):1.820136284560462e-01):3.395423468588900e-01):2.643243169951451e-01):3.263252982333563e-02,121:3.593467259575446e-01):8.903437832279129e-02):6.726474630381445e-02):3.815194341105992e-01):1.190439522909929e-01):6.988949358296632e-02,86:5.247754619001713e-02):6.323320409602599e-02,85:1.211335948349521e-01):2.238652818404197e-01):3.213257904417133e-01):1.051110200863701e-01,(((((74:2.983903204911016e-01,((((72:2.748637883766609e-01,71:1.181361898471516e-01):3.568461931108834e-01,70:8.739601173809365e-01):1.861737116936166e-01,64:8.891758648198667e-02):9.377674695831147e-02,65:5.339475773553552e-02):1.375220725364669e-01):8.968204512605224e-02,73:2.962632058674641e-01):1.149073533659344e-01,63:5.214627962022318e-02):7.614884179807377e-02,(((77:5.241456999098749e-01,68:1.687806071656069e-01):7.674422558035288e-02,(67:3.359541822405314e-02,66:4.496562975762834e-03):2.102673654510082e-01):2.118387481739824e-01,69:3.206201943068415e-01):1.874761406742537e-02):2.095838161181529e-01,78:9.247543789004839e-02):1.883550879958870e-01):2.158755146603501e-01,(52:3.226271941284558e-01,(75:3.431950193951865e-01,76:5.669796255526458e-02):1.832448022735252e-01):6.103429778210798e-02):3.244268716255322e-01,(55:4.662435353577134e-02,(56:1.314367757085951e-01,(57:2.494808995754487e-02,(59:1.927137649623007e-01,58:1.323722027144713e-01):2.149982063354093e-01):2.426800912534854e-01):2.600070359971903e-01):1.322361024580014e-01):1.188170766832174e-01):6.846972235405394e-02):1.718763295069582e-01,46:7.794821395094721e-02):7.869265067133563e-02,((61:3.833396421396119e-02,60:1.134945174277040e-02):1.973148882868121e-01,62:2.769857716092479e-01):3.702976013252192e-02):7.983413541346824e-01,(31:2.003286036780151e-01,(28:5.067062990770119e-01,(((((((39:5.701962603069407e-01,35:7.354534604659037e-02):6.088278570129366e-02,((((44:3.855372954904062e-01,43:3.527212236978101e-01):3.379520532767084e-01,41:1.645505553838188e-01):1.202470140973533e-01,40:2.402353173479784e-01):1.665618967526399e-01,42:2.861285608783270e-02):3.332742609039885e-01):1.685076451563651e-01,(36:3.926215532458763e-01,(38:5.829949886276735e-01,37:1.107026798535745e-01):3.428191292345555e-01):2.760644845983838e-01):1.635901707575153e-03,34:1.987730319399003e-01):5.330916226342649e-01,33:4.510729867697981e-01):7.329003739290572e-02,32:1.692583836361604e-01):6.609680481979154e-01,((26:1.155514197227904e-01,(29:2.272265633250041e-01,30:5.894262733007347e-01):7.299166018946430e-01):1.885727296311577e-01,27:2.930290723045116e-01):1.835726271945891e-01):3.995311555697731e-02):2.209072601658588e-01):1.027563396131710e-01):1.051703747763454e-01):3.873197970771226e-01,20:1.717328840250993e-01):2.887202744195489e-01,19:3.053392574068793e-03):5.820440862177111e-01):9.991521547776351e-01):4.662684559935379e-01):5.203527439429684e-01):2.806410098171322e-01,((13:5.001744116248711e-01,12:2.362644194308169e-01):3.620228891843190e-01,11:2.265481978103657e-02):2.230458797121053e-01):1.829894043065899e-02,16:9.415550213880804e-02):6.191545467753452e-01,8:7.780675056782267e-02):3.250814254966276e-01):9.726300367113043e-02):9.744872955415414e-02,(7:4.504355098336427e-02,6:1.481610964010026e-01):4.513039796790156e-01):4.759620774611170e-01,(2:2.295511639928649e-01,5:3.095689655874391e-01):1.206026519407857e-01,1:2.991383472670652e-02);
	tree mcmc.tree_11 = (2:3.042825830724651e-01,(5:4.915728537066568e-01,((7:1.209246529044341e-01,6:1.175079781557717e-01):4.090059466281072e-01,((((((12:4.982968226504552e-01,13:3.890537164488984e-01):2.015099202369662e-01,11:1.244427272618237e-01):4.319763938203549e-01,(((((18:1.707262318305269e-01,((20:1.432626190882165e-01,(((78:4.845839779040568e-02,((((64:4.280516260005335e-02,65:1.238828539861828e-01):2.728625727628703e-02,(72:5.003284982001482e-01,71:1.247596514102888e-01):4.483377785494375e-01):1.477328142519571e-01,(63:3.274149126548212e-01,(((69:3.051651682250525e-01,((67:6.796073998715431e-02,66:2.760881241790162e-02):8.470350635692227e-02,(68:3.851973781010862e-02,77:7.105017055219280e-01):4.215373872857884e-01):2.071322999379481e-01):3.020674549189483e-01,(74:3.329711744429156e-01,(((103:3.610259796788292e-01,(((((((114:2.125539041469264e-01,(116:2.470763011880145e-01,115:1.282908306043383e-01):5.816349924269661e-02):1.845384758201139e-01,(112:6.259881339688479e-01,111:7.440603033795670e-02):3.937705493709731e-01):1.389419714110631e-01,113:6.345368657154329e-02):9.817432207573212e-02,110:1.843877285033799e-01):5.634906361251257e-01,((109:2.075940680995159e-01,(120:9.814017688571691e-01,108:2.589183792992335e-02):3.323899385585196e-01):9.379378321957103e-02,(106:1.831284983954596e-01,107:6.763579182359488e-01):1.695560860671087e-01):7.500433245565644e-01):2.784206581551861e-02,(105:2.751437872873696e-01,121:6.616748118509870e-01):2.680308638189396e-01):3.349104826368493e-02,104:2.159749409816301e-01):3.844909760528229e-01):3.797405916476138e-01,(87:8.000979288721338e-02,((88:2.445766671370406e-01,85:3.781692857988908e-01):9.571703291178177e-02,(((98:4.910879582729347e-01,(((101:1.290615956225998e-01,102:1.225330467818993e-01):2.001658370098734e-01,93:3.006349334846834e-01):3.402050554706018e-02,((((94:1.280350914228887e-02,(96:2.028023740979527e-01,95:3.307698782794153e-01):2.339776076040060e-01):3.295909679558851e-01,(99:1.434670048907997e-01,(97:9.931944267023335e-02,((91:2.072739638607582e-01,90:2.661646043151694e-01):7.429898420603603e-02,92:6.452004506164720e-01):3.647131605485929e-02):4.147110393620489e-02):1.317713659834197e-01):1.276241078392266e-02,89:1.299438763734923e-01):1.219125935891911e-01,100:3.754442390033977e-01):1.174278541096194e-01):4.243183962998286e-03):5.986809760494413e-01,(119:3.303308225619138e-01,(117:2.155892944500941e-03,118:2.902376352378973e-02):4.549327219476835e-02):1.372328387221882e-01):3.738174769800165e-01,86:1.420549922251650e-01):1.840762895499863e-02):2.808405500242968e-01):7.722917607487488e-02):9.452974463790539e-01,((79:1.333522017696024e-01,((((84:1.873277243274198e-01,83:1.501370032303197e-02):1.976772746364323e-01,82:6.670088551017764e-02):3.420166436108761e-02,81:1.781717253995298e-01):1.225910699293213e-01,80:1.271802073953518e-01):4.000114736145978e-01):3.071307401519047e-01,(76:2.770509184195791e-01,75:4.453630138961718e-01):1.253967661241848e-01):2.024491796984565e-01):8.115516992143591e-02):2.125744414761200e-01):4.979227934007190e-02,(73:1.631678519377022e-01,70:4.227271363745491e-01):1.498643889534108e-01):3.909172893333729e-02):1.468769978333080e-01):1.609937018596433e-01,(((60:3.323465703930367e-03,61:5.022610965338675e-02):1.516901473253706e-01,(46:1.490189428765627e-01,(45:2.749835955412622e-02,((54:3.321464696828491e-01,52:7.742801988982463e-01):1.749868102232414e-01,((((48:4.565896858114203e-02,47:3.165487367839414e-01):5.440082522006365e-01,(49:1.132996167789064e-01,(51:1.342774122826426e-01,50:1.394904035013085e-01):2.145113083905571e-01):1.046085080833823e-01):2.926109069160352e-02,53:1.454338271525384e-01):2.145792253812732e-01,((56:4.832253136968997e-02,(57:7.916518110113838e-02,(59:5.385993315982848e-01,58:2.725558181713708e-02):3.326303262806086e-01):6.581156310705544e-02):2.511232531749421e-01,55:1.098608565455793e-01):3.275588563061158e-01):8.073849258421090e-02):8.152476540712418e-02):3.114640983899543e-01):2.906789151366742e-01):1.521345587643845e-01,62:1.494450243668682e-01):2.770307003961660e-01):2.733873133559931e-02):1.419239259752812e+00,((((27:8.612505572323972e-01,((30:2.488386455749303e-01,29:9.298305378811154e-02):5.757177442890656e-01,26:5.253481733155869e-01):1.586790086476166e-01):2.117874002317210e-01,(((((35:4.613052868991601e-01,(37:7.141420157089283e-03,38:6.586643470261068e-01):6.027843958111834e-02):2.249797167233663e-01,36:4.687556740377862e-01):3.492008808662124e-01,(((42:1.896290062356632e-01,(40:4.840538115190597e-01,(41:1.713566007731600e-01,(43:1.538182453368337e-01,44:6.635726096700817e-01):1.333994337291039e-01):2.763659363953161e-01):2.414829678618973e-01):1.158807877767314e-01,39:3.866350485354574e-01):2.884910967703579e-01,34:3.099907980856171e-01):5.274103047603833e-02):8.935696508470308e-01,33:8.139527290047150e-01):8.736069256449019e-03,32:2.362847054008193e-01):8.322516796139203e-01):2.286961305196003e-02,28:3.231788472761449e-01):3.231188834349548e-01,31:2.720668013202899e-02):1.808066074398061e-01):2.351132157725400e-01,((22:9.984977007212688e-02,21:5.938891688754445e-01):6.329191331011270e-01,((23:3.869919345303543e-01,25:2.464908616174743e-01):2.485215184956715e-02,24:5.915019917638833e-02):5.025010833612050e-02):2.161717217320526e-01):4.813372385967669e-01):2.362077934613332e-01,19:1.766241325218993e-01):4.546551541850479e-01):1.559953818396558e+00,(15:4.787828261912337e-01,17:2.726219073566995e-01):1.552072644255605e-01):1.663499572503284e-01,14:1.647351468051245e-01):1.679650789323174e-01,(10:2.343102045590272e-01,9:3.038047846952414e-02):8.314868263225259e-01):6.223743399348432e-02,16:1.247908596646532e-01):2.977665616814108e-01):7.955901038332768e-01,8:3.645284594409123e-01):2.727175822769446e-01,3:6.574518920514072e-02):2.010675235584822e-01,4:3.893668283878702e-01):1.619601076599014e-01):2.481737888585042e-01):4.188548816723976e-01,1:1.549714338506674e-01);
	tree mcmc.tree_12 = ((5:1.809725017725211e-01,2:2.802697790589371e-02):7.998758575896134e-02,(((7:1.903668419494781e-02,6:3.913318005478414e-02):1.011736047088444e-01,(((((9:1.170155867452076e-02,10:1.184776171035540e-01):1.066986678366503e-01,((14:4.952763697584896e-02,((((((((((69:6.778405131104133e-02,((66:8.020665644023978e-03,67:1.801901953840022e-02):2.389156843639032e-02,(77:1.516696324133998e-01,68:3.596707020918996e-02):2.569721858792664e-02):7.250730163525073e-03):6.799003970083649e-02,63:2.244471573280372e-02):5.781367388567254e-02,(((((88:3.999433798642016e-02,((86:9.794370916631108e-03,(((((118:1.875775376833915e-02,119:4.139495566887960e-02):9.298872699513837e-03,117:5.397210792492418e-03):7.510647524565174e-02,((93:1.942011610880810e-02,(101:1.099358025142357e-02,102:3.430807704382936e-02):1.561277374014416e-01):6.961571921941478e-02,((((99:1.169122022252382e-01,(97:1.620221729955343e-02,((91:3.547533688698411e-02,92:9.253907280686367e-02):6.804894056717235e-02,90:6.653861513998226e-02):9.887767303720410e-03):8.587898879826120e-03):3.468202239829171e-02,(89:9.317384511852500e-02,(94:4.481324176175795e-02,(96:5.384893241903661e-02,95:4.609054875790768e-02):3.305629870095873e-02):6.351760309186191e-02):1.659248627065293e-02):3.564441819832724e-02,98:4.408853017113280e-02):6.701729486606862e-03,100:1.158964754198550e-01):5.753782335700668e-02):6.683771613554892e-02):5.389655163083835e-02,87:5.277334922548854e-03):9.321726942399062e-03,(103:2.188432574367187e-02,(121:1.154865695523636e-01,(104:3.446713029212008e-02,(((((112:6.170705235991057e-02,111:2.196374355209591e-02):7.632036587749844e-02,((115:5.617319521382551e-02,116:3.208102392631172e-02):3.986524720100178e-02,114:9.552809251438441e-02):4.807468640763764e-02):1.110183140930153e-01,110:8.188716721049157e-02):2.120131089443355e-02,113:4.109947165022414e-02):1.238791507251305e-01,(105:3.836081194659292e-02,((((108:3.045914204536233e-03,120:1.787817994821164e-01):2.247003020581073e-01,107:4.509966135034784e-02):5.085437566018105e-02,106:4.421324996701435e-02):5.066706547880747e-03,109:4.569301023680970e-02):9.123826349075284e-02):6.754995697221806e-02):6.181586689560654e-02):1.412897510965992e-02):5.292350926991253e-02):1.295083556048775e-01):1.682222913733359e-02):3.139994473057552e-02,85:6.759935754197804e-02):4.325133774152853e-02):2.019921466860838e-01,(((((81:9.033767836933682e-02,80:4.445069440944439e-02):2.788096776625197e-02,82:1.560941377602576e-02):4.649625012534864e-02,83:3.493403675236093e-03):5.438230445121571e-02,84:1.135397735983754e-02):7.265163384167220e-02,79:3.612734925886658e-02):5.829579969234572e-02):5.697063068691209e-02,(74:1.372970524276649e-01,70:2.482698282150440e-01):1.534420958747939e-02):4.349529693029554e-02,73:1.254660693989371e-01):3.314935227318040e-04,((65:4.523646277518948e-03,64:2.553297914911114e-02):2.586206421299958e-02,(72:1.206361497929941e-01,71:7.963560941930860e-02):1.469178830391585e-01):6.899493065988126e-02):8.826214886018528e-02):8.431595318345067e-02,((75:6.052458769407892e-02,(52:1.832418594749077e-01,76:8.197242827230942e-03):2.803189010912589e-02):1.710507685385557e-01,((((45:2.601582989172139e-02,((((56:1.919133531742961e-02,((59:1.160142506269186e-01,58:1.261932180856736e-03):1.234772546819327e-01,57:1.052509144785506e-02):1.076228361222668e-01):2.939829039746591e-02,55:2.272820105133588e-02):1.507276903091459e-01,(54:1.423038601573082e-01,53:1.960409540057679e-02):1.551970565708325e-02):3.929663759246570e-02,((48:1.395201205738871e-02,47:1.235724709722892e-01):1.547188705001528e-01,((51:5.565509118415322e-02,50:6.875917454129450e-02):6.975316027328866e-02,49:5.897585777896259e-02):3.905444785483750e-02):4.880300388639085e-02):4.731821966832590e-02):3.303153846177536e-02,46:2.067051066353539e-02):1.038020720304706e-01,(60:9.585489918394423e-02,(61:1.042846410365031e-02,62:1.276719096316055e-01):5.351772502391683e-02):6.061462547370360e-02):1.977369038085166e-02,78:2.407547299453392e-02):1.969305411791055e-04):1.578752082567714e-03):4.010234406565106e-01,((22:6.955797463981836e-02,24:1.484418218824346e-02):1.101120716892838e-02,(23:5.766708578556516e-02,25:3.872331241025865e-03):2.702561189899123e-02):1.159849705138409e-01):1.871630390447487e-02,(31:2.899986161177468e-02,((((26:1.592764010101897e-01,(29:8.952571446743451e-03,30:9.159508515423027e-02):1.370828377728825e-01):1.199281686701795e-01,27:2.401206152017865e-01):5.219419483685492e-02,28:1.263609828250672e-01):1.881583707237507e-02,((((37:1.716990581393020e-02,38:1.242655818716029e-01):1.607218814900621e-01,36:1.142492133299807e-01):4.153382536054674e-02,(((35:8.530471356720881e-02,(42:8.306725393328158e-02,(40:9.901114782618557e-02,(41:2.066260380748733e-02,(44:2.891047193300276e-01,43:2.345149969759017e-02):1.211512703407983e-01):6.087435046789403e-02):1.210590273614050e-01):4.025458103792493e-02):2.531929979692857e-02,39:2.478420719508428e-01):6.251518711156705e-02,34:1.131501970722248e-01):7.279658694619280e-02):8.553480321629893e-02,(32:5.104592601427389e-02,33:1.679493101902680e-01):1.864628157200336e-02):1.794883017366484e-01):5.053784276268290e-02):5.603825522098961e-02):2.289963989887480e-01,((20:5.772782406569908e-02,21:1.834471548404581e-01):8.781536738909329e-02,19:3.391142824569137e-02):7.060036785838318e-02):1.284885802398039e-01,18:3.894935768828725e-03):4.453194401190008e-01,15:6.879292359968139e-02):1.810548374481053e-01,17:2.601935280716516e-03):6.839711701875806e-03):2.052036347626353e-01,16:8.888060312335307e-02):6.011932131947312e-03):1.803575300803534e-01,((13:1.202712452508652e-01,12:1.082462207698528e-01):1.141417753983601e-01,11:4.204800474376733e-02):1.311994464019722e-01):1.165913082167650e-01,8:1.079297565459657e-01):1.079252809395801e-01,4:4.679279755931655e-02):2.494976582934149e-02):6.241332963019806e-02,3:6.406058538191953e-02):1.135206474179023e-01,1:1.760654590119554e-02);
	tree mcmc.tree_13 = ((5:1.146044538947942e-01,((((8:7.501527525039300e-02,(((16:4.587057259114039e-03,9:4.020391012199352e-02):1.474017730908073e-02,10:1.126390395084861e-01):1.328911395273872e-01,(((13:7.799554839896283e-02,12:2.564993838411212e-02):1.629108577257468e-01,11:2.235297925520578e-03):5.756429471820741e-02,((((18:1.622018825308346e-02,((((((62:1.882008227801846e-02,(((((75:5.480110045636701e-02,76:4.495676696686647e-02):5.122422211773663e-02,((72:7.949867132099622e-02,71:2.892577931496431e-02):3.249663560843315e-02,70:7.707721648673246e-02):1.765302073654374e-02):2.320170522498022e-02,64:2.950443660687065e-03):1.061767702441008e-02,65:9.061301290865848e-03):5.455254915935921e-03,((74:8.054508258871548e-02,(((63:2.578881362503798e-02,(67:6.413331384663615e-03,66:7.631823871895860e-03):2.510069062437647e-02):6.538016627789808e-03,(69:3.536837585057940e-02,(68:1.024216162243461e-02,77:3.421629701124954e-02):4.840326045165312e-02):3.823131829917110e-02):1.208464894126914e-02,73:5.123397779631968e-02):2.735058680960448e-02):1.324710746543399e-02,(78:1.352069785760851e-04,((88:3.616579525894279e-02,((((((((((99:6.555959569687993e-02,((92:1.092748575149337e-01,97:3.214346993897975e-02):2.136951937774128e-02,(90:3.512250714161325e-02,91:1.753801565663374e-02):5.154740750362668e-02):9.221281475752031e-04):1.749258994364004e-02,89:3.949698412342410e-02):5.777062075924909e-02,(((93:3.863422262024232e-02,98:3.240700893127908e-02):4.660983712166323e-02,100:4.024957374269298e-02):1.735442693472973e-02,(101:6.788109717163017e-02,102:6.915804257738286e-03):6.861282166070015e-02):4.120851587934221e-06):1.457475857663398e-02,((94:2.664623493411916e-02,95:2.917633630160768e-02):2.662310036276740e-03,96:6.193079548850409e-02):1.179920707215867e-02):4.888704785280087e-02,113:1.768690589384550e-02):6.962299493842081e-02,((117:2.039958636394185e-03,118:8.929881775929578e-03):2.237809944868895e-02,119:9.565152270010779e-02):1.113625898105091e-01):4.340289000690642e-02,(103:1.737876850620798e-02,((121:3.242662321440332e-02,104:3.716551948016954e-03):6.300004544705815e-02,(((((115:2.256233422396264e-02,116:1.180302432031688e-02):5.652622514307247e-02,114:3.670189834345414e-02):5.426016015033810e-02,(111:4.061907210981294e-02,112:4.017218418422850e-02):4.006141881185895e-02):3.411287541082332e-02,110:5.863415739076456e-02):8.932161499656197e-02,((106:4.096457955015512e-02,(107:1.561566010666720e-02,((108:6.008130450944321e-03,109:6.787350553859658e-02):2.585252263359365e-02,120:1.051137987359810e-01):5.898725740646009e-02):1.930390274147264e-02):7.083158231973552e-02,105:3.622826639448308e-03):2.522650535985561e-02):6.643822279907025e-02):6.553588026917380e-03):7.643963080861949e-02):5.392007264693596e-02,85:2.386038102805919e-02):2.461362334375190e-02,86:7.566029084710131e-03):6.752746352193520e-03,87:1.723335431352707e-02):1.292323741319505e-02):1.166967121545677e-01,(((83:7.173493364001137e-03,84:7.620557192443225e-02):5.699162519258884e-02,((80:5.511356348497842e-02,81:1.812825194972189e-02):2.669821331976473e-02,82:5.051671651170368e-03):1.287285901916939e-02):9.210940905898889e-02,79:2.607516363494266e-02):9.848793785442457e-02):2.783809097633214e-03):4.839370583598679e-02):4.435591326601471e-02):1.237426713347065e-01):2.514473254254959e-02,(((((52:7.295646522218815e-02,((56:1.943075157522672e-03,((59:9.176265192147426e-02,58:7.483657426887514e-03):5.736181271623898e-02,57:5.388119560760563e-03):3.373079365755220e-02):4.158507207959895e-02,55:2.683913831682271e-02):4.237077436213468e-02):3.706795644859383e-02,(48:2.914825908328536e-02,47:8.147419077476131e-02):4.703549604057185e-02):1.442312142147068e-02,((49:2.529867250185619e-02,(50:1.632316013656884e-02,51:3.235611414157837e-02):1.050473355470469e-02):1.138280398029932e-02,(45:4.126796602819188e-02,(54:5.856136486439584e-02,53:1.684762162940100e-02):1.194120668216682e-02):3.317570839732065e-02):5.409702243187911e-03):6.136211386967694e-02,46:5.405266491952011e-02):5.564310581863817e-02,(61:3.579849504234305e-02,60:4.610938649158960e-03):5.072268069455759e-02):4.679242172805188e-03):1.571943789024663e-01,(31:1.700002857021469e-02,((((36:6.024144479718048e-02,(34:3.170862512507933e-02,((((((43:2.977727062468445e-02,44:4.085274729679613e-02):5.431234133080956e-02,(40:4.516533007861126e-02,41:4.560282622099636e-02):2.117914774655860e-02):2.450800380160720e-02,42:1.065693936811364e-02):6.718692363777545e-02,35:6.987136672013647e-02):5.497517966426250e-02,39:9.919000631075148e-02):2.886681632243467e-02,(38:1.469432281372950e-01,37:5.491224061468070e-03):1.132897935673822e-01):1.299917402701852e-02):5.299465676028407e-02):5.054241142378504e-02,(32:2.107210947281313e-02,33:1.152997169925904e-01):2.203889375294456e-02):1.059672683024415e-01,(((30:1.779812436390150e-02,29:1.657779952048991e-02):1.392399824804384e-01,26:6.768649760015358e-02):2.580275506073443e-02,27:1.369210886485555e-01):6.072511471641143e-02):3.971385309648137e-02,28:3.240439564398211e-02):3.805505509374239e-02):1.006980166289390e-02):4.401511728707207e-02,((24:4.370637028739742e-03,(22:8.633762252863220e-03,21:1.347349921223757e-01):2.483961495370321e-02):1.545265706504676e-02,(23:4.568609739511671e-02,25:8.814689895876952e-04):2.764731222863678e-02):8.814899526593856e-02):8.874941316740692e-02,20:2.819076754063321e-02):2.100685236007410e-02,19:3.221646732867528e-02):8.193596930083938e-02):3.216900795448230e-01,15:4.549425804937253e-02):1.238981242074519e-02,17:5.132265871015494e-02):5.452112253248178e-02,14:2.841733445064183e-02):1.291943632451329e-01):5.113982729130566e-03):8.677178490900729e-02):3.088720191111426e-02,3:1.904339376788435e-02):4.538804969665109e-02,(6:2.230136525537007e-02,7:3.152100177659335e-02):3.400149244457631e-02):6.925044277868707e-03,4:4.493659366989141e-02):4.551403344770274e-02):4.007590713674920e-02,2:7.988052732088183e-02,1:1.021812100274205e-02);
	tree mcmc.tree_14 = (2:5.146817781945808e-02,(5:1.710318598989129e-01,(((6:1.434888972141759e-01,7:6.486457977194984e-02):1.065933550780321e-01,(4:1.188027925776982e-01,(((((((18:6.689685429658211e-02,(((((((23:1.414617541455080e-01,25:4.308039637692252e-02):5.649497472793814e-02,22:1.425524736617140e-01):1.161032563990676e-03,24:1.398750928531560e-02):7.399225002566553e-02,(((((61:3.186051399715457e-02,60:3.716387026707752e-02):1.716196885855349e-01,62:3.620608299699462e-02):1.161435911035577e-01,((((73:1.702401167735888e-01,(((67:8.255882825788266e-02,66:2.854415791141005e-02):8.713192579881332e-03,(77:6.624298650992268e-02,68:1.374072154236039e-02):1.841317097161005e-01):7.748027659250778e-02,69:1.707158836781560e-02):9.342753939733604e-02):5.884269056264055e-02,((72:2.327927489624483e-01,71:9.351599812844202e-02):1.323697291791451e-01,63:3.023754638624916e-02):2.531395805837605e-02):3.516847700441541e-02,(78:1.661070948300486e-02,(((52:2.963009456453746e-01,(((83:3.390220747556861e-02,84:8.118522084899207e-02):1.004116954733002e-01,((80:9.527551375753100e-02,81:4.620845189488011e-02):5.541112476781337e-02,82:5.341520902523086e-02):4.227593959548144e-02):1.629289879663171e-01,79:1.630978614696386e-01):1.313565029511941e-01):4.356131127685415e-02,(75:2.488453693319913e-01,76:5.788682654728929e-02):1.527652969556322e-01):1.598799847258655e-02,((((((103:2.498947976790798e-02,(104:7.071674850478844e-02,(121:1.983694318254067e-01,(((((111:1.516545119986676e-01,112:6.539848145774202e-03):1.010920068816486e-01,((115:3.310027888352304e-02,116:9.544827582603588e-02):6.135862403790716e-02,114:6.656028324041523e-02):1.296824104939577e-01):1.273600002116448e-01,110:4.425881621291699e-02):7.541563509368610e-02,113:4.782191251457717e-02):5.827552990972345e-03,(((108:3.983595513493332e-01,120:2.226492209998651e-01):1.227209062431474e-01,((109:9.956608255129777e-02,106:4.460606860217057e-02):8.560138184074072e-02,107:2.311155136285281e-01):1.164106073585437e-01):2.129708728301849e-01,105:6.418157196684166e-02):1.053767275055463e-01):3.575297128257444e-02):2.902337950006515e-02):7.649022019732706e-02):2.462965633293561e-01,85:1.064694774217273e-01):1.428695491812511e-02,(((119:1.279219723635195e-01,117:1.094933766472282e-02):3.583648677216257e-03,118:2.270261010921865e-02):2.098585340114190e-01,(98:5.212904135521466e-02,((101:6.232271006468233e-02,102:4.029053006244018e-02):5.164060359854244e-02,(100:1.310493851570692e-01,((94:4.493338750387498e-02,(95:8.201164816698260e-02,96:1.276824599308639e-02):3.258441862748276e-02):3.080798530846790e-02,(89:1.137076929557877e-01,(((90:4.390786738468383e-02,(92:1.768237681057385e-01,91:1.397579816526696e-01):1.019070506270993e-02):5.621957619316411e-02,93:1.820100171237000e-01):1.545057231315487e-02,(99:1.219411267349487e-01,97:1.249887960258262e-02):6.457016944627822e-02):1.463164342005879e-02):9.970855913768685e-03):4.094409775037444e-03):5.434100336232791e-03):6.990349921655027e-03):9.799845466117395e-02):2.511373392631009e-02):1.401919384719128e-03,86:8.029649039902827e-02):2.859727445101800e-02,87:7.081641518946669e-02):9.061114953288793e-02,88:2.988131946607306e-02):1.433394238679770e-01):6.442380876697404e-02):3.922601881067899e-02):2.839986693019221e-02,((70:1.298793876466262e-01,(64:4.281401296064932e-03,65:4.588788927665959e-02):6.379509652850678e-02):2.799928410678116e-02,74:1.329317041632597e-01):2.365951740878555e-02):2.033042236837494e-01):1.276911268339129e-01,((((((57:2.212494798096332e-03,(58:5.883856970835792e-02,59:1.383789122745118e-01):5.954439049073260e-02):1.106504947592838e-01,56:2.425798437925364e-03):1.499736335106269e-01,55:3.491477285880343e-02):1.354409651375554e-01,((53:3.182907140927338e-03,54:1.928608074839505e-01):1.877868798616847e-01,((47:6.834073039553543e-02,48:4.573834055167649e-02):1.400348233567802e-01,(49:5.759035441004232e-02,(51:4.372823347434635e-02,50:1.825369955453481e-02):4.471270452494686e-02):4.179877608496541e-02):9.622742639259812e-03):4.494886013795463e-02):6.953830816591641e-02,45:3.642530978564879e-02):9.940799809779206e-03,46:1.536413095905635e-01):4.557102735793542e-02):5.257508985914018e-01,(31:2.529170593997536e-02,((((((36:2.214059784338887e-01,(37:7.493093397309912e-02,38:3.794832977715609e-01):1.911325787890473e-01):8.519810722248246e-02,(34:7.673544605757067e-02,((((40:5.154540378784414e-02,42:6.094925256075279e-02):2.822478069429070e-02,(41:3.114600669261719e-02,(44:1.337198074614042e-01,43:1.579825669347358e-01):7.257110070366644e-02):1.050453175239729e-01):3.340630388094003e-01,39:1.249118943491454e-01):2.745203135314122e-02,35:7.817259865465047e-02):1.004489447661229e-01):1.396277876115275e-01):1.859384993160842e-01,32:3.065011046510338e-02):2.244546606816885e-02,33:3.496640415369932e-01):1.554887986435546e-01,(((30:1.751730317430675e-01,29:8.516981577996118e-04):1.417201567172642e-01,26:1.496390480887818e-01):1.197805242002341e-01,27:3.773487890709926e-01):1.699201483916954e-01):1.336119049923089e-01,28:1.576928148785971e-01):5.833279610512676e-02):6.692487298970405e-02):4.168348201410653e-02):1.703276032430936e-01,21:1.335817037475496e-01):1.071570008908242e-01,20:2.846650430664035e-01):7.935834854377105e-02,19:1.667375739386978e-03):1.257650941840722e-01):5.086938696361256e-01,15:1.230606646696417e-01):7.790229597245810e-02,17:8.606111295131457e-03):2.929657445623998e-02,(14:3.008771574819178e-02,(10:6.140926531097383e-02,9:1.415876015333060e-02):1.618814829220822e-01):1.592737618244822e-02):9.640838476223700e-02,16:1.090013667616887e-02):1.605775561014378e-01,(11:2.102558793189693e-02,(12:1.462199078348445e-01,13:2.679873438454168e-01):1.499716238777120e-01):2.440403971746743e-01):1.944222756306538e-01,8:1.686237306542966e-01):6.357773818882985e-02):1.429925751998206e-01):2.437406810820116e-02,3:1.314610770429221e-01):1.675590529818023e-01):6.712079588076347e-02,1:2.048098987728495e-02);
	tree mcmc.tree_15 = (5:4.132174121183456e-01,(((6:1.320312764903091e-01,7:2.493376317226515e-02):3.324005448808199e-01,(4:3.525439380929307e-01,((((((13:5.439668642103400e-01,12:1.485228629469261e-01):4.710574229516648e-01,11:8.730487647771158e-02):6.873959756582840e-01,((17:3.254628875498111e-02,(14:1.742105575273823e-01,(15:2.280484137337629e-01,(((19:1.954143865379504e-01,(21:2.988720732406308e-01,20:1.341638437069706e-01):2.346298054672681e-01):5.065445004541545e-02,((((((((((69:2.016846002643352e-01,(((77:2.043363364292859e-01,68:4.324049043347488e-01):4.832588396697579e-02,(67:2.748644765420168e-02,66:1.986626540997658e-02):1.885120858721370e-01):1.283378071909477e-01,63:1.776146454321957e-01):8.680284670035361e-02):1.031547276178530e-01,73:1.652161757792424e-01):5.474110103464412e-02,74:2.790158737429322e-01):1.470382493242636e-01,((71:5.103366358941498e-02,72:2.515400148462935e-01):1.717980552274240e-01,70:5.244849552299081e-01):2.697649763101239e-01):2.128087997110255e-01,((79:6.000393533423850e-01,((88:1.883603267830248e-02,((85:3.054156192112072e-01,(((103:6.909263880028158e-02,(((((111:1.838801432059522e-01,112:1.142448004613957e-01):8.684299481118810e-01,110:2.269560306089008e-01):4.143347252844079e-02,((115:1.773518966827586e-01,116:2.110899207576319e-01):2.841232046509383e-01,114:5.814573853048758e-02):3.210931185575484e-01):6.345688846151188e-01,(((106:8.885952845645148e-02,(109:2.166851090938543e-01,(107:5.021064203931294e-01,108:3.926530835550710e-02):5.686624064061204e-02):1.128634582070271e-02):2.042988528748481e-03,120:6.421084529399025e-01):6.372570398364624e-01,105:1.046035617146527e-01):3.519328265847595e-01):1.510055926584538e-01,104:1.861932478246916e-01):2.039974857034525e-01):8.141110300711417e-02,121:9.678929807966621e-01):4.293003498339222e-01,(((117:2.333610888214836e-04,118:3.238198529810413e-02):5.816957137483337e-01,119:1.592469122598712e-01):1.784751057934813e-01,(((89:3.296045528329830e-01,(((97:5.693164996736182e-02,(90:1.847934484550245e-01,(91:7.370318036728388e-03,92:3.653521870733744e-01):6.452849685728311e-02):1.407657377509650e-01):1.236085478359314e-01,99:1.258917983749326e-01):7.487102725058709e-02,((96:8.534563403721697e-02,95:1.906500789211838e-01):3.023156487929876e-02,94:9.674059413479155e-02):2.564391193440993e-01):5.675863287674201e-02):1.378807438338107e-01,((102:2.577094834544040e-03,101:8.340090799126963e-02):1.473974362777718e-01,93:4.469756085056259e-01):1.124898914620861e-01):1.770464793873186e-01,(100:6.267701558155053e-01,98:1.470234572175372e-01):3.028712793471731e-01):4.257896099346402e-01):2.519120742928451e-01):2.668217272798378e-02):7.633972269785423e-02,(86:7.646563887387693e-02,87:1.907097728856970e-01):4.484587302635253e-02):3.042627963158754e-01):9.980556390187694e-01,(80:1.442785127075318e-01,((82:4.010713567463928e-02,(84:2.368742106732696e-01,83:6.482134518679092e-02):1.414532929364831e-01):1.983653133906194e-01,81:5.124258352774050e-02):2.080616290588702e-01):7.074972730271979e-01):4.171915585745022e-02):1.452496110122735e-01,(64:3.843879421887966e-02,65:1.257361210157727e-01):1.972048303157664e-01):1.167992092461709e-01):4.423896830809748e-01,78:6.380389271308198e-02):6.437258113534758e-02,((46:1.977988278170088e-03,(45:2.051772646691861e-01,((((((((59:3.296929824954349e-01,58:1.817215301183508e-01):1.845752655380364e-01,57:6.504602169358295e-03):2.152805979221161e-01,56:1.295785516524182e-01):3.273185472664508e-01,55:1.482581100439351e-01):4.403236911281017e-01,54:4.499627757273154e-01):1.116675861422391e-01,52:6.072189686304927e-01):2.405376913339169e-01,(((50:2.280610645133320e-01,51:1.026156511497760e-01):3.141698256194782e-01,(49:1.011735318243210e-01,(48:2.488143421046205e-01,47:1.455209951561528e-01):5.461452527171055e-01):6.136379704867666e-02):1.085055992393445e-01,53:3.374898772368361e-01):2.559599385107436e-01):6.284097845261095e-02,113:4.164087832010739e-01):2.952708746344852e-02):1.160302403045900e-01):1.320089016552466e-01,(62:2.952904409766298e-01,(61:2.625110337171326e-01,60:3.641858279421026e-02):1.298443456787098e-01):7.871074941887833e-02):2.617015230644085e-01):7.054846480660583e-02,(75:1.599259190276055e-01,76:2.987347805117744e-01):2.376620498059471e-01):1.378394113130066e+00,(((33:3.556335379786900e-01,((34:5.685856686018992e-01,(35:5.612584246598941e-01,(((41:2.155683454048219e-01,40:2.680088763643971e-01):2.601026654948900e-01,(44:3.872082309831544e-01,43:1.583349742617429e-01):2.344805597854773e-01):3.442890458265698e-01,42:8.932041961810851e-02):9.996075147514971e-02):2.511794466896242e-01):1.506481994186087e-01,(39:6.736037573214827e-01,(36:2.895165316377615e-01,(37:2.405974155261278e-01,38:5.984038569682267e-01):3.632744791678946e-01):2.933787603694115e-01):1.142233843811084e-01):4.184654592563670e-01):4.976215622410389e-01,32:3.362717639604114e-02):7.980381364204573e-01,((28:4.289800933224308e-01,((30:2.453706247670963e-01,29:5.914275418709230e-02):4.748431157000389e-01,(27:8.050350119478369e-01,26:3.108982299420999e-01):1.082327718864826e-01):1.161214730890871e-01):1.433693691414300e-01,31:2.238365736031216e-01):4.876940506013430e-02):1.168110893206896e-01):1.408728735149214e-01,((25:1.204978939367742e-01,23:2.555049522797562e-01):5.019664771522234e-02,(24:1.728509262941017e-02,22:3.244569720486443e-01):1.152509468788685e-01):3.826369268540220e-01):5.510859771099869e-01):4.414925974012252e-01,18:3.293832974850317e-02):9.583438032135400e-01):3.621376067580698e-01):1.310628583418653e-01):4.203450755287705e-01,(9:8.284809615625130e-02,10:5.470875397871116e-02):4.278528363854081e-01):2.657432859188668e-01):2.916129303046550e-01,16:1.808360988126323e-01):3.511410753686128e-01,8:1.461075740206775e-01):2.482229982848347e-01,3:2.745999939122900e-01):2.101437009068837e-01):2.680087820007888e-01):4.188252830505997e-01,2:3.882861889442166e-01):3.904380770392366e-02,1:1.211874374336856e-01);
	tree mcmc.tree_16 = (2:9.251143032188296e-02,(5:1.879675722818972e-01,((4:1.557148329576545e-01,(((((11:6.691146559613897e-02,(12:3.682390933866306e-01,13:7.168319760903338e-02):1.649691712166222e-01):1.643174237468985e-01,((((((20:5.366855955641846e-02,(((78:4.366548490683300e-02,(((76:1.878713210692493e-01,75:6.585648051943550e-02):7.787087683206642e-02,(62:8.373465691436592e-02,((61:2.038046221730986e-02,(((45:5.611252574446345e-02,((56:3.355080265539017e-02,((58:1.446742655741757e-01,59:2.157154286681532e-01):7.026327650840034e-02,57:2.877273573332149e-02):1.282701786190079e-01):1.224093021004163e-01,55:7.458393017304356e-02):4.509523294013752e-02):1.298259130100750e-02,((((51:7.666002964400100e-02,50:1.303320003445525e-02):7.358954414485588e-02,49:2.811310157514074e-02):3.619294579145998e-02,(47:2.567639383799467e-02,48:7.022008664442647e-02):1.149852737337763e-01):4.951256825503012e-03,(54:1.643125972338203e-01,53:3.494129669346849e-03):9.782626468049273e-02):7.333112569670465e-02):5.380949410254546e-02,46:2.731334782969816e-02):1.365269766775624e-01):3.586886411043566e-02,60:2.107770350025300e-02):1.113869859956185e-01):1.531026659763881e-01):1.631925207989234e-02,((((66:1.128337487677884e-02,67:2.476578768623548e-02):7.185736281266145e-02,(68:5.662729289213123e-02,77:2.197839320086064e-01):5.003518994832368e-02):1.125653208900358e-01,((70:3.082705822544829e-01,73:3.835327233042558e-03):1.268794841707254e-01,69:7.411419363148061e-02):1.809853667196783e-02):3.924764041618223e-02,((((71:2.852490645739036e-02,72:2.159938172536259e-01):1.562166624140362e-01,(63:1.019696522965275e-01,52:2.994211690686674e-01):1.479123502095775e-02):1.334053709502381e-02,(64:1.533308385728476e-02,65:2.863316864014008e-03):4.020234477141545e-02):5.082895812696417e-03,(74:3.857368137963439e-02,(((82:2.951154672810692e-02,((84:1.214770528088653e-01,83:2.562753675503603e-02):1.164171284999926e-01,(81:5.526852473586467e-02,80:6.791618921635131e-02):4.421492671330738e-02):5.787363877547808e-03):1.345383735204779e-01,79:1.055891182152388e-01):5.158609646354675e-02,(88:4.169324287604548e-02,(((86:2.346189643710086e-03,(((103:2.443806704268439e-03,(104:9.063030094547547e-02,(121:9.306823604884362e-02,((((114:1.157548056550765e-01,(116:4.828014028916530e-02,115:1.431300123685668e-01):3.779319977350862e-02):9.373124128420741e-02,(111:1.429276879698557e-01,112:3.901862429619253e-02):9.795677416807276e-02):1.837589830740974e-01,110:1.178860029608928e-01):1.327173064495325e-01,(((108:4.399927427775047e-03,120:1.585856244002057e-01):2.132777030926407e-01,((107:5.926567351670648e-02,106:3.899545225278095e-02):1.012367457414025e-01,109:1.540008879478258e-01):1.152381375677812e-02):1.571539507106066e-01,105:1.152728109074941e-02):1.087972239217386e-01):1.445061307226528e-01):3.401713205025002e-02):7.006555722076710e-02):2.296486406686323e-01,(((((92:1.706990510193331e-01,(99:1.248577737147182e-01,97:1.665154014629631e-02):1.092988307753295e-01):8.875731885184708e-02,(90:7.048431654685212e-02,91:1.150012646884388e-01):1.137307616260022e-01):5.820948012618085e-02,89:5.675698379695027e-02):5.041226955506616e-02,(((96:5.945692669488490e-03,95:1.823541190861197e-01):2.457269834129902e-02,94:8.177712007424698e-02):9.549915426532674e-02,100:7.400390435594639e-02):2.209681072386436e-02):1.667649627466873e-02,((98:1.501847981946740e-01,93:1.061215734310709e-01):2.755141618192163e-02,(102:4.222543946799629e-02,101:5.131607003602091e-02):1.977047744625799e-01):1.090621916263553e-01):1.518412102882103e-01):9.723782513100382e-03,87:7.111891893608456e-02):8.180786307081224e-02):2.888656376140109e-03,((117:5.830180794085530e-03,118:2.839229097096107e-02):4.860823928583869e-03,119:1.624738496255232e-01):2.972660477320116e-01):7.152842109881241e-02,85:1.704740547379771e-01):4.068192969447688e-02):2.418525239487241e-01):1.231361057525030e-01):5.358561096352037e-02):3.561050035820326e-02):8.069469899434567e-02):1.237359114453056e-01):4.624945437775831e-01,(31:5.813362789411317e-02,((32:4.829901281140438e-02,((((((((41:6.861579441437429e-02,(44:1.666890161775123e-01,43:8.584524867995807e-02):2.160461873848296e-01):8.492455307924943e-02,40:1.432006723717456e-01):7.706891863971820e-02,42:1.463973594417444e-02):1.840115712823742e-01,39:3.074778640678401e-01):6.738522942839899e-02,35:1.752467024038219e-01):1.174859993481330e-01,113:2.767944478193197e-01):1.364560257055368e-02,(34:7.931995283378540e-02,((38:2.132067069563142e-01,37:1.132429268509155e-01):8.938137483932521e-02,36:1.336090213337528e-01):1.826370521953505e-01):1.871557321584217e-03):1.817180785547714e-01,33:2.732704602300669e-01):2.670969527215945e-02):3.030373691930966e-01,(28:1.627640779639792e-01,((26:2.475399547638995e-01,(29:3.355016807911938e-03,30:1.179645323403674e-01):2.447276619705777e-01):1.811587916479920e-01,27:2.886153970654029e-01):6.859088081331950e-02):2.334254585589857e-02):1.810041454532119e-01):3.388957069547548e-02):1.461486197635238e-01,((22:9.966477285724283e-02,24:4.137010119869376e-02):6.014845138536346e-02,(25:4.075249079021838e-02,23:1.395718096292847e-01):6.752803180263151e-02):2.189837311630145e-01):1.807751879810054e-01):7.816398760794445e-03,21:1.686371883310704e-01):8.230846435643026e-02,19:4.552251355963503e-02):1.402966906645067e-01,18:7.934535466724830e-03):5.257969726575347e-01,15:1.861666174723933e-01):2.079454891978522e-01,(14:6.501101195413680e-03,17:1.238540514324751e-01):7.741974946196675e-03):2.237763079892290e-01):1.078620552156098e-01,(9:3.709550770377085e-03,(16:1.913587012536490e-03,10:4.937872074398394e-02):2.714431764406479e-02):1.857199735479618e-01):2.073550748920747e-01,8:2.205249682048373e-01):8.822095756997098e-02,3:2.182140711125963e-02):1.127502999425798e-01):4.107047703811970e-02,(6:1.183706368228960e-01,7:1.795366266871092e-03):1.159425466749592e-01):1.958150816057217e-01):1.425414966845532e-01,1:3.868738999824126e-02);
end;

begin mrbayes;
	startvals
		Tau(1,1)=mcmc.tree_1
		Tau(1,2)=mcmc.tree_2
		Tau(1,4)=mcmc.tree_3
		Tau(1,3)=mcmc.tree_4
		Tau(2,2)=mcmc.tree_5
		Tau(2,1)=mcmc.tree_6
		Tau(2,4)=mcmc.tree_7
		Tau(2,3)=mcmc.tree_8
		Tau(3,1)=mcmc.tree_9
		Tau(3,3)=mcmc.tree_10
		Tau(3,4)=mcmc.tree_11
		Tau(3,2)=mcmc.tree_12
		Tau(4,1)=mcmc.tree_13
		Tau(4,2)=mcmc.tree_14
		Tau(4,4)=mcmc.tree_15
		Tau(4,3)=mcmc.tree_16
		V(1,1)=mcmc.tree_1
		V(1,2)=mcmc.tree_2
		V(1,4)=mcmc.tree_3
		V(1,3)=mcmc.tree_4
		V(2,2)=mcmc.tree_5
		V(2,1)=mcmc.tree_6
		V(2,4)=mcmc.tree_7
		V(2,3)=mcmc.tree_8
		V(3,1)=mcmc.tree_9
		V(3,3)=mcmc.tree_10
		V(3,4)=mcmc.tree_11
		V(3,2)=mcmc.tree_12
		V(4,1)=mcmc.tree_13
		V(4,2)=mcmc.tree_14
		V(4,4)=mcmc.tree_15
		V(4,3)=mcmc.tree_16
		Alpha(1,1)=(1.668158425855532e+00)
		Alpha(1,2)=(1.331812510803480e+00)
		Alpha(1,4)=(1.570533102049033e+00)
		Alpha(1,3)=(1.952276957867665e+00)
		Alpha(2,2)=(1.095517670220196e+00)
		Alpha(2,1)=(8.746660910951185e-01)
		Alpha(2,4)=(1.080045721843121e+00)
		Alpha(2,3)=(1.340109817189636e+00)
		Alpha(3,1)=(1.220656185246329e+00)
		Alpha(3,3)=(1.599703842074816e+00)
		Alpha(3,4)=(1.055045363447120e+00)
		Alpha(3,2)=(1.271335600327385e+00)
		Alpha(4,1)=(1.230945155683201e+00)
		Alpha(4,2)=(1.347281531334112e+00)
		Alpha(4,4)=(1.524107837355267e+00)
		Alpha(4,3)=(1.679686750494104e+00)
		Ratemultiplier(1,1)=(7.016102967640468e-01)
		Ratemultiplier(1,2)=(2.200016123146920e-01)
		Ratemultiplier(1,4)=(1.340314103619309e-01)
		Ratemultiplier(1,3)=(2.490088561543397e-01)
		Ratemultiplier(2,2)=(4.417130021520114e-01)
		Ratemultiplier(2,1)=(7.063757164068650e-01)
		Ratemultiplier(2,4)=(1.462903820610886e-01)
		Ratemultiplier(2,3)=(4.470986352731651e-01)
		Ratemultiplier(3,1)=(8.769881863896513e-01)
		Ratemultiplier(3,3)=(1.781350552723562e-01)
		Ratemultiplier(3,4)=(1.758010157970603e-01)
		Ratemultiplier(3,2)=(5.848691835565909e-01)
		Ratemultiplier(4,1)=(8.575059296134359e-01)
		Ratemultiplier(4,2)=(4.633423576088023e-01)
		Ratemultiplier(4,4)=(1.795459928201063e-01)
		Ratemultiplier(4,3)=(4.146678693013958e-01)
	;
	propset
		Multiplier(Alpha)$lambda(1,1)=1.974720214635294e+00
		Multiplier(Alpha)$lambda(1,2)=1.974720214635294e+00
		Multiplier(Alpha)$lambda(1,4)=2.117903585884435e+00
		Multiplier(Alpha)$lambda(1,3)=2.117903585884435e+00
		Multiplier(Alpha)$lambda(2,2)=2.294297565171030e+00
		Multiplier(Alpha)$lambda(2,1)=2.226490824751443e+00
		Multiplier(Alpha)$lambda(2,4)=2.014612209148850e+00
		Multiplier(Alpha)$lambda(2,3)=2.034859398460601e+00
		Multiplier(Alpha)$lambda(3,1)=1.974720214635294e+00
		Multiplier(Alpha)$lambda(3,3)=2.055310075407919e+00
		Multiplier(Alpha)$lambda(3,4)=2.055310075407920e+00
		Multiplier(Alpha)$lambda(3,2)=2.075966285075542e+00
		Multiplier(Alpha)$lambda(4,1)=2.055310075407919e+00
		Multiplier(Alpha)$lambda(4,2)=1.974720214635294e+00
		Multiplier(Alpha)$lambda(4,4)=2.034859398460600e+00
		Multiplier(Alpha)$lambda(4,3)=2.055310075407919e+00
		Dirichlet(Ratemultiplier)$alpha(1,1)=9.720798122268552e+03
		Dirichlet(Ratemultiplier)$alpha(1,2)=9.917171270467945e+03
		Dirichlet(Ratemultiplier)$alpha(1,4)=9.917171270467945e+03
		Dirichlet(Ratemultiplier)$alpha(1,3)=9.917171270467945e+03
		Dirichlet(Ratemultiplier)$alpha(2,2)=9.917171270467945e+03
		Dirichlet(Ratemultiplier)$alpha(2,1)=9.818493767588816e+03
		Dirichlet(Ratemultiplier)$alpha(2,4)=9.917171270467945e+03
		Dirichlet(Ratemultiplier)$alpha(2,3)=9.917171270467945e+03
		Dirichlet(Ratemultiplier)$alpha(3,1)=9.917171270467945e+03
		Dirichlet(Ratemultiplier)$alpha(3,3)=9.917171270467945e+03
		Dirichlet(Ratemultiplier)$alpha(3,4)=9.917171270467945e+03
		Dirichlet(Ratemultiplier)$alpha(3,2)=9.917171270467945e+03
		Dirichlet(Ratemultiplier)$alpha(4,1)=9.818493767588816e+03
		Dirichlet(Ratemultiplier)$alpha(4,2)=9.917171270467945e+03
		Dirichlet(Ratemultiplier)$alpha(4,4)=9.917171270467945e+03
		Dirichlet(Ratemultiplier)$alpha(4,3)=9.917171270467945e+03
		Slider(Ratemultiplier)$delta(1,1)=4.379142020370331e-01
		Slider(Ratemultiplier)$delta(1,2)=4.467606557349286e-01
		Slider(Ratemultiplier)$delta(1,4)=4.249718814442978e-01
		Slider(Ratemultiplier)$delta(1,3)=4.649933039741700e-01
		Slider(Ratemultiplier)$delta(2,2)=4.649933039741700e-01
		Slider(Ratemultiplier)$delta(2,1)=4.557858196520063e-01
		Slider(Ratemultiplier)$delta(2,4)=4.557858196520063e-01
		Slider(Ratemultiplier)$delta(2,3)=4.467606557349286e-01
		Slider(Ratemultiplier)$delta(3,1)=4.249718814442978e-01
		Slider(Ratemultiplier)$delta(3,3)=4.603665432941034e-01
		Slider(Ratemultiplier)$delta(3,4)=4.512506749716971e-01
		Slider(Ratemultiplier)$delta(3,2)=4.249718814442978e-01
		Slider(Ratemultiplier)$delta(4,1)=4.557858196520063e-01
		Slider(Ratemultiplier)$delta(4,2)=4.557858196520063e-01
		Slider(Ratemultiplier)$delta(4,4)=4.696665643721298e-01
		Slider(Ratemultiplier)$delta(4,3)=4.696665643721298e-01
		Multiplier(V)$lambda(1,1)=7.819606706283053e+00
		Multiplier(V)$lambda(1,2)=8.138730909846448e+00
		Multiplier(V)$lambda(1,4)=8.470878819220795e+00
		Multiplier(V)$lambda(1,3)=8.138730909846448e+00
		Multiplier(V)$lambda(2,2)=8.138730909846448e+00
		Multiplier(V)$lambda(2,1)=8.138730909846448e+00
		Multiplier(V)$lambda(2,4)=8.470878819220795e+00
		Multiplier(V)$lambda(2,3)=8.138730909846448e+00
		Multiplier(V)$lambda(3,1)=7.819606706283053e+00
		Multiplier(V)$lambda(3,3)=8.138730909846448e+00
		Multiplier(V)$lambda(3,4)=8.816581941923092e+00
		Multiplier(V)$lambda(3,2)=7.977573240232173e+00
		Multiplier(V)$lambda(4,1)=7.977573240232173e+00
		Multiplier(V)$lambda(4,2)=8.138730909846448e+00
		Multiplier(V)$lambda(4,4)=7.977573240232173e+00
		Multiplier(V)$lambda(4,3)=8.138730909846448e+00
		TLMultiplier(V)$lambda(1,1)=8.751449580334593e-01
		TLMultiplier(V)$lambda(1,2)=9.671847567191123e-01
		TLMultiplier(V)$lambda(1,4)=9.017970898721384e-01
		TLMultiplier(V)$lambda(1,3)=9.017970898721384e-01
		TLMultiplier(V)$lambda(2,2)=9.017970898721384e-01
		TLMultiplier(V)$lambda(2,1)=8.751449580334593e-01
		TLMultiplier(V)$lambda(2,4)=9.292608999648321e-01
		TLMultiplier(V)$lambda(2,3)=9.200145995197843e-01
		TLMultiplier(V)$lambda(3,1)=8.928240589033941e-01
		TLMultiplier(V)$lambda(3,3)=9.017970898721384e-01
		TLMultiplier(V)$lambda(3,4)=9.480332153785908e-01
		TLMultiplier(V)$lambda(3,2)=8.839403110845627e-01
		TLMultiplier(V)$lambda(4,1)=9.480332153785908e-01
		TLMultiplier(V)$lambda(4,2)=8.578159268154928e-01
		TLMultiplier(V)$lambda(4,4)=9.575611075944866e-01
		TLMultiplier(V)$lambda(4,3)=9.292608999648321e-01
	;
end;
