# Supplementary material for: Revisiting a long‐overlooked skull: Implications for the distribution of Dinodontosaurus brevirostris (Kannemeyeriiformes) in the Brazilian Triassic
Source: Anat Rec (Hoboken). 2025 Sep 29;309(7):1749–65. doi: 10.1002/ar.70056 (PMC13251750; doi:10.1002/ar.70056)
Supplement: Supplementary file 2 — Data S2. Supporting Information. [file AR-309-1749-s002.zip › Supplementary Material/phylogenetic analyses/results/Bayesian/BI_all_taxa/infile.nex.run3.p]

[ID: 3577646095]
Gen	LnL	LnPr	TL	alpha	m{1}
0	-1.074020e+04	1.593920e+02	4.780000e+00	1.000000e+00	1.000000e+00
1000	-6.951493e+03	-2.027225e+02	2.171427e+01	1.201098e+00	1.000000e+00
2000	-5.939457e+03	-1.501522e+02	1.743109e+01	1.351113e+00	7.815809e-01
3000	-5.307173e+03	-1.151938e+02	1.505746e+01	1.469070e+00	7.814091e-01
4000	-4.956753e+03	-1.363663e+02	1.643959e+01	1.602302e+00	6.816989e-01
5000	-4.849734e+03	-4.190372e+01	1.108718e+01	1.423945e+00	9.983947e-01
6000	-4.644718e+03	-1.328246e+02	1.623660e+01	1.038018e+00	5.942114e-01
7000	-4.623883e+03	-6.914029e+00	9.575818e+00	1.463924e+00	1.000000e+00
8000	-4.571170e+03	-2.338685e+01	1.028349e+01	8.969372e-01	1.000000e+00
9000	-4.529374e+03	-6.665184e+01	1.230279e+01	1.289803e+00	7.214165e-01
10000	-4.507959e+03	-3.231166e+01	1.065964e+01	1.233975e+00	8.083554e-01
11000	-4.518399e+03	-3.364077e+01	1.071596e+01	1.303238e+00	9.615266e-01
12000	-4.517850e+03	-2.277875e+01	1.024027e+01	1.295391e+00	9.654819e-01
13000	-4.512230e+03	-2.845561e+01	1.047696e+01	1.510313e+00	9.482441e-01
14000	-4.491720e+03	1.788118e+01	8.646404e+00	1.060836e+00	1.052615e+00
15000	-4.507045e+03	9.459394e-01	9.284607e+00	9.832423e-01	9.221057e-01
16000	-4.483747e+03	-4.300374e+01	1.114304e+01	1.322311e+00	9.412688e-01
17000	-4.500232e+03	-9.352911e+00	9.695390e+00	9.373848e-01	1.000000e+00
18000	-4.474140e+03	-2.062916e+01	1.015193e+01	1.216734e+00	9.615158e-01
19000	-4.445675e+03	-1.142705e+01	9.747772e+00	1.723880e+00	9.064930e-01
20000	-4.474794e+03	-2.699824e+01	1.043209e+01	1.078858e+00	1.037593e+00
21000	-4.458435e+03	3.035553e+01	8.204753e+00	1.108977e+00	1.000000e+00
22000	-4.450280e+03	-1.227976e+01	9.791323e+00	1.511276e+00	9.984904e-01
23000	-4.467023e+03	-5.501163e+01	1.170635e+01	1.536438e+00	8.248786e-01
24000	-4.455860e+03	-9.402627e+00	9.684698e+00	1.250776e+00	1.049997e+00
25000	-4.465765e+03	-4.234310e+01	1.111952e+01	1.166945e+00	8.229490e-01
26000	-4.464182e+03	-1.143884e+02	1.501672e+01	1.312451e+00	6.014799e-01
27000	-4.454164e+03	-3.916654e+01	1.097948e+01	1.020677e+00	8.190295e-01
28000	-4.446042e+03	-3.322429e+01	1.070474e+01	1.137235e+00	7.990348e-01
29000	-4.474681e+03	-9.444780e+01	1.382835e+01	1.112288e+00	5.870961e-01
30000	-4.466640e+03	-7.108938e+01	1.253869e+01	1.183323e+00	7.138885e-01
31000	-4.437187e+03	-6.139659e+01	1.204977e+01	1.005506e+00	7.489701e-01
32000	-4.453974e+03	-7.266589e+01	1.258967e+01	1.789015e+00	8.023043e-01
33000	-4.443430e+03	-5.396880e+01	1.167148e+01	1.207126e+00	6.417021e-01
34000	-4.445219e+03	-1.174334e+02	1.520459e+01	1.379591e+00	5.865537e-01
35000	-4.473946e+03	-2.172951e+01	1.020021e+01	1.183037e+00	7.685586e-01
36000	-4.489804e+03	-5.132063e+01	1.154249e+01	1.216851e+00	7.755170e-01
37000	-4.439554e+03	-1.234728e+02	1.557836e+01	1.601690e+00	5.770341e-01
38000	-4.450852e+03	-7.676269e+01	1.282468e+01	1.460568e+00	6.708019e-01
39000	-4.464065e+03	-9.275184e+01	1.374701e+01	8.285622e-01	5.803267e-01
40000	-4.451743e+03	-1.436709e+02	1.697739e+01	1.191972e+00	5.182768e-01
41000	-4.455949e+03	-1.765092e+02	1.943358e+01	1.626083e+00	5.050989e-01
42000	-4.462040e+03	-1.692367e+02	1.888565e+01	1.215224e+00	4.808882e-01
43000	-4.459673e+03	-1.533347e+02	1.768047e+01	1.127793e+00	4.913357e-01
44000	-4.450185e+03	-1.274908e+02	1.585966e+01	1.332339e+00	5.510083e-01
45000	-4.447300e+03	-1.332995e+02	1.627294e+01	9.772214e-01	5.624321e-01
46000	-4.445093e+03	-1.156258e+02	1.510009e+01	1.223832e+00	5.810959e-01
47000	-4.463184e+03	-1.419049e+02	1.686728e+01	9.856484e-01	5.189097e-01
48000	-4.458925e+03	-1.684308e+02	1.882188e+01	1.220689e+00	4.855460e-01
49000	-4.463841e+03	-7.852882e+01	1.294089e+01	1.068193e+00	6.602249e-01
50000	-4.449707e+03	-5.522943e+01	1.173330e+01	1.204316e+00	7.864234e-01
51000	-4.437995e+03	-1.881377e+02	2.042953e+01	1.259995e+00	4.917775e-01
52000	-4.470945e+03	-2.419583e+02	2.558728e+01	9.877481e-01	3.581935e-01
53000	-4.460311e+03	-8.938643e+01	1.352476e+01	1.364552e+00	7.415712e-01
54000	-4.466962e+03	-5.405953e+01	1.165932e+01	1.547133e+00	7.775464e-01
55000	-4.456546e+03	-1.723711e+02	1.915679e+01	9.298125e-01	4.159399e-01
56000	-4.473333e+03	-3.502101e+01	1.078784e+01	1.085103e+00	7.967869e-01
57000	-4.463635e+03	-7.303217e+01	1.264974e+01	1.016407e+00	7.577587e-01
58000	-4.478163e+03	-2.828283e+02	3.031709e+01	1.016085e+00	2.606407e-01
59000	-4.470941e+03	-5.237339e+01	1.159715e+01	1.139871e+00	8.453701e-01
60000	-4.477116e+03	4.973107e+00	9.126256e+00	1.066065e+00	9.689883e-01
61000	-4.471825e+03	-2.850633e-01	9.322555e+00	1.239701e+00	9.282212e-01
62000	-4.469303e+03	-3.591259e+01	1.082328e+01	1.192568e+00	8.352046e-01
63000	-4.461261e+03	-3.051401e+02	3.312308e+01	1.979835e+00	3.257926e-01
64000	-4.457694e+03	-4.835947e+01	1.140073e+01	1.211038e+00	7.994955e-01
65000	-4.458346e+03	-6.819878e+01	1.235676e+01	1.789616e+00	8.221764e-01
66000	-4.444612e+03	-2.673940e+01	1.041897e+01	1.120745e+00	8.338737e-01
67000	-4.444875e+03	-3.523245e+01	1.077084e+01	1.673661e+00	9.309390e-01
68000	-4.438926e+03	3.622276e+01	8.005224e+00	1.121107e+00	1.000000e+00
69000	-4.453510e+03	3.142191e+01	8.173490e+00	9.543184e-01	1.000000e+00
70000	-4.460650e+03	2.536634e+00	9.213197e+00	1.237283e+00	1.025297e+00
71000	-4.443740e+03	2.390594e+01	8.429114e+00	1.115361e+00	1.035422e+00
72000	-4.431324e+03	1.742061e+01	8.646242e+00	1.525905e+00	1.000000e+00
73000	-4.432488e+03	1.763900e+01	8.646882e+00	1.289818e+00	9.435360e-01
74000	-4.448707e+03	-2.287442e+02	2.416669e+01	1.510233e+00	3.806137e-01
75000	-4.440036e+03	1.718585e+01	8.675750e+00	9.468289e-01	1.000000e+00
76000	-4.442294e+03	-7.955928e+00	9.619353e+00	1.421887e+00	9.728949e-01
77000	-4.461327e+03	1.065458e+01	8.912643e+00	1.042927e+00	9.851815e-01
78000	-4.442012e+03	2.871524e-01	9.302271e+00	1.187897e+00	1.023559e+00
79000	-4.454777e+03	-2.255778e+01	1.022450e+01	1.442787e+00	9.914317e-01
80000	-4.469204e+03	-1.882652e+02	2.042910e+01	1.392487e+00	4.007845e-01
81000	-4.463865e+03	-2.306057e+01	1.025972e+01	1.123729e+00	9.736780e-01
82000	-4.460826e+03	3.332296e+00	9.187638e+00	1.105357e+00	9.534492e-01
83000	-4.432314e+03	-2.070463e+02	2.209304e+01	1.371264e+00	4.333722e-01
84000	-4.452905e+03	-1.533302e+01	9.931142e+00	1.175959e+00	1.013956e+00
85000	-4.457571e+03	-2.919561e+00	9.434614e+00	1.019220e+00	1.045499e+00
86000	-4.460786e+03	-5.765841e+00	9.532549e+00	1.397924e+00	8.765274e-01
87000	-4.445466e+03	-2.288455e+02	2.421674e+01	1.114193e+00	3.261705e-01
88000	-4.451727e+03	-7.708893e+01	1.285207e+01	1.276331e+00	7.119434e-01
89000	-4.462600e+03	-9.714916e+01	1.395248e+01	1.674368e+00	6.637029e-01
90000	-4.473099e+03	-2.158710e+02	2.290920e+01	1.480739e+00	3.734252e-01
91000	-4.462953e+03	-7.997830e+01	1.302026e+01	1.054485e+00	7.465089e-01
92000	-4.457158e+03	-1.048040e+02	1.442731e+01	1.316889e+00	7.030095e-01
93000	-4.449142e+03	-9.551255e+01	1.388834e+01	1.140807e+00	7.110666e-01
94000	-4.459870e+03	-9.175166e+01	1.367238e+01	1.131374e+00	7.054014e-01
95000	-4.476417e+03	-7.662897e+01	1.284874e+01	8.784780e-01	7.365260e-01
96000	-4.457112e+03	-1.798308e+02	1.976419e+01	8.996670e-01	3.758374e-01
97000	-4.458228e+03	-9.371112e+01	1.377338e+01	1.329092e+00	7.513111e-01
98000	-4.463610e+03	-9.923916e+01	1.408339e+01	1.528537e+00	7.343329e-01
99000	-4.476042e+03	-3.392426e+02	3.823458e+01	1.415769e+00	2.494317e-01
100000	-4.454640e+03	-7.887080e+01	1.296194e+01	1.021386e+00	6.651927e-01
101000	-4.461755e+03	-2.659317e+02	2.824757e+01	1.154071e+00	2.685185e-01
102000	-4.449983e+03	-2.873139e+02	3.086620e+01	1.174609e+00	2.814153e-01
103000	-4.451788e+03	-3.008391e+02	3.261378e+01	1.417711e+00	2.998075e-01
104000	-4.472837e+03	-3.538236e+02	4.062005e+01	1.354086e+00	2.649582e-01
105000	-4.450584e+03	-1.361072e+02	1.646425e+01	9.841549e-01	5.737955e-01
106000	-4.450670e+03	-2.959737e+02	3.199182e+01	1.197028e+00	3.209246e-01
107000	-4.452432e+03	-2.595134e+02	2.754859e+01	7.688909e-01	3.003368e-01
108000	-4.467306e+03	-1.366621e+02	1.649418e+01	1.103641e+00	5.337748e-01
109000	-4.448739e+03	-2.711159e+02	2.887262e+01	1.066795e+00	3.038840e-01
110000	-4.453700e+03	-1.709847e+02	1.901659e+01	1.305608e+00	5.192092e-01
111000	-4.463737e+03	-1.840239e+02	2.010172e+01	1.028838e+00	4.768310e-01
112000	-4.470295e+03	-2.276475e+02	2.407932e+01	1.284246e+00	4.203730e-01
113000	-4.464169e+03	-1.909209e+02	2.067207e+01	1.210008e+00	4.157661e-01
114000	-4.447316e+03	-2.073282e+02	2.213159e+01	1.234492e+00	3.703953e-01
115000	-4.443139e+03	-2.423665e+02	2.561071e+01	1.175742e+00	3.251748e-01
116000	-4.476189e+03	-4.275820e+02	5.504726e+01	1.334335e+00	1.767963e-01
117000	-4.437631e+03	-2.983260e+02	3.229340e+01	1.286151e+00	2.972090e-01
118000	-4.435949e+03	-2.321572e+02	2.452469e+01	1.387614e+00	3.325680e-01
119000	-4.457495e+03	-1.919116e+02	2.077465e+01	1.012396e+00	3.550712e-01
120000	-4.448529e+03	-2.148574e+02	2.279897e+01	1.626136e+00	3.847551e-01
121000	-4.452761e+03	-2.352319e+02	2.486738e+01	1.125488e+00	3.888316e-01
122000	-4.439913e+03	-2.455111e+02	2.597349e+01	9.363889e-01	3.527742e-01
123000	-4.441808e+03	-2.365554e+02	2.495702e+01	1.583640e+00	3.710057e-01
124000	-4.458986e+03	-2.610232e+02	2.767826e+01	1.148156e+00	3.395877e-01
125000	-4.436301e+03	-2.659855e+02	2.824067e+01	1.266642e+00	3.437185e-01
126000	-4.442526e+03	-3.228818e+02	3.577366e+01	1.134901e+00	2.686579e-01
127000	-4.444566e+03	-2.833844e+02	3.032475e+01	1.511297e+00	3.224663e-01
128000	-4.461631e+03	-3.178973e+02	3.504369e+01	1.130077e+00	2.631467e-01
129000	-4.460844e+03	-2.935447e+02	3.170377e+01	9.494790e-01	2.696115e-01
130000	-4.461050e+03	-2.516552e+02	2.666779e+01	7.325271e-01	2.881734e-01
131000	-4.455632e+03	-2.851186e+02	3.053950e+01	1.544498e+00	3.126717e-01
132000	-4.454007e+03	-2.899637e+02	3.119875e+01	1.240628e+00	2.943096e-01
133000	-4.452465e+03	-2.424011e+02	2.560260e+01	1.286563e+00	3.071130e-01
134000	-4.441188e+03	-2.602981e+02	2.763188e+01	8.268419e-01	2.920241e-01
135000	-4.452690e+03	-3.011568e+02	3.263630e+01	1.568743e+00	3.143978e-01
136000	-4.457351e+03	-3.512960e+02	4.014826e+01	1.654207e+00	2.057418e-01
137000	-4.465128e+03	-2.881824e+02	3.093448e+01	1.510385e+00	2.940465e-01
138000	-4.463621e+03	-2.937823e+02	3.173451e+01	9.533711e-01	2.871424e-01
139000	-4.459691e+03	-2.848137e+02	3.057077e+01	9.928659e-01	3.131878e-01
140000	-4.445637e+03	-2.287154e+02	2.420445e+01	1.106078e+00	3.569903e-01
141000	-4.461524e+03	-2.176645e+02	2.309654e+01	1.317123e+00	3.857569e-01
142000	-4.464488e+03	-2.120225e+02	2.255528e+01	1.373110e+00	4.257593e-01
143000	-4.453007e+03	-2.511581e+02	2.655447e+01	1.260349e+00	4.262548e-01
144000	-4.461115e+03	-3.807188e+02	4.538712e+01	1.362510e+00	2.399818e-01
145000	-4.456099e+03	-3.329608e+02	3.721982e+01	1.637330e+00	2.378734e-01
146000	-4.442693e+03	-2.115328e+02	2.252407e+01	1.216146e+00	4.043806e-01
147000	-4.445877e+03	-2.424278e+02	2.559242e+01	1.408883e+00	4.244279e-01
148000	-4.447577e+03	-1.639541e+02	1.847682e+01	1.182250e+00	4.426740e-01
149000	-4.467770e+03	-1.488627e+02	1.734587e+01	1.236594e+00	5.453957e-01
150000	-4.478841e+03	-1.665374e+02	1.867792e+01	1.169005e+00	5.043010e-01
151000	-4.461474e+03	-1.341264e+02	1.629053e+01	1.545251e+00	5.742815e-01
152000	-4.458991e+03	-1.593446e+02	1.813279e+01	1.080321e+00	5.799998e-01
153000	-4.464687e+03	-3.004298e+02	3.264208e+01	7.991164e-01	2.830491e-01
154000	-4.454505e+03	-1.590162e+02	1.807510e+01	1.516127e+00	5.578189e-01
155000	-4.456945e+03	-1.634198e+02	1.841387e+01	1.466469e+00	5.720944e-01
156000	-4.446679e+03	-3.613202e+02	4.195154e+01	1.041281e+00	2.585414e-01
157000	-4.454669e+03	-9.399412e+01	1.378688e+01	1.377501e+00	6.512605e-01
158000	-4.449375e+03	-7.163736e+01	1.255460e+01	1.428011e+00	7.384999e-01
159000	-4.445223e+03	-5.896343e+01	1.191763e+01	1.210002e+00	7.386190e-01
160000	-4.448345e+03	-6.539672e+01	1.224249e+01	1.210002e+00	7.581586e-01
161000	-4.445706e+03	-4.958031e+01	1.146610e+01	1.064642e+00	7.567048e-01
162000	-4.436381e+03	-1.647747e+01	9.975868e+00	1.246507e+00	8.459482e-01
163000	-4.434558e+03	-4.155992e+01	1.107860e+01	1.265302e+00	8.132860e-01
164000	-4.436916e+03	-1.165120e+01	9.787110e+00	9.855597e-01	8.547041e-01
165000	-4.435663e+03	-1.262670e+01	9.813062e+00	1.328215e+00	9.078259e-01
166000	-4.436503e+03	1.166140e+01	8.868194e+00	1.230466e+00	9.655170e-01
167000	-4.428601e+03	-1.805216e+00	9.382379e+00	1.231454e+00	9.469461e-01
168000	-4.438675e+03	1.514609e-01	9.301054e+00	1.354866e+00	9.773376e-01
169000	-4.468005e+03	-4.853991e+01	1.139560e+01	1.498983e+00	8.917494e-01
170000	-4.449303e+03	-4.536110e+01	1.125609e+01	1.265942e+00	8.927698e-01
171000	-4.439652e+03	-5.840414e+01	1.187462e+01	1.515456e+00	7.887973e-01
172000	-4.440814e+03	-9.814446e+01	1.401783e+01	1.550983e+00	7.037125e-01
173000	-4.443897e+03	-1.042341e+02	1.438910e+01	1.381898e+00	7.136699e-01
174000	-4.453825e+03	-8.121206e+01	1.308488e+01	1.103458e+00	7.502212e-01
175000	-4.470815e+03	-3.026219e+01	1.058321e+01	9.047100e-01	7.528918e-01
176000	-4.465170e+03	-9.624608e+01	1.391649e+01	1.389506e+00	6.388470e-01
177000	-4.462011e+03	-6.591511e+01	1.228463e+01	9.064284e-01	6.849236e-01
178000	-4.469325e+03	-6.733419e+01	1.234034e+01	1.243114e+00	6.565888e-01
179000	-4.480007e+03	-1.052034e+02	1.442873e+01	1.692646e+00	6.244527e-01
180000	-4.475680e+03	-1.208912e+02	1.541902e+01	1.482950e+00	6.422231e-01
181000	-4.473808e+03	-1.142704e+02	1.501285e+01	1.256139e+00	6.060982e-01
182000	-4.461906e+03	-8.732339e+01	1.342537e+01	1.066912e+00	5.682377e-01
183000	-4.474964e+03	-1.573354e+02	1.798163e+01	1.078570e+00	4.217328e-01
184000	-4.454071e+03	-1.099722e+02	1.474734e+01	1.231389e+00	5.509793e-01
185000	-4.453636e+03	-1.486486e+02	1.732309e+01	1.337592e+00	5.690901e-01
186000	-4.454063e+03	-1.569296e+02	1.794387e+01	1.176873e+00	5.386582e-01
187000	-4.446959e+03	-1.353297e+02	1.640548e+01	1.063495e+00	5.351268e-01
188000	-4.453654e+03	-1.521609e+02	1.758784e+01	1.213490e+00	4.947600e-01
189000	-4.479593e+03	-2.458474e+02	2.599275e+01	1.094328e+00	3.506420e-01
190000	-4.471188e+03	-2.794719e+02	2.987328e+01	1.213867e+00	3.339644e-01
191000	-4.451090e+03	-1.386499e+02	1.659363e+01	1.650937e+00	5.268929e-01
192000	-4.457059e+03	-1.887536e+02	2.048648e+01	1.207717e+00	5.230803e-01
193000	-4.451875e+03	-1.679756e+02	1.876156e+01	1.535420e+00	5.298279e-01
194000	-4.454602e+03	-1.520720e+02	1.758314e+01	1.188659e+00	5.030694e-01
195000	-4.453224e+03	-1.188927e+02	1.531595e+01	1.091034e+00	5.195235e-01
196000	-4.466739e+03	-2.485261e+02	2.626899e+01	1.229397e+00	3.722463e-01
197000	-4.461996e+03	-2.482298e+02	2.628506e+01	7.859290e-01	3.527033e-01
198000	-4.468242e+03	-1.338080e+02	1.628372e+01	1.327012e+00	5.717340e-01
199000	-4.485081e+03	-1.413904e+02	1.680432e+01	1.367467e+00	5.854293e-01
200000	-4.465892e+03	-1.223199e+02	1.553933e+01	1.049756e+00	5.932006e-01
201000	-4.457946e+03	-1.667203e+02	1.868429e+01	1.270113e+00	5.041013e-01
202000	-4.453792e+03	-1.320856e+02	1.618438e+01	1.070902e+00	5.142519e-01
203000	-4.462804e+03	-1.320347e+02	1.616785e+01	1.264852e+00	5.469421e-01
204000	-4.457000e+03	-2.522910e+02	2.665811e+01	1.455722e+00	3.347861e-01
205000	-4.449570e+03	-1.053955e+02	1.447799e+01	1.068639e+00	5.876272e-01
206000	-4.467407e+03	-2.483770e+02	2.624549e+01	1.295717e+00	3.657408e-01
207000	-4.455218e+03	-8.812409e+01	1.344882e+01	1.449827e+00	6.676169e-01
208000	-4.460880e+03	-7.103842e+01	1.255009e+01	9.150162e-01	7.103590e-01
209000	-4.468410e+03	-5.493371e+01	1.173286e+01	9.177003e-01	7.129213e-01
210000	-4.436511e+03	-2.713472e+02	2.886958e+01	1.323415e+00	3.224310e-01
211000	-4.453987e+03	-1.295547e+02	1.598716e+01	1.477853e+00	5.650179e-01
212000	-4.444895e+03	-1.215911e+02	1.547592e+01	1.300426e+00	5.423285e-01
213000	-4.485004e+03	-3.256712e+02	3.616079e+01	1.323783e+00	2.686467e-01
214000	-4.449077e+03	-1.286993e+02	1.592488e+01	1.557575e+00	5.644056e-01
215000	-4.441681e+03	-1.233211e+02	1.560184e+01	1.089113e+00	5.439264e-01
216000	-4.462176e+03	-1.370943e+02	1.652852e+01	1.037475e+00	5.733470e-01
217000	-4.447196e+03	-1.591524e+02	1.813515e+01	8.569552e-01	4.991670e-01
218000	-4.469417e+03	-1.993475e+02	2.136601e+01	1.709020e+00	4.811717e-01
219000	-4.462882e+03	-1.618730e+02	1.833777e+01	9.128931e-01	4.777638e-01
220000	-4.480673e+03	-1.387376e+02	1.662739e+01	1.251513e+00	4.759301e-01
221000	-4.454639e+03	-2.698189e+02	2.872363e+01	1.015910e+00	3.087880e-01
222000	-4.480189e+03	-1.568788e+02	1.793392e+01	1.259077e+00	4.787053e-01
223000	-4.474789e+03	-1.377460e+02	1.656302e+01	1.189479e+00	5.301601e-01
224000	-4.492789e+03	-1.916839e+02	2.069344e+01	1.725033e+00	5.374837e-01
225000	-4.477347e+03	-1.915677e+02	2.074209e+01	1.045057e+00	4.882305e-01
226000	-4.492299e+03	-1.936157e+02	2.092275e+01	1.011021e+00	4.188642e-01
227000	-4.446144e+03	-3.123519e+02	3.423342e+01	1.233256e+00	2.799521e-01
228000	-4.447118e+03	-1.915295e+02	2.072683e+01	1.183536e+00	4.602309e-01
229000	-4.451226e+03	-2.313685e+02	2.445177e+01	1.314884e+00	4.056307e-01
230000	-4.453454e+03	-2.435201e+02	2.572262e+01	1.280467e+00	3.961307e-01
231000	-4.447358e+03	-2.450073e+02	2.585101e+01	1.569749e+00	4.175876e-01
232000	-4.440023e+03	-2.563716e+02	2.711337e+01	1.460612e+00	3.506922e-01
233000	-4.454650e+03	-2.009260e+02	2.156803e+01	1.027557e+00	4.000102e-01
234000	-4.445773e+03	-2.626980e+02	2.783946e+01	1.424662e+00	3.509258e-01
235000	-4.441072e+03	-1.446955e+02	1.705796e+01	1.081710e+00	5.039783e-01
236000	-4.457222e+03	-2.016924e+02	2.158860e+01	1.564952e+00	5.044457e-01
237000	-4.441437e+03	-2.301700e+02	2.435003e+01	1.118978e+00	3.878699e-01
238000	-4.460103e+03	-1.917720e+02	2.070114e+01	1.723743e+00	4.488929e-01
239000	-4.449520e+03	-1.963302e+02	2.112070e+01	1.464530e+00	4.424608e-01
240000	-4.454183e+03	-1.680140e+02	1.876741e+01	1.499060e+00	4.789270e-01
241000	-4.462658e+03	-1.550913e+02	1.779159e+01	1.382224e+00	4.685084e-01
242000	-4.447845e+03	-1.911277e+02	2.067854e+01	1.341715e+00	4.464874e-01
243000	-4.450963e+03	-2.004479e+02	2.146383e+01	1.712422e+00	4.322273e-01
244000	-4.456642e+03	-1.791659e+02	1.969396e+01	1.089020e+00	4.843703e-01
245000	-4.447664e+03	-1.993339e+02	2.141516e+01	1.143635e+00	4.111244e-01
246000	-4.438738e+03	-2.089489e+02	2.227196e+01	1.336343e+00	4.008791e-01
247000	-4.474360e+03	-2.546548e+02	2.696698e+01	1.046982e+00	3.754493e-01
248000	-4.445646e+03	-2.365919e+02	2.503717e+01	8.489164e-01	3.994436e-01
249000	-4.452774e+03	-2.572758e+02	2.723686e+01	1.270926e+00	3.472977e-01
250000	-4.451149e+03	-2.403333e+02	2.537015e+01	1.412666e+00	4.118345e-01
251000	-4.458138e+03	-1.943655e+02	2.097553e+01	1.155933e+00	4.143458e-01
252000	-4.463877e+03	-1.762449e+02	1.942492e+01	1.468685e+00	4.823067e-01
253000	-4.457069e+03	-1.411562e+02	1.679364e+01	1.285527e+00	5.182416e-01
254000	-4.461546e+03	-1.066563e+02	1.456669e+01	8.669512e-01	5.517250e-01
255000	-4.472930e+03	-1.416431e+02	1.682850e+01	1.275503e+00	5.612744e-01
256000	-4.467452e+03	-1.475080e+02	1.723854e+01	1.369821e+00	5.654703e-01
257000	-4.464154e+03	-1.520968e+02	1.758436e+01	1.196895e+00	5.624230e-01
258000	-4.459427e+03	-1.145872e+02	1.503698e+01	1.188339e+00	5.609950e-01
259000	-4.452032e+03	-2.696325e+02	2.868386e+01	1.163301e+00	3.400591e-01
260000	-4.451140e+03	-2.493500e+02	2.638532e+01	9.899634e-01	3.496628e-01
261000	-4.454250e+03	-2.895557e+02	3.113738e+01	1.307495e+00	2.839730e-01
262000	-4.448531e+03	-3.170671e+02	3.486270e+01	1.550323e+00	2.808103e-01
263000	-4.482290e+03	-1.420955e+02	1.687289e+01	1.096474e+00	5.047170e-01
264000	-4.467852e+03	-1.666207e+02	1.867782e+01	1.253690e+00	5.064217e-01
265000	-4.476057e+03	-1.357787e+02	1.642718e+01	1.195793e+00	5.687965e-01
266000	-4.471043e+03	-1.135015e+02	1.498234e+01	9.744625e-01	5.808283e-01
267000	-4.440856e+03	-2.341853e+02	2.472582e+01	1.451659e+00	3.800138e-01
268000	-4.470057e+03	-1.410160e+02	1.678914e+01	1.209699e+00	5.474453e-01
269000	-4.467103e+03	-1.138498e+02	1.498671e+01	1.252960e+00	6.012656e-01
270000	-4.473380e+03	-1.414525e+02	1.681558e+01	1.268898e+00	5.439093e-01
271000	-4.455793e+03	-4.108814e+02	5.143023e+01	1.171379e+00	1.859082e-01
272000	-4.477925e+03	-1.252022e+02	1.569872e+01	1.487392e+00	6.162592e-01
273000	-4.472618e+03	-1.054906e+02	1.448271e+01	1.085713e+00	6.527746e-01
274000	-4.467158e+03	-9.227313e+01	1.366411e+01	1.797724e+00	6.548957e-01
275000	-4.459417e+03	-7.334168e+01	1.263045e+01	1.691049e+00	7.641312e-01
276000	-4.463457e+03	-5.761558e+01	1.184094e+01	1.406349e+00	7.698942e-01
277000	-4.469397e+03	-9.949541e+01	1.410348e+01	1.443533e+00	7.424903e-01
278000	-4.461245e+03	-3.516185e+02	4.026465e+01	1.276092e+00	2.165459e-01
279000	-4.470854e+03	-4.963787e+01	1.145870e+01	1.276491e+00	8.487513e-01
280000	-4.451982e+03	-4.427645e+01	1.119960e+01	1.384302e+00	8.068878e-01
281000	-4.452105e+03	4.134983e-01	9.280748e+00	1.615019e+00	1.045525e+00
282000	-4.447677e+03	8.453384e+00	8.987239e+00	1.252974e+00	9.189330e-01
283000	-4.450508e+03	-3.266175e+01	1.068596e+01	9.943617e-01	7.971919e-01
284000	-4.464067e+03	-1.814033e+01	1.004784e+01	1.191333e+00	8.227499e-01
285000	-4.441526e+03	-4.407422e+01	1.118775e+01	1.435162e+00	7.822537e-01
286000	-4.457382e+03	-1.679730e+01	9.993215e+00	1.151089e+00	7.783161e-01
287000	-4.457511e+03	-2.878629e+02	3.093990e+01	1.148596e+00	2.664823e-01
288000	-4.455034e+03	-1.216456e+02	1.547612e+01	1.351872e+00	5.461228e-01
289000	-4.447273e+03	-1.519481e+02	1.757770e+01	1.138916e+00	5.270381e-01
290000	-4.455337e+03	-1.670745e+02	1.871303e+01	1.255584e+00	4.933727e-01
291000	-4.446253e+03	-1.453645e+02	1.711075e+01	1.010005e+00	4.473787e-01
292000	-4.428110e+03	-1.657996e+02	1.862678e+01	1.088797e+00	4.391542e-01
293000	-4.457754e+03	-2.278561e+02	2.408860e+01	1.400216e+00	4.015078e-01
294000	-4.440784e+03	-1.945296e+02	2.094622e+01	1.655718e+00	4.414294e-01
295000	-4.436290e+03	-1.208874e+02	1.544825e+01	1.025405e+00	4.652695e-01
296000	-4.442131e+03	-1.747167e+02	1.931604e+01	1.289167e+00	4.892906e-01
297000	-4.441777e+03	-1.771303e+02	1.951258e+01	1.273758e+00	4.879751e-01
298000	-4.436968e+03	-1.996854e+02	2.144477e+01	1.163283e+00	4.456114e-01
299000	-4.451694e+03	-2.032548e+02	2.176857e+01	1.133590e+00	4.106554e-01
300000	-4.435523e+03	-2.753938e+02	2.938782e+01	1.083761e+00	2.811073e-01
301000	-4.452170e+03	-3.396856e+02	3.829666e+01	1.466433e+00	2.547703e-01
302000	-4.445216e+03	-2.814378e+02	3.016841e+01	8.104906e-01	2.984475e-01
303000	-4.449412e+03	-2.342654e+02	2.478797e+01	9.281448e-01	3.535961e-01
304000	-4.460867e+03	-2.323801e+02	2.459253e+01	9.463887e-01	3.299931e-01
305000	-4.461126e+03	-2.461591e+02	2.598123e+01	1.512721e+00	3.806913e-01
306000	-4.454148e+03	-1.907537e+02	2.065320e+01	1.262171e+00	4.498436e-01
307000	-4.459618e+03	-1.466818e+02	1.720063e+01	1.071487e+00	4.763397e-01
308000	-4.446654e+03	-1.409321e+02	1.678314e+01	1.211427e+00	5.019039e-01
309000	-4.436520e+03	-1.614977e+02	1.829884e+01	1.047253e+00	4.598719e-01
310000	-4.437403e+03	-1.830492e+02	2.000566e+01	1.203860e+00	4.412972e-01
311000	-4.444290e+03	-1.627181e+02	1.836958e+01	1.342349e+00	4.988076e-01
312000	-4.432472e+03	-1.382116e+02	1.659732e+01	1.159380e+00	5.308640e-01
313000	-4.447947e+03	-3.156180e+02	3.472739e+01	1.040269e+00	2.551545e-01
314000	-4.447001e+03	-1.851581e+02	2.016420e+01	1.418312e+00	4.644252e-01
315000	-4.445859e+03	-1.619436e+02	1.830814e+01	1.371258e+00	5.562804e-01
316000	-4.450791e+03	-1.696330e+02	1.891277e+01	1.267286e+00	5.613068e-01
317000	-4.452147e+03	-1.311332e+02	1.612388e+01	1.015926e+00	5.827006e-01
318000	-4.462035e+03	-2.714124e+02	2.890783e+01	1.069673e+00	3.298846e-01
319000	-4.455003e+03	-4.413175e+02	5.830788e+01	1.048100e+00	1.431256e-01
320000	-4.448533e+03	-8.502302e+01	1.329363e+01	1.126746e+00	6.475421e-01
321000	-4.450231e+03	-5.382504e+01	1.166466e+01	1.203262e+00	7.300140e-01
322000	-4.450376e+03	-9.944476e+01	1.411807e+01	1.145330e+00	7.475803e-01
323000	-4.449439e+03	-5.363493e+01	1.165600e+01	1.190766e+00	7.327377e-01
324000	-4.450937e+03	-9.663586e+01	1.394566e+01	1.278045e+00	6.785728e-01
325000	-4.464546e+03	-4.616305e+02	6.328072e+01	1.385029e+00	1.396895e-01
326000	-4.453327e+03	-1.450368e+02	1.706277e+01	1.355408e+00	6.017583e-01
327000	-4.446551e+03	-6.716595e+01	1.234061e+01	1.069557e+00	6.578611e-01
328000	-4.455164e+03	-1.201797e+02	1.536160e+01	1.665043e+00	6.025744e-01
329000	-4.448209e+03	-8.450809e+01	1.324608e+01	1.469384e+00	6.074656e-01
330000	-4.452113e+03	-1.130253e+02	1.494034e+01	1.170595e+00	6.045924e-01
331000	-4.460551e+03	-9.869214e+01	1.406736e+01	1.254181e+00	5.663654e-01
332000	-4.445233e+03	-1.235757e+02	1.560003e+01	1.371564e+00	5.404403e-01
333000	-4.445368e+03	-1.834461e+02	2.003279e+01	1.275440e+00	5.238282e-01
334000	-4.463730e+03	-1.459859e+02	1.714475e+01	1.155504e+00	5.718664e-01
335000	-4.454735e+03	-1.392789e+02	1.668026e+01	1.031865e+00	4.782935e-01
336000	-4.453109e+03	-1.797808e+02	1.969792e+01	1.655759e+00	4.847673e-01
337000	-4.451879e+03	-1.993886e+02	2.140342e+01	1.330066e+00	4.705693e-01
338000	-4.452787e+03	-1.849409e+02	2.017394e+01	1.085116e+00	4.562174e-01
339000	-4.449451e+03	-1.615571e+02	1.827194e+01	1.459464e+00	4.884834e-01
340000	-4.436910e+03	-1.260719e+02	1.576782e+01	1.304788e+00	5.110625e-01
341000	-4.444733e+03	-1.369994e+02	1.653740e+01	8.139385e-01	5.224834e-01
342000	-4.449463e+03	-1.721998e+02	1.909609e+01	1.519866e+00	4.886498e-01
343000	-4.451118e+03	-1.991939e+02	2.137283e+01	1.478840e+00	4.310195e-01
344000	-4.457753e+03	-4.414791e+02	5.831243e+01	1.190645e+00	1.443885e-01
345000	-4.458278e+03	-1.708392e+02	1.901057e+01	1.236066e+00	4.982289e-01
346000	-4.435044e+03	-1.599184e+02	1.815656e+01	1.339964e+00	5.543250e-01
347000	-4.433539e+03	-1.513311e+02	1.752306e+01	1.268306e+00	5.458699e-01
348000	-4.442245e+03	-1.382395e+02	1.658138e+01	1.417405e+00	5.186413e-01
349000	-4.421848e+03	-1.496783e+02	1.739442e+01	1.382178e+00	4.870580e-01
350000	-4.433360e+03	-4.100183e+02	5.129972e+01	9.260384e-01	1.631572e-01
351000	-4.429073e+03	-1.668810e+02	1.871680e+01	1.013911e+00	5.493720e-01
352000	-4.435622e+03	-1.692078e+02	1.889279e+01	1.095606e+00	5.381651e-01
353000	-4.439326e+03	-1.373628e+02	1.655016e+01	9.923623e-01	5.323415e-01
354000	-4.436119e+03	-1.887698e+02	2.049272e+01	1.150765e+00	5.326576e-01
355000	-4.441539e+03	-1.557816e+02	1.785248e+01	1.253287e+00	5.266019e-01
356000	-4.444022e+03	-1.952471e+02	2.104026e+01	1.297704e+00	5.148301e-01
357000	-4.451671e+03	-1.803673e+02	1.974362e+01	1.686068e+00	5.227752e-01
358000	-4.448200e+03	-1.757941e+02	1.939124e+01	1.434256e+00	5.512544e-01
359000	-4.448784e+03	-2.979280e+02	3.229508e+01	8.755410e-01	2.673859e-01
360000	-4.437759e+03	-1.246381e+02	1.570106e+01	8.874920e-01	5.916252e-01
361000	-4.448557e+03	-7.986353e+01	1.300993e+01	1.129697e+00	6.437913e-01
362000	-4.451013e+03	-8.660350e+01	1.337753e+01	1.201299e+00	6.609983e-01
363000	-4.437063e+03	-1.079264e+02	1.459415e+01	1.686128e+00	6.562623e-01
364000	-4.435654e+03	-1.117553e+02	1.486496e+01	1.111994e+00	6.242250e-01
365000	-4.451571e+03	-1.344726e+02	1.632965e+01	1.316622e+00	6.431106e-01
366000	-4.449608e+03	-9.383432e+01	1.379571e+01	1.064476e+00	6.128771e-01
367000	-4.441258e+03	-1.082700e+02	1.465261e+01	1.072267e+00	5.929452e-01
368000	-4.432535e+03	-3.408385e+02	3.852359e+01	1.190543e+00	2.295041e-01
369000	-4.440605e+03	-1.038327e+02	1.438342e+01	1.075124e+00	5.404937e-01
370000	-4.451732e+03	-1.435289e+02	1.696647e+01	1.204154e+00	5.881868e-01
371000	-4.441287e+03	-1.306368e+02	1.606330e+01	1.421341e+00	5.915471e-01
372000	-4.448383e+03	-9.987088e+01	1.413387e+01	1.303621e+00	6.126922e-01
373000	-4.449567e+03	-1.339434e+02	1.629842e+01	1.246100e+00	6.399740e-01
374000	-4.448893e+03	-1.445628e+02	1.702484e+01	1.414890e+00	6.225486e-01
375000	-4.463420e+03	-1.376547e+02	1.653229e+01	1.543151e+00	5.290920e-01
376000	-4.466927e+03	-1.350417e+02	1.637738e+01	1.186368e+00	5.784130e-01
377000	-4.444907e+03	-2.567028e+02	2.716446e+01	1.338665e+00	3.719442e-01
378000	-4.456275e+03	-2.670334e+02	2.835889e+01	1.308467e+00	3.478606e-01
379000	-4.449290e+03	-9.095627e+01	1.363008e+01	1.077652e+00	6.356231e-01
380000	-4.439788e+03	-2.427092e+02	2.567051e+01	9.574063e-01	3.435027e-01
381000	-4.456900e+03	-8.038927e+01	1.301847e+01	1.498360e+00	7.146706e-01
382000	-4.457181e+03	-9.289741e+01	1.373530e+01	1.178120e+00	7.176027e-01
383000	-4.474677e+03	-9.782781e+01	1.401157e+01	1.341261e+00	6.814397e-01
384000	-4.470288e+03	-7.186456e+01	1.258622e+01	1.053400e+00	6.230872e-01
385000	-4.467690e+03	-8.499499e+01	1.328428e+01	1.266967e+00	6.498804e-01
386000	-4.447522e+03	-1.297658e+02	1.601363e+01	1.292425e+00	6.151648e-01
387000	-4.459716e+03	-4.592179e+01	1.127666e+01	1.389924e+00	8.419240e-01
388000	-4.467189e+03	1.449752e+01	8.747443e+00	1.669337e+00	9.381923e-01
389000	-4.449391e+03	-5.882915e+00	9.552053e+00	1.026583e+00	1.033778e+00
390000	-4.451641e+03	-1.385447e+02	1.660976e+01	1.312800e+00	5.524385e-01
391000	-4.447114e+03	-2.190493e+01	1.020524e+01	1.240696e+00	8.805432e-01
392000	-4.458972e+03	-4.720677e+01	1.134173e+01	1.299183e+00	8.159537e-01
393000	-4.446897e+03	-1.495547e+02	1.740730e+01	1.081127e+00	5.066562e-01
394000	-4.448295e+03	-6.514609e+01	1.223401e+01	1.125250e+00	7.167419e-01
395000	-4.462158e+03	-8.919217e+01	1.352215e+01	1.216390e+00	5.741704e-01
396000	-4.448947e+03	-1.302165e+01	9.830003e+00	1.310924e+00	8.174896e-01
397000	-4.443994e+03	-4.793979e+01	1.137254e+01	1.383392e+00	8.136104e-01
398000	-4.459996e+03	-5.568528e+01	1.175899e+01	1.137012e+00	7.276229e-01
399000	-4.463582e+03	-8.308845e+01	1.317981e+01	1.249924e+00	7.148411e-01
400000	-4.446442e+03	-1.054975e+02	1.449026e+01	9.679054e-01	6.435316e-01
401000	-4.448457e+03	-2.180159e+02	2.312635e+01	1.358554e+00	4.700276e-01
402000	-4.453931e+03	-8.204382e+01	1.314742e+01	7.941604e-01	5.836670e-01
403000	-4.431187e+03	-1.999943e+02	2.147152e+01	1.172801e+00	4.775991e-01
404000	-4.446308e+03	-1.440910e+02	1.700826e+01	1.176657e+00	5.832129e-01
405000	-4.453034e+03	-1.691413e+02	1.884800e+01	1.598506e+00	5.001019e-01
406000	-4.459066e+03	-1.478446e+02	1.728754e+01	1.025994e+00	4.955673e-01
407000	-4.467974e+03	-1.334887e+02	1.625036e+01	1.499055e+00	5.662386e-01
408000	-4.435020e+03	-1.334024e+02	1.626816e+01	1.150479e+00	5.842738e-01
409000	-4.454800e+03	-1.187475e+02	1.532790e+01	7.590162e-01	6.208303e-01
410000	-4.454197e+03	-8.498225e+01	1.327650e+01	1.394449e+00	6.887285e-01
411000	-4.446486e+03	-9.991894e+01	1.412263e+01	1.542208e+00	6.982394e-01
412000	-4.466600e+03	-2.335510e+02	2.467745e+01	1.288235e+00	4.183851e-01
413000	-4.440492e+03	-4.294598e+01	1.114700e+01	1.179561e+00	7.703916e-01
414000	-4.439300e+03	-3.123805e+01	1.061367e+01	1.193464e+00	8.722938e-01
415000	-4.442022e+03	-1.139678e+01	9.780056e+00	9.034246e-01	7.790736e-01
416000	-4.448446e+03	-7.032434e+01	1.248699e+01	1.406884e+00	7.430980e-01
417000	-4.445620e+03	-1.176934e+01	9.787046e+00	1.105258e+00	8.602129e-01
418000	-4.441647e+03	-6.549305e+01	1.222505e+01	1.647403e+00	8.983937e-01
419000	-4.444910e+03	-2.293638e+02	2.428728e+01	9.331552e-01	3.738679e-01
420000	-4.462125e+03	-5.351782e+01	1.162555e+01	1.699239e+00	8.789726e-01
421000	-4.453358e+03	-3.303049e+01	1.068643e+01	1.352661e+00	8.680043e-01
422000	-4.450878e+03	2.493501e+00	9.229514e+00	8.576456e-01	8.528364e-01
423000	-4.471680e+03	-1.617243e+00	9.368673e+00	1.392781e+00	8.559702e-01
424000	-4.450906e+03	-2.510913e+01	1.032465e+01	1.664361e+00	9.456230e-01
425000	-4.458582e+03	1.540119e+01	8.742346e+00	9.048964e-01	9.314638e-01
426000	-4.443509e+03	-1.494642e+00	9.372711e+00	1.167242e+00	9.991743e-01
427000	-4.457832e+03	-1.995452e+01	1.011647e+01	1.378545e+00	1.020768e+00
428000	-4.462457e+03	-3.184138e+01	1.062200e+01	1.609198e+00	9.111657e-01
429000	-4.435200e+03	9.463141e+00	8.956169e+00	1.070533e+00	9.107143e-01
430000	-4.437504e+03	6.512723e+01	7.093653e+00	1.080526e+00	1.129995e+00
431000	-4.467987e+03	9.327499e+00	8.968785e+00	8.698932e-01	1.000000e+00
432000	-4.454696e+03	-2.395560e+01	1.027705e+01	1.615350e+00	9.745276e-01
433000	-4.444643e+03	-1.973849e+02	2.124716e+01	1.085866e+00	4.091623e-01
434000	-4.448127e+03	-8.293516e+01	1.317364e+01	1.208854e+00	7.803036e-01
435000	-4.456838e+03	-3.042892e+01	1.057041e+01	1.360692e+00	7.907903e-01
436000	-4.454087e+03	-6.213002e+00	9.559662e+00	1.166396e+00	8.378895e-01
437000	-4.456524e+03	-3.293395e+01	1.069425e+01	1.081216e+00	8.841793e-01
438000	-4.452499e+03	-3.558234e+01	1.080147e+01	1.344736e+00	8.743175e-01
439000	-4.465915e+03	-3.576440e+01	1.078814e+01	1.821956e+00	9.590612e-01
440000	-4.478549e+03	-1.934244e+02	2.091636e+01	8.931263e-01	4.577555e-01
441000	-4.435566e+03	-8.444991e+00	9.623194e+00	1.815546e+00	9.738529e-01
442000	-4.430261e+03	9.169291e+00	8.960494e+00	1.249040e+00	9.503196e-01
443000	-4.428092e+03	-8.614412e+00	9.641442e+00	1.532269e+00	1.000000e+00
444000	-4.425936e+03	-3.152785e+01	1.063141e+01	1.084030e+00	8.886502e-01
445000	-4.436650e+03	-9.075296e+01	1.358719e+01	1.628711e+00	7.562929e-01
446000	-4.462706e+03	-2.176575e+02	2.308149e+01	1.466792e+00	4.312436e-01
447000	-4.441233e+03	-1.382120e+02	1.657739e+01	1.447600e+00	5.893017e-01
448000	-4.438704e+03	-1.485335e+02	1.731299e+01	1.362191e+00	5.613441e-01
449000	-4.456544e+03	-1.325799e+02	1.616270e+01	1.886322e+00	5.734197e-01
450000	-4.434522e+03	-1.572426e+02	1.796867e+01	1.158649e+00	4.753017e-01
451000	-4.445339e+03	-1.637986e+02	1.845116e+01	1.360078e+00	4.811887e-01
452000	-4.452519e+03	-1.089605e+02	1.468685e+01	1.203863e+00	6.059191e-01
453000	-4.446479e+03	-1.435364e+02	1.696653e+01	1.210793e+00	4.682786e-01
454000	-4.451657e+03	-5.727905e+01	1.182464e+01	1.399347e+00	7.568646e-01
455000	-4.452056e+03	-7.094051e+01	1.250819e+01	1.617127e+00	7.697703e-01
456000	-4.456113e+03	-7.922996e+01	1.294479e+01	1.697329e+00	7.546212e-01
457000	-4.459775e+03	-3.385473e+01	1.073833e+01	1.018704e+00	8.146367e-01
458000	-4.455714e+03	-2.047168e+01	1.016396e+01	7.761974e-01	8.086366e-01
459000	-4.457775e+03	-6.817544e+01	1.237872e+01	1.341396e+00	7.234145e-01
460000	-4.448274e+03	-2.168486e+02	2.299871e+01	1.521262e+00	3.698475e-01
461000	-4.444541e+03	-2.425933e+02	2.562724e+01	1.247257e+00	3.763918e-01
462000	-4.458910e+03	-4.169961e+01	1.107421e+01	1.499713e+00	8.099458e-01
463000	-4.471170e+03	-3.787174e-01	9.330863e+00	1.120517e+00	8.777836e-01
464000	-4.481468e+03	3.219503e+00	9.194491e+00	1.039991e+00	9.033587e-01
465000	-4.480103e+03	-5.776903e+01	1.186284e+01	1.117713e+00	7.824518e-01
466000	-4.466100e+03	-2.538241e+02	2.686391e+01	1.138004e+00	3.778242e-01
467000	-4.459522e+03	-1.540196e+01	9.943457e+00	9.487212e-01	1.000000e+00
468000	-4.440210e+03	8.385734e+00	8.985505e+00	1.366702e+00	9.577930e-01
469000	-4.451789e+03	-1.607734e+01	9.958646e+00	1.259300e+00	1.000000e+00
470000	-4.456486e+03	6.350185e+00	9.074540e+00	1.046678e+00	1.063473e+00
471000	-4.455853e+03	-6.299337e+00	9.547763e+00	1.550347e+00	9.338329e-01
472000	-4.451545e+03	-3.562659e+01	1.080418e+01	1.328871e+00	9.805002e-01
473000	-4.449734e+03	-2.249149e+01	1.022562e+01	1.350451e+00	9.428291e-01
474000	-4.450629e+03	2.157772e+00	9.236377e+00	1.015791e+00	1.000000e+00
475000	-4.451835e+03	-3.806826e+01	1.092578e+01	1.094833e+00	9.216123e-01
476000	-4.448654e+03	-3.524601e+01	1.078637e+01	1.342741e+00	8.862081e-01
477000	-4.454728e+03	-5.653499e+01	1.178642e+01	1.429482e+00	7.803734e-01
478000	-4.469081e+03	-2.799685e+01	1.047888e+01	1.007741e+00	8.041634e-01
479000	-4.449405e+03	-8.407268e+01	1.324061e+01	1.132733e+00	6.644689e-01
480000	-4.453374e+03	-5.874358e+01	1.191310e+01	1.081072e+00	7.262083e-01
481000	-4.468639e+03	-5.603784e+01	1.177887e+01	1.085676e+00	7.607991e-01
482000	-4.459759e+03	-1.720892e+01	1.000519e+01	1.276399e+00	9.867853e-01
483000	-4.470833e+03	9.819021e+00	8.941735e+00	1.099983e+00	1.000000e+00
484000	-4.457858e+03	-6.627396e+00	9.581358e+00	1.039084e+00	1.000000e+00
485000	-4.434464e+03	-2.440061e+02	2.578115e+01	1.219683e+00	3.174851e-01
486000	-4.446014e+03	3.102789e+00	9.195961e+00	1.118534e+00	9.091672e-01
487000	-4.453953e+03	2.183899e+01	8.505485e+00	1.028009e+00	9.724788e-01
488000	-4.448276e+03	-2.529919e+02	2.676721e+01	1.173752e+00	3.214207e-01
489000	-4.474152e+03	-4.963340e+01	1.146963e+01	1.044009e+00	7.504916e-01
490000	-4.466862e+03	-3.968425e+01	1.100221e+01	1.044009e+00	8.368567e-01
491000	-4.468486e+03	-4.320279e+01	1.115314e+01	1.304722e+00	8.349735e-01
492000	-4.481266e+03	-3.563701e+01	1.082141e+01	9.583328e-01	8.577969e-01
493000	-4.460071e+03	-2.932990e+01	1.053175e+01	1.137589e+00	8.610299e-01
494000	-4.461654e+03	-4.104062e+01	1.105233e+01	1.313583e+00	7.485124e-01
495000	-4.453227e+03	-5.622146e+01	1.176318e+01	1.588088e+00	8.142685e-01
496000	-4.447715e+03	-3.876893e+01	1.093908e+01	1.504434e+00	8.138826e-01
497000	-4.451703e+03	-2.837561e+01	1.048597e+01	1.224807e+00	8.445454e-01
498000	-4.452279e+03	-8.865225e+01	1.349416e+01	1.172412e+00	6.987547e-01
499000	-4.467028e+03	-1.333841e+02	1.629564e+01	7.276986e-01	7.163590e-01
500000	-4.456094e+03	-1.034631e+02	1.435333e+01	1.206845e+00	6.228014e-01
501000	-4.465058e+03	-8.546258e+01	1.330861e+01	1.296662e+00	6.950453e-01
502000	-4.458965e+03	-3.181167e+02	3.499838e+01	1.661838e+00	2.653525e-01
503000	-4.466587e+03	-1.460934e+02	1.714372e+01	1.277441e+00	5.822104e-01
504000	-4.453199e+03	-1.039726e+02	1.439259e+01	1.062381e+00	5.771226e-01
505000	-4.450662e+03	-1.148246e+02	1.501994e+01	1.697325e+00	6.352234e-01
506000	-4.436599e+03	-5.972770e+01	1.195855e+01	1.154424e+00	7.790816e-01
507000	-4.443629e+03	-4.000554e+01	1.101027e+01	1.190210e+00	8.058082e-01
508000	-4.470222e+03	-7.290309e+01	1.263936e+01	1.083852e+00	6.395401e-01
509000	-4.466276e+03	-1.540953e+02	1.770848e+01	1.508875e+00	5.946331e-01
510000	-4.456748e+03	-1.979616e+02	2.126325e+01	1.480815e+00	3.751502e-01
511000	-4.466256e+03	-1.599910e+02	1.815821e+01	1.390712e+00	5.674080e-01
512000	-4.474887e+03	-7.290658e+01	1.261125e+01	1.619972e+00	6.712907e-01
513000	-4.466309e+03	-1.009750e+02	1.417370e+01	1.734178e+00	6.211615e-01
514000	-4.454065e+03	-1.413209e+02	1.682128e+01	1.056199e+00	5.717988e-01
515000	-4.456974e+03	-2.206185e+02	2.338725e+01	1.265119e+00	4.581196e-01
516000	-4.458132e+03	-1.490623e+02	1.739537e+01	7.530414e-01	4.896303e-01
517000	-4.454666e+03	-1.606949e+02	1.820034e+01	1.538952e+00	5.050711e-01
518000	-4.469443e+03	-2.066902e+02	2.208491e+01	1.103625e+00	4.477659e-01
519000	-4.456080e+03	-1.495576e+02	1.738557e+01	1.383422e+00	4.922333e-01
520000	-4.459917e+03	-1.503598e+02	1.747978e+01	8.900388e-01	5.127963e-01
521000	-4.450088e+03	-2.791531e+02	2.981624e+01	1.355561e+00	3.256848e-01
522000	-4.444641e+03	-1.801323e+02	1.976829e+01	1.151387e+00	4.505597e-01
523000	-4.437732e+03	-2.396643e+02	2.532719e+01	1.151281e+00	3.537958e-01
524000	-4.454478e+03	-1.567958e+02	1.794923e+01	9.714636e-01	4.555481e-01
525000	-4.445300e+03	-1.951703e+02	2.105235e+01	1.083016e+00	4.440673e-01
526000	-4.464459e+03	-2.120161e+02	2.255817e+01	1.335912e+00	4.156500e-01
527000	-4.471611e+03	-2.531353e+02	2.675215e+01	1.452589e+00	3.650884e-01
528000	-4.444023e+03	-2.842495e+02	3.045915e+01	1.310356e+00	3.075037e-01
529000	-4.459889e+03	-2.118723e+02	2.253226e+01	1.468298e+00	3.982850e-01
530000	-4.454548e+03	-2.777258e+02	2.962272e+01	1.497463e+00	3.037242e-01
531000	-4.454913e+03	-3.250856e+02	3.613684e+01	8.982917e-01	2.822641e-01
532000	-4.474108e+03	-1.959239e+02	2.109497e+01	1.350918e+00	4.240285e-01
533000	-4.449997e+03	-2.908049e+02	3.129241e+01	1.359096e+00	3.284621e-01
534000	-4.472596e+03	-2.299939e+02	2.429033e+01	1.532979e+00	3.456402e-01
535000	-4.465593e+03	-2.348125e+02	2.478768e+01	1.478051e+00	3.839346e-01
536000	-4.462671e+03	-2.685823e+02	2.856003e+01	1.155127e+00	3.199367e-01
537000	-4.457676e+03	-2.170998e+02	2.304681e+01	1.270429e+00	3.761713e-01
538000	-4.464144e+03	-2.423735e+02	2.558758e+01	1.400110e+00	3.478011e-01
539000	-4.460110e+03	-2.840240e+02	3.045087e+01	1.150492e+00	3.095198e-01
540000	-4.463273e+03	-1.834401e+02	2.001676e+01	1.461619e+00	4.285885e-01
541000	-4.460696e+03	-1.309467e+02	1.608987e+01	1.335376e+00	4.915327e-01
542000	-4.464427e+03	-1.409138e+02	1.677318e+01	1.335376e+00	5.293149e-01
543000	-4.463803e+03	-2.437063e+02	2.575977e+01	1.119415e+00	3.502554e-01
544000	-4.471110e+03	-1.899963e+02	2.057255e+01	1.443946e+00	4.447022e-01
545000	-4.429518e+03	-2.433997e+02	2.571302e+01	1.249872e+00	3.379382e-01
546000	-4.465237e+03	-1.768204e+02	1.950362e+01	1.074028e+00	4.019055e-01
547000	-4.436413e+03	-2.195222e+02	2.327321e+01	1.343611e+00	3.901203e-01
548000	-4.447919e+03	-2.283573e+02	2.418421e+01	9.491955e-01	3.940631e-01
549000	-4.460576e+03	-1.557776e+02	1.786434e+01	1.090090e+00	4.187906e-01
550000	-4.467506e+03	-2.076335e+02	2.217471e+01	1.072168e+00	3.888034e-01
551000	-4.468294e+03	-1.895222e+02	2.053993e+01	1.350751e+00	4.195118e-01
552000	-4.477756e+03	-2.008468e+02	2.153041e+01	1.367576e+00	4.363222e-01
553000	-4.446098e+03	-1.935816e+02	2.091447e+01	1.071906e+00	4.242203e-01
554000	-4.443749e+03	-1.908162e+02	2.066675e+01	1.167159e+00	4.283229e-01
555000	-4.455564e+03	-1.730234e+02	1.917295e+01	1.379766e+00	4.334884e-01
556000	-4.473901e+03	-1.775153e+02	1.958086e+01	8.204818e-01	4.125456e-01
557000	-4.465407e+03	-1.646172e+02	1.852068e+01	1.276670e+00	4.338808e-01
558000	-4.434050e+03	-2.291372e+02	2.422765e+01	1.297545e+00	3.494147e-01
559000	-4.467071e+03	-1.928012e+02	2.081677e+01	1.415748e+00	4.208187e-01
560000	-4.485038e+03	-1.833243e+02	2.004441e+01	1.014477e+00	4.351832e-01
561000	-4.469695e+03	-2.411564e+02	2.549830e+01	1.023824e+00	4.111009e-01
562000	-4.443144e+03	-2.181815e+02	2.318354e+01	9.306877e-01	3.427447e-01
563000	-4.463894e+03	-1.791688e+02	1.965196e+01	1.604367e+00	4.264492e-01
564000	-4.454347e+03	-1.707637e+02	1.902881e+01	9.305534e-01	4.718307e-01
565000	-4.434888e+03	-2.767572e+02	2.952926e+01	1.290243e+00	3.107244e-01
566000	-4.457808e+03	-2.930933e+02	3.161884e+01	1.145042e+00	3.481947e-01
567000	-4.452908e+03	-2.153085e+02	2.289000e+01	1.119672e+00	4.130461e-01
568000	-4.470549e+03	-2.196255e+02	2.328218e+01	1.354342e+00	3.727162e-01
569000	-4.461778e+03	-1.925302e+02	2.081182e+01	1.201755e+00	4.489028e-01
570000	-4.456566e+03	-1.988134e+02	2.135698e+01	1.276457e+00	4.247385e-01
571000	-4.465535e+03	-2.395136e+02	2.533205e+01	9.545057e-01	3.481850e-01
572000	-4.469812e+03	-2.722779e+02	2.901999e+01	1.002311e+00	3.188380e-01
573000	-4.462612e+03	-2.483109e+02	2.619928e+01	1.653620e+00	4.021022e-01
574000	-4.467248e+03	-2.898815e+02	3.119816e+01	1.162998e+00	2.989572e-01
575000	-4.471172e+03	-2.086819e+02	2.222931e+01	1.529892e+00	4.151159e-01
576000	-4.476543e+03	-2.146099e+02	2.279219e+01	1.450057e+00	4.029373e-01
577000	-4.446216e+03	-1.940321e+02	2.095088e+01	1.104854e+00	4.478004e-01
578000	-4.448975e+03	-1.945414e+02	2.098332e+01	1.242692e+00	3.967174e-01
579000	-4.465913e+03	-1.808094e+02	1.982542e+01	1.136094e+00	4.360242e-01
580000	-4.450960e+03	-1.905745e+02	2.063665e+01	1.275345e+00	4.721986e-01
581000	-4.446463e+03	-1.937407e+02	2.092286e+01	1.134747e+00	4.220831e-01
582000	-4.443809e+03	-1.653814e+02	1.857151e+01	1.383405e+00	4.449004e-01
583000	-4.447321e+03	-2.071879e+02	2.212141e+01	1.204699e+00	4.517732e-01
584000	-4.445281e+03	-2.304383e+02	2.434108e+01	1.475577e+00	4.242992e-01
585000	-4.442058e+03	-2.028119e+02	2.172631e+01	1.157488e+00	4.425324e-01
586000	-4.453902e+03	-2.290753e+02	2.416011e+01	1.906817e+00	4.132793e-01
587000	-4.440287e+03	-1.823956e+02	1.995482e+01	1.160881e+00	4.654480e-01
588000	-4.425509e+03	-2.106001e+02	2.243519e+01	1.233258e+00	3.692262e-01
589000	-4.434849e+03	-2.252833e+02	2.384799e+01	1.240652e+00	4.260697e-01
590000	-4.453372e+03	-2.837641e+02	3.044630e+01	9.267412e-01	2.632158e-01
591000	-4.441263e+03	-3.045350e+02	3.310711e+01	1.491072e+00	2.888621e-01
592000	-4.455089e+03	-2.533522e+02	2.680847e+01	1.163303e+00	3.015374e-01
593000	-4.437804e+03	-2.087850e+02	2.226168e+01	1.283345e+00	4.318919e-01
594000	-4.444644e+03	-1.955511e+02	2.102780e+01	1.743940e+00	4.452957e-01
595000	-4.457956e+03	-1.973860e+02	2.124531e+01	1.107885e+00	4.416252e-01
596000	-4.453893e+03	-2.088638e+02	2.224311e+01	1.562637e+00	4.678684e-01
597000	-4.444440e+03	-1.470632e+02	1.722654e+01	1.091984e+00	5.043747e-01
598000	-4.456601e+03	-1.966061e+02	2.117292e+01	1.147547e+00	5.267295e-01
599000	-4.470522e+03	-2.953791e+02	3.189255e+01	1.351980e+00	3.001352e-01
600000	-4.437431e+03	-4.097880e+02	5.123859e+01	9.856501e-01	1.785726e-01
601000	-4.455380e+03	-2.649059e+02	2.810287e+01	1.364891e+00	3.193904e-01
602000	-4.457820e+03	-1.538057e+02	1.769984e+01	1.336334e+00	5.271496e-01
603000	-4.447417e+03	-3.044291e+02	3.304442e+01	1.842566e+00	3.039778e-01
604000	-4.444249e+03	-2.576136e+02	2.731755e+01	8.967101e-01	3.581621e-01
605000	-4.441983e+03	-2.411229e+02	2.548073e+01	1.156052e+00	3.673455e-01
606000	-4.467834e+03	-1.413246e+02	1.682424e+01	1.017580e+00	5.714637e-01
607000	-4.469197e+03	-1.182086e+02	1.528159e+01	9.449028e-01	5.708473e-01
608000	-4.458992e+03	-9.165504e+01	1.367196e+01	1.042096e+00	5.875333e-01
609000	-4.461749e+03	-8.188555e+01	1.311324e+01	1.258890e+00	7.352550e-01
610000	-4.455331e+03	-7.320797e+01	1.264192e+01	1.340218e+00	7.310910e-01
611000	-4.469594e+03	-5.952161e+01	1.195293e+01	1.060753e+00	7.013582e-01
612000	-4.447475e+03	-6.480139e+01	1.220108e+01	1.425328e+00	7.139697e-01
613000	-4.455610e+03	-6.903572e+01	1.243284e+01	1.157964e+00	7.515534e-01
614000	-4.460157e+03	-8.953614e+01	1.351869e+01	1.621723e+00	7.379438e-01
615000	-4.458725e+03	-1.058558e+02	1.448714e+01	1.377613e+00	6.027001e-01
616000	-4.465888e+03	-8.570958e+01	1.334588e+01	8.744605e-01	5.948114e-01
617000	-4.458065e+03	-1.165053e+02	1.513647e+01	1.527016e+00	5.607658e-01
618000	-4.442292e+03	-1.470735e+02	1.722495e+01	1.124462e+00	5.810892e-01
619000	-4.428345e+03	-1.167091e+02	1.516431e+01	1.290592e+00	6.070665e-01
620000	-4.435885e+03	-1.817239e+02	1.989204e+01	1.245483e+00	4.598248e-01
621000	-4.439089e+03	-1.880857e+02	2.043635e+01	1.127850e+00	4.063187e-01
622000	-4.433572e+03	-1.187932e+02	1.529020e+01	1.394608e+00	5.366575e-01
623000	-4.436134e+03	-2.953680e+02	3.187732e+01	1.456122e+00	2.910101e-01
624000	-4.441009e+03	-1.247611e+02	1.570625e+01	9.312849e-01	6.060642e-01
625000	-4.423852e+03	-2.545561e+02	2.694362e+01	1.156845e+00	2.989601e-01
626000	-4.419715e+03	-3.018016e+02	3.278685e+01	1.103183e+00	3.100211e-01
627000	-4.454555e+03	-1.936498e+02	2.091009e+01	1.190400e+00	4.734027e-01
628000	-4.460847e+03	-2.268409e+02	2.400918e+01	1.178985e+00	4.118137e-01
629000	-4.434973e+03	-2.036819e+02	2.178953e+01	1.329617e+00	3.899586e-01
630000	-4.453057e+03	-3.009316e+02	3.263840e+01	1.328056e+00	2.755423e-01
631000	-4.435032e+03	-3.019216e+02	3.273040e+01	1.638896e+00	2.716416e-01
632000	-4.442422e+03	-2.941264e+02	3.176677e+01	1.052369e+00	2.937073e-01
633000	-4.431311e+03	-2.274330e+02	2.405666e+01	1.296115e+00	3.570844e-01
634000	-4.482785e+03	-2.647691e+02	2.810878e+01	1.177614e+00	3.736194e-01
635000	-4.450244e+03	-2.373688e+02	2.504688e+01	1.532636e+00	3.635145e-01
636000	-4.460174e+03	-2.285435e+02	2.421195e+01	8.597016e-01	3.672035e-01
637000	-4.448837e+03	-3.065108e+02	3.337351e+01	1.532855e+00	3.538920e-01
638000	-4.449280e+03	-2.191406e+02	2.323668e+01	1.339493e+00	4.022190e-01
639000	-4.447197e+03	-2.548700e+02	2.698161e+01	1.131692e+00	3.817934e-01
640000	-4.432341e+03	-2.766674e+02	2.950463e+01	1.401557e+00	3.050081e-01
641000	-4.449815e+03	-4.031649e+02	4.978624e+01	1.351320e+00	2.100439e-01
642000	-4.459556e+03	-3.120088e+02	3.414286e+01	1.529557e+00	2.754178e-01
643000	-4.457471e+03	-3.670605e+02	4.292108e+01	1.246839e+00	2.070778e-01
644000	-4.459743e+03	-2.319747e+02	2.452580e+01	1.194284e+00	3.541531e-01
645000	-4.450438e+03	-2.189720e+02	2.321313e+01	1.414604e+00	3.476215e-01
646000	-4.444473e+03	-2.701345e+02	2.871201e+01	1.428993e+00	3.397296e-01
647000	-4.470052e+03	-2.245402e+02	2.380747e+01	9.064839e-01	4.028395e-01
648000	-4.459639e+03	-2.600106e+02	2.755184e+01	1.237764e+00	3.719325e-01
649000	-4.451577e+03	-2.386856e+02	2.522869e+01	1.109863e+00	3.820451e-01
650000	-4.450114e+03	-2.051781e+02	2.195941e+01	9.604005e-01	3.935991e-01
651000	-4.451996e+03	-2.151859e+02	2.287944e+01	1.107956e+00	4.047857e-01
652000	-4.450980e+03	-1.882782e+02	2.044360e+01	1.235240e+00	4.292881e-01
653000	-4.470134e+03	-2.163491e+02	2.296648e+01	1.358751e+00	3.685445e-01
654000	-4.452519e+03	-2.515728e+02	2.659709e+01	1.289131e+00	3.281548e-01
655000	-4.440980e+03	-2.569829e+02	2.719856e+01	1.316768e+00	3.513599e-01
656000	-4.446663e+03	-3.672774e+02	4.295267e+01	1.285439e+00	2.113180e-01
657000	-4.450488e+03	-2.784772e+02	2.973881e+01	1.306333e+00	3.700990e-01
658000	-4.459410e+03	-4.487399e+02	6.003283e+01	1.359229e+00	1.427198e-01
659000	-4.440763e+03	-2.013946e+02	2.155578e+01	1.632593e+00	4.151002e-01
660000	-4.459427e+03	-2.225904e+02	2.354589e+01	1.612293e+00	4.332627e-01
661000	-4.452852e+03	-1.564339e+02	1.791669e+01	1.044648e+00	4.241863e-01
662000	-4.460534e+03	-1.748394e+02	1.932676e+01	1.278816e+00	4.651056e-01
663000	-4.454102e+03	-1.827052e+02	1.999548e+01	9.820488e-01	4.666463e-01
664000	-4.442771e+03	-2.111066e+02	2.247709e+01	1.291590e+00	3.837277e-01
665000	-4.449381e+03	-2.591027e+02	2.745785e+01	1.152486e+00	3.378615e-01
666000	-4.436944e+03	-4.160130e+02	5.251429e+01	1.230070e+00	1.626898e-01
667000	-4.457187e+03	-1.866926e+02	2.028246e+01	1.549127e+00	4.180792e-01
668000	-4.443950e+03	-2.385797e+02	2.520846e+01	1.196872e+00	3.523608e-01
669000	-4.449156e+03	-2.390311e+02	2.517230e+01	1.993572e+00	3.681827e-01
670000	-4.450998e+03	-2.061876e+02	2.204278e+01	1.059671e+00	3.961472e-01
671000	-4.443215e+03	-1.765975e+02	1.945581e+01	1.439994e+00	4.452262e-01
672000	-4.465100e+03	-2.597012e+02	2.745987e+01	1.733303e+00	3.549881e-01
673000	-4.476369e+03	-2.846770e+02	3.054880e+01	1.029524e+00	3.027337e-01
674000	-4.447674e+03	-3.253413e+02	3.611943e+01	1.270412e+00	2.682961e-01
675000	-4.451681e+03	-3.280098e+02	3.650372e+01	1.381707e+00	2.455147e-01
676000	-4.455856e+03	-2.892219e+02	3.108861e+01	1.351519e+00	2.711011e-01
677000	-4.455850e+03	-2.910394e+02	3.138219e+01	9.027258e-01	2.582837e-01
678000	-4.452032e+03	-3.105300e+02	3.396987e+01	1.277114e+00	2.871929e-01
679000	-4.455965e+03	-3.339580e+02	3.745733e+01	1.096879e+00	2.534007e-01
680000	-4.456604e+03	-3.069557e+02	3.343669e+01	1.521268e+00	2.718605e-01
681000	-4.444943e+03	-2.905603e+02	3.130807e+01	9.938067e-01	2.523662e-01
682000	-4.469428e+03	-3.823313e+02	4.562290e+01	1.718318e+00	2.352330e-01
683000	-4.477860e+03	-2.209442e+02	2.346267e+01	8.170084e-01	3.296435e-01
684000	-4.452001e+03	-3.120024e+02	3.415785e+01	1.417316e+00	2.556581e-01
685000	-4.452175e+03	-2.804954e+02	2.998674e+01	1.323818e+00	2.583181e-01
686000	-4.469206e+03	-3.150106e+02	3.456166e+01	1.588010e+00	2.612317e-01
687000	-4.474996e+03	-2.874721e+02	3.087519e+01	1.262614e+00	3.023126e-01
688000	-4.465628e+03	-3.053379e+02	3.326746e+01	1.127936e+00	2.419898e-01
689000	-4.459088e+03	-3.081298e+02	3.361619e+01	1.403126e+00	2.404543e-01
690000	-4.463985e+03	-2.745367e+02	2.925983e+01	1.278267e+00	2.849204e-01
691000	-4.458337e+03	-3.133790e+02	3.440522e+01	1.051724e+00	2.688807e-01
692000	-4.445770e+03	-2.823719e+02	3.017742e+01	1.672609e+00	2.966666e-01
693000	-4.466274e+03	-3.347122e+02	3.757897e+01	1.067333e+00	2.476397e-01
694000	-4.454250e+03	-2.930834e+02	3.165203e+01	8.820713e-01	2.834552e-01
695000	-4.458777e+03	-2.760334e+02	2.947519e+01	1.008053e+00	2.937123e-01
696000	-4.449935e+03	-3.404152e+02	3.848802e+01	9.906601e-01	2.261154e-01
697000	-4.455082e+03	-3.121627e+02	3.419528e+01	1.313152e+00	2.540905e-01
698000	-4.451355e+03	-2.710022e+02	2.883430e+01	1.272971e+00	2.949452e-01
699000	-4.449569e+03	-2.424278e+02	2.563075e+01	1.048816e+00	3.207169e-01
700000	-4.461696e+03	-2.601910e+02	2.758078e+01	1.165373e+00	3.438800e-01
701000	-4.460629e+03	-3.281093e+02	3.650390e+01	1.479999e+00	2.596477e-01
702000	-4.458131e+03	-3.467956e+02	3.950182e+01	1.081746e+00	2.292433e-01
703000	-4.449901e+03	-3.290745e+02	3.672132e+01	1.010129e+00	2.295183e-01
704000	-4.461780e+03	-3.623338e+02	4.208900e+01	1.262561e+00	2.137364e-01
705000	-4.452560e+03	-3.429906e+02	3.886223e+01	1.225733e+00	2.258012e-01
706000	-4.449639e+03	-3.230899e+02	3.579960e+01	1.167811e+00	2.478631e-01
707000	-4.446696e+03	-3.969275e+02	4.848443e+01	1.550062e+00	1.911811e-01
708000	-4.454441e+03	-3.420762e+02	3.875375e+01	9.875414e-01	2.347995e-01
709000	-4.460873e+03	-4.099629e+02	5.115426e+01	1.561016e+00	1.900671e-01
710000	-4.461999e+03	-3.574975e+02	4.124027e+01	1.359454e+00	2.426982e-01
711000	-4.470316e+03	-3.991310e+02	4.902871e+01	1.042321e+00	1.889363e-01
712000	-4.463154e+03	-3.882718e+02	4.683608e+01	1.291377e+00	1.964919e-01
713000	-4.449399e+03	-3.463588e+02	3.940472e+01	1.240412e+00	2.433281e-01
714000	-4.455277e+03	-2.681297e+02	2.851485e+01	1.083909e+00	2.651998e-01
715000	-4.461055e+03	-3.148654e+02	3.452411e+01	1.705271e+00	2.775589e-01
716000	-4.460414e+03	-3.893719e+02	4.704703e+01	1.300903e+00	1.985362e-01
717000	-4.443628e+03	-3.014344e+02	3.271531e+01	1.263007e+00	2.708796e-01
718000	-4.455290e+03	-3.027601e+02	3.285985e+01	1.525073e+00	2.646254e-01
719000	-4.465819e+03	-3.975855e+02	4.875850e+01	8.391472e-01	2.097376e-01
720000	-4.449544e+03	-3.269214e+02	3.632516e+01	1.478159e+00	2.480233e-01
721000	-4.442930e+03	-3.965940e+02	4.841724e+01	1.553374e+00	1.924161e-01
722000	-4.479423e+03	-4.377791e+02	5.738959e+01	1.379637e+00	1.626829e-01
723000	-4.472087e+03	-4.064412e+02	5.048650e+01	1.233342e+00	1.689313e-01
724000	-4.480338e+03	-4.050109e+02	5.023940e+01	9.954941e-01	1.996746e-01
725000	-4.447162e+03	-4.430655e+02	5.868443e+01	1.226307e+00	1.716463e-01
726000	-4.474359e+03	-3.162147e+02	3.482550e+01	9.557177e-01	2.295726e-01
727000	-4.444066e+03	-3.365879e+02	3.778382e+01	1.628703e+00	2.319983e-01
728000	-4.441823e+03	-3.510353e+02	4.010926e+01	1.628703e+00	2.304228e-01
729000	-4.456426e+03	-3.535822e+02	4.065228e+01	9.207832e-01	2.348711e-01
730000	-4.453971e+03	-3.399048e+02	3.841797e+01	9.207832e-01	2.117624e-01
731000	-4.441611e+03	-2.227082e+02	2.358294e+01	1.352095e+00	4.013994e-01
732000	-4.454033e+03	-2.115602e+02	2.249826e+01	1.518938e+00	3.967453e-01
733000	-4.449181e+03	-1.883273e+02	2.042393e+01	1.515482e+00	4.099878e-01
734000	-4.446305e+03	-2.040687e+02	2.180067e+01	1.593562e+00	4.113245e-01
735000	-4.427970e+03	-2.198988e+02	2.331754e+01	1.262851e+00	3.903332e-01
736000	-4.442270e+03	-2.293721e+02	2.426601e+01	1.152068e+00	3.605880e-01
737000	-4.459165e+03	-2.095114e+02	2.232077e+01	1.373024e+00	3.570817e-01
738000	-4.473447e+03	-2.575610e+02	2.729769e+01	1.019156e+00	3.298412e-01
739000	-4.471720e+03	-3.303696e+02	3.688897e+01	1.204264e+00	2.983054e-01
740000	-4.444771e+03	-1.613717e+02	1.827311e+01	1.258809e+00	4.768861e-01
741000	-4.451684e+03	-2.560317e+02	2.706523e+01	1.548526e+00	3.534023e-01
742000	-4.447631e+03	-1.764565e+02	1.944910e+01	1.381882e+00	4.718524e-01
743000	-4.468014e+03	-2.386929e+02	2.522880e+01	1.116199e+00	4.191201e-01
744000	-4.455169e+03	-3.072175e+02	3.352335e+01	1.158334e+00	2.661079e-01
745000	-4.461923e+03	-2.255558e+02	2.390207e+01	9.688092e-01	3.763044e-01
746000	-4.467853e+03	-1.825874e+02	1.998677e+01	9.688092e-01	3.913205e-01
747000	-4.448438e+03	-3.273288e+02	3.632771e+01	1.868614e+00	2.535302e-01
748000	-4.455370e+03	-1.847957e+02	2.015461e+01	1.169993e+00	4.838436e-01
749000	-4.453215e+03	-1.674270e+02	1.870972e+01	1.650609e+00	4.526432e-01
750000	-4.456933e+03	-1.770849e+02	1.953403e+01	9.646548e-01	4.297640e-01
751000	-4.449158e+03	-1.931885e+02	2.088242e+01	1.047000e+00	4.215046e-01
752000	-4.439484e+03	-2.074561e+02	2.214003e+01	1.270708e+00	4.184053e-01
753000	-4.442480e+03	-1.778985e+02	1.956807e+01	1.360522e+00	4.503176e-01
754000	-4.432651e+03	-1.702781e+02	1.895633e+01	1.360522e+00	4.577662e-01
755000	-4.447419e+03	-1.652741e+02	1.858638e+01	1.084169e+00	4.821618e-01
756000	-4.451566e+03	-3.261764e+02	3.626639e+01	1.124420e+00	2.333736e-01
757000	-4.449531e+03	-1.496810e+02	1.743937e+01	7.660863e-01	4.587410e-01
758000	-4.451915e+03	-1.856766e+02	2.023585e+01	1.085421e+00	4.219494e-01
759000	-4.458095e+03	-2.050203e+02	2.188057e+01	1.666497e+00	4.365259e-01
760000	-4.475695e+03	-1.984561e+02	2.134658e+01	1.036087e+00	4.126915e-01
761000	-4.446632e+03	-2.275075e+02	2.409016e+01	1.036087e+00	3.820861e-01
762000	-4.462394e+03	-2.642976e+02	2.801269e+01	1.530599e+00	3.282759e-01
763000	-4.456748e+03	-3.987887e+02	4.900178e+01	8.334722e-01	1.472859e-01
764000	-4.454148e+03	-2.361392e+02	2.492017e+01	1.522806e+00	3.723340e-01
765000	-4.461438e+03	-2.415113e+02	2.553197e+01	1.061189e+00	3.333335e-01
766000	-4.456521e+03	-3.954821e+02	4.829747e+01	1.042990e+00	1.803023e-01
767000	-4.445356e+03	-4.096140e+02	5.117657e+01	1.106119e+00	1.924313e-01
768000	-4.452843e+03	-2.045886e+02	2.192043e+01	7.976401e-01	3.621271e-01
769000	-4.470446e+03	-2.114859e+02	2.251247e+01	1.292955e+00	4.444131e-01
770000	-4.453136e+03	-1.181056e+02	1.527089e+01	1.009559e+00	4.908579e-01
771000	-4.466865e+03	-1.818103e+02	1.991999e+01	9.949405e-01	4.631315e-01
772000	-4.453172e+03	-1.562986e+02	1.788057e+01	1.393223e+00	4.788581e-01
773000	-4.464566e+03	-1.434221e+02	1.694416e+01	1.412799e+00	5.694877e-01
774000	-4.456609e+03	-2.163600e+02	2.299906e+01	1.028967e+00	3.778772e-01
775000	-4.456153e+03	-1.160881e+02	1.511691e+01	1.419569e+00	5.746771e-01
776000	-4.452415e+03	-1.939883e+02	2.092198e+01	1.392390e+00	4.493398e-01
777000	-4.459621e+03	-2.105635e+02	2.242284e+01	1.328970e+00	4.375952e-01
778000	-4.448145e+03	-1.938149e+02	2.091936e+01	1.249117e+00	4.071545e-01
779000	-4.444685e+03	-2.579184e+02	2.734244e+01	9.822255e-01	3.270507e-01
780000	-4.459978e+03	-2.630986e+02	2.791560e+01	1.167764e+00	3.355318e-01
781000	-4.476013e+03	-1.859214e+02	2.023358e+01	1.357163e+00	4.073998e-01
782000	-4.473659e+03	-1.000516e+02	1.417504e+01	7.881245e-01	5.542914e-01
783000	-4.465767e+03	-1.446262e+02	1.701569e+01	1.607090e+00	5.243995e-01
784000	-4.453685e+03	-1.155621e+02	1.511317e+01	9.528092e-01	5.043876e-01
785000	-4.454357e+03	-1.928591e+02	2.083401e+01	1.274897e+00	4.833669e-01
786000	-4.467239e+03	-1.235519e+02	1.562466e+01	9.698626e-01	5.996797e-01
787000	-4.472596e+03	-1.837306e+02	2.007978e+01	9.977769e-01	4.036323e-01
788000	-4.465075e+03	-1.671922e+02	1.869664e+01	1.583481e+00	5.164775e-01
789000	-4.448787e+03	-2.152769e+02	2.285795e+01	1.424769e+00	4.508924e-01
790000	-4.438552e+03	-1.852707e+02	2.018785e+01	1.249489e+00	4.880023e-01
791000	-4.453203e+03	-1.637432e+02	1.847713e+01	9.672773e-01	5.085540e-01
792000	-4.445104e+03	-1.227291e+02	1.556838e+01	1.011494e+00	5.838519e-01
793000	-4.440006e+03	-6.534201e+01	1.224945e+01	1.019330e+00	7.288445e-01
794000	-4.466631e+03	-1.788913e+02	1.966869e+01	1.122570e+00	4.335637e-01
795000	-4.447419e+03	-1.361447e+02	1.644424e+01	1.313051e+00	5.613071e-01
796000	-4.454794e+03	-1.560652e+02	1.786915e+01	1.313051e+00	5.208181e-01
797000	-4.456475e+03	-1.159138e+02	1.513389e+01	9.763995e-01	5.277427e-01
798000	-4.454099e+03	-1.338163e+02	1.626187e+01	1.657000e+00	6.846744e-01
799000	-4.448838e+03	-1.746878e+02	1.932433e+01	1.157351e+00	5.096212e-01
800000	-4.450599e+03	-1.282705e+02	1.592226e+01	1.168294e+00	6.669675e-01
801000	-4.470728e+03	-8.498737e+01	1.327102e+01	1.498482e+00	7.356048e-01
802000	-4.438846e+03	-1.190395e+02	1.531651e+01	1.229031e+00	6.378364e-01
803000	-4.446891e+03	-9.491539e+01	1.383755e+01	1.420561e+00	6.444309e-01
804000	-4.443826e+03	-9.339914e+01	1.375561e+01	1.326066e+00	6.256636e-01
805000	-4.444014e+03	-1.037204e+02	1.433958e+01	1.693641e+00	5.961869e-01
806000	-4.449610e+03	-1.884473e+02	2.045494e+01	1.271148e+00	4.280598e-01
807000	-4.433401e+03	-1.538321e+02	1.769945e+01	1.367997e+00	5.241615e-01
808000	-4.454950e+03	-1.270464e+02	1.576927e+01	2.257270e+00	5.681635e-01
809000	-4.460169e+03	-2.096683e+02	2.232594e+01	1.474221e+00	4.022832e-01
810000	-4.458017e+03	-2.200476e+02	2.333771e+01	1.203862e+00	3.765319e-01
811000	-4.449112e+03	-8.450016e+01	1.326171e+01	1.179237e+00	6.908732e-01
812000	-4.447082e+03	-5.197401e+01	1.155969e+01	1.514237e+00	7.761716e-01
813000	-4.447303e+03	-2.122650e+02	2.262091e+01	9.175954e-01	4.132030e-01
814000	-4.468422e+03	-1.903405e+02	2.063433e+01	1.068289e+00	4.427298e-01
815000	-4.454982e+03	-1.253656e+02	1.572102e+01	1.310709e+00	5.670079e-01
816000	-4.478110e+03	-1.163811e+02	1.514306e+01	1.298517e+00	5.868571e-01
817000	-4.462945e+03	-1.258169e+02	1.574346e+01	1.420296e+00	6.045266e-01
818000	-4.457778e+03	-1.487299e+02	1.734366e+01	1.134318e+00	5.676179e-01
819000	-4.471117e+03	-2.734888e+02	2.914375e+01	1.187962e+00	2.837292e-01
820000	-4.467345e+03	-1.160741e+02	1.506631e+01	2.208634e+00	6.133766e-01
821000	-4.449379e+03	-8.162560e+01	1.310456e+01	1.157357e+00	6.637499e-01
822000	-4.462538e+03	-8.585174e+01	1.334083e+01	1.107138e+00	6.105274e-01
823000	-4.441060e+03	-1.571299e+02	1.795028e+01	1.291579e+00	4.787082e-01
824000	-4.483863e+03	-2.749604e+02	2.936069e+01	8.728575e-01	2.774271e-01
825000	-4.449218e+03	-1.585174e+02	1.805732e+01	1.253337e+00	5.084532e-01
826000	-4.467509e+03	-2.605523e+02	2.764136e+01	9.984904e-01	2.993846e-01
827000	-4.433552e+03	-1.876290e+02	2.036508e+01	1.509787e+00	4.404640e-01
828000	-4.436979e+03	-2.193908e+02	2.324961e+01	1.456042e+00	4.103826e-01
829000	-4.479559e+03	-3.017992e+02	3.281678e+01	8.806285e-01	2.981227e-01
830000	-4.444446e+03	-2.053563e+02	2.196359e+01	1.092905e+00	3.403106e-01
831000	-4.447500e+03	-2.784777e+02	2.978750e+01	9.126452e-01	2.697156e-01
832000	-4.440044e+03	-2.310457e+02	2.443454e+01	1.161595e+00	3.046954e-01
833000	-4.476339e+03	-3.443039e+02	3.905274e+01	1.356153e+00	2.123487e-01
834000	-4.444264e+03	-2.098621e+02	2.235430e+01	1.363001e+00	3.832809e-01
835000	-4.447635e+03	-2.507427e+02	2.655370e+01	8.519678e-01	3.485650e-01
836000	-4.453513e+03	-3.555489e+02	4.096295e+01	1.044443e+00	2.124086e-01
837000	-4.442290e+03	-2.355912e+02	2.490788e+01	1.093449e+00	3.976285e-01
838000	-4.464465e+03	-2.320082e+02	2.455591e+01	9.327580e-01	3.627964e-01
839000	-4.453138e+03	-1.927257e+02	2.081829e+01	1.322701e+00	4.005341e-01
840000	-4.452023e+03	-2.014428e+02	2.157783e+01	1.435253e+00	4.114383e-01
841000	-4.445368e+03	-1.129440e+02	1.494868e+01	9.557950e-01	5.595472e-01
842000	-4.457116e+03	-1.442379e+02	1.697190e+01	1.836483e+00	5.480798e-01
843000	-4.453559e+03	-1.681430e+02	1.881576e+01	1.010974e+00	4.937999e-01
844000	-4.452908e+03	-9.887525e+01	1.408182e+01	1.191283e+00	5.985190e-01
845000	-4.457308e+03	-3.638375e+01	1.085247e+01	1.019856e+00	8.431920e-01
846000	-4.454410e+03	-2.620079e+01	1.039745e+01	1.076436e+00	8.653300e-01
847000	-4.437853e+03	-1.846987e+01	1.006468e+01	1.120458e+00	8.816460e-01
848000	-4.434036e+03	2.678187e+01	8.337425e+00	8.516562e-01	9.803211e-01
849000	-4.430026e+03	3.628437e+01	8.010655e+00	8.975101e-01	9.235058e-01
850000	-4.444145e+03	-2.206659e+00	9.401034e+00	1.158286e+00	1.021031e+00
851000	-4.445084e+03	-2.020040e+01	1.013173e+01	1.264155e+00	9.176185e-01
852000	-4.439437e+03	-9.229212e-01	9.365349e+00	7.832672e-01	8.813282e-01
853000	-4.448346e+03	-3.115378e-01	9.325121e+00	1.200398e+00	9.874487e-01
854000	-4.445286e+03	-4.079034e+01	1.104600e+01	1.200398e+00	8.314143e-01
855000	-4.468804e+03	-6.210818e+01	1.206869e+01	1.341914e+00	7.268428e-01
856000	-4.460645e+03	-7.615411e+01	1.280360e+01	1.245633e+00	6.021346e-01
857000	-4.471905e+03	-8.151634e+01	1.311232e+01	9.065082e-01	6.946415e-01
858000	-4.461679e+03	-7.179898e+01	1.257814e+01	1.141351e+00	7.407945e-01
859000	-4.454995e+03	-6.712077e+01	1.234144e+01	1.008357e+00	7.958269e-01
860000	-4.452776e+03	-4.743555e+01	1.135615e+01	1.224094e+00	7.541157e-01
861000	-4.445397e+03	-5.460499e+01	1.170002e+01	1.259216e+00	7.760120e-01
862000	-4.438845e+03	-3.917631e+01	1.097925e+01	1.035544e+00	8.221448e-01
863000	-4.446497e+03	-7.533961e-01	9.326430e+00	1.608737e+00	9.516361e-01
864000	-4.439104e+03	-4.343360e+01	1.119103e+01	7.245797e-01	7.239546e-01
865000	-4.440761e+03	-4.398636e+01	1.118291e+01	1.450867e+00	7.973585e-01
866000	-4.454539e+03	-5.587742e+01	1.177091e+01	1.086818e+00	7.616605e-01
867000	-4.448707e+03	-7.071679e+01	1.251562e+01	1.251442e+00	7.460220e-01
868000	-4.468840e+03	-7.491135e+01	1.273606e+01	1.268430e+00	6.809002e-01
869000	-4.466504e+03	-8.165125e+01	1.310125e+01	1.243466e+00	7.321814e-01
870000	-4.447907e+03	-7.714463e+01	1.286834e+01	1.029343e+00	7.954525e-01
871000	-4.455597e+03	-3.041839e+01	1.059075e+01	8.906157e-01	8.478857e-01
872000	-4.457228e+03	-1.067833e+02	1.456770e+01	9.772900e-01	7.503869e-01
873000	-4.441485e+03	-9.580286e+01	1.390745e+01	1.101894e+00	6.261576e-01
874000	-4.447955e+03	-1.103504e+02	1.475198e+01	1.534205e+00	6.631900e-01
875000	-4.446263e+03	-5.371878e+01	1.167544e+01	8.760915e-01	8.271717e-01
876000	-4.452278e+03	-4.620267e+02	6.333639e+01	1.566356e+00	1.488814e-01
877000	-4.457568e+03	-5.309564e+01	1.163774e+01	1.026414e+00	9.127156e-01
878000	-4.493699e+03	-3.707995e+02	4.362424e+01	1.048025e+00	2.344824e-01
879000	-4.458460e+03	1.095478e+01	8.902346e+00	1.018887e+00	1.110107e+00
880000	-4.459214e+03	-4.099953e+01	1.105692e+01	1.173229e+00	8.489472e-01
881000	-4.456710e+03	-4.551148e+01	1.127656e+01	9.818680e-01	7.857066e-01
882000	-4.465706e+03	-2.827879e+01	1.048127e+01	1.235191e+00	8.687645e-01
883000	-4.457822e+03	-1.951218e+01	1.011386e+01	9.977270e-01	9.332212e-01
884000	-4.454708e+03	-3.962384e+01	1.100156e+01	9.977270e-01	7.896608e-01
885000	-4.477886e+03	-1.208377e+01	9.805670e+00	9.653611e-01	8.462990e-01
886000	-4.458475e+03	-2.787558e+02	2.976665e+01	1.359432e+00	3.153171e-01
887000	-4.454493e+03	-8.691710e+00	9.659647e+00	1.158782e+00	9.056443e-01
888000	-4.464743e+03	4.606774e+01	7.668508e+00	1.537168e+00	1.148569e+00
889000	-4.441058e+03	-2.478042e+01	1.032613e+01	1.301464e+00	9.622658e-01
890000	-4.474890e+03	1.553758e+00	9.239698e+00	1.533900e+00	1.000000e+00
891000	-4.478020e+03	-4.648624e+01	1.128837e+01	1.706195e+00	9.027455e-01
892000	-4.478459e+03	1.516315e+00	9.258581e+00	1.083562e+00	9.896618e-01
893000	-4.469165e+03	-9.920222e+00	9.699216e+00	1.410398e+00	9.954687e-01
894000	-4.467396e+03	5.990826e+00	9.090883e+00	9.761698e-01	9.518208e-01
895000	-4.470606e+03	-5.783239e+01	1.185578e+01	1.323555e+00	7.481069e-01
896000	-4.466783e+03	-2.097630e+02	2.236992e+01	1.096169e+00	3.893856e-01
897000	-4.461872e+03	-2.639939e+01	1.038662e+01	1.524276e+00	7.958268e-01
898000	-4.463809e+03	-5.592785e+01	1.176077e+01	1.343526e+00	7.335486e-01
899000	-4.469780e+03	-5.173226e+00	9.498634e+00	1.656959e+00	9.073485e-01
900000	-4.460773e+03	-2.993323e+01	1.056269e+01	1.039802e+00	9.302776e-01
901000	-4.447458e+03	-4.488417e+01	1.123680e+01	1.199079e+00	7.980608e-01
902000	-4.457309e+03	-7.756861e+01	1.288532e+01	1.137751e+00	6.832938e-01
903000	-4.454509e+03	-3.037564e+02	3.301149e+01	1.410397e+00	2.919314e-01
904000	-4.475921e+03	-1.076568e+02	1.460452e+01	1.246458e+00	6.895036e-01
905000	-4.476620e+03	-8.199810e+01	1.307395e+01	2.089644e+00	7.584429e-01
906000	-4.465602e+03	-2.877720e+02	3.090236e+01	1.350411e+00	2.918109e-01
907000	-4.449012e+03	-9.088308e+01	1.361027e+01	1.352610e+00	6.438015e-01
908000	-4.468415e+03	-1.020354e+02	1.426252e+01	1.298836e+00	6.107584e-01
909000	-4.450766e+03	-1.370056e+02	1.649788e+01	1.393357e+00	5.723910e-01
910000	-4.454007e+03	-8.411910e+01	1.324867e+01	1.033529e+00	6.459552e-01
911000	-4.453796e+03	-8.332757e+01	1.318065e+01	1.473847e+00	7.111865e-01
912000	-4.446656e+03	-6.437850e+01	1.219756e+01	1.071394e+00	6.774296e-01
913000	-4.461243e+03	-9.092077e+01	1.361977e+01	1.223294e+00	6.545730e-01
914000	-4.483228e+03	-3.788988e+01	1.091270e+01	1.202737e+00	8.242344e-01
915000	-4.453885e+03	-1.059492e+01	9.735095e+00	1.202737e+00	7.735861e-01
916000	-4.457336e+03	-4.166940e+01	1.107945e+01	1.356268e+00	7.683037e-01
917000	-4.461044e+03	-3.891319e+02	4.700840e+01	1.260255e+00	1.953571e-01
918000	-4.467225e+03	-2.356747e+02	2.492885e+01	9.745345e-01	3.586013e-01
919000	-4.447501e+03	-4.284597e+01	1.115267e+01	9.579982e-01	8.010180e-01
920000	-4.458270e+03	-2.491096e+02	2.636707e+01	9.161545e-01	3.091366e-01
921000	-4.457940e+03	-7.107409e+01	1.254476e+01	1.052312e+00	7.581696e-01
922000	-4.449535e+03	-4.971643e+01	1.146739e+01	1.173853e+00	9.025633e-01
923000	-4.468816e+03	-1.938432e+01	1.007982e+01	1.675646e+00	8.917053e-01
924000	-4.461231e+03	-1.899945e+01	1.009583e+01	9.115537e-01	9.648358e-01
925000	-4.436191e+03	-6.009207e+01	1.197424e+01	1.205150e+00	9.464466e-01
926000	-4.451207e+03	-5.381571e+01	1.166978e+01	1.088878e+00	8.918321e-01
927000	-4.445355e+03	-5.540406e+01	1.173504e+01	1.343503e+00	8.630110e-01
928000	-4.455468e+03	-3.366314e+02	3.786925e+01	1.126166e+00	2.400890e-01
929000	-4.442188e+03	-3.082064e+00	9.435745e+00	1.153093e+00	9.641032e-01
930000	-4.452643e+03	2.052066e+01	8.542909e+00	1.297713e+00	1.029168e+00
931000	-4.458960e+03	-6.986228e+01	1.246812e+01	1.306611e+00	8.412942e-01
932000	-4.450244e+03	-1.628641e+02	1.838878e+01	1.237685e+00	4.857858e-01
933000	-4.441458e+03	-1.170676e+02	1.517630e+01	1.459828e+00	5.969431e-01
934000	-4.455101e+03	-1.605583e+02	1.820654e+01	1.320632e+00	4.863359e-01
935000	-4.457581e+03	-1.914570e+02	2.070488e+01	1.365480e+00	4.075313e-01
936000	-4.462534e+03	-1.081424e+02	1.461791e+01	1.512556e+00	6.277119e-01
937000	-4.451152e+03	-2.119948e+02	2.258598e+01	1.018681e+00	4.241912e-01
938000	-4.479774e+03	-1.039208e+02	1.438098e+01	1.203815e+00	6.090949e-01
939000	-4.460831e+03	-1.003750e+02	1.417234e+01	1.157074e+00	6.043660e-01
940000	-4.461720e+03	-1.759023e+02	1.943438e+01	1.009208e+00	4.200302e-01
941000	-4.466887e+03	-1.083236e+02	1.466078e+01	9.925285e-01	5.999119e-01
942000	-4.482779e+03	-1.248352e+02	1.570685e+01	9.963374e-01	6.345957e-01
943000	-4.451309e+03	-1.813506e+02	1.983104e+01	1.609178e+00	4.534512e-01
944000	-4.470287e+03	-1.306963e+02	1.608141e+01	1.210978e+00	6.177858e-01
945000	-4.477337e+03	-1.302973e+02	1.601884e+01	1.746057e+00	6.101356e-01
946000	-4.472197e+03	-1.169989e+02	1.518227e+01	1.296851e+00	6.198072e-01
947000	-4.473457e+03	-7.991764e+01	1.300760e+01	1.226688e+00	6.433822e-01
948000	-4.481539e+03	-1.173668e+02	1.523055e+01	9.044190e-01	6.345789e-01
949000	-4.466501e+03	-1.051026e+02	1.446955e+01	9.154352e-01	6.203851e-01
950000	-4.473649e+03	-1.102764e+02	1.475104e+01	1.475544e+00	6.166697e-01
951000	-4.437020e+03	-2.769948e+02	2.953452e+01	1.484988e+00	3.143977e-01
952000	-4.450637e+03	-1.368209e+02	1.648086e+01	1.456103e+00	6.096231e-01
953000	-4.456017e+03	-2.580384e+02	2.731319e+01	1.359938e+00	2.921469e-01
954000	-4.445193e+03	-8.642242e+01	1.337503e+01	1.065046e+00	6.694909e-01
955000	-4.440372e+03	-1.636547e+02	1.843369e+01	1.443337e+00	5.846894e-01
956000	-4.432962e+03	-1.596330e+02	1.814766e+01	1.172134e+00	5.477839e-01
957000	-4.445707e+03	-1.649127e+02	1.854673e+01	1.234994e+00	4.991143e-01
958000	-4.459650e+03	-1.786643e+02	1.965627e+01	1.047195e+00	4.417574e-01
959000	-4.462514e+03	-1.938366e+02	2.094213e+01	1.009620e+00	4.057290e-01
960000	-4.454148e+03	-1.300203e+02	1.606318e+01	8.066530e-01	5.373055e-01
961000	-4.458513e+03	-1.936698e+02	2.088232e+01	1.529493e+00	5.161272e-01
962000	-4.444301e+03	-2.040133e+02	2.181197e+01	1.413729e+00	4.339497e-01
963000	-4.469037e+03	-3.501814e+02	4.002385e+01	1.290615e+00	2.507797e-01
964000	-4.466800e+03	-3.552590e+02	4.091330e+01	1.048163e+00	2.472657e-01
965000	-4.436215e+03	-1.958853e+02	2.109660e+01	1.293861e+00	4.645448e-01
966000	-4.449477e+03	-2.537731e+02	2.685587e+01	1.159068e+00	4.080829e-01
967000	-4.451267e+03	-2.936112e+02	3.173126e+01	8.069048e-01	3.062640e-01
968000	-4.439921e+03	-1.741073e+02	1.928298e+01	1.090772e+00	5.001851e-01
969000	-4.466326e+03	-2.752885e+02	2.934843e+01	1.301594e+00	3.394905e-01
970000	-4.444682e+03	-1.568475e+02	1.795824e+01	9.029025e-01	5.134815e-01
971000	-4.455436e+03	-2.705930e+02	2.877318e+01	1.374928e+00	3.371022e-01
972000	-4.454583e+03	-1.690404e+02	1.887872e+01	1.106891e+00	4.782738e-01
973000	-4.477078e+03	-1.562824e+02	1.789525e+01	1.180386e+00	5.025399e-01
974000	-4.451087e+03	-3.669701e+02	4.290254e+01	1.261075e+00	2.091129e-01
975000	-4.460146e+03	-1.546578e+02	1.778470e+01	1.041608e+00	5.444263e-01
976000	-4.459916e+03	-3.932670e+02	4.783531e+01	1.162474e+00	1.904787e-01
977000	-4.461472e+03	-1.997742e+02	2.143630e+01	1.347050e+00	4.801537e-01
978000	-4.453228e+03	-1.752795e+02	1.937322e+01	1.142758e+00	5.141143e-01
979000	-4.454937e+03	-1.527669e+02	1.763838e+01	1.131516e+00	4.600594e-01
980000	-4.448452e+03	-2.022885e+02	2.165240e+01	1.452401e+00	4.474753e-01
981000	-4.442011e+03	-1.950351e+02	2.105407e+01	9.282449e-01	4.433370e-01
982000	-4.432567e+03	-2.085703e+02	2.227470e+01	9.282449e-01	3.940964e-01
983000	-4.439514e+03	-2.048932e+02	2.190029e+01	1.322985e+00	4.497720e-01
984000	-4.438070e+03	-2.155959e+02	2.291497e+01	1.145118e+00	4.353043e-01
985000	-4.452353e+03	-1.972811e+02	2.122274e+01	1.258250e+00	4.628087e-01
986000	-4.443936e+03	-1.400195e+02	1.674613e+01	8.278150e-01	5.266774e-01
987000	-4.466864e+03	-2.000403e+02	2.151252e+01	7.608055e-01	4.350416e-01
988000	-4.452928e+03	-1.874865e+02	2.039281e+01	1.040642e+00	4.153292e-01
989000	-4.462600e+03	-2.208221e+02	2.343462e+01	9.824886e-01	3.652376e-01
990000	-4.442131e+03	-2.200397e+02	2.329193e+01	1.667873e+00	3.953217e-01
991000	-4.456372e+03	-1.875485e+02	2.040599e+01	9.475572e-01	4.308050e-01
992000	-4.459867e+03	-1.300924e+02	1.606747e+01	8.149205e-01	5.246615e-01
993000	-4.457684e+03	-1.256608e+02	1.575004e+01	1.164013e+00	5.467162e-01
994000	-4.455877e+03	-1.531361e+02	1.766317e+01	1.164013e+00	5.436763e-01
995000	-4.462311e+03	-1.168479e+02	1.515268e+01	1.613177e+00	5.707135e-01
996000	-4.456867e+03	-1.344365e+02	1.631935e+01	1.431782e+00	6.255783e-01
997000	-4.475425e+03	-1.282207e+02	1.590080e+01	1.441548e+00	5.969415e-01
998000	-4.466858e+03	-6.840219e+01	1.240607e+01	1.040246e+00	7.633124e-01
999000	-4.451422e+03	-5.903808e+01	1.193907e+01	8.547680e-01	7.371471e-01
1000000	-4.461869e+03	-1.004900e+02	1.419916e+01	8.195211e-01	6.998938e-01
1001000	-4.443962e+03	-1.252782e+02	1.571699e+01	1.284640e+00	6.539061e-01
1002000	-4.466012e+03	-1.409787e+02	1.677720e+01	1.342830e+00	6.532060e-01
1003000	-4.451411e+03	-6.962012e+01	1.245873e+01	1.244796e+00	8.358375e-01
1004000	-4.445007e+03	-6.095810e+01	1.201480e+01	1.262372e+00	8.213162e-01
1005000	-4.448912e+03	-8.329532e+01	1.319303e+01	1.216936e+00	8.250722e-01
1006000	-4.450390e+03	-5.228484e+01	1.157585e+01	1.490927e+00	8.704940e-01
1007000	-4.426644e+03	-3.188840e+01	1.063481e+01	1.368285e+00	8.112455e-01
1008000	-4.439517e+03	-7.568070e+01	1.277175e+01	1.368285e+00	7.522464e-01
1009000	-4.435068e+03	-7.827536e+01	1.292220e+01	1.160727e+00	6.816224e-01
1010000	-4.443999e+03	-1.362261e+02	1.644864e+01	1.330216e+00	6.213847e-01
1011000	-4.436414e+03	-8.874987e+01	1.349077e+01	1.330216e+00	7.125166e-01
1012000	-4.434674e+03	-8.072291e+01	1.304580e+01	1.330216e+00	7.444757e-01
1013000	-4.452917e+03	-9.079017e+01	1.360201e+01	1.405023e+00	7.859667e-01
1014000	-4.465527e+03	-1.141170e+02	1.500083e+01	1.294655e+00	6.734183e-01
1015000	-4.454652e+03	-1.315731e+02	1.613487e+01	1.292582e+00	5.915612e-01
1016000	-4.440603e+03	-1.219310e+02	1.552050e+01	9.513548e-01	5.487884e-01
1017000	-4.456327e+03	-4.281735e+02	5.521310e+01	1.193364e+00	1.584658e-01
1018000	-4.436627e+03	-1.854890e+02	2.020105e+01	1.310896e+00	5.115173e-01
1019000	-4.454287e+03	-1.944587e+02	2.097821e+01	1.218484e+00	4.746516e-01
1020000	-4.472271e+03	-2.205533e+02	2.339170e+01	1.154202e+00	4.368970e-01
1021000	-4.465787e+03	-2.406101e+02	2.541018e+01	1.310266e+00	3.925670e-01
1022000	-4.454155e+03	-2.216283e+02	2.350645e+01	1.053018e+00	3.899803e-01
1023000	-4.450892e+03	-2.211874e+02	2.343756e+01	1.317609e+00	3.934211e-01
1024000	-4.444390e+03	-2.328162e+02	2.460865e+01	1.224817e+00	3.330369e-01
1025000	-4.449340e+03	-2.684992e+02	2.853965e+01	1.243978e+00	3.163059e-01
1026000	-4.435757e+03	-2.679816e+02	2.846561e+01	1.352072e+00	3.070301e-01
1027000	-4.441285e+03	-2.842703e+02	3.041929e+01	1.646843e+00	3.335584e-01
1028000	-4.447736e+03	-4.359397e+02	5.702431e+01	1.096467e+00	1.523996e-01
1029000	-4.443498e+03	-4.599755e+02	6.285667e+01	1.372647e+00	1.535528e-01
1030000	-4.446280e+03	-1.984268e+02	2.132342e+01	1.267446e+00	4.330222e-01
1031000	-4.455260e+03	-1.367773e+02	1.649238e+01	1.245054e+00	4.772300e-01
1032000	-4.456634e+03	-1.155643e+02	1.511343e+01	9.508205e-01	5.894196e-01
1033000	-4.467372e+03	-1.157034e+02	1.511399e+01	1.081116e+00	5.567431e-01
1034000	-4.460598e+03	-1.180512e+02	1.525341e+01	1.229581e+00	5.574607e-01
1035000	-4.460044e+03	-4.619017e+01	1.129873e+01	1.190829e+00	7.504577e-01
1036000	-4.455303e+03	-2.936742e+00	9.432453e+00	1.091150e+00	9.049396e-01
1037000	-4.462433e+03	2.928135e+01	8.247235e+00	9.498016e-01	1.063937e+00
1038000	-4.482526e+03	-9.120925e+00	9.683268e+00	1.004363e+00	8.957215e-01
1039000	-4.458883e+03	-3.440982e+01	1.074512e+01	1.422550e+00	1.000000e+00
1040000	-4.458148e+03	-5.404430e+01	1.167997e+01	1.108745e+00	7.504182e-01
1041000	-4.450803e+03	-3.967144e+01	1.098644e+01	1.374118e+00	8.141180e-01
1042000	-4.464075e+03	-1.248124e+01	9.807051e+00	1.329178e+00	8.455456e-01
1043000	-4.467522e+03	-4.659409e+01	1.132157e+01	1.111769e+00	8.879592e-01
1044000	-4.476789e+03	-2.624894e+01	1.039801e+01	1.111769e+00	8.984544e-01
1045000	-4.455928e+03	-3.490105e+01	1.078014e+01	1.135906e+00	8.575277e-01
1046000	-4.448084e+03	1.011021e+01	8.934183e+00	1.010636e+00	1.117016e+00
1047000	-4.443040e+03	-3.542177e+01	1.079197e+01	1.394443e+00	9.249658e-01
1048000	-4.447635e+03	-3.854241e+01	1.094429e+01	1.164062e+00	8.345371e-01
1049000	-4.456040e+03	2.277612e+01	8.474155e+00	9.723151e-01	1.026140e+00
1050000	-4.447526e+03	1.147235e+01	8.877980e+00	1.156041e+00	1.000000e+00
1051000	-4.455188e+03	-3.508569e-01	9.327732e+00	1.172828e+00	1.011313e+00
1052000	-4.457856e+03	-3.347339e+01	1.070756e+01	1.323438e+00	9.278728e-01
1053000	-4.457482e+03	-1.858359e+01	1.007165e+01	1.068802e+00	9.776545e-01
1054000	-4.460712e+03	-2.326203e+01	1.024650e+01	1.633469e+00	9.371289e-01
1055000	-4.433213e+03	-2.974295e+02	3.219709e+01	1.110129e+00	2.608783e-01
1056000	-4.465491e+03	-3.265429e+01	1.067891e+01	1.144676e+00	8.644256e-01
1057000	-4.440495e+03	-3.311035e+02	3.699687e+01	1.232347e+00	2.634803e-01
1058000	-4.487618e+03	-5.370764e+01	1.166485e+01	1.081895e+00	8.671569e-01
1059000	-4.489669e+03	1.952145e+01	8.583360e+00	1.168596e+00	9.706525e-01
1060000	-4.498778e+03	-1.981688e+01	1.012966e+01	9.294020e-01	9.039964e-01
1061000	-4.445669e+03	-3.835044e+02	4.589582e+01	1.444584e+00	2.027672e-01
1062000	-4.473448e+03	-2.023327e+01	1.012936e+01	1.352880e+00	9.694109e-01
1063000	-4.478409e+03	-2.987564e+01	1.054632e+01	1.352880e+00	8.819680e-01
1064000	-4.465937e+03	-4.748937e+01	1.134719e+01	1.466538e+00	7.973759e-01
1065000	-4.459938e+03	-3.311257e+02	3.699313e+01	1.278924e+00	2.621568e-01
1066000	-4.463341e+03	-1.005157e+01	9.719850e+00	1.033899e+00	9.360056e-01
1067000	-4.461188e+03	1.855937e+00	9.242056e+00	1.170752e+00	1.000000e+00
1068000	-4.460339e+03	-5.711637e+01	1.184489e+01	8.273548e-01	7.691457e-01
1069000	-4.473090e+03	-7.982193e+01	1.299357e+01	1.389121e+00	7.192410e-01
1070000	-4.468177e+03	-6.265812e+01	1.211245e+01	1.026067e+00	7.696022e-01
1071000	-4.483000e+03	-9.938462e+01	1.408885e+01	1.581196e+00	6.963185e-01
1072000	-4.479013e+03	-6.340990e+01	1.212766e+01	1.477722e+00	7.232051e-01
1073000	-4.453522e+03	-7.008236e+01	1.248876e+01	1.131004e+00	7.352787e-01
1074000	-4.427117e+03	-4.539001e+02	6.139394e+01	1.047466e+00	1.480853e-01
1075000	-4.471348e+03	-8.475228e+01	1.328383e+01	1.032324e+00	6.178708e-01
1076000	-4.469677e+03	-8.395159e+01	1.322502e+01	1.293616e+00	7.139837e-01
1077000	-4.480270e+03	-8.465779e+01	1.320888e+01	2.292012e+00	6.502472e-01
1078000	-4.467960e+03	-8.289452e+01	1.315574e+01	1.493459e+00	7.074554e-01
1079000	-4.452779e+03	-3.574040e+02	4.131182e+01	8.462059e-01	2.104651e-01
1080000	-4.486540e+03	-1.225066e+02	1.551367e+01	1.632334e+00	6.209852e-01
1081000	-4.483342e+03	-4.363499e+01	1.117794e+01	1.205778e+00	8.002773e-01
1082000	-4.470422e+03	-1.238870e+02	1.560566e+01	1.596389e+00	5.868784e-01
1083000	-4.450533e+03	-1.341724e+02	1.632878e+01	1.029274e+00	5.595113e-01
1084000	-4.463692e+03	-1.120517e+02	1.488125e+01	1.146124e+00	6.611797e-01
1085000	-4.444451e+03	-3.718310e+02	4.380132e+01	1.097629e+00	1.926453e-01
1086000	-4.454716e+03	-3.592101e+01	1.081702e+01	1.339470e+00	8.130955e-01
1087000	-4.451470e+03	-9.056106e-02	9.314896e+00	1.241575e+00	9.352512e-01
1088000	-4.450498e+03	1.596067e+01	8.702993e+00	1.423126e+00	1.000000e+00
1089000	-4.452244e+03	-4.960124e+01	1.145336e+01	1.351391e+00	9.530606e-01
1090000	-4.451069e+03	-1.263407e+01	9.820762e+00	1.148122e+00	9.628416e-01
1091000	-4.455644e+03	-8.454903e+00	9.630864e+00	1.635083e+00	9.423018e-01
1092000	-4.455298e+03	-8.706774e+00	9.649951e+00	1.413818e+00	9.202151e-01
1093000	-4.458603e+03	-9.421188e+00	9.679029e+00	1.409255e+00	1.000000e+00
1094000	-4.435134e+03	-5.187681e+00	9.495840e+00	1.741715e+00	9.296797e-01
1095000	-4.444263e+03	-2.380287e+01	1.029004e+01	1.160622e+00	8.795813e-01
1096000	-4.464677e+03	-1.146563e+01	9.782210e+00	9.196593e-01	8.644139e-01
1097000	-4.447603e+03	-1.116236e+02	1.484275e+01	1.338480e+00	6.392097e-01
1098000	-4.469068e+03	-8.814862e+01	1.345092e+01	1.436972e+00	6.511691e-01
1099000	-4.450952e+03	-5.991345e+01	1.197980e+01	9.154780e-01	7.862792e-01
1100000	-4.444095e+03	-8.573061e+01	1.332734e+01	1.228049e+00	7.042988e-01
1101000	-4.447752e+03	-9.166161e+01	1.365977e+01	1.262130e+00	6.750513e-01
1102000	-4.450456e+03	-1.263768e+02	1.577929e+01	1.435460e+00	6.138810e-01
1103000	-4.456106e+03	-1.656540e+02	1.863200e+01	8.761121e-01	5.113810e-01
1104000	-4.456962e+03	-2.354349e+02	2.488368e+01	1.170836e+00	3.943680e-01
1105000	-4.445139e+03	-5.196587e+02	8.020210e+01	1.322441e+00	1.135639e-01
1106000	-4.457765e+03	-2.947965e+02	3.184499e+01	1.129388e+00	2.811124e-01
1107000	-4.449800e+03	-3.164080e+02	3.480012e+01	1.325055e+00	2.665017e-01
1108000	-4.457012e+03	-5.043393e+02	7.544672e+01	1.025913e+00	1.298497e-01
1109000	-4.447953e+03	-2.917778e+02	3.144176e+01	1.183868e+00	2.599063e-01
1110000	-4.448240e+03	-3.485976e+02	3.981577e+01	9.682972e-01	2.438886e-01
1111000	-4.440429e+03	-3.186488e+02	3.519965e+01	8.090490e-01	2.401352e-01
1112000	-4.438764e+03	-3.566539e+02	4.113222e+01	1.151071e+00	2.025482e-01
1113000	-4.451926e+03	-4.163316e+02	5.261330e+01	1.090511e+00	1.582780e-01
1114000	-4.431426e+03	-4.473837e+02	5.973699e+01	1.208411e+00	1.544680e-01
1115000	-4.434195e+03	-3.995060e+02	4.908872e+01	1.120168e+00	1.726929e-01
1116000	-4.454550e+03	-4.657881e+02	6.436535e+01	1.389462e+00	1.441423e-01
1117000	-4.458194e+03	-3.815329e+02	4.552846e+01	1.422492e+00	2.031196e-01
1118000	-4.441827e+03	-4.442723e+02	5.903411e+01	9.842593e-01	1.360949e-01
1119000	-4.465192e+03	-3.673245e+02	4.302950e+01	8.995324e-01	2.199734e-01
1120000	-4.450301e+03	-3.646554e+02	4.242207e+01	1.674885e+00	2.373281e-01
1121000	-4.456550e+03	-3.308953e+02	3.698540e+01	1.099031e+00	2.264581e-01
1122000	-4.454512e+03	-4.086224e+02	5.097320e+01	1.082536e+00	1.739069e-01
1123000	-4.429324e+03	-4.197149e+02	5.326745e+01	1.467553e+00	1.945057e-01
1124000	-4.427275e+03	-3.986640e+02	4.893035e+01	1.063103e+00	1.879534e-01
1125000	-4.463853e+03	-3.381964e+02	3.811586e+01	1.121589e+00	2.119558e-01
1126000	-4.450653e+03	-3.696225e+02	4.331379e+01	1.601840e+00	2.067919e-01
1127000	-4.462020e+03	-3.577349e+02	4.132485e+01	1.100789e+00	2.340968e-01
1128000	-4.430791e+03	-3.383348e+02	3.811718e+01	1.251628e+00	2.294730e-01
1129000	-4.428825e+03	-3.836857e+02	4.590853e+01	1.558741e+00	2.060070e-01
1130000	-4.450427e+03	-2.845834e+02	3.050689e+01	1.266757e+00	3.199113e-01
1131000	-4.442667e+03	-2.684297e+02	2.849464e+01	1.554679e+00	3.366127e-01
1132000	-4.439533e+03	-2.264625e+02	2.397226e+01	1.170549e+00	4.180749e-01
1133000	-4.462463e+03	-2.278242e+02	2.410843e+01	1.170549e+00	4.020591e-01
1134000	-4.453036e+03	-1.530448e+02	1.767233e+01	9.484057e-01	4.763973e-01
1135000	-4.468016e+03	-1.552537e+02	1.782384e+01	1.110400e+00	5.418927e-01
1136000	-4.465560e+03	-2.271819e+02	2.405826e+01	1.028961e+00	3.613798e-01
1137000	-4.437426e+03	-2.090676e+02	2.226221e+01	1.560249e+00	4.173604e-01
1138000	-4.448962e+03	-2.831786e+02	3.034101e+01	1.176249e+00	3.387669e-01
1139000	-4.449227e+03	-3.102367e+02	3.392445e+01	1.306734e+00	2.703744e-01
1140000	-4.447861e+03	-2.874701e+02	3.087993e+01	1.223635e+00	2.930867e-01
1141000	-4.466696e+03	-2.291246e+02	2.427246e+01	8.407328e-01	3.654819e-01
1142000	-4.450742e+03	-3.582692e+02	4.131490e+01	1.693410e+00	2.297942e-01
1143000	-4.475545e+03	-1.941302e+02	2.096747e+01	1.012899e+00	4.247582e-01
1144000	-4.463055e+03	-2.672493e+02	2.842149e+01	9.934017e-01	3.278654e-01
1145000	-4.456190e+03	-2.629961e+02	2.787772e+01	1.392121e+00	3.295454e-01
1146000	-4.467257e+03	-3.029677e+02	3.290626e+01	1.392121e+00	2.791615e-01
1147000	-4.452524e+03	-2.825291e+02	3.028622e+01	9.623677e-01	2.753325e-01
1148000	-4.462347e+03	-2.487914e+02	2.628501e+01	1.348068e+00	3.363830e-01
1149000	-4.453970e+03	-2.590546e+02	2.743743e+01	1.283539e+00	3.164289e-01
1150000	-4.441087e+03	-2.696055e+02	2.866572e+01	1.288722e+00	3.302296e-01
1151000	-4.445301e+03	-3.141779e+02	3.451075e+01	1.111221e+00	3.120355e-01
1152000	-4.450943e+03	-2.802486e+02	2.993354e+01	1.504881e+00	3.363150e-01
1153000	-4.460196e+03	-2.829158e+02	3.029072e+01	1.313327e+00	3.195218e-01
1154000	-4.460906e+03	-2.558190e+02	2.705708e+01	1.408341e+00	3.471762e-01
1155000	-4.464752e+03	-2.630819e+02	2.791593e+01	1.148152e+00	3.337305e-01
1156000	-4.451845e+03	-2.349149e+02	2.483093e+01	1.161185e+00	3.853341e-01
1157000	-4.449535e+03	-2.135620e+02	2.266017e+01	1.797926e+00	4.462994e-01
1158000	-4.465229e+03	-1.589128e+02	1.809627e+01	1.131973e+00	5.013053e-01
1159000	-4.450940e+03	-1.176893e+02	1.523690e+01	1.127012e+00	6.152513e-01
1160000	-4.446931e+03	-7.057956e+01	1.252069e+01	1.017194e+00	6.722654e-01
1161000	-4.439318e+03	-7.466404e+01	1.273627e+01	1.017194e+00	6.234533e-01
1162000	-4.439295e+03	-9.594792e+01	1.391632e+01	1.094322e+00	6.313116e-01
1163000	-4.462905e+03	-4.015482e+01	1.101882e+01	1.153879e+00	7.364075e-01
1164000	-4.463255e+03	-8.419836e+01	1.324556e+01	1.169064e+00	7.935833e-01
1165000	-4.464215e+03	-1.156162e+02	1.509963e+01	1.221515e+00	6.308938e-01
1166000	-4.433102e+03	-3.775161e+02	4.480168e+01	1.308299e+00	2.034126e-01
1167000	-4.447331e+03	-2.370038e+02	2.506855e+01	9.596718e-01	3.995939e-01
1168000	-4.456114e+03	-2.154259e+02	2.291644e+01	9.596718e-01	3.709680e-01
1169000	-4.446542e+03	-1.655799e+02	1.859278e+01	1.307464e+00	4.701008e-01
1170000	-4.454714e+03	-1.385501e+02	1.662536e+01	1.093207e+00	5.555711e-01
1171000	-4.452879e+03	-1.552423e+02	1.783106e+01	1.001834e+00	5.107028e-01
1172000	-4.444717e+03	-2.072193e+02	2.212508e+01	1.196208e+00	4.325920e-01
1173000	-4.444972e+03	-2.518357e+02	2.662416e+01	1.307173e+00	3.712058e-01
1174000	-4.458012e+03	-2.331695e+02	2.463819e+01	1.289601e+00	3.248550e-01
1175000	-4.466149e+03	-3.185289e+02	3.505324e+01	1.695739e+00	2.401879e-01
1176000	-4.465431e+03	-2.679253e+02	2.851760e+01	8.562823e-01	3.126185e-01
1177000	-4.472696e+03	-3.190523e+02	3.521217e+01	1.126621e+00	2.905245e-01
1178000	-4.458912e+03	-3.259067e+02	3.622423e+01	1.135818e+00	2.925888e-01
1179000	-4.453980e+03	-3.064034e+02	3.340714e+01	1.182382e+00	3.105530e-01
1180000	-4.442255e+03	-2.703144e+02	2.878255e+01	1.017889e+00	2.862892e-01
1181000	-4.459526e+03	-3.695073e+02	4.338101e+01	1.110826e+00	2.576675e-01
1182000	-4.466023e+03	-3.761953e+02	4.456983e+01	1.245541e+00	2.078365e-01
1183000	-4.467861e+03	-3.451834e+02	3.920163e+01	1.315054e+00	2.472566e-01
1184000	-4.439988e+03	-4.015030e+02	4.940507e+01	1.556710e+00	2.026277e-01
1185000	-4.440196e+03	-4.321946e+02	5.611408e+01	1.271980e+00	1.676775e-01
1186000	-4.463206e+03	-2.542521e+02	2.694464e+01	8.437904e-01	3.487970e-01
1187000	-4.466936e+03	-2.178371e+02	2.309339e+01	1.522478e+00	3.932860e-01
1188000	-4.447667e+03	-4.733913e+02	6.645278e+01	1.187849e+00	1.321319e-01
1189000	-4.486695e+03	-2.093843e+02	2.228400e+01	1.641924e+00	3.985488e-01
1190000	-4.459117e+03	-2.531299e+02	2.673306e+01	1.618906e+00	3.513290e-01
1191000	-4.460438e+03	-2.674608e+02	2.836222e+01	1.707594e+00	3.446842e-01
1192000	-4.454157e+03	-2.880422e+02	3.094886e+01	1.258127e+00	2.955790e-01
1193000	-4.471984e+03	-2.529242e+02	2.676991e+01	1.081792e+00	3.350621e-01
1194000	-4.478130e+03	-3.091685e+02	3.380614e+01	1.081792e+00	2.965785e-01
1195000	-4.477061e+03	-2.643466e+02	2.807281e+01	1.063332e+00	3.146880e-01
1196000	-4.472171e+03	-2.544760e+02	2.694303e+01	1.082037e+00	3.169208e-01
1197000	-4.464476e+03	-3.664735e+02	4.283007e+01	1.174151e+00	2.108175e-01
1198000	-4.459949e+03	-4.362610e+02	5.704116e+01	1.345738e+00	1.649903e-01
1199000	-4.463578e+03	-3.717560e+02	4.382191e+01	9.087087e-01	2.230400e-01
1200000	-4.453911e+03	-3.615988e+02	4.202002e+01	9.248345e-01	2.477637e-01
1201000	-4.481566e+03	-4.116039e+02	5.159543e+01	1.114061e+00	1.679011e-01
1202000	-4.459114e+03	-3.625239e+02	4.219076e+01	8.677842e-01	1.956615e-01
1203000	-4.452639e+03	-3.399647e+02	3.838528e+01	1.186581e+00	2.417180e-01
1204000	-4.444661e+03	-3.332469e+02	3.732990e+01	1.209594e+00	2.409819e-01
1205000	-4.459994e+03	-4.333951e+02	5.635616e+01	1.423710e+00	1.528836e-01
1206000	-4.440059e+03	-5.293619e+02	8.336793e+01	1.495171e+00	1.037024e-01
1207000	-4.453024e+03	-4.171515e+02	5.281598e+01	9.750553e-01	1.849376e-01
1208000	-4.438708e+03	-4.113480e+02	5.154874e+01	1.078389e+00	1.760076e-01
1209000	-4.438733e+03	-3.787669e+02	4.508082e+01	1.052899e+00	1.884025e-01
1210000	-4.445439e+03	-3.636465e+02	4.237697e+01	9.236157e-01	1.964471e-01
1211000	-4.463534e+03	-3.310575e+02	3.699153e+01	1.221205e+00	2.691216e-01
1212000	-4.455095e+03	-3.182368e+02	3.510000e+01	1.081723e+00	2.661689e-01
1213000	-4.458053e+03	-2.809160e+02	3.008665e+01	9.427354e-01	3.209603e-01
1214000	-4.454663e+03	-3.625673e+02	4.204107e+01	1.772028e+00	2.233786e-01
1215000	-4.445794e+03	-4.201020e+02	5.343523e+01	1.089424e+00	1.749824e-01
1216000	-4.480509e+03	-2.737206e+02	2.917153e+01	1.190292e+00	3.541123e-01
1217000	-4.468401e+03	-2.679055e+02	2.848689e+01	1.095939e+00	3.253354e-01
1218000	-4.476190e+03	-2.733282e+02	2.911962e+01	1.226967e+00	3.028577e-01
1219000	-4.463320e+03	-2.779610e+02	2.968495e+01	1.226967e+00	2.895992e-01
1220000	-4.452030e+03	-3.706601e+02	4.358671e+01	1.117223e+00	2.084780e-01
1221000	-4.459617e+03	-3.976165e+02	4.866475e+01	1.337560e+00	1.808975e-01
1222000	-4.472125e+03	-3.652742e+02	4.260272e+01	1.264285e+00	2.451564e-01
1223000	-4.484865e+03	-3.387739e+02	3.817651e+01	1.314620e+00	2.824980e-01
1224000	-4.499083e+03	-2.410668e+02	2.544921e+01	1.397736e+00	3.167286e-01
1225000	-4.500156e+03	-3.239120e+02	3.593988e+01	1.045136e+00	2.846770e-01
1226000	-4.469540e+03	-2.400088e+02	2.532771e+01	1.490795e+00	3.513988e-01
1227000	-4.476826e+03	-2.432190e+02	2.565717e+01	1.592239e+00	3.370125e-01
1228000	-4.473806e+03	-2.354388e+02	2.485109e+01	1.489997e+00	4.073097e-01
1229000	-4.458307e+03	-2.788092e+02	2.975713e+01	1.489997e+00	3.356696e-01
1230000	-4.467064e+03	-2.190840e+02	2.326695e+01	9.701184e-01	4.311734e-01
1231000	-4.465067e+03	-2.584863e+02	2.741337e+01	9.264572e-01	3.367575e-01
1232000	-4.449311e+03	-2.740421e+02	2.919161e+01	1.346028e+00	3.347420e-01
1233000	-4.461157e+03	-2.825884e+02	3.024550e+01	1.346028e+00	3.184526e-01
1234000	-4.453866e+03	-2.719643e+02	2.894595e+01	1.304063e+00	3.504778e-01
1235000	-4.456965e+03	-4.791589e+02	6.805075e+01	1.140292e+00	1.359174e-01
1236000	-4.447131e+03	-4.601300e+02	6.299816e+01	9.778913e-01	1.197430e-01
1237000	-4.446592e+03	-3.792621e+02	4.514456e+01	1.205440e+00	1.974757e-01
1238000	-4.450889e+03	-4.202535e+02	5.343594e+01	1.237639e+00	1.662754e-01
1239000	-4.452522e+03	-4.010890e+02	4.930433e+01	1.638529e+00	1.910028e-01
1240000	-4.451714e+03	-4.477529e+02	5.979541e+01	1.339091e+00	1.642075e-01
1241000	-4.438481e+03	-4.356472e+02	5.696115e+01	1.073997e+00	1.648232e-01
1242000	-4.470590e+03	-4.612360e+02	6.326247e+01	1.061021e+00	1.518257e-01
1243000	-4.494394e+03	-3.108061e+02	3.400871e+01	1.277308e+00	2.923565e-01
1244000	-4.451319e+03	-3.836167e+02	4.597709e+01	1.127721e+00	1.784571e-01
1245000	-4.445491e+03	-5.123735e+02	7.790403e+01	1.186283e+00	1.119087e-01
1246000	-4.460994e+03	-3.182336e+02	3.503768e+01	1.507725e+00	2.770335e-01
1247000	-4.446219e+03	-4.802871e+02	6.833940e+01	1.232235e+00	1.214963e-01
1248000	-4.446357e+03	-3.384355e+02	3.815161e+01	1.134047e+00	2.110506e-01
1249000	-4.455641e+03	-4.055655e+02	5.027841e+01	1.361425e+00	1.772888e-01
1250000	-4.435219e+03	-3.728637e+02	4.394049e+01	1.361425e+00	1.884470e-01
1251000	-4.439616e+03	-3.297729e+02	3.681048e+01	1.122429e+00	2.290407e-01
1252000	-4.474726e+03	-3.460692e+02	3.935455e+01	1.258997e+00	2.215655e-01
1253000	-4.456088e+03	-3.398676e+02	3.826022e+01	1.878706e+00	2.476861e-01
1254000	-4.440761e+03	-4.926897e+02	7.193332e+01	1.077125e+00	1.243398e-01
1255000	-4.461019e+03	-3.546805e+02	4.072847e+01	1.565785e+00	2.462368e-01
1256000	-4.459753e+03	-3.365160e+02	3.781827e+01	1.336406e+00	2.242772e-01
1257000	-4.459846e+03	-3.006339e+02	3.252803e+01	1.847582e+00	2.750536e-01
1258000	-4.472882e+03	-2.756131e+02	2.939406e+01	1.251903e+00	2.750536e-01
1259000	-4.465490e+03	-2.610039e+02	2.768533e+01	1.067408e+00	2.860955e-01
1260000	-4.475332e+03	-3.139866e+02	3.449810e+01	1.008436e+00	2.582515e-01
1261000	-4.449491e+03	-2.958997e+02	3.199198e+01	1.121836e+00	2.556058e-01
1262000	-4.458614e+03	-3.317395e+02	3.700143e+01	1.838499e+00	2.376784e-01
1263000	-4.441937e+03	-3.954743e+02	4.829463e+01	1.049419e+00	1.811999e-01
1264000	-4.478731e+03	-2.831059e+02	3.029478e+01	1.471176e+00	3.159297e-01
1265000	-4.469313e+03	-2.454223e+02	2.596666e+01	9.109239e-01	3.154295e-01
1266000	-4.462622e+03	-2.884273e+02	3.101801e+01	1.105141e+00	2.816661e-01
1267000	-4.469328e+03	-2.449073e+02	2.587953e+01	1.204546e+00	3.174172e-01
1268000	-4.468849e+03	-3.011471e+02	3.264928e+01	1.463226e+00	2.908232e-01
1269000	-4.462405e+03	-3.190195e+02	3.518273e+01	1.295919e+00	2.830042e-01
1270000	-4.446184e+03	-3.515419e+02	4.024861e+01	1.295919e+00	2.385421e-01
1271000	-4.458402e+03	-3.902681e+02	4.722203e+01	1.295919e+00	1.849407e-01
1272000	-4.458742e+03	-3.643857e+02	4.247604e+01	1.097208e+00	2.320543e-01
1273000	-4.473080e+03	-4.257079e+02	5.463492e+01	1.291002e+00	1.718540e-01
1274000	-4.453301e+03	-4.168619e+02	5.266361e+01	1.388282e+00	1.593808e-01
1275000	-4.449101e+03	-4.264599e+02	5.485570e+01	1.061047e+00	1.525322e-01
1276000	-4.444441e+03	-5.227713e+02	8.132077e+01	1.026479e+00	1.200391e-01
1277000	-4.466347e+03	-5.063910e+02	7.600821e+01	1.256804e+00	1.219702e-01
1278000	-4.465009e+03	-2.838351e+02	3.042920e+01	1.133173e+00	2.977232e-01
1279000	-4.472237e+03	-2.418826e+02	2.555634e+01	1.203072e+00	3.238136e-01
1280000	-4.459715e+03	-2.063262e+02	2.199042e+01	1.769511e+00	4.275420e-01
1281000	-4.441687e+03	-1.723816e+02	1.909583e+01	1.705056e+00	4.872106e-01
1282000	-4.439881e+03	-1.918343e+02	2.070128e+01	1.784407e+00	4.192317e-01
1283000	-4.433816e+03	-1.776088e+02	1.956345e+01	1.127488e+00	4.447854e-01
1284000	-4.449058e+03	-1.903604e+02	2.061609e+01	1.300455e+00	4.372904e-01
1285000	-4.436379e+03	-1.522560e+02	1.759673e+01	1.187454e+00	4.817817e-01
1286000	-4.447615e+03	-1.731454e+02	1.919248e+01	1.257601e+00	4.963745e-01
1287000	-4.442172e+03	-1.735851e+02	1.925100e+01	9.668944e-01	4.907846e-01
1288000	-4.464960e+03	-9.325134e+01	1.376012e+01	1.099847e+00	5.416798e-01
1289000	-4.467284e+03	-1.557369e+02	1.786058e+01	1.099847e+00	5.763325e-01
1290000	-4.458808e+03	-1.732726e+02	1.920615e+01	1.213859e+00	5.351014e-01
1291000	-4.447280e+03	-1.383876e+02	1.659885e+01	1.313135e+00	5.166938e-01
1292000	-4.445928e+03	-1.639764e+02	1.848873e+01	1.050028e+00	5.140710e-01
1293000	-4.454436e+03	-1.961815e+02	2.114019e+01	1.094442e+00	4.663627e-01
1294000	-4.462533e+03	-1.835211e+02	2.005418e+01	1.094442e+00	4.499627e-01
1295000	-4.471946e+03	-1.754018e+02	1.937960e+01	1.186059e+00	4.972022e-01
1296000	-4.486171e+03	-1.706748e+02	1.896144e+01	1.692533e+00	5.032216e-01
1297000	-4.465780e+03	-1.560384e+02	1.785120e+01	1.527312e+00	5.146161e-01
1298000	-4.451840e+03	-4.911994e+02	7.136110e+01	1.544966e+00	1.235992e-01
1299000	-4.457013e+03	-1.663719e+02	1.868277e+01	9.412638e-01	4.359694e-01
1300000	-4.475326e+03	-1.922429e+02	2.081299e+01	9.010158e-01	4.090863e-01
1301000	-4.488455e+03	-2.066990e+02	2.209591e+01	9.927734e-01	4.059333e-01
1302000	-4.467513e+03	-2.018906e+02	2.165419e+01	1.034677e+00	4.077430e-01
1303000	-4.464000e+03	-2.274697e+02	2.402250e+01	1.674513e+00	4.079301e-01
1304000	-4.444281e+03	-2.102057e+02	2.241591e+01	1.045452e+00	3.909896e-01
1305000	-4.452765e+03	-1.931559e+02	2.086399e+01	1.226508e+00	3.909896e-01
1306000	-4.440921e+03	-1.221896e+02	1.553077e+01	1.051392e+00	6.195411e-01
1307000	-4.459246e+03	-1.081277e+02	1.463332e+01	1.245561e+00	6.483353e-01
1308000	-4.441699e+03	-7.498733e+01	1.274993e+01	1.084068e+00	6.804160e-01
1309000	-4.449621e+03	-1.226640e+02	1.555551e+01	1.144590e+00	6.042254e-01
1310000	-4.452187e+03	-2.835797e+02	3.040381e+01	1.078962e+00	2.767938e-01
1311000	-4.445921e+03	-1.517309e+02	1.752693e+01	1.615303e+00	6.056681e-01
1312000	-4.460572e+03	-1.032205e+02	1.434557e+01	1.093729e+00	6.119847e-01
1313000	-4.439152e+03	-1.026588e+02	1.431602e+01	1.025769e+00	6.535588e-01
1314000	-4.447675e+03	-3.334492e+02	3.740187e+01	9.462874e-01	2.200675e-01
1315000	-4.453930e+03	-1.267430e+02	1.581407e+01	1.274209e+00	5.468707e-01
1316000	-4.446360e+03	-1.456374e+02	1.711075e+01	1.282904e+00	4.954322e-01
1317000	-4.432072e+03	-1.963932e+02	2.115015e+01	1.193095e+00	4.804278e-01
1318000	-4.441220e+03	-2.037507e+02	2.179320e+01	1.357879e+00	4.370334e-01
1319000	-4.461221e+03	-1.743038e+02	1.926440e+01	1.518654e+00	4.471317e-01
1320000	-4.442159e+03	-4.086986e+02	5.095598e+01	1.240788e+00	1.697201e-01
1321000	-4.437619e+03	-2.312062e+02	2.443001e+01	1.366644e+00	3.739627e-01
1322000	-4.442206e+03	-2.432224e+02	2.574105e+01	8.103939e-01	3.366743e-01
1323000	-4.440930e+03	-2.507218e+02	2.652667e+01	1.076115e+00	3.430575e-01
1324000	-4.430148e+03	-3.472423e+02	3.959420e+01	9.632757e-01	2.051340e-01
1325000	-4.425751e+03	-1.816186e+02	1.989845e+01	1.062850e+00	4.283504e-01
1326000	-4.459361e+03	-3.295988e+02	3.672776e+01	1.492042e+00	2.597156e-01
1327000	-4.459748e+03	-4.361784e+02	5.700474e+01	1.418712e+00	1.844782e-01
1328000	-4.433926e+03	-2.338171e+02	2.467976e+01	1.531879e+00	4.156231e-01
1329000	-4.443377e+03	-1.887758e+02	2.049479e+01	1.132570e+00	4.458011e-01
1330000	-4.454413e+03	-1.624594e+02	1.832692e+01	1.641270e+00	6.002499e-01
1331000	-4.451435e+03	-1.633148e+02	1.842669e+01	1.194557e+00	4.819136e-01
1332000	-4.464705e+03	-1.374127e+02	1.652974e+01	1.338153e+00	5.705118e-01
1333000	-4.442081e+03	-1.277045e+02	1.587276e+01	1.348114e+00	6.060723e-01
1334000	-4.455112e+03	-1.290025e+02	1.598642e+01	9.366738e-01	5.981962e-01
1335000	-4.447515e+03	-9.261705e+01	1.371042e+01	1.331595e+00	6.697921e-01
1336000	-4.439018e+03	-9.203558e+01	1.368249e+01	1.238289e+00	6.699335e-01
1337000	-4.443992e+03	-7.985466e+01	1.300027e+01	1.298537e+00	6.646073e-01
1338000	-4.447927e+03	-7.085346e+01	1.252555e+01	1.198287e+00	7.533589e-01
1339000	-4.465143e+03	-3.346630e+01	1.071302e+01	1.194313e+00	8.259139e-01
1340000	-4.473001e+03	-4.635904e+00	9.513105e+00	7.558702e-01	8.606144e-01
1341000	-4.470708e+03	-5.004114e+01	1.145170e+01	1.826007e+00	8.755827e-01
1342000	-4.465247e+03	-5.197341e+01	1.156058e+01	1.495185e+00	8.468952e-01
1343000	-4.460668e+03	1.852123e+01	8.625470e+00	9.998164e-01	1.026952e+00
1344000	-4.453088e+03	-1.962053e+01	1.011646e+01	1.044674e+00	9.312072e-01
1345000	-4.454326e+03	1.701662e+01	8.672544e+00	1.204345e+00	9.598148e-01
1346000	-4.463162e+03	-3.438088e+01	1.076414e+01	9.708478e-01	8.740909e-01
1347000	-4.471360e+03	-9.857403e+01	1.405073e+01	1.419288e+00	7.569223e-01
1348000	-4.468545e+03	-8.604461e+01	1.335234e+01	1.093612e+00	7.347620e-01
1349000	-4.453480e+03	-1.205043e+02	1.542494e+01	1.004028e+00	5.659374e-01
1350000	-4.451290e+03	-1.775121e+02	1.957900e+01	8.400514e-01	4.692032e-01
1351000	-4.458847e+03	-1.288852e+02	1.596209e+01	1.184332e+00	5.684654e-01
1352000	-4.472217e+03	-7.700991e+01	1.286261e+01	1.001141e+00	6.225283e-01
1353000	-4.463528e+03	-1.110464e+02	1.479382e+01	1.551997e+00	6.465589e-01
1354000	-4.458062e+03	-9.767258e+01	1.400498e+01	1.298586e+00	6.465589e-01
1355000	-4.462070e+03	-7.873462e+01	1.293249e+01	1.429511e+00	6.637534e-01
1356000	-4.464526e+03	-2.700200e+01	1.041898e+01	1.383236e+00	7.619741e-01
1357000	-4.464792e+03	-3.400513e+01	1.072239e+01	1.524166e+00	8.250566e-01
1358000	-4.456740e+03	-2.967418e+01	1.053913e+01	1.314424e+00	8.516012e-01
1359000	-4.469574e+03	-3.179846e+01	1.062822e+01	1.426514e+00	9.014850e-01
1360000	-4.463410e+03	-3.852501e+00	9.464722e+00	1.190858e+00	9.545754e-01
1361000	-4.476375e+03	-7.263085e+00	9.601248e+00	1.179222e+00	9.684358e-01
1362000	-4.465376e+03	1.835173e+01	8.631480e+00	1.002938e+00	1.213529e+00
1363000	-4.430214e+03	3.817696e+01	7.943910e+00	1.002938e+00	1.121917e+00
1364000	-4.466302e+03	1.331441e+01	8.819761e+00	8.856803e-01	1.000000e+00
1365000	-4.467146e+03	-1.134924e+02	1.497924e+01	1.015018e+00	6.629951e-01
1366000	-4.466255e+03	-9.185109e+01	1.369271e+01	8.751459e-01	5.747106e-01
1367000	-4.459531e+03	-1.780145e+02	1.958514e+01	1.267379e+00	4.983266e-01
1368000	-4.462428e+03	-1.413432e+02	1.679893e+01	1.397190e+00	5.507919e-01
1369000	-4.457019e+03	-1.293512e+02	1.596501e+01	1.606438e+00	5.946856e-01
1370000	-4.456250e+03	-1.517378e+02	1.754712e+01	1.346231e+00	5.019632e-01
1371000	-4.449429e+03	-1.578635e+02	1.797193e+01	1.736077e+00	5.088268e-01
1372000	-4.460195e+03	-1.711532e+02	1.900724e+01	1.592116e+00	5.009734e-01
1373000	-4.472859e+03	-2.100755e+02	2.231428e+01	2.006970e+00	4.830237e-01
1374000	-4.463260e+03	-4.405857e+02	5.812682e+01	1.074544e+00	1.540792e-01
1375000	-4.454645e+03	-4.277969e+02	5.511363e+01	1.255884e+00	1.519921e-01
1376000	-4.452366e+03	-2.696629e+02	2.870851e+01	9.867879e-01	2.755897e-01
1377000	-4.453314e+03	-2.928691e+02	3.162093e+01	9.048796e-01	2.652762e-01
1378000	-4.461160e+03	-2.151365e+02	2.289513e+01	8.938638e-01	3.113740e-01
1379000	-4.454482e+03	-2.789883e+02	2.983687e+01	1.024154e+00	2.985406e-01
1380000	-4.458257e+03	-2.204803e+02	2.336966e+01	1.307764e+00	3.711854e-01
1381000	-4.460935e+03	-1.906310e+02	2.062669e+01	1.447748e+00	4.527765e-01
1382000	-4.436879e+03	-2.207884e+02	2.341857e+01	1.113403e+00	4.034076e-01
1383000	-4.449274e+03	-2.163616e+02	2.295614e+01	1.479433e+00	4.343395e-01
1384000	-4.454889e+03	-2.417744e+02	2.553276e+01	1.316904e+00	3.781106e-01
1385000	-4.457621e+03	-3.782401e+02	4.499480e+01	9.892254e-01	1.740292e-01
1386000	-4.450051e+03	-2.092216e+02	2.231211e+01	1.176452e+00	3.930560e-01
1387000	-4.443183e+03	-2.117043e+02	2.249165e+01	1.733668e+00	4.071597e-01
1388000	-4.431077e+03	-3.463606e+02	3.939474e+01	1.303443e+00	2.437078e-01
1389000	-4.461538e+03	-1.680392e+02	1.880525e+01	1.041090e+00	4.348209e-01
1390000	-4.471679e+03	-2.611579e+02	2.765282e+01	1.504244e+00	3.640316e-01
1391000	-4.457899e+03	-2.295246e+02	2.426398e+01	1.324615e+00	4.173110e-01
1392000	-4.449010e+03	-2.379731e+02	2.516962e+01	9.612115e-01	3.884424e-01
1393000	-4.446409e+03	-2.005193e+02	2.151407e+01	1.222385e+00	4.716047e-01
1394000	-4.448714e+03	-2.379317e+02	2.516156e+01	9.967474e-01	3.388147e-01
1395000	-4.456221e+03	-1.921741e+02	2.078070e+01	1.205069e+00	4.103304e-01
1396000	-4.439007e+03	-2.804208e+02	2.998329e+01	1.276930e+00	3.007770e-01
1397000	-4.457556e+03	-1.860965e+02	2.025554e+01	1.271898e+00	4.457868e-01
1398000	-4.450874e+03	-1.536038e+02	1.772258e+01	8.265947e-01	5.092352e-01
1399000	-4.432806e+03	-1.630370e+02	1.839367e+01	1.346949e+00	5.102264e-01
1400000	-4.449702e+03	-2.092637e+02	2.232498e+01	1.079935e+00	4.050529e-01
1401000	-4.449299e+03	-4.419481e+02	5.837733e+01	1.388393e+00	1.818391e-01
1402000	-4.434042e+03	-3.206097e+02	3.544078e+01	1.121038e+00	2.614733e-01
1403000	-4.451704e+03	-2.692424e+02	2.864754e+01	1.078361e+00	3.017422e-01
1404000	-4.451707e+03	-2.535277e+02	2.683448e+01	1.105470e+00	3.137422e-01
1405000	-4.451136e+03	-3.708777e+02	4.365887e+01	9.339379e-01	2.083920e-01
1406000	-4.449725e+03	-2.972011e+02	3.216576e+01	1.116514e+00	2.626324e-01
1407000	-4.448083e+03	-2.242408e+02	2.372770e+01	1.413749e+00	3.630769e-01
1408000	-4.432843e+03	-3.739320e+02	4.413397e+01	1.364717e+00	2.007720e-01
1409000	-4.443468e+03	-2.108789e+02	2.243625e+01	1.500657e+00	4.057362e-01
1410000	-4.439880e+03	-4.113482e+02	5.153711e+01	1.133376e+00	1.700281e-01
1411000	-4.455981e+03	-1.786253e+02	1.960531e+01	1.631063e+00	5.156185e-01
1412000	-4.451954e+03	-1.547305e+02	1.774330e+01	1.673112e+00	5.478569e-01
1413000	-4.437315e+03	-3.342703e+02	3.752589e+01	9.671288e-01	2.387568e-01
1414000	-4.443315e+03	-1.316484e+02	1.614407e+01	1.231290e+00	5.634872e-01
1415000	-4.442375e+03	-1.167011e+02	1.516951e+01	1.200549e+00	5.674741e-01
1416000	-4.442114e+03	-3.511795e+02	4.023946e+01	9.885525e-01	2.244265e-01
1417000	-4.446744e+03	-1.680569e+02	1.880365e+01	1.079299e+00	4.617387e-01
1418000	-4.457429e+03	-1.701876e+02	1.896179e+01	1.200877e+00	4.992204e-01
1419000	-4.447331e+03	-4.288406e+02	5.538663e+01	1.096235e+00	1.930144e-01
1420000	-4.450074e+03	-2.276376e+02	2.407114e+01	1.356110e+00	3.910950e-01
1421000	-4.468836e+03	-2.071440e+02	2.209409e+01	1.457567e+00	4.263931e-01
1422000	-4.458949e+03	-4.495355e+02	6.020304e+01	1.463928e+00	1.497168e-01
1423000	-4.474882e+03	-2.653429e+02	2.815852e+01	1.325608e+00	3.457795e-01
1424000	-4.466749e+03	-2.667973e+02	2.834726e+01	1.171146e+00	3.205005e-01
1425000	-4.478199e+03	-3.039707e+02	3.304028e+01	1.414395e+00	3.032469e-01
1426000	-4.483713e+03	-3.007710e+02	3.258700e+01	1.547675e+00	2.951426e-01
1427000	-4.468247e+03	-3.166022e+02	3.480686e+01	1.472571e+00	2.728516e-01
1428000	-4.453749e+03	-3.241245e+02	3.600184e+01	8.415223e-01	2.396028e-01
1429000	-4.459891e+03	-3.650583e+02	4.256702e+01	1.251418e+00	2.115093e-01
1430000	-4.440084e+03	-2.906300e+02	3.120521e+01	1.857072e+00	3.039781e-01
1431000	-4.463873e+03	-2.816097e+02	3.016064e+01	1.044464e+00	2.940237e-01
1432000	-4.467777e+03	-2.646789e+02	2.808446e+01	1.295756e+00	3.018051e-01
1433000	-4.467669e+03	-2.831078e+02	3.030050e+01	1.427505e+00	3.113359e-01
1434000	-4.463401e+03	-3.730064e+02	4.397887e+01	1.292573e+00	1.981839e-01
1435000	-4.490210e+03	-3.719445e+02	4.379241e+01	1.260454e+00	2.112117e-01
1436000	-4.460867e+03	-3.618747e+02	4.201954e+01	1.203433e+00	1.969568e-01
1437000	-4.463094e+03	-3.566395e+02	4.110598e+01	1.291154e+00	2.072161e-01
1438000	-4.461282e+03	-3.724008e+02	4.386429e+01	1.319214e+00	1.894830e-01
1439000	-4.456932e+03	-4.009308e+02	4.936272e+01	1.192853e+00	1.954369e-01
1440000	-4.466805e+03	-3.675847e+02	4.298823e+01	1.392204e+00	2.227866e-01
1441000	-4.457379e+03	-3.531765e+02	4.056075e+01	1.060626e+00	2.115454e-01
1442000	-4.459023e+03	-3.487918e+02	3.981964e+01	1.138939e+00	2.181962e-01
1443000	-4.468588e+03	-3.370932e+02	3.790147e+01	1.382267e+00	2.416186e-01
1444000	-4.454658e+03	-2.979379e+02	3.220846e+01	1.533299e+00	2.817173e-01
1445000	-4.458540e+03	-3.563325e+02	4.107239e+01	1.182048e+00	2.243229e-01
1446000	-4.449023e+03	-3.944187e+02	4.800807e+01	1.438882e+00	2.141190e-01
1447000	-4.447230e+03	-3.852225e+02	4.631421e+01	9.611225e-01	2.358615e-01
1448000	-4.451343e+03	-2.491528e+02	2.638429e+01	8.021968e-01	3.477191e-01
1449000	-4.451171e+03	-3.483290e+02	3.978542e+01	8.841577e-01	2.103300e-01
1450000	-4.458300e+03	-2.269352e+02	2.400490e+01	1.316095e+00	4.099962e-01
1451000	-4.461020e+03	-2.163230e+02	2.296806e+01	1.316095e+00	3.996226e-01
1452000	-4.443900e+03	-2.576998e+02	2.727924e+01	1.320772e+00	3.864558e-01
1453000	-4.442166e+03	-2.013133e+02	2.160409e+01	1.013635e+00	4.439277e-01
1454000	-4.433354e+03	-1.601962e+02	1.819774e+01	1.074536e+00	5.000062e-01
1455000	-4.443309e+03	-1.428589e+02	1.692760e+01	1.083985e+00	5.042763e-01
1456000	-4.454995e+03	-1.472360e+02	1.721502e+01	1.425065e+00	5.806876e-01
1457000	-4.461772e+03	-1.810522e+02	1.976888e+01	2.064216e+00	5.453107e-01
1458000	-4.459810e+03	-1.175884e+02	1.522432e+01	1.223950e+00	5.865831e-01
1459000	-4.448877e+03	-5.929050e+01	1.193341e+01	1.220570e+00	6.798294e-01
1460000	-4.454734e+03	-1.029715e+02	1.433232e+01	1.066003e+00	6.473982e-01
1461000	-4.452823e+03	-1.130985e+02	1.492562e+01	1.479912e+00	6.365413e-01
1462000	-4.435397e+03	-6.323548e+01	1.213786e+01	1.102035e+00	8.383132e-01
1463000	-4.436265e+03	-5.733122e+01	1.184193e+01	1.102035e+00	7.258374e-01
1464000	-4.427261e+03	-3.740619e+01	1.088456e+01	1.336283e+00	7.719688e-01
1465000	-4.441676e+03	-7.854493e+01	1.293764e+01	1.144399e+00	7.071188e-01
1466000	-4.443119e+03	-2.120967e+01	1.014743e+01	1.903198e+00	9.557642e-01
1467000	-4.450878e+03	-3.586693e+01	1.082633e+01	1.079656e+00	7.831266e-01
1468000	-4.448358e+03	-8.852055e+01	1.349543e+01	1.018204e+00	6.024088e-01
1469000	-4.460712e+03	-1.186926e+02	1.530014e+01	1.138268e+00	6.167385e-01
1470000	-4.460402e+03	-1.067476e+02	1.455574e+01	1.138268e+00	6.883663e-01
1471000	-4.472932e+03	-1.352135e+02	1.639567e+01	1.090625e+00	6.409362e-01
1472000	-4.467506e+03	-2.917785e+01	1.053027e+01	1.019173e+00	9.125687e-01
1473000	-4.445018e+03	-3.164290e+01	1.063230e+01	1.179139e+00	8.893479e-01
1474000	-4.453694e+03	-5.862388e+01	1.189813e+01	1.262079e+00	7.615459e-01
1475000	-4.448659e+03	-4.161652e+01	1.107774e+01	1.340329e+00	7.414066e-01
1476000	-4.453308e+03	-2.055745e+01	1.014413e+01	1.328896e+00	8.824203e-01
1477000	-4.433831e+03	-4.128421e+01	1.106519e+01	1.279180e+00	8.140875e-01
1478000	-4.437681e+03	-2.552479e+01	1.037178e+01	9.912571e-01	9.246274e-01
1479000	-4.421396e+03	1.160145e+01	8.870985e+00	1.215234e+00	1.099635e+00
1480000	-4.434052e+03	-2.551966e+01	1.035751e+01	1.315237e+00	9.847931e-01
1481000	-4.438016e+03	3.565021e+01	8.010611e+00	1.533007e+00	1.000000e+00
1482000	-4.446194e+03	2.428714e+01	8.420093e+00	9.898956e-01	9.362332e-01
1483000	-4.459943e+03	1.750682e+00	9.256066e+00	9.141049e-01	8.424879e-01
1484000	-4.460577e+03	-8.737335e+01	1.340053e+01	1.560148e+00	6.650761e-01
1485000	-4.462304e+03	-6.648734e+01	1.229483e+01	1.280203e+00	7.261298e-01
1486000	-4.458863e+03	-9.087370e+01	1.361955e+01	1.180126e+00	6.862349e-01
1487000	-4.448367e+03	-1.461712e+02	1.713479e+01	1.480239e+00	5.269913e-01
1488000	-4.459738e+03	-1.352076e+02	1.638954e+01	1.174443e+00	5.269913e-01
1489000	-4.471942e+03	-2.016409e+02	2.162231e+01	1.138762e+00	4.824735e-01
1490000	-4.460987e+03	-1.994994e+02	2.141883e+01	1.267976e+00	4.449866e-01
1491000	-4.455600e+03	-2.250290e+02	2.381458e+01	1.323406e+00	4.042490e-01
1492000	-4.469846e+03	-1.149339e+02	1.505892e+01	1.185902e+00	5.529675e-01
1493000	-4.450087e+03	-8.899490e+01	1.352314e+01	1.001682e+00	6.065720e-01
1494000	-4.451398e+03	-6.960354e+01	1.246377e+01	1.131336e+00	7.113474e-01
1495000	-4.454849e+03	-7.729881e-01	9.362415e+00	7.081934e-01	9.568660e-01
1496000	-4.448975e+03	-4.731296e+02	6.628525e+01	1.543633e+00	1.405925e-01
1497000	-4.472869e+03	-4.069358e+02	5.056416e+01	1.354336e+00	1.883966e-01
1498000	-4.454263e+03	-3.314138e+01	1.070728e+01	9.975200e-01	7.872703e-01
1499000	-4.438608e+03	-3.307949e+01	1.069764e+01	1.150962e+00	8.154475e-01
1500000	-4.440581e+03	-2.948043e+01	1.053996e+01	1.101879e+00	7.765786e-01
1501000	-4.441402e+03	-6.051677e+01	1.200070e+01	1.101879e+00	8.137302e-01
1502000	-4.462382e+03	-3.469742e+01	1.075933e+01	1.394241e+00	7.815240e-01
1503000	-4.446433e+03	-4.345166e+01	1.115919e+01	1.423882e+00	8.315961e-01
1504000	-4.438612e+03	-3.091658e+01	1.059829e+01	1.218748e+00	8.850529e-01
1505000	-4.471856e+03	-2.077754e+02	2.214744e+01	1.509672e+00	4.054951e-01
1506000	-4.455905e+03	-6.196226e+01	1.205923e+01	1.383597e+00	8.982080e-01
1507000	-4.457570e+03	-6.241594e+01	1.209372e+01	1.154114e+00	7.871666e-01
1508000	-4.456724e+03	-3.310515e+01	1.068608e+01	1.435277e+00	8.759907e-01
1509000	-4.453607e+03	2.187428e+01	8.499032e+00	1.174006e+00	9.700994e-01
1510000	-4.453136e+03	2.268730e+01	8.475675e+00	1.018306e+00	1.044349e+00
1511000	-4.446430e+03	6.739305e+00	9.048405e+00	1.346613e+00	1.098177e+00
1512000	-4.466877e+03	-6.640332e+01	1.228893e+01	1.310830e+00	7.397188e-01
1513000	-4.461506e+03	-3.004957e+01	1.057698e+01	8.329820e-01	7.263425e-01
1514000	-4.457748e+03	-7.492430e+01	1.271976e+01	1.587892e+00	6.876040e-01
1515000	-4.476495e+03	-1.246202e+02	1.568896e+01	1.054323e+00	5.819756e-01
1516000	-4.451542e+03	-2.303810e+02	2.437475e+01	1.086004e+00	4.310452e-01
1517000	-4.446445e+03	-2.556567e+02	2.708563e+01	9.921206e-01	3.245576e-01
1518000	-4.442432e+03	-8.233054e+01	1.313631e+01	1.283280e+00	7.258023e-01
1519000	-4.429562e+03	-7.104418e+01	1.253365e+01	1.234405e+00	7.399750e-01
1520000	-4.447678e+03	-1.028871e+02	1.432306e+01	1.136405e+00	5.967275e-01
1521000	-4.460889e+03	-1.873576e+02	2.036348e+01	1.257201e+00	4.833839e-01
1522000	-4.442746e+03	-1.735411e+02	1.921528e+01	1.368399e+00	4.847240e-01
1523000	-4.458876e+03	-3.275545e+02	3.650427e+01	9.227596e-01	2.564896e-01
1524000	-4.467823e+03	-1.678726e+02	1.877673e+01	1.238632e+00	5.158450e-01
1525000	-4.473329e+03	-3.424011e+02	3.881460e+01	9.329020e-01	2.254124e-01
1526000	-4.452217e+03	-2.164036e+02	2.297083e+01	1.367807e+00	3.838357e-01
1527000	-4.463918e+03	-3.964501e+01	1.099149e+01	1.237818e+00	7.317774e-01
1528000	-4.450831e+03	-8.230054e+01	1.313628e+01	1.253745e+00	7.104942e-01
1529000	-4.451647e+03	-5.700463e+01	1.183058e+01	1.004731e+00	7.194601e-01
1530000	-4.467511e+03	-5.982784e+01	1.193573e+01	1.711379e+00	7.655280e-01
1531000	-4.452102e+03	-6.468516e+01	1.221137e+01	1.107469e+00	7.520132e-01
1532000	-4.483149e+03	-2.553190e+01	1.034854e+01	1.534698e+00	8.419784e-01
1533000	-4.457751e+03	-2.825848e+01	1.048111e+01	1.218469e+00	8.445150e-01
1534000	-4.450908e+03	-4.797878e+01	1.137792e+01	1.309308e+00	8.898322e-01
1535000	-4.455084e+03	-7.256813e+01	1.261184e+01	1.270306e+00	6.510325e-01
1536000	-4.449483e+03	-4.872096e+01	1.140712e+01	1.438421e+00	7.945483e-01
1537000	-4.449991e+03	-1.322210e+02	1.619385e+01	1.066065e+00	6.671404e-01
1538000	-4.448267e+03	-5.143791e+01	1.155900e+01	9.923061e-01	7.855927e-01
1539000	-4.469934e+03	-3.411434e+01	1.074381e+01	1.156206e+00	8.256166e-01
1540000	-4.475507e+03	-1.087639e+02	1.466267e+01	1.401806e+00	7.360375e-01
1541000	-4.467927e+03	-7.989112e+01	1.302230e+01	9.299037e-01	7.114158e-01
1542000	-4.449095e+03	-6.230952e+01	1.207985e+01	1.322113e+00	7.795514e-01
1543000	-4.475957e+03	-2.666239e+00	9.427159e+00	9.547947e-01	9.700135e-01
1544000	-4.431671e+03	-9.551282e+01	1.389236e+01	1.071685e+00	7.307364e-01
1545000	-4.462410e+03	-1.159198e+01	9.776137e+00	1.194429e+00	8.836916e-01
1546000	-4.458526e+03	-1.440847e+02	1.697713e+01	1.609447e+00	5.237350e-01
1547000	-4.460948e+03	-1.316875e+02	1.612704e+01	1.523259e+00	6.704259e-01
1548000	-4.455114e+03	-1.072307e+02	1.457460e+01	1.311306e+00	6.848955e-01
1549000	-4.444087e+03	-2.740972e+02	2.924843e+01	9.326170e-01	3.160788e-01
1550000	-4.464382e+03	-1.665747e+02	1.866646e+01	1.353482e+00	5.180122e-01
1551000	-4.474912e+03	-1.246894e+02	1.568337e+01	1.208849e+00	5.845014e-01
1552000	-4.483817e+03	-1.380171e+02	1.658356e+01	1.163567e+00	5.726297e-01
1553000	-4.437308e+03	-3.246716e+02	3.598151e+01	1.525027e+00	2.624263e-01
1554000	-4.476489e+03	-2.618156e+02	2.771962e+01	1.581040e+00	3.467014e-01
1555000	-4.448853e+03	-3.110480e+02	3.408796e+01	9.573163e-01	2.600305e-01
1556000	-4.476408e+03	-2.873995e+02	3.088727e+01	1.095660e+00	3.105485e-01
1557000	-4.483942e+03	-2.820464e+02	3.024045e+01	8.442130e-01	3.028106e-01
1558000	-4.458429e+03	-2.596069e+02	2.755350e+01	8.195884e-01	3.131322e-01
1559000	-4.462882e+03	-1.934443e+02	2.086099e+01	1.549353e+00	4.902921e-01
1560000	-4.462595e+03	-1.745748e+02	1.927501e+01	1.657483e+00	4.887902e-01
1561000	-4.449779e+03	-2.678542e+02	2.840688e+01	1.722050e+00	3.145360e-01
1562000	-4.455007e+03	-2.332051e+02	2.464087e+01	1.299064e+00	3.970972e-01
1563000	-4.469657e+03	-3.364162e+02	3.784192e+01	1.085538e+00	2.582954e-01
1564000	-4.457932e+03	-1.431418e+02	1.692834e+01	1.356285e+00	5.001499e-01
1565000	-4.472900e+03	-1.729962e+02	1.916846e+01	1.408787e+00	5.151167e-01
1566000	-4.484035e+03	-1.722008e+02	1.910892e+01	1.359798e+00	5.668448e-01
1567000	-4.487300e+03	-1.506595e+02	1.749576e+01	9.705673e-01	5.761594e-01
1568000	-4.482731e+03	-1.283981e+02	1.594576e+01	9.424547e-01	5.717573e-01
1569000	-4.473645e+03	-1.241398e+02	1.565627e+01	1.073558e+00	6.463085e-01
1570000	-4.464632e+03	-1.319217e+02	1.613997e+01	1.565386e+00	5.954185e-01
1571000	-4.445630e+03	-3.296677e+02	3.679103e+01	1.144880e+00	2.672288e-01
1572000	-4.456537e+03	-2.328941e+02	2.462712e+01	1.122256e+00	3.785462e-01
1573000	-4.447288e+03	-3.037886e+02	3.303755e+01	1.252262e+00	2.802323e-01
1574000	-4.453590e+03	-3.220068e+02	3.567041e+01	9.580157e-01	2.500925e-01
1575000	-4.445707e+03	-2.809549e+02	3.005581e+01	1.228844e+00	2.960803e-01
1576000	-4.460418e+03	-3.248680e+02	3.608625e+01	1.019179e+00	2.429408e-01
1577000	-4.452628e+03	-3.983658e+02	4.880134e+01	1.406164e+00	1.774940e-01
1578000	-4.455899e+03	-3.708106e+02	4.363283e+01	1.011361e+00	2.039205e-01
1579000	-4.449382e+03	-3.286396e+02	3.659506e+01	1.407510e+00	2.717346e-01
1580000	-4.451458e+03	-2.887313e+02	3.105818e+01	1.097024e+00	3.068400e-01
1581000	-4.454937e+03	-3.134451e+02	3.440190e+01	1.141149e+00	2.565290e-01
1582000	-4.470279e+03	-3.356569e+02	3.764624e+01	1.579657e+00	2.282652e-01
1583000	-4.456757e+03	-3.019737e+02	3.282212e+01	1.015853e+00	2.519956e-01
1584000	-4.447705e+03	-2.639973e+02	2.803049e+01	1.077433e+00	3.073592e-01
1585000	-4.447025e+03	-2.940317e+02	3.173942e+01	1.165426e+00	3.144198e-01
1586000	-4.443555e+03	-2.344675e+02	2.475958e+01	1.405745e+00	3.627242e-01
1587000	-4.429817e+03	-2.054418e+02	2.196129e+01	1.203512e+00	4.156760e-01
1588000	-4.462651e+03	-1.824082e+02	1.990597e+01	1.761652e+00	4.335578e-01
1589000	-4.443258e+03	-3.452725e+02	3.915345e+01	1.701680e+00	2.241830e-01
1590000	-4.456153e+03	-2.129538e+02	2.262557e+01	1.556891e+00	3.884316e-01
1591000	-4.447239e+03	-2.206889e+02	2.339437e+01	1.262369e+00	3.949760e-01
1592000	-4.460284e+03	-1.810045e+02	1.981688e+01	1.434535e+00	4.201931e-01
1593000	-4.470478e+03	-2.241125e+02	2.370898e+01	1.475269e+00	3.650051e-01
1594000	-4.461053e+03	-1.853920e+02	2.017907e+01	1.475269e+00	4.285800e-01
1595000	-4.454034e+03	-1.807420e+02	1.979673e+01	1.416138e+00	4.897235e-01
1596000	-4.428136e+03	-1.264978e+02	1.581581e+01	1.002695e+00	4.670744e-01
1597000	-4.428440e+03	-1.446571e+02	1.706889e+01	8.897352e-01	4.698059e-01
1598000	-4.444562e+03	-2.522639e+02	2.666827e+01	1.336981e+00	3.324026e-01
1599000	-4.457589e+03	-1.931719e+02	2.089262e+01	9.132477e-01	3.865492e-01
1600000	-4.455467e+03	-2.012364e+02	2.156513e+01	1.370206e+00	4.320147e-01
1601000	-4.449386e+03	-8.300951e+01	1.316084e+01	1.515690e+00	6.808224e-01
1602000	-4.491130e+03	-6.014713e+01	1.198007e+01	1.143751e+00	8.308129e-01
1603000	-4.483821e+03	-4.903330e+00	9.497379e+00	1.418633e+00	9.170602e-01
1604000	-4.470023e+03	-4.373395e+01	1.118338e+01	1.188411e+00	7.300119e-01
1605000	-4.450197e+03	-2.514702e+02	2.660020e+01	1.158337e+00	3.511462e-01
1606000	-4.454752e+03	-2.463482e+02	2.603513e+01	1.203116e+00	3.294861e-01
1607000	-4.477840e+03	-1.744137e+02	1.931993e+01	9.378449e-01	4.402139e-01
1608000	-4.469496e+03	-1.624700e+02	1.836120e+01	1.203559e+00	4.605677e-01
1609000	-4.459983e+03	-2.060133e+02	2.199463e+01	1.410678e+00	4.535698e-01
1610000	-4.441990e+03	-2.173266e+02	2.303696e+01	1.599936e+00	3.677159e-01
1611000	-4.437567e+03	-3.294418e+02	3.669135e+01	1.574710e+00	2.381214e-01
1612000	-4.459672e+03	-2.124327e+02	2.260742e+01	1.228634e+00	3.852825e-01
1613000	-4.461302e+03	-2.075007e+02	2.217920e+01	8.907713e-01	4.493400e-01
1614000	-4.454966e+03	-1.323490e+02	1.619614e+01	1.160273e+00	5.164680e-01
1615000	-4.455934e+03	-1.055571e+02	1.449021e+01	1.028249e+00	5.769416e-01
1616000	-4.454721e+03	-1.126927e+02	1.493776e+01	8.793841e-01	5.497753e-01
1617000	-4.457584e+03	-1.130228e+02	1.494386e+01	1.111743e+00	6.027175e-01
1618000	-4.452364e+03	-1.264665e+02	1.577321e+01	1.617562e+00	5.819510e-01
1619000	-4.453488e+03	-1.229617e+02	1.554585e+01	1.591015e+00	5.965306e-01
1620000	-4.458647e+03	-5.574373e+01	1.176706e+01	1.031489e+00	7.246113e-01
1621000	-4.451747e+03	-3.576756e+01	1.081631e+01	1.201707e+00	8.365978e-01
1622000	-4.458068e+03	1.575654e+01	8.709647e+00	1.444681e+00	1.000000e+00
1623000	-4.451766e+03	-5.730459e+01	1.184662e+01	9.805774e-01	6.507955e-01
1624000	-4.456155e+03	-6.227958e+01	1.204423e+01	1.998632e+00	7.719742e-01
1625000	-4.451044e+03	-2.979068e+02	3.221343e+01	1.464972e+00	2.766211e-01
1626000	-4.446553e+03	1.230649e+01	8.850462e+00	1.063525e+00	1.000000e+00
1627000	-4.444988e+03	3.819445e+00	9.154174e+00	1.489990e+00	1.062703e+00
1628000	-4.448854e+03	-1.479410e+01	9.903089e+00	1.313092e+00	8.989947e-01
1629000	-4.453459e+03	-4.258690e+01	1.111405e+01	1.528410e+00	8.540376e-01
1630000	-4.444343e+03	-3.165613e+01	1.062837e+01	1.280715e+00	8.540376e-01
1631000	-4.447152e+03	3.477662e-01	9.296300e+00	1.280715e+00	1.000000e+00
1632000	-4.461160e+03	2.458583e+01	8.385595e+00	1.671791e+00	1.000000e+00
1633000	-4.451376e+03	-4.716149e+01	1.134196e+01	1.248884e+00	8.324557e-01
1634000	-4.441405e+03	1.111144e+01	8.870708e+00	1.712710e+00	1.000000e+00
1635000	-4.467299e+03	-5.989588e+01	1.194703e+01	1.553140e+00	8.216502e-01
1636000	-4.464572e+03	-5.132761e+01	1.154390e+01	1.194716e+00	8.002166e-01
1637000	-4.450451e+03	-2.761886e+01	1.045758e+01	1.116164e+00	9.155609e-01
1638000	-4.492564e+03	-2.542738e-01	9.337681e+00	8.215497e-01	1.000000e+00
1639000	-4.470770e+03	4.013142e+00	9.170931e+00	8.593533e-01	1.000000e+00
1640000	-4.470543e+03	-2.390957e+01	1.030430e+01	9.364512e-01	9.714412e-01
1641000	-4.473712e+03	4.098278e+01	7.837223e+00	1.425788e+00	1.147900e+00
1642000	-4.472727e+03	-4.883655e+00	9.501062e+00	1.306325e+00	1.000000e+00
1643000	-4.465147e+03	6.156816e+00	9.062059e+00	1.568871e+00	1.000000e+00
1644000	-4.470352e+03	-1.894618e+02	2.052354e+01	1.481959e+00	4.967012e-01
1645000	-4.448948e+03	-6.663801e+01	1.230285e+01	1.274779e+00	7.458830e-01
1646000	-4.471962e+03	-1.159980e+02	1.509419e+01	1.689670e+00	6.652643e-01
1647000	-4.444360e+03	-6.221719e+01	1.209042e+01	1.020607e+00	7.587790e-01
1648000	-4.449229e+03	-4.788566e+01	1.138723e+01	1.020607e+00	7.901718e-01
1649000	-4.451221e+03	-8.388986e+01	1.323521e+01	1.047614e+00	5.964545e-01
1650000	-4.455692e+03	-1.357561e+02	1.643057e+01	1.123751e+00	5.354679e-01
1651000	-4.473069e+03	-1.028476e+02	1.431580e+01	1.218219e+00	5.737968e-01
1652000	-4.461201e+03	-1.393707e+02	1.668657e+01	1.033049e+00	5.651320e-01
1653000	-4.452054e+03	-1.242124e+02	1.564696e+01	1.288721e+00	5.799722e-01
1654000	-4.464974e+03	-9.591759e+01	1.392060e+01	9.903524e-01	6.310777e-01
1655000	-4.455417e+03	-1.146896e+02	1.503787e+01	1.276630e+00	6.299629e-01
1656000	-4.448002e+03	-1.542686e+02	1.776703e+01	8.907270e-01	5.243081e-01
1657000	-4.447546e+03	-5.949137e+01	1.194455e+01	1.198236e+00	8.120117e-01
1658000	-4.453267e+03	-6.353416e+01	1.212855e+01	1.584405e+00	8.599150e-01
1659000	-4.448161e+03	-5.045231e+01	1.148173e+01	1.610712e+00	7.690409e-01
1660000	-4.438163e+03	-1.104346e+02	1.476733e+01	1.369373e+00	5.955824e-01
1661000	-4.439294e+03	-1.278587e+02	1.589568e+01	1.156594e+00	5.124134e-01
1662000	-4.447648e+03	-2.029507e+01	1.013128e+01	1.369475e+00	9.403033e-01
1663000	-4.435979e+03	-1.827676e+01	1.004763e+01	1.332775e+00	8.522994e-01
1664000	-4.435455e+03	3.921802e+01	7.896160e+00	1.401563e+00	1.000000e+00
1665000	-4.453321e+03	-2.365624e+01	1.028341e+01	1.168136e+00	8.077210e-01
1666000	-4.459300e+03	-9.521246e+01	1.386873e+01	1.178954e+00	6.074292e-01
1667000	-4.457697e+03	-9.834240e+01	1.403746e+01	1.413923e+00	6.565441e-01
1668000	-4.456676e+03	-1.122044e+02	1.488866e+01	1.179553e+00	6.524313e-01
1669000	-4.457281e+03	-6.111636e+01	1.201452e+01	1.426177e+00	7.735699e-01
1670000	-4.464452e+03	-6.301604e+01	1.210240e+01	1.582620e+00	9.258689e-01
1671000	-4.451956e+03	-6.784796e+01	1.237362e+01	1.112572e+00	7.017781e-01
1672000	-4.468041e+03	-5.605035e+01	1.178252e+01	1.023971e+00	8.353832e-01
1673000	-4.459428e+03	-5.103029e+01	1.151395e+01	1.518683e+00	7.783044e-01
1674000	-4.457272e+03	-3.689954e+01	1.086418e+01	1.277808e+00	8.521281e-01
1675000	-4.451467e+03	-3.384087e+01	1.072575e+01	1.285118e+00	9.604453e-01
1676000	-4.452388e+03	-6.019765e+01	1.197684e+01	1.258775e+00	7.400651e-01
1677000	-4.453971e+03	-1.577332e+02	1.799429e+01	1.307635e+00	5.435136e-01
1678000	-4.464692e+03	-5.244054e+01	1.159224e+01	1.308172e+00	7.554568e-01
1679000	-4.444391e+03	-8.554849e+01	1.332141e+01	1.152462e+00	7.420029e-01
1680000	-4.448979e+03	-1.077374e+02	1.460766e+01	1.275531e+00	6.566819e-01
1681000	-4.454454e+03	-1.748322e+02	1.931142e+01	1.462143e+00	5.122971e-01
1682000	-4.465045e+03	-1.622749e+02	1.837003e+01	8.931294e-01	5.209468e-01
1683000	-4.452992e+03	-1.577194e+02	1.801029e+01	1.080687e+00	4.994205e-01
1684000	-4.441882e+03	-1.874750e+02	2.035494e+01	1.475274e+00	5.037094e-01
1685000	-4.440767e+03	-2.765033e+02	2.946424e+01	1.567545e+00	3.582652e-01
1686000	-4.437619e+03	-2.719471e+02	2.897100e+01	1.078528e+00	3.034968e-01
1687000	-4.457471e+03	-2.214284e+02	2.345593e+01	1.370244e+00	3.976615e-01
1688000	-4.442727e+03	-1.893463e+02	2.054472e+01	1.118916e+00	4.179450e-01
1689000	-4.440219e+03	-2.129002e+02	2.265416e+01	1.199899e+00	4.138627e-01
1690000	-4.438542e+03	-1.943305e+02	2.098255e+01	1.040659e+00	4.655292e-01
1691000	-4.431194e+03	-1.462148e+02	1.712592e+01	1.647802e+00	5.523197e-01
1692000	-4.451423e+03	-2.603745e+02	2.760506e+01	1.137025e+00	3.011108e-01
1693000	-4.449856e+03	-2.347642e+02	2.480764e+01	1.236124e+00	3.957254e-01
1694000	-4.454890e+03	-2.187487e+02	2.320173e+01	1.309273e+00	4.016720e-01
1695000	-4.447184e+03	-1.594678e+02	1.807119e+01	2.019602e+00	5.238990e-01
1696000	-4.458161e+03	-2.073998e+02	2.211348e+01	1.502612e+00	4.339648e-01
1697000	-4.457349e+03	-2.830836e+02	3.038847e+01	7.044661e-01	2.860916e-01
1698000	-4.451720e+03	-1.366783e+02	1.650360e+01	9.830530e-01	5.704198e-01
1699000	-4.462262e+03	-1.847728e+02	2.013807e+01	1.344189e+00	5.088139e-01
1700000	-4.459748e+03	-1.642071e+02	1.849079e+01	1.253865e+00	5.437295e-01
1701000	-4.462262e+03	-1.937808e+02	2.093442e+01	1.042274e+00	4.961446e-01
1702000	-4.453530e+03	-1.649338e+02	1.856963e+01	9.600423e-01	4.734069e-01
1703000	-4.455689e+03	-2.085508e+02	2.221193e+01	1.586637e+00	4.429362e-01
1704000	-4.437130e+03	-1.362234e+02	1.642988e+01	1.601068e+00	5.052995e-01
1705000	-4.443727e+03	-6.567045e+01	1.227488e+01	8.517802e-01	7.852462e-01
1706000	-4.437321e+03	-4.116161e+01	1.106677e+01	1.122407e+00	9.265145e-01
1707000	-4.439007e+03	-3.567614e+01	1.080247e+01	1.416328e+00	1.000000e+00
1708000	-4.448609e+03	4.750728e+01	7.647994e+00	7.372206e-01	1.000000e+00
1709000	-4.430979e+03	-5.720105e-01	9.325225e+00	1.458205e+00	1.000000e+00
1710000	-4.455413e+03	-2.245644e+01	1.021797e+01	1.494265e+00	9.307834e-01
1711000	-4.443405e+03	-1.497711e+01	9.914707e+00	1.215898e+00	9.709402e-01
1712000	-4.447085e+03	-6.663204e+01	1.231854e+01	9.639653e-01	7.282496e-01
1713000	-4.465310e+03	-1.335518e+02	1.629928e+01	8.418572e-01	5.274418e-01
1714000	-4.446494e+03	-1.867240e+02	2.030425e+01	1.322905e+00	4.644107e-01
1715000	-4.454584e+03	-5.972170e+01	1.195524e+01	1.214697e+00	6.351428e-01
1716000	-4.459525e+03	-1.316577e+02	1.616325e+01	9.561056e-01	5.313132e-01
1717000	-4.486807e+03	-1.518410e+02	1.756723e+01	1.174699e+00	4.831268e-01
1718000	-4.432155e+03	-1.152872e+02	1.506950e+01	1.371020e+00	6.076876e-01
1719000	-4.443704e+03	-8.607535e+01	1.335854e+01	1.013175e+00	7.336148e-01
1720000	-4.458667e+03	-9.693555e+01	1.398324e+01	9.335729e-01	6.071343e-01
1721000	-4.468304e+03	-1.152977e+01	9.785095e+00	9.133450e-01	8.370166e-01
1722000	-4.442802e+03	-5.472281e+02	8.972306e+01	1.241421e+00	9.980830e-02
1723000	-4.461721e+03	-2.094034e+01	1.015474e+01	1.461750e+00	1.000000e+00
1724000	-4.448667e+03	2.121745e+01	8.516060e+00	1.352779e+00	1.000000e+00
1725000	-4.452088e+03	-5.673750e+01	1.179940e+01	1.368772e+00	7.954912e-01
1726000	-4.454802e+03	-9.868919e+00	9.704815e+00	1.221201e+00	9.050903e-01
1727000	-4.443516e+03	-9.301463e+01	1.373955e+01	1.221201e+00	6.927892e-01
1728000	-4.469920e+03	-6.168217e+01	1.205330e+01	1.221201e+00	8.331968e-01
1729000	-4.445801e+03	-9.707443e+01	1.396695e+01	1.351492e+00	6.978442e-01
1730000	-4.454382e+03	-7.595821e+01	1.280921e+01	9.450041e-01	6.876626e-01
1731000	-4.447328e+03	-6.167228e+01	1.203634e+01	1.548017e+00	7.828795e-01
1732000	-4.424596e+03	-5.740653e+01	1.184786e+01	1.057575e+00	6.984329e-01
1733000	-4.448372e+03	-4.369002e+01	1.119183e+01	9.638539e-01	8.215082e-01
1734000	-4.447486e+03	1.483045e+01	8.753856e+00	1.161350e+00	9.339759e-01
1735000	-4.427869e+03	-6.900375e+01	1.242464e+01	1.283962e+00	6.836649e-01
1736000	-4.442928e+03	-7.655087e+01	1.282280e+01	1.283962e+00	7.376953e-01
1737000	-4.443182e+03	-1.435801e+02	1.696678e+01	1.251053e+00	6.039671e-01
1738000	-4.456989e+03	-1.292590e+02	1.594994e+01	1.740492e+00	5.836855e-01
1739000	-4.457285e+03	-1.225754e+02	1.555949e+01	9.945955e-01	5.698016e-01
1740000	-4.438277e+03	-1.323610e+02	1.620519e+01	1.038361e+00	6.054290e-01
1741000	-4.445650e+03	-1.243823e+02	1.565993e+01	1.260121e+00	6.322725e-01
1742000	-4.456302e+03	-1.324243e+02	1.620309e+01	1.132710e+00	6.237000e-01
1743000	-4.455791e+03	-1.119180e+02	1.488198e+01	1.000679e+00	6.904706e-01
1744000	-4.446964e+03	6.003614e+00	9.091013e+00	9.599478e-01	9.792068e-01
1745000	-4.439123e+03	9.783670e+00	8.925530e+00	1.568677e+00	1.000000e+00
1746000	-4.441313e+03	-1.339910e+02	1.630680e+01	1.170538e+00	7.222184e-01
1747000	-4.443145e+03	-1.201234e+01	9.799373e+00	1.047449e+00	9.080784e-01
1748000	-4.436773e+03	5.989950e+00	9.088204e+00	1.047449e+00	9.427436e-01
1749000	-4.436888e+03	1.596484e+01	8.709233e+00	1.247736e+00	1.000000e+00
1750000	-4.453420e+03	-6.229451e+01	1.209670e+01	9.736069e-01	8.181322e-01
1751000	-4.441199e+03	-2.255143e+01	1.024432e+01	9.736069e-01	8.568711e-01
1752000	-4.444093e+03	-4.392227e+01	1.119599e+01	1.107237e+00	8.083111e-01
1753000	-4.444875e+03	-8.536698e+01	1.330077e+01	1.342098e+00	7.267773e-01
1754000	-4.423209e+03	-1.013525e+02	1.422104e+01	1.313202e+00	6.371055e-01
1755000	-4.433139e+03	-1.045937e+02	1.440988e+01	1.395988e+00	6.030548e-01
1756000	-4.440163e+03	-1.654089e+02	1.858766e+01	1.202491e+00	5.248164e-01
1757000	-4.447552e+03	-1.665216e+02	1.866611e+01	1.305021e+00	4.363549e-01
1758000	-4.451316e+03	-2.245818e+02	2.377189e+01	1.307559e+00	3.809199e-01
1759000	-4.450067e+03	-4.542424e+02	6.141415e+01	1.309416e+00	1.332690e-01
1760000	-4.447594e+03	-2.604682e+02	2.757481e+01	1.494782e+00	3.184602e-01
1761000	-4.446641e+03	-2.472649e+02	2.613411e+01	1.206857e+00	3.489451e-01
1762000	-4.454335e+03	-1.997747e+02	2.144739e+01	1.223252e+00	3.630738e-01
1763000	-4.474785e+03	-2.958137e+02	3.200862e+01	9.104180e-01	3.401506e-01
1764000	-4.454008e+03	-2.506188e+02	2.653829e+01	8.677581e-01	3.068837e-01
1765000	-4.456073e+03	-3.318528e+02	3.709302e+01	1.354268e+00	2.428699e-01
1766000	-4.451341e+03	-3.101039e+02	3.393092e+01	1.127853e+00	2.486676e-01
1767000	-4.456919e+03	-2.546112e+02	2.695826e+01	1.081175e+00	3.146361e-01
1768000	-4.451885e+03	-2.567935e+02	2.720379e+01	1.081175e+00	3.298256e-01
1769000	-4.445830e+03	-3.084721e+02	3.369207e+01	1.201252e+00	2.724839e-01
1770000	-4.445540e+03	-2.702722e+02	2.877644e+01	1.026843e+00	3.133554e-01
1771000	-4.456939e+03	-2.693941e+02	2.868211e+01	9.395953e-01	3.236924e-01
1772000	-4.451693e+03	-2.120405e+02	2.250607e+01	1.915817e+00	3.975915e-01
1773000	-4.459906e+03	-2.626354e+02	2.785630e+01	1.216576e+00	3.292390e-01
1774000	-4.488977e+03	-3.578393e+02	4.138104e+01	8.761542e-01	2.314226e-01
1775000	-4.449727e+03	-2.368043e+02	2.502102e+01	1.216576e+00	3.389361e-01
1776000	-4.466744e+03	-2.798152e+02	2.994497e+01	9.795925e-01	3.182905e-01
1777000	-4.442039e+03	-2.446897e+02	2.584690e+01	1.290458e+00	3.484171e-01
1778000	-4.443137e+03	-2.571592e+02	2.723348e+01	1.184258e+00	3.193461e-01
1779000	-4.453274e+03	-3.390030e+02	3.818580e+01	1.484819e+00	2.405027e-01
1780000	-4.440599e+03	-2.627845e+02	2.786019e+01	1.331938e+00	3.294089e-01
1781000	-4.465158e+03	-2.722035e+02	2.896709e+01	1.367512e+00	3.292250e-01
1782000	-4.461381e+03	-2.693468e+02	2.865532e+01	1.117430e+00	3.265083e-01
1783000	-4.465067e+03	-3.394334e+02	3.828080e+01	1.314358e+00	2.545822e-01
1784000	-4.459264e+03	-2.943162e+02	3.177510e+01	1.178968e+00	2.676040e-01
1785000	-4.453845e+03	-3.947677e+02	4.807891e+01	1.429860e+00	1.857695e-01
1786000	-4.470586e+03	-2.451923e+02	2.591172e+01	1.190458e+00	3.554395e-01
1787000	-4.467959e+03	-2.753759e+02	2.940968e+01	8.866553e-01	3.044968e-01
1788000	-4.464596e+03	-1.864040e+02	2.030015e+01	1.051328e+00	3.934547e-01
1789000	-4.467494e+03	-1.587806e+02	1.807815e+01	1.240114e+00	5.577534e-01
1790000	-4.467346e+03	-1.347585e+02	1.637284e+01	9.696162e-01	6.019748e-01
1791000	-4.471223e+03	-1.157657e+02	1.511516e+01	1.124891e+00	6.233636e-01
1792000	-4.446981e+03	-6.405490e+01	1.218225e+01	1.048325e+00	6.753459e-01
1793000	-4.453318e+03	-1.402255e+02	1.669290e+01	1.796947e+00	6.038892e-01
1794000	-4.453824e+03	-1.345071e+02	1.633986e+01	1.201385e+00	5.334064e-01
1795000	-4.469351e+03	-1.561591e+02	1.786732e+01	1.431512e+00	4.857709e-01
1796000	-4.474666e+03	-9.905446e+01	1.407824e+01	1.431512e+00	5.737611e-01
1797000	-4.468701e+03	-1.485720e+02	1.731122e+01	1.425291e+00	5.852879e-01
1798000	-4.464884e+03	-1.028298e+02	1.431444e+01	1.223204e+00	6.491355e-01
1799000	-4.456008e+03	-5.891074e+01	1.190403e+01	1.430398e+00	7.895981e-01
1800000	-4.449244e+03	-4.982768e+01	1.147583e+01	1.108994e+00	8.099859e-01
1801000	-4.472954e+03	-3.179961e+02	3.500416e+01	1.501359e+00	2.731100e-01
1802000	-4.461253e+03	-7.567792e+01	1.276790e+01	1.437538e+00	7.652300e-01
1803000	-4.442966e+03	-8.104959e+01	1.308043e+01	1.022476e+00	6.809349e-01
1804000	-4.445677e+03	-5.498649e+01	1.172237e+01	1.184356e+00	6.809349e-01
1805000	-4.440336e+03	-8.349150e+01	1.320565e+01	1.184356e+00	7.265575e-01
1806000	-4.442080e+03	-4.645822e+01	1.130802e+01	1.262409e+00	8.409677e-01
1807000	-4.451603e+03	-1.603143e+01	9.938391e+00	1.699989e+00	8.989070e-01
1808000	-4.451176e+03	-6.113777e+00	9.555043e+00	1.182670e+00	9.168338e-01
1809000	-4.459311e+03	3.731608e+00	9.169327e+00	1.182670e+00	1.015716e+00
1810000	-4.460816e+03	-7.879071e+01	1.294887e+01	1.182670e+00	8.509075e-01
1811000	-4.449090e+03	-1.264696e+01	9.818088e+00	1.226085e+00	9.654223e-01
1812000	-4.462651e+03	-4.617462e+01	1.129633e+01	1.226085e+00	8.335605e-01
1813000	-4.464859e+03	-4.642994e+01	1.132218e+01	9.347757e-01	8.223567e-01
1814000	-4.484019e+03	-5.721529e+01	1.183351e+01	1.156158e+00	8.085332e-01
1815000	-4.457140e+03	-6.065002e+01	1.198887e+01	1.471127e+00	8.497064e-01
1816000	-4.446272e+03	-5.212796e+01	1.159273e+01	9.855719e-01	7.112537e-01
1817000	-4.458645e+03	-6.598227e+01	1.228476e+01	9.710743e-01	7.193092e-01
1818000	-4.458957e+03	-1.246945e+02	1.568123e+01	1.246641e+00	6.332510e-01
1819000	-4.449208e+03	-1.188012e+02	1.529768e+01	1.285328e+00	5.985301e-01
1820000	-4.463822e+03	-1.097817e+02	1.472405e+01	1.419426e+00	6.298997e-01
1821000	-4.448794e+03	-1.017819e+02	1.423185e+01	1.560724e+00	6.014780e-01
1822000	-4.433357e+03	-1.481705e+02	1.730030e+01	1.175050e+00	5.426715e-01
1823000	-4.428538e+03	-8.379149e+01	1.322425e+01	1.147532e+00	6.884295e-01
1824000	-4.432251e+03	-6.584499e+01	1.226866e+01	1.147532e+00	7.728965e-01
1825000	-4.438260e+03	-2.639723e+01	1.041431e+01	8.855858e-01	8.245364e-01
1826000	-4.437366e+03	-5.772595e+01	1.185138e+01	1.305992e+00	8.162773e-01
1827000	-4.437948e+03	-5.058300e+01	1.151193e+01	1.113269e+00	7.623064e-01
1828000	-4.464504e+03	-3.580887e+02	4.135548e+01	1.275259e+00	2.202674e-01
1829000	-4.446171e+03	-5.254482e+01	1.161386e+01	9.669422e-01	6.868869e-01
1830000	-4.444074e+03	-4.553938e+01	1.125564e+01	1.453667e+00	8.142956e-01
1831000	-4.453525e+03	-9.335982e+01	1.377970e+01	8.679303e-01	6.658809e-01
1832000	-4.444065e+03	-3.002503e+02	3.260183e+01	9.173000e-01	2.787863e-01
1833000	-4.449775e+03	-1.478612e+02	1.727648e+01	1.196045e+00	5.399990e-01
1834000	-4.439356e+03	-3.914547e+02	4.747084e+01	1.206942e+00	1.727266e-01
1835000	-4.453956e+03	-2.160692e+02	2.295813e+01	1.166233e+00	3.983902e-01
1836000	-4.455342e+03	-2.475532e+02	2.618724e+01	1.006511e+00	3.143085e-01
1837000	-4.461155e+03	-3.286027e+02	3.658766e+01	1.419561e+00	2.235761e-01
1838000	-4.447217e+03	-3.066263e+02	3.342551e+01	1.272589e+00	2.501491e-01
1839000	-4.452285e+03	-3.406009e+02	3.845156e+01	1.405566e+00	2.408817e-01
1840000	-4.448146e+03	-3.094163e+02	3.378577e+01	1.475099e+00	2.562658e-01
1841000	-4.429308e+03	-2.928053e+02	3.155961e+01	1.309177e+00	2.784362e-01
1842000	-4.479633e+03	-2.621293e+02	2.773523e+01	1.759169e+00	3.728004e-01
1843000	-4.455885e+03	-1.770669e+02	1.947553e+01	1.666394e+00	4.759200e-01
1844000	-4.477513e+03	-1.643113e+02	1.846704e+01	1.666394e+00	5.185752e-01
1845000	-4.431440e+03	-2.444752e+02	2.583446e+01	1.191687e+00	3.271191e-01
1846000	-4.445168e+03	-2.731780e+02	2.909434e+01	1.285945e+00	3.089856e-01
1847000	-4.458753e+03	-1.739383e+02	1.920683e+01	1.871149e+00	5.336240e-01
1848000	-4.442791e+03	-1.667409e+02	1.869695e+01	1.128270e+00	5.326903e-01
1849000	-4.451733e+03	-3.595974e+01	1.081639e+01	1.392109e+00	9.193402e-01
1850000	-4.460844e+03	-3.806125e+01	1.090951e+01	1.444066e+00	8.032922e-01
1851000	-4.466071e+03	-1.891566e+01	1.006983e+01	1.444066e+00	9.142962e-01
1852000	-4.451442e+03	-3.172470e+01	1.062416e+01	1.444066e+00	8.713140e-01
1853000	-4.424953e+03	-1.450680e+02	1.707035e+01	1.280178e+00	4.940088e-01
1854000	-4.449268e+03	-7.293594e+01	1.262978e+01	1.298177e+00	7.398192e-01
1855000	-4.424806e+03	3.151108e+01	8.161492e+00	1.215984e+00	1.000000e+00
1856000	-4.428292e+03	9.710157e+00	8.950231e+00	9.819670e-01	1.050875e+00
1857000	-4.432370e+03	-4.855056e+00	9.496902e+00	1.382380e+00	9.455937e-01
1858000	-4.438055e+03	1.370439e+01	8.785471e+00	1.426246e+00	1.198257e+00
1859000	-4.443440e+03	-2.299534e+01	1.025006e+01	1.283704e+00	9.582906e-01
1860000	-4.437597e+03	2.544184e+01	8.367022e+00	1.345367e+00	1.028387e+00
1861000	-4.433172e+03	8.288776e+00	8.998682e+00	1.113585e+00	1.022998e+00
1862000	-4.468429e+03	-6.404794e+01	1.218003e+01	1.084824e+00	6.511907e-01
1863000	-4.442791e+03	-3.099797e+00	9.432754e+00	1.246590e+00	9.789617e-01
1864000	-4.443817e+03	-1.927429e+01	1.008966e+01	1.332557e+00	1.000000e+00
1865000	-4.444653e+03	-6.136354e+01	1.203693e+01	1.227483e+00	9.814935e-01
1866000	-4.470642e+03	-1.420525e+02	1.684777e+01	1.410651e+00	5.423458e-01
1867000	-4.442607e+03	-9.737011e+01	1.397938e+01	1.434104e+00	6.723473e-01
1868000	-4.445124e+03	-7.149884e+01	1.254438e+01	1.484349e+00	6.630786e-01
1869000	-4.445707e+03	-8.693070e+01	1.339702e+01	1.180111e+00	7.407090e-01
1870000	-4.463181e+03	-6.762895e+01	1.235764e+01	1.202610e+00	6.464109e-01
1871000	-4.457607e+03	-2.484946e+02	2.628868e+01	1.017623e+00	3.648504e-01
1872000	-4.456965e+03	-4.947286e+01	1.145673e+01	1.152606e+00	7.699316e-01
1873000	-4.473890e+03	-6.476691e+01	1.221148e+01	1.186904e+00	8.005440e-01
1874000	-4.478785e+03	-2.533776e+01	1.036726e+01	9.085905e-01	9.146686e-01
1875000	-4.447019e+03	-1.947895e+02	2.100197e+01	1.277423e+00	4.369063e-01
1876000	-4.468473e+03	-3.375406e+01	1.071265e+01	1.490354e+00	9.025177e-01
1877000	-4.447926e+03	-3.387431e+01	1.073151e+01	1.190143e+00	9.435829e-01
1878000	-4.455598e+03	-1.556241e+01	9.955258e+00	8.257153e-01	1.000000e+00
1879000	-4.456741e+03	-4.798461e+01	1.137855e+01	1.301890e+00	9.152224e-01
1880000	-4.467360e+03	2.128848e+01	8.516429e+00	1.271397e+00	1.000000e+00
1881000	-4.469037e+03	1.635538e+01	8.689084e+00	1.410465e+00	1.097796e+00
1882000	-4.455997e+03	-1.828168e+02	1.999803e+01	1.062937e+00	4.726181e-01
1883000	-4.461339e+03	-3.934892e+01	1.099437e+01	8.791316e-01	7.723387e-01
1884000	-4.454272e+03	-1.519120e+01	9.930760e+00	1.043353e+00	7.852121e-01
1885000	-4.453899e+03	-1.245770e+02	1.566144e+01	1.431749e+00	5.953739e-01
1886000	-4.448973e+03	-1.041985e+02	1.442028e+01	8.280671e-01	5.783040e-01
1887000	-4.433222e+03	-2.091532e+02	2.231994e+01	1.023736e+00	4.314827e-01
1888000	-4.440509e+03	-1.348620e+02	1.635333e+01	1.358702e+00	5.368276e-01
1889000	-4.445183e+03	-1.267714e+02	1.582532e+01	1.132259e+00	6.198708e-01
1890000	-4.463496e+03	-1.818286e+02	1.989930e+01	1.262621e+00	5.375127e-01
1891000	-4.467654e+03	-1.199125e+02	1.535840e+01	1.447785e+00	6.289987e-01
1892000	-4.451414e+03	-1.264574e+02	1.579003e+01	1.353051e+00	5.984217e-01
1893000	-4.445018e+03	-1.766151e+02	1.941999e+01	1.899841e+00	4.740913e-01
1894000	-4.448197e+03	-1.201114e+02	1.539729e+01	1.040828e+00	6.030317e-01
1895000	-4.446687e+03	-1.350619e+02	1.637897e+01	1.183144e+00	4.939433e-01
1896000	-4.448994e+03	-1.900232e+02	2.058782e+01	1.292702e+00	4.618440e-01
1897000	-4.442902e+03	-1.945285e+02	2.100494e+01	9.825442e-01	4.114636e-01
1898000	-4.454788e+03	-6.189020e+01	1.206222e+01	1.252233e+00	7.309417e-01
1899000	-4.449054e+03	-8.260294e+01	1.315298e+01	1.252233e+00	6.978961e-01
1900000	-4.471584e+03	-8.769881e+01	1.345615e+01	8.941560e-01	7.212815e-01
1901000	-4.435901e+03	-1.406207e+02	1.677202e+01	1.058894e+00	5.594334e-01
1902000	-4.460567e+03	-1.245770e+02	1.568209e+01	1.115935e+00	5.577718e-01
1903000	-4.451155e+03	-1.338169e+02	1.629738e+01	1.134895e+00	5.819651e-01
1904000	-4.456462e+03	-1.538167e+02	1.771618e+01	1.126103e+00	5.234668e-01
1905000	-4.452343e+03	-1.926418e+02	2.082037e+01	1.214812e+00	5.106309e-01
1906000	-4.454251e+03	-1.712237e+02	1.902835e+01	1.396401e+00	5.175823e-01
1907000	-4.457537e+03	-1.559244e+02	1.785445e+01	1.369659e+00	5.682344e-01
1908000	-4.475162e+03	-1.134107e+02	1.495763e+01	1.279156e+00	5.509529e-01
1909000	-4.454964e+03	-1.246048e+02	1.567039e+01	1.322605e+00	5.925672e-01
1910000	-4.472903e+03	-2.325004e+02	2.458099e+01	1.179480e+00	3.842352e-01
1911000	-4.455065e+03	-8.740293e+01	1.341378e+01	1.353217e+00	5.835930e-01
1912000	-4.458765e+03	-1.919557e+02	2.078162e+01	9.759174e-01	5.061524e-01
1913000	-4.453103e+03	-6.332055e+01	1.213151e+01	1.312253e+00	7.665123e-01
1914000	-4.461118e+03	-9.177163e+01	1.366319e+01	1.312253e+00	8.036736e-01
1915000	-4.461876e+03	-9.623067e+01	1.391371e+01	1.421990e+00	6.601245e-01
1916000	-4.481885e+03	-2.866735e+01	1.051041e+01	9.600564e-01	9.131841e-01
1917000	-4.469130e+03	1.687258e+01	8.676065e+00	1.251444e+00	1.082358e+00
1918000	-4.462873e+03	2.133803e+01	8.515373e+00	1.251444e+00	9.796071e-01
1919000	-4.467901e+03	1.926126e+01	8.594708e+00	1.113196e+00	1.000000e+00
1920000	-4.473822e+03	-2.009578e+01	1.012323e+01	1.360018e+00	9.687302e-01
1921000	-4.469357e+03	-8.896551e+00	9.651969e+00	1.553634e+00	1.000000e+00
1922000	-4.474941e+03	-4.096521e+01	1.105366e+01	1.209466e+00	9.036587e-01
1923000	-4.447081e+03	-2.238768e+02	2.371754e+01	1.152661e+00	3.762400e-01
1924000	-4.496441e+03	-9.951707e+00	9.714251e+00	1.071747e+00	1.000000e+00
1925000	-4.481945e+03	-1.442143e+01	9.897649e+00	1.071747e+00	9.487330e-01
1926000	-4.434680e+03	-3.047789e+02	3.319117e+01	1.123063e+00	2.675185e-01
1927000	-4.469313e+03	-9.540683e-01	9.350402e+00	1.196055e+00	1.069081e+00
1928000	-4.469369e+03	-9.263898e+00	9.680504e+00	1.215553e+00	9.798464e-01
1929000	-4.468540e+03	-1.811992e+01	1.003628e+01	1.446058e+00	1.058372e+00
1930000	-4.456773e+03	-5.740537e+01	1.183316e+01	1.353409e+00	8.004547e-01
1931000	-4.458542e+03	-6.266383e+01	1.210462e+01	1.186441e+00	8.169101e-01
1932000	-4.435117e+03	-3.047430e+01	1.058102e+01	1.166324e+00	9.186514e-01
1933000	-4.453151e+03	-5.929571e+01	1.194033e+01	1.087083e+00	9.552199e-01
1934000	-4.451058e+03	-1.607006e+01	9.956924e+00	1.293353e+00	1.000000e+00
1935000	-4.463046e+03	-5.383268e+01	1.167840e+01	9.294012e-01	8.459723e-01
1936000	-4.458086e+03	-4.561801e+01	1.128466e+01	9.167030e-01	1.000000e+00
1937000	-4.472287e+03	4.151523e+01	7.836456e+00	9.167030e-01	1.103310e+00
1938000	-4.472236e+03	6.514444e+00	9.070832e+00	9.800676e-01	9.913840e-01
1939000	-4.477351e+03	9.256263e+01	6.327387e+00	9.282834e-01	1.303210e+00
1940000	-4.492846e+03	-2.810923e+02	3.003076e+01	1.567115e+00	3.218080e-01
1941000	-4.468415e+03	-1.999148e+01	1.013051e+01	1.083873e+00	8.902206e-01
1942000	-4.487953e+03	-1.330703e+01	9.850254e+00	1.104499e+00	8.129746e-01
1943000	-4.482752e+03	-2.445311e+01	1.032296e+01	1.047502e+00	9.305554e-01
1944000	-4.476627e+03	-7.364379e+00	9.598330e+00	1.353172e+00	1.002007e+00
1945000	-4.477340e+03	-1.137137e+02	1.498625e+01	1.124208e+00	5.990756e-01
1946000	-4.461440e+03	-3.825111e+02	4.573631e+01	1.295899e+00	2.155254e-01
1947000	-4.485570e+03	-1.598350e+02	1.815387e+01	1.292202e+00	5.466287e-01
1948000	-4.454709e+03	-2.104016e+02	2.242332e+01	1.161919e+00	3.984046e-01
1949000	-4.452768e+03	-2.616431e+02	2.770538e+01	1.532221e+00	3.459208e-01
1950000	-4.470605e+03	-2.628686e+02	2.784676e+01	1.532221e+00	3.372502e-01
1951000	-4.462860e+03	-2.313093e+02	2.446842e+01	1.092065e+00	3.912252e-01
1952000	-4.449459e+03	-3.104450e+02	3.395723e+01	1.281813e+00	3.224751e-01
1953000	-4.454875e+03	-2.705862e+02	2.878748e+01	1.248387e+00	3.438269e-01
1954000	-4.451322e+03	-1.237247e+02	1.563545e+01	9.773343e-01	6.130550e-01
1955000	-4.453985e+03	-1.100071e+02	1.474953e+01	1.230748e+00	6.865617e-01
1956000	-4.470158e+03	-4.215307e+01	1.110772e+01	1.230748e+00	8.475239e-01
1957000	-4.477135e+03	-6.684374e+01	1.231065e+01	1.328804e+00	7.627785e-01
1958000	-4.453542e+03	-5.401154e+01	1.166296e+01	1.424659e+00	7.849500e-01
1959000	-4.442619e+03	-6.337711e+01	1.214189e+01	1.164375e+00	7.336618e-01
1960000	-4.432557e+03	-1.444384e+02	1.699961e+01	1.645867e+00	5.561578e-01
1961000	-4.454091e+03	-1.620931e+02	1.830454e+01	1.567976e+00	4.893314e-01
1962000	-4.452953e+03	-2.498659e+02	2.642117e+01	1.179159e+00	3.619350e-01
1963000	-4.431141e+03	-1.406258e+02	1.676983e+01	1.095339e+00	5.234873e-01
1964000	-4.446215e+03	-1.301131e+02	1.605006e+01	1.095339e+00	5.883123e-01
1965000	-4.441451e+03	-2.433836e+02	2.573815e+01	9.987244e-01	3.175359e-01
1966000	-4.453154e+03	3.673816e+01	7.998410e+00	8.090438e-01	9.008127e-01
1967000	-4.451706e+03	-5.713907e+01	1.183053e+01	1.140155e+00	7.904808e-01
1968000	-4.451673e+03	-2.856578e+01	1.050090e+01	1.074839e+00	8.166643e-01
1969000	-4.469975e+03	-7.848494e+01	1.295359e+01	7.896991e-01	7.117591e-01
1970000	-4.463879e+03	-1.159592e+02	1.511679e+01	1.292546e+00	6.533670e-01
1971000	-4.450795e+03	-2.794935e+02	2.984292e+01	1.480474e+00	2.845755e-01
1972000	-4.464015e+03	-1.246373e+02	1.565965e+01	1.519434e+00	6.662139e-01
1973000	-4.471329e+03	2.087191e+01	8.539212e+00	1.049837e+00	1.097219e+00
1974000	-4.459049e+03	-7.706286e+01	1.285410e+01	1.212529e+00	8.275742e-01
1975000	-4.454407e+03	-1.028806e+02	1.429708e+01	1.564435e+00	7.297768e-01
1976000	-4.444771e+03	-1.023486e+02	1.425590e+01	1.723216e+00	6.985478e-01
1977000	-4.430171e+03	-8.009648e+01	1.301916e+01	1.192861e+00	7.124568e-01
1978000	-4.437603e+03	-6.250189e+01	1.207725e+01	1.565921e+00	7.797549e-01
1979000	-4.440892e+03	-2.769425e+01	1.046049e+01	1.125040e+00	7.402714e-01
1980000	-4.434371e+03	-1.757231e+02	1.939406e+01	1.328433e+00	4.989013e-01
1981000	-4.448549e+03	-1.993313e+02	2.139086e+01	1.413645e+00	4.365032e-01
1982000	-4.414966e+03	-6.082311e+01	1.200807e+01	1.261258e+00	8.403276e-01
1983000	-4.444524e+03	-2.501235e+02	2.644720e+01	1.199917e+00	3.575661e-01
1984000	-4.448626e+03	-3.988755e+01	1.101120e+01	1.052078e+00	8.295533e-01
1985000	-4.446947e+03	2.273678e+01	8.468258e+00	1.177909e+00	1.012275e+00
1986000	-4.456906e+03	-1.492758e+02	1.739312e+01	9.975383e-01	5.024092e-01
1987000	-4.452515e+03	-6.440112e+01	1.221498e+01	7.526910e-01	1.000000e+00
1988000	-4.454308e+03	-1.839999e+02	2.009472e+01	1.088453e+00	4.222941e-01
1989000	-4.454024e+03	-3.615297e+01	1.083684e+01	1.133691e+00	8.403784e-01
1990000	-4.431928e+03	-5.754073e+01	1.182939e+01	1.564956e+00	8.217185e-01
1991000	-4.444910e+03	-4.548210e+01	1.126671e+01	1.161480e+00	7.544438e-01
1992000	-4.434977e+03	-5.413966e+01	1.168205e+01	1.161480e+00	7.640436e-01
1993000	-4.441660e+03	-1.875952e+01	1.006119e+01	1.493125e+00	8.471812e-01
1994000	-4.454158e+03	-1.342188e+02	1.632925e+01	1.068713e+00	5.446347e-01
1995000	-4.453458e+03	-2.072339e+01	1.015811e+01	1.165546e+00	1.000000e+00
1996000	-4.458457e+03	9.068587e+00	8.951790e+00	1.581915e+00	1.000000e+00
1997000	-4.453211e+03	-5.814607e+01	1.188213e+01	1.106268e+00	7.634698e-01
[truncated: 28,003 more rows]
