# Supplementary material for: Revisiting a long‐overlooked skull: Implications for the distribution of Dinodontosaurus brevirostris (Kannemeyeriiformes) in the Brazilian Triassic
Source: Anat Rec (Hoboken). 2025 Sep 29;309(7):1749–65. doi: 10.1002/ar.70056 (PMC13251750; doi:10.1002/ar.70056)
Supplement: Supplementary file 2 — Data S2. Supporting Information. [file AR-309-1749-s002.zip › Supplementary Material/phylogenetic analyses/results/Bayesian/BI_all_taxa/infile.nex.pstat]

[ID: 3577646095]
Parameter	Mean	Variance	Lower	Upper	Median	minESS	avgESS	PSRF
TL	1.309932e+01	2.878952e+01	7.193125e+00	2.401348e+01	1.141399e+01	1.138854e+03	1.305227e+03	1.000286e+00
alpha	1.241936e+00	5.096535e-02	8.206073e-01	1.686761e+00	1.223857e+00	1.057084e+04	1.186753e+04	9.999908e-01
m{1}	7.765854e-01	4.324094e-02	3.058672e-01	1.026817e+00	8.082299e-01	1.056377e+03	1.145401e+03	1.000282e+00
