# Supplementary material for: Revisiting a long‐overlooked skull: Implications for the distribution of Dinodontosaurus brevirostris (Kannemeyeriiformes) in the Brazilian Triassic
Source: Anat Rec (Hoboken). 2025 Sep 29;309(7):1749–65. doi: 10.1002/ar.70056 (PMC13251750; doi:10.1002/ar.70056)
Supplement: Supplementary file 2 — Data S2. Supporting Information. [file AR-309-1749-s002.zip › Supplementary Material/phylogenetic analyses/results/Bayesian/BI_all_taxa/infile.nex.run1.p]

[ID: 3577646095]
Gen	LnL	LnPr	TL	alpha	m{1}
0	-1.071720e+04	1.593920e+02	4.780000e+00	1.000000e+00	1.000000e+00
1000	-6.586529e+03	-1.129537e+02	1.496985e+01	6.264852e-01	1.045703e+00
2000	-5.792195e+03	-1.016494e+02	1.419166e+01	2.105375e+00	1.000000e+00
3000	-5.093530e+03	-5.546670e+01	1.171220e+01	1.872023e+00	1.000000e+00
4000	-4.958166e+03	-4.397930e+01	1.120186e+01	1.038850e+00	8.573630e-01
5000	-4.782172e+03	-3.648663e+01	1.081496e+01	1.950477e+00	1.000000e+00
6000	-4.729878e+03	-8.978336e+01	1.352353e+01	1.783138e+00	7.680395e-01
7000	-4.633201e+03	-2.637957e+01	1.039874e+01	1.225529e+00	8.904161e-01
8000	-4.583125e+03	-2.244566e+01	1.022021e+01	1.431152e+00	9.461031e-01
9000	-4.565500e+03	-8.229868e+01	1.308372e+01	2.211461e+00	7.959494e-01
10000	-4.509286e+03	-4.046685e+01	1.102009e+01	1.438310e+00	8.380911e-01
11000	-4.525815e+03	-1.004134e+02	1.416464e+01	1.325543e+00	6.638008e-01
12000	-4.488188e+03	-1.221511e+02	1.551655e+01	1.232436e+00	6.794673e-01
13000	-4.503509e+03	-8.202951e+01	1.310870e+01	1.485706e+00	6.824598e-01
14000	-4.480714e+03	-9.196388e+01	1.367618e+01	1.277135e+00	6.368068e-01
15000	-4.530355e+03	-4.982618e+01	1.147462e+01	1.132716e+00	7.530631e-01
16000	-4.506035e+03	-1.898068e+02	2.058475e+01	1.112177e+00	4.533993e-01
17000	-4.482026e+03	-1.131248e+02	1.494681e+01	1.166469e+00	6.114098e-01
18000	-4.484299e+03	-7.848887e+01	1.292311e+01	1.357327e+00	7.449545e-01
19000	-4.451974e+03	-1.154337e+02	1.509980e+01	1.036416e+00	5.415662e-01
20000	-4.472036e+03	-1.746706e+02	1.927031e+01	1.811849e+00	5.387783e-01
21000	-4.463172e+03	-8.806834e+01	1.344222e+01	1.511651e+00	6.671967e-01
22000	-4.481283e+03	-1.242670e+02	1.562920e+01	1.615295e+00	6.305658e-01
23000	-4.471333e+03	-1.024933e+02	1.429333e+01	1.240120e+00	5.920429e-01
24000	-4.464109e+03	-1.360438e+02	1.646165e+01	9.586105e-01	5.843832e-01
25000	-4.480310e+03	-1.793039e+02	1.971155e+01	1.012929e+00	4.405839e-01
26000	-4.466095e+03	-1.461121e+02	1.713649e+01	1.397204e+00	5.706960e-01
27000	-4.460788e+03	-1.379080e+02	1.658576e+01	1.022610e+00	6.088104e-01
28000	-4.467926e+03	-1.663989e+02	1.867216e+01	1.104574e+00	5.164650e-01
29000	-4.467746e+03	-2.211424e+02	2.342162e+01	1.436036e+00	4.007439e-01
30000	-4.473218e+03	-1.334228e+02	1.626242e+01	1.255504e+00	6.128988e-01
31000	-4.482142e+03	-1.925091e+02	2.078730e+01	1.463789e+00	4.447174e-01
32000	-4.446432e+03	-2.097617e+02	2.237261e+01	1.065988e+00	3.841459e-01
33000	-4.447922e+03	-2.136248e+02	2.267558e+01	1.697405e+00	4.228224e-01
34000	-4.445887e+03	-2.125541e+02	2.261601e+01	1.258730e+00	4.656105e-01
35000	-4.449465e+03	-1.462132e+02	1.715948e+01	1.176946e+00	4.495174e-01
36000	-4.461614e+03	-2.085971e+02	2.226618e+01	1.046895e+00	3.909831e-01
37000	-4.446843e+03	-2.282930e+02	2.417710e+01	9.554996e-01	3.987635e-01
38000	-4.472955e+03	-2.300009e+02	2.432167e+01	1.230046e+00	3.856149e-01
39000	-4.444885e+03	-1.835177e+02	2.002501e+01	1.440328e+00	4.752667e-01
40000	-4.462768e+03	-1.079114e+02	1.462784e+01	1.118889e+00	5.233653e-01
41000	-4.468829e+03	-1.793006e+02	1.973416e+01	7.343808e-01	4.554092e-01
42000	-4.455183e+03	-1.788911e+02	1.966452e+01	1.173307e+00	4.409734e-01
43000	-4.458482e+03	-1.848356e+02	2.013205e+01	1.478640e+00	4.558316e-01
44000	-4.468283e+03	-1.827524e+02	1.998746e+01	1.125437e+00	4.271640e-01
45000	-4.474078e+03	-1.899339e+02	2.058834e+01	1.197333e+00	4.711336e-01
46000	-4.462823e+03	-1.642273e+02	1.848524e+01	1.346097e+00	4.408260e-01
47000	-4.461055e+03	-1.970508e+02	2.118282e+01	1.479978e+00	4.353520e-01
48000	-4.462774e+03	-2.417331e+02	2.549679e+01	1.614712e+00	4.175749e-01
49000	-4.462578e+03	-2.180498e+02	2.311996e+01	1.458906e+00	4.162865e-01
50000	-4.446577e+03	-2.245655e+02	2.377693e+01	1.240323e+00	4.090168e-01
51000	-4.455188e+03	-2.232329e+02	2.365764e+01	1.116641e+00	3.734296e-01
52000	-4.451443e+03	-1.431630e+02	1.695028e+01	1.067116e+00	4.809082e-01
53000	-4.438966e+03	-1.593198e+02	1.807571e+01	1.811593e+00	4.964841e-01
54000	-4.450898e+03	-1.843776e+02	2.009726e+01	1.435739e+00	4.998704e-01
55000	-4.444382e+03	-1.807073e+02	1.977997e+01	1.584728e+00	5.325098e-01
56000	-4.452354e+03	-1.718854e+02	1.907150e+01	1.514641e+00	4.930489e-01
57000	-4.464574e+03	-3.830354e+02	4.580859e+01	1.437143e+00	2.167906e-01
58000	-4.446230e+03	-2.034609e+02	2.177935e+01	1.220679e+00	4.174718e-01
59000	-4.450384e+03	-2.652977e+02	2.813685e+01	1.465715e+00	3.456886e-01
60000	-4.460141e+03	-2.185640e+02	2.318838e+01	1.263050e+00	4.136847e-01
61000	-4.454648e+03	-2.191305e+02	2.328605e+01	8.193327e-01	3.568016e-01
62000	-4.460847e+03	-1.680173e+02	1.876259e+01	1.564047e+00	4.582228e-01
63000	-4.469818e+03	-1.252708e+02	1.573586e+01	9.897935e-01	4.813568e-01
64000	-4.447563e+03	-1.570115e+02	1.793346e+01	1.397910e+00	5.028103e-01
65000	-4.455033e+03	-1.644513e+02	1.847788e+01	1.665686e+00	4.944071e-01
66000	-4.448334e+03	-1.655844e+02	1.860560e+01	1.146522e+00	4.947755e-01
67000	-4.451222e+03	-1.576664e+02	1.798947e+01	1.305085e+00	5.517916e-01
68000	-4.456286e+03	-1.827719e+02	2.000055e+01	9.878557e-01	4.576259e-01
69000	-4.453152e+03	-1.400370e+02	1.672985e+01	1.078509e+00	5.180907e-01
70000	-4.474166e+03	-1.760716e+02	1.943288e+01	1.197024e+00	4.713564e-01
71000	-4.457215e+03	-1.712617e+02	1.905215e+01	1.134441e+00	4.734438e-01
72000	-4.449507e+03	-1.963546e+02	2.115423e+01	1.108187e+00	4.264576e-01
73000	-4.436755e+03	-1.311898e+02	1.613159e+01	9.579416e-01	5.318723e-01
74000	-4.444419e+03	-1.049180e+02	1.444984e+01	1.057146e+00	5.493305e-01
75000	-4.465922e+03	-1.340201e+02	1.628585e+01	1.507758e+00	5.174451e-01
76000	-4.465032e+03	-1.374434e+02	1.653056e+01	1.357027e+00	6.281983e-01
77000	-4.447006e+03	-1.178548e+02	1.525666e+01	9.821348e-01	5.452760e-01
78000	-4.461644e+03	-8.742811e+01	1.341818e+01	1.299790e+00	6.727046e-01
79000	-4.462737e+03	-7.479231e+01	1.274999e+01	8.878840e-01	6.840335e-01
80000	-4.439768e+03	-6.204379e+01	1.208201e+01	1.013561e+00	7.155933e-01
81000	-4.439180e+03	-4.866915e+01	1.142529e+01	1.006104e+00	7.399797e-01
82000	-4.437481e+03	-6.057748e+01	1.199204e+01	1.335271e+00	7.296783e-01
83000	-4.439049e+03	-1.107354e+02	1.478473e+01	1.388136e+00	6.678931e-01
84000	-4.452333e+03	-4.786278e+01	1.136249e+01	1.517693e+00	7.580509e-01
85000	-4.445923e+03	-3.702260e+01	1.086855e+01	1.304741e+00	8.108820e-01
86000	-4.458995e+03	-6.701880e+01	1.233386e+01	1.053293e+00	7.373878e-01
87000	-4.443737e+03	-4.575921e+01	1.128348e+01	1.082882e+00	7.718081e-01
88000	-4.447177e+03	-3.708189e+01	1.087651e+01	1.189000e+00	7.724498e-01
89000	-4.458478e+03	-3.640641e+01	1.084918e+01	1.115103e+00	7.733304e-01
90000	-4.460487e+03	-9.465720e+01	1.382506e+01	1.378563e+00	6.526370e-01
91000	-4.460869e+03	-6.097630e+01	1.202114e+01	1.154305e+00	7.259773e-01
92000	-4.467379e+03	-1.950379e+01	1.012116e+01	8.170306e-01	8.057057e-01
93000	-4.452276e+03	-4.835517e+01	1.138103e+01	1.620205e+00	8.125633e-01
94000	-4.450350e+03	-7.086137e+01	1.251420e+01	1.423177e+00	7.673705e-01
95000	-4.469445e+03	-6.687915e+01	1.231821e+01	1.217406e+00	7.549299e-01
96000	-4.448110e+03	-7.587386e+01	1.280188e+01	9.975170e-01	7.563817e-01
97000	-4.445290e+03	2.795197e+01	8.287408e+00	1.118644e+00	1.000000e+00
98000	-4.430743e+03	1.169289e+01	8.882800e+00	8.058526e-01	1.000000e+00
99000	-4.437133e+03	-3.912984e+01	1.097613e+01	1.056973e+00	1.000000e+00
100000	-4.448664e+03	-3.067897e+01	1.058875e+01	1.196446e+00	8.628454e-01
101000	-4.438977e+03	-7.439202e+00	9.613614e+00	1.047770e+00	9.510246e-01
102000	-4.448139e+03	1.637243e+01	8.694133e+00	1.254655e+00	1.019165e+00
103000	-4.459520e+03	-1.253245e+01	9.821741e+00	1.022687e+00	8.696958e-01
104000	-4.470705e+03	-2.950246e+01	1.053665e+01	1.199106e+00	8.801094e-01
105000	-4.459616e+03	-7.228941e+01	1.259730e+01	1.267587e+00	7.745649e-01
106000	-4.458012e+03	-6.859870e+01	1.240773e+01	1.204601e+00	8.305495e-01
107000	-4.460462e+03	-1.243747e+00	9.361713e+00	1.196858e+00	8.630312e-01
108000	-4.447181e+03	1.619739e+01	8.697686e+00	1.332095e+00	9.486599e-01
109000	-4.457511e+03	1.286749e+01	8.814328e+00	1.479802e+00	1.000000e+00
110000	-4.457457e+03	-9.156933e+00	9.678550e+00	1.156831e+00	9.643836e-01
111000	-4.465647e+03	-1.551253e+01	9.911247e+00	1.834723e+00	9.406626e-01
112000	-4.460547e+03	-7.812638e+00	9.606332e+00	1.602280e+00	9.115326e-01
113000	-4.467997e+03	-2.447037e+01	1.032852e+01	9.359764e-01	8.659651e-01
114000	-4.457249e+03	-2.069850e+01	1.014314e+01	1.493119e+00	8.643417e-01
115000	-4.458487e+03	-5.827940e+01	1.188390e+01	1.203841e+00	6.972927e-01
116000	-4.481416e+03	-8.738811e+01	1.342077e+01	1.213560e+00	7.756299e-01
117000	-4.471101e+03	-4.648030e+01	1.130585e+01	1.330339e+00	7.912117e-01
118000	-4.449382e+03	-6.649089e+01	1.230832e+01	1.021259e+00	7.151912e-01
119000	-4.462622e+03	-9.016693e+01	1.358981e+01	9.965610e-01	6.718970e-01
120000	-4.456892e+03	-8.080432e+01	1.304556e+01	1.416010e+00	7.145103e-01
121000	-4.467636e+03	-1.724343e+01	1.001105e+01	1.170944e+00	7.864498e-01
122000	-4.473684e+03	-5.558316e+01	1.175174e+01	1.182522e+00	8.317968e-01
123000	-4.468437e+03	-3.144748e+01	1.061840e+01	1.296549e+00	8.256789e-01
124000	-4.480772e+03	-1.387140e+02	1.663389e+01	1.134255e+00	5.641690e-01
125000	-4.460888e+03	-7.117977e+01	1.255236e+01	1.013061e+00	7.186492e-01
126000	-4.444154e+03	-9.406194e+01	1.377102e+01	1.720852e+00	7.030296e-01
127000	-4.472326e+03	-4.573714e+02	6.233352e+01	8.100231e-01	1.475436e-01
128000	-4.458216e+03	-1.844851e+02	2.012336e+01	1.231876e+00	4.560687e-01
129000	-4.443863e+03	-2.418692e+01	1.028064e+01	1.763229e+00	8.870406e-01
130000	-4.442972e+03	-1.642191e+02	1.850044e+01	1.140861e+00	4.810648e-01
131000	-4.447298e+03	-4.945037e+01	1.145464e+01	1.173851e+00	8.076776e-01
132000	-4.458461e+03	-1.256341e+02	1.575468e+01	1.066829e+00	4.702844e-01
133000	-4.453591e+03	-3.888359e+01	1.095350e+01	1.304259e+00	8.137545e-01
134000	-4.457769e+03	-1.061484e+01	9.739989e+00	1.102561e+00	8.342925e-01
135000	-4.456567e+03	-3.459155e+01	1.076362e+01	1.193099e+00	7.792991e-01
136000	-4.466862e+03	-7.245107e+01	1.262009e+01	9.969133e-01	7.628281e-01
137000	-4.454347e+03	-9.556238e+01	1.388805e+01	1.195547e+00	7.562942e-01
138000	-4.466959e+03	-7.777612e+01	1.288880e+01	1.280768e+00	7.431510e-01
139000	-4.459773e+03	-4.481349e+01	1.122847e+01	1.305708e+00	7.599627e-01
140000	-4.465782e+03	-2.616065e+01	1.038328e+01	1.362269e+00	9.057077e-01
141000	-4.454659e+03	-4.326624e+01	1.114249e+01	1.596515e+00	9.115009e-01
142000	-4.464054e+03	1.097840e+01	8.887916e+00	1.382797e+00	9.729139e-01
143000	-4.458521e+03	9.621550e+00	8.926227e+00	1.712123e+00	9.800001e-01
144000	-4.460569e+03	1.141655e+00	9.258639e+00	1.456721e+00	1.000000e+00
145000	-4.463831e+03	-2.255479e+01	1.022463e+01	1.436958e+00	9.789038e-01
146000	-4.466263e+03	-4.326938e+01	1.116706e+01	1.073104e+00	8.708396e-01
147000	-4.475907e+03	3.412178e+01	8.090370e+00	6.954953e-01	8.743317e-01
148000	-4.469265e+03	2.725143e+00	9.221214e+00	8.409668e-01	8.809994e-01
149000	-4.453451e+03	-3.218480e+01	1.065242e+01	1.269005e+00	8.103942e-01
150000	-4.454334e+03	-3.825789e+00	9.456868e+00	1.362515e+00	8.443350e-01
151000	-4.441928e+03	-1.098581e+01	9.738645e+00	1.506505e+00	8.907176e-01
152000	-4.448048e+03	-4.409167e+01	1.119335e+01	1.333099e+00	8.394552e-01
153000	-4.451164e+03	-2.111915e+01	1.016836e+01	1.320355e+00	8.346385e-01
154000	-4.431639e+03	-3.419933e+01	1.074832e+01	1.140860e+00	8.511575e-01
155000	-4.438029e+03	-2.973934e+01	1.054054e+01	1.347564e+00	8.803575e-01
156000	-4.454987e+03	-4.298684e+01	1.112593e+01	1.672827e+00	8.465156e-01
157000	-4.443650e+03	-6.648436e+01	1.229561e+01	1.262038e+00	7.521481e-01
158000	-4.452347e+03	-2.269009e+01	1.024860e+01	1.012394e+00	7.617849e-01
159000	-4.455058e+03	-3.012340e+02	3.274110e+01	8.724548e-01	2.451570e-01
160000	-4.451937e+03	-4.927132e+01	1.144647e+01	1.165226e+00	6.935514e-01
161000	-4.449677e+03	-1.123644e+02	1.488349e+01	1.422828e+00	6.625865e-01
162000	-4.449768e+03	-7.414321e+01	1.270118e+01	1.156578e+00	6.947281e-01
163000	-4.445608e+03	-1.018917e+02	1.424751e+01	1.407202e+00	7.324117e-01
164000	-4.443695e+03	-3.695853e+01	1.088158e+01	9.541102e-01	7.622378e-01
165000	-4.460257e+03	-8.276681e+01	1.312456e+01	1.933618e+00	6.651263e-01
166000	-4.437883e+03	-1.254757e+02	1.574615e+01	1.038154e+00	6.398188e-01
167000	-4.439740e+03	-9.703164e+01	1.397473e+01	1.175291e+00	6.150629e-01
168000	-4.462337e+03	-3.403800e+02	3.842611e+01	1.344763e+00	2.375961e-01
169000	-4.445146e+03	-2.485877e+01	1.034006e+01	1.057527e+00	7.589314e-01
170000	-4.464656e+03	-7.785548e+01	1.289132e+01	1.313324e+00	7.847521e-01
171000	-4.470587e+03	-6.540155e+01	1.223703e+01	1.321626e+00	7.438069e-01
172000	-4.485621e+03	-8.037309e+01	1.303935e+01	1.098680e+00	7.117906e-01
173000	-4.455045e+03	-8.888662e+01	1.349519e+01	1.388535e+00	7.150119e-01
174000	-4.452174e+03	-8.777327e+01	1.344287e+01	1.204928e+00	7.559510e-01
175000	-4.479668e+03	-4.894338e+01	1.143810e+01	1.012386e+00	8.528117e-01
176000	-4.479358e+03	-6.749998e+01	1.233592e+01	1.494551e+00	8.670048e-01
177000	-4.477176e+03	-5.286443e+01	1.161414e+01	1.280751e+00	9.097103e-01
178000	-4.451593e+03	1.129611e+01	8.893153e+00	9.243736e-01	1.000000e+00
179000	-4.459751e+03	8.167066e+00	9.007707e+00	9.958254e-01	9.763975e-01
180000	-4.444182e+03	1.524525e+01	8.739889e+00	1.127973e+00	9.739872e-01
181000	-4.470267e+03	4.172397e-01	9.288237e+00	1.418556e+00	9.206409e-01
182000	-4.454701e+03	5.538672e+00	9.097535e+00	1.253561e+00	9.416562e-01
183000	-4.452862e+03	-2.748483e+01	1.044656e+01	1.234101e+00	8.619801e-01
184000	-4.443543e+03	3.320402e+01	8.112996e+00	9.463075e-01	9.707420e-01
185000	-4.451374e+03	3.018581e+00	9.209939e+00	8.398535e-01	9.753836e-01
186000	-4.441180e+03	-4.258998e-01	9.333083e+00	1.110861e+00	1.000000e+00
187000	-4.449236e+03	1.175991e+01	8.873197e+00	9.972361e-01	1.063528e+00
188000	-4.453755e+03	-5.960350e+01	1.192904e+01	1.621261e+00	8.883479e-01
189000	-4.452793e+03	-1.803334e+01	1.005251e+01	9.731664e-01	9.481702e-01
190000	-4.458286e+03	-3.007569e-01	9.331974e+00	1.014109e+00	9.388820e-01
191000	-4.452787e+03	4.583900e+00	9.118942e+00	1.646817e+00	1.000000e+00
192000	-4.460745e+03	-1.915548e+01	1.009184e+01	1.161937e+00	9.268431e-01
193000	-4.451075e+03	-1.752115e+01	1.000421e+01	1.612065e+00	1.005673e+00
194000	-4.462480e+03	-3.184829e+00	9.443605e+00	1.056906e+00	9.382204e-01
195000	-4.459045e+03	-2.730511e+01	1.044736e+01	1.036035e+00	1.000892e+00
196000	-4.457493e+03	-1.962128e+01	1.010816e+01	1.241655e+00	1.005512e+00
197000	-4.459951e+03	-2.765130e+01	1.046030e+01	1.086373e+00	9.832928e-01
198000	-4.442127e+03	2.251940e+01	8.482181e+00	1.002907e+00	1.076154e+00
199000	-4.453774e+03	-3.217658e+01	1.065772e+01	1.141925e+00	9.308477e-01
200000	-4.436264e+03	1.908817e+01	8.601848e+00	1.087931e+00	1.000000e+00
201000	-4.442537e+03	7.358401e+01	6.850149e+00	9.614464e-01	1.000000e+00
202000	-4.441260e+03	-2.119123e+00	9.406802e+00	9.242083e-01	8.681907e-01
203000	-4.455224e+03	-1.083772e+02	1.464988e+01	1.224128e+00	7.413521e-01
204000	-4.464255e+03	-6.564357e+01	1.224101e+01	1.485918e+00	7.226956e-01
205000	-4.457077e+03	-7.816687e+01	1.291104e+01	1.258855e+00	6.605076e-01
206000	-4.465321e+03	-1.174224e+02	1.523364e+01	9.114612e-01	5.412941e-01
207000	-4.445940e+03	-1.470563e+02	1.721982e+01	1.178676e+00	5.310575e-01
208000	-4.450802e+03	-1.597291e+02	1.816631e+01	1.021947e+00	5.098778e-01
209000	-4.452086e+03	-1.658411e+02	1.859582e+01	1.529281e+00	4.817343e-01
210000	-4.448142e+03	-1.875153e+02	2.036196e+01	1.432823e+00	4.743512e-01
211000	-4.456266e+03	-1.662785e+02	1.867659e+01	9.272345e-01	5.549723e-01
212000	-4.457502e+03	-1.128286e+02	1.492534e+01	1.214577e+00	5.953872e-01
213000	-4.465450e+03	-1.057987e+02	1.447428e+01	1.533306e+00	6.130159e-01
214000	-4.455200e+03	-1.157482e+02	1.510940e+01	1.198679e+00	5.936329e-01
215000	-4.461953e+03	-1.590965e+02	1.807657e+01	1.576866e+00	5.619958e-01
216000	-4.461674e+03	-3.899246e+02	4.719540e+01	1.089323e+00	1.985205e-01
217000	-4.466772e+03	-1.445891e+02	1.701353e+01	1.600495e+00	5.550239e-01
218000	-4.458170e+03	-1.312078e+02	1.612346e+01	1.096852e+00	5.839229e-01
219000	-4.462503e+03	-1.321229e+02	1.620211e+01	8.459180e-01	5.900172e-01
220000	-4.457719e+03	-1.502968e+02	1.744403e+01	1.317830e+00	5.175325e-01
221000	-4.478368e+03	-3.436539e+02	3.902685e+01	8.665598e-01	2.288240e-01
222000	-4.439683e+03	-1.369507e+02	1.649680e+01	1.354186e+00	5.520245e-01
223000	-4.468204e+03	-3.516432e+02	4.028305e+01	1.190210e+00	2.315685e-01
224000	-4.436796e+03	-1.205603e+02	1.539008e+01	1.602101e+00	6.494259e-01
225000	-4.447149e+03	-7.904777e+01	1.295809e+01	1.269348e+00	7.199721e-01
226000	-4.454752e+03	-6.745564e+01	1.232270e+01	1.706710e+00	7.420009e-01
227000	-4.461243e+03	-6.386125e+01	1.217455e+01	1.005841e+00	7.463870e-01
228000	-4.475285e+03	-6.814961e+01	1.238057e+01	1.279754e+00	7.661094e-01
229000	-4.463482e+03	-6.601207e+00	9.584343e+00	9.384648e-01	8.113564e-01
230000	-4.472944e+03	-3.308483e+01	1.069034e+01	1.319557e+00	9.646286e-01
231000	-4.461663e+03	4.602437e+01	7.682494e+00	1.145486e+00	1.047296e+00
232000	-4.459604e+03	2.525140e+01	8.385402e+00	1.011699e+00	1.000000e+00
233000	-4.470956e+03	4.710413e+01	7.649441e+00	1.095198e+00	1.016995e+00
234000	-4.466898e+03	-2.337124e+01	1.026294e+01	1.359324e+00	1.016320e+00
235000	-4.469862e+03	-2.900116e+00	9.428258e+00	1.160812e+00	1.000000e+00
236000	-4.466593e+03	-7.026507e+00	9.592946e+00	1.149354e+00	1.007460e+00
237000	-4.453977e+03	-2.583265e+01	1.037799e+01	1.156117e+00	8.727411e-01
238000	-4.464627e+03	-2.700841e+02	2.872599e+01	1.261399e+00	3.567858e-01
239000	-4.444501e+03	-2.741750e+02	2.921689e+01	1.270436e+00	3.227206e-01
240000	-4.462395e+03	-2.839011e+01	1.049600e+01	1.010639e+00	7.900126e-01
241000	-4.458512e+03	-6.111549e+01	1.201957e+01	1.324733e+00	6.956300e-01
242000	-4.443327e+03	-7.865506e+01	1.293262e+01	1.347454e+00	7.272018e-01
243000	-4.440503e+03	-9.437599e+01	1.383550e+01	9.166627e-01	5.946744e-01
244000	-4.439728e+03	-1.298810e+02	1.601651e+01	1.364520e+00	5.861859e-01
245000	-4.438567e+03	-1.372970e+02	1.651303e+01	1.464847e+00	6.054214e-01
246000	-4.440381e+03	-6.248612e+01	1.208156e+01	1.464847e+00	7.571605e-01
247000	-4.432093e+03	-9.267190e+01	1.371308e+01	1.340007e+00	6.749873e-01
248000	-4.438720e+03	-1.289518e+02	1.595595e+01	1.343114e+00	5.488023e-01
249000	-4.443062e+03	-1.372881e+02	1.651043e+01	1.493665e+00	5.823320e-01
250000	-4.442904e+03	-1.491135e+02	1.733827e+01	1.592454e+00	5.665387e-01
251000	-4.439176e+03	-1.097103e+02	1.475290e+01	8.791872e-01	5.621631e-01
252000	-4.437525e+03	-1.362742e+02	1.645051e+01	1.351191e+00	5.977055e-01
253000	-4.452223e+03	-1.294181e+02	1.598803e+01	1.328123e+00	5.610715e-01
254000	-4.454298e+03	-7.918955e+01	1.297153e+01	1.162994e+00	5.770309e-01
255000	-4.453011e+03	-1.377682e+02	1.654842e+01	1.423029e+00	5.472815e-01
256000	-4.470808e+03	-4.022295e+02	4.970258e+01	8.245683e-01	1.879081e-01
257000	-4.457539e+03	-1.477790e+02	1.725864e+01	1.361465e+00	5.718092e-01
258000	-4.445094e+03	-1.466367e+02	1.718579e+01	1.233258e+00	5.951809e-01
259000	-4.438750e+03	-1.109088e+02	1.478925e+01	1.488312e+00	6.275848e-01
260000	-4.443521e+03	-1.317311e+02	1.610782e+01	1.852570e+00	6.194113e-01
261000	-4.432986e+03	-1.294976e+02	1.598884e+01	1.395414e+00	6.057794e-01
262000	-4.446287e+03	-1.500755e+02	1.738714e+01	1.879672e+00	5.484779e-01
263000	-4.438928e+03	-8.839629e+01	1.348165e+01	1.138576e+00	6.486138e-01
264000	-4.445299e+03	-1.181303e+02	1.527031e+01	1.043368e+00	7.000981e-01
265000	-4.429978e+03	-7.401967e+01	1.268486e+01	1.340534e+00	6.640125e-01
266000	-4.442281e+03	-2.811874e+01	1.047974e+01	1.110029e+00	8.460412e-01
267000	-4.450770e+03	-6.665101e+01	1.231635e+01	1.025329e+00	8.588600e-01
268000	-4.449354e+03	-1.284226e+01	9.830610e+00	1.116796e+00	8.746247e-01
269000	-4.449754e+03	1.007761e+00	9.280385e+00	1.030093e+00	9.075175e-01
270000	-4.448255e+03	2.982039e+01	8.225528e+00	1.040158e+00	1.000000e+00
271000	-4.461767e+03	4.401043e+00	9.152865e+00	9.425643e-01	9.047225e-01
272000	-4.459097e+03	-5.357639e+01	1.164754e+01	1.305791e+00	8.045429e-01
273000	-4.453782e+03	-3.780936e+01	1.091629e+01	1.043552e+00	8.595153e-01
274000	-4.461959e+03	-3.036793e+01	1.057988e+01	1.085784e+00	8.704829e-01
275000	-4.457737e+03	-1.094692e+01	9.750984e+00	1.165010e+00	9.115610e-01
276000	-4.460958e+03	9.183553e+00	8.963160e+00	1.163721e+00	1.000000e+00
277000	-4.454373e+03	1.639000e+01	8.693883e+00	1.243972e+00	1.000000e+00
278000	-4.477895e+03	-4.548269e+01	1.124193e+01	1.688431e+00	1.022985e+00
279000	-4.457955e+03	7.368221e+00	9.036877e+00	1.022274e+00	9.729438e-01
280000	-4.455569e+03	-2.188700e+01	1.019482e+01	1.467002e+00	8.890743e-01
281000	-4.463339e+03	-7.195506e+01	1.258102e+01	1.242757e+00	8.528481e-01
282000	-4.458474e+03	-6.344465e+01	1.214557e+01	1.159374e+00	8.304949e-01
283000	-4.462480e+03	-3.659597e+01	1.084789e+01	1.332972e+00	8.417536e-01
284000	-4.453142e+03	-6.706283e+01	1.233160e+01	1.141300e+00	7.763061e-01
285000	-4.442868e+03	-4.624314e+01	1.129971e+01	1.223031e+00	7.975050e-01
286000	-4.445435e+03	-5.667198e+01	1.180165e+01	1.257709e+00	7.553070e-01
287000	-4.444452e+03	-7.528038e+01	1.276088e+01	1.171727e+00	7.707671e-01
288000	-4.438410e+03	-6.653773e+01	1.230764e+01	1.081441e+00	7.413756e-01
289000	-4.445862e+03	-9.254932e+01	1.370200e+01	1.411026e+00	7.087532e-01
290000	-4.442886e+03	-7.350781e+01	1.267695e+01	9.780016e-01	6.995557e-01
291000	-4.449897e+03	-1.026529e+02	1.430728e+01	1.166210e+00	6.506577e-01
292000	-4.446031e+03	-9.459047e+01	1.382667e+01	1.283977e+00	6.922975e-01
293000	-4.455497e+03	-6.043605e+01	1.198200e+01	1.394258e+00	7.412214e-01
294000	-4.466404e+03	-6.702292e+01	1.231834e+01	1.358766e+00	7.517687e-01
295000	-4.483650e+03	-7.430692e+01	1.267506e+01	1.812788e+00	7.050473e-01
296000	-4.464388e+03	-7.345956e+01	1.266956e+01	1.069226e+00	6.606033e-01
297000	-4.450636e+03	-7.035702e+01	1.247577e+01	1.654659e+00	7.029648e-01
298000	-4.456594e+03	-7.447736e+01	1.272995e+01	9.492850e-01	7.055388e-01
299000	-4.459058e+03	-8.784184e+01	1.344529e+01	1.230404e+00	6.798616e-01
300000	-4.456920e+03	-1.022787e+02	1.428581e+01	1.151351e+00	6.587579e-01
301000	-4.455778e+03	-1.079384e+02	1.460813e+01	1.468761e+00	6.545936e-01
302000	-4.465567e+03	-9.608027e+01	1.391278e+01	1.287593e+00	6.868546e-01
303000	-4.470307e+03	-8.095898e+01	1.306745e+01	1.169470e+00	7.084830e-01
304000	-4.444983e+03	-3.197759e+01	1.065025e+01	1.110529e+00	7.934274e-01
305000	-4.436425e+03	-2.149123e+01	1.018901e+01	1.207362e+00	8.780134e-01
306000	-4.449248e+03	-2.031150e+01	1.014215e+01	1.129510e+00	7.980607e-01
307000	-4.441461e+03	-2.087434e+01	1.014879e+01	1.535954e+00	7.960142e-01
308000	-4.434661e+03	-5.977489e+01	1.196187e+01	1.135252e+00	7.548452e-01
309000	-4.442641e+03	-8.637450e+01	1.334287e+01	1.593357e+00	7.136095e-01
310000	-4.453996e+03	-9.924312e+01	1.408017e+01	1.587359e+00	6.911403e-01
311000	-4.466089e+03	-1.056847e+02	1.449532e+01	1.071335e+00	6.571935e-01
312000	-4.467850e+03	-9.413303e+01	1.380641e+01	1.177553e+00	6.237563e-01
313000	-4.468756e+03	-1.155870e+02	1.509911e+01	1.200600e+00	5.587185e-01
314000	-4.464643e+03	-1.151987e+02	1.506773e+01	1.310588e+00	5.515435e-01
315000	-4.449221e+03	-1.527470e+02	1.758678e+01	1.814065e+00	5.284740e-01
316000	-4.449809e+03	-1.475308e+02	1.724747e+01	1.268460e+00	5.404100e-01
317000	-4.452880e+03	-1.360298e+02	1.644233e+01	1.225955e+00	5.193470e-01
318000	-4.441978e+03	-1.213345e+02	1.547089e+01	1.121737e+00	5.539578e-01
319000	-4.437269e+03	-1.366577e+02	1.646851e+01	1.472548e+00	5.468232e-01
320000	-4.447208e+03	-1.207901e+02	1.540572e+01	1.588484e+00	5.684145e-01
321000	-4.466502e+03	-2.688684e+02	2.862302e+01	9.105723e-01	3.234108e-01
322000	-4.473520e+03	-6.854084e+01	1.240984e+01	1.106167e+00	7.664819e-01
323000	-4.467546e+03	-3.782004e+01	1.091698e+01	1.039119e+00	8.800202e-01
324000	-4.462740e+03	-4.850453e+01	1.141353e+01	1.087719e+00	8.344004e-01
325000	-4.465222e+03	-4.716982e+01	1.133535e+01	1.396651e+00	8.928626e-01
326000	-4.464215e+03	-2.841846e+02	3.043990e+01	1.397902e+00	3.301811e-01
327000	-4.478593e+03	-2.742240e+00	9.412575e+00	1.400714e+00	9.460644e-01
328000	-4.474504e+03	-4.163942e+01	1.110322e+01	8.139046e-01	8.761871e-01
329000	-4.465037e+03	-8.828113e+01	1.347747e+01	1.097645e+00	6.640381e-01
330000	-4.473526e+03	-7.485940e+01	1.275533e+01	8.548186e-01	7.446900e-01
331000	-4.453299e+03	-8.664026e+01	1.339344e+01	9.536459e-01	7.396112e-01
332000	-4.452755e+03	-7.979285e+01	1.300264e+01	1.193183e+00	7.626630e-01
333000	-4.458511e+03	-2.718103e+02	2.891969e+01	1.368759e+00	3.251237e-01
334000	-4.459721e+03	-8.103629e+01	1.307601e+01	1.089967e+00	7.835819e-01
335000	-4.462321e+03	-6.430685e+01	1.219029e+01	1.142440e+00	7.997000e-01
336000	-4.456372e+03	-3.085201e+01	1.060329e+01	1.041407e+00	8.408174e-01
337000	-4.453061e+03	1.003742e+01	8.941245e+00	8.946745e-01	9.068121e-01
338000	-4.456314e+03	1.236605e+01	8.844211e+00	1.172719e+00	1.000000e+00
339000	-4.470371e+03	-3.022508e+00	9.434548e+00	1.123848e+00	1.000000e+00
340000	-4.478060e+03	4.430941e+01	7.747287e+00	8.551134e-01	1.000000e+00
341000	-4.467676e+03	-4.595553e-01	9.336511e+00	1.056764e+00	9.809137e-01
342000	-4.481292e+03	-2.663401e+01	1.041112e+01	1.195496e+00	8.760561e-01
343000	-4.472200e+03	-6.834815e+01	1.237825e+01	1.523216e+00	8.160398e-01
344000	-4.477348e+03	-7.739019e+01	1.287814e+01	1.092769e+00	7.260711e-01
345000	-4.473266e+03	-6.924066e+01	1.245158e+01	1.002631e+00	6.618134e-01
346000	-4.464222e+03	-8.650137e+01	1.338218e+01	1.016135e+00	6.916775e-01
347000	-4.470235e+03	-8.609762e+01	1.333763e+01	1.410482e+00	7.654185e-01
348000	-4.459201e+03	-7.007430e+01	1.248364e+01	1.221110e+00	7.565498e-01
349000	-4.474262e+03	-1.580057e+01	9.948262e+00	1.231872e+00	8.917401e-01
350000	-4.459611e+03	-2.540673e+01	1.034345e+01	1.527184e+00	8.728873e-01
351000	-4.460696e+03	-1.576499e+01	9.951355e+00	1.122006e+00	9.221978e-01
352000	-4.465393e+03	5.661772e+00	9.076685e+00	1.678645e+00	1.009621e+00
353000	-4.461530e+03	-7.975109e+00	9.618204e+00	1.469627e+00	9.475254e-01
354000	-4.462881e+03	8.565738e+00	8.974414e+00	1.481775e+00	1.000000e+00
355000	-4.451554e+03	2.843496e+01	8.272407e+00	1.068348e+00	1.000000e+00
356000	-4.464550e+03	-6.911819e+00	9.586932e+00	1.184520e+00	1.022702e+00
357000	-4.467286e+03	-3.988387e+00	9.455764e+00	1.552992e+00	1.007670e+00
358000	-4.483915e+03	-3.104022e+02	3.394791e+01	1.305317e+00	2.711616e-01
359000	-4.454081e+03	1.591297e+01	8.718005e+00	1.059135e+00	1.000000e+00
360000	-4.457799e+03	2.158744e+01	8.525146e+00	7.280707e-01	9.722611e-01
361000	-4.469926e+03	1.955032e+01	8.573564e+00	1.412468e+00	1.000000e+00
362000	-4.460240e+03	-4.282795e-01	9.313067e+00	1.626195e+00	9.409707e-01
363000	-4.455195e+03	5.245274e+00	9.109385e+00	1.235980e+00	1.000000e+00
364000	-4.464440e+03	-1.172460e+01	9.781877e+00	1.186776e+00	9.671454e-01
365000	-4.495971e+03	-8.709674e+00	9.654166e+00	1.312363e+00	9.574644e-01
366000	-4.473488e+03	-2.435815e+01	1.030972e+01	1.259239e+00	9.419243e-01
367000	-4.481050e+03	2.208263e+01	8.486459e+00	1.319252e+00	1.000000e+00
368000	-4.493200e+03	-1.761999e+01	1.003534e+01	9.684168e-01	8.960722e-01
369000	-4.479297e+03	-2.941941e+01	1.053370e+01	1.182867e+00	8.130127e-01
370000	-4.484761e+03	-1.101370e+02	1.475357e+01	1.295033e+00	7.676191e-01
371000	-4.474178e+03	-8.167687e+01	1.311905e+01	9.441583e-01	6.793941e-01
372000	-4.467836e+03	-9.695850e+01	1.392694e+01	1.922300e+00	6.409078e-01
373000	-4.468192e+03	-1.219371e+02	1.551336e+01	1.067611e+00	6.781792e-01
374000	-4.466480e+03	-8.198484e+01	1.313296e+01	9.986248e-01	7.458918e-01
375000	-4.465880e+03	-5.590135e+01	1.178074e+01	9.112171e-01	6.662983e-01
376000	-4.450112e+03	-9.728778e+01	1.399599e+01	1.067573e+00	6.275540e-01
377000	-4.478947e+03	-8.763031e+01	1.344898e+01	9.532403e-01	6.722597e-01
378000	-4.458108e+03	-9.828009e+01	1.404297e+01	1.257546e+00	6.311015e-01
379000	-4.449018e+03	-1.311550e+02	1.607377e+01	1.783433e+00	5.696769e-01
380000	-4.446566e+03	-1.734762e+02	1.915200e+01	2.094953e+00	5.117157e-01
381000	-4.460224e+03	-1.758381e+02	1.942687e+01	1.037841e+00	4.832832e-01
382000	-4.455734e+03	-1.377625e+02	1.657984e+01	9.627692e-01	4.517449e-01
383000	-4.461272e+03	-1.781171e+02	1.961355e+01	1.022099e+00	4.251440e-01
384000	-4.444270e+03	-1.525181e+02	1.760585e+01	1.325349e+00	4.930722e-01
385000	-4.459750e+03	-1.564219e+02	1.788654e+01	1.436513e+00	4.536773e-01
386000	-4.471975e+03	-1.479805e+02	1.728909e+01	1.140325e+00	5.109566e-01
387000	-4.457057e+03	-8.701832e+01	1.340383e+01	1.146063e+00	6.302057e-01
388000	-4.454946e+03	-1.084074e+02	1.466472e+01	1.011912e+00	6.144444e-01
389000	-4.471477e+03	-9.671336e+01	1.397214e+01	9.013361e-01	6.606942e-01
390000	-4.450343e+03	-3.886435e+01	1.096430e+01	1.049371e+00	8.337961e-01
391000	-4.451348e+03	-8.690207e+01	1.337594e+01	1.528460e+00	6.687181e-01
392000	-4.442117e+03	-7.167018e+01	1.257265e+01	1.117079e+00	6.963530e-01
393000	-4.439219e+03	-8.095523e+01	1.305767e+01	1.344963e+00	6.856033e-01
394000	-4.448858e+03	-7.284323e+01	1.262969e+01	1.207178e+00	6.581272e-01
395000	-4.462701e+03	-1.943510e+01	1.011816e+01	8.190873e-01	7.427523e-01
396000	-4.476947e+03	-3.836124e+01	1.094227e+01	1.027177e+00	7.172321e-01
397000	-4.450504e+03	-7.204981e+01	1.259370e+01	1.096498e+00	7.212369e-01
398000	-4.445859e+03	-4.970899e+01	1.147017e+01	1.108263e+00	7.705813e-01
399000	-4.462721e+03	-9.322519e+01	1.375465e+01	1.168874e+00	7.003661e-01
400000	-4.457655e+03	-9.846780e+01	1.406502e+01	1.069732e+00	6.842408e-01
401000	-4.453326e+03	-1.083447e+02	1.463843e+01	1.378855e+00	6.085133e-01
402000	-4.452638e+03	-3.969996e+02	4.863750e+01	8.566515e-01	1.733601e-01
403000	-4.472710e+03	-1.539807e+02	1.771050e+01	1.367005e+00	5.811363e-01
404000	-4.472355e+03	-1.083929e+02	1.465693e+01	1.124770e+00	6.718195e-01
405000	-4.475918e+03	-1.055887e+02	1.449239e+01	1.023815e+00	6.515552e-01
406000	-4.463451e+03	-1.100359e+02	1.476188e+01	1.059095e+00	6.317651e-01
407000	-4.473657e+03	-7.532505e+01	1.274576e+01	1.500063e+00	6.661713e-01
408000	-4.460938e+03	-9.629550e+01	1.395592e+01	7.616060e-01	6.285644e-01
409000	-4.459132e+03	-8.777416e+01	1.344387e+01	1.187982e+00	6.029021e-01
410000	-4.464165e+03	-1.200020e+02	1.537370e+01	1.298743e+00	5.832809e-01
411000	-4.484442e+03	-1.388226e+02	1.662588e+01	1.358255e+00	5.562577e-01
412000	-4.459608e+03	-3.612710e+02	4.187849e+01	1.414184e+00	2.237010e-01
413000	-4.451278e+03	-1.774612e+02	1.954496e+01	1.206871e+00	4.242544e-01
414000	-4.455967e+03	-2.121965e+02	2.259634e+01	1.110090e+00	4.062888e-01
415000	-4.445580e+03	-2.012332e+02	2.158327e+01	1.165114e+00	3.891395e-01
416000	-4.450042e+03	-2.440743e+02	2.579827e+01	1.128037e+00	3.590366e-01
417000	-4.464911e+03	-2.270732e+02	2.401761e+01	1.326803e+00	3.420619e-01
418000	-4.466993e+03	-3.880504e+02	4.683013e+01	1.100785e+00	1.854833e-01
419000	-4.441236e+03	-2.036430e+02	2.182962e+01	8.491260e-01	3.843036e-01
420000	-4.448898e+03	-2.101513e+02	2.241839e+01	9.645235e-01	4.231094e-01
421000	-4.461571e+03	-2.037659e+02	2.181076e+01	1.179642e+00	4.191946e-01
422000	-4.457644e+03	-1.453198e+02	1.711142e+01	9.559237e-01	4.426972e-01
423000	-4.457746e+03	-1.859119e+02	2.024403e+01	1.223680e+00	4.165626e-01
424000	-4.456353e+03	-1.807337e+02	1.980198e+01	1.344224e+00	4.426015e-01
425000	-4.451766e+03	-2.075316e+02	2.213459e+01	1.405280e+00	4.145426e-01
426000	-4.440547e+03	-1.765875e+02	1.946734e+01	1.287949e+00	4.393207e-01
427000	-4.461256e+03	-1.770223e+02	1.955608e+01	6.313625e-01	3.990396e-01
428000	-4.456757e+03	-3.492327e+02	3.992408e+01	9.459675e-01	2.327567e-01
429000	-4.449972e+03	-2.085767e+02	2.225751e+01	1.119970e+00	3.792264e-01
430000	-4.457768e+03	-2.269430e+02	2.402955e+01	1.077127e+00	3.884219e-01
431000	-4.464616e+03	-2.552457e+02	2.696366e+01	1.667460e+00	3.604327e-01
432000	-4.445450e+03	-3.378538e+02	3.807143e+01	1.061036e+00	2.486160e-01
433000	-4.447943e+03	-3.292183e+02	3.675431e+01	9.369182e-01	2.056539e-01
434000	-4.437574e+03	-2.204805e+02	2.335870e+01	1.420685e+00	4.145595e-01
435000	-4.464641e+03	-3.276617e+02	3.648744e+01	1.141385e+00	2.366025e-01
436000	-4.448397e+03	-2.068256e+02	2.206996e+01	1.401699e+00	3.726935e-01
437000	-4.448220e+03	-1.970418e+02	2.122941e+01	9.435457e-01	3.333698e-01
438000	-4.441627e+03	-2.586587e+02	2.741568e+01	1.078551e+00	3.150712e-01
439000	-4.453735e+03	-2.625450e+02	2.785453e+01	1.141414e+00	2.996328e-01
440000	-4.451827e+03	-2.558669e+02	2.713757e+01	7.412048e-01	2.778089e-01
441000	-4.447066e+03	-2.660196e+02	2.823119e+01	1.381512e+00	2.623207e-01
442000	-4.456219e+03	-3.766974e+02	4.462092e+01	1.469899e+00	1.927381e-01
443000	-4.465063e+03	-3.722437e+02	4.384704e+01	1.257492e+00	2.068823e-01
444000	-4.465012e+03	-3.643175e+02	4.249773e+01	9.053009e-01	1.890666e-01
445000	-4.484643e+03	-3.818203e+02	4.563618e+01	1.136726e+00	2.069044e-01
446000	-4.479360e+03	-3.430352e+02	3.883838e+01	1.418892e+00	2.680317e-01
447000	-4.450793e+03	-3.768658e+02	4.469758e+01	1.222038e+00	1.930757e-01
448000	-4.453103e+03	-4.067817e+02	5.054560e+01	1.289443e+00	1.491264e-01
449000	-4.463852e+03	-3.933639e+02	4.777097e+01	1.586053e+00	1.948553e-01
450000	-4.452863e+03	-3.906131e+02	4.735015e+01	9.832615e-01	1.873455e-01
451000	-4.449697e+03	-3.670631e+02	4.290343e+01	1.349005e+00	1.993207e-01
452000	-4.456406e+03	-3.455983e+02	3.930226e+01	1.109856e+00	2.282163e-01
453000	-4.435969e+03	-3.881373e+02	4.688194e+01	9.194016e-01	1.903878e-01
454000	-4.449793e+03	-4.070819e+02	5.060357e+01	1.311106e+00	1.686477e-01
455000	-4.447398e+03	-4.281773e+02	5.520217e+01	1.245401e+00	1.682258e-01
456000	-4.454058e+03	-4.109001e+02	5.136219e+01	1.512027e+00	1.781763e-01
457000	-4.448799e+03	-3.518939e+02	4.032383e+01	1.196029e+00	1.932252e-01
458000	-4.457877e+03	-3.952464e+02	4.818955e+01	1.350432e+00	1.967294e-01
459000	-4.448259e+03	-3.772752e+02	4.481519e+01	9.942466e-01	2.040585e-01
460000	-4.449878e+03	-3.840349e+02	4.602605e+01	1.287766e+00	1.988594e-01
461000	-4.442322e+03	-3.333241e+02	3.740170e+01	8.223405e-01	2.256204e-01
462000	-4.456776e+03	-3.438630e+02	3.896131e+01	1.482222e+00	2.369037e-01
463000	-4.471812e+03	-3.624869e+02	4.211485e+01	1.266895e+00	2.380569e-01
464000	-4.470284e+03	-3.085613e+02	3.366003e+01	1.520113e+00	2.713696e-01
465000	-4.458514e+03	-2.895295e+02	3.117267e+01	1.008093e+00	2.974678e-01
466000	-4.429306e+03	-3.060781e+02	3.337395e+01	1.096940e+00	2.774060e-01
467000	-4.457579e+03	-3.082697e+02	3.368875e+01	1.022623e+00	2.607450e-01
468000	-4.461026e+03	-2.860653e+02	3.068415e+01	1.352069e+00	2.793289e-01
469000	-4.462323e+03	-2.911152e+02	3.136505e+01	1.110329e+00	3.061509e-01
470000	-4.459900e+03	-2.836994e+02	3.036871e+01	1.477047e+00	3.074065e-01
471000	-4.441967e+03	-2.640891e+02	2.803891e+01	1.096853e+00	2.982344e-01
472000	-4.438507e+03	-2.553539e+02	2.701185e+01	1.345927e+00	3.209736e-01
473000	-4.448486e+03	-2.973709e+02	3.218865e+01	1.114758e+00	2.881853e-01
474000	-4.448271e+03	-2.996397e+02	3.250378e+01	1.033320e+00	2.800975e-01
475000	-4.443709e+03	-3.406670e+02	3.847171e+01	1.344928e+00	2.683594e-01
476000	-4.446545e+03	-3.321513e+02	3.713766e+01	1.362068e+00	2.765101e-01
477000	-4.447972e+03	-3.272147e+02	3.641395e+01	1.181559e+00	2.375974e-01
478000	-4.449545e+03	-3.230173e+02	3.581925e+01	9.626847e-01	2.632692e-01
479000	-4.456611e+03	-2.994468e+02	3.247397e+01	1.061730e+00	2.470741e-01
480000	-4.463995e+03	-3.106460e+02	3.396212e+01	1.448195e+00	2.991454e-01
481000	-4.476612e+03	-3.129204e+02	3.429121e+01	1.394445e+00	2.643153e-01
482000	-4.469373e+03	-3.196601e+02	3.522829e+01	1.623928e+00	2.850841e-01
483000	-4.443900e+03	-3.149631e+02	3.456462e+01	1.519721e+00	2.718991e-01
484000	-4.444759e+03	-2.701937e+02	2.876820e+01	1.017350e+00	3.219832e-01
485000	-4.460634e+03	-2.412498e+02	2.550351e+01	1.068053e+00	3.437231e-01
486000	-4.476251e+03	-1.890671e+02	2.052972e+01	1.015072e+00	3.990035e-01
487000	-4.479640e+03	-1.791195e+02	1.970699e+01	8.839297e-01	5.016940e-01
488000	-4.454782e+03	-1.997591e+02	2.145690e+01	1.101225e+00	4.659741e-01
489000	-4.476795e+03	-2.996924e+02	3.250875e+01	1.049110e+00	2.520523e-01
490000	-4.455579e+03	-2.146939e+02	2.280033e+01	1.448322e+00	3.889663e-01
491000	-4.467147e+03	-2.523835e+02	2.668091e+01	1.342503e+00	3.656951e-01
492000	-4.474061e+03	-2.948710e+02	3.184746e+01	1.185174e+00	3.110137e-01
493000	-4.478143e+03	-1.864038e+02	2.027050e+01	1.401956e+00	5.096632e-01
494000	-4.470747e+03	-1.626531e+02	1.838663e+01	1.054837e+00	5.189771e-01
495000	-4.461512e+03	-1.242353e+02	1.566287e+01	1.068166e+00	5.967668e-01
496000	-4.455587e+03	-1.401879e+02	1.673209e+01	1.197400e+00	5.874081e-01
497000	-4.445815e+03	-2.424982e+02	2.561427e+01	1.274058e+00	3.577680e-01
498000	-4.469935e+03	-1.575711e+02	1.799914e+01	1.080867e+00	4.456923e-01
499000	-4.470962e+03	-2.492878e+02	2.637041e+01	1.063915e+00	3.976143e-01
500000	-4.463594e+03	-1.316837e+02	1.614116e+01	1.309655e+00	5.908495e-01
501000	-4.445834e+03	-1.603822e+02	1.823699e+01	7.436496e-01	3.931945e-01
502000	-4.469597e+03	-1.710970e+02	1.902175e+01	1.352852e+00	5.560779e-01
503000	-4.453206e+03	-1.594581e+02	1.811906e+01	1.375496e+00	5.793218e-01
504000	-4.465290e+03	-1.333119e+02	1.628461e+01	8.177849e-01	5.069475e-01
505000	-4.437010e+03	-2.549256e+02	2.697556e+01	1.241253e+00	3.333236e-01
506000	-4.448999e+03	-1.668002e+02	1.871573e+01	9.466843e-01	4.396199e-01
507000	-4.444119e+03	-1.660395e+02	1.865811e+01	9.256647e-01	4.711970e-01
508000	-4.445921e+03	-2.088407e+02	2.225655e+01	1.394483e+00	4.000757e-01
509000	-4.449188e+03	-2.235989e+02	2.368486e+01	1.206294e+00	3.472139e-01
510000	-4.443511e+03	-2.684308e+02	2.856833e+01	9.336441e-01	3.177325e-01
511000	-4.459533e+03	-3.429063e+02	3.884336e+01	1.258949e+00	2.916117e-01
512000	-4.453498e+03	-3.303061e+02	3.687245e+01	1.249107e+00	2.633995e-01
513000	-4.444470e+03	-2.116104e+02	2.256490e+01	8.585523e-01	3.906935e-01
514000	-4.459555e+03	-3.091053e+02	3.380064e+01	1.057904e+00	2.580013e-01
515000	-4.459717e+03	-2.473952e+02	2.614606e+01	1.227160e+00	3.721029e-01
516000	-4.453719e+03	-2.093921e+02	2.230877e+01	1.382845e+00	4.390044e-01
517000	-4.438739e+03	-2.296651e+02	2.428503e+01	1.256690e+00	3.698385e-01
518000	-4.449017e+03	-2.125918e+02	2.265902e+01	8.399126e-01	3.688365e-01
519000	-4.447665e+03	-1.942125e+02	2.096512e+01	1.122179e+00	3.764318e-01
520000	-4.444286e+03	-2.262200e+02	2.394823e+01	1.169055e+00	3.743497e-01
521000	-4.456970e+03	-2.946642e+02	3.180912e+01	1.268826e+00	3.002570e-01
522000	-4.465143e+03	-4.074152e+02	5.066653e+01	1.342151e+00	1.704416e-01
523000	-4.469940e+03	-2.878089e+02	3.085040e+01	1.793000e+00	3.323882e-01
524000	-4.463269e+03	-2.301710e+02	2.435308e+01	1.089828e+00	3.485951e-01
525000	-4.468782e+03	-2.457739e+02	2.598227e+01	1.117888e+00	3.590469e-01
526000	-4.458784e+03	-4.278811e+02	5.522175e+01	8.628377e-01	1.417947e-01
527000	-4.452671e+03	-4.422158e+02	5.854029e+01	9.763280e-01	1.403723e-01
528000	-4.445972e+03	-2.522847e+02	2.669706e+01	1.098060e+00	3.347400e-01
529000	-4.448700e+03	-2.349869e+02	2.485314e+01	1.018174e+00	3.725520e-01
530000	-4.465882e+03	-2.199702e+02	2.332835e+01	1.222856e+00	3.752926e-01
531000	-4.463284e+03	-2.511193e+02	2.650973e+01	1.627393e+00	3.695504e-01
532000	-4.461560e+03	-2.382058e+02	2.518247e+01	1.071085e+00	3.610314e-01
533000	-4.446072e+03	-4.151306e+02	5.239434e+01	9.038635e-01	1.627621e-01
534000	-4.467316e+03	-2.008874e+02	2.154970e+01	1.193122e+00	4.167818e-01
535000	-4.460034e+03	-2.167249e+02	2.302758e+01	1.096121e+00	4.121966e-01
536000	-4.478633e+03	-1.890175e+02	2.054458e+01	7.918074e-01	3.779964e-01
537000	-4.489191e+03	-2.558880e+02	2.709310e+01	1.157038e+00	3.108713e-01
538000	-4.455208e+03	-2.814265e+02	3.008148e+01	1.494677e+00	3.164113e-01
539000	-4.458564e+03	-3.184586e+02	3.511236e+01	1.218514e+00	2.594726e-01
540000	-4.440484e+03	-3.399450e+02	3.839550e+01	1.102515e+00	2.320595e-01
541000	-4.453033e+03	-3.679751e+02	4.306315e+01	1.360747e+00	2.378314e-01
542000	-4.444524e+03	-3.039042e+02	3.308356e+01	1.031990e+00	2.326139e-01
543000	-4.459359e+03	-5.135021e+02	7.823504e+01	1.272599e+00	1.179718e-01
544000	-4.455412e+03	-3.418256e+02	3.864977e+01	1.386753e+00	2.151118e-01
545000	-4.442648e+03	-3.856037e+02	4.639266e+01	9.316762e-01	1.682905e-01
546000	-4.461199e+03	-3.530123e+02	4.049136e+01	1.310920e+00	2.306333e-01
547000	-4.453624e+03	-3.476004e+02	3.963445e+01	1.075506e+00	2.340912e-01
548000	-4.448433e+03	-3.331029e+02	3.737647e+01	7.642940e-01	2.152423e-01
549000	-4.439988e+03	-3.738243e+02	4.418434e+01	9.804989e-01	1.964803e-01
550000	-4.465040e+03	-3.890248e+02	4.699272e+01	1.234107e+00	1.779208e-01
551000	-4.463435e+03	-4.027506e+02	4.977983e+01	9.683049e-01	1.708424e-01
552000	-4.465218e+03	-4.364318e+02	5.713069e+01	1.134278e+00	1.693214e-01
553000	-4.465770e+03	-3.920059e+02	4.760087e+01	1.094106e+00	1.871483e-01
554000	-4.462927e+03	-3.358357e+02	3.776550e+01	9.936905e-01	2.375706e-01
555000	-4.463592e+03	-3.714627e+02	4.365382e+01	1.546947e+00	2.119344e-01
556000	-4.462518e+03	-3.637346e+02	4.240261e+01	8.652236e-01	1.959745e-01
557000	-4.459283e+03	-3.473226e+02	3.958867e+01	1.077334e+00	2.126414e-01
558000	-4.456234e+03	-3.418256e+02	3.868217e+01	1.184076e+00	2.334784e-01
559000	-4.448177e+03	-4.026665e+02	4.974002e+01	1.078556e+00	2.014645e-01
560000	-4.451966e+03	-3.544098e+02	4.072820e+01	1.296653e+00	2.336220e-01
561000	-4.457834e+03	-3.614295e+02	4.199834e+01	8.805421e-01	1.891417e-01
562000	-4.471997e+03	-3.724447e+02	4.385068e+01	1.438386e+00	2.217378e-01
563000	-4.476941e+03	-3.736593e+02	4.405673e+01	1.516596e+00	2.302392e-01
564000	-4.467800e+03	-2.950319e+02	3.191205e+01	8.573793e-01	2.266250e-01
565000	-4.456366e+03	-3.783195e+02	4.491816e+01	1.482054e+00	1.868509e-01
566000	-4.455718e+03	-4.302752e+02	5.567998e+01	1.244328e+00	1.651601e-01
567000	-4.459277e+03	-4.038006e+02	4.997065e+01	1.088656e+00	1.949347e-01
568000	-4.469447e+03	-3.551620e+02	4.080862e+01	1.571374e+00	2.278236e-01
569000	-4.448773e+03	-3.171471e+02	3.492128e+01	1.224888e+00	2.648405e-01
570000	-4.443083e+03	-3.029162e+02	3.286163e+01	1.668099e+00	2.749293e-01
571000	-4.461213e+03	-2.679298e+02	2.849488e+01	1.052693e+00	2.645638e-01
572000	-4.425546e+03	-2.631091e+02	2.791977e+01	1.142254e+00	2.869443e-01
573000	-4.445851e+03	-2.712114e+02	2.880509e+01	1.726276e+00	2.947038e-01
574000	-4.451381e+03	-2.970004e+02	3.214668e+01	1.058968e+00	2.869520e-01
575000	-4.456713e+03	-2.396037e+02	2.534160e+01	9.538819e-01	2.985685e-01
576000	-4.469516e+03	-2.763193e+02	2.948144e+01	1.242931e+00	3.044605e-01
577000	-4.464574e+03	-2.759722e+02	2.944761e+01	1.172348e+00	2.895341e-01
578000	-4.454374e+03	-2.460924e+02	2.602995e+01	9.952898e-01	3.129301e-01
579000	-4.436041e+03	-4.628497e+02	6.362139e+01	1.292315e+00	1.410268e-01
580000	-4.451677e+03	-2.343406e+02	2.479677e+01	9.180229e-01	3.432216e-01
581000	-4.455438e+03	-2.159982e+02	2.295924e+01	1.083665e+00	3.436863e-01
582000	-4.443717e+03	-2.542596e+02	2.687636e+01	1.461982e+00	3.789903e-01
583000	-4.459869e+03	-2.540386e+02	2.689080e+01	1.111676e+00	3.763265e-01
584000	-4.481278e+03	-2.955709e+02	3.193014e+01	1.259744e+00	3.163946e-01
585000	-4.463995e+03	-3.433242e+02	3.894478e+01	1.046156e+00	2.642470e-01
586000	-4.459366e+03	-3.269659e+02	3.640100e+01	1.018649e+00	2.836868e-01
587000	-4.455226e+03	-3.274526e+02	3.646295e+01	1.094566e+00	2.576021e-01
588000	-4.454035e+03	-3.271619e+02	3.640833e+01	1.166089e+00	2.347725e-01
589000	-4.476664e+03	-2.471033e+02	2.615703e+01	8.343872e-01	3.364795e-01
590000	-4.457724e+03	-4.570448e+02	6.216076e+01	1.161267e+00	1.547782e-01
591000	-4.455829e+03	-2.760887e+02	2.941672e+01	1.541849e+00	3.107426e-01
592000	-4.446323e+03	-3.184799e+02	3.513212e+01	1.103908e+00	2.413380e-01
593000	-4.454125e+03	-2.618275e+02	2.780454e+01	8.563874e-01	2.727313e-01
594000	-4.465834e+03	-3.134008e+02	3.432182e+01	1.659449e+00	2.712967e-01
595000	-4.464131e+03	-3.078631e+02	3.364288e+01	9.448999e-01	2.491680e-01
596000	-4.448150e+03	-3.116983e+02	3.419391e+01	8.584372e-01	2.602207e-01
597000	-4.433082e+03	-3.249489e+02	3.605871e+01	1.284555e+00	2.377205e-01
598000	-4.471458e+03	-3.577038e+02	4.128522e+01	1.302015e+00	2.366323e-01
599000	-4.461413e+03	-3.380330e+02	3.810510e+01	1.026433e+00	2.360011e-01
600000	-4.486830e+03	-3.161823e+02	3.474755e+01	1.464403e+00	2.744376e-01
601000	-4.452495e+03	-3.181186e+02	3.508352e+01	1.076970e+00	2.379905e-01
602000	-4.453607e+03	-3.139022e+02	3.442171e+01	1.459248e+00	2.598089e-01
603000	-4.456986e+03	-3.205482e+02	3.545795e+01	9.425171e-01	2.582472e-01
604000	-4.459822e+03	-3.698702e+02	4.341410e+01	1.289003e+00	2.093374e-01
605000	-4.446150e+03	-3.288017e+02	3.667175e+01	1.063737e+00	2.439871e-01
606000	-4.432379e+03	-4.348827e+02	5.679364e+01	1.027131e+00	1.643127e-01
607000	-4.448733e+03	-4.315685e+02	5.589342e+01	1.605732e+00	1.691743e-01
608000	-4.430721e+03	-3.981007e+02	4.884390e+01	9.292679e-01	1.546880e-01
609000	-4.445806e+03	-3.266165e+02	3.633658e+01	1.097335e+00	2.271297e-01
610000	-4.467804e+03	-3.197260e+02	3.529242e+01	1.250531e+00	2.541621e-01
611000	-4.451117e+03	-3.964232e+02	4.840488e+01	1.444556e+00	1.783073e-01
612000	-4.457363e+03	-2.875250e+02	3.093463e+01	8.517612e-01	2.427330e-01
613000	-4.456684e+03	-2.941578e+02	3.174490e+01	1.249848e+00	2.514429e-01
614000	-4.470847e+03	-3.328566e+02	3.725639e+01	1.295812e+00	2.452194e-01
615000	-4.449963e+03	-3.392067e+02	3.830422e+01	9.397866e-01	2.151867e-01
616000	-4.453611e+03	-4.336054e+02	5.645380e+01	1.212249e+00	1.861898e-01
617000	-4.476913e+03	-3.681447e+02	4.307323e+01	1.473571e+00	2.097396e-01
618000	-4.484977e+03	-3.539206e+02	4.066901e+01	1.159581e+00	2.452473e-01
619000	-4.469418e+03	-3.978097e+02	4.877345e+01	9.888695e-01	1.974217e-01
620000	-4.463325e+03	-3.930339e+02	4.778880e+01	1.165530e+00	2.027175e-01
621000	-4.466498e+03	-3.146834e+02	3.463327e+01	7.609714e-01	2.684668e-01
622000	-4.464142e+03	-3.413881e+02	3.862322e+01	1.115421e+00	2.301550e-01
623000	-4.463629e+03	-3.480581e+02	3.964922e+01	1.443035e+00	2.571659e-01
624000	-4.473450e+03	-3.321718e+02	3.718065e+01	1.102882e+00	2.633566e-01
625000	-4.447433e+03	-2.778922e+02	2.971140e+01	9.435067e-01	2.681398e-01
626000	-4.453689e+03	-3.357591e+02	3.769610e+01	1.361840e+00	2.643569e-01
627000	-4.463772e+03	-3.902606e+02	4.721130e+01	1.343594e+00	1.958536e-01
628000	-4.459466e+03	-2.960700e+02	3.204240e+01	9.122623e-01	2.413636e-01
629000	-4.460740e+03	-3.332668e+02	3.726080e+01	1.677321e+00	2.412093e-01
630000	-4.446925e+03	-3.753904e+02	4.431026e+01	1.856747e+00	2.117535e-01
631000	-4.449289e+03	-3.452285e+02	3.916521e+01	1.585056e+00	2.513855e-01
632000	-4.446833e+03	-2.982952e+02	3.230826e+01	1.144368e+00	2.553927e-01
633000	-4.453762e+03	-3.829844e+02	4.589582e+01	9.245580e-01	1.824536e-01
634000	-4.455797e+03	-3.975851e+02	4.856181e+01	1.820463e+00	2.017786e-01
635000	-4.457356e+03	-4.039047e+02	4.998418e+01	1.126968e+00	1.715581e-01
636000	-4.442425e+03	-4.691747e+02	6.526724e+01	1.374163e+00	1.509146e-01
637000	-4.464375e+03	-3.552736e+02	4.093284e+01	9.471916e-01	2.164919e-01
638000	-4.465602e+03	-3.504806e+02	4.010360e+01	1.108194e+00	2.333868e-01
639000	-4.463412e+03	-3.766833e+02	4.471827e+01	9.273416e-01	2.057813e-01
640000	-4.463888e+03	-3.623533e+02	4.214007e+01	9.882953e-01	1.840474e-01
641000	-4.434808e+03	-3.776997e+02	4.484221e+01	1.272620e+00	1.961163e-01
642000	-4.443712e+03	-3.895776e+02	4.705073e+01	1.487487e+00	1.696895e-01
643000	-4.478903e+03	-3.490497e+02	3.986787e+01	1.103851e+00	2.312590e-01
644000	-4.445521e+03	-4.177934e+02	5.296159e+01	9.470903e-01	1.697192e-01
645000	-4.483934e+03	-3.021801e+02	3.286471e+01	9.093467e-01	2.915977e-01
646000	-4.448245e+03	-3.070630e+02	3.351788e+01	1.043202e+00	2.700695e-01
647000	-4.451220e+03	-3.154984e+02	3.467317e+01	1.297996e+00	2.731369e-01
648000	-4.447898e+03	-3.414696e+02	3.855486e+01	1.625358e+00	2.698068e-01
649000	-4.463311e+03	-4.436434e+02	5.868071e+01	1.819777e+00	1.707341e-01
650000	-4.439249e+03	-3.075461e+02	3.357262e+01	1.132479e+00	2.393522e-01
651000	-4.446244e+03	-3.399051e+02	3.832985e+01	1.476513e+00	2.618249e-01
652000	-4.436169e+03	-3.688684e+02	4.324040e+01	1.258617e+00	2.192942e-01
653000	-4.464257e+03	-3.823007e+02	4.565002e+01	1.543602e+00	2.115813e-01
654000	-4.461347e+03	-3.853437e+02	4.630131e+01	1.149847e+00	2.083846e-01
655000	-4.448661e+03	-3.249591e+02	3.605832e+01	1.297382e+00	2.492514e-01
656000	-4.455511e+03	-3.333397e+02	3.732213e+01	1.352667e+00	2.646728e-01
657000	-4.467411e+03	-3.273309e+02	3.643127e+01	1.182938e+00	2.460444e-01
658000	-4.452753e+03	-3.475110e+02	3.956539e+01	1.408062e+00	2.579218e-01
659000	-4.462342e+03	-2.923411e+02	3.152473e+01	1.111649e+00	2.850825e-01
660000	-4.458555e+03	-2.175347e+02	2.309789e+01	1.173373e+00	3.303848e-01
661000	-4.468756e+03	-3.045763e+02	3.319867e+01	8.659243e-01	3.269489e-01
662000	-4.461947e+03	-2.665764e+02	2.832161e+01	1.168216e+00	3.008304e-01
663000	-4.476687e+03	-3.143773e+02	3.452685e+01	1.198005e+00	2.747262e-01
664000	-4.469927e+03	-2.983689e+02	3.232569e+01	1.087984e+00	2.887041e-01
665000	-4.475531e+03	-2.394765e+02	2.530930e+01	1.133430e+00	3.174852e-01
666000	-4.473984e+03	-3.157113e+02	3.467607e+01	1.490679e+00	2.775168e-01
667000	-4.449204e+03	-2.313830e+02	2.449425e+01	9.120337e-01	3.533942e-01
668000	-4.471548e+03	-2.653784e+02	2.821108e+01	9.120337e-01	2.989934e-01
669000	-4.463423e+03	-2.660761e+02	2.826778e+01	1.126187e+00	2.969534e-01
670000	-4.485835e+03	-3.205463e+02	3.546614e+01	8.848226e-01	2.080577e-01
671000	-4.448153e+03	-2.911045e+02	3.130602e+01	1.553854e+00	2.803391e-01
672000	-4.469608e+03	-2.471044e+02	2.613512e+01	1.037080e+00	3.583278e-01
673000	-4.468425e+03	-2.572269e+02	2.724522e+01	1.148261e+00	3.320538e-01
674000	-4.467812e+03	-3.003173e+02	3.255832e+01	1.306473e+00	3.029885e-01
675000	-4.468767e+03	-2.751210e+02	2.933534e+01	1.241541e+00	3.249854e-01
676000	-4.469512e+03	-2.757766e+02	2.944267e+01	1.017251e+00	3.263133e-01
677000	-4.453243e+03	-2.741832e+02	2.928868e+01	6.873156e-01	2.814202e-01
678000	-4.491598e+03	-2.648726e+02	2.814384e+01	9.809345e-01	3.506807e-01
679000	-4.463745e+03	-3.611020e+02	4.192697e+01	9.649527e-01	2.608626e-01
680000	-4.479847e+03	-1.713699e+02	1.905499e+01	1.206940e+00	4.609212e-01
681000	-4.469410e+03	-2.645642e+02	2.809099e+01	1.125083e+00	3.495978e-01
682000	-4.459588e+03	-2.011148e+02	2.156475e+01	1.252900e+00	4.339806e-01
683000	-4.458381e+03	-1.887140e+02	2.047942e+01	1.250823e+00	4.642440e-01
684000	-4.453414e+03	-1.830575e+02	1.996521e+01	1.697782e+00	4.811939e-01
685000	-4.436702e+03	-2.935687e+02	3.165735e+01	1.326819e+00	2.575331e-01
686000	-4.463010e+03	-1.056589e+02	1.449620e+01	1.031092e+00	6.189934e-01
687000	-4.464371e+03	-1.383728e+02	1.657643e+01	1.622349e+00	6.040151e-01
688000	-4.448373e+03	-1.092634e+02	1.472200e+01	9.343429e-01	6.189303e-01
689000	-4.456751e+03	-1.528986e+02	1.764698e+01	1.146422e+00	5.362229e-01
690000	-4.461014e+03	-1.665952e+02	1.865522e+01	1.518527e+00	5.860362e-01
691000	-4.461489e+03	-1.218435e+02	1.549497e+01	1.258222e+00	5.816805e-01
692000	-4.463845e+03	-1.584219e+02	1.805782e+01	1.151197e+00	5.895788e-01
693000	-4.462504e+03	-1.401898e+02	1.673544e+01	1.151197e+00	5.538864e-01
694000	-4.464273e+03	-1.536489e+02	1.766308e+01	1.677997e+00	4.882706e-01
695000	-4.470624e+03	-1.516301e+02	1.755990e+01	1.063819e+00	4.805735e-01
696000	-4.462901e+03	-2.066279e+02	2.203632e+01	1.570425e+00	4.350449e-01
697000	-4.442643e+03	-2.115490e+02	2.254541e+01	1.004726e+00	3.906310e-01
698000	-4.462092e+03	-1.730676e+02	1.918474e+01	1.276505e+00	4.351930e-01
699000	-4.461641e+03	-2.258637e+02	2.387192e+01	1.580048e+00	4.164978e-01
700000	-4.454570e+03	-2.559980e+02	2.711757e+01	1.049787e+00	3.550503e-01
701000	-4.477967e+03	-2.871565e+02	3.085342e+01	1.117080e+00	3.439108e-01
702000	-4.463637e+03	-1.824524e+02	1.996259e+01	1.124280e+00	3.898434e-01
703000	-4.453935e+03	-2.112108e+02	2.251082e+01	1.035509e+00	3.970878e-01
704000	-4.461021e+03	-2.713163e+02	2.887815e+01	1.221054e+00	3.538638e-01
705000	-4.442938e+03	-2.668992e+02	2.835468e+01	1.210067e+00	3.472156e-01
706000	-4.433845e+03	-2.184854e+02	2.318327e+01	1.237347e+00	3.710327e-01
707000	-4.459880e+03	-2.352933e+02	2.488320e+01	1.033898e+00	3.662116e-01
708000	-4.430003e+03	-2.544216e+02	2.694708e+01	9.915219e-01	3.290234e-01
709000	-4.434936e+03	-2.556267e+02	2.708333e+01	9.826345e-01	3.249665e-01
710000	-4.435825e+03	-2.280187e+02	2.412380e+01	1.211802e+00	3.877446e-01
711000	-4.490124e+03	-2.170262e+02	2.303198e+01	1.351491e+00	4.060137e-01
712000	-4.470803e+03	-2.090275e+02	2.228627e+01	1.260618e+00	3.880457e-01
713000	-4.491194e+03	-2.239223e+02	2.370846e+01	1.290310e+00	4.229056e-01
714000	-4.455519e+03	-1.865991e+02	2.029374e+01	1.322220e+00	4.703115e-01
715000	-4.459981e+03	-1.282217e+02	1.591271e+01	1.263076e+00	5.940468e-01
716000	-4.469642e+03	-2.527661e+02	2.674379e+01	1.158626e+00	3.433858e-01
717000	-4.438227e+03	-1.414662e+02	1.681102e+01	1.347591e+00	5.564093e-01
718000	-4.437144e+03	-1.410337e+02	1.677250e+01	1.465073e+00	5.326142e-01
719000	-4.454006e+03	-1.101485e+02	1.475319e+01	1.312675e+00	6.154950e-01
720000	-4.437613e+03	-1.274113e+02	1.584678e+01	1.447418e+00	6.936130e-01
721000	-4.473539e+03	-1.994519e+02	2.141576e+01	1.254856e+00	4.271425e-01
722000	-4.425620e+03	-1.226179e+02	1.554328e+01	1.286817e+00	6.619845e-01
723000	-4.444714e+03	-1.572785e+02	1.796434e+01	1.252408e+00	4.786089e-01
724000	-4.440410e+03	-2.379265e+02	2.509487e+01	1.629936e+00	3.713124e-01
725000	-4.436472e+03	-1.472246e+02	1.723080e+01	1.194209e+00	5.336056e-01
726000	-4.451145e+03	-1.565979e+02	1.790782e+01	1.327386e+00	5.554659e-01
727000	-4.434868e+03	-2.962326e+02	3.204373e+01	1.064839e+00	2.834770e-01
728000	-4.472718e+03	-1.271497e+02	1.586472e+01	9.148252e-01	5.207792e-01
729000	-4.450453e+03	-3.158319e+02	3.466915e+01	1.659512e+00	2.813192e-01
730000	-4.477501e+03	-1.521650e+02	1.758123e+01	1.307715e+00	5.030869e-01
731000	-4.470551e+03	-1.626667e+02	1.837084e+01	1.274414e+00	5.331131e-01
732000	-4.473261e+03	-1.705347e+02	1.899968e+01	1.069112e+00	4.491538e-01
733000	-4.474706e+03	-3.425208e+02	3.877910e+01	1.273915e+00	2.359129e-01
734000	-4.496771e+03	-1.981966e+02	2.131634e+01	1.117010e+00	4.912944e-01
735000	-4.480042e+03	-1.009355e+02	1.421017e+01	1.079283e+00	5.910624e-01
736000	-4.466938e+03	-1.200549e+02	1.539148e+01	1.074870e+00	6.255967e-01
737000	-4.451603e+03	-1.022037e+02	1.428528e+01	1.085392e+00	6.333762e-01
738000	-4.463759e+03	-1.080977e+02	1.465137e+01	9.203409e-01	5.960027e-01
739000	-4.465987e+03	-1.196021e+02	1.533367e+01	1.523446e+00	6.541347e-01
740000	-4.457942e+03	-1.333247e+02	1.625870e+01	1.212212e+00	5.480491e-01
741000	-4.455916e+03	-1.449343e+02	1.708478e+01	9.438572e-01	4.929119e-01
742000	-4.449150e+03	-1.498493e+02	1.739899e+01	1.490134e+00	5.061159e-01
743000	-4.452163e+03	-1.747308e+02	1.932548e+01	1.186127e+00	4.646353e-01
744000	-4.461079e+03	-1.655905e+02	1.859867e+01	1.242067e+00	5.338773e-01
745000	-4.448128e+03	-1.945080e+02	2.099637e+01	1.059951e+00	3.889195e-01
746000	-4.441224e+03	-3.612492e+02	4.190831e+01	1.220000e+00	1.963808e-01
747000	-4.447630e+03	-1.589408e+02	1.806426e+01	1.584615e+00	5.201872e-01
748000	-4.441358e+03	-1.314168e+02	1.615039e+01	9.059474e-01	5.175947e-01
749000	-4.458692e+03	-1.592581e+02	1.811683e+01	1.204936e+00	4.725886e-01
750000	-4.451158e+03	-3.919540e+02	4.755764e+01	1.262797e+00	1.836360e-01
751000	-4.447852e+03	-1.868815e+02	2.032209e+01	1.269447e+00	4.291438e-01
752000	-4.460347e+03	-1.577851e+02	1.800105e+01	1.269447e+00	4.754831e-01
753000	-4.444568e+03	-4.191915e+02	5.323828e+01	1.077405e+00	1.710139e-01
754000	-4.468565e+03	-1.775390e+02	1.955198e+01	1.198329e+00	4.815704e-01
755000	-4.452966e+03	-1.882259e+02	2.043073e+01	1.334028e+00	4.916931e-01
756000	-4.455241e+03	-1.562767e+02	1.788112e+01	1.364054e+00	5.176692e-01
757000	-4.458526e+03	-1.539903e+02	1.772271e+01	1.211229e+00	5.148098e-01
758000	-4.452173e+03	-1.465097e+02	1.717916e+01	1.198751e+00	4.968482e-01
759000	-4.461941e+03	-1.929778e+02	2.087163e+01	9.604596e-01	4.411373e-01
760000	-4.459775e+03	-2.003331e+02	2.149156e+01	1.287651e+00	4.255321e-01
761000	-4.456687e+03	-2.283893e+02	2.415340e+01	1.287651e+00	3.766504e-01
762000	-4.447000e+03	-2.153838e+02	2.288118e+01	1.287651e+00	3.598297e-01
763000	-4.454201e+03	-2.345543e+02	2.475678e+01	1.519829e+00	4.050981e-01
764000	-4.454062e+03	-2.034097e+02	2.176013e+01	1.381584e+00	4.037804e-01
765000	-4.472506e+03	-2.084736e+02	2.222705e+01	1.346006e+00	4.672123e-01
766000	-4.474317e+03	-1.733130e+02	1.923434e+01	9.024399e-01	4.492660e-01
767000	-4.466508e+03	-2.082018e+02	2.220528e+01	1.309457e+00	4.135271e-01
768000	-4.461545e+03	-3.010647e+02	3.265127e+01	1.366086e+00	2.825439e-01
769000	-4.450487e+03	-3.267332e+02	3.634881e+01	1.132714e+00	2.575039e-01
770000	-4.435978e+03	-3.522211e+02	4.036383e+01	1.283184e+00	2.289950e-01
771000	-4.437974e+03	-2.957108e+02	3.193808e+01	1.339625e+00	3.173526e-01
772000	-4.438857e+03	-3.780250e+02	4.490668e+01	1.249531e+00	2.066373e-01
773000	-4.457494e+03	-2.393736e+02	2.524400e+01	1.651887e+00	4.124807e-01
774000	-4.468248e+03	-2.218420e+02	2.350811e+01	1.249745e+00	3.530690e-01
775000	-4.447461e+03	-3.406945e+02	3.847057e+01	1.379635e+00	2.667407e-01
776000	-4.481918e+03	-1.905301e+02	2.063707e+01	1.226037e+00	4.245902e-01
777000	-4.447058e+03	-1.836463e+02	2.003721e+01	1.422772e+00	4.159218e-01
778000	-4.460994e+03	-2.140445e+02	2.276568e+01	1.164199e+00	4.466619e-01
779000	-4.446068e+03	-5.084479e+02	7.662401e+01	1.331670e+00	1.125024e-01
780000	-4.462491e+03	-1.584903e+02	1.806575e+01	1.114267e+00	4.093344e-01
781000	-4.447927e+03	-1.794546e+02	1.972052e+01	1.054321e+00	4.193711e-01
782000	-4.457756e+03	-1.361176e+02	1.645791e+01	1.086727e+00	4.703830e-01
783000	-4.460791e+03	-1.669182e+02	1.869490e+01	1.331805e+00	4.492353e-01
784000	-4.454785e+03	-1.799937e+02	1.974203e+01	1.331805e+00	4.659342e-01
785000	-4.450245e+03	-1.710466e+02	1.899886e+01	1.591337e+00	4.908089e-01
786000	-4.454197e+03	-1.869759e+02	2.033399e+01	1.223371e+00	4.654276e-01
787000	-4.473654e+03	-1.074690e+02	1.459447e+01	1.223371e+00	6.411518e-01
788000	-4.465595e+03	-1.300276e+02	1.602632e+01	1.364423e+00	5.723440e-01
789000	-4.474028e+03	-7.696071e+01	1.285244e+01	1.141235e+00	6.439768e-01
790000	-4.472822e+03	-1.591890e+02	1.801948e+01	2.427956e+00	5.559992e-01
791000	-4.456535e+03	-3.436827e+02	3.893534e+01	1.463250e+00	2.468871e-01
792000	-4.489759e+03	-1.284764e+02	1.589097e+01	1.845402e+00	5.583566e-01
793000	-4.487189e+03	-3.241134e+02	3.596040e+01	1.108610e+00	2.413549e-01
794000	-4.470391e+03	-2.965173e+02	3.209604e+01	9.561834e-01	2.816574e-01
795000	-4.480512e+03	-1.805042e+02	1.983121e+01	7.607984e-01	4.135401e-01
796000	-4.468659e+03	-2.401856e+02	2.536631e+01	1.301378e+00	3.529467e-01
797000	-4.462603e+03	-1.188011e+02	1.531598e+01	9.989192e-01	5.264838e-01
798000	-4.457625e+03	-2.078129e+02	2.212923e+01	1.744701e+00	4.847491e-01
799000	-4.458717e+03	-2.022548e+02	2.169315e+01	9.670728e-01	4.439210e-01
800000	-4.472234e+03	-2.965691e+02	3.202270e+01	1.559773e+00	2.565499e-01
801000	-4.449353e+03	-1.936275e+02	2.089800e+01	1.307078e+00	4.261129e-01
802000	-4.451744e+03	-1.891494e+02	2.054029e+01	9.738525e-01	4.652889e-01
803000	-4.448524e+03	-2.117949e+02	2.254115e+01	1.296166e+00	4.055920e-01
804000	-4.471191e+03	-2.059309e+02	2.197645e+01	1.526832e+00	4.243691e-01
805000	-4.460616e+03	-2.297911e+02	2.433006e+01	9.372821e-01	3.755289e-01
806000	-4.458502e+03	-2.330271e+02	2.464495e+01	1.081251e+00	4.186171e-01
807000	-4.452368e+03	-2.429225e+02	2.568906e+01	9.968569e-01	3.649218e-01
808000	-4.441813e+03	-2.557032e+02	2.705114e+01	1.345376e+00	3.188687e-01
809000	-4.436248e+03	-1.913248e+02	2.072795e+01	9.659505e-01	4.152259e-01
810000	-4.447721e+03	-2.145781e+02	2.281393e+01	1.189106e+00	4.156763e-01
811000	-4.454108e+03	-1.232230e+02	1.561367e+01	8.095773e-01	5.240941e-01
812000	-4.469377e+03	-1.083443e+02	1.464219e+01	1.317027e+00	5.914410e-01
813000	-4.456777e+03	-1.402248e+02	1.674564e+01	1.040208e+00	5.129727e-01
814000	-4.470795e+03	-1.192068e+02	1.534131e+01	1.008764e+00	5.160758e-01
815000	-4.447134e+03	-1.137376e+02	1.499683e+01	9.791004e-01	6.281258e-01
816000	-4.447633e+03	-1.211625e+02	1.544683e+01	1.322536e+00	6.061234e-01
817000	-4.455566e+03	-1.391307e+02	1.665498e+01	1.247146e+00	5.847944e-01
818000	-4.462471e+03	-1.419608e+02	1.685774e+01	1.177164e+00	5.733392e-01
819000	-4.469158e+03	-1.085866e+02	1.466815e+01	1.135157e+00	5.870971e-01
820000	-4.456628e+03	-1.718467e+02	1.909861e+01	1.135157e+00	5.405325e-01
821000	-4.470205e+03	-1.047152e+02	1.442419e+01	1.279751e+00	6.191067e-01
822000	-4.451582e+03	-9.054512e+01	1.360086e+01	1.180231e+00	6.356131e-01
823000	-4.449560e+03	-1.194238e+02	1.534708e+01	1.135721e+00	6.231959e-01
824000	-4.449498e+03	-3.533174e+02	4.060178e+01	9.567480e-01	2.151352e-01
825000	-4.467498e+03	-5.973008e+01	1.197599e+01	8.080996e-01	6.845416e-01
826000	-4.459032e+03	-3.926608e+01	1.097934e+01	1.123300e+00	9.053277e-01
827000	-4.459660e+03	-1.667893e+01	9.991558e+00	1.072347e+00	1.000000e+00
828000	-4.464506e+03	-3.773802e+01	1.090044e+01	1.319764e+00	9.550995e-01
829000	-4.465494e+03	3.970977e+00	9.161109e+00	1.157530e+00	9.409215e-01
830000	-4.469071e+03	-4.489615e+01	1.123118e+01	1.330707e+00	8.311259e-01
831000	-4.473810e+03	-2.621134e+01	1.040358e+01	9.461643e-01	8.423726e-01
832000	-4.460328e+03	-5.114534e+01	1.152206e+01	1.465202e+00	8.618381e-01
833000	-4.447163e+03	-1.908805e+00	9.388646e+00	1.175512e+00	9.927458e-01
834000	-4.456618e+03	1.037708e+01	8.921121e+00	1.093292e+00	9.088493e-01
835000	-4.450569e+03	2.646087e+01	8.336746e+00	1.192110e+00	1.016640e+00
836000	-4.454948e+03	-1.563459e+01	9.949333e+00	1.040159e+00	1.000000e+00
837000	-4.467015e+03	-1.362255e+01	9.857480e+00	1.244767e+00	8.536984e-01
838000	-4.481299e+03	-1.535480e+01	9.928526e+00	1.260694e+00	9.688331e-01
839000	-4.465383e+03	-7.846185e+00	9.612576e+00	1.480555e+00	1.000000e+00
840000	-4.444294e+03	-2.250368e+01	1.022270e+01	1.430875e+00	8.835231e-01
841000	-4.454864e+03	-4.579501e+01	1.128794e+01	1.024195e+00	9.267080e-01
842000	-4.466720e+03	-4.545411e+01	1.127556e+01	9.455747e-01	6.952123e-01
843000	-4.462271e+03	-3.660002e+01	1.083636e+01	1.591217e+00	8.324802e-01
844000	-4.470822e+03	-2.467784e+01	1.033031e+01	1.102096e+00	7.897353e-01
845000	-4.459809e+03	-4.260422e+01	1.112077e+01	1.401061e+00	8.174493e-01
846000	-4.472581e+03	-7.577494e+01	1.277197e+01	1.458379e+00	7.737884e-01
847000	-4.456249e+03	-5.390426e+01	1.166363e+01	1.303475e+00	8.035994e-01
848000	-4.472802e+03	3.778743e+00	9.167879e+00	1.173279e+00	1.038849e+00
849000	-4.450901e+03	5.102809e+01	7.522291e+00	1.173279e+00	1.068736e+00
850000	-4.468933e+03	-2.322490e+01	1.026469e+01	1.172242e+00	1.000000e+00
851000	-4.463138e+03	-1.527697e+01	9.913660e+00	1.540996e+00	9.634244e-01
852000	-4.457236e+03	-1.808778e+01	1.005018e+01	1.083146e+00	9.631681e-01
853000	-4.451482e+03	7.693023e+00	9.007255e+00	1.481844e+00	9.527682e-01
854000	-4.453117e+03	-2.558144e+01	1.035975e+01	1.325345e+00	8.855554e-01
855000	-4.454753e+03	-1.512661e+01	9.932306e+00	9.415423e-01	7.724927e-01
856000	-4.448490e+03	-4.618197e+01	1.129759e+01	1.206679e+00	7.026730e-01
857000	-4.441974e+03	-2.986526e+01	1.054481e+01	1.376858e+00	8.636502e-01
858000	-4.465394e+03	-5.271057e+01	1.160504e+01	1.314310e+00	8.217568e-01
859000	-4.447954e+03	-6.959406e+01	1.246663e+01	1.067024e+00	7.600090e-01
860000	-4.453708e+03	-5.381654e+01	1.166904e+01	1.104833e+00	7.711767e-01
861000	-4.458404e+03	-4.118537e+01	1.106856e+01	1.107426e+00	7.708843e-01
862000	-4.459946e+03	-3.663725e+01	1.085338e+01	1.253233e+00	8.157972e-01
863000	-4.480823e+03	-3.317823e+01	1.069401e+01	1.330830e+00	7.863448e-01
864000	-4.471353e+03	-6.253617e+00	9.544142e+00	1.595265e+00	1.000000e+00
865000	-4.461082e+03	-3.558246e+01	1.079897e+01	1.400035e+00	8.660296e-01
866000	-4.468643e+03	-6.903842e+01	1.243130e+01	1.190341e+00	7.681696e-01
867000	-4.464322e+03	-3.937768e+01	1.098118e+01	1.194797e+00	7.709791e-01
868000	-4.469084e+03	-1.441019e+01	9.901079e+00	9.776890e-01	8.250654e-01
869000	-4.450655e+03	-1.548508e+01	9.937892e+00	1.165642e+00	9.017635e-01
870000	-4.455203e+03	2.314037e+01	8.451082e+00	1.259253e+00	1.066403e+00
871000	-4.441069e+03	-1.090220e+01	9.756586e+00	9.830420e-01	8.109770e-01
872000	-4.437128e+03	-3.557691e+01	1.080292e+01	1.307190e+00	8.862225e-01
873000	-4.450194e+03	-4.218388e+01	1.109875e+01	1.454766e+00	8.083778e-01
874000	-4.461365e+03	-3.426404e+01	1.074060e+01	1.377513e+00	8.847115e-01
875000	-4.459527e+03	-5.062353e+01	1.151861e+01	1.015154e+00	8.267434e-01
876000	-4.452959e+03	-5.818277e+00	9.546816e+00	1.092977e+00	9.282562e-01
877000	-4.460023e+03	-9.830378e-01	9.338527e+00	1.528662e+00	1.000000e+00
878000	-4.474114e+03	-5.414579e+01	1.166582e+01	1.500142e+00	8.699735e-01
879000	-4.470370e+03	-3.239623e+01	1.067459e+01	9.833637e-01	8.712128e-01
880000	-4.469356e+03	2.281804e+00	9.212171e+00	1.518736e+00	9.702482e-01
881000	-4.474938e+03	1.711238e+00	9.249521e+00	1.122555e+00	1.016777e+00
882000	-4.460781e+03	-5.978522e+01	1.196908e+01	1.001380e+00	7.893063e-01
883000	-4.450033e+03	-6.116678e+01	1.203202e+01	1.128426e+00	8.619851e-01
884000	-4.453080e+03	-5.103499e+01	1.151566e+01	1.487685e+00	8.139121e-01
885000	-4.472340e+03	2.172632e+01	8.493526e+00	1.476756e+00	9.172825e-01
886000	-4.464259e+03	-4.758383e+01	1.134595e+01	1.587102e+00	8.879948e-01
887000	-4.471722e+03	-1.923501e+01	1.009875e+01	1.077953e+00	8.912492e-01
888000	-4.473847e+03	-3.449824e+01	1.076460e+01	1.077953e+00	8.044620e-01
889000	-4.473047e+03	-1.377034e+01	9.867621e+00	1.146805e+00	8.766848e-01
890000	-4.466046e+03	-3.216241e+01	1.063949e+01	1.537096e+00	8.797969e-01
891000	-4.476982e+03	-8.732483e+01	1.341376e+01	1.275384e+00	8.065735e-01
892000	-4.477355e+03	-3.304604e+01	1.068123e+01	1.484657e+00	8.577509e-01
893000	-4.469516e+03	-1.304738e+01	9.829465e+00	1.349740e+00	9.913216e-01
894000	-4.457047e+03	-3.188242e+01	1.062359e+01	1.614626e+00	8.740589e-01
895000	-4.451199e+03	-4.690412e+01	1.133532e+01	1.131692e+00	8.807721e-01
896000	-4.456659e+03	1.383406e+01	8.769231e+00	1.738560e+00	1.030570e+00
897000	-4.462914e+03	2.014243e+01	8.577564e+00	7.089398e-01	1.000000e+00
898000	-4.436466e+03	1.639210e+01	8.703913e+00	9.664250e-01	1.000000e+00
899000	-4.444665e+03	-5.552269e+01	1.173575e+01	1.447583e+00	8.407552e-01
900000	-4.451274e+03	-4.381504e+00	9.487112e+00	1.155264e+00	8.152648e-01
901000	-4.448985e+03	-4.957521e+01	1.145102e+01	1.374239e+00	7.970206e-01
902000	-4.449020e+03	-8.333692e+01	1.318406e+01	1.421280e+00	8.105280e-01
903000	-4.438800e+03	-7.532600e+01	1.274297e+01	1.553337e+00	7.643878e-01
904000	-4.430539e+03	-5.244007e+01	1.159435e+01	1.264281e+00	7.629825e-01
905000	-4.424881e+03	-8.522178e+01	1.330105e+01	1.191956e+00	7.762577e-01
906000	-4.446260e+03	-3.921314e+01	1.098586e+01	9.283880e-01	8.517417e-01
907000	-4.431352e+03	-5.351025e+01	1.165508e+01	1.084967e+00	8.261743e-01
908000	-4.442231e+03	-6.691173e+01	1.228740e+01	1.849048e+00	7.247067e-01
909000	-4.442954e+03	-6.815255e+01	1.240066e+01	8.948761e-01	6.689795e-01
910000	-4.437058e+03	-2.933315e+01	1.052208e+01	1.360426e+00	8.572576e-01
911000	-4.461550e+03	-7.940228e+01	1.298993e+01	1.036517e+00	7.028421e-01
912000	-4.442757e+03	-1.145887e+02	1.504637e+01	1.040395e+00	6.338558e-01
913000	-4.459294e+03	-1.604998e+02	1.821202e+01	1.189927e+00	5.435320e-01
914000	-4.462728e+03	-1.348239e+02	1.636150e+01	1.201057e+00	5.328063e-01
915000	-4.445803e+03	-1.858075e+02	2.024672e+01	1.087399e+00	4.303438e-01
916000	-4.447012e+03	-1.621735e+02	1.833875e+01	1.200528e+00	4.760224e-01
917000	-4.458447e+03	-1.895239e+02	2.053523e+01	1.407445e+00	5.091384e-01
918000	-4.466114e+03	-1.293010e+02	1.598811e+01	1.209874e+00	5.404242e-01
919000	-4.479602e+03	-1.167303e+02	1.517384e+01	1.161484e+00	6.593058e-01
920000	-4.463415e+03	-7.182091e+01	1.258490e+01	1.034854e+00	7.453644e-01
921000	-4.478970e+03	-5.127992e+01	1.154931e+01	1.034854e+00	7.250868e-01
922000	-4.481236e+03	-7.322501e+01	1.266669e+01	8.889704e-01	6.824920e-01
923000	-4.471140e+03	-2.586465e+02	2.741308e+01	1.089199e+00	3.517957e-01
924000	-4.486979e+03	-9.358472e+01	1.377448e+01	1.183494e+00	6.603807e-01
925000	-4.471205e+03	-9.341356e+01	1.373979e+01	1.615949e+00	6.741596e-01
926000	-4.477858e+03	-7.630839e+01	1.281783e+01	1.134092e+00	7.545868e-01
927000	-4.470761e+03	-7.488545e+00	9.609194e+00	1.207010e+00	9.085251e-01
928000	-4.473290e+03	-6.967643e-01	9.333200e+00	1.378733e+00	9.875722e-01
929000	-4.453218e+03	6.273874e+00	9.073185e+00	1.158664e+00	1.000000e+00
930000	-4.443945e+03	-3.300767e+01	1.068103e+01	1.450617e+00	9.501079e-01
931000	-4.445108e+03	8.055041e+00	9.004560e+00	1.191324e+00	9.875291e-01
932000	-4.441800e+03	1.252460e+01	8.837655e+00	1.191324e+00	1.000000e+00
933000	-4.445189e+03	-1.359847e+01	9.850725e+00	1.384485e+00	9.296221e-01
934000	-4.449621e+03	-2.525428e+01	1.035623e+01	1.079480e+00	8.275036e-01
935000	-4.453908e+03	-2.505546e+01	1.033593e+01	1.349711e+00	8.940393e-01
936000	-4.457926e+03	-3.972982e+01	1.098710e+01	1.418229e+00	8.934206e-01
937000	-4.449676e+03	-2.409571e+02	2.543488e+01	1.423562e+00	3.850961e-01
938000	-4.458666e+03	-2.762242e+01	1.046350e+01	9.843033e-01	9.301224e-01
939000	-4.452211e+03	-2.771375e+01	1.046164e+01	1.118244e+00	8.910864e-01
940000	-4.473570e+03	1.354417e+01	8.807087e+00	9.994577e-01	1.000000e+00
941000	-4.467980e+03	-4.144931e+01	1.106852e+01	1.372331e+00	9.137003e-01
942000	-4.475435e+03	-5.342146e+01	1.164074e+01	1.290675e+00	8.186524e-01
943000	-4.464558e+03	-2.808121e+02	3.001743e+01	1.393909e+00	3.256009e-01
944000	-4.472814e+03	-9.128086e+00	9.680908e+00	1.069768e+00	9.483765e-01
945000	-4.471270e+03	-1.149761e+01	9.782392e+00	9.472062e-01	9.159822e-01
946000	-4.473995e+03	-2.299285e+01	1.024467e+01	1.406894e+00	9.639497e-01
947000	-4.482183e+03	-2.277727e+01	1.024179e+01	1.258569e+00	9.114021e-01
948000	-4.462584e+03	-1.741981e+02	1.927401e+01	1.293152e+00	3.962559e-01
949000	-4.467791e+03	-2.486221e+02	2.629788e+01	1.060859e+00	3.680095e-01
950000	-4.471520e+03	-1.594688e+01	9.949830e+00	1.340521e+00	1.000000e+00
951000	-4.474773e+03	-1.471647e+01	9.899459e+00	1.323087e+00	9.301974e-01
952000	-4.462242e+03	-2.596788e+02	2.749593e+01	1.394992e+00	3.673355e-01
953000	-4.479998e+03	-2.408560e+01	1.029784e+01	1.262335e+00	8.346989e-01
954000	-4.471295e+03	-7.600682e+01	1.278500e+01	1.446307e+00	7.090426e-01
955000	-4.483708e+03	-1.124160e+02	1.491279e+01	1.003361e+00	5.711983e-01
956000	-4.486859e+03	-2.100206e+02	2.235719e+01	1.490565e+00	4.344282e-01
957000	-4.473284e+03	-1.943931e+02	2.097825e+01	1.152347e+00	4.289153e-01
958000	-4.488079e+03	-1.933511e+02	2.085817e+01	1.488602e+00	4.813062e-01
959000	-4.460307e+03	-2.357346e+02	2.492115e+01	1.108704e+00	3.706929e-01
960000	-4.480728e+03	-2.881186e+02	3.097288e+01	1.147439e+00	3.338029e-01
961000	-4.471186e+03	-1.394857e+02	1.664742e+01	1.711083e+00	5.238773e-01
962000	-4.460240e+03	-1.317713e+02	1.612699e+01	1.607800e+00	5.896154e-01
963000	-4.470629e+03	-1.524352e+02	1.758576e+01	1.516102e+00	5.495247e-01
964000	-4.464026e+03	-1.157475e+02	1.511915e+01	1.043424e+00	6.632679e-01
965000	-4.472451e+03	-8.055184e+01	1.302787e+01	1.488281e+00	7.072657e-01
966000	-4.466078e+03	-8.987314e+01	1.355661e+01	1.288188e+00	7.206732e-01
967000	-4.465610e+03	-1.362774e+02	1.643073e+01	1.642603e+00	5.814053e-01
968000	-4.455721e+03	-1.560097e+02	1.785359e+01	1.466514e+00	4.990667e-01
969000	-4.474246e+03	-1.074463e+02	1.459827e+01	1.138340e+00	5.963508e-01
970000	-4.470356e+03	-3.532477e+01	1.080326e+01	1.047379e+00	7.023070e-01
971000	-4.462136e+03	-9.586490e+01	1.389672e+01	1.348718e+00	6.403896e-01
972000	-4.456707e+03	-6.920201e+01	1.244378e+01	1.113794e+00	6.914092e-01
973000	-4.456502e+03	-2.421840e+02	2.562333e+01	8.747840e-01	3.417628e-01
974000	-4.448504e+03	-1.439099e+02	1.698900e+01	1.267074e+00	5.712860e-01
975000	-4.443372e+03	-3.767646e+02	4.460980e+01	1.597539e+00	2.158659e-01
976000	-4.453158e+03	-9.609939e+01	1.390781e+01	1.392277e+00	6.701118e-01
977000	-4.457883e+03	-1.262971e+02	1.580087e+01	1.028312e+00	6.341070e-01
978000	-4.456742e+03	-3.192446e+02	3.521638e+01	1.290112e+00	2.675384e-01
979000	-4.459662e+03	-5.577133e+01	1.174367e+01	1.535050e+00	7.308027e-01
980000	-4.464075e+03	-8.534768e+01	1.332694e+01	8.523456e-01	6.635650e-01
981000	-4.456066e+03	-9.367862e+01	1.374655e+01	1.763221e+00	6.515334e-01
982000	-4.447727e+03	-1.699790e+02	1.894230e+01	1.239049e+00	5.068553e-01
983000	-4.452497e+03	-3.193671e+02	3.527378e+01	1.019227e+00	2.499997e-01
984000	-4.440463e+03	-1.628922e+02	1.839331e+01	1.206784e+00	4.224258e-01
985000	-4.438610e+03	-1.966037e+02	2.117453e+01	1.126828e+00	4.078595e-01
986000	-4.443788e+03	-1.747743e+02	1.932607e+01	1.222306e+00	4.236068e-01
987000	-4.452173e+03	-1.778512e+02	1.953210e+01	1.754677e+00	4.618817e-01
988000	-4.449493e+03	-1.181126e+02	1.527943e+01	8.826682e-01	5.083805e-01
989000	-4.446851e+03	-1.510945e+02	1.749884e+01	1.363353e+00	5.179090e-01
990000	-4.465884e+03	-1.529401e+02	1.763050e+01	1.411916e+00	5.549841e-01
991000	-4.453265e+03	-1.374695e+02	1.653129e+01	1.372504e+00	5.843500e-01
992000	-4.455708e+03	-1.431871e+02	1.694867e+01	1.114075e+00	5.638347e-01
993000	-4.439986e+03	-1.036437e+02	1.436761e+01	1.149374e+00	6.219582e-01
994000	-4.443406e+03	-3.969937e+01	1.100230e+01	1.057226e+00	7.915156e-01
995000	-4.458421e+03	2.816467e+01	8.282330e+00	1.052333e+00	9.923095e-01
996000	-4.455113e+03	-1.061764e+01	9.738166e+00	1.150074e+00	9.924364e-01
997000	-4.460039e+03	-3.354638e+01	1.071921e+01	1.136294e+00	8.963461e-01
998000	-4.447530e+03	-7.509268e+01	1.271720e+01	1.804491e+00	7.465768e-01
999000	-4.447116e+03	-7.478248e+01	1.271989e+01	1.443614e+00	7.409318e-01
1000000	-4.468460e+03	-4.494967e+01	1.123348e+01	1.335382e+00	7.230397e-01
1001000	-4.472136e+03	-8.211461e+01	1.312677e+01	1.241104e+00	7.753546e-01
1002000	-4.479951e+03	-2.156872e+02	2.292081e+01	1.175173e+00	4.174728e-01
1003000	-4.445684e+03	-9.235910e+01	1.368545e+01	1.510087e+00	7.050140e-01
1004000	-4.474809e+03	-8.468251e+01	1.328411e+01	9.576171e-01	8.263724e-01
1005000	-4.451943e+03	-3.649337e+00	9.465557e+00	9.666072e-01	8.957532e-01
1006000	-4.456074e+03	-4.148798e+01	1.108911e+01	9.666072e-01	9.027780e-01
1007000	-4.451473e+03	-9.709401e+00	9.702608e+00	1.116017e+00	9.699372e-01
1008000	-4.462340e+03	-2.802219e+01	1.047233e+01	1.182473e+00	9.503304e-01
1009000	-4.457899e+03	-8.217314e+00	9.632406e+00	1.359227e+00	8.616260e-01
1010000	-4.450169e+03	-1.172472e+01	9.773261e+00	1.397476e+00	9.637861e-01
1011000	-4.458004e+03	-3.371074e+01	1.070453e+01	1.628453e+00	8.925774e-01
1012000	-4.433481e+03	-3.477989e+00	9.457781e+00	9.916417e-01	9.052574e-01
1013000	-4.428423e+03	-2.271289e+00	9.403026e+00	1.172297e+00	9.113792e-01
1014000	-4.450222e+03	1.974124e+01	8.575332e+00	1.172297e+00	1.000000e+00
1015000	-4.460442e+03	2.910663e+01	8.250297e+00	1.035841e+00	1.000000e+00
1016000	-4.449034e+03	-1.384688e+01	9.869748e+00	1.171842e+00	1.000000e+00
1017000	-4.450728e+03	-8.783383e+01	1.345978e+01	9.647316e-01	7.791072e-01
1018000	-4.462018e+03	-2.593192e+01	1.037472e+01	1.330771e+00	8.182717e-01
1019000	-4.469229e+03	-5.650969e+01	1.180043e+01	1.120208e+00	8.169759e-01
1020000	-4.474411e+03	-4.224267e+01	1.110259e+01	1.430710e+00	7.432064e-01
1021000	-4.480050e+03	-1.758864e+01	1.003173e+01	1.023179e+00	7.377257e-01
1022000	-4.460429e+03	-1.395489e+01	9.881014e+00	1.007204e+00	8.064947e-01
1023000	-4.473172e+03	-3.681790e+01	1.087277e+01	1.007204e+00	7.173507e-01
1024000	-4.479172e+03	-4.237414e+01	1.111107e+01	1.379639e+00	8.671604e-01
1025000	-4.472007e+03	-4.824753e+01	1.141234e+01	8.556778e-01	8.256290e-01
1026000	-4.454387e+03	-5.365576e+01	1.166319e+01	1.064160e+00	7.750794e-01
1027000	-4.468712e+03	-2.174233e+01	1.018832e+01	1.474708e+00	8.466491e-01
1028000	-4.467501e+03	-7.383381e+01	1.270122e+01	8.463200e-01	6.668527e-01
1029000	-4.460171e+03	-1.255306e+02	1.572864e+01	1.359430e+00	5.676588e-01
1030000	-4.454521e+03	-1.416921e+02	1.684713e+01	1.059334e+00	5.210151e-01
1031000	-4.447623e+03	-2.285860e+02	2.420137e+01	1.007305e+00	3.875713e-01
1032000	-4.437252e+03	-2.316009e+02	2.447020e+01	1.366110e+00	4.082544e-01
1033000	-4.438576e+03	-1.734674e+02	1.919988e+01	1.487098e+00	4.776578e-01
1034000	-4.457000e+03	-1.664564e+02	1.869989e+01	8.060458e-01	5.219840e-01
1035000	-4.441306e+03	-1.627756e+02	1.838844e+01	1.153621e+00	5.342652e-01
1036000	-4.451528e+03	-1.223075e+02	1.550481e+01	1.570182e+00	6.643267e-01
1037000	-4.440963e+03	-5.188772e+01	1.155511e+01	1.522696e+00	7.988693e-01
1038000	-4.438748e+03	-8.623084e+00	9.660541e+00	1.068042e+00	8.347130e-01
1039000	-4.442781e+03	-1.215421e+00	9.359355e+00	1.228728e+00	1.007035e+00
1040000	-4.461842e+03	1.029116e+01	8.921588e+00	1.166718e+00	9.536301e-01
1041000	-4.451788e+03	-3.714230e+00	9.457133e+00	1.244253e+00	9.927231e-01
1042000	-4.447141e+03	7.788274e+00	9.011550e+00	1.272708e+00	9.900996e-01
1043000	-4.438924e+03	6.897456e+00	9.051272e+00	1.112789e+00	9.499758e-01
1044000	-4.452128e+03	-5.054099e+01	1.148331e+01	1.666523e+00	9.287625e-01
1045000	-4.459572e+03	4.719468e+00	9.137863e+00	1.016056e+00	9.183121e-01
1046000	-4.464110e+03	-1.910863e+01	1.006884e+01	1.660499e+00	8.859156e-01
1047000	-4.455516e+03	-3.846206e+00	9.469629e+00	1.060707e+00	9.983918e-01
1048000	-4.438505e+03	4.067552e+01	7.862491e+00	9.644202e-01	1.000000e+00
1049000	-4.433942e+03	3.499044e+01	8.051922e+00	9.644202e-01	1.000000e+00
1050000	-4.438879e+03	-2.032696e+01	1.014291e+01	1.127150e+00	8.911013e-01
1051000	-4.435928e+03	-6.841446e+01	1.239350e+01	1.294972e+00	7.606858e-01
1052000	-4.446396e+03	-6.265783e+01	1.211491e+01	9.771348e-01	6.746457e-01
1053000	-4.440755e+03	-1.007570e+02	1.418840e+01	1.267831e+00	6.721944e-01
1054000	-4.432240e+03	-1.031544e+02	1.432417e+01	1.385131e+00	6.630110e-01
1055000	-4.444090e+03	-8.593734e+01	1.335404e+01	9.557796e-01	7.288847e-01
1056000	-4.444225e+03	-6.370993e+00	9.548682e+00	1.598994e+00	9.730045e-01
1057000	-4.453608e+03	1.005289e+01	8.924960e+00	1.314696e+00	1.000000e+00
1058000	-4.460222e+03	-2.337347e+01	1.026802e+01	1.243358e+00	1.005021e+00
1059000	-4.438706e+03	-3.804609e+01	1.091616e+01	1.283246e+00	8.201504e-01
1060000	-4.442937e+03	-8.179888e+01	1.311808e+01	1.083984e+00	6.691286e-01
1061000	-4.444634e+03	-1.059518e+02	1.451045e+01	1.088756e+00	6.207083e-01
1062000	-4.445116e+03	-1.070188e+02	1.456349e+01	1.282047e+00	6.756404e-01
1063000	-4.452814e+03	-1.162560e+02	1.512714e+01	1.425481e+00	6.266977e-01
1064000	-4.458115e+03	-1.563390e+02	1.785319e+01	1.801084e+00	5.568749e-01
1065000	-4.453980e+03	-1.153574e+02	1.508474e+01	1.198968e+00	6.225252e-01
1066000	-4.464789e+03	-1.754731e+02	1.939594e+01	1.055177e+00	5.192663e-01
1067000	-4.459288e+03	-8.053104e+01	1.306221e+01	8.374867e-01	6.264039e-01
1068000	-4.455495e+03	-5.124553e+00	9.517183e+00	1.142116e+00	8.267175e-01
1069000	-4.464670e+03	-3.865333e+01	1.095077e+01	1.133457e+00	7.687790e-01
1070000	-4.456794e+03	-6.332202e+01	1.215203e+01	9.094510e-01	6.542634e-01
1071000	-4.458365e+03	-1.033244e+02	1.435818e+01	9.872463e-01	5.766064e-01
1072000	-4.456083e+03	-1.440049e+02	1.699139e+01	1.328278e+00	5.361010e-01
1073000	-4.452537e+03	-1.685307e+02	1.883024e+01	1.214050e+00	5.896432e-01
1074000	-4.454854e+03	-1.553868e+02	1.782085e+01	1.283740e+00	5.479570e-01
1075000	-4.477170e+03	-1.630276e+02	1.836685e+01	1.687504e+00	4.858327e-01
1076000	-4.473031e+03	-1.551646e+02	1.778389e+01	1.559262e+00	5.094528e-01
1077000	-4.464127e+03	-2.334019e+02	2.462961e+01	1.605864e+00	3.623507e-01
1078000	-4.464104e+03	-1.371087e+02	1.653627e+01	9.395022e-01	4.514314e-01
1079000	-4.458757e+03	-2.057694e+02	2.199066e+01	1.210147e+00	4.130738e-01
1080000	-4.467184e+03	-9.728227e+01	1.397780e+01	1.373413e+00	6.624754e-01
1081000	-4.465173e+03	-9.730916e+01	1.399153e+01	1.165243e+00	6.142915e-01
1082000	-4.468455e+03	-1.130425e+02	1.491458e+01	1.601071e+00	5.810142e-01
1083000	-4.451443e+03	-7.628153e+01	1.281179e+01	1.220042e+00	6.485692e-01
1084000	-4.444356e+03	-9.654240e+01	1.394360e+01	1.220042e+00	6.030064e-01
1085000	-4.474985e+03	-1.841284e+02	2.011508e+01	9.738050e-01	4.264272e-01
1086000	-4.450804e+03	-2.407475e+02	2.540707e+01	1.477117e+00	4.096897e-01
1087000	-4.449218e+03	-1.528452e+02	1.765575e+01	9.738050e-01	4.824050e-01
1088000	-4.462259e+03	-1.222315e+02	1.553122e+01	1.086469e+00	5.271569e-01
1089000	-4.456285e+03	-1.360068e+02	1.644788e+01	1.122046e+00	6.371450e-01
1090000	-4.447081e+03	-1.164032e+02	1.515576e+01	1.119843e+00	5.664182e-01
1091000	-4.457989e+03	-1.251949e+02	1.572761e+01	1.039460e+00	5.970118e-01
1092000	-4.446762e+03	-3.552448e+02	4.091646e+01	1.015252e+00	2.224491e-01
1093000	-4.468022e+03	-1.262520e+02	1.581298e+01	7.997512e-01	6.153431e-01
1094000	-4.493170e+03	-1.390795e+02	1.663595e+01	1.469988e+00	6.650672e-01
1095000	-4.474069e+03	-7.142934e+01	1.252481e+01	1.788262e+00	7.351432e-01
1096000	-4.470502e+03	-9.030568e+01	1.358573e+01	1.207223e+00	7.075049e-01
1097000	-4.442546e+03	-3.200880e+02	3.533574e+01	1.316292e+00	2.632145e-01
1098000	-4.464574e+03	-3.895315e+01	1.097812e+01	8.370324e-01	8.486918e-01
1099000	-4.456447e+03	-2.142205e+01	1.017363e+01	1.499374e+00	9.495708e-01
1100000	-4.456646e+03	-2.779157e+01	1.046904e+01	1.026987e+00	9.699680e-01
1101000	-4.445443e+03	-6.380664e+01	1.216562e+01	1.126835e+00	7.330970e-01
1102000	-4.458043e+03	-7.608085e+01	1.278408e+01	1.537541e+00	8.506539e-01
1103000	-4.459455e+03	-2.913922e+01	1.052544e+01	1.090273e+00	9.504004e-01
1104000	-4.448234e+03	-6.487411e+00	9.558167e+00	1.478189e+00	1.000000e+00
1105000	-4.447526e+03	-7.310347e+01	1.263751e+01	1.319223e+00	7.181851e-01
1106000	-4.479492e+03	-2.891175e+02	3.105861e+01	1.479989e+00	2.696487e-01
1107000	-4.458925e+03	-3.284601e+01	1.068165e+01	1.275258e+00	8.412223e-01
1108000	-4.442903e+03	-4.254224e+01	1.112023e+01	1.350679e+00	7.772085e-01
1109000	-4.429597e+03	-3.110191e+01	1.059810e+01	1.408389e+00	8.353769e-01
1110000	-4.445884e+03	-1.396147e+01	9.867469e+00	1.341626e+00	9.212892e-01
1111000	-4.449229e+03	2.135994e+01	8.520759e+00	1.078527e+00	9.783769e-01
1112000	-4.447554e+03	2.114132e+00	9.231269e+00	1.191598e+00	8.671704e-01
1113000	-4.449560e+03	-2.951916e+01	1.054882e+01	9.398672e-01	9.055611e-01
1114000	-4.446854e+03	-3.596779e+02	4.163361e+01	1.241327e+00	2.396111e-01
1115000	-4.459976e+03	-7.527182e+01	1.274630e+01	1.436576e+00	7.890523e-01
1116000	-4.454047e+03	-7.593292e+01	1.278575e+01	1.358246e+00	7.208998e-01
1117000	-4.455125e+03	-3.974560e+01	1.099622e+01	1.235499e+00	7.874443e-01
1118000	-4.450570e+03	-1.422793e+01	9.894836e+00	9.461883e-01	9.047898e-01
1119000	-4.434576e+03	-1.845167e+01	1.005959e+01	1.223322e+00	8.713452e-01
1120000	-4.433889e+03	-1.794093e+01	1.004763e+01	9.967432e-01	8.599864e-01
1121000	-4.433593e+03	-6.296298e+01	1.212901e+01	1.004049e+00	7.398445e-01
1122000	-4.453080e+03	-1.184766e+02	1.529194e+01	1.050665e+00	6.185456e-01
1123000	-4.453400e+03	-1.341806e+02	1.632884e+01	1.036611e+00	6.007694e-01
1124000	-4.467986e+03	-1.086893e+02	1.463971e+01	1.702548e+00	6.398525e-01
1125000	-4.468864e+03	-8.195545e+01	1.314261e+01	7.933739e-01	6.586740e-01
1126000	-4.454361e+03	-9.387849e+01	1.380260e+01	9.891827e-01	7.361342e-01
1127000	-4.455901e+03	-8.536622e+01	1.330934e+01	1.187147e+00	7.514206e-01
1128000	-4.475253e+03	-3.778617e+01	1.092814e+01	7.609807e-01	7.819794e-01
1129000	-4.445267e+03	-1.260812e+01	9.809988e+00	1.384492e+00	8.402076e-01
1130000	-4.441341e+03	-1.367499e+01	9.859063e+00	1.258813e+00	9.341192e-01
1131000	-4.456798e+03	-4.070119e+01	1.105409e+01	9.361145e-01	8.367901e-01
1132000	-4.436761e+03	-2.858062e+01	1.049963e+01	1.118487e+00	8.436117e-01
1133000	-4.440147e+03	-4.817729e+01	1.139960e+01	1.052458e+00	7.929004e-01
1134000	-4.447469e+03	-1.909182e+01	1.010133e+01	8.737777e-01	8.643981e-01
1135000	-4.449122e+03	-8.410877e+00	9.659816e+00	8.737777e-01	8.380816e-01
1136000	-4.443348e+03	-7.180599e+01	1.257849e+01	1.141726e+00	7.812063e-01
1137000	-4.448470e+03	-8.619942e+01	1.335643e+01	1.175039e+00	7.224689e-01
1138000	-4.455012e+03	-6.899833e+01	1.243584e+01	1.062918e+00	7.850579e-01
1139000	-4.453245e+03	-1.021661e+02	1.426431e+01	1.399389e+00	7.175416e-01
1140000	-4.442033e+03	-8.957040e+01	1.355173e+01	1.071695e+00	6.539865e-01
1141000	-4.454399e+03	-1.320605e+02	1.617997e+01	1.111079e+00	6.068760e-01
1142000	-4.448076e+03	-1.584712e+02	1.806282e+01	1.134064e+00	5.382158e-01
1143000	-4.455199e+03	-1.398875e+02	1.674045e+01	7.771657e-01	5.176784e-01
1144000	-4.458376e+03	-7.822097e+01	1.293041e+01	9.542719e-01	6.183782e-01
1145000	-4.449159e+03	-1.307516e+02	1.608578e+01	1.201112e+00	6.059017e-01
1146000	-4.461358e+03	-7.464949e+01	1.274081e+01	9.173315e-01	5.731482e-01
1147000	-4.465608e+03	-7.120222e+01	1.255733e+01	9.407796e-01	7.807258e-01
1148000	-4.453073e+03	-7.440826e+01	1.269160e+01	1.602181e+00	8.930095e-01
1149000	-4.446533e+03	-1.040025e+02	1.439452e+01	1.060075e+00	6.581419e-01
1150000	-4.435794e+03	-1.770677e+02	1.950945e+01	1.249571e+00	5.179512e-01
1151000	-4.455342e+03	-4.627565e+02	6.365007e+01	1.089083e+00	1.332298e-01
1152000	-4.457860e+03	-1.620189e+02	1.832488e+01	1.227505e+00	4.808082e-01
1153000	-4.468507e+03	-2.132847e+02	2.267051e+01	1.411055e+00	3.971582e-01
1154000	-4.474552e+03	-1.912860e+02	2.073127e+01	8.886192e-01	4.204453e-01
1155000	-4.469892e+03	-1.786162e+02	1.966846e+01	8.503078e-01	4.405386e-01
1156000	-4.465484e+03	-1.163502e+02	1.513296e+01	1.427482e+00	5.963449e-01
1157000	-4.470166e+03	-9.284930e+01	1.373151e+01	1.195942e+00	7.138255e-01
1158000	-4.469337e+03	-1.256026e+02	1.575730e+01	9.954009e-01	5.998820e-01
1159000	-4.469572e+03	-8.479296e+01	1.327989e+01	1.144157e+00	6.433024e-01
1160000	-4.463684e+03	-3.077080e+01	1.058567e+01	1.357731e+00	8.009428e-01
1161000	-4.456009e+03	-9.700990e+01	1.394910e+01	1.593067e+00	7.451298e-01
1162000	-4.466447e+03	-6.059579e+01	1.196036e+01	1.986291e+00	7.910905e-01
1163000	-4.463142e+03	-6.856453e+01	1.238285e+01	1.650634e+00	7.603925e-01
1164000	-4.446834e+03	-7.957501e+01	1.297297e+01	1.522041e+00	7.559698e-01
1165000	-4.455985e+03	-2.395648e+02	2.531908e+01	1.128817e+00	3.861856e-01
1166000	-4.443184e+03	-5.845634e+01	1.188700e+01	1.318541e+00	7.428386e-01
1167000	-4.454279e+03	-8.030057e+01	1.304560e+01	9.115292e-01	7.187467e-01
1168000	-4.453771e+03	-1.787595e+02	1.964510e+01	1.278790e+00	5.076197e-01
1169000	-4.443219e+03	-1.972421e+02	2.122276e+01	1.218987e+00	5.076197e-01
1170000	-4.446226e+03	-1.523842e+02	1.757821e+01	1.568031e+00	5.497856e-01
1171000	-4.446147e+03	-2.068933e+02	2.209226e+01	1.226806e+00	3.857508e-01
1172000	-4.450294e+03	-1.758115e+02	1.942700e+01	1.009629e+00	4.308875e-01
1173000	-4.441977e+03	-1.715174e+02	1.906950e+01	1.171777e+00	4.388988e-01
1174000	-4.472293e+03	-4.357263e+02	5.692372e+01	1.313232e+00	1.928231e-01
1175000	-4.461225e+03	-1.857441e+02	2.026253e+01	8.366084e-01	4.244153e-01
1176000	-4.458597e+03	-1.333410e+02	1.626475e+01	1.139336e+00	5.579303e-01
1177000	-4.474345e+03	-1.609727e+02	1.820966e+01	1.693920e+00	4.432682e-01
1178000	-4.460417e+03	-1.279885e+02	1.592441e+01	8.538060e-01	5.394308e-01
1179000	-4.463301e+03	-1.649168e+02	1.854980e+01	1.199414e+00	4.422594e-01
1180000	-4.465704e+03	-1.813457e+02	1.986817e+01	1.155379e+00	4.313412e-01
1181000	-4.467849e+03	-2.300621e+02	2.433714e+01	1.138298e+00	3.632385e-01
1182000	-4.472321e+03	-3.066254e+02	3.337960e+01	1.603348e+00	3.174711e-01
1183000	-4.474878e+03	-1.693763e+02	1.885352e+01	1.763263e+00	4.760404e-01
1184000	-4.468912e+03	-1.822912e+02	1.994044e+01	1.229564e+00	4.827905e-01
1185000	-4.450635e+03	-1.812218e+02	1.984987e+01	1.252635e+00	4.643534e-01
1186000	-4.457414e+03	-2.186707e+02	2.318493e+01	1.405476e+00	3.986266e-01
1187000	-4.449553e+03	-2.030014e+02	2.175221e+01	1.060741e+00	4.324883e-01
1188000	-4.444376e+03	-2.026054e+02	2.167205e+01	1.551377e+00	4.640299e-01
1189000	-4.451744e+03	-2.137023e+02	2.271797e+01	1.326102e+00	3.973751e-01
1190000	-4.456156e+03	-2.683923e+02	2.854273e+01	1.111182e+00	3.189028e-01
1191000	-4.449552e+03	-3.017439e+02	3.277748e+01	1.114413e+00	2.570422e-01
1192000	-4.466496e+03	-1.207280e+02	1.542596e+01	1.211786e+00	5.398345e-01
1193000	-4.458880e+03	-1.087400e+02	1.468174e+01	1.066897e+00	6.551933e-01
1194000	-4.450914e+03	-6.844885e+01	1.239593e+01	1.282388e+00	6.589038e-01
1195000	-4.457113e+03	-9.939471e+01	1.412210e+01	1.026933e+00	6.048855e-01
1196000	-4.456070e+03	-9.348875e+01	1.379039e+01	8.112411e-01	5.868504e-01
1197000	-4.450522e+03	-1.328163e+02	1.623737e+01	1.018354e+00	5.737491e-01
1198000	-4.459426e+03	-1.329536e+02	1.625371e+01	9.145204e-01	5.319443e-01
1199000	-4.450993e+03	-2.655013e+02	2.817593e+01	1.335102e+00	3.017138e-01
1200000	-4.454104e+03	-1.409426e+02	1.677778e+01	1.298467e+00	5.617283e-01
1201000	-4.465954e+03	-2.754507e+02	2.937953e+01	1.208606e+00	2.901932e-01
1202000	-4.456236e+03	-1.896011e+02	2.055980e+01	1.197549e+00	4.128962e-01
1203000	-4.447670e+03	-1.846854e+02	2.012793e+01	1.377683e+00	4.563564e-01
1204000	-4.474094e+03	-1.812211e+02	1.984127e+01	1.355933e+00	4.943918e-01
1205000	-4.466380e+03	-1.719895e+02	1.910431e+01	1.206401e+00	4.453262e-01
1206000	-4.469702e+03	-1.865033e+02	2.031020e+01	1.031808e+00	4.732829e-01
1207000	-4.468275e+03	-1.191579e+02	1.533439e+01	1.068046e+00	4.933930e-01
1208000	-4.462897e+03	-1.096252e+02	1.473539e+01	1.078566e+00	6.025173e-01
1209000	-4.482564e+03	-1.414506e+02	1.682875e+01	1.079435e+00	5.846470e-01
1210000	-4.476837e+03	-1.526044e+02	1.763141e+01	1.063808e+00	5.383188e-01
1211000	-4.471008e+03	-1.474509e+02	1.727112e+01	8.600945e-01	4.435900e-01
1212000	-4.483601e+03	-1.098732e+02	1.474795e+01	1.122488e+00	5.929056e-01
1213000	-4.481998e+03	-1.157719e+02	1.508729e+01	1.572971e+00	6.279701e-01
1214000	-4.494459e+03	-1.118817e+02	1.487973e+01	1.000529e+00	6.483462e-01
1215000	-4.490710e+03	-1.054666e+02	1.448745e+01	9.833958e-01	6.181178e-01
1216000	-4.476047e+03	-1.128846e+02	1.491382e+01	1.455380e+00	7.017780e-01
1217000	-4.450124e+03	-1.887603e+02	2.046723e+01	1.440027e+00	4.231711e-01
1218000	-4.465439e+03	-4.392438e+01	1.119824e+01	1.061383e+00	8.315941e-01
1219000	-4.438506e+03	-1.985260e+02	2.134698e+01	1.101462e+00	3.912833e-01
1220000	-4.445316e+03	-6.562050e+01	1.225111e+01	1.265456e+00	7.657873e-01
1221000	-4.451384e+03	-5.016650e+01	1.149185e+01	1.114192e+00	8.356662e-01
1222000	-4.439475e+03	-2.922826e+02	3.151913e+01	1.095973e+00	3.260071e-01
1223000	-4.464311e+03	-2.121182e+01	1.017252e+01	1.315157e+00	8.214592e-01
1224000	-4.471694e+03	-7.305543e+01	1.262907e+01	1.431032e+00	6.592932e-01
1225000	-4.462407e+03	-9.793042e+01	1.402894e+01	1.147176e+00	5.971521e-01
1226000	-4.447890e+03	-1.522871e+02	1.758940e+01	1.318348e+00	5.530847e-01
1227000	-4.465493e+03	-1.599011e+02	1.815689e+01	1.318348e+00	5.207697e-01
1228000	-4.452373e+03	-1.463043e+02	1.716673e+01	1.166817e+00	4.677718e-01
1229000	-4.444953e+03	-1.955626e+02	2.106686e+01	1.309925e+00	4.141695e-01
1230000	-4.449779e+03	-6.743344e+01	1.234997e+01	1.155697e+00	6.247524e-01
1231000	-4.458358e+03	-7.343878e+01	1.266389e+01	1.155697e+00	7.375291e-01
1232000	-4.457359e+03	-6.212416e+01	1.207742e+01	1.184882e+00	9.026288e-01
1233000	-4.450694e+03	-1.097110e+01	9.746696e+00	1.294307e+00	9.146393e-01
1234000	-4.456340e+03	-2.791067e+01	1.044916e+01	1.600489e+00	9.227936e-01
1235000	-4.451986e+03	-5.620364e+01	1.177276e+01	1.375574e+00	7.267543e-01
1236000	-4.484269e+03	-3.033268e+01	1.056651e+01	1.352749e+00	9.121404e-01
1237000	-4.476411e+03	-2.963371e+01	1.054901e+01	1.050043e+00	8.637850e-01
1238000	-4.458066e+03	-6.020221e+01	1.198976e+01	1.005537e+00	7.407968e-01
1239000	-4.470922e+03	-2.615942e+02	2.771558e+01	1.394713e+00	3.500802e-01
1240000	-4.471582e+03	-4.223850e+01	1.110224e+01	1.434048e+00	9.144224e-01
1241000	-4.464113e+03	1.858845e+01	8.614761e+00	1.229346e+00	1.049162e+00
1242000	-4.461443e+03	-4.177826e+01	1.110148e+01	9.901694e-01	7.966967e-01
1243000	-4.457197e+03	-6.670528e+01	1.230437e+01	1.312558e+00	8.502532e-01
1244000	-4.453429e+03	-1.942143e+02	2.098484e+01	8.982566e-01	3.564018e-01
1245000	-4.452733e+03	-2.942703e+02	3.180560e+01	9.016259e-01	3.118555e-01
1246000	-4.457547e+03	-3.463599e+01	1.077588e+01	9.654217e-01	6.665076e-01
1247000	-4.463713e+03	-1.216155e+02	1.548905e+01	1.121609e+00	5.716739e-01
1248000	-4.466081e+03	-8.398561e+01	1.323641e+01	1.121609e+00	6.317605e-01
1249000	-4.460778e+03	-1.938909e+02	2.091707e+01	1.351350e+00	4.378908e-01
1250000	-4.462150e+03	-1.085972e+02	1.468115e+01	9.336663e-01	6.353609e-01
1251000	-4.457467e+03	-2.448144e+02	2.588364e+01	1.073390e+00	3.535567e-01
1252000	-4.464827e+03	-1.113452e+02	1.485135e+01	9.211821e-01	5.717447e-01
1253000	-4.469163e+03	-1.619933e+02	1.834303e+01	9.643857e-01	5.357498e-01
1254000	-4.445775e+03	-1.185353e+02	1.526961e+01	1.459452e+00	5.681872e-01
1255000	-4.465815e+03	-1.115250e+02	1.484172e+01	1.256487e+00	6.025281e-01
1256000	-4.473051e+03	-7.662746e+01	1.284203e+01	1.001939e+00	6.154270e-01
1257000	-4.466407e+03	-1.429748e+02	1.692670e+01	1.212553e+00	5.345070e-01
1258000	-4.451549e+03	-1.609277e+02	1.823795e+01	1.276603e+00	5.024390e-01
1259000	-4.459434e+03	-2.819344e+01	1.049039e+01	9.417601e-01	7.077422e-01
1260000	-4.446221e+03	2.319430e+00	9.219144e+00	1.300316e+00	1.000000e+00
1261000	-4.462196e+03	-1.647095e+02	1.852391e+01	1.327171e+00	4.909496e-01
1262000	-4.451331e+03	1.935104e+01	8.584898e+00	1.296207e+00	9.667407e-01
1263000	-4.452758e+03	-6.753479e+00	9.580812e+00	1.178796e+00	9.342632e-01
1264000	-4.438212e+03	-3.332887e+01	1.070934e+01	1.139016e+00	8.350823e-01
1265000	-4.430940e+03	1.082824e+01	8.902585e+00	1.139016e+00	1.000000e+00
1266000	-4.434510e+03	-5.855225e+00	9.552331e+00	9.919489e-01	8.122768e-01
1267000	-4.452974e+03	-6.387771e+01	1.218625e+01	7.924716e-01	6.877071e-01
1268000	-4.449646e+03	-5.804588e+01	1.186993e+01	1.251639e+00	7.611213e-01
1269000	-4.479566e+03	-1.393070e+02	1.665209e+01	1.465189e+00	6.071930e-01
1270000	-4.450625e+03	-6.100278e+01	1.202297e+01	1.144297e+00	7.391487e-01
1271000	-4.458434e+03	-4.230633e+01	1.113617e+01	7.723868e-01	7.459221e-01
1272000	-4.462883e+03	-6.591070e+01	1.226643e+01	1.256679e+00	7.783077e-01
1273000	-4.461734e+03	-7.464066e+01	1.272183e+01	1.265350e+00	7.643086e-01
1274000	-4.466066e+03	-7.478066e+01	1.273368e+01	1.182585e+00	6.855402e-01
1275000	-4.475353e+03	-7.393088e+01	1.268944e+01	1.165476e+00	6.902924e-01
1276000	-4.463183e+03	-7.808036e+01	1.291141e+01	1.165476e+00	7.013712e-01
1277000	-4.464943e+03	-6.856031e+01	1.240092e+01	1.297673e+00	9.032572e-01
1278000	-4.474290e+03	1.406264e+00	9.251038e+00	1.388358e+00	9.603510e-01
1279000	-4.450199e+03	2.958264e+01	8.236354e+00	9.638126e-01	1.000000e+00
1280000	-4.468836e+03	-3.392415e+02	3.818760e+01	1.711940e+00	2.253714e-01
1281000	-4.459554e+03	-6.264924e+01	1.209421e+01	1.377596e+00	8.275672e-01
1282000	-4.472410e+03	-1.087710e+02	1.469644e+01	8.580642e-01	6.576241e-01
1283000	-4.463936e+03	-1.616582e+02	1.832895e+01	8.134453e-01	5.808727e-01
1284000	-4.455098e+03	-1.502736e+02	1.743745e+01	1.385121e+00	5.322759e-01
1285000	-4.449123e+03	-1.720509e+02	1.910813e+01	1.219791e+00	5.470900e-01
1286000	-4.443022e+03	-1.531000e+02	1.765849e+01	1.191436e+00	4.656977e-01
1287000	-4.443008e+03	-1.690641e+02	1.886464e+01	1.309555e+00	4.729920e-01
1288000	-4.445236e+03	-1.664744e+02	1.868701e+01	9.892289e-01	4.510347e-01
1289000	-4.456733e+03	-2.903646e+02	3.121688e+01	1.501434e+00	3.023212e-01
1290000	-4.443898e+03	-2.181742e+02	2.315915e+01	1.176338e+00	3.794180e-01
1291000	-4.447616e+03	-2.244795e+02	2.380837e+01	8.366455e-01	3.547450e-01
1292000	-4.453232e+03	-2.756142e+02	2.939308e+01	1.260951e+00	3.055507e-01
1293000	-4.455667e+03	-2.440472e+02	2.577050e+01	1.360185e+00	4.066682e-01
1294000	-4.442251e+03	-2.397173e+02	2.535503e+01	9.400528e-01	3.067278e-01
1295000	-4.452599e+03	-4.884212e+02	7.062881e+01	1.294881e+00	1.185135e-01
1296000	-4.446714e+03	-2.994002e+02	3.247133e+01	1.034801e+00	2.600999e-01
1297000	-4.443557e+03	-2.811722e+02	3.006774e+01	1.350481e+00	3.306713e-01
1298000	-4.439232e+03	-2.776147e+02	2.965817e+01	1.098088e+00	3.016279e-01
1299000	-4.468867e+03	-2.981036e+02	3.228001e+01	1.163759e+00	2.839833e-01
1300000	-4.462583e+03	-3.222665e+02	3.569838e+01	1.028440e+00	2.874200e-01
1301000	-4.467275e+03	-2.634312e+02	2.796052e+01	1.113115e+00	3.015104e-01
1302000	-4.457985e+03	-2.842265e+02	3.046601e+01	1.233175e+00	3.073361e-01
1303000	-4.442172e+03	-2.301255e+02	2.434933e+01	1.081316e+00	3.871375e-01
1304000	-4.450756e+03	-2.917950e+02	3.143050e+01	1.287451e+00	3.061181e-01
1305000	-4.457881e+03	-3.311477e+02	3.704279e+01	9.767254e-01	2.278776e-01
1306000	-4.447083e+03	-3.876868e+02	4.673756e+01	1.217409e+00	2.055163e-01
1307000	-4.453113e+03	-3.910908e+02	4.737010e+01	1.358656e+00	1.724563e-01
1308000	-4.461753e+03	-4.404537e+02	5.811692e+01	9.840721e-01	1.540257e-01
1309000	-4.444262e+03	-4.076003e+02	5.075490e+01	1.103746e+00	1.524468e-01
1310000	-4.455626e+03	-3.907467e+02	4.736172e+01	1.057575e+00	1.815666e-01
1311000	-4.464641e+03	-4.575299e+02	6.221369e+01	1.438543e+00	1.249672e-01
1312000	-4.453555e+03	-4.421131e+02	5.839229e+01	1.490897e+00	1.357960e-01
1313000	-4.464561e+03	-4.833427e+02	6.922264e+01	1.143208e+00	1.161566e-01
1314000	-4.446485e+03	-4.414982e+02	5.832546e+01	1.155267e+00	1.569108e-01
1315000	-4.440617e+03	-4.361051e+02	5.703827e+01	1.202171e+00	1.499426e-01
1316000	-4.459907e+03	-4.837043e+02	6.925888e+01	1.376623e+00	1.374480e-01
1317000	-4.438257e+03	-4.366752e+02	5.717830e+01	1.174654e+00	1.477781e-01
1318000	-4.442900e+03	-4.506066e+02	6.052347e+01	1.239644e+00	1.591732e-01
1319000	-4.449606e+03	-4.569393e+02	6.224288e+01	7.333513e-01	1.315452e-01
1320000	-4.445278e+03	-4.734498e+02	6.657502e+01	7.967758e-01	1.200511e-01
1321000	-4.435920e+03	-5.325496e+02	8.449200e+01	1.382854e+00	1.091940e-01
1322000	-4.456859e+03	-4.690048e+02	6.526567e+01	1.210135e+00	1.515890e-01
1323000	-4.459869e+03	-5.323008e+02	8.443157e+01	1.310404e+00	1.120415e-01
1324000	-4.453038e+03	-4.902423e+02	7.113386e+01	1.369692e+00	1.327441e-01
1325000	-4.457846e+03	-4.140405e+02	5.209574e+01	1.203909e+00	1.609989e-01
1326000	-4.449936e+03	-4.832267e+02	6.922242e+01	1.027983e+00	1.234124e-01
1327000	-4.458935e+03	-4.983392e+02	7.353701e+01	1.318550e+00	1.278910e-01
1328000	-4.459797e+03	-4.595169e+02	6.276129e+01	1.285061e+00	1.512855e-01
1329000	-4.473498e+03	-4.192459e+02	5.323664e+01	1.139333e+00	1.701198e-01
1330000	-4.481350e+03	-4.053325e+02	5.027441e+01	1.147783e+00	1.695535e-01
1331000	-4.469479e+03	-4.749189e+02	6.692948e+01	9.665767e-01	1.419298e-01
1332000	-4.465474e+03	-4.854286e+02	6.971104e+01	1.506986e+00	1.388656e-01
1333000	-4.447282e+03	-4.039624e+02	4.992119e+01	1.491008e+00	1.894653e-01
1334000	-4.455423e+03	-4.338796e+02	5.657480e+01	9.648069e-01	1.573710e-01
1335000	-4.445303e+03	-3.859005e+02	4.638640e+01	1.261219e+00	1.881485e-01
1336000	-4.433962e+03	-3.666618e+02	4.284795e+01	1.261219e+00	1.988597e-01
1337000	-4.444823e+03	-3.681943e+02	4.311374e+01	1.295469e+00	1.912472e-01
1338000	-4.442251e+03	-4.062236e+02	5.051232e+01	8.915358e-01	1.630707e-01
1339000	-4.477042e+03	-5.482546e+02	9.026801e+01	7.722678e-01	8.946785e-02
1340000	-4.442733e+03	-4.338617e+02	5.650721e+01	1.238102e+00	1.693665e-01
1341000	-4.436925e+03	-4.377432e+02	5.739706e+01	1.311935e+00	1.640728e-01
1342000	-4.451790e+03	-4.764548e+02	6.719089e+01	1.548512e+00	1.391861e-01
1343000	-4.443175e+03	-3.581644e+02	4.136820e+01	1.276474e+00	2.402175e-01
1344000	-4.463685e+03	-4.684821e+02	6.510221e+01	1.300613e+00	1.323281e-01
1345000	-4.458080e+03	-2.565505e+02	2.713355e+01	1.460495e+00	3.380256e-01
1346000	-4.470653e+03	-3.242797e+02	3.597859e+01	1.152744e+00	2.213055e-01
1347000	-4.464552e+03	-3.831428e+02	4.578355e+01	1.677167e+00	2.093316e-01
1348000	-4.471123e+03	-3.313648e+02	3.701130e+01	1.399367e+00	2.308644e-01
1349000	-4.456983e+03	-2.478740e+02	2.619586e+01	1.248105e+00	2.968049e-01
1350000	-4.469348e+03	-3.310420e+02	3.700104e+01	1.143570e+00	2.696975e-01
1351000	-4.463718e+03	-2.886020e+02	3.100435e+01	1.386022e+00	2.837563e-01
1352000	-4.480321e+03	-2.940619e+02	3.174549e+01	1.149532e+00	2.888451e-01
1353000	-4.470828e+03	-2.496477e+02	2.640483e+01	1.109895e+00	3.943796e-01
1354000	-4.485038e+03	-2.219967e+02	2.351500e+01	1.334084e+00	3.750510e-01
1355000	-4.463142e+03	-3.122619e+02	3.423208e+01	1.152605e+00	2.729241e-01
1356000	-4.464944e+03	-2.589583e+02	2.745518e+01	1.031550e+00	3.337195e-01
1357000	-4.472622e+03	-3.142931e+02	3.456560e+01	8.429474e-01	2.686612e-01
1358000	-4.463807e+03	-2.442745e+02	2.578592e+01	1.443526e+00	3.298971e-01
1359000	-4.452464e+03	-2.358169e+02	2.490764e+01	1.321374e+00	3.584338e-01
1360000	-4.463815e+03	-2.881857e+02	3.099987e+01	1.004554e+00	3.088763e-01
1361000	-4.451892e+03	-3.171607e+02	3.493239e+01	1.161670e+00	2.925654e-01
1362000	-4.464247e+03	-2.181583e+02	2.316421e+01	1.107959e+00	3.617212e-01
1363000	-4.461506e+03	-2.504069e+02	2.649631e+01	1.036825e+00	3.807225e-01
1364000	-4.474951e+03	-2.130727e+02	2.269008e+01	9.917138e-01	4.099948e-01
1365000	-4.466192e+03	-9.978238e+01	1.413915e+01	1.125781e+00	6.468125e-01
1366000	-4.467570e+03	-1.721173e+02	1.912696e+01	1.049901e+00	4.510924e-01
1367000	-4.451974e+03	-2.349560e+02	2.482484e+01	1.261283e+00	3.940641e-01
1368000	-4.473943e+03	-1.642052e+02	1.850622e+01	1.052041e+00	4.634272e-01
1369000	-4.457423e+03	-2.239343e+02	2.368187e+01	1.572000e+00	3.846566e-01
1370000	-4.453133e+03	-1.806321e+02	1.977643e+01	1.552474e+00	4.953756e-01
1371000	-4.454878e+03	-1.810785e+02	1.981325e+01	1.552474e+00	5.311479e-01
1372000	-4.443795e+03	-1.176980e+02	1.521826e+01	1.428989e+00	6.696342e-01
1373000	-4.453701e+03	-1.774777e+02	1.952821e+01	1.428989e+00	4.735291e-01
1374000	-4.456875e+03	-2.084924e+02	2.222882e+01	1.345585e+00	4.220556e-01
1375000	-4.458910e+03	-2.188037e+02	2.323402e+01	1.030092e+00	3.779051e-01
1376000	-4.439007e+03	-1.869598e+02	2.031890e+01	1.385452e+00	4.540006e-01
1377000	-4.439193e+03	-1.373535e+02	1.652080e+01	1.408666e+00	5.283811e-01
1378000	-4.439326e+03	-1.191246e+02	1.531631e+01	1.317229e+00	5.823835e-01
1379000	-4.440985e+03	-1.817879e+02	1.989140e+01	1.317229e+00	4.499512e-01
1380000	-4.445726e+03	-1.605460e+02	1.821898e+01	1.144539e+00	4.837726e-01
1381000	-4.443474e+03	-1.229264e+02	1.556293e+01	1.292657e+00	5.492950e-01
1382000	-4.443433e+03	-9.505057e+01	1.384559e+01	1.416721e+00	6.451247e-01
1383000	-4.449437e+03	-8.353200e+01	1.319285e+01	1.456969e+00	6.389061e-01
1384000	-4.449877e+03	8.193096e+00	9.004157e+00	1.063962e+00	9.007635e-01
1385000	-4.468165e+03	-3.201288e+00	9.443286e+00	1.081422e+00	8.494725e-01
1386000	-4.470778e+03	-5.488227e+01	1.171707e+01	1.188346e+00	7.909965e-01
1387000	-4.454730e+03	-3.529536e+01	1.079557e+01	1.188346e+00	7.913897e-01
1388000	-4.452710e+03	-1.454811e+00	9.373696e+00	1.102291e+00	9.397377e-01
1389000	-4.434679e+03	-4.237995e+01	1.111720e+01	1.253664e+00	8.260098e-01
1390000	-4.448321e+03	-1.741744e+02	1.929034e+01	1.066399e+00	5.256315e-01
1391000	-4.439630e+03	-1.739830e+02	1.924540e+01	1.434597e+00	4.811628e-01
1392000	-4.453687e+03	-1.922512e+02	2.079270e+01	1.143553e+00	5.093314e-01
1393000	-4.460451e+03	-1.087300e+02	1.468484e+01	1.006138e+00	5.817310e-01
1394000	-4.449174e+03	-1.207780e+02	1.542569e+01	1.266068e+00	6.714760e-01
1395000	-4.454195e+03	-1.106930e+02	1.477763e+01	1.460821e+00	6.423223e-01
1396000	-4.447732e+03	-8.402092e+01	1.321961e+01	1.460821e+00	7.216319e-01
1397000	-4.446936e+03	-1.233903e+02	1.558216e+01	1.460821e+00	5.773078e-01
1398000	-4.456762e+03	-1.128235e+02	1.491458e+01	1.382094e+00	5.747038e-01
1399000	-4.451058e+03	-1.274254e+02	1.585628e+01	1.318032e+00	6.779295e-01
1400000	-4.453606e+03	-2.501008e+02	2.643386e+01	1.298616e+00	3.265503e-01
1401000	-4.477290e+03	-1.108622e+02	1.479131e+01	1.408361e+00	6.372253e-01
1402000	-4.461525e+03	-7.908083e+01	1.294882e+01	1.473600e+00	6.995281e-01
1403000	-4.460500e+03	-1.891495e+01	1.007385e+01	1.347962e+00	8.962348e-01
1404000	-4.445251e+03	-2.822937e+02	3.024177e+01	1.081017e+00	2.299852e-01
1405000	-4.443487e+03	-7.883479e+01	1.291813e+01	1.795496e+00	7.827238e-01
1406000	-4.455815e+03	-2.110602e+01	1.017815e+01	1.077216e+00	8.567716e-01
1407000	-4.460687e+03	-1.316932e+01	9.842459e+00	1.155981e+00	9.091861e-01
1408000	-4.471544e+03	-1.748245e+01	1.002170e+01	1.155981e+00	9.703511e-01
1409000	-4.461013e+03	-2.192698e+02	2.327446e+01	1.078310e+00	3.761677e-01
1410000	-4.452437e+03	2.578548e+00	9.225226e+00	8.836348e-01	8.094732e-01
1411000	-4.462278e+03	-2.442396e+02	2.582571e+01	1.037668e+00	4.110494e-01
1412000	-4.434719e+03	-3.563248e+00	9.456839e+00	1.100710e+00	9.357887e-01
1413000	-4.439729e+03	-7.833528e+00	9.632398e+00	9.756481e-01	8.328667e-01
1414000	-4.450505e+03	1.177400e+01	8.870908e+00	1.044780e+00	1.000000e+00
1415000	-4.428649e+03	-1.946544e+01	1.010334e+01	1.199732e+00	9.081928e-01
1416000	-4.445321e+03	-4.972099e-01	9.335124e+00	1.129904e+00	1.000000e+00
1417000	-4.437255e+03	-5.230991e+01	1.159949e+01	1.028019e+00	8.423499e-01
1418000	-4.452926e+03	-2.435476e+01	1.030602e+01	1.341580e+00	9.220697e-01
1419000	-4.444267e+03	1.901711e+01	8.600203e+00	1.204668e+00	8.945203e-01
1420000	-4.464916e+03	-4.342036e+01	1.118228e+01	8.983006e-01	7.773528e-01
1421000	-4.458942e+03	-5.820945e+01	1.189724e+01	8.657042e-01	7.773528e-01
1422000	-4.460828e+03	-5.947920e+01	1.192627e+01	1.552527e+00	7.220947e-01
1423000	-4.454946e+03	-8.968078e+01	1.355843e+01	1.063796e+00	7.325331e-01
1424000	-4.468378e+03	-6.202757e+01	1.202964e+01	2.036465e+00	7.338433e-01
1425000	-4.449890e+03	-1.722980e+01	1.001554e+01	1.050293e+00	8.232470e-01
1426000	-4.458133e+03	-2.120895e+01	1.019100e+01	8.785059e-01	8.537314e-01
1427000	-4.457459e+03	-5.207481e+01	1.156953e+01	1.411390e+00	7.532329e-01
1428000	-4.454804e+03	-1.838645e+01	1.006388e+01	1.056202e+00	8.363417e-01
1429000	-4.452789e+03	-4.646322e+01	1.132278e+01	9.554939e-01	8.378062e-01
1430000	-4.448745e+03	-5.511836e+01	1.171545e+01	1.457507e+00	7.351154e-01
1431000	-4.438929e+03	-1.338152e+02	1.629577e+01	1.156930e+00	4.767093e-01
1432000	-4.438986e+03	-1.155885e+02	1.510182e+01	1.159105e+00	5.399365e-01
1433000	-4.443448e+03	-1.518900e+02	1.757640e+01	1.098547e+00	5.674707e-01
1434000	-4.443311e+03	-2.156281e+02	2.288746e+01	1.465908e+00	4.256453e-01
1435000	-4.474412e+03	-1.787706e+02	1.964990e+01	1.231289e+00	4.604885e-01
1436000	-4.438241e+03	-1.335700e+02	1.626264e+01	1.399412e+00	5.286327e-01
1437000	-4.451861e+03	-1.995282e+02	2.141343e+01	1.357384e+00	4.752553e-01
1438000	-4.455787e+03	-1.556656e+02	1.786778e+01	9.318790e-01	4.820945e-01
1439000	-4.468231e+03	-1.592911e+02	1.811437e+01	1.270499e+00	5.295340e-01
1440000	-4.484253e+03	-1.094889e+02	1.469073e+01	1.669133e+00	6.097439e-01
1441000	-4.459338e+03	-8.675557e+01	1.335628e+01	1.734002e+00	6.196639e-01
1442000	-4.456725e+03	-1.727827e+02	1.915119e+01	1.411604e+00	5.277718e-01
1443000	-4.450648e+03	-3.238123e+02	3.588603e+01	1.307647e+00	2.748799e-01
1444000	-4.453565e+03	-1.273307e+02	1.586015e+01	1.164818e+00	6.263859e-01
1445000	-4.439689e+03	-1.090554e+02	1.466207e+01	1.703192e+00	6.241444e-01
1446000	-4.453245e+03	-1.266837e+02	1.578889e+01	1.596768e+00	5.901841e-01
1447000	-4.458705e+03	-1.430314e+02	1.694638e+01	9.907002e-01	5.747055e-01
1448000	-4.449750e+03	-1.324412e+02	1.619950e+01	1.202667e+00	5.025221e-01
1449000	-4.433820e+03	-9.122380e+01	1.363702e+01	1.223258e+00	6.836280e-01
1450000	-4.437322e+03	-1.211961e+02	1.544599e+01	1.369198e+00	5.377259e-01
1451000	-4.439742e+03	-1.039342e+02	1.437670e+01	1.288443e+00	5.993537e-01
1452000	-4.438682e+03	-1.144482e+02	1.503946e+01	1.009906e+00	5.869431e-01
1453000	-4.447639e+03	-9.173002e+01	1.364846e+01	1.528908e+00	6.467045e-01
1454000	-4.452384e+03	-4.228769e+01	1.112621e+01	9.676592e-01	7.403115e-01
1455000	-4.432547e+03	-9.012708e+01	1.357602e+01	1.199698e+00	7.021330e-01
1456000	-4.440526e+03	-1.121039e+02	1.487027e+01	1.375058e+00	5.893382e-01
1457000	-4.466705e+03	-1.613667e+02	1.827868e+01	1.180647e+00	5.215040e-01
1458000	-4.462150e+03	-1.637777e+02	1.843338e+01	1.570438e+00	5.338079e-01
1459000	-4.463782e+03	-1.658461e+02	1.863417e+01	1.040186e+00	4.132453e-01
1460000	-4.462330e+03	-1.169558e+02	1.517971e+01	1.294258e+00	5.977498e-01
1461000	-4.454249e+03	-1.623981e+02	1.835133e+01	1.260711e+00	5.348237e-01
1462000	-4.458237e+03	-1.100439e+02	1.476041e+01	1.090845e+00	6.033273e-01
1463000	-4.449965e+03	-6.084802e+01	1.200514e+01	1.344696e+00	6.846123e-01
1464000	-4.444589e+03	-2.462905e+01	1.032797e+01	1.107448e+00	7.807908e-01
1465000	-4.457001e+03	-1.383615e+01	9.871406e+00	1.120974e+00	9.308433e-01
1466000	-4.460898e+03	-1.165567e+01	9.774569e+00	1.296439e+00	9.573830e-01
1467000	-4.443050e+03	-9.113876e+00	9.679415e+00	1.092406e+00	8.757331e-01
1468000	-4.437298e+03	4.168286e+01	7.825197e+00	1.092406e+00	1.022052e+00
1469000	-4.429981e+03	-1.215343e+01	9.789584e+00	1.427390e+00	9.221883e-01
1470000	-4.447174e+03	-8.752486e-01	9.355167e+00	9.955017e-01	9.094775e-01
1471000	-4.451159e+03	1.809853e+01	8.640903e+00	9.955017e-01	1.000000e+00
1472000	-4.457787e+03	-2.053488e+01	1.013589e+01	1.500489e+00	8.594216e-01
1473000	-4.459545e+03	-7.387295e+01	1.267012e+01	1.472050e+00	7.943427e-01
1474000	-4.468080e+03	-3.350393e+01	1.070964e+01	1.307441e+00	7.985507e-01
1475000	-4.467755e+03	-6.608942e+01	1.226194e+01	1.522977e+00	7.870309e-01
1476000	-4.464242e+03	-5.772282e+01	1.185333e+01	1.263437e+00	6.901627e-01
1477000	-4.469710e+03	-1.003498e+02	1.417912e+01	1.017284e+00	5.516904e-01
1478000	-4.457106e+03	-1.685802e+02	1.881454e+01	1.463650e+00	4.979334e-01
1479000	-4.473204e+03	-8.129948e+01	1.308574e+01	1.175224e+00	6.511314e-01
1480000	-4.481095e+03	-9.802277e+01	1.404681e+01	9.348276e-01	6.066558e-01
1481000	-4.477240e+03	-1.593344e+02	1.810120e+01	1.488311e+00	5.167397e-01
1482000	-4.476674e+03	-1.451529e+02	1.703953e+01	1.798253e+00	5.680286e-01
1483000	-4.470085e+03	-1.513199e+02	1.754453e+01	9.637078e-01	5.560250e-01
1484000	-4.460811e+03	-1.292392e+02	1.599894e+01	9.857700e-01	5.081467e-01
1485000	-4.452125e+03	-8.032736e+01	1.303924e+01	1.055071e+00	6.144711e-01
1486000	-4.454690e+03	-9.661102e+01	1.393852e+01	1.375732e+00	6.295805e-01
1487000	-4.458323e+03	-7.953614e+01	1.298759e+01	1.213483e+00	7.101528e-01
1488000	-4.455052e+03	-1.039801e+02	1.439276e+01	1.066979e+00	6.196494e-01
1489000	-4.449717e+03	-1.411912e+02	1.675910e+01	1.814064e+00	5.830858e-01
1490000	-4.440282e+03	-1.906482e+02	2.065553e+01	1.129468e+00	4.232317e-01
1491000	-4.452958e+03	-2.311832e+02	2.442443e+01	1.398606e+00	3.849485e-01
1492000	-4.467987e+03	-2.053139e+02	2.193295e+01	1.385765e+00	3.939972e-01
1493000	-4.457039e+03	-3.923955e+02	4.765446e+01	1.210561e+00	1.827532e-01
1494000	-4.475567e+03	-1.918918e+02	2.073580e+01	1.441883e+00	4.317592e-01
1495000	-4.460108e+03	-2.364020e+02	2.495498e+01	1.449791e+00	3.446909e-01
1496000	-4.450761e+03	-4.302020e+02	5.571248e+01	1.028961e+00	1.650436e-01
1497000	-4.479360e+03	-2.715254e+02	2.889814e+01	1.263398e+00	3.061168e-01
1498000	-4.463978e+03	-2.998666e+02	3.249965e+01	1.290862e+00	2.650925e-01
1499000	-4.468796e+03	-2.070878e+02	2.210995e+01	1.229112e+00	3.885486e-01
1500000	-4.476939e+03	-2.428707e+02	2.567949e+01	1.034680e+00	3.354597e-01
1501000	-4.466150e+03	-1.351020e+02	1.636453e+01	1.434760e+00	5.422782e-01
1502000	-4.471400e+03	-1.319772e+02	1.616837e+01	1.199607e+00	6.096117e-01
1503000	-4.440815e+03	-7.645996e+01	1.283510e+01	9.635703e-01	6.692290e-01
1504000	-4.442880e+03	-4.763303e+01	1.134891e+01	1.573985e+00	7.820544e-01
1505000	-4.437048e+03	-6.452369e+01	1.218982e+01	1.368487e+00	7.338983e-01
1506000	-4.438597e+03	-9.826028e+01	1.404993e+01	1.119099e+00	7.057171e-01
1507000	-4.444726e+03	-6.030906e+01	1.198526e+01	1.202104e+00	6.979213e-01
1508000	-4.421609e+03	-5.419514e+01	1.168947e+01	1.065100e+00	7.838612e-01
1509000	-4.429938e+03	-1.168019e+01	9.784876e+00	1.069111e+00	7.525866e-01
1510000	-4.440699e+03	-1.536451e+01	9.937649e+00	1.050920e+00	7.946996e-01
1511000	-4.449681e+03	1.786128e+01	8.646265e+00	1.084586e+00	9.133457e-01
1512000	-4.448048e+03	5.749829e+01	7.326984e+00	9.836130e-01	1.000000e+00
1513000	-4.454929e+03	-9.645264e+00	9.689040e+00	1.386282e+00	9.458638e-01
1514000	-4.454516e+03	-1.714474e+01	1.002162e+01	8.201079e-01	8.430737e-01
1515000	-4.460952e+03	1.449196e+01	8.761348e+00	1.295485e+00	8.601454e-01
1516000	-4.444473e+03	-6.234253e+00	9.563187e+00	1.099559e+00	8.908495e-01
1517000	-4.456686e+03	-4.776895e+01	1.137192e+01	1.225598e+00	8.579353e-01
1518000	-4.463325e+03	-6.132689e+01	1.201677e+01	1.591866e+00	7.251014e-01
1519000	-4.465154e+03	-1.165296e+02	1.515917e+01	1.192295e+00	5.778210e-01
1520000	-4.458700e+03	-1.461299e+02	1.715077e+01	1.215421e+00	5.629075e-01
1521000	-4.448344e+03	-1.891832e+02	2.052650e+01	1.168816e+00	4.967273e-01
1522000	-4.458375e+03	-1.347090e+02	1.637204e+01	9.317122e-01	4.751004e-01
1523000	-4.467278e+03	-1.539399e+02	1.765154e+01	2.125726e+00	5.307061e-01
1524000	-4.462558e+03	-1.375736e+02	1.656920e+01	9.276840e-01	4.880114e-01
1525000	-4.451013e+03	-1.322265e+02	1.620019e+01	9.778503e-01	5.343964e-01
1526000	-4.465427e+03	-1.880633e+02	2.046021e+01	8.253281e-01	4.581739e-01
1527000	-4.465532e+03	-1.808747e+02	1.984378e+01	9.792199e-01	4.831290e-01
1528000	-4.461219e+03	-2.434116e+02	2.571992e+01	1.197244e+00	3.925601e-01
1529000	-4.461322e+03	-2.033328e+02	2.176483e+01	1.252815e+00	4.634121e-01
1530000	-4.461356e+03	-2.038885e+02	2.184617e+01	9.125813e-01	4.104381e-01
1531000	-4.474728e+03	-3.133355e+02	3.440800e+01	9.887527e-01	2.912280e-01
1532000	-4.478067e+03	-2.894530e+02	3.112711e+01	1.284242e+00	3.059445e-01
1533000	-4.484599e+03	-2.534163e+02	2.681729e+01	1.148236e+00	3.249700e-01
1534000	-4.460971e+03	-2.999817e+02	3.255615e+01	9.869208e-01	2.722940e-01
1535000	-4.488800e+03	-1.887797e+02	2.048193e+01	1.287100e+00	4.629237e-01
1536000	-4.479830e+03	-1.686294e+02	1.884337e+01	1.145487e+00	5.200372e-01
1537000	-4.481158e+03	-1.546697e+02	1.772608e+01	1.845073e+00	5.355818e-01
1538000	-4.494395e+03	-1.923551e+02	2.073214e+01	1.947647e+00	4.532754e-01
1539000	-4.476398e+03	-1.808217e+02	1.981772e+01	1.241568e+00	5.121110e-01
1540000	-4.466800e+03	-3.564335e+02	4.111675e+01	1.021681e+00	2.459698e-01
1541000	-4.469380e+03	-3.483209e+02	3.976183e+01	1.019556e+00	2.268368e-01
1542000	-4.452213e+03	-1.774708e+02	1.955673e+01	1.071840e+00	4.638509e-01
1543000	-4.449585e+03	-2.459928e+02	2.601687e+01	1.016614e+00	4.105018e-01
1544000	-4.457537e+03	-2.561913e+02	2.715569e+01	9.049612e-01	3.089818e-01
1545000	-4.448807e+03	-4.588092e+02	6.263574e+01	1.066440e+00	1.366327e-01
1546000	-4.450187e+03	-2.515769e+02	2.657405e+01	1.501753e+00	3.174567e-01
1547000	-4.451514e+03	-2.502652e+02	2.646182e+01	1.208523e+00	3.816467e-01
1548000	-4.444338e+03	-2.883230e+02	3.097831e+01	1.309639e+00	3.155945e-01
1549000	-4.444299e+03	-1.749683e+02	1.935368e+01	1.073677e+00	4.012185e-01
1550000	-4.454907e+03	-2.247415e+02	2.382063e+01	9.748654e-01	3.707022e-01
1551000	-4.447725e+03	-2.678233e+02	2.843183e+01	1.479729e+00	3.855087e-01
1552000	-4.447424e+03	-3.830913e+02	4.588451e+01	1.091326e+00	1.583627e-01
1553000	-4.450062e+03	-9.377713e+01	1.375038e+01	1.795172e+00	6.425821e-01
1554000	-4.462792e+03	-1.597352e+01	9.945149e+00	1.479633e+00	8.852969e-01
1555000	-4.440726e+03	2.986769e+01	8.214315e+00	1.318659e+00	1.000000e+00
1556000	-4.457691e+03	-5.390106e+00	9.517485e+00	1.400093e+00	1.000000e+00
1557000	-4.448837e+03	-6.294739e+00	9.553585e+00	1.400093e+00	9.497719e-01
1558000	-4.442713e+03	-6.287386e+00	9.547101e+00	1.554965e+00	8.743271e-01
1559000	-4.452763e+03	-2.048019e+00	9.392396e+00	1.219294e+00	1.000000e+00
1560000	-4.437444e+03	1.051092e+01	8.911423e+00	1.219294e+00	1.000000e+00
1561000	-4.456180e+03	7.903151e+00	9.007729e+00	1.259154e+00	1.021010e+00
1562000	-4.456379e+03	-4.941072e+01	1.146279e+01	9.640857e-01	9.120034e-01
1563000	-4.474680e+03	-3.110102e+01	1.061777e+01	9.640857e-01	6.391811e-01
1564000	-4.447994e+03	-2.852625e+02	3.056943e+01	1.452219e+00	2.880729e-01
1565000	-4.463194e+03	-4.003345e+01	1.101356e+01	1.146695e+00	8.525443e-01
1566000	-4.462841e+03	-3.631268e+01	1.084056e+01	1.211300e+00	7.774764e-01
1567000	-4.487483e+03	-3.179014e+01	1.064681e+01	1.000229e+00	7.921387e-01
1568000	-4.484135e+03	-2.781866e+01	1.047043e+01	1.022243e+00	8.780462e-01
1569000	-4.466931e+03	-5.628743e+01	1.178296e+01	1.252167e+00	8.296606e-01
1570000	-4.457009e+03	-2.376423e+02	2.513258e+01	9.846231e-01	3.027661e-01
1571000	-4.447624e+03	-9.557534e+01	1.388149e+01	1.321573e+00	7.405241e-01
1572000	-4.451005e+03	-3.288229e+01	1.068716e+01	1.188140e+00	9.190686e-01
1573000	-4.450436e+03	-3.453134e+01	1.075525e+01	1.318804e+00	7.784532e-01
1574000	-4.449213e+03	-2.186870e+01	1.020103e+01	1.303036e+00	9.362350e-01
1575000	-4.455165e+03	-1.454200e+01	9.903776e+00	1.044428e+00	8.336019e-01
1576000	-4.454366e+03	-2.132762e+01	1.018658e+01	1.100791e+00	8.723128e-01
1577000	-4.450368e+03	-3.425949e+01	1.074283e+01	1.323261e+00	9.220002e-01
1578000	-4.446532e+03	-3.544017e+01	1.079830e+01	1.272720e+00	1.000000e+00
1579000	-4.453140e+03	-2.522639e+01	1.035617e+01	1.053075e+00	9.367155e-01
1580000	-4.455848e+03	-1.637226e+01	9.952105e+00	1.711255e+00	9.363542e-01
1581000	-4.471593e+03	-1.116280e+01	9.746856e+00	1.482081e+00	9.539793e-01
1582000	-4.446998e+03	1.546578e+01	8.738033e+00	9.581842e-01	9.606262e-01
1583000	-4.460456e+03	-1.988379e+02	2.134209e+01	1.468376e+00	4.445691e-01
1584000	-4.446382e+03	5.461523e+01	7.408282e+00	1.232317e+00	1.059719e+00
1585000	-4.446915e+03	4.510570e+01	7.711199e+00	1.173681e+00	1.070877e+00
1586000	-4.441704e+03	1.762558e+01	8.664309e+00	8.223208e-01	1.030201e+00
1587000	-4.460743e+03	-6.151638e+01	1.202711e+01	1.575625e+00	7.708220e-01
1588000	-4.476632e+03	-1.132736e+02	1.493825e+01	1.452525e+00	6.899723e-01
1589000	-4.461319e+03	-1.419318e+02	1.685471e+01	1.191171e+00	5.663139e-01
1590000	-4.464853e+03	-1.403641e+02	1.672157e+01	1.524235e+00	5.476570e-01
1591000	-4.456054e+03	-7.477505e+01	1.272642e+01	1.313300e+00	7.173132e-01
1592000	-4.446436e+03	-7.347364e+01	1.267204e+01	1.036609e+00	6.548411e-01
1593000	-4.470311e+03	-1.199189e+02	1.535420e+01	1.519730e+00	6.128442e-01
1594000	-4.452890e+03	-8.440768e+01	1.326589e+01	1.011167e+00	6.017058e-01
1595000	-4.449617e+03	-9.085579e+01	1.360911e+01	1.345788e+00	7.049610e-01
1596000	-4.455896e+03	-1.630641e+02	1.841388e+01	1.110600e+00	4.683331e-01
1597000	-4.454267e+03	-4.048763e+01	1.103161e+01	1.209231e+00	8.412650e-01
1598000	-4.443238e+03	-8.225221e+00	9.636247e+00	1.271873e+00	9.239801e-01
1599000	-4.438310e+03	-6.312934e+01	1.212849e+01	1.180621e+00	8.291971e-01
1600000	-4.448368e+03	-2.546392e+02	2.692226e+01	1.430907e+00	3.246382e-01
1601000	-4.446873e+03	-9.064325e+01	1.360925e+01	1.130634e+00	6.388456e-01
1602000	-4.455856e+03	-9.653250e+01	1.392210e+01	1.579450e+00	6.858422e-01
1603000	-4.446386e+03	-2.297827e+02	2.425756e+01	1.646457e+00	4.369157e-01
1604000	-4.453510e+03	-1.745519e+02	1.929304e+01	1.410345e+00	4.809017e-01
1605000	-4.463188e+03	-1.679731e+02	1.877115e+01	1.410345e+00	5.026349e-01
1606000	-4.435127e+03	-2.258762e+02	2.391514e+01	1.157727e+00	3.448031e-01
1607000	-4.459282e+03	-9.959131e+01	1.411232e+01	1.389453e+00	6.684183e-01
1608000	-4.447227e+03	-9.634551e+01	1.390893e+01	1.619015e+00	6.684572e-01
1609000	-4.458361e+03	-2.274259e+02	2.406969e+01	1.158791e+00	3.797564e-01
1610000	-4.451405e+03	-1.763866e+01	1.003339e+01	1.033567e+00	8.467642e-01
1611000	-4.435282e+03	-3.700888e+01	1.087563e+01	1.135405e+00	8.758642e-01
1612000	-4.451928e+03	-1.963515e+02	2.117526e+01	8.664883e-01	4.181408e-01
1613000	-4.456099e+03	-2.251592e+02	2.384663e+01	1.130347e+00	4.427425e-01
1614000	-4.450646e+03	-2.612626e+01	1.038625e+01	1.259460e+00	9.022327e-01
1615000	-4.464661e+03	-5.478144e+01	1.170678e+01	1.297571e+00	8.565164e-01
1616000	-4.453026e+03	-2.598471e+01	1.036756e+01	1.548565e+00	9.293072e-01
1617000	-4.449614e+03	7.850625e+00	9.009075e+00	1.275987e+00	1.009741e+00
1618000	-4.463498e+03	-1.469344e+01	9.898098e+00	1.332903e+00	1.000000e+00
1619000	-4.442981e+03	1.105106e+01	8.896217e+00	1.087138e+00	1.000000e+00
1620000	-4.458119e+03	1.729578e+01	8.663592e+00	1.171889e+00	1.000000e+00
1621000	-4.457407e+03	-3.750870e+00	9.464268e+00	1.100683e+00	9.559392e-01
1622000	-4.470200e+03	-3.400267e+01	1.072762e+01	1.405072e+00	1.000000e+00
1623000	-4.455118e+03	-5.062384e+01	1.150688e+01	1.259145e+00	8.284499e-01
1624000	-4.462051e+03	-2.854077e+01	1.048600e+01	1.389194e+00	9.679157e-01
1625000	-4.462396e+03	7.917244e+00	9.002296e+00	1.389194e+00	9.646605e-01
1626000	-4.438473e+03	-4.603193e+01	1.129603e+01	1.089695e+00	7.754899e-01
1627000	-4.449188e+03	-2.719849e+01	1.044036e+01	1.089695e+00	8.320748e-01
1628000	-4.450769e+03	-1.610616e+02	1.825416e+01	1.197445e+00	4.536568e-01
1629000	-4.469199e+03	-2.994482e+02	3.245320e+01	1.217475e+00	2.790078e-01
1630000	-4.460307e+03	-2.281420e+01	1.024509e+01	1.218554e+00	9.767091e-01
1631000	-4.461108e+03	-6.617025e+01	1.229105e+01	1.036597e+00	8.786982e-01
1632000	-4.444861e+03	-2.584928e+02	2.739051e+01	1.133769e+00	3.193880e-01
1633000	-4.469956e+03	-6.711658e+01	1.232725e+01	1.279341e+00	8.699179e-01
1634000	-4.473660e+03	-9.425335e+01	1.381950e+01	1.070986e+00	7.758554e-01
1635000	-4.464833e+03	-6.190076e+01	1.205874e+01	1.331800e+00	7.140807e-01
1636000	-4.474223e+03	-6.904368e+01	1.242423e+01	1.331800e+00	7.343610e-01
1637000	-4.443525e+03	-2.503486e+02	2.647449e+01	1.176784e+00	3.087282e-01
1638000	-4.445814e+03	-1.115235e+02	1.484675e+01	1.173888e+00	5.190440e-01
1639000	-4.475829e+03	-5.607254e+01	1.176920e+01	1.316753e+00	8.432230e-01
1640000	-4.469480e+03	-4.242811e+01	1.112590e+01	1.114722e+00	8.390358e-01
1641000	-4.459731e+03	-1.162692e+01	9.788874e+00	9.181967e-01	9.662521e-01
1642000	-4.454714e+03	-6.954092e+00	9.585589e+00	1.260278e+00	1.000000e+00
1643000	-4.468233e+03	-1.229696e+01	9.792738e+00	1.493935e+00	1.048773e+00
1644000	-4.451309e+03	-1.993622e+02	2.143155e+01	9.881513e-01	4.102498e-01
1645000	-4.479695e+03	-2.904264e+01	1.052956e+01	9.001385e-01	7.430252e-01
1646000	-4.451085e+03	-1.489189e+02	1.733346e+01	1.464362e+00	5.127227e-01
1647000	-4.466873e+03	-4.737754e+01	1.135399e+01	1.211424e+00	7.692433e-01
1648000	-4.465822e+03	-1.388700e+01	9.877910e+00	1.014409e+00	8.539834e-01
1649000	-4.437976e+03	-1.211623e+02	1.544344e+01	1.374923e+00	6.481085e-01
1650000	-4.471555e+03	-6.891282e+01	1.241997e+01	1.282805e+00	8.767323e-01
1651000	-4.460157e+03	-5.348885e+01	1.164659e+01	1.237915e+00	6.903242e-01
1652000	-4.441295e+03	-8.836483e+01	1.347516e+01	1.222393e+00	7.242892e-01
1653000	-4.443064e+03	-5.026701e+01	1.149575e+01	1.133688e+00	7.509521e-01
1654000	-4.469988e+03	-1.063715e+02	1.452854e+01	1.210186e+00	7.557344e-01
1655000	-4.466363e+03	-9.717023e+01	1.395361e+01	1.675925e+00	7.660876e-01
1656000	-4.467828e+03	-4.153576e+01	1.110126e+01	7.524594e-01	7.014481e-01
1657000	-4.448057e+03	-8.283926e+01	1.318086e+01	9.816791e-01	6.587092e-01
1658000	-4.448778e+03	-6.610043e+01	1.227430e+01	1.292917e+00	7.551162e-01
1659000	-4.437374e+03	-2.989342e+01	1.056047e+01	1.050153e+00	8.069782e-01
1660000	-4.471347e+03	-4.447899e+01	1.121534e+01	1.250979e+00	7.632739e-01
1661000	-4.435877e+03	-2.497712e+01	1.033152e+01	1.373321e+00	8.280714e-01
1662000	-4.443280e+03	-3.695826e+01	1.084922e+01	1.665883e+00	8.240129e-01
1663000	-4.462602e+03	-4.827710e+01	1.140295e+01	1.082103e+00	8.374766e-01
1664000	-4.432451e+03	-1.815907e+02	1.986748e+01	1.408726e+00	4.908636e-01
1665000	-4.452950e+03	3.202013e+01	8.143797e+00	1.225263e+00	9.831970e-01
1666000	-4.449272e+03	1.529171e+01	8.738720e+00	1.113475e+00	1.000000e+00
1667000	-4.443769e+03	-8.442179e+00	9.641403e+00	1.361001e+00	1.033613e+00
1668000	-4.467245e+03	-2.636937e+02	2.799719e+01	1.060050e+00	3.120074e-01
1669000	-4.453637e+03	-1.441577e+00	9.360350e+00	1.429477e+00	1.000000e+00
1670000	-4.456733e+03	2.673984e+01	8.330573e+00	1.090048e+00	9.620368e-01
1671000	-4.452014e+03	-3.840939e+01	1.092808e+01	1.385507e+00	9.010226e-01
1672000	-4.443327e+03	-1.356003e+01	9.851859e+00	1.318539e+00	9.368895e-01
1673000	-4.462250e+03	2.757017e+01	8.291200e+00	1.391203e+00	1.000000e+00
1674000	-4.452298e+03	6.055204e+00	9.085966e+00	1.041051e+00	9.717098e-01
1675000	-4.440808e+03	-1.524288e+01	9.930539e+00	1.100347e+00	8.874677e-01
1676000	-4.433401e+03	1.642852e+01	8.684511e+00	1.463074e+00	1.015738e+00
1677000	-4.430881e+03	-4.506823e+01	1.123630e+01	1.393826e+00	7.793028e-01
1678000	-4.456900e+03	5.366803e+00	9.098739e+00	1.393826e+00	9.557301e-01
1679000	-4.452259e+03	-6.315762e+01	1.213620e+01	1.057003e+00	8.052337e-01
1680000	-4.453815e+03	-7.464161e+01	1.270481e+01	1.586628e+00	7.337351e-01
1681000	-4.464232e+03	-1.261079e+02	1.577877e+01	1.174444e+00	6.076966e-01
1682000	-4.452541e+03	-9.018050e+01	1.358048e+01	1.174444e+00	7.619657e-01
1683000	-4.447105e+03	-3.060584e+01	1.059400e+01	1.004695e+00	8.888441e-01
1684000	-4.442538e+03	-3.092405e+01	1.059496e+01	1.301329e+00	8.331388e-01
1685000	-4.459052e+03	-6.118544e+01	1.202426e+01	1.301329e+00	8.331388e-01
1686000	-4.475662e+03	-5.723945e+01	1.182752e+01	1.301329e+00	9.358846e-01
1687000	-4.473827e+03	-2.943331e+01	1.052910e+01	1.301329e+00	1.000000e+00
1688000	-4.448895e+03	-1.874485e+01	1.007779e+01	1.084315e+00	1.000000e+00
1689000	-4.463967e+03	-6.327795e+01	1.212453e+01	1.407340e+00	9.133336e-01
1690000	-4.451430e+03	-4.982267e+01	1.143727e+01	1.908914e+00	9.133336e-01
1691000	-4.444339e+03	-3.510959e+01	1.080331e+01	8.312269e-01	7.590209e-01
1692000	-4.464378e+03	-6.809358e+01	1.237728e+01	1.287361e+00	6.994216e-01
1693000	-4.473478e+03	-5.856307e+01	1.189385e+01	1.287361e+00	9.051379e-01
1694000	-4.467971e+03	-4.435063e+01	1.120627e+01	1.316193e+00	8.630763e-01
1695000	-4.447587e+03	-5.163430e+01	1.155628e+01	1.244928e+00	8.202119e-01
1696000	-4.443567e+03	-2.686481e+01	1.040342e+01	1.603166e+00	9.078126e-01
1697000	-4.457593e+03	-3.805442e+01	1.093038e+01	9.803500e-01	7.500096e-01
1698000	-4.459050e+03	-3.831986e+01	1.093215e+01	1.207025e+00	8.805037e-01
1699000	-4.455955e+03	-5.563706e+01	1.175828e+01	1.103227e+00	7.260007e-01
1700000	-4.448767e+03	-1.646272e+01	9.975039e+00	1.251606e+00	9.073569e-01
1701000	-4.454467e+03	8.740077e+00	8.978604e+00	1.195922e+00	9.565294e-01
1702000	-4.472138e+03	-7.386870e+01	1.267529e+01	1.370173e+00	7.568626e-01
1703000	-4.467829e+03	-8.752120e+01	1.341822e+01	1.392168e+00	7.568626e-01
1704000	-4.451703e+03	-4.651908e+01	1.132637e+01	9.353901e-01	8.074066e-01
1705000	-4.452985e+03	-5.295235e+01	1.162314e+01	1.183289e+00	7.558110e-01
1706000	-4.470964e+03	-9.582783e+01	1.391230e+01	1.043322e+00	6.470453e-01
1707000	-4.473689e+03	-1.186246e+02	1.528154e+01	1.361605e+00	6.605412e-01
1708000	-4.466783e+03	-8.964847e+01	1.356069e+01	9.915728e-01	7.239979e-01
1709000	-4.489021e+03	-6.957579e+01	1.246961e+01	9.915728e-01	7.478931e-01
1710000	-4.474248e+03	-1.359900e+02	1.642149e+01	1.490061e+00	6.699989e-01
1711000	-4.472432e+03	-1.743946e+02	1.926316e+01	1.624772e+00	4.919076e-01
1712000	-4.470686e+03	-3.467572e+02	3.944839e+01	1.370850e+00	2.406347e-01
1713000	-4.471310e+03	-1.708228e+02	1.900661e+01	1.269715e+00	5.000316e-01
1714000	-4.438610e+03	-3.662778e+02	4.275307e+01	1.414390e+00	2.069429e-01
1715000	-4.466963e+03	-2.344543e+02	2.476305e+01	1.358899e+00	4.158534e-01
1716000	-4.482172e+03	-1.924744e+02	2.078737e+01	1.428181e+00	4.107769e-01
1717000	-4.460506e+03	-2.680436e+02	2.851749e+01	9.755734e-01	2.870657e-01
1718000	-4.475802e+03	-2.400978e+02	2.533900e+01	1.472665e+00	3.938495e-01
1719000	-4.452382e+03	-3.104860e+02	3.402235e+01	8.604142e-01	2.394182e-01
1720000	-4.440463e+03	-1.994685e+02	2.144788e+01	9.115048e-01	4.138977e-01
1721000	-4.486306e+03	-1.797174e+02	1.970105e+01	1.554231e+00	5.006782e-01
1722000	-4.485192e+03	-1.599509e+02	1.818020e+01	1.060419e+00	5.096164e-01
1723000	-4.477870e+03	-1.223007e+02	1.553267e+01	1.133296e+00	6.017930e-01
1724000	-4.483709e+03	-1.005943e+02	1.419068e+01	1.066750e+00	6.507240e-01
1725000	-4.475135e+03	-1.234487e+02	1.561675e+01	9.879567e-01	6.166923e-01
1726000	-4.473115e+03	-7.784093e+01	1.288782e+01	1.363656e+00	8.553112e-01
1727000	-4.456331e+03	-1.232222e+02	1.556648e+01	1.533758e+00	6.466352e-01
1728000	-4.446316e+03	-6.900970e+01	1.243535e+01	1.083651e+00	7.762963e-01
1729000	-4.478095e+03	-5.626485e+01	1.178193e+01	1.250434e+00	8.988219e-01
1730000	-4.472432e+03	-4.423372e+01	1.119797e+01	1.376360e+00	8.403079e-01
1731000	-4.471637e+03	-5.719025e+01	1.180623e+01	1.683163e+00	8.233388e-01
1732000	-4.462218e+03	-9.122341e+01	1.363801e+01	1.205495e+00	6.956817e-01
1733000	-4.455341e+03	-1.807650e+02	1.984125e+01	9.000616e-01	4.519545e-01
1734000	-4.449894e+03	-8.295379e+01	1.318581e+01	1.006355e+00	7.357499e-01
1735000	-4.455512e+03	-2.750450e+02	2.932862e+01	1.220715e+00	2.850188e-01
1736000	-4.459460e+03	-8.362430e+01	1.322452e+01	9.754282e-01	6.908083e-01
1737000	-4.477633e+03	-5.078490e+01	1.152214e+01	1.103056e+00	7.391039e-01
1738000	-4.480673e+03	-1.074236e+02	1.459904e+01	1.103056e+00	7.391039e-01
1739000	-4.504006e+03	1.140098e+01	8.892931e+00	8.254560e-01	8.827092e-01
1740000	-4.470503e+03	-6.491754e+01	1.221828e+01	1.204430e+00	7.893412e-01
1741000	-4.455142e+03	-1.212322e+02	1.548185e+01	8.497569e-01	5.871885e-01
1742000	-4.452047e+03	-1.311324e+02	1.609572e+01	1.434057e+00	5.871885e-01
1743000	-4.461346e+03	-8.288224e+01	1.317235e+01	1.179205e+00	6.940405e-01
1744000	-4.456747e+03	-3.622290e+01	1.082866e+01	1.384122e+00	8.714099e-01
1745000	-4.437361e+03	-2.424409e+01	1.031236e+01	1.084038e+00	8.716480e-01
1746000	-4.458578e+03	-4.742280e+01	1.134783e+01	1.386503e+00	7.901793e-01
1747000	-4.466939e+03	-4.268005e+01	1.113256e+01	1.223664e+00	8.244879e-01
1748000	-4.473771e+03	-4.000892e+02	4.923298e+01	9.905511e-01	2.078977e-01
1749000	-4.459481e+03	-8.043722e+01	1.304210e+01	1.112360e+00	6.678880e-01
1750000	-4.469201e+03	-5.060895e+01	1.150898e+01	1.200505e+00	7.315119e-01
1751000	-4.454112e+03	-8.900833e+01	1.351288e+01	1.196737e+00	6.956880e-01
1752000	-4.450716e+03	-1.778280e+02	1.959264e+01	9.888422e-01	4.440272e-01
1753000	-4.444839e+03	-1.719207e+02	1.907134e+01	1.551901e+00	5.210570e-01
1754000	-4.450013e+03	-1.280042e+02	1.590894e+01	1.102339e+00	5.509117e-01
1755000	-4.461639e+03	-3.207026e+02	3.540900e+01	1.430666e+00	2.286943e-01
1756000	-4.458458e+03	-1.719665e+02	1.911076e+01	1.102339e+00	4.971472e-01
1757000	-4.465957e+03	-1.408203e+02	1.677453e+01	1.222640e+00	6.295453e-01
1758000	-4.469175e+03	-1.053141e+02	1.445358e+01	1.391285e+00	7.596911e-01
1759000	-4.473211e+03	-4.339623e+01	1.117125e+01	1.110073e+00	8.662330e-01
1760000	-4.473955e+03	-8.806058e+00	9.675051e+00	8.923665e-01	8.660915e-01
1761000	-4.463769e+03	2.655594e+00	9.208947e+00	1.228556e+00	9.589594e-01
1762000	-4.448183e+03	-6.396769e+01	1.217309e+01	1.141077e+00	8.380856e-01
1763000	-4.459806e+03	-6.128819e+01	1.205016e+01	8.894378e-01	7.020224e-01
1764000	-4.461919e+03	-9.641355e+01	1.395569e+01	8.835740e-01	6.381576e-01
1765000	-4.439053e+03	-3.474318e+02	3.956699e+01	1.319046e+00	2.614855e-01
1766000	-4.458882e+03	-1.134949e+02	1.493834e+01	1.672214e+00	6.053316e-01
1767000	-4.459877e+03	-1.343643e+02	1.633379e+01	1.147581e+00	5.185507e-01
1768000	-4.460292e+03	-1.675256e+02	1.875907e+01	1.117292e+00	4.484061e-01
1769000	-4.446672e+03	-2.046187e+02	2.189097e+01	1.150718e+00	3.971197e-01
1770000	-4.463474e+03	-1.941861e+02	2.097233e+01	1.013213e+00	4.256196e-01
1771000	-4.462884e+03	-1.907488e+02	2.068147e+01	9.287409e-01	4.256196e-01
1772000	-4.457247e+03	-1.940744e+02	2.094339e+01	1.233010e+00	4.569052e-01
1773000	-4.467736e+03	-1.816849e+02	1.988984e+01	1.233010e+00	4.798933e-01
1774000	-4.446819e+03	-1.495433e+02	1.739085e+01	1.296357e+00	5.599990e-01
1775000	-4.462868e+03	-1.269324e+02	1.582350e+01	1.320858e+00	6.706006e-01
1776000	-4.478938e+03	-6.637099e+01	1.228763e+01	1.303857e+00	7.352139e-01
1777000	-4.476190e+03	-3.829637e+01	1.090421e+01	1.795224e+00	9.154987e-01
1778000	-4.475713e+03	-9.649139e+00	9.704829e+00	1.001074e+00	8.413393e-01
1779000	-4.470554e+03	-5.927790e+01	1.194374e+01	1.001074e+00	7.182224e-01
1780000	-4.456699e+03	-8.322604e+01	1.320129e+01	9.978455e-01	6.280207e-01
1781000	-4.470840e+03	-8.520894e+01	1.327705e+01	1.611329e+00	6.528319e-01
1782000	-4.450485e+03	-1.148747e+02	1.503700e+01	1.475522e+00	6.086478e-01
1783000	-4.457981e+03	-1.028139e+02	1.429750e+01	1.490929e+00	6.450670e-01
1784000	-4.465595e+03	-9.140801e+01	1.363768e+01	1.395899e+00	6.729338e-01
1785000	-4.461711e+03	-7.383108e+01	1.268535e+01	1.142816e+00	7.218671e-01
1786000	-4.470548e+03	-9.169475e+01	1.366847e+01	1.142816e+00	6.818452e-01
1787000	-4.475581e+03	-5.933355e+01	1.192434e+01	1.445573e+00	7.895507e-01
1788000	-4.479135e+03	-2.501741e+01	1.033025e+01	1.442959e+00	9.021648e-01
1789000	-4.486914e+03	-6.713680e+01	1.231307e+01	1.574946e+00	7.376062e-01
1790000	-4.468860e+03	-1.358015e+02	1.642751e+01	1.213622e+00	5.920968e-01
1791000	-4.461981e+03	-2.958296e+02	3.193404e+01	1.488930e+00	2.922485e-01
1792000	-4.478520e+03	-3.071624e+02	3.345965e+01	1.562352e+00	2.719828e-01
1793000	-4.459223e+03	-9.371109e+01	1.377896e+01	1.231964e+00	6.837297e-01
1794000	-4.463056e+03	-7.505984e+01	1.275387e+01	1.082531e+00	6.769268e-01
1795000	-4.466487e+03	-7.809525e+01	1.290820e+01	1.239885e+00	7.496818e-01
1796000	-4.446734e+03	-7.534887e+01	1.275402e+01	1.368786e+00	7.579830e-01
1797000	-4.439630e+03	-7.622456e+01	1.280081e+01	1.368346e+00	7.345067e-01
1798000	-4.439139e+03	-6.570609e+01	1.225299e+01	1.314431e+00	8.345562e-01
1799000	-4.448924e+03	-1.979011e+01	1.012047e+01	1.119652e+00	1.000000e+00
1800000	-4.444156e+03	-1.024476e+01	9.706802e+00	1.548102e+00	1.000000e+00
1801000	-4.454590e+03	-5.708533e+01	1.180983e+01	1.505224e+00	8.070219e-01
1802000	-4.444493e+03	-8.467724e+01	1.325433e+01	1.489471e+00	7.958917e-01
1803000	-4.443793e+03	-8.448274e+01	1.326057e+01	1.182348e+00	6.536722e-01
1804000	-4.444699e+03	-4.377741e+02	5.744133e+01	1.154959e+00	1.475728e-01
1805000	-4.457846e+03	-9.441227e+01	1.381724e+01	1.269130e+00	6.678710e-01
1806000	-4.478379e+03	-1.264738e+01	9.793916e+00	1.815594e+00	8.575256e-01
1807000	-4.469729e+03	1.422082e+01	8.781516e+00	1.017393e+00	1.000000e+00
1808000	-4.456336e+03	2.097694e+01	8.526163e+00	1.310073e+00	1.152551e+00
1809000	-4.469284e+03	-5.257137e+01	1.161151e+01	1.041748e+00	8.913495e-01
1810000	-4.455817e+03	2.070682e+01	8.550910e+00	8.879288e-01	1.023014e+00
1811000	-4.449505e+03	2.109162e+01	8.517233e+00	1.445710e+00	1.165972e+00
1812000	-4.475562e+03	-1.026805e+01	9.715911e+00	1.347250e+00	1.000000e+00
1813000	-4.461210e+03	-2.800760e-03	9.304536e+00	1.419696e+00	9.637928e-01
1814000	-4.461226e+03	-8.233187e+01	1.315420e+01	9.588514e-01	6.883993e-01
1815000	-4.460176e+03	-5.716019e+01	1.181646e+01	1.445986e+00	7.888045e-01
1816000	-4.459112e+03	-5.104572e+01	1.153630e+01	1.070151e+00	7.707596e-01
1817000	-4.455938e+03	-9.739370e+01	1.398809e+01	1.308638e+00	6.435011e-01
1818000	-4.451239e+03	-1.167598e+02	1.516733e+01	1.293618e+00	5.827699e-01
1819000	-4.445840e+03	-8.428995e+00	9.638150e+00	1.428453e+00	9.214014e-01
1820000	-4.453738e+03	-1.979862e+00	9.383842e+00	1.368855e+00	9.903693e-01
1821000	-4.457577e+03	-9.751121e+00	9.697930e+00	1.272990e+00	1.000000e+00
1822000	-4.447980e+03	7.106547e+00	9.038079e+00	1.252174e+00	1.000000e+00
1823000	-4.452126e+03	-4.813087e+01	1.138788e+01	1.252174e+00	8.918860e-01
1824000	-4.476245e+03	-9.570906e+00	9.693582e+00	1.199945e+00	9.730223e-01
1825000	-4.446232e+03	-6.893597e+01	1.242548e+01	1.199945e+00	7.135545e-01
1826000	-4.454460e+03	-1.755640e+02	1.939238e+01	1.190104e+00	4.915088e-01
1827000	-4.441432e+03	-1.563696e+02	1.788814e+01	1.362809e+00	5.499881e-01
1828000	-4.452732e+03	-1.588751e+02	1.807670e+01	1.353767e+00	5.672938e-01
1829000	-4.449246e+03	-1.297838e+02	1.602623e+01	1.122086e+00	5.554806e-01
1830000	-4.458118e+03	-1.206539e+02	1.539819e+01	1.569357e+00	6.225410e-01
1831000	-4.447637e+03	-8.028884e+01	1.301966e+01	1.376166e+00	7.180210e-01
1832000	-4.460825e+03	-6.211201e+01	1.207561e+01	1.208676e+00	7.989799e-01
1833000	-4.461476e+03	-3.730337e+01	1.088987e+01	1.116955e+00	7.917513e-01
1834000	-4.462207e+03	-3.339376e+01	1.069440e+01	1.537814e+00	8.585172e-01
1835000	-4.447667e+03	9.141700e+00	8.963667e+00	1.192052e+00	9.572237e-01
1836000	-4.446143e+03	-5.705960e+00	9.538281e+00	1.194395e+00	9.401779e-01
1837000	-4.434457e+03	-4.905284e+01	1.143965e+01	1.089302e+00	8.187609e-01
1838000	-4.440653e+03	-9.052001e+01	1.359489e+01	1.260174e+00	6.250464e-01
1839000	-4.451659e+03	-8.806299e+01	1.344884e+01	1.388354e+00	6.445119e-01
1840000	-4.452426e+03	-3.546524e+01	1.080220e+01	1.211377e+00	7.051875e-01
1841000	-4.454898e+03	-6.029186e+01	1.198523e+01	1.185465e+00	7.970491e-01
1842000	-4.442549e+03	-2.488709e+01	1.034159e+01	1.050544e+00	9.114716e-01
1843000	-4.452424e+03	-2.735532e+02	2.913668e+01	1.310855e+00	3.172553e-01
1844000	-4.448034e+03	-6.539777e+01	1.223909e+01	1.277630e+00	7.411858e-01
1845000	-4.442351e+03	-7.589204e-02	9.302442e+00	1.546572e+00	1.003315e+00
1846000	-4.450530e+03	-1.121007e+01	9.756337e+00	1.297017e+00	9.382517e-01
1847000	-4.463471e+03	-3.854508e+00	9.460452e+00	1.300690e+00	9.722270e-01
1848000	-4.470403e+03	-1.641080e+00	9.381970e+00	1.077743e+00	1.000000e+00
1849000	-4.459380e+03	-3.053436e+01	1.058349e+01	1.170615e+00	8.918318e-01
1850000	-4.456258e+03	-2.092426e+01	1.016264e+01	1.259780e+00	9.781045e-01
1851000	-4.459701e+03	-1.537198e+01	9.927556e+00	1.301249e+00	9.109767e-01
1852000	-4.444285e+03	-8.943125e+00	9.646838e+00	1.727280e+00	1.000252e+00
1853000	-4.453480e+03	4.479249e+01	7.716141e+00	1.333904e+00	1.000000e+00
1854000	-4.464900e+03	-1.386606e+01	9.876601e+00	1.025137e+00	9.581317e-01
1855000	-4.439385e+03	-5.546779e+01	1.174769e+01	1.149624e+00	7.367515e-01
1856000	-4.459279e+03	1.091645e+01	8.900544e+00	1.105579e+00	9.977589e-01
1857000	-4.461760e+03	1.170602e+01	8.872482e+00	1.070361e+00	1.000000e+00
1858000	-4.459262e+03	-3.744673e+01	1.088564e+01	1.353296e+00	8.045788e-01
1859000	-4.452614e+03	-6.095445e+00	9.553170e+00	1.211158e+00	9.352230e-01
1860000	-4.445568e+03	-6.833961e+01	1.240234e+01	1.049591e+00	6.272380e-01
1861000	-4.443575e+03	-1.294749e+01	9.815373e+00	1.592720e+00	9.055574e-01
1862000	-4.468934e+03	-3.760741e+01	1.090974e+01	9.851012e-01	7.287444e-01
1863000	-4.453986e+03	1.335184e+01	8.819316e+00	8.603137e-01	1.000000e+00
1864000	-4.466752e+03	-1.182187e+01	9.769016e+00	1.598440e+00	9.046690e-01
1865000	-4.455719e+03	-1.544126e+01	9.921828e+00	1.508448e+00	8.557993e-01
1866000	-4.435195e+03	-2.918079e+01	1.051913e+01	1.275204e+00	1.000000e+00
1867000	-4.432162e+03	-4.694117e+01	1.132711e+01	1.341992e+00	8.326318e-01
1868000	-4.445813e+03	3.408805e+01	8.082739e+00	9.545691e-01	8.780144e-01
1869000	-4.436545e+03	-6.873386e+01	1.243393e+01	8.351120e-01	7.985925e-01
1870000	-4.446201e+03	-1.403056e+01	9.866099e+00	1.443910e+00	9.312175e-01
1871000	-4.460562e+03	-4.866970e+01	1.142638e+01	9.837019e-01	7.838811e-01
1872000	-4.455173e+03	-7.116527e+00	9.591824e+00	1.267332e+00	9.828713e-01
1873000	-4.440337e+03	-1.101866e+01	9.754545e+00	1.149482e+00	9.896472e-01
1874000	-4.446831e+03	-1.037027e+02	1.434244e+01	1.628128e+00	6.984352e-01
1875000	-4.457496e+03	-3.057649e+01	1.057689e+01	1.361909e+00	8.321663e-01
1876000	-4.453634e+03	-1.430900e+02	1.694626e+01	1.050939e+00	6.197974e-01
1877000	-4.452343e+03	-8.336050e+01	1.320686e+01	1.031325e+00	6.721844e-01
1878000	-4.449804e+03	-1.060782e+02	1.452936e+01	9.032567e-01	6.731385e-01
1879000	-4.447230e+03	-9.518482e+01	1.385881e+01	1.322614e+00	6.692789e-01
1880000	-4.443596e+03	-2.239581e+01	1.020481e+01	1.741626e+00	9.755563e-01
1881000	-4.453864e+03	-7.100485e+01	1.253295e+01	1.208446e+00	8.619364e-01
1882000	-4.451713e+03	-5.958520e+01	1.195084e+01	1.166240e+00	7.017595e-01
1883000	-4.457645e+03	-8.114975e+01	1.308053e+01	1.120826e+00	8.695444e-01
1884000	-4.463166e+03	-4.219454e+01	1.111671e+01	1.078815e+00	8.825137e-01
1885000	-4.440775e+03	-1.734156e+02	1.922151e+01	1.165159e+00	4.347839e-01
1886000	-4.449136e+03	-1.499871e+00	9.382797e+00	9.154819e-01	8.836484e-01
1887000	-4.464247e+03	2.879740e+00	9.185552e+00	1.612162e+00	1.000000e+00
1888000	-4.462453e+03	-1.488756e+01	9.894573e+00	1.612162e+00	8.759580e-01
1889000	-4.447789e+03	-2.968419e+01	1.053031e+01	1.524604e+00	9.417315e-01
1890000	-4.446227e+03	-2.779298e+01	1.046466e+01	1.128318e+00	7.927876e-01
1891000	-4.458518e+03	-5.208873e-01	9.348783e+00	8.042337e-01	9.611570e-01
1892000	-4.458834e+03	6.187582e+00	9.071261e+00	1.295632e+00	1.000000e+00
1893000	-4.456441e+03	-2.031374e+01	1.012429e+01	1.553028e+00	9.408018e-01
1894000	-4.444000e+03	-2.221697e+01	1.021825e+01	1.248170e+00	9.555450e-01
1895000	-4.438810e+03	8.845628e+00	8.982833e+00	9.778648e-01	1.000000e+00
1896000	-4.449854e+03	-1.615224e+01	9.973966e+00	9.668222e-01	9.617494e-01
1897000	-4.453842e+03	1.549231e+01	8.734303e+00	1.033637e+00	9.308796e-01
1898000	-4.450340e+03	8.933730e+00	8.973244e+00	1.144911e+00	9.844508e-01
1899000	-4.443676e+03	-3.212259e+01	1.065655e+01	1.114103e+00	8.238152e-01
1900000	-4.430680e+03	3.728185e+00	9.172245e+00	1.110086e+00	8.777010e-01
1901000	-4.456568e+03	-6.676126e+01	1.231755e+01	1.112435e+00	7.594905e-01
1902000	-4.467298e+03	-4.316423e+01	1.115450e+01	1.236965e+00	8.960681e-01
1903000	-4.453482e+03	-5.261594e+01	1.160866e+01	1.145037e+00	8.047747e-01
1904000	-4.455456e+03	-1.188847e+02	1.530570e+01	1.243405e+00	5.848787e-01
1905000	-4.449469e+03	-7.099380e+01	1.251950e+01	1.454301e+00	7.640092e-01
1906000	-4.451570e+03	-2.534167e+00	9.390119e+00	1.763389e+00	1.000000e+00
1907000	-4.440688e+03	7.319234e+00	9.029532e+00	1.265518e+00	9.001353e-01
1908000	-4.456709e+03	-9.297147e+00	9.687724e+00	1.070639e+00	1.024963e+00
1909000	-4.457609e+03	-7.617803e+00	9.601948e+00	1.516517e+00	9.577640e-01
1910000	-4.473931e+03	1.229606e+01	8.834080e+00	1.516517e+00	1.110898e+00
1911000	-4.453419e+03	3.573816e+01	8.011373e+00	1.422347e+00	1.196486e+00
1912000	-4.481401e+03	-5.945901e+01	1.192048e+01	1.648432e+00	8.805352e-01
1913000	-4.461433e+03	-1.162252e+02	1.515958e+01	8.815900e-01	5.590878e-01
1914000	-4.437266e+03	-2.418026e+02	2.553685e+01	1.306675e+00	3.495158e-01
1915000	-4.451027e+03	-6.439616e+01	1.217742e+01	1.484434e+00	7.633514e-01
1916000	-4.437752e+03	-2.641787e+02	2.809105e+01	7.390306e-01	2.895989e-01
1917000	-4.445887e+03	-1.004558e+02	1.417241e+01	1.236683e+00	6.313773e-01
1918000	-4.459990e+03	-5.612868e+01	1.179626e+01	8.235997e-01	6.880898e-01
1919000	-4.463112e+03	2.072726e+01	8.536057e+00	1.282752e+00	1.042633e+00
1920000	-4.469607e+03	-2.132193e+01	1.018390e+01	1.158070e+00	8.939195e-01
1921000	-4.481205e+03	1.906064e+01	8.594631e+00	1.315956e+00	1.000000e+00
1922000	-4.460353e+03	-5.575399e+01	1.177328e+01	9.152765e-01	7.426209e-01
1923000	-4.464506e+03	-3.837728e+01	1.092052e+01	1.518813e+00	8.023355e-01
1924000	-4.448177e+03	-3.412604e+01	1.071667e+01	1.772667e+00	8.684095e-01
1925000	-4.449810e+03	1.660384e+00	9.221253e+00	1.904705e+00	9.356856e-01
1926000	-4.449874e+03	1.475103e+01	8.752779e+00	1.270162e+00	9.889616e-01
1927000	-4.445143e+03	1.444988e+01	8.768329e+00	1.147293e+00	1.128730e+00
1928000	-4.466612e+03	3.707493e+00	9.179044e+00	9.537526e-01	1.000000e+00
1929000	-4.461959e+03	-1.057387e+00	9.365599e+00	9.113490e-01	9.643178e-01
1930000	-4.452513e+03	-4.029055e+01	1.104001e+01	8.301125e-01	7.698444e-01
1931000	-4.443014e+03	-7.437354e+01	1.269935e+01	1.421395e+00	7.003545e-01
1932000	-4.465992e+03	-1.189830e+02	1.530060e+01	1.421395e+00	6.491696e-01
1933000	-4.454364e+03	-9.278675e+01	1.370678e+01	1.564923e+00	7.721759e-01
1934000	-4.460731e+03	-1.262655e+02	1.576071e+01	1.606399e+00	6.204487e-01
1935000	-4.456532e+03	-6.226989e+01	1.209091e+01	1.063595e+00	7.640586e-01
1936000	-4.451290e+03	-4.237353e+01	1.112048e+01	1.176602e+00	8.444347e-01
1937000	-4.469189e+03	-4.805277e+01	1.138602e+01	1.213068e+00	8.444347e-01
1938000	-4.444115e+03	-8.654934e+01	1.338275e+01	1.053914e+00	6.841979e-01
1939000	-4.438915e+03	-7.123723e+01	1.254953e+01	1.124438e+00	7.269826e-01
1940000	-4.439796e+03	-6.211633e+01	1.205140e+01	1.693007e+00	7.706379e-01
1941000	-4.461655e+03	-5.180281e+01	1.157339e+01	1.059659e+00	7.706379e-01
1942000	-4.458137e+03	-1.887625e+01	1.007917e+01	1.183147e+00	9.010200e-01
1943000	-4.458262e+03	-2.054859e+00	9.386609e+00	1.373397e+00	9.500258e-01
1944000	-4.455395e+03	-7.332721e+01	1.265387e+01	1.233400e+00	8.044429e-01
1945000	-4.460425e+03	1.437716e+01	8.755353e+00	1.573786e+00	1.000000e+00
1946000	-4.470898e+03	-3.658041e+02	4.275446e+01	9.327719e-01	1.641733e-01
1947000	-4.446351e+03	-1.001781e+02	1.417257e+01	9.563553e-01	5.886503e-01
1948000	-4.445915e+03	-9.257031e+01	1.371786e+01	1.155145e+00	6.318972e-01
1949000	-4.450464e+03	-8.394046e+01	1.323206e+01	1.155145e+00	6.760948e-01
1950000	-4.444683e+03	-3.319976e+02	3.714652e+01	1.150636e+00	2.398840e-01
1951000	-4.446884e+03	-9.463898e+00	9.700428e+00	9.242166e-01	8.750609e-01
1952000	-4.437881e+03	-5.094993e+01	1.151537e+01	1.408733e+00	7.723512e-01
1953000	-4.448142e+03	-9.323394e+01	1.375309e+01	1.204785e+00	6.443771e-01
1954000	-4.444745e+03	-1.628430e+02	1.838969e+01	1.204785e+00	5.209720e-01
1955000	-4.445665e+03	-1.061264e+02	1.451400e+01	1.204785e+00	6.547982e-01
1956000	-4.451195e+03	-7.005244e+00	9.598025e+00	1.001622e+00	8.478669e-01
1957000	-4.455480e+03	-6.810289e+01	1.239452e+01	9.636931e-01	7.097060e-01
1958000	-4.440325e+03	-6.042281e+01	1.198199e+01	1.381179e+00	7.170200e-01
1959000	-4.451869e+03	5.831669e-02	9.324266e+00	8.524510e-01	8.511410e-01
1960000	-4.445562e+03	-4.327291e+01	1.115996e+01	1.228565e+00	7.310800e-01
1961000	-4.443945e+03	-9.050769e+01	1.359549e+01	1.237259e+00	6.160553e-01
1962000	-4.440766e+03	-3.019236e+01	1.057387e+01	1.046017e+00	7.365615e-01
1963000	-4.445453e+03	-6.311207e+01	1.212433e+01	1.245404e+00	7.510149e-01
1964000	-4.441797e+03	-7.684213e+00	9.630952e+00	8.622077e-01	8.057477e-01
1965000	-4.448945e+03	-2.409669e+01	1.030021e+01	1.218489e+00	8.852202e-01
1966000	-4.453061e+03	-4.253797e+01	1.113284e+01	1.075455e+00	8.305806e-01
1967000	-4.448729e+03	-3.891487e+01	1.095278e+01	1.351197e+00	8.795916e-01
1968000	-4.451102e+03	-4.627144e+00	9.486325e+00	1.420733e+00	1.000000e+00
1969000	-4.446164e+03	1.569080e+01	8.724586e+00	1.101053e+00	9.449922e-01
1970000	-4.455470e+03	4.669163e+01	7.668735e+00	9.062200e-01	1.006474e+00
1971000	-4.453072e+03	3.369782e+01	8.089622e+00	1.141521e+00	9.631673e-01
1972000	-4.439970e+03	4.045403e+01	7.852629e+00	1.485613e+00	1.000000e+00
1973000	-4.428939e+03	5.975937e+00	9.076299e+00	1.374639e+00	1.000000e+00
1974000	-4.428647e+03	2.105639e+01	8.522038e+00	1.346214e+00	1.000000e+00
1975000	-4.447515e+03	-1.403120e+01	9.877765e+00	1.162124e+00	8.080964e-01
1976000	-4.448769e+03	-1.726875e+01	1.001248e+01	1.162124e+00	8.937423e-01
1977000	-4.453330e+03	-4.954948e+02	7.262726e+01	1.527855e+00	1.236826e-01
1978000	-4.440350e+03	-8.481000e+01	1.327128e+01	1.316357e+00	6.561683e-01
1979000	-4.436197e+03	-1.112416e+02	1.482749e+01	1.202872e+00	5.544348e-01
1980000	-4.445233e+03	-6.314624e+01	1.215432e+01	6.886410e-01	6.426247e-01
1981000	-4.456068e+03	-1.339819e+02	1.628696e+01	1.453227e+00	5.543616e-01
1982000	-4.453177e+03	-2.043037e+02	2.184366e+01	1.355374e+00	4.003561e-01
1983000	-4.455437e+03	-2.472788e+02	2.610420e+01	1.496320e+00	3.457578e-01
1984000	-4.453804e+03	-1.769159e+02	1.952182e+01	9.458031e-01	4.342462e-01
1985000	-4.451782e+03	-3.772349e+02	4.472971e+01	1.416928e+00	2.198999e-01
1986000	-4.455777e+03	-3.517341e+02	4.025027e+01	1.478156e+00	2.405442e-01
1987000	-4.457207e+03	-2.041140e+02	2.185256e+01	1.067874e+00	3.631654e-01
1988000	-4.460412e+03	-2.394502e+02	2.521173e+01	2.036294e+00	3.957772e-01
1989000	-4.455936e+03	-2.363994e+02	2.498245e+01	1.182677e+00	3.714132e-01
1990000	-4.456580e+03	-2.412505e+02	2.549143e+01	1.182677e+00	3.988264e-01
1991000	-4.458154e+03	-3.503852e+02	4.007133e+01	1.207514e+00	2.585538e-01
1992000	-4.450324e+03	-1.959773e+02	2.112566e+01	1.055286e+00	4.054229e-01
1993000	-4.453483e+03	-2.557429e+02	2.704561e+01	1.434249e+00	3.356501e-01
1994000	-4.457753e+03	-2.813194e+02	3.009727e+01	1.261123e+00	2.726703e-01
1995000	-4.460605e+03	-1.432816e+02	1.693823e+01	1.356223e+00	5.137749e-01
1996000	-4.451272e+03	-1.737319e+02	1.920351e+01	1.706139e+00	5.217055e-01
1997000	-4.447759e+03	-7.542566e+01	1.277028e+01	1.140798e+00	7.303251e-01
[truncated: 28,003 more rows]
