# Supplementary material for: Revisiting a long‐overlooked skull: Implications for the distribution of Dinodontosaurus brevirostris (Kannemeyeriiformes) in the Brazilian Triassic
Source: Anat Rec (Hoboken). 2025 Sep 29;309(7):1749–65. doi: 10.1002/ar.70056 (PMC13251750; doi:10.1002/ar.70056)
Supplement: Supplementary file 2 — Data S2. Supporting Information. [file AR-309-1749-s002.zip › Supplementary Material/phylogenetic analyses/results/Bayesian/BI_all_taxa/all_taxa_MCTree.t.parts]

[ID: 3577646095]
ID	Partition
1	.************************************************************************************************************************
2	.*.......................................................................................................................
3	..*......................................................................................................................
4	...*.....................................................................................................................
5	....*....................................................................................................................
6	.....*...................................................................................................................
7	......*..................................................................................................................
8	.......*.................................................................................................................
9	........*................................................................................................................
10	.........*...............................................................................................................
11	..........*..............................................................................................................
12	...........*.............................................................................................................
13	............*............................................................................................................
14	.............*...........................................................................................................
15	..............*..........................................................................................................
16	...............*.........................................................................................................
17	................*........................................................................................................
18	.................*.......................................................................................................
19	..................*......................................................................................................
20	...................*.....................................................................................................
21	....................*....................................................................................................
22	.....................*...................................................................................................
23	......................*..................................................................................................
24	.......................*.................................................................................................
25	........................*................................................................................................
26	.........................*...............................................................................................
27	..........................*..............................................................................................
28	...........................*.............................................................................................
29	............................*............................................................................................
30	.............................*...........................................................................................
31	..............................*..........................................................................................
32	...............................*.........................................................................................
33	................................*........................................................................................
34	.................................*.......................................................................................
35	..................................*......................................................................................
36	...................................*.....................................................................................
37	....................................*....................................................................................
38	.....................................*...................................................................................
39	......................................*..................................................................................
40	.......................................*.................................................................................
41	........................................*................................................................................
42	.........................................*...............................................................................
43	..........................................*..............................................................................
44	...........................................*.............................................................................
45	............................................*............................................................................
46	.............................................*...........................................................................
47	..............................................*..........................................................................
48	...............................................*.........................................................................
49	................................................*........................................................................
50	.................................................*.......................................................................
51	..................................................*......................................................................
52	...................................................*.....................................................................
53	....................................................*....................................................................
54	.....................................................*...................................................................
55	......................................................*..................................................................
56	.......................................................*.................................................................
57	........................................................*................................................................
58	.........................................................*...............................................................
59	..........................................................*..............................................................
60	...........................................................*.............................................................
61	............................................................*............................................................
62	.............................................................*...........................................................
63	..............................................................*..........................................................
64	...............................................................*.........................................................
65	................................................................*........................................................
66	.................................................................*.......................................................
67	..................................................................*......................................................
68	...................................................................*.....................................................
69	....................................................................*....................................................
70	.....................................................................*...................................................
71	......................................................................*..................................................
72	.......................................................................*.................................................
73	........................................................................*................................................
74	.........................................................................*...............................................
75	..........................................................................*..............................................
76	...........................................................................*.............................................
77	............................................................................*............................................
78	.............................................................................*...........................................
79	..............................................................................*..........................................
80	...............................................................................*.........................................
81	................................................................................*........................................
82	.................................................................................*.......................................
83	..................................................................................*......................................
84	...................................................................................*.....................................
85	....................................................................................*....................................
86	.....................................................................................*...................................
87	......................................................................................*..................................
88	.......................................................................................*.................................
89	........................................................................................*................................
90	.........................................................................................*...............................
91	..........................................................................................*..............................
92	...........................................................................................*.............................
93	............................................................................................*............................
94	.............................................................................................*...........................
95	..............................................................................................*..........................
96	...............................................................................................*.........................
97	................................................................................................*........................
98	.................................................................................................*.......................
99	..................................................................................................*......................
100	...................................................................................................*.....................
101	....................................................................................................*....................
102	.....................................................................................................*...................
103	......................................................................................................*..................
104	.......................................................................................................*.................
105	........................................................................................................*................
106	.........................................................................................................*...............
107	..........................................................................................................*..............
108	...........................................................................................................*.............
109	............................................................................................................*............
110	.............................................................................................................*...........
111	..............................................................................................................*..........
112	...............................................................................................................*.........
113	................................................................................................................*........
114	.................................................................................................................*.......
115	..................................................................................................................*......
116	...................................................................................................................*.....
117	....................................................................................................................*....
118	.....................................................................................................................*...
119	......................................................................................................................*..
120	.......................................................................................................................*.
121	........................................................................................................................*
122	.....**..................................................................................................................
123	.................********************************************************************************************************
124	..**.********************************************************************************************************************
125	............................**...........................................................................................
126	..............................................**.........................................................................
127	...........**............................................................................................................
128	........*****************************************************************************************************************
129	.......................................................****..............................................................
130	............................................*****************************************************************************
131	.......******************************************************************************************************************
132	........................................................***..............................................................
133	..........***............................................................................................................
134	..................*******************************************************************************************************
135	...............................*************.............................................................................
136	..........................................**.............................................................................
137	.............................................................................................***.........................
138	....................................................................................................**...................
139	.................................................................**......................................................
140	......................................................*****..............................................................
141	.................................***********.............................................................................
142	.........................................................**..............................................................
143	.........................................................................................................****..........*.
144	..............................................................................******.....................................
145	.......................................*****.............................................................................
146	.........................*..**...........................................................................................
147	........................................................................................**************...................
148	....................................................................................*************************************
149	.........................**.**...........................................................................................
150	..............................................................................................................**.........
151	........................................................................................................*****..........*.
152	.................................................................................................................***.....
153	....................................................................................................................***..
154	.................................................**......................................................................
155	...............................................................................*****.....................................
156	......................*.*................................................................................................
157	.......................................**.**.............................................................................
158	.....................****************************************************************************************************
159	.....................****................................................................................................
160	......................................................................................................**************...**
161	........**...............................................................................................................
162	..*....******************************************************************************************************************
163	.........................************************************************************************************************
164	..........................................................................**.............................................
165	.........................................................................................***....*.*......................
166	........................................*.**.............................................................................
167	................................................***......................................................................
168	..............*..********************************************************************************************************
169	...................................................................*........*............................................
170	...................******************************************************************************************************
171	.......................................................................................................*************...**
172	.........................*****.*************.............................................................................
173	..................................................................................................................**.....
174	..................................................................................**.....................................
175	....................................................................................................................**...
176	....................................................................................***.*********************************
177	......................................................................**.................................................
178	..............................................................................................................**.***.....
179	.........................*******************.............................................................................
180	....................*****************************************************************************************************
181	....................................**...................................................................................
182	........................................................................................****....*.*......................
183	.....................*.*.................................................................................................
184	.............................................................................................................*******.....
185	.................................................................***........*............................................
186	...............................................................**........................................................
187	................................................................................................*.*......................
188	.............**.*********************************************************************************************************
189	..............*.*********************************************************************************************************
190	...........................................................**............................................................
191	.........................................................................................***.............................
192	..............................................................................................**.........................
193	.............************************************************************************************************************
194	...................................***...................................................................................
195	.........................*****...........................................................................................
196	..............................................*****......................................................................
197	...............................................................................**........................................
198	..............................................................*..****.......*............................................
199	..............................................................................*******************************************
200	.*..*....................................................................................................................
201	...............................**........................................................................................
202	.................................................................****.......*............................................
203	......................................******.............................................................................
204	.........................................................................................**..............................
205	..........***************************************************************************************************************
206	.................................................................................***.....................................
207	.............................................................................................................***.***.....
208	...................................................*..........***********************************************************
209	............................................*.*****.*******..............................................................
210	..***********************************************************************************************************************
211	...........................................................................................................*...........*.
212	..................................*...******.............................................................................
213	........................................................................................................************...**
214	..........................................................................................**.............................
215	........................................................................................**************..............***..
216	..................................****...................................................................................
217	..**...******************************************************************************************************************
218	..............................................*****.*******..............................................................
219	............................................*******.*******..............................................................
220	................................................................................****.....................................
221	........................................................................................................************...*.
222	.....................................................................***.................................................
223	...........................................................***...........................................................
224	..............................................................................................................******.....
225	...*.**..................................................................................................................
226	........................................................................................****.****.*......................
227	..............................................*****.*....................................................................
228	.....................................................................................**.*********************************
229	.................................**...******.............................................................................
230	..............................................................***********************************************************
231	..................................*.**...................................................................................
232	...............................................................................***.......................................
233	......................................................................................................*******************
234	........**...************************************************************************************************************
235	............................................*.*************..............................................................
236	............................................***************..............................................................
237	.........................................................................................................**..............
238	..............................................*************..............................................................
239	.........................**.**.*************.............................................................................
240	....................................................**...................................................................
241	..............................................................*..****...*...*............................................
242	..................................*....*****.............................................................................
243	........................................................................................*********************************
244	.................................*....******.............................................................................
245	.........................................................................................................***...........*.
246	.....................................................................*..*................................................
247	................................************.............................................................................
248	..................................*..*...................................................................................
249	............................................................................................*.......**...................
250	.....................................................................................**..................................
251	............................................................................................*....*..**...................
252	........................................................................................****.*********...................
253	..............................................................************..*********************************************
254	............................................*******.**********...........................................................
255	..............................................*****.**...................................................................
256	...................................................................................................***...................
257	......................................................................................*.**************...................
258	........**.....*.........................................................................................................
259	...................................................*..........***************.*******************************************
260	.............................................................................................................*******....*
261	.............................................................................................*.*.........................
262	.........................................................................................***....*........................
263	...............................*.***********.............................................................................
264	............................................................................................*....*.***...................
265	.................................................................................................*.*.....................
266	..............................................................*..***........*............................................
267	.............................................................................................**..........................
268	...................................................*..........................*******************************************
269	..............................................................************..*.*******************************************
270	.............................................................................********************************************
271	............................................******************...........................................................
272	..............***********************************************************************************************************
273	.....................................................................*.*.................................................
274	..*..********************************************************************************************************************
275	...................................................*.*...................................................................
276	.................................................................................................*.***...................
277	............................................................................................*....*.......................
278	..............................................................................................................***........
279	.....................................................................****................................................
280	....................................................................................*.*.*********************************
281	.......................................................................................................*************...*.
282	.......................................................................................................*................*
283	..............................................................***********...*............................................
284	...........................................................................................................**..........*.
285	........................................................................................*****...******...................
286	............................................***************...***********************************************************
287	..........*****.*********************************************************************************************************
288	.............................................................................................***...*.....................
289	............................................***************..************************************************************
290	...................................................*..........************..*.*******************************************
291	..............................................................************..*............................................
292	..................................**********.............................................................................
293	...................................................*..*****..............................................................
294	...............................................................**....***.................................................
295	.........................................................................................................*.**..........*.
296	...............................................................................****......................................
297	..............................................**....*....................................................................
298	.............**..********************************************************************************************************
299	........................................................................................*****...***.**...................
300	......................................................................................*.*********************************
301	....................................................................................*...*********************************
302	...........................................................................................................**............
303	...................................................*.......**************************************************************
304	..............................................................***************.*******************************************
305	.........................................................................................................*.*...........*.
306	........................................................................................****.****.**.....................
307	......................***................................................................................................
308	...........................................................................................*....*.*......................
309	...................................................*......................**.............................................
310	............................................****************.************************************************************
311	.........................................................................*...********************************************
312	.................................................................................................................**......
313	.........................................................................................................**.*............
314	...................*.****************************************************************************************************
315	.........................******..........................................................................................
316	..............................................................*..****...**..*********************************************
317	.....................................................................................................................**..
318	...................................................*.........************************************************************
319	.....................................................******..............................................................
320	...................**....................................................................................................
321	...................................................*..........................******.....................................
322	.........................******.............*****************************************************************************
323	.........................................................................*....*******************************************
324	.....................................................................................**.**************...................
325	........................................................................................................*****..........**
326	.............................................................................................................*..*........
327	.........................................................................................................***.............
328	....................................................*******..............................................................
329	.............................................................................................***....**...................
330	.............*.*.........................................................................................................
331	.....................**.*................................................................................................
332	....................................................................................*.................*******************
333	.........................................................................................................*..*............
334	.........................................................................................................****............
335	....................................................................................................................*.*..
336	.........................................................................................................*.*.............
337	......................................................................................*...............**************...**
338	.........................................................................................****...*.*......................
339	...................................................*.******..............................................................
340	..............................*.............*****************************************************************************
341	............................................................................................................*..........*.
342	........................................................................................*****...*.*......................
343	........................................................................................****.*******.....................
344	.........................................................................................................**.*..........*.
345	.................................................................***.....................................................
346	.................................................................................................*..**...................
347	........................................................................................................********.***...*.
348	.................................................................**.*....................................................
349	...................................................*..........************..*********************************************
350	....................*****................................................................................................
351	....................**...................................................................................................
352	............................................*****..**********************************************************************
353	............................................****...**********************************************************************
ID	Partition
1	.************************************************************************************************************************
2	.*.......................................................................................................................
3	..*......................................................................................................................
4	...*.....................................................................................................................
5	....*....................................................................................................................
6	.....*...................................................................................................................
7	......*..................................................................................................................
8	.......*.................................................................................................................
9	........*................................................................................................................
10	.........*...............................................................................................................
11	..........*..............................................................................................................
12	...........*.............................................................................................................
13	............*............................................................................................................
14	.............*...........................................................................................................
15	..............*..........................................................................................................
16	...............*.........................................................................................................
17	................*........................................................................................................
18	.................*.......................................................................................................
19	..................*......................................................................................................
20	...................*.....................................................................................................
21	....................*....................................................................................................
22	.....................*...................................................................................................
23	......................*..................................................................................................
24	.......................*.................................................................................................
25	........................*................................................................................................
26	.........................*...............................................................................................
27	..........................*..............................................................................................
28	...........................*.............................................................................................
29	............................*............................................................................................
30	.............................*...........................................................................................
31	..............................*..........................................................................................
32	...............................*.........................................................................................
33	................................*........................................................................................
34	.................................*.......................................................................................
35	..................................*......................................................................................
36	...................................*.....................................................................................
37	....................................*....................................................................................
38	.....................................*...................................................................................
39	......................................*..................................................................................
40	.......................................*.................................................................................
41	........................................*................................................................................
42	.........................................*...............................................................................
43	..........................................*..............................................................................
44	...........................................*.............................................................................
45	............................................*............................................................................
46	.............................................*...........................................................................
47	..............................................*..........................................................................
48	...............................................*.........................................................................
49	................................................*........................................................................
50	.................................................*.......................................................................
51	..................................................*......................................................................
52	...................................................*.....................................................................
53	....................................................*....................................................................
54	.....................................................*...................................................................
55	......................................................*..................................................................
56	.......................................................*.................................................................
57	........................................................*................................................................
58	.........................................................*...............................................................
59	..........................................................*..............................................................
60	...........................................................*.............................................................
61	............................................................*............................................................
62	.............................................................*...........................................................
63	..............................................................*..........................................................
64	...............................................................*.........................................................
65	................................................................*........................................................
66	.................................................................*.......................................................
67	..................................................................*......................................................
68	...................................................................*.....................................................
69	....................................................................*....................................................
70	.....................................................................*...................................................
71	......................................................................*..................................................
72	.......................................................................*.................................................
73	........................................................................*................................................
74	.........................................................................*...............................................
75	..........................................................................*..............................................
76	...........................................................................*.............................................
77	............................................................................*............................................
78	.............................................................................*...........................................
79	..............................................................................*..........................................
80	...............................................................................*.........................................
81	................................................................................*........................................
82	.................................................................................*.......................................
83	..................................................................................*......................................
84	...................................................................................*.....................................
85	....................................................................................*....................................
86	.....................................................................................*...................................
87	......................................................................................*..................................
88	.......................................................................................*.................................
89	........................................................................................*................................
90	.........................................................................................*...............................
91	..........................................................................................*..............................
92	...........................................................................................*.............................
93	............................................................................................*............................
94	.............................................................................................*...........................
95	..............................................................................................*..........................
96	...............................................................................................*.........................
97	................................................................................................*........................
98	.................................................................................................*.......................
99	..................................................................................................*......................
100	...................................................................................................*.....................
101	....................................................................................................*....................
102	.....................................................................................................*...................
103	......................................................................................................*..................
104	.......................................................................................................*.................
105	........................................................................................................*................
106	.........................................................................................................*...............
107	..........................................................................................................*..............
108	...........................................................................................................*.............
109	............................................................................................................*............
110	.............................................................................................................*...........
111	..............................................................................................................*..........
112	...............................................................................................................*.........
113	................................................................................................................*........
114	.................................................................................................................*.......
115	..................................................................................................................*......
116	...................................................................................................................*.....
117	....................................................................................................................*....
118	.....................................................................................................................*...
119	......................................................................................................................*..
120	.......................................................................................................................*.
121	........................................................................................................................*
122	.....**..................................................................................................................
123	.................********************************************************************************************************
124	..**.********************************************************************************************************************
125	............................**...........................................................................................
126	..............................................**.........................................................................
127	...........**............................................................................................................
128	........*****************************************************************************************************************
129	.......................................................****..............................................................
130	............................................*****************************************************************************
131	.......******************************************************************************************************************
132	........................................................***..............................................................
133	..........***............................................................................................................
134	..................*******************************************************************************************************
135	...............................*************.............................................................................
136	..........................................**.............................................................................
137	.............................................................................................***.........................
138	....................................................................................................**...................
139	.................................................................**......................................................
140	......................................................*****..............................................................
141	.................................***********.............................................................................
142	.........................................................**..............................................................
143	.........................................................................................................****..........*.
144	..............................................................................******.....................................
145	.......................................*****.............................................................................
146	.........................*..**...........................................................................................
147	........................................................................................**************...................
148	....................................................................................*************************************
149	.........................**.**...........................................................................................
150	..............................................................................................................**.........
151	........................................................................................................*****..........*.
152	.................................................................................................................***.....
153	....................................................................................................................***..
154	.................................................**......................................................................
155	...............................................................................*****.....................................
156	......................*.*................................................................................................
157	.......................................**.**.............................................................................
158	.....................****************************************************************************************************
159	.....................****................................................................................................
160	......................................................................................................**************...**
161	........**...............................................................................................................
162	..*....******************************************************************************************************************
163	.........................************************************************************************************************
164	..........................................................................**.............................................
165	.........................................................................................***....*.*......................
166	........................................*.**.............................................................................
167	................................................***......................................................................
168	..............*..********************************************************************************************************
169	...................................................................*........*............................................
170	...................******************************************************************************************************
171	.......................................................................................................*************...**
172	.........................*****.*************.............................................................................
173	..................................................................................................................**.....
174	..................................................................................**.....................................
175	....................................................................................................................**...
176	....................................................................................***.*********************************
177	......................................................................**.................................................
178	..............................................................................................................**.***.....
179	.........................*******************.............................................................................
180	....................*****************************************************************************************************
181	....................................**...................................................................................
182	........................................................................................****....*.*......................
183	.....................*.*.................................................................................................
184	.............................................................................................................*******.....
185	.................................................................***........*............................................
186	...............................................................**........................................................
187	................................................................................................*.*......................
188	.............**.*********************************************************************************************************
189	..............*.*********************************************************************************************************
190	...........................................................**............................................................
191	.........................................................................................***.............................
192	..............................................................................................**.........................
193	.............************************************************************************************************************
194	...................................***...................................................................................
195	.........................*****...........................................................................................
196	..............................................*****......................................................................
197	...............................................................................**........................................
198	..............................................................*..****.......*............................................
199	..............................................................................*******************************************
200	.*..*....................................................................................................................
201	...............................**........................................................................................
202	.................................................................****.......*............................................
203	......................................******.............................................................................
204	.........................................................................................**..............................
205	..........***************************************************************************************************************
206	.................................................................................***.....................................
207	.............................................................................................................***.***.....
208	...................................................*..........***********************************************************
209	............................................*.*****.*******..............................................................
210	..***********************************************************************************************************************
211	...........................................................................................................*...........*.
212	..................................*...******.............................................................................
213	........................................................................................................************...**
214	..........................................................................................**.............................
215	........................................................................................**************..............***..
216	..................................****...................................................................................
217	..**...******************************************************************************************************************
218	..............................................*****.*******..............................................................
219	............................................*******.*******..............................................................
220	................................................................................****.....................................
221	........................................................................................................************...*.
222	.....................................................................***.................................................
223	...........................................................***...........................................................
224	..............................................................................................................******.....
225	...*.**..................................................................................................................
226	........................................................................................****.****.*......................
227	..............................................*****.*....................................................................
228	.....................................................................................**.*********************************
229	.................................**...******.............................................................................
230	..............................................................***********************************************************
231	..................................*.**...................................................................................
232	...............................................................................***.......................................
233	......................................................................................................*******************
234	........**...************************************************************************************************************
235	............................................*.*************..............................................................
236	............................................***************..............................................................
237	.........................................................................................................**..............
238	..............................................*************..............................................................
239	.........................**.**.*************.............................................................................
240	....................................................**...................................................................
241	..............................................................*..****...*...*............................................
242	..................................*....*****.............................................................................
243	........................................................................................*********************************
244	.................................*....******.............................................................................
245	.........................................................................................................***...........*.
246	.....................................................................*..*................................................
247	................................************.............................................................................
248	..................................*..*...................................................................................
249	............................................................................................*.......**...................
250	.....................................................................................**..................................
251	............................................................................................*....*..**...................
252	........................................................................................****.*********...................
253	..............................................................************..*********************************************
254	............................................*******.**********...........................................................
255	..............................................*****.**...................................................................
256	...................................................................................................***...................
257	......................................................................................*.**************...................
258	........**.....*.........................................................................................................
259	...................................................*..........***************.*******************************************
260	.............................................................................................................*******....*
261	.............................................................................................*.*.........................
262	.........................................................................................***....*........................
263	...............................*.***********.............................................................................
264	............................................................................................*....*.***...................
265	.................................................................................................*.*.....................
266	..............................................................*..***........*............................................
267	.............................................................................................**..........................
268	...................................................*..........................*******************************************
269	..............................................................************..*.*******************************************
270	.............................................................................********************************************
271	............................................******************...........................................................
272	..............***********************************************************************************************************
273	.....................................................................*.*.................................................
274	..*..********************************************************************************************************************
275	...................................................*.*...................................................................
276	.................................................................................................*.***...................
277	............................................................................................*....*.......................
278	..............................................................................................................***........
279	.....................................................................****................................................
280	....................................................................................*.*.*********************************
281	.......................................................................................................*************...*.
282	.......................................................................................................*................*
283	..............................................................***********...*............................................
284	...........................................................................................................**..........*.
285	........................................................................................*****...******...................
286	............................................***************...***********************************************************
287	..........*****.*********************************************************************************************************
288	.............................................................................................***...*.....................
289	............................................***************..************************************************************
290	...................................................*..........************..*.*******************************************
291	..............................................................************..*............................................
292	..................................**********.............................................................................
293	...................................................*..*****..............................................................
294	...............................................................**....***.................................................
295	.........................................................................................................*.**..........*.
296	...............................................................................****......................................
297	..............................................**....*....................................................................
298	.............**..********************************************************************************************************
299	........................................................................................*****...***.**...................
300	......................................................................................*.*********************************
301	....................................................................................*...*********************************
302	...........................................................................................................**............
303	...................................................*.......**************************************************************
304	..............................................................***************.*******************************************
305	.........................................................................................................*.*...........*.
306	........................................................................................****.****.**.....................
307	......................***................................................................................................
308	...........................................................................................*....*.*......................
309	...................................................*......................**.............................................
310	............................................****************.************************************************************
311	.........................................................................*...********************************************
312	.................................................................................................................**......
313	.........................................................................................................**.*............
314	...................*.****************************************************************************************************
315	.........................******..........................................................................................
316	..............................................................*..****...**..*********************************************
317	.....................................................................................................................**..
318	...................................................*.........************************************************************
319	.....................................................******..............................................................
320	...................**....................................................................................................
321	...................................................*..........................******.....................................
322	.........................******.............*****************************************************************************
323	.........................................................................*....*******************************************
324	.....................................................................................**.**************...................
325	........................................................................................................*****..........**
326	.............................................................................................................*..*........
327	.........................................................................................................***.............
328	....................................................*******..............................................................
329	.............................................................................................***....**...................
330	.............*.*.........................................................................................................
331	.....................**.*................................................................................................
332	....................................................................................*.................*******************
333	.........................................................................................................*..*............
334	.........................................................................................................****............
335	....................................................................................................................*.*..
336	.........................................................................................................*.*.............
337	......................................................................................*...............**************...**
338	.........................................................................................****...*.*......................
339	...................................................*.******..............................................................
340	..............................*.............*****************************************************************************
341	............................................................................................................*..........*.
342	........................................................................................*****...*.*......................
343	........................................................................................****.*******.....................
344	.........................................................................................................**.*..........*.
345	.................................................................***.....................................................
346	.................................................................................................*..**...................
347	........................................................................................................********.***...*.
348	.................................................................**.*....................................................
349	...................................................*..........************..*********************************************
350	....................*****................................................................................................
351	....................**...................................................................................................
352	............................................*****..**********************************************************************
353	............................................****...**********************************************************************
