# Supplementary material for: Revisiting a long‐overlooked skull: Implications for the distribution of Dinodontosaurus brevirostris (Kannemeyeriiformes) in the Brazilian Triassic
Source: Anat Rec (Hoboken). 2025 Sep 29;309(7):1749–65. doi: 10.1002/ar.70056 (PMC13251750; doi:10.1002/ar.70056)
Supplement: Supplementary file 2 — Data S2. Supporting Information. [file AR-309-1749-s002.zip › Supplementary Material/phylogenetic analyses/results/Bayesian/BI_all_taxa/all_taxa_MCTree.t.con.tre]

#NEXUS
[ID: 3577646095]
begin taxa;
	dimensions ntax=121;
	taxlabels
		Biarmosuchus_tener
		Hipposaurus_boonstrai
		Archaeosyodon_praeventor
		Titanophoneus_potens
		Gorgonops_torvus
		Lycosuchus_vanderrieti
		Glanosuchus_macrops
		Biseridens_qilianicus
		Anomocephalus_africanus
		Tiarajudens_eccentricus
		Otsheria_netzvetajevi
		Ulemica
		Suminia_getmanovi
		Patranomodon_nyaphulii
		Galeops_whaitsi
		Galepus_jouberti
		Galechirus_scholtzi
		Eodicynodon_oelofseni
		Eodicynodon_oosthuizeni
		Colobodectes_cluveri
		Lanthanostegus_mohoii
		Eosimops_newtoni
		Diictodon_feliceps
		Robertia_broomiana
		Prosictodon_dubei
		Abajudon_kaayai
		Niassodon_mfumukasi
		Brachyprosopus_broomi
		Endothiodon_tolani
		Endothiodon_bathystoma
		Pristerodon_mackayi
		Emydops
		Compsodon_helmoedi
		Digalodon_rubidgei
		Thliptosaurus_imperforatus
		Rastodon_procurvidens
		Dicynodontoides
		Kombuisia_frerensis
		Myosaurus_gracilis
		Kembawacela_kitchingi
		Cistecephalus_microrhinus
		Sauroscaptor_tharavati
		Cistecephaloides_boonstrai
		Kawingasaurus_fossilis
		Daqingshanodon_limbus
		Keyseria_benjamini
		Rhachiocephalus_magnus
		Kitchinganomodon_crassus
		Oudenodon_bainii
		Tropidostoma_dubium
		Australobarbarus
		Syops_vanhoepeni
		Odontocyclops_whaitsi
		Idelesaurus_tataricus
		Bulbasaurus_phylloxyron
		Aulacephalodon_bainii
		Pelanomodon_moschops
		Geikia_locusticeps
		Geikia_elginensis
		Elph_borealis
		Interpresosaurus_blomi
		Katumbia_parringtoni
		Delectosaurus_arefjevi
		Dicynodon_lacerticeps
		Dicynodon_angielczyki
		Daptocephalus_huenei
		Daptocephalus_leoniceps
		Dinanomodon_gilli
		Peramodon_amalitzkii
		Taoheodon_baizhijuni
		Counillonia_superoculis
		Repelinosaurus_robustus
		Vivaxosaurus_trautscholdi
		Jimusaria_sinkianensis
		Sintocephalus_alticeps
		Basilodon_woodwardi
		Turfanodon_bogdaensis
		Gordonia_traquairi
		Euptychognathus_bathyrhynchus
		Lystrosaurus_hedini
		Lystrosaurus_maccaigi
		Lystrosaurus_curvatus
		Lystrosaurus_declivis
		Lystrosaurus_murrayi
		Shansiodon
		Tetragonias_njalilus
		Vinceria_andina
		Rhinodicynodon_gracile
		Acratophorus_argentinensis
		Kannemeyeria_simocephalus
		Kannemeyeria_aganosteus
		Kannemeyeria_lophorhinus
		Dolichuranus_primaevus
		Sinokannemeyeria
		Parakannemeyeria
		Xiyukannemeyeria_brevirostris
		Rabidosaurus_cristatus
		Rhadiodromus
		Wadiasaurus_indicus
		Shaanbeikannemeyeria
		Rechnisaurus_cristarhynchus
		Uralokannemeyeria_vjuschkovi
		Angonisaurus_cruickshanki
		Ufudocyclops_mukanelai
		Zambiasaurus_submersus
		Placerias_hesternus
		Moghreberia_nmachouensis
		Pentasaurus_goggai
		Argodicynodon_boreni
		Stahleckeria_potens
		Sangusaurus_parringtonii
		Sangusaurus_sp
		Eubrachiosaurus_browni
		Ischigualastia_jenseni
		Jachaleria_candelariensis
		Jachaleria_colorata
		Dinodontosaurus_brevirostris
		Dinodontosaurus_tener
		MCP_1645_PV
		Lisowicia_bojani
		Woznikella
		;
end;
begin trees;
	translate
		1	Biarmosuchus_tener,
		2	Hipposaurus_boonstrai,
		3	Archaeosyodon_praeventor,
		4	Titanophoneus_potens,
		5	Gorgonops_torvus,
		6	Lycosuchus_vanderrieti,
		7	Glanosuchus_macrops,
		8	Biseridens_qilianicus,
		9	Anomocephalus_africanus,
		10	Tiarajudens_eccentricus,
		11	Otsheria_netzvetajevi,
		12	Ulemica,
		13	Suminia_getmanovi,
		14	Patranomodon_nyaphulii,
		15	Galeops_whaitsi,
		16	Galepus_jouberti,
		17	Galechirus_scholtzi,
		18	Eodicynodon_oelofseni,
		19	Eodicynodon_oosthuizeni,
		20	Colobodectes_cluveri,
		21	Lanthanostegus_mohoii,
		22	Eosimops_newtoni,
		23	Diictodon_feliceps,
		24	Robertia_broomiana,
		25	Prosictodon_dubei,
		26	Abajudon_kaayai,
		27	Niassodon_mfumukasi,
		28	Brachyprosopus_broomi,
		29	Endothiodon_tolani,
		30	Endothiodon_bathystoma,
		31	Pristerodon_mackayi,
		32	Emydops,
		33	Compsodon_helmoedi,
		34	Digalodon_rubidgei,
		35	Thliptosaurus_imperforatus,
		36	Rastodon_procurvidens,
		37	Dicynodontoides,
		38	Kombuisia_frerensis,
		39	Myosaurus_gracilis,
		40	Kembawacela_kitchingi,
		41	Cistecephalus_microrhinus,
		42	Sauroscaptor_tharavati,
		43	Cistecephaloides_boonstrai,
		44	Kawingasaurus_fossilis,
		45	Daqingshanodon_limbus,
		46	Keyseria_benjamini,
		47	Rhachiocephalus_magnus,
		48	Kitchinganomodon_crassus,
		49	Oudenodon_bainii,
		50	Tropidostoma_dubium,
		51	Australobarbarus,
		52	Syops_vanhoepeni,
		53	Odontocyclops_whaitsi,
		54	Idelesaurus_tataricus,
		55	Bulbasaurus_phylloxyron,
		56	Aulacephalodon_bainii,
		57	Pelanomodon_moschops,
		58	Geikia_locusticeps,
		59	Geikia_elginensis,
		60	Elph_borealis,
		61	Interpresosaurus_blomi,
		62	Katumbia_parringtoni,
		63	Delectosaurus_arefjevi,
		64	Dicynodon_lacerticeps,
		65	Dicynodon_angielczyki,
		66	Daptocephalus_huenei,
		67	Daptocephalus_leoniceps,
		68	Dinanomodon_gilli,
		69	Peramodon_amalitzkii,
		70	Taoheodon_baizhijuni,
		71	Counillonia_superoculis,
		72	Repelinosaurus_robustus,
		73	Vivaxosaurus_trautscholdi,
		74	Jimusaria_sinkianensis,
		75	Sintocephalus_alticeps,
		76	Basilodon_woodwardi,
		77	Turfanodon_bogdaensis,
		78	Gordonia_traquairi,
		79	Euptychognathus_bathyrhynchus,
		80	Lystrosaurus_hedini,
		81	Lystrosaurus_maccaigi,
		82	Lystrosaurus_curvatus,
		83	Lystrosaurus_declivis,
		84	Lystrosaurus_murrayi,
		85	Shansiodon,
		86	Tetragonias_njalilus,
		87	Vinceria_andina,
		88	Rhinodicynodon_gracile,
		89	Acratophorus_argentinensis,
		90	Kannemeyeria_simocephalus,
		91	Kannemeyeria_aganosteus,
		92	Kannemeyeria_lophorhinus,
		93	Dolichuranus_primaevus,
		94	Sinokannemeyeria,
		95	Parakannemeyeria,
		96	Xiyukannemeyeria_brevirostris,
		97	Rabidosaurus_cristatus,
		98	Rhadiodromus,
		99	Wadiasaurus_indicus,
		100	Shaanbeikannemeyeria,
		101	Rechnisaurus_cristarhynchus,
		102	Uralokannemeyeria_vjuschkovi,
		103	Angonisaurus_cruickshanki,
		104	Ufudocyclops_mukanelai,
		105	Zambiasaurus_submersus,
		106	Placerias_hesternus,
		107	Moghreberia_nmachouensis,
		108	Pentasaurus_goggai,
		109	Argodicynodon_boreni,
		110	Stahleckeria_potens,
		111	Sangusaurus_parringtonii,
		112	Sangusaurus_sp,
		113	Eubrachiosaurus_browni,
		114	Ischigualastia_jenseni,
		115	Jachaleria_candelariensis,
		116	Jachaleria_colorata,
		117	Dinodontosaurus_brevirostris,
		118	Dinodontosaurus_tener,
		119	MCP_1645_PV,
		120	Lisowicia_bojani,
		121	Woznikella
		;
tree con_all_compat = [&U] (1[&prob=1.00000000e+00,prob_stddev=0.00000000e+00,prob_range={1.00000000e+00,1.00000000e+00},prob(percent)="100",prob+-sd="100+-0"]:1.891284e-02[&length_mean=2.48379859e-02,length_median=1.89128400e-02,length_95%HPD={1.20994400e-07,6.78724800e-02}],(((3[&prob=1.00000000e+00,prob_stddev=0.00000000e+00,prob_range={1.00000000e+00,1.00000000e+00},prob(percent)="100",prob+-…
end;
