# Supplementary material for: Revisiting a long‐overlooked skull: Implications for the distribution of Dinodontosaurus brevirostris (Kannemeyeriiformes) in the Brazilian Triassic
Source: Anat Rec (Hoboken). 2025 Sep 29;309(7):1749–65. doi: 10.1002/ar.70056 (PMC13251750; doi:10.1002/ar.70056)
Supplement: Supplementary file 2 — Data S2. Supporting Information. [file AR-309-1749-s002.zip › Supplementary Material/phylogenetic analyses/results/Bayesian/BI_all_taxa/infile.nex.mcmc]

[ID: 3577646095]
[ Gen -- Generation]
[ <name1>(<name2>)$acc_run2 -- Acceptance rate of move <name1> changing parameter 1 in run 2]
[ Swap(1<>2)$acc_run3 -- Acceptance rate of swaps between chains 1 and 2 in run 3]
[ StdDev(s) -- Average standard deviation of split frequencies]
Gen	Multiplier(Alpha)$acc_run1	Multiplier(Alpha)$lambda_run1	Dirichlet(Ratemultiplier)$acc_run1	Dirichlet(Ratemultiplier)$alpha_run1	Slider(Ratemultiplier)$acc_run1	Slider(Ratemultiplier)$delta_run1	ExtSPR(Tau)$acc_run1	ExtSS(Tau)$acc_run1	ExtTBR(Tau)$acc_run1	NNI(Tau)$acc_run1	ParsSPR(Tau)$acc_run1	Multiplier(V)$acc_run1	Multiplier(V)$lambda_run1	Nodeslider(V)$acc_run1	TLMultiplier(V)$acc_run1	TLMultiplier(V)$lambda_run1	Swap(1<>2)$acc(1)	Swap(1<>3)$acc(1)	Swap(1<>4)$acc(1)	Swap(2<>3)$acc(1)	Swap(2<>4)$acc(1)	Swap(3<>4)$acc(1)	Multiplier(Alpha)$acc_run2	Multiplier(Alpha)$lambda_run2	Dirichlet(Ratemultiplier)$acc_run2	Dirichlet(Ratemultiplier)$alpha_run2	Slider(Ratemultiplier)$acc_run2	Slider(Ratemultiplier)$delta_run2	ExtSPR(Tau)$acc_run2	ExtSS(Tau)$acc_run2	ExtTBR(Tau)$acc_run2	NNI(Tau)$acc_run2	ParsSPR(Tau)$acc_run2	Multiplier(V)$acc_run2	Multiplier(V)$lambda_run2	Nodeslider(V)$acc_run2	TLMultiplier(V)$acc_run2	TLMultiplier(V)$lambda_run2	Swap(1<>2)$acc(2)	Swap(1<>3)$acc(2)	Swap(1<>4)$acc(2)	Swap(2<>3)$acc(2)	Swap(2<>4)$acc(2)	Swap(3<>4)$acc(2)	Multiplier(Alpha)$acc_run3	Multiplier(Alpha)$lambda_run3	Dirichlet(Ratemultiplier)$acc_run3	Dirichlet(Ratemultiplier)$alpha_run3	Slider(Ratemultiplier)$acc_run3
5000	NA	8.109302e-01	NA	5.000000e+01	NA	5.000000e-02	0.210000	0.430000	0.150000	0.310000	0.050000	0.820000	1.547490e+00	0.650000	0.140000	1.372501e+00	0.370142	0.103677	0.038976	0.393529	0.171045	0.489183	NA	8.109302e-01	NA	5.000000e+01	NA	5.000000e-02	0.180000	0.440000	0.150000	0.320000	0.050000	0.690000	1.532092e+00	0.620000	0.140000	1.372501e+00	0.591331	0.228430	0.012202	0.461449	0.037145	0.199377	NA	8.109302e-01	NA	5.000000e+01	NA
10000	0.540000	8.190802e-01	NA	5.000000e+01	NA	5.000000e-02	0.190000	0.370000	0.110000	0.250000	0.060000	0.700000	1.727429e+00	0.660000	0.110000	1.345323e+00	0.535338	0.301932	0.201393	0.585719	0.400184	0.638055	NA	8.109302e-01	NA	5.000000e+01	NA	5.000000e-02	0.190000	0.490000	0.080000	0.180000	0.050000	0.620000	1.710241e+00	0.640000	0.160000	1.345323e+00	0.698498	0.426034	0.168160	0.632945	0.250369	0.430949	0.480000	8.190802e-01	NA	5.000000e+01	NA
15000	0.540000	8.190802e-01	0.460000	4.950249e+01	0.810000	5.050251e-02	0.160000	0.450000	0.100000	0.230000	0.010000	0.610000	1.928291e+00	0.610000	0.210000	1.318684e+00	0.605884	0.390434	0.249560	0.649487	0.457212	0.678948	0.550000	8.190802e-01	0.190000	5.050251e+01	0.800000	5.050251e-02	0.130000	0.380000	0.120000	0.230000	0.040000	0.610000	1.909104e+00	0.570000	0.110000	1.331937e+00	0.734057	0.472539	0.211400	0.680810	0.310979	0.500508	0.480000	8.190802e-01	0.490000	4.950249e+01	0.770000
20000	0.520000	8.273121e-01	0.460000	4.950249e+01	0.810000	5.050251e-02	0.120000	0.310000	0.140000	0.280000	0.030000	0.690000	2.152509e+00	0.530000	0.170000	1.305563e+00	0.650535	0.432138	0.238731	0.664955	0.424123	0.656082	0.550000	8.190802e-01	0.190000	5.050251e+01	0.800000	5.050251e-02	0.150000	0.450000	0.150000	0.260000	0.030000	0.730000	2.131091e+00	0.630000	0.120000	1.305563e+00	0.739208	0.472089	0.217470	0.687875	0.343404	0.556947	0.470000	8.273121e-01	0.490000	4.950249e+01	0.770000
25000	0.520000	8.273121e-01	0.000000	5.000000e+01	0.890000	5.101007e-02	0.150000	0.410000	0.100000	0.220000	0.050000	0.710000	2.402799e+00	0.490000	0.160000	1.279711e+00	0.673415	0.452597	0.240396	0.675225	0.420104	0.658258	0.520000	8.273121e-01	0.190000	5.050251e+01	0.800000	5.050251e-02	0.080000	0.350000	0.090000	0.210000	0.080000	0.670000	2.378891e+00	0.530000	0.130000	1.292572e+00	0.736754	0.474917	0.232631	0.696091	0.368835	0.595002	0.470000	8.273121e-01	0.490000	4.950249e+01	0.850000
30000	0.640000	8.356267e-01	0.000000	5.000000e+01	0.890000	5.101007e-02	0.110000	0.430000	0.110000	0.240000	0.030000	0.540000	2.682192e+00	0.510000	0.150000	1.266978e+00	0.685952	0.465986	0.262350	0.689590	0.452436	0.680518	0.520000	8.273121e-01	0.280000	5.000000e+01	0.870000	5.101007e-02	0.130000	0.460000	0.080000	0.230000	0.060000	0.630000	2.655503e+00	0.580000	0.160000	1.266978e+00	0.748721	0.492652	0.245577	0.708751	0.381368	0.605790	0.620000	8.356267e-01	0.340000	4.900993e+01	0.850000
35000	0.450000	8.440249e-01	0.000000	5.000000e+01	0.890000	5.101007e-02	0.180000	0.380000	0.150000	0.220000	0.070000	0.620000	2.994072e+00	0.520000	0.150000	1.241890e+00	0.690111	0.468962	0.270064	0.696907	0.462511	0.692557	0.640000	8.356267e-01	0.280000	5.000000e+01	0.870000	5.101007e-02	0.190000	0.360000	0.070000	0.160000	0.020000	0.590000	2.964280e+00	0.570000	0.160000	1.254371e+00	0.743524	0.487186	0.244279	0.706276	0.389026	0.620460	0.620000	8.356267e-01	0.340000	4.900993e+01	0.850000
40000	0.450000	8.440249e-01	0.000000	5.050251e+01	0.880000	5.152273e-02	0.120000	0.430000	0.110000	0.220000	0.060000	0.520000	3.342217e+00	0.610000	0.160000	1.229533e+00	0.694341	0.477619	0.279354	0.705249	0.472848	0.704194	0.640000	8.356267e-01	0.040000	5.050251e+01	0.870000	5.101007e-02	0.130000	0.320000	0.120000	0.210000	0.060000	0.630000	3.308961e+00	0.580000	0.270000	1.254371e+00	0.733718	0.460481	0.225252	0.685441	0.372460	0.627505	0.550000	8.440249e-01	0.340000	4.900993e+01	0.800000
45000	0.520000	8.525075e-01	0.000000	5.050251e+01	0.880000	5.152273e-02	0.090000	0.450000	0.100000	0.220000	0.080000	0.370000	3.693721e+00	0.570000	0.190000	1.205186e+00	0.708996	0.495182	0.296047	0.715523	0.487112	0.708839	0.600000	8.440249e-01	0.040000	5.050251e+01	0.870000	5.152273e-02	0.110000	0.390000	0.060000	0.160000	0.090000	0.590000	3.693721e+00	0.510000	0.190000	1.229533e+00	0.726856	0.442026	0.206312	0.670889	0.346284	0.604599	0.550000	8.440249e-01	0.000000	4.950249e+01	0.800000
50000	0.520000	8.525075e-01	0.000000	5.101007e+01	0.830000	5.204054e-02	0.120000	0.410000	0.100000	0.230000	0.070000	0.460000	4.123219e+00	0.520000	0.230000	1.205186e+00	0.716511	0.500721	0.299917	0.719347	0.486223	0.710257	0.600000	8.440249e-01	0.040000	5.050251e+01	0.870000	5.152273e-02	0.190000	0.380000	0.090000	0.180000	0.060000	0.370000	4.082193e+00	0.540000	0.160000	1.217299e+00	0.723444	0.426747	0.187741	0.656509	0.317217	0.568629	0.560000	8.525075e-01	0.000000	4.950249e+01	0.830000
55000	0.550000	8.610753e-01	0.000000	5.101007e+01	0.830000	5.204054e-02	0.120000	0.570000	0.130000	0.220000	0.030000	0.360000	4.602659e+00	0.520000	0.200000	1.193195e+00	0.707458	0.486160	0.292268	0.713244	0.483392	0.714434	0.400000	8.525075e-01	0.260000	5.000000e+01	0.870000	5.152273e-02	0.200000	0.440000	0.150000	0.170000	0.040000	0.410000	4.556862e+00	0.590000	0.230000	1.193195e+00	0.717511	0.410187	0.172440	0.641299	0.294922	0.546872	0.560000	8.525075e-01	0.000000	5.000000e+01	0.830000
60000	0.550000	8.610753e-01	0.000000	5.152273e+01	0.830000	5.204054e-02	0.190000	0.360000	0.090000	0.160000	0.010000	0.360000	5.137848e+00	0.530000	0.180000	1.169568e+00	0.703567	0.468524	0.276143	0.698645	0.465267	0.710551	0.510000	8.610753e-01	0.260000	5.000000e+01	0.830000	5.204054e-02	0.220000	0.410000	0.120000	0.220000	0.030000	0.240000	4.986001e+00	0.490000	0.200000	1.193195e+00	0.721171	0.414212	0.160379	0.643278	0.272895	0.510638	0.550000	8.610753e-01	0.000000	5.000000e+01	0.830000
65000	0.540000	8.697293e-01	0.000000	5.152273e+01	0.860000	5.256355e-02	0.170000	0.480000	0.080000	0.170000	0.060000	0.350000	5.678200e+00	0.530000	0.150000	1.157930e+00	0.702226	0.445358	0.258146	0.675353	0.442166	0.702857	0.510000	8.610753e-01	0.000000	5.050251e+01	0.830000	5.204054e-02	0.100000	0.470000	0.150000	0.280000	0.030000	0.370000	5.565764e+00	0.500000	0.190000	1.181322e+00	0.727997	0.423341	0.148740	0.650432	0.253669	0.473378	0.550000	8.610753e-01	0.010000	5.050251e+01	0.860000
70000	0.540000	8.697293e-01	0.000000	5.204054e+01	0.860000	5.256355e-02	0.160000	0.460000	0.110000	0.160000	0.070000	0.410000	6.089916e+00	0.470000	0.180000	1.135002e+00	0.703005	0.429937	0.241668	0.656448	0.416467	0.679734	0.510000	8.697293e-01	0.000000	5.050251e+01	0.830000	5.256355e-02	0.190000	0.410000	0.150000	0.180000	0.040000	0.320000	6.212940e+00	0.640000	0.180000	1.157930e+00	0.733268	0.437056	0.139135	0.661163	0.236498	0.443703	0.570000	8.697293e-01	0.010000	5.050251e+01	0.860000
75000	0.580000	8.784702e-01	0.000000	5.204054e+01	0.860000	5.256355e-02	0.170000	0.530000	0.120000	0.260000	0.040000	0.300000	6.663429e+00	0.510000	0.220000	1.123708e+00	0.703890	0.417189	0.225766	0.641498	0.390504	0.650964	0.510000	8.697293e-01	0.000000	5.101007e+01	0.830000	5.256355e-02	0.180000	0.360000	0.110000	0.280000	0.050000	0.220000	6.798039e+00	0.580000	0.220000	1.146409e+00	0.736846	0.431121	0.129795	0.655929	0.221293	0.415481	0.570000	8.697293e-01	0.460000	5.000000e+01	0.850000
80000	0.580000	8.784702e-01	0.000000	5.204054e+01	0.810000	5.309183e-02	0.190000	0.360000	0.100000	0.240000	0.090000	0.280000	7.005071e+00	0.570000	0.270000	1.123708e+00	0.711465	0.397576	0.212468	0.613786	0.366700	0.629262	0.540000	8.784702e-01	0.000000	5.101007e+01	0.880000	5.309183e-02	0.130000	0.450000	0.110000	0.210000	0.030000	0.260000	7.146582e+00	0.510000	0.150000	1.123708e+00	0.742118	0.422577	0.121745	0.643453	0.207949	0.393730	0.540000	8.784702e-01	0.460000	5.000000e+01	0.850000
85000	0.650000	8.872990e-01	0.000000	5.256355e+01	0.810000	5.309183e-02	0.170000	0.310000	0.110000	0.170000	0.080000	0.310000	7.512996e+00	0.570000	0.190000	1.101457e+00	0.714679	0.375448	0.200330	0.583962	0.346026	0.618744	0.540000	8.784702e-01	0.000000	5.152273e+01	0.880000	5.309183e-02	0.140000	0.350000	0.110000	0.220000	0.090000	0.270000	7.819607e+00	0.570000	0.250000	1.112527e+00	0.744643	0.411969	0.114802	0.630005	0.196321	0.375907	0.450000	8.872990e-01	0.460000	5.000000e+01	0.890000
90000	0.650000	8.872990e-01	0.000000	5.256355e+01	0.890000	5.362541e-02	0.180000	0.440000	0.140000	0.230000	0.040000	0.330000	8.057749e+00	0.580000	0.220000	1.090498e+00	0.718401	0.358211	0.189008	0.562023	0.327112	0.601407	0.600000	8.872990e-01	0.000000	5.152273e+01	0.880000	5.309183e-02	0.180000	0.380000	0.090000	0.240000	0.060000	0.220000	7.898195e+00	0.560000	0.190000	1.090498e+00	0.744169	0.402437	0.108525	0.620349	0.185948	0.358170	0.450000	8.872990e-01	0.420000	4.950249e+01	0.890000
95000	0.510000	8.962165e-01	0.000000	5.309183e+01	0.890000	5.362541e-02	0.160000	0.310000	0.050000	0.240000	0.040000	0.210000	8.057749e+00	0.600000	0.270000	1.090498e+00	0.717742	0.343328	0.179548	0.545064	0.310398	0.586703	0.600000	8.962165e-01	0.000000	5.204054e+01	0.940000	5.362541e-02	0.160000	0.400000	0.080000	0.150000	0.030000	0.310000	8.303144e+00	0.580000	0.160000	1.068904e+00	0.742791	0.394485	0.103352	0.613263	0.177124	0.345369	0.540000	8.962165e-01	0.420000	4.950249e+01	0.890000
100000	0.510000	8.962165e-01	0.000000	5.309183e+01	0.890000	5.362541e-02	0.150000	0.380000	0.110000	0.130000	0.030000	0.360000	7.819607e+00	0.620000	0.190000	1.079647e+00	0.713636	0.328028	0.170805	0.525576	0.294211	0.567952	0.600000	8.962165e-01	0.000000	5.204054e+01	0.940000	5.362541e-02	0.210000	0.360000	0.110000	0.240000	0.050000	0.230000	8.220527e+00	0.470000	0.170000	1.058269e+00	0.730199	0.380719	0.098263	0.604307	0.170151	0.339490	0.540000	8.962165e-01	0.420000	4.950249e+01	0.800000
105000	0.530000	9.052236e-01	0.150000	5.362541e+01	0.880000	5.416435e-02	0.210000	0.400000	0.090000	0.250000	0.020000	0.330000	7.741800e+00	0.580000	0.180000	1.058269e+00	0.719180	0.315023	0.162831	0.506062	0.280882	0.550950	0.490000	9.052236e-01	0.000000	5.256355e+01	0.800000	5.416435e-02	0.040000	0.390000	0.150000	0.220000	0.060000	0.330000	8.138731e+00	0.470000	0.230000	1.037314e+00	0.721194	0.372779	0.094342	0.602116	0.165306	0.335486	0.580000	9.052236e-01	0.000000	5.000000e+01	0.800000
110000	0.610000	9.143213e-01	0.150000	5.362541e+01	0.880000	5.416435e-02	0.200000	0.460000	0.090000	0.210000	0.070000	0.290000	8.138731e+00	0.570000	0.170000	1.037314e+00	0.721415	0.301966	0.155459	0.485887	0.268407	0.544415	0.490000	9.052236e-01	0.000000	5.256355e+01	0.800000	5.416435e-02	0.100000	0.450000	0.090000	0.140000	0.050000	0.290000	8.303144e+00	0.590000	0.320000	1.037314e+00	0.710787	0.366317	0.090611	0.602550	0.160688	0.328351	0.580000	9.052236e-01	0.000000	5.000000e+01	0.920000
115000	0.610000	9.143213e-01	0.150000	5.362541e+01	0.790000	5.470871e-02	0.150000	0.370000	0.110000	0.270000	0.020000	0.330000	8.138731e+00	0.570000	0.220000	1.026992e+00	0.721327	0.289478	0.148787	0.466726	0.257510	0.550133	0.470000	9.143213e-01	0.000000	5.256355e+01	0.800000	5.416435e-02	0.160000	0.370000	0.080000	0.220000	0.040000	0.280000	8.138731e+00	0.460000	0.210000	1.026992e+00	0.699213	0.358935	0.087779	0.602819	0.158970	0.326958	0.610000	9.143213e-01	0.000000	5.050251e+01	0.920000
120000	0.590000	9.235103e-01	0.110000	5.416435e+01	0.790000	5.470871e-02	0.150000	0.440000	0.060000	0.250000	0.090000	0.250000	8.057749e+00	0.570000	0.180000	1.006656e+00	0.726293	0.278780	0.142284	0.449012	0.247776	0.550759	0.470000	9.143213e-01	0.000000	5.309183e+01	0.800000	5.470871e-02	0.150000	0.480000	0.110000	0.300000	0.030000	0.260000	8.386592e+00	0.510000	0.270000	1.026992e+00	0.684233	0.347256	0.084633	0.601171	0.156650	0.327342	0.610000	9.143213e-01	0.000000	5.050251e+01	0.920000
125000	0.590000	9.235103e-01	0.110000	5.416435e+01	0.870000	5.525855e-02	0.170000	0.460000	0.120000	0.240000	0.050000	0.280000	7.977573e+00	0.510000	0.280000	1.016773e+00	0.720557	0.268140	0.136651	0.434201	0.238988	0.559187	0.550000	9.235103e-01	0.000000	5.309183e+01	0.800000	5.470871e-02	0.160000	0.490000	0.060000	0.230000	0.070000	0.220000	7.819607e+00	0.560000	0.230000	1.006656e+00	0.673072	0.340383	0.081886	0.603377	0.154082	0.324029	0.530000	9.235103e-01	0.000000	5.050251e+01	0.850000
130000	0.590000	9.327918e-01	0.110000	5.416435e+01	0.870000	5.525855e-02	0.150000	0.400000	0.130000	0.250000	0.020000	0.270000	8.220527e+00	0.600000	0.210000	9.966399e-01	0.706980	0.258067	0.131466	0.421537	0.231359	0.566366	0.550000	9.235103e-01	0.000000	5.362541e+01	0.860000	5.525855e-02	0.150000	0.390000	0.130000	0.130000	0.040000	0.250000	7.664768e+00	0.590000	0.220000	9.966399e-01	0.672772	0.338605	0.080032	0.601270	0.150276	0.320701	0.530000	9.235103e-01	0.000000	5.101007e+01	0.850000
135000	0.590000	9.327918e-01	0.000000	5.470871e+01	0.870000	5.525855e-02	0.150000	0.470000	0.120000	0.220000	0.090000	0.230000	7.819607e+00	0.560000	0.210000	9.867232e-01	0.696904	0.248616	0.126625	0.408202	0.223370	0.575929	0.550000	9.327918e-01	0.000000	5.362541e+01	0.860000	5.525855e-02	0.190000	0.460000	0.100000	0.230000	0.080000	0.250000	7.977573e+00	0.600000	0.240000	9.769051e-01	0.671811	0.336682	0.078284	0.598353	0.148147	0.320738	0.520000	9.327918e-01	0.000000	5.101007e+01	0.860000
140000	0.520000	9.421665e-01	0.000000	5.470871e+01	0.750000	5.581390e-02	0.150000	0.410000	0.080000	0.160000	0.110000	0.330000	7.898195e+00	0.580000	0.210000	9.671848e-01	0.687414	0.239913	0.122171	0.397204	0.216966	0.580996	0.540000	9.421665e-01	0.000000	5.362541e+01	0.780000	5.581390e-02	0.200000	0.470000	0.110000	0.120000	0.030000	0.300000	8.057749e+00	0.560000	0.210000	9.671848e-01	0.671499	0.335943	0.076585	0.597420	0.145444	0.319137	0.520000	9.327918e-01	0.000000	5.152273e+01	0.860000
145000	0.530000	9.516354e-01	0.080000	5.525855e+01	0.750000	5.581390e-02	0.180000	0.400000	0.190000	0.230000	0.110000	0.350000	7.977573e+00	0.530000	0.190000	9.480332e-01	0.669008	0.231774	0.118032	0.389472	0.210697	0.580798	0.540000	9.421665e-01	0.000000	5.416435e+01	0.780000	5.581390e-02	0.150000	0.420000	0.090000	0.140000	0.080000	0.330000	8.138731e+00	0.560000	0.280000	9.671848e-01	0.674184	0.331736	0.074643	0.589782	0.142504	0.321852	0.540000	9.421665e-01	0.000000	5.152273e+01	0.860000
150000	0.530000	9.516354e-01	0.080000	5.525855e+01	0.860000	5.637484e-02	0.210000	0.440000	0.150000	0.170000	0.030000	0.230000	8.386592e+00	0.530000	0.300000	9.575611e-01	0.650950	0.224369	0.114243	0.386389	0.205891	0.578504	0.560000	9.516354e-01	0.000000	5.416435e+01	0.780000	5.581390e-02	0.240000	0.460000	0.110000	0.160000	0.070000	0.250000	8.386592e+00	0.530000	0.190000	9.575611e-01	0.677764	0.329050	0.073336	0.584215	0.141143	0.324191	0.540000	9.421665e-01	0.000000	5.152273e+01	0.820000
155000	0.530000	9.516354e-01	0.080000	5.525855e+01	0.860000	5.637484e-02	0.170000	0.440000	0.110000	0.140000	0.000000	0.260000	8.728855e+00	0.650000	0.230000	9.575611e-01	0.632972	0.217343	0.110544	0.384830	0.204852	0.583379	0.560000	9.516354e-01	0.000000	5.470871e+01	0.840000	5.637484e-02	0.110000	0.380000	0.070000	0.310000	0.030000	0.190000	8.138731e+00	0.590000	0.250000	9.575611e-01	0.678882	0.327270	0.072437	0.581030	0.140319	0.325797	0.460000	9.516354e-01	0.000000	5.204054e+01	0.820000
160000	0.460000	9.611995e-01	0.140000	5.581390e+01	0.860000	5.637484e-02	0.150000	0.450000	0.100000	0.220000	0.030000	0.260000	8.642002e+00	0.640000	0.200000	9.386001e-01	0.617809	0.210712	0.107008	0.379907	0.199742	0.579277	0.610000	9.611995e-01	0.000000	5.470871e+01	0.840000	5.637484e-02	0.140000	0.390000	0.120000	0.160000	0.060000	0.350000	7.898195e+00	0.600000	0.170000	9.480332e-01	0.679698	0.323251	0.070948	0.576201	0.138793	0.329643	0.460000	9.516354e-01	0.000000	5.204054e+01	0.840000
165000	0.460000	9.611995e-01	0.140000	5.581390e+01	0.820000	5.694142e-02	0.150000	0.350000	0.140000	0.140000	0.080000	0.240000	8.057749e+00	0.570000	0.220000	9.292609e-01	0.601938	0.204770	0.103938	0.381420	0.194899	0.569531	0.610000	9.611995e-01	0.000000	5.525855e+01	0.840000	5.637484e-02	0.160000	0.270000	0.100000	0.340000	0.070000	0.140000	7.819607e+00	0.460000	0.350000	9.671848e-01	0.676757	0.319615	0.070056	0.573577	0.139526	0.336071	0.490000	9.611995e-01	0.000000	5.204054e+01	0.840000
170000	0.510000	9.708597e-01	0.140000	5.581390e+01	0.820000	5.694142e-02	0.140000	0.360000	0.070000	0.170000	0.030000	0.150000	8.138731e+00	0.570000	0.370000	9.480332e-01	0.587999	0.199201	0.100875	0.383811	0.190958	0.560536	0.530000	9.708597e-01	0.000000	5.525855e+01	0.860000	5.694142e-02	0.170000	0.410000	0.100000	0.260000	0.060000	0.270000	8.057749e+00	0.510000	0.280000	9.867232e-01	0.670769	0.316383	0.069481	0.574432	0.141500	0.342357	0.490000	9.611995e-01	0.060000	5.256355e+01	0.840000
175000	0.490000	9.806170e-01	0.000000	5.637484e+01	0.820000	5.694142e-02	0.180000	0.510000	0.130000	0.190000	0.100000	0.240000	8.220527e+00	0.530000	0.290000	9.671848e-01	0.573107	0.194106	0.098086	0.391799	0.189093	0.555121	0.530000	9.708597e-01	0.000000	5.525855e+01	0.860000	5.694142e-02	0.150000	0.390000	0.130000	0.250000	0.010000	0.190000	7.741800e+00	0.600000	0.200000	9.671848e-01	0.665700	0.314108	0.068255	0.576556	0.139792	0.340232	0.420000	9.708597e-01	0.060000	5.256355e+01	0.840000
180000	0.490000	9.806170e-01	0.000000	5.637484e+01	0.870000	5.751369e-02	0.140000	0.460000	0.120000	0.270000	0.050000	0.290000	8.220527e+00	0.590000	0.210000	9.575611e-01	0.558394	0.188830	0.095345	0.400247	0.193829	0.556789	0.500000	9.806170e-01	0.000000	5.581390e+01	0.840000	5.751369e-02	0.200000	0.440000	0.130000	0.210000	0.050000	0.290000	7.741800e+00	0.520000	0.240000	9.575611e-01	0.665583	0.314884	0.066685	0.577319	0.136732	0.334098	0.420000	9.708597e-01	0.100000	5.309183e+01	0.880000
185000	0.510000	9.904724e-01	0.170000	5.694142e+01	0.870000	5.751369e-02	0.120000	0.400000	0.120000	0.190000	0.020000	0.270000	8.470879e+00	0.530000	0.290000	9.575611e-01	0.544422	0.183984	0.092694	0.407515	0.194114	0.553727	0.530000	9.904724e-01	0.000000	5.581390e+01	0.840000	5.751369e-02	0.170000	0.380000	0.120000	0.200000	0.040000	0.290000	7.898195e+00	0.640000	0.260000	9.575611e-01	0.666029	0.312570	0.065043	0.573662	0.133634	0.328827	0.540000	9.806170e-01	0.100000	5.309183e+01	0.880000
190000	0.510000	9.904724e-01	0.170000	5.694142e+01	0.880000	5.809171e-02	0.200000	0.430000	0.100000	0.140000	0.040000	0.330000	8.556013e+00	0.520000	0.230000	9.480332e-01	0.530880	0.179463	0.090381	0.415211	0.197263	0.553479	0.530000	9.904724e-01	0.000000	5.637484e+01	0.840000	5.751369e-02	0.130000	0.420000	0.120000	0.140000	0.020000	0.340000	7.977573e+00	0.600000	0.110000	9.386001e-01	0.668825	0.308395	0.063366	0.566164	0.130311	0.324249	0.540000	9.806170e-01	0.100000	5.309183e+01	0.880000
195000	0.420000	1.000427e+00	0.170000	5.694142e+01	0.880000	5.809171e-02	0.150000	0.350000	0.130000	0.250000	0.060000	0.160000	8.470879e+00	0.550000	0.190000	9.480332e-01	0.518097	0.175039	0.088089	0.423268	0.198932	0.552110	0.520000	1.000427e+00	0.000000	5.637484e+01	0.810000	5.809171e-02	0.140000	0.330000	0.070000	0.260000	0.110000	0.190000	8.220527e+00	0.360000	0.290000	9.480332e-01	0.668795	0.302293	0.061842	0.556835	0.127164	0.322797	0.430000	9.904724e-01	0.000000	5.362541e+01	0.820000
200000	0.420000	1.000427e+00	0.410000	5.637484e+01	0.880000	5.809171e-02	0.140000	0.400000	0.110000	0.160000	0.060000	0.230000	8.220527e+00	0.500000	0.250000	9.480332e-01	0.505878	0.170783	0.086020	0.429066	0.202048	0.555116	0.520000	1.000427e+00	0.000000	5.694142e+01	0.810000	5.809171e-02	0.140000	0.360000	0.120000	0.190000	0.060000	0.190000	8.138731e+00	0.530000	0.290000	9.480332e-01	0.666796	0.296195	0.060304	0.548397	0.124639	0.323104	0.530000	1.000427e+00	0.000000	5.362541e+01	0.820000
205000	0.410000	1.010481e+00	0.410000	5.637484e+01	0.820000	5.867554e-02	0.160000	0.360000	0.080000	0.160000	0.060000	0.210000	8.138731e+00	0.630000	0.200000	9.480332e-01	0.495155	0.167001	0.084193	0.437125	0.211696	0.561180	0.550000	1.010481e+00	0.000000	5.694142e+01	0.800000	5.867554e-02	0.110000	0.340000	0.110000	0.180000	0.020000	0.340000	8.057749e+00	0.550000	0.200000	9.386001e-01	0.665668	0.290148	0.058874	0.540260	0.122337	0.327464	0.530000	1.000427e+00	0.000000	5.362541e+01	0.820000
210000	0.410000	1.010481e+00	0.180000	5.694142e+01	0.820000	5.867554e-02	0.140000	0.450000	0.080000	0.230000	0.090000	0.220000	8.386592e+00	0.470000	0.180000	9.386001e-01	0.487064	0.164624	0.082908	0.444302	0.217788	0.564012	0.550000	1.010481e+00	0.000000	5.694142e+01	0.800000	5.867554e-02	0.210000	0.370000	0.160000	0.230000	0.090000	0.280000	7.977573e+00	0.490000	0.200000	9.200146e-01	0.662243	0.283805	0.057577	0.531469	0.120692	0.336383	0.500000	1.010481e+00	0.000000	5.416435e+01	0.820000
215000	0.560000	1.020637e+00	0.180000	5.694142e+01	0.850000	5.926524e-02	0.130000	0.420000	0.080000	0.210000	0.030000	0.260000	8.470879e+00	0.560000	0.280000	9.386001e-01	0.479450	0.161577	0.081448	0.448430	0.219334	0.564311	0.540000	1.020637e+00	0.000000	5.751369e+01	0.800000	5.867554e-02	0.140000	0.400000	0.130000	0.190000	0.060000	0.300000	8.138731e+00	0.480000	0.280000	9.386001e-01	0.658845	0.277891	0.056289	0.523738	0.119558	0.347165	0.500000	1.010481e+00	0.000000	5.416435e+01	0.820000
220000	0.560000	1.020637e+00	0.180000	5.694142e+01	0.850000	5.926524e-02	0.160000	0.410000	0.130000	0.230000	0.070000	0.310000	8.386592e+00	0.540000	0.270000	9.480332e-01	0.471827	0.158215	0.079810	0.448137	0.219625	0.568849	0.540000	1.020637e+00	0.000000	5.751369e+01	0.840000	5.926524e-02	0.140000	0.390000	0.110000	0.260000	0.010000	0.170000	8.057749e+00	0.470000	0.310000	9.480332e-01	0.655488	0.272460	0.055028	0.516741	0.118312	0.354836	0.460000	1.020637e+00	0.000000	5.470871e+01	0.810000
225000	0.450000	1.030894e+00	0.000000	5.751369e+01	0.820000	5.986087e-02	0.150000	0.450000	0.140000	0.250000	0.040000	0.230000	8.642002e+00	0.580000	0.260000	9.480332e-01	0.465412	0.154947	0.078132	0.444768	0.218519	0.573325	0.520000	1.030894e+00	0.000000	5.809171e+01	0.840000	5.926524e-02	0.210000	0.460000	0.160000	0.250000	0.090000	0.260000	7.819607e+00	0.500000	0.260000	9.480332e-01	0.645606	0.266897	0.053859	0.512498	0.118805	0.362129	0.460000	1.020637e+00	0.000000	5.470871e+01	0.810000
230000	0.480000	1.041255e+00	0.000000	5.751369e+01	0.820000	5.986087e-02	0.160000	0.410000	0.100000	0.190000	0.030000	0.300000	8.386592e+00	0.550000	0.270000	9.671848e-01	0.457370	0.151540	0.076468	0.440653	0.216318	0.577475	0.520000	1.030894e+00	0.000000	5.809171e+01	0.830000	5.986087e-02	0.140000	0.420000	0.110000	0.270000	0.030000	0.270000	7.741800e+00	0.500000	0.230000	9.386001e-01	0.633431	0.261394	0.052852	0.514620	0.119100	0.361746	0.470000	1.030894e+00	0.000000	5.470871e+01	0.860000
235000	0.480000	1.041255e+00	0.160000	5.809171e+01	0.820000	5.986087e-02	0.170000	0.380000	0.100000	0.210000	0.010000	0.230000	8.386592e+00	0.640000	0.270000	9.769051e-01	0.449369	0.148398	0.074829	0.434196	0.213223	0.582586	0.390000	1.041255e+00	0.460000	5.751369e+01	0.830000	5.986087e-02	0.150000	0.480000	0.120000	0.140000	0.070000	0.240000	7.819607e+00	0.520000	0.200000	9.386001e-01	0.623859	0.255890	0.051867	0.513962	0.119693	0.364602	0.500000	1.041255e+00	0.000000	5.525855e+01	0.860000
240000	0.480000	1.051720e+00	0.160000	5.809171e+01	0.700000	6.046248e-02	0.160000	0.410000	0.150000	0.120000	0.040000	0.260000	8.470879e+00	0.570000	0.280000	9.769051e-01	0.443339	0.145389	0.073304	0.427716	0.209699	0.586347	0.530000	1.051720e+00	0.460000	5.751369e+01	0.830000	5.986087e-02	0.100000	0.440000	0.180000	0.290000	0.070000	0.280000	8.057749e+00	0.460000	0.270000	9.386001e-01	0.616672	0.251660	0.050883	0.510911	0.118830	0.366066	0.500000	1.041255e+00	0.000000	5.525855e+01	0.860000
245000	0.480000	1.051720e+00	0.160000	5.809171e+01	0.700000	6.046248e-02	0.150000	0.460000	0.210000	0.300000	0.040000	0.280000	8.728855e+00	0.560000	0.230000	9.671848e-01	0.438401	0.142488	0.071823	0.422559	0.206797	0.588788	0.530000	1.051720e+00	0.460000	5.751369e+01	0.850000	6.046248e-02	0.170000	0.410000	0.080000	0.190000	0.030000	0.290000	8.220527e+00	0.490000	0.240000	9.292609e-01	0.607163	0.247093	0.049904	0.511490	0.117970	0.364214	0.530000	1.051720e+00	0.000000	5.525855e+01	0.880000
250000	0.520000	1.062290e+00	0.170000	5.867554e+01	0.830000	6.107014e-02	0.150000	0.370000	0.110000	0.220000	0.030000	0.270000	8.470879e+00	0.500000	0.230000	9.480332e-01	0.431512	0.140010	0.070459	0.424994	0.204476	0.585585	0.560000	1.062290e+00	0.060000	5.809171e+01	0.850000	6.046248e-02	0.130000	0.420000	0.100000	0.200000	0.020000	0.280000	8.386592e+00	0.540000	0.270000	9.480332e-01	0.597647	0.242379	0.048984	0.508662	0.116967	0.364802	0.530000	1.051720e+00	0.000000	5.581390e+01	0.880000
255000	0.520000	1.062290e+00	0.170000	5.867554e+01	0.830000	6.107014e-02	0.160000	0.450000	0.150000	0.220000	0.030000	0.270000	8.220527e+00	0.460000	0.240000	9.292609e-01	0.425105	0.137846	0.069058	0.429009	0.201826	0.578190	0.560000	1.062290e+00	0.060000	5.809171e+01	0.850000	6.046248e-02	0.210000	0.400000	0.100000	0.160000	0.060000	0.280000	8.470879e+00	0.540000	0.220000	9.480332e-01	0.588631	0.238024	0.048104	0.507292	0.118471	0.369314	0.510000	1.062290e+00	0.000000	5.581390e+01	0.810000
260000	0.450000	1.072966e+00	0.000000	5.926524e+01	0.810000	6.168390e-02	0.120000	0.330000	0.180000	0.230000	0.040000	0.180000	8.470879e+00	0.560000	0.220000	9.108603e-01	0.419107	0.135789	0.067996	0.434566	0.203547	0.576336	0.470000	1.072966e+00	0.110000	5.867554e+01	0.820000	6.107014e-02	0.160000	0.350000	0.120000	0.180000	0.100000	0.230000	8.386592e+00	0.550000	0.290000	9.575611e-01	0.582040	0.234392	0.047299	0.507843	0.118856	0.370839	0.510000	1.062290e+00	0.000000	5.581390e+01	0.810000
265000	0.450000	1.072966e+00	0.000000	5.926524e+01	0.810000	6.168390e-02	0.120000	0.300000	0.090000	0.140000	0.040000	0.300000	8.386592e+00	0.570000	0.250000	8.928241e-01	0.412780	0.133659	0.067095	0.440767	0.210343	0.579504	0.470000	1.072966e+00	0.110000	5.867554e+01	0.820000	6.107014e-02	0.090000	0.410000	0.090000	0.240000	0.040000	0.250000	8.470879e+00	0.580000	0.190000	9.386001e-01	0.577166	0.231461	0.046517	0.507243	0.118645	0.372200	0.350000	1.072966e+00	0.000000	5.637484e+01	0.840000
270000	0.470000	1.083749e+00	0.000000	5.926524e+01	0.810000	6.168390e-02	0.170000	0.290000	0.080000	0.260000	0.070000	0.260000	8.303144e+00	0.490000	0.320000	9.017971e-01	0.405900	0.131329	0.065961	0.445645	0.214679	0.581866	0.430000	1.083749e+00	0.110000	5.867554e+01	0.800000	6.168390e-02	0.190000	0.490000	0.100000	0.210000	0.080000	0.220000	8.220527e+00	0.580000	0.280000	9.575611e-01	0.570917	0.227699	0.045763	0.504141	0.119248	0.378842	0.350000	1.072966e+00	0.000000	5.637484e+01	0.840000
275000	0.470000	1.083749e+00	0.090000	5.986087e+01	0.830000	6.230384e-02	0.190000	0.390000	0.080000	0.260000	0.020000	0.280000	8.728855e+00	0.550000	0.250000	8.839403e-01	0.400024	0.129324	0.064788	0.449824	0.215466	0.580180	0.550000	1.094641e+00	0.000000	5.926524e+01	0.800000	6.168390e-02	0.140000	0.340000	0.120000	0.300000	0.110000	0.330000	7.977573e+00	0.510000	0.190000	9.480332e-01	0.569573	0.224121	0.044945	0.498658	0.117845	0.382123	0.390000	1.083749e+00	0.000000	5.694142e+01	0.840000
280000	0.450000	1.094641e+00	0.090000	5.986087e+01	0.830000	6.230384e-02	0.140000	0.430000	0.130000	0.200000	0.030000	0.270000	8.816582e+00	0.540000	0.330000	8.928241e-01	0.393642	0.127450	0.063730	0.454650	0.218149	0.580904	0.550000	1.094641e+00	0.000000	5.926524e+01	0.800000	6.168390e-02	0.170000	0.470000	0.080000	0.230000	0.020000	0.230000	8.057749e+00	0.600000	0.300000	9.480332e-01	0.571078	0.221202	0.044243	0.493165	0.116548	0.384522	0.390000	1.083749e+00	0.000000	5.694142e+01	0.840000
285000	0.450000	1.094641e+00	0.240000	6.046248e+01	0.760000	6.293000e-02	0.130000	0.430000	0.040000	0.200000	0.070000	0.230000	8.728855e+00	0.550000	0.220000	8.751450e-01	0.387831	0.125361	0.062862	0.460484	0.223037	0.583562	0.490000	1.105643e+00	0.000000	5.986087e+01	0.820000	6.230384e-02	0.180000	0.410000	0.120000	0.270000	0.070000	0.300000	8.138731e+00	0.540000	0.400000	9.575611e-01	0.570337	0.221144	0.043812	0.494290	0.116009	0.383205	0.460000	1.094641e+00	0.000000	5.694142e+01	0.840000
290000	0.530000	1.105643e+00	0.240000	6.046248e+01	0.760000	6.293000e-02	0.130000	0.460000	0.120000	0.250000	0.060000	0.230000	8.816582e+00	0.460000	0.240000	8.751450e-01	0.382027	0.123621	0.062017	0.465885	0.228883	0.587757	0.490000	1.105643e+00	0.000000	5.986087e+01	0.820000	6.230384e-02	0.150000	0.380000	0.140000	0.160000	0.050000	0.300000	8.303144e+00	0.530000	0.200000	9.386001e-01	0.568137	0.220504	0.043495	0.496708	0.115544	0.381158	0.460000	1.094641e+00	0.070000	5.751369e+01	0.810000
295000	0.530000	1.116755e+00	0.000000	6.107014e+01	0.760000	6.293000e-02	0.170000	0.390000	0.130000	0.220000	0.040000	0.210000	8.386592e+00	0.570000	0.290000	8.839403e-01	0.376363	0.121772	0.061074	0.471218	0.236070	0.592161	0.510000	1.116755e+00	0.000000	5.986087e+01	0.830000	6.293000e-02	0.110000	0.420000	0.100000	0.200000	0.070000	0.170000	8.057749e+00	0.570000	0.230000	9.386001e-01	0.565213	0.218750	0.043162	0.497499	0.116252	0.382620	0.450000	1.105643e+00	0.070000	5.751369e+01	0.810000
300000	0.530000	1.116755e+00	0.000000	6.107014e+01	0.770000	6.356246e-02	0.150000	0.480000	0.130000	0.260000	0.050000	0.220000	8.386592e+00	0.530000	0.280000	8.839403e-01	0.370323	0.119886	0.060130	0.475545	0.240990	0.594863	0.510000	1.116755e+00	0.000000	6.046248e+01	0.830000	6.293000e-02	0.170000	0.390000	0.120000	0.140000	0.010000	0.240000	7.977573e+00	0.540000	0.300000	9.480332e-01	0.564838	0.218785	0.043309	0.498820	0.117707	0.384393	0.450000	1.105643e+00	0.000000	5.809171e+01	0.810000
305000	0.440000	1.127978e+00	0.000000	6.107014e+01	0.770000	6.356246e-02	0.160000	0.340000	0.110000	0.240000	0.040000	0.260000	8.470879e+00	0.580000	0.260000	8.928241e-01	0.364744	0.118303	0.059347	0.481183	0.248229	0.598931	0.460000	1.127978e+00	0.000000	6.046248e+01	0.830000	6.293000e-02	0.160000	0.360000	0.120000	0.220000	0.070000	0.230000	8.220527e+00	0.530000	0.280000	9.480332e-01	0.563779	0.220668	0.045292	0.502272	0.122991	0.389081	0.490000	1.116755e+00	0.000000	5.809171e+01	0.770000
310000	0.440000	1.127978e+00	0.000000	6.168390e+01	0.820000	6.420127e-02	0.120000	0.440000	0.070000	0.210000	0.040000	0.260000	8.220527e+00	0.550000	0.280000	9.108603e-01	0.359557	0.116435	0.058470	0.486698	0.253156	0.600444	0.460000	1.127978e+00	0.000000	6.046248e+01	0.890000	6.356246e-02	0.170000	0.460000	0.160000	0.200000	0.070000	0.250000	7.977573e+00	0.560000	0.290000	9.480332e-01	0.563860	0.222850	0.048476	0.505566	0.129009	0.395149	0.490000	1.116755e+00	0.000000	5.867554e+01	0.770000
315000	0.520000	1.139314e+00	0.000000	6.168390e+01	0.820000	6.420127e-02	0.120000	0.380000	0.110000	0.190000	0.030000	0.190000	8.138731e+00	0.460000	0.340000	9.200146e-01	0.355919	0.115373	0.057568	0.491149	0.252202	0.596762	0.400000	1.139314e+00	0.000000	6.107014e+01	0.890000	6.356246e-02	0.190000	0.400000	0.100000	0.180000	0.030000	0.270000	8.220527e+00	0.520000	0.280000	9.575611e-01	0.566049	0.226338	0.050713	0.508982	0.133061	0.398565	0.430000	1.127978e+00	0.000000	5.867554e+01	0.770000
320000	0.520000	1.139314e+00	0.000000	6.230384e+01	0.820000	6.420127e-02	0.140000	0.440000	0.050000	0.240000	0.030000	0.280000	7.977573e+00	0.530000	0.220000	9.017971e-01	0.353157	0.114134	0.056708	0.492244	0.249414	0.591711	0.400000	1.139314e+00	0.000000	6.107014e+01	0.890000	6.356246e-02	0.050000	0.430000	0.130000	0.240000	0.010000	0.150000	8.556013e+00	0.520000	0.200000	9.575611e-01	0.568762	0.228981	0.053317	0.510965	0.137552	0.403599	0.380000	1.139314e+00	0.000000	5.867554e+01	0.760000
325000	0.470000	1.150765e+00	0.000000	6.230384e+01	0.810000	6.484650e-02	0.200000	0.470000	0.120000	0.250000	0.070000	0.280000	7.664768e+00	0.530000	0.290000	9.017971e-01	0.350543	0.112602	0.055851	0.489975	0.245734	0.585058	0.510000	1.150765e+00	0.000000	6.168390e+01	0.770000	6.420127e-02	0.250000	0.440000	0.090000	0.240000	0.040000	0.280000	8.642002e+00	0.550000	0.240000	9.480332e-01	0.571587	0.231472	0.054858	0.512189	0.140481	0.407520	0.380000	1.139314e+00	0.000000	5.926524e+01	0.760000
330000	0.470000	1.150765e+00	0.000000	6.230384e+01	0.810000	6.484650e-02	0.150000	0.370000	0.100000	0.260000	0.020000	0.340000	7.898195e+00	0.540000	0.230000	9.017971e-01	0.347518	0.111158	0.054991	0.487953	0.242351	0.578817	0.510000	1.150765e+00	0.000000	6.168390e+01	0.770000	6.420127e-02	0.200000	0.460000	0.150000	0.210000	0.060000	0.220000	8.642002e+00	0.500000	0.220000	9.292609e-01	0.573978	0.233560	0.055565	0.513272	0.141982	0.409439	0.480000	1.150765e+00	0.000000	5.926524e+01	0.760000
335000	0.460000	1.162330e+00	0.000000	6.293000e+01	0.820000	6.549822e-02	0.120000	0.370000	0.100000	0.200000	0.050000	0.240000	7.819607e+00	0.480000	0.300000	9.108603e-01	0.345104	0.109861	0.054201	0.486404	0.239018	0.573058	0.330000	1.162330e+00	0.000000	6.168390e+01	0.860000	6.484650e-02	0.140000	0.420000	0.120000	0.170000	0.040000	0.220000	8.470879e+00	0.450000	0.280000	9.292609e-01	0.576556	0.235562	0.056728	0.514698	0.143596	0.411911	0.480000	1.150765e+00	0.000000	5.986087e+01	0.770000
340000	0.490000	1.174012e+00	0.000000	6.293000e+01	0.820000	6.549822e-02	0.200000	0.390000	0.160000	0.240000	0.060000	0.320000	8.303144e+00	0.540000	0.240000	8.928241e-01	0.340890	0.108536	0.053435	0.490351	0.237006	0.567973	0.440000	1.174012e+00	0.000000	6.230384e+01	0.860000	6.484650e-02	0.170000	0.400000	0.140000	0.220000	0.040000	0.280000	8.303144e+00	0.520000	0.240000	9.200146e-01	0.578341	0.238402	0.058664	0.516620	0.147181	0.415466	0.390000	1.162330e+00	0.000000	5.986087e+01	0.770000
345000	0.490000	1.174012e+00	0.000000	6.293000e+01	0.820000	6.549822e-02	0.150000	0.410000	0.140000	0.200000	0.050000	0.260000	8.220527e+00	0.550000	0.310000	9.017971e-01	0.337316	0.107351	0.052745	0.493956	0.235411	0.563632	0.440000	1.174012e+00	0.000000	6.230384e+01	0.870000	6.549822e-02	0.180000	0.360000	0.110000	0.150000	0.060000	0.200000	8.470879e+00	0.460000	0.250000	9.200146e-01	0.578682	0.237438	0.058680	0.515591	0.148519	0.419718	0.390000	1.162330e+00	0.000000	6.046248e+01	0.770000
350000	0.510000	1.185811e+00	0.190000	6.356246e+01	0.770000	6.615649e-02	0.110000	0.360000	0.130000	0.140000	0.060000	0.250000	8.303144e+00	0.540000	0.190000	9.017971e-01	0.333741	0.106138	0.052024	0.495468	0.233487	0.559834	0.420000	1.185811e+00	0.000000	6.293000e+01	0.870000	6.549822e-02	0.190000	0.370000	0.100000	0.140000	0.080000	0.180000	8.057749e+00	0.630000	0.220000	9.200146e-01	0.575731	0.235929	0.058624	0.516982	0.152104	0.424414	0.470000	1.174012e+00	0.000000	6.046248e+01	0.770000
355000	0.510000	1.185811e+00	0.190000	6.356246e+01	0.770000	6.615649e-02	0.170000	0.430000	0.180000	0.200000	0.010000	0.300000	8.386592e+00	0.540000	0.220000	8.928241e-01	0.330021	0.104794	0.051321	0.495171	0.233817	0.561975	0.420000	1.185811e+00	0.000000	6.293000e+01	0.870000	6.549822e-02	0.110000	0.410000	0.090000	0.180000	0.100000	0.250000	8.138731e+00	0.590000	0.200000	9.108603e-01	0.572234	0.234703	0.058211	0.518751	0.152865	0.424597	0.470000	1.174012e+00	0.000000	6.046248e+01	0.870000
360000	0.520000	1.197728e+00	0.460000	6.293000e+01	0.770000	6.615649e-02	0.200000	0.430000	0.140000	0.230000	0.100000	0.180000	8.303144e+00	0.570000	0.310000	8.928241e-01	0.326375	0.103462	0.050634	0.494587	0.233901	0.563300	0.420000	1.197728e+00	0.000000	6.356246e+01	0.840000	6.615649e-02	0.140000	0.430000	0.100000	0.220000	0.070000	0.230000	7.898195e+00	0.560000	0.310000	9.292609e-01	0.566901	0.232170	0.057471	0.520100	0.152513	0.423118	0.390000	1.185811e+00	0.000000	6.107014e+01	0.870000
365000	0.520000	1.197728e+00	0.460000	6.293000e+01	0.850000	6.682137e-02	0.170000	0.390000	0.100000	0.250000	0.030000	0.240000	8.303144e+00	0.530000	0.280000	9.017971e-01	0.322171	0.102189	0.049992	0.497728	0.234513	0.562475	0.420000	1.197728e+00	0.000000	6.356246e+01	0.840000	6.615649e-02	0.130000	0.340000	0.100000	0.240000	0.040000	0.240000	7.819607e+00	0.560000	0.250000	9.292609e-01	0.560963	0.229337	0.056768	0.520900	0.151834	0.421788	0.390000	1.185811e+00	0.000000	6.107014e+01	0.870000
370000	0.410000	1.209766e+00	0.460000	6.293000e+01	0.850000	6.682137e-02	0.180000	0.310000	0.120000	0.240000	0.090000	0.220000	8.556013e+00	0.570000	0.240000	8.839403e-01	0.318135	0.100910	0.049367	0.502250	0.240323	0.566082	0.470000	1.209766e+00	0.000000	6.420127e+01	0.790000	6.682137e-02	0.170000	0.400000	0.110000	0.230000	0.040000	0.280000	8.556013e+00	0.530000	0.210000	9.200146e-01	0.556450	0.227205	0.056051	0.522070	0.151519	0.420606	0.450000	1.197728e+00	0.000000	6.168390e+01	0.780000
375000	0.410000	1.209766e+00	0.340000	6.230384e+01	0.800000	6.749294e-02	0.250000	0.470000	0.030000	0.180000	0.100000	0.250000	8.303144e+00	0.560000	0.290000	8.928241e-01	0.315311	0.099869	0.048841	0.503940	0.240334	0.565255	0.470000	1.209766e+00	0.000000	6.420127e+01	0.790000	6.682137e-02	0.200000	0.410000	0.180000	0.290000	0.050000	0.230000	8.470879e+00	0.500000	0.230000	9.017971e-01	0.550422	0.224624	0.055323	0.524270	0.152373	0.421076	0.450000	1.197728e+00	0.000000	6.168390e+01	0.780000
380000	0.500000	1.221924e+00	0.340000	6.230384e+01	0.800000	6.749294e-02	0.130000	0.460000	0.110000	0.180000	0.050000	0.210000	8.303144e+00	0.600000	0.170000	8.928241e-01	0.312950	0.098993	0.048287	0.504775	0.239576	0.564301	0.350000	1.221924e+00	0.000000	6.420127e+01	0.790000	6.682137e-02	0.140000	0.330000	0.100000	0.220000	0.030000	0.200000	8.556013e+00	0.570000	0.170000	9.017971e-01	0.545635	0.221974	0.054712	0.523305	0.153572	0.425353	0.360000	1.209766e+00	0.000000	6.230384e+01	0.800000
385000	0.420000	1.234205e+00	0.000000	6.293000e+01	0.800000	6.749294e-02	0.220000	0.510000	0.080000	0.240000	0.060000	0.120000	8.728855e+00	0.590000	0.270000	9.108603e-01	0.310455	0.098061	0.047798	0.505929	0.240441	0.565146	0.350000	1.221924e+00	0.000000	6.484650e+01	0.820000	6.749294e-02	0.090000	0.420000	0.140000	0.270000	0.020000	0.160000	8.303144e+00	0.510000	0.190000	8.928241e-01	0.541048	0.219457	0.054090	0.521568	0.153954	0.428488	0.360000	1.209766e+00	0.000000	6.230384e+01	0.800000
390000	0.420000	1.234205e+00	0.000000	6.293000e+01	0.850000	6.817126e-02	0.160000	0.380000	0.070000	0.300000	0.030000	0.300000	8.816582e+00	0.590000	0.230000	9.017971e-01	0.307368	0.096966	0.047258	0.507991	0.241707	0.566119	0.490000	1.234205e+00	0.000000	6.484650e+01	0.820000	6.749294e-02	0.160000	0.390000	0.090000	0.190000	0.040000	0.230000	8.303144e+00	0.480000	0.220000	8.928241e-01	0.537265	0.216796	0.053438	0.518016	0.153270	0.432283	0.470000	1.221924e+00	0.000000	6.230384e+01	0.800000
395000	0.420000	1.234205e+00	0.000000	6.356246e+01	0.850000	6.817126e-02	0.160000	0.440000	0.110000	0.200000	0.040000	0.260000	8.642002e+00	0.530000	0.190000	8.839403e-01	0.304075	0.095999	0.046718	0.511357	0.241173	0.563465	0.380000	1.246609e+00	0.000000	6.549822e+01	0.780000	6.817126e-02	0.170000	0.460000	0.080000	0.220000	0.060000	0.220000	8.220527e+00	0.650000	0.250000	8.751450e-01	0.538213	0.214230	0.052771	0.512744	0.151507	0.433316	0.470000	1.221924e+00	0.070000	6.293000e+01	0.790000
400000	0.420000	1.246609e+00	0.000000	6.356246e+01	0.780000	6.885639e-02	0.130000	0.330000	0.140000	0.170000	0.080000	0.250000	8.386592e+00	0.550000	0.240000	8.751450e-01	0.301204	0.095073	0.046235	0.513379	0.240914	0.562185	0.380000	1.246609e+00	0.000000	6.549822e+01	0.780000	6.817126e-02	0.120000	0.410000	0.080000	0.190000	0.030000	0.230000	7.977573e+00	0.470000	0.270000	8.839403e-01	0.540557	0.211970	0.052099	0.507118	0.149791	0.434641	0.450000	1.234205e+00	0.070000	6.293000e+01	0.790000
405000	0.420000	1.246609e+00	0.000000	6.356246e+01	0.780000	6.885639e-02	0.200000	0.450000	0.080000	0.270000	0.010000	0.260000	8.220527e+00	0.550000	0.250000	8.578159e-01	0.298922	0.094430	0.045936	0.515966	0.243963	0.564217	0.470000	1.259137e+00	0.000000	6.615649e+01	0.830000	6.885639e-02	0.140000	0.430000	0.130000	0.230000	0.060000	0.240000	8.220527e+00	0.550000	0.310000	9.017971e-01	0.538944	0.209442	0.051480	0.502012	0.148088	0.434038	0.450000	1.234205e+00	0.000000	6.356246e+01	0.780000
410000	0.360000	1.259137e+00	0.000000	6.420127e+01	0.780000	6.885639e-02	0.190000	0.370000	0.130000	0.100000	0.100000	0.230000	8.556013e+00	0.610000	0.250000	8.492805e-01	0.296760	0.093747	0.045690	0.518164	0.247019	0.566836	0.470000	1.259137e+00	0.000000	6.615649e+01	0.830000	6.885639e-02	0.130000	0.420000	0.120000	0.210000	0.040000	0.250000	7.977573e+00	0.550000	0.260000	9.108603e-01	0.536650	0.207104	0.050886	0.498119	0.147077	0.436243	0.380000	1.246609e+00	0.000000	6.356246e+01	0.780000
415000	0.380000	1.271792e+00	0.000000	6.420127e+01	0.810000	6.954841e-02	0.220000	0.510000	0.140000	0.240000	0.040000	0.240000	8.556013e+00	0.530000	0.260000	8.664371e-01	0.296215	0.093241	0.045297	0.517201	0.246456	0.567748	0.410000	1.271792e+00	0.000000	6.682137e+01	0.830000	6.885639e-02	0.120000	0.510000	0.080000	0.150000	0.030000	0.320000	8.386592e+00	0.580000	0.280000	9.292609e-01	0.534534	0.204865	0.050323	0.494932	0.146470	0.439260	0.380000	1.246609e+00	0.000000	6.420127e+01	0.780000
420000	0.380000	1.271792e+00	0.000000	6.484650e+01	0.810000	6.954841e-02	0.110000	0.360000	0.060000	0.220000	0.050000	0.200000	8.138731e+00	0.500000	0.230000	8.664371e-01	0.299241	0.093859	0.044937	0.516066	0.244630	0.566476	0.410000	1.271792e+00	0.000000	6.682137e+01	0.750000	6.954841e-02	0.130000	0.460000	0.150000	0.120000	0.020000	0.330000	8.220527e+00	0.480000	0.230000	9.108603e-01	0.537341	0.202872	0.049739	0.490450	0.145198	0.442345	0.360000	1.259137e+00	0.000000	6.420127e+01	0.780000
425000	0.480000	1.284573e+00	0.000000	6.484650e+01	0.810000	6.954841e-02	0.140000	0.360000	0.160000	0.280000	0.070000	0.170000	8.057749e+00	0.510000	0.300000	8.751450e-01	0.299722	0.093318	0.044549	0.515010	0.243825	0.567377	0.360000	1.284573e+00	0.000000	6.682137e+01	0.750000	6.954841e-02	0.240000	0.450000	0.110000	0.190000	0.010000	0.230000	8.138731e+00	0.530000	0.190000	9.017971e-01	0.540198	0.200836	0.049155	0.485919	0.143781	0.444293	0.360000	1.259137e+00	0.000000	6.420127e+01	0.780000
430000	0.480000	1.284573e+00	0.000000	6.549822e+01	0.770000	7.024738e-02	0.130000	0.360000	0.140000	0.260000	0.050000	0.270000	8.138731e+00	0.560000	0.160000	8.578159e-01	0.299859	0.093298	0.044471	0.515974	0.245138	0.568543	0.360000	1.284573e+00	0.000000	6.749294e+01	0.750000	6.954841e-02	0.150000	0.450000	0.080000	0.170000	0.070000	0.210000	7.898195e+00	0.600000	0.280000	9.017971e-01	0.540213	0.199439	0.048745	0.483384	0.143578	0.447437	0.420000	1.271792e+00	0.190000	6.484650e+01	0.810000
435000	0.420000	1.297484e+00	0.000000	6.549822e+01	0.770000	7.024738e-02	0.110000	0.320000	0.080000	0.170000	0.040000	0.160000	8.220527e+00	0.630000	0.250000	8.408300e-01	0.301059	0.094067	0.044605	0.516591	0.245418	0.568981	0.380000	1.297484e+00	0.000000	6.749294e+01	0.890000	7.024738e-02	0.230000	0.480000	0.120000	0.170000	0.050000	0.290000	8.138731e+00	0.570000	0.330000	9.108603e-01	0.538310	0.197953	0.048358	0.482601	0.143656	0.449350	0.480000	1.284573e+00	0.190000	6.484650e+01	0.810000
440000	0.420000	1.297484e+00	0.000000	6.549822e+01	0.820000	7.095338e-02	0.150000	0.360000	0.120000	0.260000	0.040000	0.320000	8.138731e+00	0.580000	0.350000	8.492805e-01	0.302208	0.095051	0.044694	0.517908	0.245973	0.569355	0.380000	1.297484e+00	0.000000	6.817126e+01	0.890000	7.024738e-02	0.090000	0.490000	0.100000	0.230000	0.080000	0.200000	8.057749e+00	0.520000	0.230000	8.928241e-01	0.534082	0.196158	0.047873	0.483698	0.144148	0.449273	0.480000	1.284573e+00	0.190000	6.484650e+01	0.810000
445000	0.420000	1.310524e+00	0.000000	6.615649e+01	0.820000	7.095338e-02	0.140000	0.400000	0.090000	0.180000	0.050000	0.240000	8.386592e+00	0.490000	0.300000	8.664371e-01	0.305773	0.096618	0.045080	0.518150	0.245811	0.569673	0.340000	1.310524e+00	0.000000	6.817126e+01	0.850000	7.095338e-02	0.100000	0.470000	0.090000	0.210000	0.020000	0.280000	8.303144e+00	0.550000	0.270000	8.928241e-01	0.531699	0.194946	0.047619	0.484004	0.144658	0.450224	0.450000	1.297484e+00	0.150000	6.549822e+01	0.770000
450000	0.420000	1.310524e+00	0.000000	6.615649e+01	0.830000	7.166647e-02	0.170000	0.330000	0.070000	0.250000	0.040000	0.210000	8.470879e+00	0.500000	0.310000	8.839403e-01	0.309867	0.099944	0.046212	0.519529	0.246063	0.569759	0.390000	1.323695e+00	0.000000	6.817126e+01	0.850000	7.095338e-02	0.150000	0.360000	0.110000	0.260000	0.030000	0.290000	8.138731e+00	0.500000	0.300000	9.017971e-01	0.530800	0.195210	0.047451	0.486091	0.145003	0.449534	0.450000	1.297484e+00	0.150000	6.549822e+01	0.770000
455000	0.390000	1.323695e+00	0.000000	6.682137e+01	0.830000	7.166647e-02	0.150000	0.450000	0.110000	0.230000	0.060000	0.270000	8.816582e+00	0.490000	0.170000	8.751450e-01	0.315266	0.104363	0.047809	0.521484	0.247108	0.569766	0.390000	1.323695e+00	0.000000	6.885639e+01	0.840000	7.166647e-02	0.190000	0.350000	0.150000	0.180000	0.050000	0.330000	7.898195e+00	0.490000	0.260000	9.200146e-01	0.531027	0.195041	0.047003	0.486033	0.143785	0.446605	0.400000	1.310524e+00	0.050000	6.615649e+01	0.860000
460000	0.460000	1.336998e+00	0.000000	6.682137e+01	0.820000	7.238673e-02	0.140000	0.460000	0.160000	0.190000	0.050000	0.350000	8.728855e+00	0.470000	0.240000	8.578159e-01	0.319117	0.106768	0.049051	0.522293	0.248521	0.571861	0.440000	1.336998e+00	0.000000	6.885639e+01	0.840000	7.166647e-02	0.100000	0.460000	0.130000	0.170000	0.040000	0.250000	7.819607e+00	0.510000	0.230000	9.108603e-01	0.532897	0.194482	0.046504	0.484062	0.142475	0.444187	0.400000	1.310524e+00	0.050000	6.615649e+01	0.860000
465000	0.460000	1.336998e+00	0.000000	6.682137e+01	0.820000	7.238673e-02	0.140000	0.480000	0.120000	0.260000	0.110000	0.270000	8.642002e+00	0.450000	0.230000	8.578159e-01	0.322419	0.108937	0.050199	0.523589	0.250300	0.573596	0.440000	1.336998e+00	0.000000	6.954841e+01	0.840000	7.166647e-02	0.150000	0.410000	0.120000	0.150000	0.030000	0.260000	7.977573e+00	0.460000	0.250000	9.108603e-01	0.534424	0.192944	0.046067	0.481168	0.141401	0.444483	0.410000	1.323695e+00	0.000000	6.682137e+01	0.860000
470000	0.460000	1.350435e+00	0.000000	6.749294e+01	0.820000	7.238673e-02	0.170000	0.370000	0.110000	0.250000	0.030000	0.240000	8.220527e+00	0.560000	0.290000	8.664371e-01	0.323399	0.109777	0.050855	0.525116	0.252676	0.575791	0.440000	1.350435e+00	0.000000	6.954841e+01	0.840000	7.238673e-02	0.170000	0.470000	0.130000	0.190000	0.050000	0.220000	7.977573e+00	0.410000	0.290000	9.108603e-01	0.535702	0.193459	0.045945	0.481490	0.140791	0.443385	0.410000	1.323695e+00	0.000000	6.682137e+01	0.770000
475000	0.460000	1.350435e+00	0.000000	6.749294e+01	0.780000	7.311423e-02	0.120000	0.470000	0.050000	0.290000	0.030000	0.270000	8.303144e+00	0.570000	0.240000	8.664371e-01	0.326243	0.109568	0.050568	0.522857	0.251603	0.577322	0.440000	1.350435e+00	0.000000	6.954841e+01	0.840000	7.238673e-02	0.160000	0.430000	0.100000	0.210000	0.030000	0.310000	8.057749e+00	0.550000	0.230000	9.017971e-01	0.537805	0.194564	0.046033	0.481856	0.140626	0.442931	0.400000	1.336998e+00	0.000000	6.682137e+01	0.770000
480000	0.320000	1.364007e+00	0.000000	6.749294e+01	0.780000	7.311423e-02	0.070000	0.380000	0.080000	0.270000	0.030000	0.220000	8.470879e+00	0.460000	0.260000	8.839403e-01	0.331251	0.109894	0.050296	0.520397	0.250263	0.578697	0.460000	1.364007e+00	0.000000	7.024738e+01	0.840000	7.238673e-02	0.180000	0.370000	0.150000	0.200000	0.010000	0.210000	8.470879e+00	0.490000	0.260000	9.200146e-01	0.536969	0.194298	0.045637	0.482922	0.139781	0.440849	0.400000	1.336998e+00	0.210000	6.749294e+01	0.830000
485000	0.320000	1.364007e+00	0.000000	6.817126e+01	0.790000	7.384904e-02	0.150000	0.380000	0.130000	0.210000	0.090000	0.260000	8.556013e+00	0.540000	0.230000	8.751450e-01	0.334670	0.110266	0.049989	0.519274	0.248575	0.577556	0.340000	1.377716e+00	0.000000	7.024738e+01	0.850000	7.311423e-02	0.180000	0.470000	0.160000	0.250000	0.100000	0.250000	8.386592e+00	0.580000	0.160000	9.108603e-01	0.535331	0.194065	0.045259	0.484305	0.138990	0.438035	0.440000	1.350435e+00	0.210000	6.749294e+01	0.830000
490000	0.470000	1.377716e+00	0.000000	6.817126e+01	0.790000	7.384904e-02	0.100000	0.340000	0.070000	0.260000	0.060000	0.210000	8.303144e+00	0.490000	0.230000	8.751450e-01	0.335684	0.110427	0.049587	0.519077	0.246927	0.575029	0.340000	1.377716e+00	0.000000	7.095338e+01	0.850000	7.311423e-02	0.150000	0.370000	0.100000	0.250000	0.040000	0.210000	8.386592e+00	0.470000	0.190000	9.108603e-01	0.532401	0.192813	0.044792	0.484924	0.137736	0.434434	0.440000	1.350435e+00	0.180000	6.817126e+01	0.830000
495000	0.470000	1.377716e+00	0.000000	6.885639e+01	0.790000	7.384904e-02	0.140000	0.280000	0.150000	0.220000	0.070000	0.210000	8.220527e+00	0.550000	0.320000	8.839403e-01	0.337587	0.110295	0.049210	0.517120	0.245427	0.574829	0.370000	1.391562e+00	0.000000	7.095338e+01	0.770000	7.384904e-02	0.220000	0.520000	0.120000	0.180000	0.040000	0.260000	8.642002e+00	0.520000	0.190000	8.928241e-01	0.528473	0.190898	0.044354	0.483458	0.136597	0.432683	0.280000	1.364007e+00	0.180000	6.817126e+01	0.880000
500000	0.330000	1.391562e+00	0.000000	6.885639e+01	0.810000	7.459123e-02	0.160000	0.450000	0.110000	0.270000	0.050000	0.300000	8.556013e+00	0.480000	0.210000	8.839403e-01	0.340795	0.109407	0.048734	0.513113	0.243215	0.573852	0.370000	1.391562e+00	0.000000	7.095338e+01	0.770000	7.384904e-02	0.110000	0.380000	0.180000	0.150000	0.060000	0.260000	8.642002e+00	0.540000	0.270000	9.017971e-01	0.524424	0.189060	0.043933	0.481959	0.137163	0.435024	0.460000	1.377716e+00	0.000000	6.885639e+01	0.880000
505000	0.330000	1.391562e+00	0.000000	6.954841e+01	0.810000	7.459123e-02	0.110000	0.420000	0.100000	0.230000	0.040000	0.330000	8.138731e+00	0.590000	0.330000	8.928241e-01	0.344298	0.108528	0.048243	0.508777	0.241019	0.573661	0.370000	1.405547e+00	0.350000	7.024738e+01	0.800000	7.459123e-02	0.220000	0.440000	0.100000	0.180000	0.070000	0.290000	8.728855e+00	0.660000	0.280000	9.017971e-01	0.519597	0.187291	0.043568	0.484100	0.140385	0.438409	0.460000	1.377716e+00	0.000000	6.885639e+01	0.700000
510000	0.290000	1.405547e+00	0.000000	6.954841e+01	0.790000	7.534089e-02	0.130000	0.370000	0.090000	0.290000	0.030000	0.230000	8.386592e+00	0.540000	0.260000	8.928241e-01	0.347271	0.107865	0.047863	0.505390	0.239315	0.575931	0.370000	1.405547e+00	0.350000	7.024738e+01	0.800000	7.459123e-02	0.160000	0.450000	0.120000	0.230000	0.060000	0.260000	8.642002e+00	0.590000	0.280000	9.108603e-01	0.515599	0.185728	0.043202	0.484738	0.141217	0.439561	0.400000	1.391562e+00	0.000000	6.885639e+01	0.700000
515000	0.290000	1.405547e+00	0.000000	6.954841e+01	0.790000	7.534089e-02	0.200000	0.410000	0.110000	0.200000	0.030000	0.260000	8.470879e+00	0.530000	0.220000	8.751450e-01	0.348364	0.107173	0.047440	0.502696	0.238037	0.577264	0.380000	1.419673e+00	0.350000	7.024738e+01	0.800000	7.459123e-02	0.170000	0.370000	0.140000	0.230000	0.060000	0.230000	8.303144e+00	0.460000	0.160000	8.928241e-01	0.511642	0.184219	0.042860	0.486059	0.141282	0.438868	0.400000	1.391562e+00	0.000000	6.954841e+01	0.700000
520000	0.430000	1.419673e+00	0.000000	7.024738e+01	0.750000	7.609808e-02	0.180000	0.360000	0.120000	0.170000	0.060000	0.200000	8.386592e+00	0.530000	0.220000	8.664371e-01	0.347476	0.106742	0.047090	0.502356	0.237455	0.577231	0.380000	1.419673e+00	0.000000	7.095338e+01	0.730000	7.534089e-02	0.140000	0.520000	0.090000	0.270000	0.120000	0.270000	8.057749e+00	0.540000	0.320000	9.017971e-01	0.508515	0.182819	0.042496	0.486597	0.140697	0.437453	0.430000	1.405547e+00	0.000000	6.954841e+01	0.770000
525000	0.430000	1.419673e+00	0.000000	7.024738e+01	0.750000	7.609808e-02	0.140000	0.420000	0.090000	0.260000	0.040000	0.190000	8.556013e+00	0.540000	0.250000	8.492805e-01	0.346921	0.106304	0.046750	0.502249	0.237028	0.577018	0.370000	1.433941e+00	0.000000	7.095338e+01	0.730000	7.534089e-02	0.110000	0.410000	0.150000	0.290000	0.060000	0.250000	8.138731e+00	0.520000	0.240000	9.017971e-01	0.505299	0.181382	0.042080	0.487164	0.140054	0.435989	0.330000	1.419673e+00	0.000000	7.024738e+01	0.770000
530000	0.320000	1.433941e+00	0.000000	7.095338e+01	0.750000	7.609808e-02	0.140000	0.410000	0.130000	0.230000	0.050000	0.190000	7.977573e+00	0.590000	0.330000	8.578159e-01	0.345740	0.105559	0.046425	0.501285	0.236664	0.578399	0.340000	1.448353e+00	0.000000	7.166647e+01	0.840000	7.609808e-02	0.200000	0.360000	0.110000	0.220000	0.090000	0.300000	8.220527e+00	0.580000	0.300000	9.108603e-01	0.501719	0.180032	0.041684	0.488236	0.139351	0.434046	0.330000	1.419673e+00	0.000000	7.024738e+01	0.730000
535000	0.330000	1.448353e+00	0.000000	7.095338e+01	0.820000	7.686288e-02	0.110000	0.390000	0.100000	0.300000	0.030000	0.250000	8.057749e+00	0.510000	0.260000	8.751450e-01	0.344444	0.105123	0.046172	0.502051	0.236909	0.578535	0.340000	1.448353e+00	0.000000	7.166647e+01	0.840000	7.609808e-02	0.180000	0.500000	0.120000	0.160000	0.070000	0.230000	8.642002e+00	0.540000	0.270000	9.108603e-01	0.498351	0.178721	0.041324	0.489044	0.138996	0.432833	0.370000	1.433941e+00	0.000000	7.024738e+01	0.730000
540000	0.330000	1.448353e+00	0.000000	7.166647e+01	0.820000	7.686288e-02	0.130000	0.510000	0.110000	0.140000	0.030000	0.250000	8.057749e+00	0.500000	0.200000	8.578159e-01	0.344619	0.105779	0.046605	0.503679	0.238804	0.580228	0.340000	1.448353e+00	0.000000	7.238673e+01	0.840000	7.609808e-02	0.110000	0.360000	0.150000	0.170000	0.050000	0.240000	8.556013e+00	0.460000	0.250000	8.928241e-01	0.495123	0.177384	0.041050	0.490243	0.140488	0.434085	0.370000	1.433941e+00	0.000000	7.095338e+01	0.800000
545000	0.330000	1.462909e+00	0.000000	7.166647e+01	0.780000	7.763536e-02	0.140000	0.450000	0.130000	0.190000	0.100000	0.230000	8.303144e+00	0.520000	0.200000	8.492805e-01	0.347496	0.108325	0.047603	0.505380	0.239815	0.580414	0.380000	1.462909e+00	0.000000	7.238673e+01	0.790000	7.686288e-02	0.170000	0.460000	0.120000	0.200000	0.060000	0.270000	8.220527e+00	0.430000	0.170000	8.839403e-01	0.492047	0.176164	0.040817	0.490971	0.142496	0.436763	0.380000	1.448353e+00	0.000000	7.095338e+01	0.800000
550000	0.330000	1.462909e+00	0.000000	7.238673e+01	0.780000	7.763536e-02	0.110000	0.440000	0.080000	0.170000	0.100000	0.240000	8.138731e+00	0.530000	0.260000	8.492805e-01	0.349714	0.110506	0.048907	0.507236	0.242032	0.581717	0.380000	1.462909e+00	0.000000	7.238673e+01	0.790000	7.686288e-02	0.170000	0.370000	0.170000	0.200000	0.050000	0.190000	8.303144e+00	0.470000	0.220000	8.664371e-01	0.491045	0.174950	0.040570	0.489647	0.142560	0.439528	0.380000	1.448353e+00	0.000000	7.166647e+01	0.800000
555000	0.370000	1.477611e+00	0.000000	7.238673e+01	0.780000	7.763536e-02	0.180000	0.360000	0.090000	0.170000	0.020000	0.210000	8.057749e+00	0.590000	0.300000	8.664371e-01	0.353596	0.115072	0.052919	0.510236	0.246064	0.584144	0.330000	1.477611e+00	0.000000	7.311423e+01	0.790000	7.763536e-02	0.090000	0.340000	0.120000	0.240000	0.030000	0.300000	8.556013e+00	0.530000	0.270000	8.751450e-01	0.488042	0.173761	0.040336	0.491578	0.144592	0.441212	0.380000	1.448353e+00	0.000000	7.166647e+01	0.780000
560000	0.260000	1.492461e+00	0.000000	7.238673e+01	0.830000	7.841561e-02	0.150000	0.400000	0.080000	0.160000	0.070000	0.190000	8.303144e+00	0.550000	0.270000	8.751450e-01	0.357660	0.119149	0.055954	0.512303	0.248607	0.585699	0.430000	1.492461e+00	0.000000	7.311423e+01	0.790000	7.763536e-02	0.150000	0.420000	0.070000	0.160000	0.030000	0.220000	8.386592e+00	0.590000	0.280000	8.928241e-01	0.484731	0.172607	0.040088	0.493074	0.146814	0.442935	0.230000	1.433941e+00	0.000000	7.166647e+01	0.780000
565000	0.260000	1.492461e+00	0.000000	7.238673e+01	0.830000	7.841561e-02	0.160000	0.370000	0.140000	0.190000	0.040000	0.250000	8.138731e+00	0.460000	0.230000	8.578159e-01	0.361790	0.124410	0.060390	0.515339	0.252575	0.588161	0.430000	1.492461e+00	0.000000	7.384904e+01	0.790000	7.763536e-02	0.140000	0.440000	0.130000	0.210000	0.050000	0.290000	8.138731e+00	0.600000	0.250000	8.839403e-01	0.481590	0.171442	0.039894	0.495103	0.149551	0.445347	0.430000	1.448353e+00	0.000000	7.238673e+01	0.770000
570000	0.380000	1.507461e+00	0.000000	7.311423e+01	0.830000	7.841561e-02	0.150000	0.400000	0.100000	0.230000	0.110000	0.280000	8.386592e+00	0.510000	0.260000	8.751450e-01	0.364752	0.126941	0.062390	0.517003	0.255279	0.589951	0.290000	1.507461e+00	0.000000	7.384904e+01	0.740000	7.841561e-02	0.150000	0.430000	0.120000	0.270000	0.060000	0.200000	8.057749e+00	0.470000	0.260000	9.017971e-01	0.477902	0.170094	0.039673	0.497518	0.153767	0.448428	0.430000	1.448353e+00	0.000000	7.238673e+01	0.770000
575000	0.380000	1.507461e+00	0.000000	7.311423e+01	0.710000	7.920370e-02	0.120000	0.400000	0.120000	0.220000	0.050000	0.240000	7.741800e+00	0.520000	0.300000	8.839403e-01	0.365624	0.126872	0.062234	0.516620	0.255518	0.591292	0.290000	1.507461e+00	0.000000	7.384904e+01	0.740000	7.841561e-02	0.140000	0.340000	0.080000	0.170000	0.020000	0.320000	8.138731e+00	0.500000	0.220000	8.839403e-01	0.474521	0.168887	0.039447	0.499153	0.156783	0.451005	0.400000	1.462909e+00	0.000000	7.311423e+01	0.750000
580000	0.340000	1.522611e+00	0.000000	7.384904e+01	0.710000	7.920370e-02	0.140000	0.410000	0.130000	0.170000	0.090000	0.220000	7.977573e+00	0.600000	0.150000	8.839403e-01	0.366094	0.126962	0.062033	0.516909	0.255881	0.591744	0.440000	1.522611e+00	0.000000	7.459123e+01	0.710000	7.920370e-02	0.120000	0.480000	0.130000	0.260000	0.050000	0.180000	7.977573e+00	0.490000	0.320000	8.928241e-01	0.471392	0.167722	0.039305	0.500967	0.160335	0.454241	0.400000	1.462909e+00	0.000000	7.311423e+01	0.750000
585000	0.340000	1.522611e+00	0.000000	7.384904e+01	0.790000	7.999971e-02	0.120000	0.370000	0.110000	0.120000	0.080000	0.350000	8.556013e+00	0.600000	0.260000	8.928241e-01	0.367174	0.127379	0.062088	0.516973	0.256432	0.593042	0.440000	1.522611e+00	0.000000	7.459123e+01	0.710000	7.920370e-02	0.220000	0.500000	0.140000	0.170000	0.020000	0.190000	8.220527e+00	0.570000	0.260000	8.928241e-01	0.469313	0.166622	0.039118	0.501012	0.161558	0.456130	0.320000	1.477611e+00	0.000000	7.311423e+01	0.750000
590000	0.330000	1.537914e+00	0.000000	7.459123e+01	0.790000	7.999971e-02	0.190000	0.420000	0.100000	0.200000	0.030000	0.230000	8.303144e+00	0.470000	0.260000	8.928241e-01	0.369246	0.127742	0.062010	0.516195	0.255917	0.593910	0.350000	1.537914e+00	0.000000	7.534089e+01	0.780000	7.999971e-02	0.190000	0.450000	0.080000	0.200000	0.020000	0.230000	7.898195e+00	0.520000	0.190000	8.928241e-01	0.466432	0.165402	0.038856	0.501324	0.162851	0.458385	0.320000	1.477611e+00	0.000000	7.384904e+01	0.700000
595000	0.330000	1.537914e+00	0.000000	7.459123e+01	0.790000	7.999971e-02	0.180000	0.390000	0.110000	0.210000	0.050000	0.260000	8.386592e+00	0.550000	0.210000	8.839403e-01	0.371991	0.129822	0.062104	0.517443	0.255010	0.592012	0.410000	1.553370e+00	0.000000	7.534089e+01	0.780000	7.999971e-02	0.140000	0.400000	0.100000	0.240000	0.030000	0.250000	7.819607e+00	0.540000	0.190000	8.839403e-01	0.463098	0.164193	0.038563	0.503027	0.164911	0.460309	0.360000	1.492461e+00	0.000000	7.384904e+01	0.700000
600000	0.340000	1.553370e+00	0.000000	7.459123e+01	0.760000	8.080372e-02	0.200000	0.470000	0.080000	0.210000	0.040000	0.240000	7.819607e+00	0.530000	0.250000	8.839403e-01	0.375496	0.133149	0.062346	0.519100	0.253863	0.589375	0.410000	1.553370e+00	0.000000	7.609808e+01	0.780000	7.999971e-02	0.190000	0.400000	0.160000	0.180000	0.050000	0.240000	8.057749e+00	0.490000	0.280000	9.017971e-01	0.460289	0.163065	0.038319	0.504036	0.166097	0.461931	0.280000	1.507461e+00	0.000000	7.459123e+01	0.700000
605000	0.340000	1.553370e+00	0.000000	7.534089e+01	0.760000	8.080372e-02	0.170000	0.440000	0.160000	0.180000	0.060000	0.250000	7.588502e+00	0.610000	0.290000	8.839403e-01	0.378565	0.135743	0.062565	0.520170	0.252757	0.587048	0.310000	1.568982e+00	0.000000	7.609808e+01	0.750000	8.080372e-02	0.120000	0.470000	0.090000	0.230000	0.040000	0.270000	7.977573e+00	0.510000	0.240000	9.017971e-01	0.457407	0.161848	0.038026	0.504488	0.166497	0.462495	0.280000	1.507461e+00	0.000000	7.459123e+01	0.770000
610000	0.310000	1.568982e+00	0.000000	7.534089e+01	0.780000	8.161581e-02	0.160000	0.430000	0.130000	0.250000	0.050000	0.210000	7.512996e+00	0.570000	0.190000	8.751450e-01	0.380200	0.137364	0.062464	0.521702	0.251723	0.584694	0.310000	1.568982e+00	0.000000	7.686288e+01	0.750000	8.080372e-02	0.200000	0.400000	0.160000	0.140000	0.040000	0.300000	7.819607e+00	0.550000	0.210000	8.928241e-01	0.454236	0.160727	0.037756	0.505929	0.166714	0.462008	0.200000	1.492461e+00	0.000000	7.459123e+01	0.770000
615000	0.310000	1.568982e+00	0.000000	7.534089e+01	0.780000	8.161581e-02	0.160000	0.410000	0.110000	0.220000	0.050000	0.320000	7.664768e+00	0.470000	0.230000	8.751450e-01	0.382194	0.138164	0.062010	0.521446	0.250080	0.582045	0.430000	1.584750e+00	0.000000	7.686288e+01	0.750000	8.080372e-02	0.100000	0.410000	0.110000	0.190000	0.010000	0.340000	8.220527e+00	0.460000	0.250000	8.751450e-01	0.451117	0.159501	0.037543	0.507151	0.168119	0.463109	0.200000	1.492461e+00	0.000000	7.534089e+01	0.840000
620000	0.350000	1.584750e+00	0.000000	7.609808e+01	0.780000	8.161581e-02	0.140000	0.510000	0.170000	0.200000	0.030000	0.190000	7.898195e+00	0.600000	0.190000	8.751450e-01	0.385162	0.141273	0.061733	0.523253	0.248378	0.578503	0.430000	1.584750e+00	0.000000	7.686288e+01	0.800000	8.161581e-02	0.170000	0.410000	0.110000	0.130000	0.040000	0.260000	8.303144e+00	0.560000	0.300000	8.839403e-01	0.448225	0.158528	0.037288	0.508330	0.168686	0.463006	0.340000	1.507461e+00	0.000000	7.534089e+01	0.840000
625000	0.350000	1.584750e+00	0.000000	7.609808e+01	0.800000	8.243606e-02	0.190000	0.460000	0.090000	0.170000	0.060000	0.290000	8.138731e+00	0.650000	0.280000	8.839403e-01	0.387731	0.143263	0.061392	0.523733	0.246684	0.575388	0.360000	1.600677e+00	0.440000	7.609808e+01	0.800000	8.161581e-02	0.080000	0.430000	0.030000	0.230000	0.030000	0.260000	8.386592e+00	0.440000	0.260000	9.017971e-01	0.445949	0.157628	0.037023	0.509781	0.169122	0.462965	0.340000	1.507461e+00	0.000000	7.609808e+01	0.820000
630000	0.330000	1.600677e+00	0.000000	7.686288e+01	0.800000	8.243606e-02	0.140000	0.350000	0.090000	0.230000	0.060000	0.250000	7.898195e+00	0.530000	0.250000	8.839403e-01	0.389703	0.144303	0.061076	0.523675	0.245111	0.572902	0.320000	1.616764e+00	0.440000	7.609808e+01	0.790000	8.243606e-02	0.200000	0.350000	0.100000	0.190000	0.080000	0.250000	8.138731e+00	0.540000	0.230000	8.928241e-01	0.443653	0.156781	0.036945	0.511155	0.171520	0.465127	0.300000	1.522611e+00	0.000000	7.609808e+01	0.820000
635000	0.330000	1.600677e+00	0.000000	7.686288e+01	0.760000	8.326456e-02	0.200000	0.440000	0.110000	0.180000	0.040000	0.230000	8.057749e+00	0.530000	0.320000	8.928241e-01	0.392093	0.145588	0.060910	0.523829	0.243948	0.571095	0.320000	1.616764e+00	0.000000	7.686288e+01	0.790000	8.243606e-02	0.180000	0.360000	0.130000	0.150000	0.070000	0.280000	8.138731e+00	0.560000	0.300000	8.928241e-01	0.441199	0.156033	0.036845	0.512731	0.173782	0.466767	0.350000	1.537914e+00	0.000000	7.609808e+01	0.720000
640000	0.360000	1.616764e+00	0.000000	7.686288e+01	0.760000	8.326456e-02	0.130000	0.480000	0.080000	0.190000	0.060000	0.280000	8.470879e+00	0.540000	0.210000	8.751450e-01	0.394833	0.148619	0.061096	0.525373	0.243207	0.569136	0.290000	1.633013e+00	0.000000	7.686288e+01	0.760000	8.326456e-02	0.160000	0.370000	0.110000	0.220000	0.050000	0.280000	8.386592e+00	0.580000	0.290000	8.928241e-01	0.439086	0.155036	0.036621	0.512535	0.174522	0.468710	0.350000	1.537914e+00	0.000000	7.686288e+01	0.720000
645000	0.360000	1.616764e+00	0.000000	7.763536e+01	0.760000	8.326456e-02	0.140000	0.340000	0.100000	0.240000	0.050000	0.250000	8.386592e+00	0.420000	0.290000	8.928241e-01	0.398413	0.152440	0.061144	0.526928	0.242109	0.566356	0.290000	1.633013e+00	0.000000	7.686288e+01	0.760000	8.326456e-02	0.170000	0.440000	0.100000	0.230000	0.070000	0.200000	7.977573e+00	0.500000	0.330000	8.928241e-01	0.437585	0.154035	0.036404	0.511579	0.174171	0.469586	0.400000	1.553370e+00	0.000000	7.686288e+01	0.720000
650000	0.350000	1.633013e+00	0.000000	7.763536e+01	0.820000	8.410138e-02	0.110000	0.490000	0.180000	0.180000	0.040000	0.250000	8.386592e+00	0.590000	0.270000	9.017971e-01	0.401388	0.153347	0.060748	0.526171	0.240445	0.563501	0.310000	1.649425e+00	0.260000	7.609808e+01	0.830000	8.410138e-02	0.160000	0.480000	0.170000	0.250000	0.090000	0.210000	8.138731e+00	0.560000	0.230000	8.839403e-01	0.435135	0.152890	0.036123	0.509082	0.173371	0.471143	0.400000	1.553370e+00	0.000000	7.763536e+01	0.720000
655000	0.280000	1.649425e+00	0.000000	7.841561e+01	0.820000	8.410138e-02	0.160000	0.420000	0.090000	0.310000	0.050000	0.290000	8.470879e+00	0.520000	0.200000	8.839403e-01	0.404012	0.154635	0.060355	0.526140	0.238929	0.560454	0.310000	1.649425e+00	0.260000	7.609808e+01	0.830000	8.410138e-02	0.110000	0.400000	0.140000	0.180000	0.050000	0.260000	8.220527e+00	0.510000	0.290000	8.839403e-01	0.433962	0.151771	0.035841	0.506281	0.172398	0.473731	0.400000	1.568982e+00	0.000000	7.763536e+01	0.720000
660000	0.280000	1.649425e+00	0.000000	7.841561e+01	0.810000	8.494662e-02	0.200000	0.420000	0.130000	0.220000	0.050000	0.320000	8.556013e+00	0.570000	0.280000	8.928241e-01	0.406397	0.155393	0.059994	0.525678	0.237586	0.558087	0.270000	1.666002e+00	0.260000	7.609808e+01	0.830000	8.410138e-02	0.190000	0.370000	0.110000	0.240000	0.040000	0.300000	7.977573e+00	0.560000	0.400000	8.839403e-01	0.433436	0.150677	0.035565	0.503172	0.171260	0.475889	0.400000	1.568982e+00	0.000000	7.841561e+01	0.780000
665000	0.280000	1.649425e+00	0.000000	7.920370e+01	0.810000	8.494662e-02	0.150000	0.520000	0.130000	0.140000	0.030000	0.270000	8.303144e+00	0.540000	0.250000	8.751450e-01	0.407905	0.156591	0.059826	0.526271	0.236624	0.556416	0.270000	1.666002e+00	0.070000	7.686288e+01	0.720000	8.494662e-02	0.160000	0.390000	0.050000	0.210000	0.060000	0.270000	7.898195e+00	0.600000	0.170000	8.751450e-01	0.432265	0.149621	0.035294	0.500160	0.170156	0.476759	0.360000	1.584750e+00	0.000000	7.841561e+01	0.780000
670000	0.310000	1.666002e+00	0.000000	7.920370e+01	0.810000	8.494662e-02	0.120000	0.440000	0.090000	0.220000	0.080000	0.270000	8.642002e+00	0.560000	0.230000	8.578159e-01	0.410024	0.158101	0.059784	0.526784	0.235965	0.555186	0.400000	1.682746e+00	0.070000	7.686288e+01	0.720000	8.494662e-02	0.180000	0.510000	0.090000	0.230000	0.040000	0.210000	8.138731e+00	0.540000	0.280000	8.928241e-01	0.430162	0.148528	0.035037	0.498139	0.169597	0.478554	0.360000	1.584750e+00	0.000000	7.841561e+01	0.830000
675000	0.370000	1.682746e+00	0.000000	7.920370e+01	0.710000	8.580034e-02	0.150000	0.380000	0.120000	0.220000	0.100000	0.280000	8.220527e+00	0.590000	0.290000	8.664371e-01	0.412599	0.158685	0.059677	0.525922	0.235249	0.555371	0.400000	1.682746e+00	0.100000	7.763536e+01	0.680000	8.580034e-02	0.180000	0.410000	0.130000	0.210000	0.020000	0.320000	8.303144e+00	0.580000	0.290000	8.928241e-01	0.427722	0.147580	0.034826	0.498585	0.170326	0.479591	0.340000	1.600677e+00	0.000000	7.920370e+01	0.830000
680000	0.370000	1.682746e+00	0.000000	7.999971e+01	0.710000	8.580034e-02	0.170000	0.480000	0.120000	0.190000	0.030000	0.290000	8.816582e+00	0.560000	0.240000	8.664371e-01	0.414781	0.158896	0.059691	0.525155	0.234963	0.556500	0.200000	1.666002e+00	0.100000	7.763536e+01	0.680000	8.580034e-02	0.170000	0.530000	0.180000	0.180000	0.070000	0.240000	7.977573e+00	0.630000	0.240000	8.839403e-01	0.425531	0.146670	0.034591	0.498151	0.169941	0.479939	0.340000	1.600677e+00	0.000000	7.920370e+01	0.800000
685000	0.260000	1.699657e+00	0.000000	7.999971e+01	0.700000	8.666265e-02	0.150000	0.400000	0.130000	0.240000	0.080000	0.240000	8.220527e+00	0.560000	0.350000	8.839403e-01	0.416838	0.159250	0.059411	0.524475	0.234062	0.556098	0.200000	1.666002e+00	0.100000	7.763536e+01	0.680000	8.580034e-02	0.240000	0.420000	0.090000	0.280000	0.060000	0.280000	8.138731e+00	0.610000	0.330000	8.839403e-01	0.423931	0.145609	0.034340	0.495991	0.168974	0.480268	0.300000	1.616764e+00	0.000000	7.920370e+01	0.800000
690000	0.260000	1.699657e+00	0.000000	8.080372e+01	0.700000	8.666265e-02	0.100000	0.360000	0.110000	0.200000	0.050000	0.220000	8.138731e+00	0.540000	0.290000	8.928241e-01	0.417423	0.158504	0.059037	0.522560	0.232736	0.555595	0.370000	1.682746e+00	0.290000	7.686288e+01	0.800000	8.666265e-02	0.100000	0.400000	0.110000	0.170000	0.030000	0.250000	7.898195e+00	0.560000	0.250000	8.751450e-01	0.423165	0.144631	0.034094	0.493641	0.167958	0.479919	0.300000	1.616764e+00	0.000000	7.999971e+01	0.800000
695000	0.240000	1.682746e+00	0.000000	8.080372e+01	0.700000	8.666265e-02	0.210000	0.380000	0.100000	0.270000	0.020000	0.190000	7.898195e+00	0.470000	0.300000	8.928241e-01	0.417875	0.157593	0.058618	0.519821	0.231434	0.556530	0.370000	1.682746e+00	0.290000	7.686288e+01	0.800000	8.666265e-02	0.180000	0.430000	0.150000	0.220000	0.070000	0.260000	7.664768e+00	0.590000	0.260000	8.928241e-01	0.424574	0.144035	0.033853	0.491585	0.166774	0.478035	0.370000	1.633013e+00	0.000000	7.999971e+01	0.810000
700000	0.240000	1.682746e+00	0.000000	8.080372e+01	0.720000	8.753363e-02	0.190000	0.390000	0.100000	0.190000	0.030000	0.330000	8.138731e+00	0.520000	0.300000	9.017971e-01	0.420076	0.157234	0.058247	0.518101	0.229962	0.554884	0.360000	1.699657e+00	0.010000	7.763536e+01	0.800000	8.666265e-02	0.170000	0.350000	0.110000	0.220000	0.060000	0.260000	7.512996e+00	0.450000	0.190000	8.751450e-01	0.424984	0.143902	0.033626	0.490817	0.165625	0.475627	0.370000	1.633013e+00	0.000000	8.080372e+01	0.810000
705000	0.240000	1.682746e+00	0.000000	8.161581e+01	0.720000	8.753363e-02	0.120000	0.380000	0.070000	0.170000	0.030000	0.190000	7.977573e+00	0.570000	0.210000	9.017971e-01	0.421495	0.156834	0.057851	0.516360	0.228629	0.553823	0.360000	1.699657e+00	0.010000	7.763536e+01	0.780000	8.753363e-02	0.090000	0.410000	0.090000	0.160000	0.030000	0.320000	7.977573e+00	0.610000	0.250000	8.664371e-01	0.426823	0.143624	0.033411	0.489277	0.164586	0.474167	0.290000	1.649425e+00	0.000000	8.080372e+01	0.710000
710000	0.310000	1.699657e+00	0.000000	8.161581e+01	0.720000	8.753363e-02	0.130000	0.460000	0.050000	0.200000	0.050000	0.240000	7.898195e+00	0.490000	0.280000	9.200146e-01	0.423720	0.156832	0.057464	0.515029	0.227130	0.551414	0.400000	1.716739e+00	0.000000	7.841561e+01	0.780000	8.753363e-02	0.160000	0.390000	0.090000	0.170000	0.060000	0.160000	8.556013e+00	0.510000	0.170000	8.492805e-01	0.429034	0.143090	0.033195	0.486992	0.163493	0.473679	0.270000	1.666002e+00	0.000000	8.080372e+01	0.710000
715000	0.310000	1.699657e+00	0.000000	8.243606e+01	0.740000	8.841335e-02	0.140000	0.360000	0.090000	0.180000	0.070000	0.270000	8.057749e+00	0.540000	0.290000	9.292609e-01	0.424389	0.156285	0.057068	0.513272	0.225680	0.549629	0.380000	1.733993e+00	0.000000	7.841561e+01	0.840000	8.841335e-02	0.190000	0.400000	0.070000	0.220000	0.030000	0.270000	8.816582e+00	0.550000	0.370000	8.578159e-01	0.431448	0.142558	0.032992	0.484821	0.162392	0.472727	0.270000	1.666002e+00	0.000000	8.161581e+01	0.710000
720000	0.300000	1.716739e+00	0.000000	8.243606e+01	0.740000	8.841335e-02	0.210000	0.410000	0.110000	0.180000	0.050000	0.220000	8.386592e+00	0.550000	0.190000	9.292609e-01	0.423975	0.155856	0.056693	0.513113	0.224164	0.546388	0.380000	1.733993e+00	0.000000	7.841561e+01	0.840000	8.841335e-02	0.130000	0.290000	0.080000	0.200000	0.040000	0.240000	8.728855e+00	0.520000	0.230000	8.578159e-01	0.432780	0.141835	0.032768	0.482554	0.161463	0.473182	0.270000	1.682746e+00	0.000000	8.161581e+01	0.660000
725000	0.270000	1.733993e+00	0.000000	8.326456e+01	0.750000	8.930192e-02	0.220000	0.430000	0.100000	0.220000	0.080000	0.230000	8.386592e+00	0.600000	0.260000	9.386001e-01	0.424243	0.155376	0.056307	0.511776	0.222632	0.543190	0.190000	1.716739e+00	0.000000	7.920370e+01	0.840000	8.841335e-02	0.070000	0.350000	0.100000	0.170000	0.080000	0.260000	8.642002e+00	0.540000	0.250000	8.408300e-01	0.432760	0.140974	0.032551	0.479957	0.160596	0.474988	0.270000	1.682746e+00	0.000000	8.243606e+01	0.660000
730000	0.270000	1.733993e+00	0.000000	8.326456e+01	0.750000	8.930192e-02	0.170000	0.360000	0.070000	0.280000	0.040000	0.240000	8.386592e+00	0.560000	0.230000	9.386001e-01	0.424624	0.155296	0.055946	0.511447	0.221366	0.541058	0.190000	1.716739e+00	0.000000	7.920370e+01	0.800000	8.930192e-02	0.170000	0.460000	0.080000	0.220000	0.020000	0.250000	7.977573e+00	0.480000	0.330000	8.492805e-01	0.433421	0.140138	0.032325	0.477224	0.159696	0.477151	0.320000	1.699657e+00	0.000000	8.243606e+01	0.780000
735000	0.340000	1.751420e+00	0.000000	8.326456e+01	0.800000	9.019942e-02	0.170000	0.390000	0.140000	0.280000	0.060000	0.240000	8.138731e+00	0.610000	0.240000	9.200146e-01	0.424036	0.154937	0.055614	0.511545	0.220380	0.539361	0.360000	1.733993e+00	0.000000	7.920370e+01	0.800000	8.930192e-02	0.170000	0.450000	0.090000	0.260000	0.070000	0.260000	7.898195e+00	0.570000	0.240000	8.408300e-01	0.433250	0.139252	0.032112	0.474969	0.158976	0.478679	0.320000	1.699657e+00	0.000000	8.243606e+01	0.780000
740000	0.340000	1.751420e+00	0.000000	8.410138e+01	0.800000	9.019942e-02	0.130000	0.400000	0.100000	0.250000	0.030000	0.300000	8.057749e+00	0.600000	0.240000	9.108603e-01	0.422398	0.154198	0.055296	0.512306	0.219879	0.538118	0.360000	1.733993e+00	0.000000	7.999971e+01	0.810000	9.019942e-02	0.120000	0.410000	0.090000	0.260000	0.020000	0.190000	7.819607e+00	0.600000	0.240000	8.408300e-01	0.431944	0.138578	0.031951	0.474114	0.158799	0.479913	0.260000	1.716739e+00	0.000000	8.326456e+01	0.780000
745000	0.290000	1.769022e+00	0.000000	8.410138e+01	0.800000	9.019942e-02	0.100000	0.420000	0.100000	0.190000	0.090000	0.190000	7.977573e+00	0.640000	0.330000	9.108603e-01	0.420975	0.153550	0.055014	0.512800	0.219510	0.537368	0.350000	1.751420e+00	0.000000	7.999971e+01	0.810000	9.019942e-02	0.220000	0.490000	0.170000	0.190000	0.050000	0.230000	7.588502e+00	0.510000	0.300000	8.578159e-01	0.430928	0.137677	0.031745	0.472348	0.158520	0.481933	0.260000	1.716739e+00	0.000000	8.326456e+01	0.670000
750000	0.290000	1.769022e+00	0.000000	8.494662e+01	0.840000	9.110594e-02	0.120000	0.380000	0.140000	0.220000	0.050000	0.280000	8.556013e+00	0.560000	0.270000	9.292609e-01	0.420049	0.153327	0.054707	0.513796	0.218776	0.535527	0.350000	1.751420e+00	0.000000	7.999971e+01	0.810000	9.019942e-02	0.150000	0.290000	0.080000	0.200000	0.050000	0.220000	7.664768e+00	0.620000	0.280000	8.664371e-01	0.430024	0.136863	0.031575	0.470938	0.158225	0.483714	0.240000	1.699657e+00	0.000000	8.410138e+01	0.670000
755000	0.320000	1.786801e+00	0.000000	8.494662e+01	0.840000	9.110594e-02	0.120000	0.400000	0.110000	0.180000	0.090000	0.270000	8.220527e+00	0.540000	0.250000	9.200146e-01	0.418660	0.152765	0.054491	0.515010	0.219277	0.535479	0.360000	1.769022e+00	0.000000	8.080372e+01	0.610000	9.110594e-02	0.090000	0.420000	0.030000	0.110000	0.060000	0.300000	8.220527e+00	0.490000	0.230000	8.492805e-01	0.429956	0.136424	0.031517	0.470168	0.158287	0.485045	0.240000	1.699657e+00	0.000000	8.410138e+01	0.670000
760000	0.270000	1.804758e+00	0.000000	8.494662e+01	0.810000	9.202157e-02	0.160000	0.400000	0.100000	0.140000	0.050000	0.250000	8.220527e+00	0.580000	0.270000	9.292609e-01	0.416309	0.151894	0.054248	0.516430	0.221081	0.536845	0.360000	1.769022e+00	0.000000	8.080372e+01	0.610000	9.110594e-02	0.090000	0.390000	0.140000	0.150000	0.060000	0.210000	7.664768e+00	0.610000	0.270000	8.492805e-01	0.431601	0.136641	0.031610	0.469696	0.158489	0.486442	0.300000	1.716739e+00	0.000000	8.410138e+01	0.720000
765000	0.270000	1.804758e+00	0.000000	8.580034e+01	0.810000	9.202157e-02	0.130000	0.410000	0.080000	0.220000	0.040000	0.240000	8.386592e+00	0.530000	0.300000	9.292609e-01	0.414901	0.151338	0.054030	0.517556	0.221676	0.536987	0.260000	1.786801e+00	0.000000	8.161581e+01	0.710000	9.202157e-02	0.150000	0.400000	0.070000	0.260000	0.040000	0.200000	7.588502e+00	0.500000	0.360000	8.578159e-01	0.431879	0.137408	0.032089	0.470798	0.159995	0.487954	0.300000	1.716739e+00	0.000000	8.494662e+01	0.720000
770000	0.330000	1.822897e+00	0.000000	8.580034e+01	0.810000	9.202157e-02	0.150000	0.340000	0.110000	0.210000	0.050000	0.330000	8.057749e+00	0.520000	0.230000	9.292609e-01	0.415400	0.150861	0.053756	0.516738	0.220923	0.537111	0.260000	1.786801e+00	0.000000	8.161581e+01	0.710000	9.202157e-02	0.150000	0.430000	0.110000	0.190000	0.090000	0.320000	7.741800e+00	0.540000	0.270000	8.578159e-01	0.432883	0.138500	0.032546	0.471826	0.161124	0.488868	0.240000	1.699657e+00	0.000000	8.494662e+01	0.720000
775000	0.330000	1.822897e+00	0.000000	8.580034e+01	0.660000	9.294640e-02	0.190000	0.420000	0.130000	0.200000	0.030000	0.310000	7.977573e+00	0.530000	0.250000	9.200146e-01	0.416311	0.150347	0.053483	0.514837	0.220006	0.538153	0.240000	1.769022e+00	0.000000	8.243606e+01	0.710000	9.202157e-02	0.210000	0.390000	0.080000	0.270000	0.050000	0.220000	7.819607e+00	0.590000	0.230000	8.492805e-01	0.434130	0.139276	0.033015	0.472486	0.162016	0.489891	0.300000	1.716739e+00	0.000000	8.580034e+01	0.780000
780000	0.230000	1.804758e+00	0.000000	8.666265e+01	0.660000	9.294640e-02	0.150000	0.500000	0.110000	0.140000	0.020000	0.200000	7.898195e+00	0.510000	0.310000	9.386001e-01	0.415739	0.149664	0.053182	0.513799	0.219618	0.539088	0.240000	1.769022e+00	0.000000	8.243606e+01	0.740000	9.294640e-02	0.200000	0.440000	0.070000	0.200000	0.050000	0.330000	7.741800e+00	0.560000	0.300000	8.492805e-01	0.435500	0.140590	0.033455	0.473606	0.162631	0.490032	0.300000	1.716739e+00	0.000000	8.580034e+01	0.780000
785000	0.230000	1.804758e+00	0.000000	8.666265e+01	0.690000	9.388053e-02	0.230000	0.340000	0.090000	0.160000	0.070000	0.260000	8.138731e+00	0.570000	0.360000	9.386001e-01	0.414165	0.148865	0.052913	0.513813	0.220379	0.540362	0.380000	1.786801e+00	0.000000	8.243606e+01	0.740000	9.294640e-02	0.200000	0.500000	0.140000	0.260000	0.080000	0.270000	7.977573e+00	0.490000	0.340000	8.664371e-01	0.438062	0.143625	0.035046	0.475385	0.164215	0.490965	0.210000	1.699657e+00	0.000000	8.580034e+01	0.860000
790000	0.250000	1.786801e+00	0.000000	8.753363e+01	0.690000	9.388053e-02	0.210000	0.410000	0.130000	0.240000	0.060000	0.240000	8.220527e+00	0.550000	0.220000	9.200146e-01	0.412877	0.148137	0.052651	0.513005	0.220141	0.541193	0.330000	1.804758e+00	0.000000	8.326456e+01	0.810000	9.388053e-02	0.150000	0.460000	0.090000	0.150000	0.050000	0.220000	7.898195e+00	0.450000	0.180000	8.578159e-01	0.439066	0.144413	0.035790	0.476218	0.165620	0.492570	0.210000	1.699657e+00	0.000000	8.666265e+01	0.860000
795000	0.290000	1.804758e+00	0.000000	8.753363e+01	0.750000	9.482404e-02	0.140000	0.480000	0.100000	0.270000	0.070000	0.250000	8.303144e+00	0.600000	0.230000	9.108603e-01	0.412503	0.148040	0.052388	0.513384	0.219465	0.539679	0.330000	1.804758e+00	0.000000	8.326456e+01	0.810000	9.388053e-02	0.120000	0.380000	0.130000	0.230000	0.030000	0.290000	8.220527e+00	0.580000	0.280000	8.751450e-01	0.440894	0.146987	0.038371	0.478235	0.168565	0.494852	0.300000	1.716739e+00	0.000000	8.666265e+01	0.700000
800000	0.290000	1.804758e+00	0.000000	8.753363e+01	0.750000	9.482404e-02	0.130000	0.420000	0.220000	0.200000	0.020000	0.160000	8.556013e+00	0.660000	0.340000	9.108603e-01	0.414208	0.148371	0.052106	0.512775	0.218268	0.537640	0.290000	1.822897e+00	0.000000	8.410138e+01	0.770000	9.482404e-02	0.110000	0.360000	0.100000	0.220000	0.010000	0.220000	8.303144e+00	0.540000	0.230000	8.664371e-01	0.441581	0.148008	0.039058	0.479565	0.169893	0.495810	0.300000	1.716739e+00	0.000000	8.666265e+01	0.700000
805000	0.350000	1.822897e+00	0.000000	8.841335e+01	0.750000	9.482404e-02	0.110000	0.350000	0.220000	0.200000	0.080000	0.350000	8.303144e+00	0.510000	0.200000	9.017971e-01	0.415208	0.147891	0.051786	0.511523	0.217155	0.536473	0.290000	1.822897e+00	0.000000	8.410138e+01	0.770000	9.482404e-02	0.170000	0.450000	0.130000	0.260000	0.060000	0.230000	8.057749e+00	0.560000	0.250000	8.664371e-01	0.443308	0.149889	0.039372	0.480810	0.170198	0.495553	0.190000	1.699657e+00	0.000000	8.753363e+01	0.700000
810000	0.350000	1.822897e+00	0.000000	8.841335e+01	0.700000	9.577704e-02	0.160000	0.420000	0.100000	0.140000	0.040000	0.290000	8.556013e+00	0.450000	0.190000	9.017971e-01	0.417474	0.147252	0.051477	0.509092	0.216115	0.537455	0.310000	1.841217e+00	0.000000	8.494662e+01	0.770000	9.482404e-02	0.130000	0.430000	0.080000	0.230000	0.050000	0.310000	8.470879e+00	0.580000	0.230000	8.664371e-01	0.444284	0.150851	0.040159	0.481630	0.171761	0.497316	0.190000	1.699657e+00	0.000000	8.753363e+01	0.750000
815000	0.340000	1.841217e+00	0.000000	8.930192e+01	0.700000	9.577704e-02	0.140000	0.410000	0.100000	0.170000	0.040000	0.230000	8.470879e+00	0.480000	0.350000	9.200146e-01	0.416560	0.146397	0.051170	0.507369	0.215356	0.538786	0.310000	1.841217e+00	0.000000	8.494662e+01	0.730000	9.577704e-02	0.200000	0.430000	0.090000	0.280000	0.040000	0.230000	8.642002e+00	0.540000	0.320000	8.751450e-01	0.443671	0.150855	0.040487	0.483257	0.174072	0.498967	0.320000	1.716739e+00	0.000000	8.841335e+01	0.750000
820000	0.340000	1.841217e+00	0.000000	8.930192e+01	0.770000	9.673962e-02	0.120000	0.390000	0.100000	0.220000	0.040000	0.330000	8.386592e+00	0.540000	0.260000	9.292609e-01	0.414701	0.145611	0.050879	0.506890	0.215545	0.540108	0.270000	1.859721e+00	0.000000	8.494662e+01	0.730000	9.577704e-02	0.170000	0.370000	0.150000	0.150000	0.090000	0.240000	8.728855e+00	0.520000	0.210000	8.751450e-01	0.442071	0.150394	0.040502	0.484987	0.176647	0.500885	0.320000	1.716739e+00	0.000000	8.841335e+01	0.740000
825000	0.280000	1.859721e+00	0.000000	8.930192e+01	0.770000	9.673962e-02	0.120000	0.470000	0.100000	0.150000	0.010000	0.270000	8.470879e+00	0.510000	0.270000	9.292609e-01	0.413104	0.144939	0.050706	0.507490	0.216135	0.540796	0.270000	1.859721e+00	0.000000	8.580034e+01	0.770000	9.673962e-02	0.150000	0.460000	0.120000	0.190000	0.040000	0.310000	8.905190e+00	0.540000	0.240000	8.578159e-01	0.440572	0.149851	0.040502	0.486596	0.178749	0.502541	0.320000	1.733993e+00	0.000000	8.930192e+01	0.740000
830000	0.280000	1.859721e+00	0.060000	9.019942e+01	0.770000	9.673962e-02	0.160000	0.440000	0.090000	0.240000	0.060000	0.220000	8.220527e+00	0.530000	0.290000	9.480332e-01	0.410889	0.144131	0.050415	0.508098	0.216677	0.541667	0.270000	1.878412e+00	0.000000	8.580034e+01	0.770000	9.673962e-02	0.180000	0.330000	0.110000	0.240000	0.020000	0.270000	8.642002e+00	0.470000	0.270000	8.664371e-01	0.439209	0.149587	0.040515	0.488044	0.180678	0.503813	0.320000	1.733993e+00	0.000000	8.930192e+01	0.740000
835000	0.280000	1.878412e+00	0.060000	9.019942e+01	0.820000	9.771187e-02	0.160000	0.420000	0.110000	0.130000	0.050000	0.280000	8.303144e+00	0.500000	0.260000	9.575611e-01	0.408901	0.143469	0.050139	0.509512	0.216400	0.540481	0.270000	1.878412e+00	0.000000	8.580034e+01	0.770000	9.673962e-02	0.110000	0.410000	0.120000	0.200000	0.040000	0.290000	8.728855e+00	0.530000	0.280000	8.664371e-01	0.437239	0.148902	0.040331	0.489214	0.180796	0.503182	0.290000	1.751420e+00	0.000000	9.019942e+01	0.720000
840000	0.280000	1.878412e+00	0.340000	8.930192e+01	0.820000	9.771187e-02	0.160000	0.400000	0.180000	0.240000	0.080000	0.240000	8.138731e+00	0.520000	0.220000	9.386001e-01	0.407087	0.142771	0.049862	0.510460	0.215643	0.538702	0.300000	1.897290e+00	0.000000	8.666265e+01	0.790000	9.771187e-02	0.150000	0.470000	0.140000	0.170000	0.070000	0.230000	7.977573e+00	0.570000	0.190000	8.492805e-01	0.434912	0.148263	0.040112	0.490889	0.180537	0.501862	0.350000	1.769022e+00	0.000000	9.019942e+01	0.720000
845000	0.300000	1.897290e+00	0.340000	8.930192e+01	0.820000	9.771187e-02	0.180000	0.440000	0.150000	0.250000	0.080000	0.160000	8.386592e+00	0.550000	0.290000	9.480332e-01	0.405422	0.142212	0.049600	0.511509	0.214927	0.536987	0.300000	1.897290e+00	0.000000	8.666265e+01	0.790000	9.771187e-02	0.180000	0.490000	0.090000	0.170000	0.060000	0.160000	7.588502e+00	0.440000	0.330000	8.578159e-01	0.432614	0.147475	0.039888	0.492582	0.180085	0.500282	0.350000	1.769022e+00	0.000000	9.019942e+01	0.730000
850000	0.300000	1.897290e+00	0.340000	8.930192e+01	0.790000	9.869389e-02	0.220000	0.480000	0.100000	0.210000	0.070000	0.280000	8.642002e+00	0.460000	0.240000	9.386001e-01	0.403461	0.141498	0.049348	0.512626	0.215073	0.536470	0.260000	1.916358e+00	0.000000	8.666265e+01	0.790000	9.771187e-02	0.130000	0.390000	0.110000	0.240000	0.020000	0.320000	7.977573e+00	0.600000	0.330000	8.751450e-01	0.430469	0.146737	0.039677	0.493505	0.180162	0.500063	0.270000	1.786801e+00	0.000000	9.110594e+01	0.730000
855000	0.270000	1.916358e+00	0.150000	9.019942e+01	0.790000	9.869389e-02	0.090000	0.440000	0.100000	0.190000	0.030000	0.270000	8.386592e+00	0.520000	0.220000	9.200146e-01	0.401239	0.140710	0.049071	0.512606	0.215195	0.536927	0.290000	1.935618e+00	0.000000	8.753363e+01	0.830000	9.869389e-02	0.160000	0.420000	0.120000	0.260000	0.040000	0.190000	7.898195e+00	0.500000	0.270000	8.839403e-01	0.428095	0.145926	0.039457	0.493624	0.180218	0.500473	0.270000	1.786801e+00	0.000000	9.110594e+01	0.730000
860000	0.270000	1.916358e+00	0.150000	9.019942e+01	0.780000	9.968578e-02	0.110000	0.420000	0.110000	0.170000	0.030000	0.250000	8.303144e+00	0.480000	0.230000	9.017971e-01	0.399140	0.139977	0.048829	0.513955	0.216952	0.537960	0.290000	1.935618e+00	0.000000	8.753363e+01	0.830000	9.869389e-02	0.100000	0.420000	0.080000	0.150000	0.020000	0.270000	7.977573e+00	0.600000	0.250000	8.839403e-01	0.425965	0.145098	0.039224	0.493574	0.179457	0.499477	0.250000	1.769022e+00	0.000000	9.110594e+01	0.800000
865000	0.250000	1.897290e+00	0.150000	9.019942e+01	0.780000	9.968578e-02	0.140000	0.330000	0.160000	0.210000	0.040000	0.200000	8.556013e+00	0.580000	0.250000	8.928241e-01	0.396955	0.139206	0.048570	0.515603	0.219189	0.539369	0.290000	1.955071e+00	0.310000	8.666265e+01	0.760000	9.968578e-02	0.140000	0.390000	0.170000	0.190000	0.080000	0.240000	7.819607e+00	0.520000	0.250000	8.839403e-01	0.424029	0.144298	0.038995	0.493929	0.178902	0.498103	0.400000	1.786801e+00	0.100000	9.202157e+01	0.800000
870000	0.250000	1.897290e+00	0.100000	9.110594e+01	0.720000	1.006876e-01	0.140000	0.420000	0.150000	0.150000	0.060000	0.240000	8.138731e+00	0.570000	0.250000	8.928241e-01	0.394804	0.138500	0.048294	0.516800	0.219362	0.538842	0.290000	1.955071e+00	0.310000	8.666265e+01	0.760000	9.968578e-02	0.130000	0.390000	0.060000	0.180000	0.000000	0.360000	7.512996e+00	0.580000	0.310000	8.928241e-01	0.422148	0.143503	0.038779	0.492896	0.177999	0.496755	0.400000	1.786801e+00	0.100000	9.202157e+01	0.690000
875000	0.280000	1.916358e+00	0.100000	9.110594e+01	0.720000	1.006876e-01	0.140000	0.390000	0.100000	0.200000	0.040000	0.240000	7.898195e+00	0.490000	0.210000	8.751450e-01	0.392653	0.137736	0.048052	0.517875	0.220912	0.540174	0.190000	1.935618e+00	0.140000	8.753363e+01	0.760000	9.968578e-02	0.180000	0.460000	0.130000	0.250000	0.100000	0.320000	7.364228e+00	0.580000	0.260000	9.108603e-01	0.420556	0.142813	0.038569	0.492817	0.177597	0.496276	0.400000	1.786801e+00	0.000000	9.294640e+01	0.690000
880000	0.220000	1.897290e+00	0.100000	9.202157e+01	0.720000	1.006876e-01	0.120000	0.390000	0.110000	0.180000	0.070000	0.250000	7.898195e+00	0.520000	0.300000	8.751450e-01	0.390674	0.136972	0.047805	0.518503	0.221805	0.541025	0.190000	1.935618e+00	0.140000	8.753363e+01	0.790000	1.006876e-01	0.150000	0.370000	0.100000	0.240000	0.080000	0.230000	7.512996e+00	0.540000	0.290000	9.108603e-01	0.420310	0.142686	0.038447	0.493296	0.177071	0.495287	0.270000	1.804758e+00	0.000000	9.294640e+01	0.690000
885000	0.220000	1.897290e+00	0.100000	9.202157e+01	0.730000	1.016996e-01	0.100000	0.450000	0.050000	0.190000	0.010000	0.250000	7.977573e+00	0.550000	0.220000	8.664371e-01	0.388782	0.136264	0.047594	0.519124	0.222792	0.541796	0.270000	1.955071e+00	0.010000	8.841335e+01	0.790000	1.006876e-01	0.210000	0.470000	0.080000	0.210000	0.050000	0.270000	8.138731e+00	0.600000	0.380000	9.200146e-01	0.420822	0.143163	0.038457	0.493792	0.176911	0.494861	0.280000	1.822897e+00	0.040000	9.388053e+01	0.690000
890000	0.310000	1.916358e+00	0.100000	9.202157e+01	0.730000	1.016996e-01	0.090000	0.360000	0.040000	0.200000	0.060000	0.270000	7.977573e+00	0.510000	0.280000	8.664371e-01	0.387206	0.135632	0.047368	0.519627	0.222809	0.541490	0.270000	1.955071e+00	0.010000	8.841335e+01	0.730000	1.016996e-01	0.090000	0.450000	0.070000	0.280000	0.040000	0.310000	8.220527e+00	0.530000	0.280000	9.200146e-01	0.422183	0.143431	0.038340	0.493394	0.176197	0.494125	0.280000	1.822897e+00	0.040000	9.388053e+01	0.690000
895000	0.310000	1.916358e+00	0.090000	9.294640e+01	0.750000	1.027217e-01	0.130000	0.410000	0.160000	0.210000	0.050000	0.250000	8.386592e+00	0.560000	0.240000	8.578159e-01	0.385538	0.135047	0.047123	0.520467	0.222194	0.540157	0.290000	1.974720e+00	0.000000	8.930192e+01	0.730000	1.016996e-01	0.110000	0.360000	0.090000	0.150000	0.080000	0.230000	8.303144e+00	0.590000	0.220000	9.108603e-01	0.422393	0.143363	0.038148	0.493126	0.175377	0.492269	0.340000	1.841217e+00	0.040000	9.388053e+01	0.710000
900000	0.260000	1.935618e+00	0.090000	9.294640e+01	0.750000	1.027217e-01	0.180000	0.410000	0.020000	0.180000	0.030000	0.210000	7.977573e+00	0.590000	0.260000	8.751450e-01	0.383721	0.134365	0.046891	0.521443	0.223090	0.540548	0.290000	1.974720e+00	0.000000	8.930192e+01	0.730000	1.016996e-01	0.150000	0.370000	0.070000	0.220000	0.020000	0.220000	8.138731e+00	0.600000	0.310000	9.292609e-01	0.422237	0.143345	0.037973	0.493619	0.174752	0.490762	0.340000	1.841217e+00	0.290000	9.294640e+01	0.710000
905000	0.260000	1.935618e+00	0.230000	9.388053e+01	0.760000	1.037540e-01	0.130000	0.360000	0.090000	0.200000	0.040000	0.210000	7.898195e+00	0.430000	0.230000	8.664371e-01	0.382126	0.133682	0.046657	0.521394	0.222696	0.540062	0.230000	1.955071e+00	0.000000	8.930192e+01	0.770000	1.027217e-01	0.150000	0.450000	0.090000	0.160000	0.050000	0.260000	8.138731e+00	0.520000	0.250000	9.200146e-01	0.421120	0.142808	0.037788	0.493622	0.174240	0.489935	0.310000	1.859721e+00	0.290000	9.294640e+01	0.720000
910000	0.320000	1.955071e+00	0.230000	9.388053e+01	0.760000	1.037540e-01	0.140000	0.370000	0.070000	0.210000	0.110000	0.220000	7.898195e+00	0.530000	0.380000	8.664371e-01	0.380342	0.132985	0.046402	0.521076	0.222465	0.540463	0.230000	1.955071e+00	0.040000	9.019942e+01	0.770000	1.027217e-01	0.090000	0.430000	0.070000	0.250000	0.020000	0.140000	7.819607e+00	0.550000	0.160000	9.200146e-01	0.419467	0.142275	0.037604	0.494554	0.173899	0.488885	0.310000	1.859721e+00	0.290000	9.294640e+01	0.720000
915000	0.320000	1.955071e+00	0.230000	9.388053e+01	0.740000	1.047968e-01	0.200000	0.340000	0.120000	0.220000	0.050000	0.260000	8.470879e+00	0.480000	0.270000	8.751450e-01	0.378926	0.132525	0.046180	0.521461	0.222113	0.539661	0.260000	1.974720e+00	0.040000	9.019942e+01	0.770000	1.037540e-01	0.210000	0.410000	0.040000	0.200000	0.040000	0.300000	7.898195e+00	0.630000	0.290000	9.386001e-01	0.418052	0.141659	0.037463	0.495453	0.174222	0.488814	0.240000	1.841217e+00	0.020000	9.388053e+01	0.600000
920000	0.280000	1.974720e+00	0.000000	9.482404e+01	0.740000	1.047968e-01	0.170000	0.390000	0.110000	0.260000	0.030000	0.220000	8.057749e+00	0.570000	0.300000	8.928241e-01	0.377539	0.132089	0.046015	0.522571	0.223048	0.540061	0.260000	1.974720e+00	0.060000	9.110594e+01	0.770000	1.037540e-01	0.210000	0.330000	0.090000	0.200000	0.100000	0.280000	8.138731e+00	0.600000	0.240000	9.292609e-01	0.416364	0.141005	0.037334	0.496378	0.175832	0.490342	0.240000	1.841217e+00	0.020000	9.388053e+01	0.600000
925000	0.280000	1.974720e+00	0.000000	9.482404e+01	0.740000	1.047968e-01	0.120000	0.450000	0.130000	0.220000	0.050000	0.300000	7.977573e+00	0.540000	0.240000	8.839403e-01	0.376911	0.131653	0.045784	0.522763	0.222484	0.538918	0.280000	1.994566e+00	0.060000	9.110594e+01	0.680000	1.047968e-01	0.110000	0.420000	0.140000	0.230000	0.070000	0.210000	8.057749e+00	0.510000	0.280000	9.292609e-01	0.415089	0.140504	0.037196	0.497020	0.176095	0.490556	0.350000	1.859721e+00	0.040000	9.482404e+01	0.600000
930000	0.280000	1.994566e+00	0.120000	9.577704e+01	0.670000	1.058500e-01	0.130000	0.440000	0.090000	0.270000	0.010000	0.250000	7.588502e+00	0.570000	0.390000	8.839403e-01	0.375597	0.131066	0.045544	0.522183	0.222183	0.539095	0.260000	2.014612e+00	0.060000	9.110594e+01	0.680000	1.047968e-01	0.120000	0.370000	0.150000	0.170000	0.010000	0.280000	8.220527e+00	0.560000	0.240000	9.292609e-01	0.413446	0.139913	0.037031	0.497994	0.176085	0.489950	0.250000	1.841217e+00	0.040000	9.482404e+01	0.680000
935000	0.280000	1.994566e+00	0.120000	9.577704e+01	0.670000	1.058500e-01	0.110000	0.490000	0.140000	0.140000	0.020000	0.270000	8.057749e+00	0.570000	0.270000	8.839403e-01	0.373983	0.130410	0.045322	0.522037	0.222198	0.539557	0.260000	2.014612e+00	0.000000	9.202157e+01	0.710000	1.058500e-01	0.160000	0.390000	0.120000	0.210000	0.020000	0.290000	7.819607e+00	0.480000	0.330000	9.386001e-01	0.411771	0.139395	0.036854	0.498542	0.175845	0.489510	0.250000	1.841217e+00	0.040000	9.482404e+01	0.680000
940000	0.190000	1.974720e+00	0.120000	9.577704e+01	0.730000	1.069138e-01	0.160000	0.380000	0.070000	0.220000	0.050000	0.250000	7.741800e+00	0.540000	0.260000	9.017971e-01	0.373068	0.129803	0.045075	0.520700	0.221215	0.538595	0.260000	2.014612e+00	0.000000	9.202157e+01	0.710000	1.058500e-01	0.170000	0.390000	0.120000	0.200000	0.050000	0.240000	7.741800e+00	0.510000	0.270000	9.386001e-01	0.410862	0.138739	0.036679	0.497415	0.175548	0.490935	0.350000	1.859721e+00	0.080000	9.577704e+01	0.710000
945000	0.200000	1.955071e+00	0.280000	9.482404e+01	0.730000	1.069138e-01	0.140000	0.420000	0.070000	0.200000	0.040000	0.270000	7.977573e+00	0.480000	0.270000	9.108603e-01	0.372080	0.129150	0.044836	0.519432	0.220122	0.537324	0.240000	1.994566e+00	0.000000	9.294640e+01	0.710000	1.058500e-01	0.210000	0.400000	0.090000	0.170000	0.090000	0.310000	7.819607e+00	0.510000	0.290000	9.386001e-01	0.410301	0.138573	0.036598	0.497754	0.175835	0.491229	0.350000	1.859721e+00	0.080000	9.577704e+01	0.710000
950000	0.200000	1.955071e+00	0.280000	9.482404e+01	0.730000	1.069138e-01	0.190000	0.500000	0.150000	0.210000	0.030000	0.260000	7.977573e+00	0.500000	0.280000	9.292609e-01	0.371295	0.128510	0.044603	0.517583	0.219064	0.537125	0.320000	2.014612e+00	0.000000	9.294640e+01	0.640000	1.069138e-01	0.150000	0.450000	0.130000	0.210000	0.120000	0.170000	7.898195e+00	0.620000	0.250000	9.292609e-01	0.410526	0.138840	0.036694	0.498410	0.176482	0.491808	0.300000	1.878412e+00	0.000000	9.673962e+01	0.720000
955000	0.310000	1.974720e+00	0.140000	9.577704e+01	0.710000	1.079883e-01	0.100000	0.440000	0.110000	0.220000	0.050000	0.280000	8.220527e+00	0.640000	0.300000	9.386001e-01	0.371134	0.127866	0.044380	0.515382	0.218166	0.538384	0.320000	2.014612e+00	0.000000	9.294640e+01	0.640000	1.069138e-01	0.180000	0.430000	0.090000	0.180000	0.040000	0.290000	8.138731e+00	0.500000	0.340000	9.292609e-01	0.411766	0.139009	0.036845	0.498030	0.176709	0.492847	0.300000	1.878412e+00	0.000000	9.673962e+01	0.720000
960000	0.310000	1.974720e+00	0.140000	9.577704e+01	0.710000	1.079883e-01	0.150000	0.380000	0.100000	0.240000	0.010000	0.220000	8.303144e+00	0.490000	0.170000	9.200146e-01	0.372838	0.127428	0.044154	0.513284	0.217226	0.539429	0.240000	1.994566e+00	0.000000	9.388053e+01	0.720000	1.079883e-01	0.240000	0.470000	0.100000	0.190000	0.080000	0.230000	8.138731e+00	0.470000	0.330000	9.292609e-01	0.413780	0.138623	0.036683	0.496098	0.176001	0.493614	0.310000	1.897290e+00	0.000000	9.771187e+01	0.720000
965000	0.270000	1.994566e+00	0.140000	9.577704e+01	0.630000	1.090736e-01	0.110000	0.360000	0.090000	0.210000	0.080000	0.330000	8.556013e+00	0.480000	0.250000	9.108603e-01	0.373721	0.127029	0.043930	0.511833	0.216277	0.538914	0.240000	1.994566e+00	0.000000	9.388053e+01	0.720000	1.079883e-01	0.240000	0.440000	0.130000	0.210000	0.010000	0.210000	8.057749e+00	0.490000	0.200000	9.200146e-01	0.415984	0.138156	0.036510	0.494048	0.175196	0.494668	0.310000	1.897290e+00	0.000000	9.771187e+01	0.760000
970000	0.270000	1.994566e+00	0.000000	9.673962e+01	0.630000	1.090736e-01	0.130000	0.410000	0.180000	0.230000	0.030000	0.280000	8.470879e+00	0.550000	0.190000	9.108603e-01	0.375070	0.126665	0.043712	0.510311	0.215227	0.537913	0.270000	2.014612e+00	0.000000	9.482404e+01	0.720000	1.079883e-01	0.090000	0.430000	0.130000	0.240000	0.040000	0.310000	8.470879e+00	0.440000	0.280000	9.200146e-01	0.416867	0.137759	0.036352	0.492898	0.174637	0.494749	0.300000	1.916358e+00	0.000000	9.771187e+01	0.760000
975000	0.210000	1.974720e+00	0.000000	9.673962e+01	0.630000	1.090736e-01	0.130000	0.470000	0.130000	0.220000	0.050000	0.260000	8.905190e+00	0.580000	0.310000	9.292609e-01	0.375478	0.126186	0.043490	0.508850	0.214180	0.536586	0.270000	2.014612e+00	0.000000	9.482404e+01	0.690000	1.090736e-01	0.130000	0.380000	0.150000	0.260000	0.090000	0.270000	8.470879e+00	0.540000	0.250000	9.200146e-01	0.418323	0.137229	0.036170	0.490764	0.173859	0.495826	0.290000	1.935618e+00	0.000000	9.869389e+01	0.720000
980000	0.210000	1.974720e+00	0.000000	9.771187e+01	0.680000	1.101698e-01	0.170000	0.330000	0.130000	0.240000	0.040000	0.260000	8.994689e+00	0.570000	0.330000	9.386001e-01	0.374894	0.125947	0.043306	0.509268	0.213668	0.535401	0.290000	2.034859e+00	0.000000	9.577704e+01	0.690000	1.090736e-01	0.130000	0.500000	0.110000	0.280000	0.040000	0.220000	8.905190e+00	0.510000	0.240000	9.108603e-01	0.418385	0.136544	0.035986	0.488659	0.173050	0.497476	0.290000	1.935618e+00	0.000000	9.869389e+01	0.720000
985000	0.320000	1.994566e+00	0.000000	9.771187e+01	0.680000	1.101698e-01	0.120000	0.390000	0.080000	0.140000	0.030000	0.170000	8.905190e+00	0.560000	0.270000	9.386001e-01	0.374776	0.125962	0.043161	0.509670	0.213226	0.534551	0.290000	2.034859e+00	0.000000	9.577704e+01	0.690000	1.090736e-01	0.160000	0.470000	0.070000	0.180000	0.060000	0.200000	8.303144e+00	0.530000	0.310000	9.108603e-01	0.418044	0.135889	0.035814	0.486671	0.172398	0.499317	0.200000	1.916358e+00	0.000000	9.869389e+01	0.720000
990000	0.320000	1.994566e+00	0.000000	9.869389e+01	0.730000	1.112770e-01	0.110000	0.370000	0.080000	0.200000	0.020000	0.320000	8.556013e+00	0.620000	0.220000	9.386001e-01	0.374312	0.125765	0.043003	0.509988	0.212890	0.533823	0.340000	2.055310e+00	0.000000	9.577704e+01	0.710000	1.101698e-01	0.150000	0.490000	0.100000	0.250000	0.040000	0.230000	8.386592e+00	0.570000	0.360000	9.292609e-01	0.416703	0.135277	0.035648	0.486579	0.172382	0.499705	0.200000	1.916358e+00	0.000000	9.968578e+01	0.760000
995000	0.240000	1.974720e+00	0.000000	9.869389e+01	0.730000	1.112770e-01	0.150000	0.390000	0.060000	0.210000	0.020000	0.240000	8.470879e+00	0.580000	0.180000	9.292609e-01	0.373528	0.125503	0.042827	0.510650	0.212395	0.532661	0.340000	2.055310e+00	0.000000	9.673962e+01	0.710000	1.101698e-01	0.100000	0.350000	0.110000	0.140000	0.050000	0.280000	8.138731e+00	0.550000	0.200000	9.200146e-01	0.415429	0.134890	0.035526	0.487203	0.172388	0.499310	0.290000	1.935618e+00	0.000000	9.968578e+01	0.760000
1000000	0.240000	1.974720e+00	0.000000	9.869389e+01	0.780000	1.123954e-01	0.140000	0.370000	0.120000	0.200000	0.070000	0.290000	8.386592e+00	0.540000	0.220000	9.292609e-01	0.372556	0.124919	0.042628	0.509796	0.211614	0.532633	0.230000	2.034859e+00	0.000000	9.673962e+01	0.660000	1.112770e-01	0.130000	0.420000	0.110000	0.170000	0.050000	0.260000	8.470879e+00	0.550000	0.350000	9.200146e-01	0.415110	0.134329	0.035375	0.485825	0.172042	0.500397	0.290000	1.935618e+00	0.000000	9.968578e+01	0.650000
1005000	0.260000	1.994566e+00	0.080000	9.968578e+01	0.780000	1.123954e-01	0.140000	0.430000	0.150000	0.150000	0.060000	0.170000	8.303144e+00	0.570000	0.310000	9.480332e-01	0.371962	0.124306	0.042429	0.508249	0.210982	0.533651	0.230000	2.034859e+00	0.000000	9.771187e+01	0.660000	1.112770e-01	0.130000	0.380000	0.080000	0.230000	0.090000	0.250000	8.220527e+00	0.540000	0.310000	9.292609e-01	0.414767	0.133716	0.035210	0.484360	0.171514	0.501280	0.220000	1.916358e+00	0.000000	1.006876e+02	0.650000
1010000	0.260000	1.994566e+00	0.080000	9.968578e+01	0.700000	1.135250e-01	0.170000	0.440000	0.100000	0.130000	0.040000	0.240000	8.303144e+00	0.580000	0.210000	9.386001e-01	0.370582	0.123739	0.042249	0.507430	0.210920	0.534774	0.220000	2.014612e+00	0.000000	9.771187e+01	0.660000	1.112770e-01	0.120000	0.420000	0.090000	0.260000	0.030000	0.200000	8.138731e+00	0.570000	0.200000	9.292609e-01	0.416185	0.133370	0.035043	0.482775	0.170639	0.499872	0.220000	1.916358e+00	0.000000	1.006876e+02	0.670000
1015000	0.290000	2.014612e+00	0.130000	1.006876e+02	0.700000	1.135250e-01	0.140000	0.290000	0.080000	0.120000	0.040000	0.250000	7.977573e+00	0.570000	0.240000	9.200146e-01	0.368937	0.123152	0.042060	0.508073	0.212136	0.536143	0.220000	2.014612e+00	0.000000	9.771187e+01	0.640000	1.123954e-01	0.130000	0.310000	0.090000	0.150000	0.020000	0.260000	8.642002e+00	0.510000	0.200000	9.200146e-01	0.417023	0.133008	0.034873	0.481592	0.169829	0.498137	0.250000	1.897290e+00	0.000000	1.016996e+02	0.670000
1020000	0.270000	2.034859e+00	0.130000	1.006876e+02	0.700000	1.135250e-01	0.100000	0.510000	0.100000	0.250000	0.080000	0.250000	8.303144e+00	0.560000	0.210000	9.108603e-01	0.367249	0.122540	0.041884	0.509465	0.213694	0.537054	0.240000	1.994566e+00	0.000000	9.869389e+01	0.640000	1.123954e-01	0.180000	0.460000	0.170000	0.180000	0.050000	0.260000	8.386592e+00	0.430000	0.230000	9.017971e-01	0.417474	0.132467	0.034698	0.480006	0.169017	0.497809	0.310000	1.916358e+00	0.000000	1.016996e+02	0.680000
1025000	0.270000	2.034859e+00	0.130000	1.006876e+02	0.630000	1.146659e-01	0.100000	0.410000	0.150000	0.170000	0.030000	0.210000	8.728855e+00	0.690000	0.310000	9.292609e-01	0.365668	0.121942	0.041684	0.508801	0.213297	0.537318	0.240000	1.994566e+00	0.000000	9.869389e+01	0.640000	1.123954e-01	0.140000	0.450000	0.140000	0.210000	0.050000	0.270000	8.470879e+00	0.580000	0.220000	9.017971e-01	0.417230	0.132058	0.034577	0.479414	0.168653	0.497905	0.310000	1.916358e+00	0.000000	1.016996e+02	0.680000
1030000	0.230000	2.014612e+00	0.150000	1.016996e+02	0.630000	1.146659e-01	0.180000	0.430000	0.100000	0.230000	0.080000	0.250000	8.138731e+00	0.590000	0.250000	9.108603e-01	0.364160	0.121393	0.041488	0.508730	0.212894	0.536877	0.180000	1.974720e+00	0.000000	9.968578e+01	0.680000	1.135250e-01	0.190000	0.310000	0.140000	0.170000	0.010000	0.320000	8.138731e+00	0.490000	0.230000	8.928241e-01	0.417252	0.131725	0.034460	0.478876	0.168470	0.498341	0.290000	1.935618e+00	0.000000	1.027217e+02	0.680000
1035000	0.230000	2.014612e+00	0.150000	1.016996e+02	0.600000	1.158183e-01	0.140000	0.430000	0.150000	0.230000	0.040000	0.290000	7.741800e+00	0.540000	0.320000	9.200146e-01	0.363125	0.120970	0.041302	0.508992	0.212521	0.536044	0.360000	1.994566e+00	0.000000	9.968578e+01	0.680000	1.135250e-01	0.110000	0.440000	0.110000	0.220000	0.050000	0.270000	8.220527e+00	0.540000	0.290000	9.108603e-01	0.418090	0.131319	0.034299	0.477443	0.167729	0.497752	0.290000	1.935618e+00	0.000000	1.027217e+02	0.600000
1040000	0.320000	2.034859e+00	0.000000	1.027217e+02	0.600000	1.158183e-01	0.160000	0.380000	0.170000	0.170000	0.020000	0.350000	7.977573e+00	0.500000	0.190000	9.017971e-01	0.361632	0.120418	0.041132	0.508697	0.212546	0.536723	0.360000	1.994566e+00	0.000000	9.968578e+01	0.680000	1.135250e-01	0.100000	0.340000	0.100000	0.240000	0.050000	0.260000	8.470879e+00	0.620000	0.280000	9.108603e-01	0.419518	0.130918	0.034138	0.475827	0.167054	0.497947	0.240000	1.916358e+00	0.090000	1.037540e+02	0.600000
1045000	0.320000	2.034859e+00	0.000000	1.027217e+02	0.600000	1.158183e-01	0.120000	0.400000	0.170000	0.230000	0.030000	0.260000	8.220527e+00	0.550000	0.290000	9.017971e-01	0.360010	0.119871	0.040948	0.509498	0.213435	0.537347	0.110000	1.974720e+00	0.000000	1.006876e+02	0.790000	1.146659e-01	0.080000	0.360000	0.090000	0.230000	0.020000	0.290000	8.220527e+00	0.560000	0.260000	9.200146e-01	0.421035	0.130410	0.033989	0.474038	0.166327	0.498225	0.240000	1.916358e+00	0.090000	1.037540e+02	0.600000
1050000	0.290000	2.055310e+00	0.000000	1.027217e+02	0.710000	1.169823e-01	0.120000	0.390000	0.130000	0.180000	0.060000	0.250000	8.138731e+00	0.530000	0.260000	9.108603e-01	0.358440	0.119340	0.040758	0.510403	0.214359	0.537972	0.110000	1.974720e+00	0.000000	1.006876e+02	0.790000	1.146659e-01	0.140000	0.410000	0.120000	0.340000	0.070000	0.240000	8.138731e+00	0.510000	0.270000	9.200146e-01	0.421744	0.129866	0.033832	0.472196	0.165672	0.498891	0.330000	1.935618e+00	0.090000	1.037540e+02	0.600000
1055000	0.290000	2.055310e+00	0.290000	1.016996e+02	0.710000	1.169823e-01	0.150000	0.440000	0.070000	0.330000	0.050000	0.240000	7.898195e+00	0.490000	0.230000	8.928241e-01	0.356834	0.118782	0.040574	0.511875	0.216478	0.539354	0.190000	1.955071e+00	0.210000	1.016996e+02	0.710000	1.158183e-01	0.130000	0.380000	0.060000	0.170000	0.040000	0.230000	8.057749e+00	0.530000	0.240000	9.017971e-01	0.422084	0.129276	0.033667	0.470260	0.164945	0.499588	0.200000	1.916358e+00	0.160000	1.047968e+02	0.600000
1060000	0.210000	2.034859e+00	0.290000	1.016996e+02	0.710000	1.169823e-01	0.110000	0.380000	0.100000	0.140000	0.040000	0.270000	7.819607e+00	0.540000	0.250000	8.839403e-01	0.355416	0.118278	0.040391	0.512541	0.216737	0.539309	0.220000	1.935618e+00	0.210000	1.016996e+02	0.710000	1.158183e-01	0.160000	0.400000	0.070000	0.190000	0.050000	0.210000	8.057749e+00	0.480000	0.200000	8.928241e-01	0.423951	0.128711	0.033506	0.468253	0.164224	0.500208	0.200000	1.916358e+00	0.160000	1.047968e+02	0.750000
1065000	0.210000	2.034859e+00	0.290000	1.016996e+02	0.730000	1.181580e-01	0.100000	0.350000	0.110000	0.210000	0.060000	0.310000	7.819607e+00	0.560000	0.250000	8.839403e-01	0.354843	0.118160	0.040247	0.513457	0.216141	0.537857	0.220000	1.935618e+00	0.210000	1.016996e+02	0.770000	1.169823e-01	0.180000	0.360000	0.140000	0.190000	0.050000	0.210000	8.303144e+00	0.560000	0.280000	9.108603e-01	0.425696	0.128162	0.033342	0.466316	0.163523	0.501602	0.260000	1.935618e+00	0.160000	1.047968e+02	0.750000
1070000	0.260000	2.055310e+00	0.040000	1.027217e+02	0.730000	1.181580e-01	0.130000	0.330000	0.200000	0.230000	0.070000	0.300000	7.898195e+00	0.540000	0.310000	9.017971e-01	0.353934	0.117821	0.040093	0.514084	0.215548	0.536551	0.200000	1.916358e+00	0.010000	1.027217e+02	0.770000	1.169823e-01	0.150000	0.380000	0.120000	0.200000	0.040000	0.210000	8.220527e+00	0.450000	0.260000	9.292609e-01	0.427338	0.127614	0.033191	0.464428	0.162870	0.502695	0.260000	1.935618e+00	0.180000	1.058500e+02	0.680000
1075000	0.260000	2.055310e+00	0.040000	1.027217e+02	0.650000	1.193455e-01	0.130000	0.410000	0.130000	0.210000	0.040000	0.230000	7.664768e+00	0.520000	0.270000	9.108603e-01	0.354161	0.117357	0.039919	0.512803	0.214798	0.536346	0.200000	1.916358e+00	0.010000	1.027217e+02	0.690000	1.181580e-01	0.220000	0.320000	0.140000	0.240000	0.070000	0.210000	8.138731e+00	0.650000	0.240000	9.200146e-01	0.428680	0.127174	0.033053	0.462718	0.162255	0.503938	0.250000	1.916358e+00	0.180000	1.058500e+02	0.680000
1080000	0.270000	2.075966e+00	0.040000	1.027217e+02	0.650000	1.193455e-01	0.160000	0.400000	0.080000	0.320000	0.020000	0.280000	7.898195e+00	0.590000	0.210000	9.108603e-01	0.355517	0.116978	0.039762	0.511103	0.214058	0.537170	0.170000	1.897290e+00	0.010000	1.027217e+02	0.690000	1.181580e-01	0.150000	0.350000	0.120000	0.190000	0.000000	0.250000	7.898195e+00	0.580000	0.280000	9.200146e-01	0.429138	0.126717	0.032904	0.461250	0.161716	0.504700	0.280000	1.935618e+00	0.180000	1.058500e+02	0.680000
1085000	0.270000	2.075966e+00	0.000000	1.037540e+02	0.650000	1.193455e-01	0.150000	0.380000	0.110000	0.210000	0.050000	0.260000	7.898195e+00	0.590000	0.200000	8.928241e-01	0.355645	0.116531	0.039578	0.509464	0.213161	0.537198	0.170000	1.897290e+00	0.110000	1.037540e+02	0.690000	1.181580e-01	0.190000	0.440000	0.150000	0.190000	0.040000	0.260000	8.220527e+00	0.580000	0.270000	9.292609e-01	0.430904	0.126202	0.032752	0.459319	0.161052	0.505893	0.280000	1.935618e+00	0.000000	1.069138e+02	0.600000
1090000	0.180000	2.055310e+00	0.000000	1.037540e+02	0.690000	1.205450e-01	0.200000	0.420000	0.110000	0.260000	0.050000	0.220000	7.977573e+00	0.530000	0.240000	8.839403e-01	0.356774	0.116366	0.039413	0.508478	0.212431	0.536773	0.260000	1.916358e+00	0.110000	1.037540e+02	0.690000	1.193455e-01	0.140000	0.440000	0.050000	0.230000	0.060000	0.220000	8.138731e+00	0.510000	0.230000	9.292609e-01	0.431485	0.125655	0.032610	0.457596	0.160492	0.507428	0.240000	1.916358e+00	0.000000	1.069138e+02	0.600000
1095000	0.250000	2.034859e+00	0.000000	1.047968e+02	0.690000	1.205450e-01	0.110000	0.400000	0.140000	0.170000	0.020000	0.290000	8.470879e+00	0.570000	0.240000	8.664371e-01	0.356248	0.116201	0.039262	0.509010	0.211955	0.535729	0.260000	1.916358e+00	0.000000	1.047968e+02	0.690000	1.193455e-01	0.110000	0.420000	0.070000	0.170000	0.050000	0.300000	8.386592e+00	0.530000	0.250000	9.292609e-01	0.433154	0.125190	0.032465	0.455879	0.159857	0.508454	0.240000	1.916358e+00	0.190000	1.079883e+02	0.720000
1100000	0.250000	2.034859e+00	0.000000	1.047968e+02	0.630000	1.217565e-01	0.190000	0.350000	0.100000	0.210000	0.050000	0.350000	8.728855e+00	0.480000	0.230000	8.578159e-01	0.355457	0.115837	0.039106	0.509219	0.211887	0.535708	0.280000	1.935618e+00	0.000000	1.047968e+02	0.690000	1.193455e-01	0.100000	0.530000	0.080000	0.300000	0.050000	0.270000	8.642002e+00	0.510000	0.270000	9.386001e-01	0.434386	0.125010	0.032330	0.454781	0.159180	0.507603	0.270000	1.935618e+00	0.190000	1.079883e+02	0.720000
1105000	0.260000	2.055310e+00	0.000000	1.047968e+02	0.630000	1.217565e-01	0.080000	0.390000	0.130000	0.210000	0.050000	0.250000	8.303144e+00	0.570000	0.350000	8.751450e-01	0.354246	0.115435	0.038968	0.510025	0.212281	0.535794	0.240000	1.916358e+00	0.000000	1.047968e+02	0.640000	1.205450e-01	0.140000	0.380000	0.060000	0.170000	0.060000	0.190000	8.220527e+00	0.610000	0.330000	9.575611e-01	0.433621	0.124730	0.032214	0.454890	0.158809	0.506620	0.270000	1.935618e+00	0.190000	1.079883e+02	0.720000
1110000	0.260000	2.055310e+00	0.030000	1.058500e+02	0.620000	1.229802e-01	0.100000	0.460000	0.190000	0.220000	0.010000	0.310000	8.057749e+00	0.440000	0.210000	8.664371e-01	0.353159	0.114991	0.038789	0.509680	0.212365	0.536640	0.240000	1.916358e+00	0.000000	1.058500e+02	0.640000	1.205450e-01	0.130000	0.400000	0.120000	0.160000	0.070000	0.190000	8.556013e+00	0.510000	0.220000	9.480332e-01	0.433025	0.124512	0.032075	0.455333	0.158180	0.505108	0.310000	1.955071e+00	0.000000	1.090736e+02	0.600000
1115000	0.200000	2.034859e+00	0.030000	1.058500e+02	0.620000	1.229802e-01	0.130000	0.390000	0.080000	0.260000	0.070000	0.310000	8.138731e+00	0.590000	0.330000	8.664371e-01	0.351835	0.114533	0.038637	0.509732	0.212573	0.537096	0.310000	1.935618e+00	0.000000	1.058500e+02	0.640000	1.217565e-01	0.140000	0.390000	0.130000	0.200000	0.080000	0.200000	8.470879e+00	0.530000	0.280000	9.480332e-01	0.433624	0.124693	0.031952	0.455630	0.157603	0.503612	0.310000	1.955071e+00	0.000000	1.090736e+02	0.600000
1120000	0.200000	2.034859e+00	0.050000	1.069138e+02	0.620000	1.229802e-01	0.190000	0.420000	0.120000	0.230000	0.030000	0.300000	7.898195e+00	0.510000	0.250000	8.492805e-01	0.350509	0.114067	0.038476	0.509974	0.212765	0.537421	0.310000	1.935618e+00	0.000000	1.058500e+02	0.640000	1.217565e-01	0.160000	0.380000	0.060000	0.260000	0.020000	0.250000	8.386592e+00	0.570000	0.200000	9.480332e-01	0.432477	0.124398	0.031817	0.456394	0.157040	0.501886	0.360000	1.974720e+00	0.000000	1.101698e+02	0.600000
1125000	0.260000	2.055310e+00	0.050000	1.069138e+02	0.620000	1.229802e-01	0.170000	0.410000	0.160000	0.220000	0.060000	0.250000	8.220527e+00	0.570000	0.200000	8.492805e-01	0.349355	0.113637	0.038345	0.510183	0.213313	0.538056	0.300000	1.955071e+00	0.000000	1.069138e+02	0.640000	1.217565e-01	0.150000	0.430000	0.130000	0.160000	0.040000	0.240000	8.138731e+00	0.540000	0.310000	9.575611e-01	0.432256	0.124393	0.031690	0.457111	0.156467	0.500553	0.360000	1.974720e+00	0.000000	1.101698e+02	0.710000
1130000	0.220000	2.034859e+00	0.050000	1.069138e+02	0.720000	1.242161e-01	0.170000	0.450000	0.130000	0.260000	0.060000	0.290000	8.470879e+00	0.540000	0.180000	8.408300e-01	0.348163	0.113250	0.038192	0.510579	0.212732	0.536621	0.300000	1.955071e+00	0.000000	1.069138e+02	0.720000	1.229802e-01	0.160000	0.420000	0.100000	0.210000	0.090000	0.330000	8.057749e+00	0.590000	0.290000	9.769051e-01	0.433601	0.126164	0.031675	0.458244	0.156001	0.498950	0.240000	1.955071e+00	0.000000	1.112770e+02	0.710000
1135000	0.220000	2.034859e+00	0.000000	1.079883e+02	0.720000	1.242161e-01	0.160000	0.390000	0.150000	0.310000	0.030000	0.300000	8.057749e+00	0.550000	0.300000	8.578159e-01	0.346897	0.112820	0.038032	0.510558	0.212633	0.536530	0.230000	1.935618e+00	0.000000	1.079883e+02	0.720000	1.229802e-01	0.190000	0.440000	0.150000	0.250000	0.040000	0.250000	7.819607e+00	0.580000	0.270000	9.769051e-01	0.434132	0.126221	0.031553	0.458336	0.155369	0.497134	0.240000	1.955071e+00	0.000000	1.112770e+02	0.650000
1140000	0.220000	2.034859e+00	0.000000	1.079883e+02	0.680000	1.254645e-01	0.120000	0.420000	0.120000	0.160000	0.030000	0.190000	7.977573e+00	0.550000	0.270000	8.751450e-01	0.345785	0.112358	0.037868	0.510170	0.212533	0.537360	0.230000	1.935618e+00	0.000000	1.079883e+02	0.700000	1.242161e-01	0.140000	0.480000	0.070000	0.250000	0.080000	0.260000	8.138731e+00	0.540000	0.220000	9.575611e-01	0.433006	0.126001	0.031437	0.459578	0.154974	0.495715	0.210000	1.935618e+00	0.000000	1.123954e+02	0.650000
1145000	0.250000	2.014612e+00	0.020000	1.090736e+02	0.680000	1.254645e-01	0.190000	0.380000	0.150000	0.180000	0.050000	0.250000	7.977573e+00	0.570000	0.330000	8.839403e-01	0.344574	0.111909	0.037723	0.510237	0.213121	0.538379	0.270000	1.955071e+00	0.180000	1.090736e+02	0.700000	1.242161e-01	0.150000	0.430000	0.170000	0.240000	0.060000	0.350000	8.386592e+00	0.550000	0.290000	9.671848e-01	0.431515	0.125567	0.031295	0.459783	0.155116	0.495933	0.210000	1.935618e+00	0.000000	1.123954e+02	0.670000
1150000	0.220000	1.994566e+00	0.020000	1.090736e+02	0.670000	1.267255e-01	0.230000	0.370000	0.110000	0.270000	0.050000	0.220000	8.057749e+00	0.640000	0.400000	9.017971e-01	0.343221	0.111460	0.037560	0.511159	0.213779	0.538724	0.330000	1.974720e+00	0.180000	1.090736e+02	0.700000	1.242161e-01	0.140000	0.370000	0.140000	0.360000	0.020000	0.200000	8.470879e+00	0.510000	0.210000	9.480332e-01	0.430685	0.125064	0.031159	0.458713	0.154742	0.496788	0.280000	1.955071e+00	0.000000	1.123954e+02	0.670000
1155000	0.220000	1.994566e+00	0.020000	1.090736e+02	0.670000	1.267255e-01	0.210000	0.410000	0.070000	0.190000	0.070000	0.250000	8.138731e+00	0.550000	0.220000	9.017971e-01	0.342106	0.111078	0.037447	0.512036	0.214412	0.538964	0.330000	1.974720e+00	0.180000	1.090736e+02	0.680000	1.254645e-01	0.120000	0.250000	0.150000	0.250000	0.050000	0.340000	8.303144e+00	0.500000	0.210000	9.386001e-01	0.430501	0.124575	0.031031	0.457360	0.154302	0.497661	0.190000	1.935618e+00	0.000000	1.135250e+02	0.670000
1160000	0.220000	1.974720e+00	0.000000	1.101698e+02	0.670000	1.267255e-01	0.230000	0.360000	0.070000	0.250000	0.080000	0.230000	8.057749e+00	0.480000	0.300000	9.108603e-01	0.341129	0.110672	0.037321	0.512402	0.214899	0.539725	0.300000	1.994566e+00	0.000000	1.101698e+02	0.680000	1.254645e-01	0.140000	0.410000	0.140000	0.200000	0.060000	0.280000	8.138731e+00	0.500000	0.370000	9.386001e-01	0.431956	0.124160	0.030897	0.455811	0.153674	0.497618	0.190000	1.935618e+00	0.000000	1.135250e+02	0.650000
1165000	0.220000	1.974720e+00	0.000000	1.101698e+02	0.670000	1.279991e-01	0.170000	0.370000	0.130000	0.260000	0.050000	0.260000	8.138731e+00	0.540000	0.250000	8.928241e-01	0.340518	0.110272	0.037180	0.511779	0.214401	0.539707	0.300000	1.994566e+00	0.000000	1.101698e+02	0.650000	1.267255e-01	0.150000	0.340000	0.120000	0.280000	0.030000	0.270000	8.138731e+00	0.560000	0.260000	9.575611e-01	0.431422	0.123693	0.030760	0.454732	0.153086	0.497002	0.230000	1.916358e+00	0.000000	1.146659e+02	0.650000
1170000	0.270000	1.994566e+00	0.000000	1.101698e+02	0.670000	1.279991e-01	0.120000	0.480000	0.130000	0.140000	0.050000	0.190000	8.303144e+00	0.500000	0.270000	8.928241e-01	0.341677	0.109942	0.037028	0.510093	0.213585	0.539779	0.220000	1.974720e+00	0.000000	1.101698e+02	0.650000	1.267255e-01	0.110000	0.430000	0.130000	0.220000	0.100000	0.220000	8.303144e+00	0.400000	0.240000	9.480332e-01	0.430464	0.123184	0.030631	0.453724	0.152508	0.496383	0.230000	1.916358e+00	0.000000	1.146659e+02	0.650000
1175000	0.270000	1.994566e+00	0.000000	1.112770e+02	0.670000	1.279991e-01	0.120000	0.470000	0.110000	0.180000	0.080000	0.380000	8.386592e+00	0.590000	0.200000	8.839403e-01	0.343324	0.110022	0.036932	0.508988	0.212931	0.539758	0.220000	1.974720e+00	0.360000	1.090736e+02	0.670000	1.279991e-01	0.120000	0.370000	0.110000	0.150000	0.020000	0.180000	7.741800e+00	0.610000	0.160000	9.480332e-01	0.430112	0.122679	0.030504	0.452227	0.151975	0.497187	0.260000	1.935618e+00	0.000000	1.146659e+02	0.650000
1180000	0.200000	1.974720e+00	0.000000	1.112770e+02	0.650000	1.292855e-01	0.120000	0.450000	0.110000	0.280000	0.070000	0.170000	7.898195e+00	0.500000	0.260000	9.017971e-01	0.344592	0.109743	0.036786	0.507464	0.212236	0.539581	0.250000	1.955071e+00	0.360000	1.090736e+02	0.670000	1.279991e-01	0.170000	0.440000	0.110000	0.140000	0.060000	0.350000	7.977573e+00	0.550000	0.230000	9.386001e-01	0.430740	0.122276	0.030395	0.450863	0.151518	0.498321	0.260000	1.935618e+00	0.000000	1.158183e+02	0.650000
1185000	0.200000	1.974720e+00	0.000000	1.123954e+02	0.650000	1.292855e-01	0.160000	0.350000	0.170000	0.220000	0.050000	0.260000	8.057749e+00	0.570000	0.230000	8.839403e-01	0.345242	0.109427	0.036643	0.506583	0.211520	0.539100	0.250000	1.955071e+00	0.170000	1.101698e+02	0.670000	1.279991e-01	0.160000	0.340000	0.110000	0.200000	0.040000	0.280000	8.220527e+00	0.560000	0.180000	9.386001e-01	0.431549	0.121853	0.030272	0.449437	0.151021	0.498754	0.300000	1.955071e+00	0.000000	1.158183e+02	0.680000
1190000	0.230000	1.955071e+00	0.000000	1.123954e+02	0.760000	1.305848e-01	0.180000	0.450000	0.100000	0.170000	0.030000	0.200000	7.977573e+00	0.600000	0.270000	8.928241e-01	0.346999	0.109383	0.036502	0.505490	0.210643	0.537850	0.330000	1.974720e+00	0.170000	1.101698e+02	0.680000	1.292855e-01	0.150000	0.390000	0.120000	0.240000	0.040000	0.310000	8.470879e+00	0.540000	0.200000	9.386001e-01	0.432178	0.121928	0.030148	0.449093	0.150401	0.497184	0.300000	1.955071e+00	0.000000	1.169823e+02	0.680000
1195000	0.230000	1.955071e+00	0.000000	1.123954e+02	0.760000	1.305848e-01	0.160000	0.330000	0.140000	0.280000	0.030000	0.240000	7.741800e+00	0.550000	0.290000	9.108603e-01	0.346638	0.109090	0.036370	0.505230	0.210170	0.537326	0.290000	1.994566e+00	0.170000	1.101698e+02	0.680000	1.292855e-01	0.120000	0.320000	0.140000	0.270000	0.040000	0.300000	8.556013e+00	0.570000	0.230000	9.292609e-01	0.433053	0.122948	0.030060	0.450009	0.149850	0.495460	0.260000	1.974720e+00	0.000000	1.169823e+02	0.570000
1200000	0.270000	1.974720e+00	0.000000	1.135250e+02	0.650000	1.318972e-01	0.120000	0.420000	0.110000	0.190000	0.040000	0.250000	7.664768e+00	0.610000	0.250000	9.108603e-01	0.346182	0.108860	0.036231	0.505266	0.209563	0.536392	0.290000	1.994566e+00	0.280000	1.090736e+02	0.630000	1.305848e-01	0.090000	0.340000	0.110000	0.190000	0.060000	0.300000	8.994689e+00	0.560000	0.270000	9.292609e-01	0.433474	0.123552	0.029973	0.450886	0.149396	0.493845	0.260000	1.974720e+00	0.000000	1.169823e+02	0.570000
1205000	0.270000	1.974720e+00	0.000000	1.135250e+02	0.650000	1.318972e-01	0.190000	0.450000	0.160000	0.220000	0.060000	0.350000	7.364228e+00	0.530000	0.220000	9.017971e-01	0.346332	0.108678	0.036093	0.504613	0.208976	0.536180	0.260000	2.014612e+00	0.280000	1.090736e+02	0.630000	1.305848e-01	0.210000	0.460000	0.110000	0.340000	0.050000	0.310000	9.085087e+00	0.510000	0.310000	9.386001e-01	0.432920	0.123403	0.029893	0.451317	0.149479	0.493806	0.270000	1.994566e+00	0.000000	1.181580e+02	0.690000
1210000	0.350000	1.994566e+00	0.000000	1.146659e+02	0.650000	1.318972e-01	0.240000	0.420000	0.120000	0.220000	0.040000	0.240000	7.741800e+00	0.570000	0.310000	9.017971e-01	0.346120	0.108486	0.035959	0.504288	0.208441	0.535652	0.260000	2.014612e+00	0.070000	1.101698e+02	0.710000	1.318972e-01	0.180000	0.320000	0.110000	0.170000	0.050000	0.300000	8.642002e+00	0.570000	0.240000	9.386001e-01	0.432854	0.123055	0.029781	0.450513	0.149123	0.494110	0.270000	1.994566e+00	0.000000	1.181580e+02	0.690000
1215000	0.330000	2.014612e+00	0.000000	1.146659e+02	0.660000	1.332228e-01	0.180000	0.410000	0.160000	0.210000	0.070000	0.320000	8.470879e+00	0.530000	0.270000	9.108603e-01	0.345982	0.108231	0.035848	0.503791	0.208142	0.535973	0.280000	2.034859e+00	0.070000	1.101698e+02	0.710000	1.318972e-01	0.170000	0.380000	0.120000	0.250000	0.060000	0.310000	8.556013e+00	0.560000	0.240000	9.200146e-01	0.432658	0.122719	0.029662	0.449975	0.148704	0.493873	0.280000	2.014612e+00	0.000000	1.193455e+02	0.690000
1220000	0.330000	2.014612e+00	0.000000	1.158183e+02	0.660000	1.332228e-01	0.180000	0.350000	0.040000	0.210000	0.100000	0.290000	8.386592e+00	0.610000	0.260000	9.108603e-01	0.346454	0.107836	0.035703	0.502181	0.207419	0.536706	0.290000	2.055310e+00	0.000000	1.112770e+02	0.660000	1.332228e-01	0.130000	0.380000	0.090000	0.160000	0.030000	0.180000	8.642002e+00	0.630000	0.320000	9.292609e-01	0.432190	0.122500	0.029603	0.450042	0.148759	0.494262	0.280000	2.014612e+00	0.000000	1.193455e+02	0.670000
1225000	0.240000	1.994566e+00	0.000000	1.158183e+02	0.630000	1.345617e-01	0.100000	0.380000	0.100000	0.160000	0.070000	0.230000	8.138731e+00	0.550000	0.260000	9.200146e-01	0.346549	0.107420	0.035563	0.500833	0.206709	0.536897	0.290000	2.055310e+00	0.000000	1.112770e+02	0.660000	1.332228e-01	0.120000	0.540000	0.110000	0.150000	0.020000	0.300000	8.728855e+00	0.540000	0.240000	9.108603e-01	0.432852	0.122650	0.029607	0.449740	0.148692	0.494588	0.260000	2.034859e+00	0.000000	1.193455e+02	0.670000
1230000	0.240000	1.994566e+00	0.000000	1.158183e+02	0.630000	1.345617e-01	0.160000	0.390000	0.100000	0.150000	0.060000	0.280000	8.220527e+00	0.510000	0.220000	9.200146e-01	0.348085	0.107132	0.035418	0.499121	0.205980	0.537561	0.290000	2.055310e+00	0.000000	1.112770e+02	0.660000	1.332228e-01	0.120000	0.400000	0.130000	0.260000	0.090000	0.280000	8.728855e+00	0.600000	0.220000	9.108603e-01	0.433788	0.122910	0.029605	0.449521	0.148487	0.494525	0.260000	2.034859e+00	0.000000	1.205450e+02	0.600000
1235000	0.220000	1.974720e+00	0.000000	1.169823e+02	0.630000	1.345617e-01	0.170000	0.420000	0.140000	0.260000	0.030000	0.280000	8.138731e+00	0.550000	0.220000	9.200146e-01	0.347327	0.106740	0.035287	0.498653	0.206053	0.538399	0.200000	2.034859e+00	0.000000	1.123954e+02	0.660000	1.345617e-01	0.140000	0.310000	0.130000	0.250000	0.060000	0.240000	8.303144e+00	0.520000	0.260000	9.292609e-01	0.434172	0.123541	0.029718	0.450352	0.148541	0.494068	0.340000	2.055310e+00	0.000000	1.205450e+02	0.600000
1240000	0.290000	1.994566e+00	0.000000	1.169823e+02	0.560000	1.359141e-01	0.210000	0.420000	0.090000	0.210000	0.070000	0.330000	8.057749e+00	0.510000	0.320000	9.386001e-01	0.346382	0.106357	0.035157	0.498309	0.206240	0.539244	0.200000	2.034859e+00	0.000000	1.123954e+02	0.660000	1.345617e-01	0.110000	0.420000	0.120000	0.270000	0.070000	0.200000	8.728855e+00	0.420000	0.270000	9.386001e-01	0.434814	0.124137	0.030048	0.450825	0.149156	0.494696	0.310000	2.075966e+00	0.000000	1.205450e+02	0.600000
1245000	0.290000	1.994566e+00	0.090000	1.181580e+02	0.560000	1.359141e-01	0.120000	0.390000	0.100000	0.220000	0.120000	0.250000	7.819607e+00	0.450000	0.360000	9.480332e-01	0.346257	0.105949	0.035014	0.496848	0.205606	0.539957	0.270000	2.055310e+00	0.000000	1.135250e+02	0.680000	1.359141e-01	0.130000	0.450000	0.070000	0.190000	0.030000	0.220000	8.556013e+00	0.600000	0.150000	9.386001e-01	0.435660	0.124557	0.030273	0.450815	0.149609	0.495474	0.310000	2.075966e+00	0.000000	1.217565e+02	0.660000
1250000	0.340000	2.014612e+00	0.090000	1.181580e+02	0.610000	1.372801e-01	0.130000	0.470000	0.200000	0.210000	0.080000	0.320000	7.741800e+00	0.520000	0.230000	9.480332e-01	0.346198	0.105693	0.034893	0.496382	0.205230	0.539879	0.210000	2.034859e+00	0.000000	1.135250e+02	0.680000	1.359141e-01	0.090000	0.410000	0.070000	0.230000	0.090000	0.240000	8.470879e+00	0.480000	0.320000	9.480332e-01	0.436645	0.124501	0.030184	0.449997	0.149200	0.495212	0.250000	2.055310e+00	0.000000	1.217565e+02	0.660000
1255000	0.340000	2.014612e+00	0.090000	1.181580e+02	0.610000	1.372801e-01	0.160000	0.360000	0.120000	0.220000	0.060000	0.260000	8.386592e+00	0.480000	0.230000	9.386001e-01	0.347333	0.105515	0.034773	0.495392	0.204636	0.539950	0.210000	2.034859e+00	0.000000	1.135250e+02	0.680000	1.359141e-01	0.190000	0.280000	0.090000	0.170000	0.060000	0.210000	8.220527e+00	0.530000	0.200000	9.292609e-01	0.436626	0.124193	0.030079	0.449299	0.149017	0.495636	0.250000	2.055310e+00	0.000000	1.217565e+02	0.660000
1260000	0.220000	1.994566e+00	0.000000	1.193455e+02	0.710000	1.386597e-01	0.210000	0.450000	0.070000	0.200000	0.040000	0.280000	8.470879e+00	0.550000	0.140000	9.386001e-01	0.348216	0.105182	0.034639	0.493886	0.203923	0.540281	0.330000	2.055310e+00	0.000000	1.146659e+02	0.750000	1.372801e-01	0.090000	0.450000	0.090000	0.170000	0.000000	0.290000	8.556013e+00	0.510000	0.340000	9.386001e-01	0.436251	0.124044	0.030132	0.449634	0.149638	0.496620	0.340000	2.075966e+00	0.000000	1.229802e+02	0.710000
1265000	0.220000	1.994566e+00	0.000000	1.193455e+02	0.710000	1.386597e-01	0.070000	0.410000	0.150000	0.200000	0.060000	0.200000	8.220527e+00	0.510000	0.240000	9.292609e-01	0.347819	0.104764	0.034519	0.492773	0.203469	0.541330	0.330000	2.055310e+00	0.000000	1.146659e+02	0.750000	1.372801e-01	0.130000	0.440000	0.120000	0.250000	0.000000	0.220000	8.138731e+00	0.570000	0.320000	9.575611e-01	0.435901	0.123986	0.030217	0.450165	0.150404	0.497238	0.340000	2.075966e+00	0.000000	1.229802e+02	0.710000
1270000	0.280000	2.014612e+00	0.240000	1.205450e+02	0.660000	1.400533e-01	0.120000	0.350000	0.140000	0.210000	0.030000	0.300000	7.977573e+00	0.560000	0.290000	9.480332e-01	0.348021	0.104482	0.034398	0.491963	0.202957	0.541331	0.230000	2.034859e+00	0.000000	1.158183e+02	0.750000	1.372801e-01	0.180000	0.450000	0.070000	0.210000	0.060000	0.280000	8.220527e+00	0.650000	0.250000	9.386001e-01	0.435090	0.123796	0.030235	0.450789	0.151207	0.497806	0.290000	2.096830e+00	0.000000	1.242161e+02	0.710000
1275000	0.270000	2.034859e+00	0.240000	1.205450e+02	0.660000	1.400533e-01	0.220000	0.370000	0.110000	0.200000	0.070000	0.250000	7.898195e+00	0.540000	0.260000	9.480332e-01	0.348181	0.104390	0.034311	0.491955	0.202552	0.540775	0.230000	2.034859e+00	0.000000	1.158183e+02	0.630000	1.386597e-01	0.230000	0.320000	0.090000	0.200000	0.070000	0.200000	8.057749e+00	0.600000	0.160000	9.292609e-01	0.434047	0.123588	0.030261	0.451758	0.152158	0.498710	0.290000	2.096830e+00	0.000000	1.242161e+02	0.590000
1280000	0.270000	2.034859e+00	0.240000	1.205450e+02	0.660000	1.400533e-01	0.080000	0.440000	0.130000	0.220000	0.030000	0.150000	7.977573e+00	0.630000	0.250000	9.386001e-01	0.347748	0.104197	0.034184	0.491998	0.201875	0.539354	0.240000	2.014612e+00	0.000000	1.169823e+02	0.630000	1.386597e-01	0.120000	0.410000	0.090000	0.130000	0.050000	0.290000	7.977573e+00	0.540000	0.220000	9.108603e-01	0.433429	0.123417	0.030209	0.452332	0.152702	0.499245	0.190000	2.075966e+00	0.000000	1.242161e+02	0.590000
1285000	0.250000	2.014612e+00	0.090000	1.217565e+02	0.620000	1.414609e-01	0.210000	0.480000	0.110000	0.160000	0.060000	0.350000	7.898195e+00	0.590000	0.230000	9.200146e-01	0.347937	0.103949	0.034045	0.491324	0.201237	0.538524	0.240000	2.014612e+00	0.000000	1.169823e+02	0.590000	1.400533e-01	0.190000	0.410000	0.090000	0.200000	0.120000	0.230000	7.741800e+00	0.440000	0.240000	9.017971e-01	0.433123	0.123283	0.030179	0.452384	0.153037	0.499836	0.190000	2.075966e+00	0.000000	1.254645e+02	0.720000
1290000	0.250000	2.014612e+00	0.090000	1.217565e+02	0.620000	1.414609e-01	0.160000	0.350000	0.130000	0.190000	0.070000	0.270000	7.819607e+00	0.470000	0.270000	9.292609e-01	0.348038	0.103681	0.033931	0.490353	0.200868	0.539043	0.250000	1.994566e+00	0.000000	1.169823e+02	0.590000	1.400533e-01	0.100000	0.420000	0.080000	0.190000	0.060000	0.310000	7.664768e+00	0.510000	0.240000	8.839403e-01	0.433061	0.123294	0.030206	0.452649	0.153351	0.500222	0.280000	2.096830e+00	0.000000	1.254645e+02	0.720000
1295000	0.330000	2.034859e+00	0.000000	1.229802e+02	0.610000	1.428826e-01	0.140000	0.400000	0.110000	0.220000	0.020000	0.170000	7.741800e+00	0.520000	0.200000	9.108603e-01	0.349282	0.103749	0.033886	0.489730	0.200516	0.539291	0.250000	1.994566e+00	0.000000	1.181580e+02	0.610000	1.414609e-01	0.140000	0.390000	0.150000	0.230000	0.060000	0.280000	8.057749e+00	0.530000	0.200000	8.751450e-01	0.433838	0.123508	0.030354	0.452763	0.153779	0.501145	0.280000	2.096830e+00	0.000000	1.254645e+02	0.720000
1300000	0.330000	2.034859e+00	0.000000	1.229802e+02	0.610000	1.428826e-01	0.130000	0.430000	0.090000	0.230000	0.020000	0.250000	7.819607e+00	0.550000	0.320000	9.292609e-01	0.350582	0.104038	0.033999	0.489426	0.200512	0.539914	0.230000	1.974720e+00	0.000000	1.181580e+02	0.610000	1.414609e-01	0.180000	0.370000	0.110000	0.160000	0.030000	0.280000	7.819607e+00	0.630000	0.260000	8.928241e-01	0.433194	0.123414	0.030376	0.453726	0.155008	0.502163	0.180000	2.075966e+00	0.000000	1.267255e+02	0.670000
1305000	0.300000	2.055310e+00	0.000000	1.242161e+02	0.610000	1.428826e-01	0.140000	0.370000	0.090000	0.140000	0.030000	0.200000	8.057749e+00	0.580000	0.210000	9.200146e-01	0.350939	0.103944	0.033982	0.489173	0.200645	0.540608	0.230000	1.974720e+00	0.000000	1.181580e+02	0.610000	1.414609e-01	0.210000	0.410000	0.080000	0.240000	0.050000	0.200000	7.741800e+00	0.620000	0.320000	9.017971e-01	0.432230	0.123225	0.030351	0.454691	0.156356	0.503196	0.220000	2.055310e+00	0.000000	1.267255e+02	0.670000
1310000	0.300000	2.055310e+00	0.000000	1.242161e+02	0.740000	1.443185e-01	0.160000	0.450000	0.120000	0.220000	0.080000	0.200000	8.138731e+00	0.560000	0.340000	9.386001e-01	0.352400	0.105074	0.034552	0.489752	0.201382	0.541269	0.240000	1.955071e+00	0.000000	1.193455e+02	0.530000	1.428826e-01	0.150000	0.410000	0.120000	0.150000	0.050000	0.260000	7.898195e+00	0.560000	0.270000	9.017971e-01	0.431446	0.123016	0.030303	0.455193	0.156926	0.503849	0.220000	2.055310e+00	0.000000	1.279991e+02	0.550000
1315000	0.260000	2.075966e+00	0.000000	1.242161e+02	0.740000	1.443185e-01	0.120000	0.310000	0.070000	0.140000	0.070000	0.250000	8.220527e+00	0.500000	0.260000	9.386001e-01	0.353982	0.106637	0.035656	0.490626	0.202389	0.541985	0.240000	1.955071e+00	0.000000	1.193455e+02	0.530000	1.428826e-01	0.130000	0.440000	0.090000	0.240000	0.030000	0.210000	8.138731e+00	0.600000	0.310000	9.108603e-01	0.431013	0.122793	0.030283	0.455369	0.157396	0.504579	0.170000	2.034859e+00	0.000000	1.279991e+02	0.550000
1320000	0.180000	2.055310e+00	0.000000	1.254645e+02	0.600000	1.457690e-01	0.150000	0.430000	0.130000	0.120000	0.090000	0.230000	8.057749e+00	0.530000	0.230000	9.292609e-01	0.355852	0.108604	0.037527	0.491811	0.204146	0.543174	0.330000	1.974720e+00	0.000000	1.205450e+02	0.550000	1.443185e-01	0.160000	0.360000	0.090000	0.210000	0.090000	0.270000	8.556013e+00	0.510000	0.260000	9.292609e-01	0.429551	0.122366	0.030188	0.456257	0.158125	0.504906	0.170000	2.034859e+00	0.000000	1.292855e+02	0.500000
1325000	0.180000	2.055310e+00	0.000000	1.254645e+02	0.600000	1.457690e-01	0.240000	0.370000	0.130000	0.170000	0.040000	0.260000	8.138731e+00	0.470000	0.210000	9.292609e-01	0.357514	0.110524	0.039053	0.493014	0.205730	0.544183	0.230000	1.955071e+00	0.000000	1.205450e+02	0.550000	1.443185e-01	0.110000	0.440000	0.130000	0.200000	0.010000	0.220000	8.138731e+00	0.630000	0.250000	9.108603e-01	0.428072	0.121912	0.030083	0.455782	0.158009	0.505470	0.260000	2.055310e+00	0.000000	1.292855e+02	0.500000
1330000	0.210000	2.034859e+00	0.000000	1.267255e+02	0.600000	1.457690e-01	0.200000	0.340000	0.180000	0.300000	0.040000	0.260000	8.386592e+00	0.620000	0.240000	9.200146e-01	0.358933	0.111614	0.039710	0.493553	0.206338	0.544786	0.230000	1.955071e+00	0.000000	1.205450e+02	0.550000	1.443185e-01	0.150000	0.420000	0.100000	0.230000	0.030000	0.220000	8.220527e+00	0.500000	0.270000	9.200146e-01	0.426664	0.121453	0.029970	0.454861	0.157799	0.506370	0.270000	2.075966e+00	0.000000	1.292855e+02	0.590000
1335000	0.210000	2.034859e+00	0.000000	1.267255e+02	0.680000	1.472340e-01	0.120000	0.510000	0.100000	0.180000	0.060000	0.230000	8.303144e+00	0.500000	0.300000	9.200146e-01	0.359920	0.111985	0.039752	0.493499	0.206209	0.544609	0.230000	1.955071e+00	0.270000	1.193455e+02	0.600000	1.457690e-01	0.130000	0.390000	0.110000	0.200000	0.030000	0.300000	8.556013e+00	0.610000	0.320000	9.200146e-01	0.425275	0.121039	0.029875	0.455067	0.158254	0.507088	0.270000	2.075966e+00	0.000000	1.305848e+02	0.590000
1340000	0.260000	2.055310e+00	0.000000	1.267255e+02	0.680000	1.472340e-01	0.130000	0.390000	0.140000	0.190000	0.050000	0.270000	8.556013e+00	0.540000	0.270000	9.200146e-01	0.360461	0.112073	0.039770	0.493271	0.206177	0.544980	0.310000	1.974720e+00	0.270000	1.193455e+02	0.600000	1.457690e-01	0.180000	0.460000	0.120000	0.180000	0.080000	0.370000	8.642002e+00	0.560000	0.210000	9.017971e-01	0.423883	0.120587	0.029763	0.454710	0.158286	0.507822	0.280000	2.096830e+00	0.000000	1.305848e+02	0.590000
1345000	0.260000	2.055310e+00	0.000000	1.279991e+02	0.580000	1.487137e-01	0.170000	0.440000	0.090000	0.150000	0.090000	0.290000	8.470879e+00	0.440000	0.250000	9.108603e-01	0.360863	0.112453	0.039793	0.493719	0.205959	0.544517	0.330000	1.994566e+00	0.000000	1.205450e+02	0.630000	1.472340e-01	0.190000	0.410000	0.090000	0.140000	0.060000	0.290000	8.556013e+00	0.520000	0.270000	9.108603e-01	0.422810	0.120145	0.029657	0.454364	0.158057	0.507794	0.280000	2.096830e+00	0.000000	1.318972e+02	0.650000
1350000	0.230000	2.034859e+00	0.000000	1.279991e+02	0.580000	1.487137e-01	0.200000	0.420000	0.140000	0.250000	0.040000	0.180000	8.057749e+00	0.570000	0.400000	9.292609e-01	0.361814	0.113077	0.040094	0.494050	0.206324	0.544940	0.330000	1.994566e+00	0.000000	1.205450e+02	0.630000	1.472340e-01	0.130000	0.450000	0.140000	0.100000	0.050000	0.300000	8.905190e+00	0.590000	0.300000	9.292609e-01	0.421497	0.119742	0.029561	0.455118	0.158915	0.508496	0.230000	2.075966e+00	0.000000	1.318972e+02	0.650000
1355000	0.230000	2.034859e+00	0.000000	1.292855e+02	0.580000	1.487137e-01	0.150000	0.440000	0.090000	0.240000	0.030000	0.250000	7.664768e+00	0.550000	0.180000	9.200146e-01	0.362718	0.113583	0.040138	0.494146	0.206115	0.544644	0.220000	1.974720e+00	0.000000	1.205450e+02	0.590000	1.487137e-01	0.110000	0.450000	0.140000	0.270000	0.060000	0.250000	8.728855e+00	0.520000	0.310000	9.480332e-01	0.421178	0.119349	0.029456	0.454270	0.158758	0.509502	0.230000	2.075966e+00	0.000000	1.318972e+02	0.670000
1360000	0.340000	2.055310e+00	0.000000	1.292855e+02	0.580000	1.502083e-01	0.160000	0.420000	0.160000	0.200000	0.090000	0.240000	8.057749e+00	0.540000	0.330000	9.200146e-01	0.364407	0.115105	0.040132	0.495070	0.205642	0.543293	0.220000	1.974720e+00	0.000000	1.217565e+02	0.590000	1.487137e-01	0.190000	0.410000	0.100000	0.270000	0.070000	0.330000	8.556013e+00	0.550000	0.170000	9.386001e-01	0.421980	0.118917	0.029352	0.452801	0.158250	0.510499	0.270000	2.096830e+00	0.020000	1.332228e+02	0.670000
1365000	0.340000	2.055310e+00	0.000000	1.292855e+02	0.580000	1.502083e-01	0.180000	0.480000	0.120000	0.250000	0.070000	0.270000	8.138731e+00	0.540000	0.240000	9.108603e-01	0.365251	0.115844	0.040001	0.495419	0.204964	0.541694	0.340000	1.994566e+00	0.000000	1.217565e+02	0.590000	1.487137e-01	0.140000	0.490000	0.040000	0.200000	0.060000	0.260000	8.556013e+00	0.540000	0.220000	9.200146e-01	0.422557	0.118511	0.029250	0.451300	0.157705	0.511372	0.270000	2.096830e+00	0.020000	1.332228e+02	0.670000
1370000	0.350000	2.075966e+00	0.000000	1.305848e+02	0.670000	1.517179e-01	0.110000	0.390000	0.120000	0.260000	0.090000	0.230000	7.977573e+00	0.520000	0.270000	9.108603e-01	0.366360	0.116502	0.039892	0.495536	0.204318	0.540361	0.340000	1.994566e+00	0.240000	1.229802e+02	0.590000	1.487137e-01	0.190000	0.370000	0.180000	0.180000	0.030000	0.240000	8.138731e+00	0.490000	0.270000	9.386001e-01	0.422534	0.118134	0.029143	0.450048	0.157172	0.511354	0.250000	2.075966e+00	0.230000	1.345617e+02	0.670000
1375000	0.350000	2.075966e+00	0.000000	1.305848e+02	0.670000	1.517179e-01	0.140000	0.340000	0.160000	0.170000	0.030000	0.200000	8.386592e+00	0.590000	0.240000	9.017971e-01	0.367051	0.116882	0.039771	0.495734	0.203623	0.538762	0.300000	2.014612e+00	0.240000	1.229802e+02	0.590000	1.502083e-01	0.120000	0.320000	0.130000	0.130000	0.070000	0.270000	8.303144e+00	0.570000	0.200000	9.292609e-01	0.422026	0.117770	0.029034	0.449282	0.156696	0.510868	0.280000	2.096830e+00	0.230000	1.345617e+02	0.670000
1380000	0.270000	2.096830e+00	0.000000	1.305848e+02	0.660000	1.532427e-01	0.170000	0.340000	0.150000	0.200000	0.040000	0.230000	8.138731e+00	0.560000	0.360000	9.017971e-01	0.367144	0.116828	0.039631	0.495578	0.202961	0.537460	0.320000	2.034859e+00	0.170000	1.242161e+02	0.590000	1.502083e-01	0.260000	0.400000	0.140000	0.230000	0.040000	0.300000	8.220527e+00	0.470000	0.230000	9.108603e-01	0.421040	0.117416	0.028930	0.449513	0.156273	0.509517	0.280000	2.096830e+00	0.230000	1.345617e+02	0.590000
1385000	0.260000	2.117904e+00	0.000000	1.318972e+02	0.660000	1.532427e-01	0.230000	0.460000	0.120000	0.190000	0.060000	0.240000	8.220527e+00	0.540000	0.230000	9.017971e-01	0.366554	0.116578	0.039497	0.495771	0.202243	0.535802	0.320000	2.034859e+00	0.170000	1.242161e+02	0.530000	1.517179e-01	0.210000	0.420000	0.090000	0.110000	0.040000	0.290000	8.138731e+00	0.520000	0.290000	9.292609e-01	0.420151	0.117205	0.028829	0.450484	0.155879	0.508113	0.260000	2.117904e+00	0.000000	1.359141e+02	0.590000
1390000	0.260000	2.117904e+00	0.000000	1.318972e+02	0.690000	1.547828e-01	0.150000	0.390000	0.110000	0.190000	0.070000	0.290000	8.138731e+00	0.470000	0.280000	9.108603e-01	0.366139	0.116213	0.039355	0.494814	0.201571	0.534672	0.270000	2.055310e+00	0.040000	1.254645e+02	0.530000	1.517179e-01	0.130000	0.530000	0.130000	0.150000	0.060000	0.310000	8.642002e+00	0.510000	0.310000	9.386001e-01	0.419290	0.117156	0.028733	0.451545	0.155609	0.506829	0.260000	2.117904e+00	0.000000	1.359141e+02	0.490000
1395000	0.200000	2.096830e+00	0.140000	1.332228e+02	0.690000	1.547828e-01	0.120000	0.370000	0.120000	0.190000	0.050000	0.230000	8.303144e+00	0.600000	0.240000	8.928241e-01	0.366204	0.115872	0.039218	0.493952	0.201010	0.534293	0.270000	2.055310e+00	0.040000	1.254645e+02	0.530000	1.517179e-01	0.150000	0.380000	0.070000	0.210000	0.020000	0.280000	8.220527e+00	0.520000	0.170000	9.200146e-01	0.419617	0.117410	0.028668	0.452030	0.155206	0.505805	0.230000	2.096830e+00	0.000000	1.372801e+02	0.490000
1400000	0.200000	2.096830e+00	0.140000	1.332228e+02	0.690000	1.547828e-01	0.130000	0.350000	0.090000	0.110000	0.040000	0.310000	8.386592e+00	0.560000	0.250000	8.839403e-01	0.365559	0.115597	0.039119	0.493718	0.200946	0.534429	0.340000	2.075966e+00	0.000000	1.267255e+02	0.600000	1.532427e-01	0.140000	0.370000	0.070000	0.150000	0.070000	0.300000	8.220527e+00	0.560000	0.240000	9.108603e-01	0.420116	0.117645	0.028680	0.451986	0.155342	0.505956	0.230000	2.096830e+00	0.000000	1.372801e+02	0.690000
1405000	0.190000	2.075966e+00	0.000000	1.345617e+02	0.620000	1.563384e-01	0.150000	0.340000	0.100000	0.210000	0.010000	0.280000	8.138731e+00	0.570000	0.230000	8.839403e-01	0.364868	0.115302	0.039003	0.494289	0.201890	0.535109	0.340000	2.075966e+00	0.000000	1.267255e+02	0.600000	1.532427e-01	0.110000	0.390000	0.130000	0.250000	0.050000	0.280000	7.819607e+00	0.450000	0.230000	8.928241e-01	0.420934	0.117385	0.028590	0.451121	0.154974	0.506263	0.300000	2.117904e+00	0.000000	1.386597e+02	0.690000
1410000	0.190000	2.075966e+00	0.000000	1.345617e+02	0.620000	1.563384e-01	0.150000	0.400000	0.140000	0.150000	0.070000	0.330000	8.303144e+00	0.470000	0.290000	8.928241e-01	0.364095	0.114993	0.038940	0.494584	0.202408	0.535774	0.230000	2.055310e+00	0.000000	1.267255e+02	0.700000	1.547828e-01	0.180000	0.400000	0.150000	0.180000	0.040000	0.240000	7.512996e+00	0.460000	0.250000	8.839403e-01	0.421856	0.117427	0.028505	0.450500	0.154589	0.506096	0.250000	2.096830e+00	0.000000	1.386597e+02	0.690000
1415000	0.250000	2.055310e+00	0.000000	1.345617e+02	0.620000	1.563384e-01	0.090000	0.370000	0.080000	0.190000	0.040000	0.220000	8.386592e+00	0.580000	0.310000	8.928241e-01	0.363500	0.114715	0.038826	0.494746	0.202396	0.535631	0.230000	2.055310e+00	0.000000	1.279991e+02	0.700000	1.547828e-01	0.170000	0.400000	0.100000	0.300000	0.030000	0.230000	7.741800e+00	0.500000	0.270000	9.017971e-01	0.421447	0.117305	0.028422	0.450541	0.154445	0.505621	0.250000	2.096830e+00	0.000000	1.386597e+02	0.660000
1420000	0.250000	2.055310e+00	0.240000	1.359141e+02	0.640000	1.579096e-01	0.180000	0.480000	0.110000	0.160000	0.040000	0.170000	8.470879e+00	0.560000	0.350000	9.108603e-01	0.362921	0.114534	0.038740	0.495241	0.202843	0.535853	0.190000	2.034859e+00	0.000000	1.279991e+02	0.610000	1.563384e-01	0.190000	0.360000	0.070000	0.180000	0.080000	0.210000	7.977573e+00	0.510000	0.270000	9.108603e-01	0.420377	0.116926	0.028329	0.450248	0.154495	0.506309	0.200000	2.075966e+00	0.000000	1.400533e+02	0.660000
1425000	0.240000	2.034859e+00	0.240000	1.359141e+02	0.640000	1.579096e-01	0.130000	0.420000	0.070000	0.140000	0.040000	0.250000	8.642002e+00	0.510000	0.280000	9.200146e-01	0.362359	0.114295	0.038695	0.495903	0.203605	0.536308	0.190000	2.034859e+00	0.000000	1.292855e+02	0.610000	1.563384e-01	0.160000	0.340000	0.060000	0.190000	0.070000	0.270000	8.303144e+00	0.590000	0.240000	8.928241e-01	0.419101	0.116553	0.028244	0.450804	0.155223	0.506870	0.200000	2.075966e+00	0.000000	1.400533e+02	0.660000
1430000	0.240000	2.034859e+00	0.090000	1.372801e+02	0.610000	1.594967e-01	0.160000	0.460000	0.050000	0.180000	0.020000	0.260000	8.556013e+00	0.570000	0.260000	9.386001e-01	0.361717	0.114116	0.038624	0.496290	0.203898	0.536415	0.240000	2.014612e+00	0.000000	1.292855e+02	0.610000	1.563384e-01	0.170000	0.400000	0.140000	0.200000	0.050000	0.370000	8.386592e+00	0.540000	0.280000	9.017971e-01	0.417853	0.116215	0.028177	0.451755	0.155718	0.506989	0.290000	2.096830e+00	0.000000	1.400533e+02	0.610000
1435000	0.230000	2.014612e+00	0.090000	1.372801e+02	0.610000	1.594967e-01	0.170000	0.390000	0.120000	0.210000	0.020000	0.290000	8.138731e+00	0.520000	0.260000	9.386001e-01	0.362750	0.115019	0.038705	0.496889	0.203515	0.535520	0.240000	2.014612e+00	0.080000	1.305848e+02	0.700000	1.579096e-01	0.140000	0.360000	0.150000	0.240000	0.060000	0.300000	8.057749e+00	0.540000	0.310000	9.017971e-01	0.416656	0.115821	0.028087	0.451543	0.155665	0.507129	0.220000	2.075966e+00	0.000000	1.414609e+02	0.610000
1440000	0.230000	2.014612e+00	0.090000	1.372801e+02	0.610000	1.594967e-01	0.160000	0.330000	0.190000	0.220000	0.040000	0.250000	8.220527e+00	0.570000	0.230000	9.200146e-01	0.364036	0.116012	0.038777	0.497355	0.203257	0.534879	0.170000	1.994566e+00	0.080000	1.305848e+02	0.700000	1.579096e-01	0.160000	0.450000	0.110000	0.230000	0.090000	0.300000	8.057749e+00	0.590000	0.290000	9.200146e-01	0.415411	0.115476	0.028024	0.452420	0.156916	0.508093	0.220000	2.075966e+00	0.000000	1.414609e+02	0.610000
1445000	0.220000	1.994566e+00	0.000000	1.386597e+02	0.480000	1.610996e-01	0.140000	0.400000	0.150000	0.270000	0.080000	0.260000	8.138731e+00	0.570000	0.310000	9.292609e-01	0.364873	0.115971	0.038690	0.496671	0.202863	0.534933	0.170000	1.994566e+00	0.080000	1.305848e+02	0.600000	1.594967e-01	0.160000	0.320000	0.090000	0.170000	0.050000	0.220000	7.898195e+00	0.550000	0.230000	9.108603e-01	0.414041	0.115124	0.027934	0.453410	0.157686	0.508421	0.240000	2.055310e+00	0.000000	1.428826e+02	0.530000
1450000	0.220000	1.994566e+00	0.000000	1.386597e+02	0.480000	1.610996e-01	0.120000	0.400000	0.090000	0.200000	0.050000	0.210000	7.898195e+00	0.530000	0.250000	9.108603e-01	0.365261	0.116136	0.038635	0.496797	0.202627	0.534653	0.220000	1.974720e+00	0.120000	1.318972e+02	0.600000	1.594967e-01	0.120000	0.400000	0.110000	0.270000	0.010000	0.340000	7.664768e+00	0.640000	0.300000	9.292609e-01	0.412786	0.114761	0.027858	0.454282	0.158188	0.508334	0.240000	2.055310e+00	0.000000	1.428826e+02	0.530000
1455000	0.340000	2.014612e+00	0.000000	1.400533e+02	0.480000	1.610996e-01	0.140000	0.370000	0.090000	0.150000	0.080000	0.260000	7.977573e+00	0.590000	0.230000	9.017971e-01	0.364545	0.115938	0.038541	0.497365	0.203321	0.535027	0.200000	1.955071e+00	0.120000	1.318972e+02	0.600000	1.594967e-01	0.210000	0.470000	0.060000	0.220000	0.040000	0.290000	8.220527e+00	0.520000	0.280000	9.386001e-01	0.411755	0.114521	0.027782	0.454916	0.157898	0.507350	0.260000	2.075966e+00	0.000000	1.428826e+02	0.510000
1460000	0.340000	2.014612e+00	0.000000	1.400533e+02	0.550000	1.627187e-01	0.170000	0.400000	0.130000	0.210000	0.060000	0.240000	7.898195e+00	0.480000	0.200000	8.839403e-01	0.363806	0.115713	0.038503	0.498056	0.204452	0.535885	0.200000	1.955071e+00	0.220000	1.332228e+02	0.580000	1.610996e-01	0.170000	0.340000	0.100000	0.260000	0.030000	0.270000	8.138731e+00	0.540000	0.230000	9.386001e-01	0.411407	0.114399	0.027697	0.454961	0.157427	0.506071	0.260000	2.075966e+00	0.000000	1.443185e+02	0.510000
1465000	0.270000	2.034859e+00	0.000000	1.400533e+02	0.550000	1.627187e-01	0.220000	0.440000	0.110000	0.160000	0.020000	0.260000	8.138731e+00	0.520000	0.210000	8.839403e-01	0.362778	0.115371	0.038428	0.498933	0.205712	0.536624	0.290000	1.974720e+00	0.220000	1.332228e+02	0.580000	1.610996e-01	0.160000	0.400000	0.070000	0.240000	0.050000	0.270000	8.470879e+00	0.550000	0.300000	9.386001e-01	0.411626	0.114432	0.027615	0.454957	0.157010	0.505065	0.250000	2.055310e+00	0.000000	1.443185e+02	0.510000
1470000	0.270000	2.034859e+00	0.020000	1.414609e+02	0.600000	1.643541e-01	0.100000	0.400000	0.060000	0.260000	0.060000	0.190000	8.303144e+00	0.560000	0.280000	8.928241e-01	0.361707	0.114996	0.038307	0.499737	0.206041	0.536492	0.290000	1.974720e+00	0.020000	1.345617e+02	0.580000	1.610996e-01	0.200000	0.520000	0.120000	0.170000	0.070000	0.220000	7.977573e+00	0.430000	0.340000	9.480332e-01	0.411395	0.114406	0.027539	0.455289	0.156692	0.504044	0.250000	2.055310e+00	0.000000	1.457690e+02	0.660000
1475000	0.180000	2.014612e+00	0.020000	1.414609e+02	0.600000	1.643541e-01	0.160000	0.400000	0.160000	0.190000	0.070000	0.280000	8.386592e+00	0.550000	0.240000	8.928241e-01	0.361101	0.114644	0.038186	0.499255	0.205597	0.536280	0.310000	1.994566e+00	0.020000	1.345617e+02	0.600000	1.627187e-01	0.180000	0.410000	0.080000	0.240000	0.030000	0.300000	7.819607e+00	0.580000	0.200000	9.480332e-01	0.411061	0.114210	0.027461	0.454923	0.156390	0.503791	0.280000	2.075966e+00	0.000000	1.457690e+02	0.660000
1480000	0.180000	2.014612e+00	0.160000	1.428826e+02	0.600000	1.643541e-01	0.090000	0.320000	0.170000	0.190000	0.040000	0.220000	8.138731e+00	0.570000	0.190000	8.751450e-01	0.361004	0.114472	0.038086	0.499057	0.205315	0.536096	0.310000	1.994566e+00	0.020000	1.345617e+02	0.600000	1.627187e-01	0.190000	0.490000	0.130000	0.200000	0.090000	0.290000	7.898195e+00	0.500000	0.240000	9.386001e-01	0.410126	0.113849	0.027378	0.454323	0.156261	0.504412	0.280000	2.075966e+00	0.050000	1.472340e+02	0.590000
1485000	0.330000	2.034859e+00	0.160000	1.428826e+02	0.530000	1.660058e-01	0.160000	0.430000	0.110000	0.120000	0.070000	0.280000	7.741800e+00	0.550000	0.150000	8.664371e-01	0.360917	0.114297	0.038004	0.498914	0.205355	0.536594	0.270000	2.014612e+00	0.330000	1.332228e+02	0.660000	1.643541e-01	0.160000	0.430000	0.110000	0.230000	0.060000	0.230000	8.057749e+00	0.620000	0.220000	9.200146e-01	0.409294	0.113569	0.027299	0.454233	0.156395	0.504948	0.320000	2.096830e+00	0.050000	1.472340e+02	0.590000
1490000	0.260000	2.055310e+00	0.000000	1.443185e+02	0.530000	1.660058e-01	0.120000	0.430000	0.170000	0.290000	0.040000	0.230000	7.438240e+00	0.570000	0.230000	8.492805e-01	0.360313	0.114118	0.037991	0.499576	0.206261	0.537338	0.270000	2.014612e+00	0.330000	1.332228e+02	0.660000	1.643541e-01	0.150000	0.420000	0.080000	0.180000	0.030000	0.320000	8.138731e+00	0.540000	0.280000	9.386001e-01	0.409044	0.113809	0.027226	0.455037	0.156117	0.503920	0.320000	2.096830e+00	0.230000	1.487137e+02	0.590000
1495000	0.260000	2.055310e+00	0.000000	1.443185e+02	0.580000	1.676742e-01	0.110000	0.450000	0.140000	0.210000	0.050000	0.270000	8.057749e+00	0.590000	0.330000	8.578159e-01	0.360500	0.114397	0.038212	0.500185	0.207142	0.538131	0.200000	1.994566e+00	0.000000	1.345617e+02	0.630000	1.660058e-01	0.160000	0.410000	0.150000	0.250000	0.040000	0.230000	8.057749e+00	0.570000	0.280000	9.480332e-01	0.409139	0.113860	0.027178	0.455131	0.155926	0.503620	0.290000	2.117904e+00	0.230000	1.487137e+02	0.540000
1500000	0.230000	2.034859e+00	0.000000	1.443185e+02	0.580000	1.676742e-01	0.140000	0.480000	0.100000	0.250000	0.020000	0.200000	7.977573e+00	0.590000	0.260000	8.578159e-01	0.361679	0.114932	0.038417	0.500177	0.207102	0.538070	0.200000	1.994566e+00	0.000000	1.345617e+02	0.630000	1.660058e-01	0.140000	0.480000	0.190000	0.230000	0.000000	0.250000	8.303144e+00	0.560000	0.280000	9.671848e-01	0.408887	0.113793	0.027113	0.455280	0.155778	0.503349	0.290000	2.117904e+00	0.230000	1.487137e+02	0.540000
1505000	0.230000	2.034859e+00	0.000000	1.457690e+02	0.580000	1.693594e-01	0.200000	0.410000	0.110000	0.190000	0.010000	0.320000	8.220527e+00	0.540000	0.290000	8.751450e-01	0.361360	0.114590	0.038291	0.499322	0.206601	0.538230	0.240000	1.974720e+00	0.000000	1.345617e+02	0.630000	1.660058e-01	0.090000	0.420000	0.080000	0.220000	0.010000	0.210000	8.057749e+00	0.550000	0.190000	9.671848e-01	0.409280	0.113446	0.027024	0.454306	0.155378	0.503957	0.260000	2.139189e+00	0.000000	1.502083e+02	0.530000
1510000	0.350000	2.055310e+00	0.000000	1.457690e+02	0.580000	1.693594e-01	0.140000	0.360000	0.120000	0.170000	0.040000	0.230000	7.819607e+00	0.520000	0.280000	8.751450e-01	0.360709	0.114230	0.038166	0.498747	0.206132	0.538009	0.280000	1.994566e+00	0.000000	1.359141e+02	0.570000	1.676742e-01	0.140000	0.410000	0.100000	0.110000	0.000000	0.280000	7.898195e+00	0.560000	0.150000	9.575611e-01	0.410609	0.113169	0.026935	0.453037	0.154889	0.504306	0.260000	2.160688e+00	0.000000	1.502083e+02	0.530000
1515000	0.280000	2.075966e+00	0.080000	1.472340e+02	0.580000	1.693594e-01	0.180000	0.440000	0.130000	0.290000	0.070000	0.320000	7.819607e+00	0.630000	0.210000	8.664371e-01	0.359770	0.113932	0.038049	0.499389	0.205966	0.537342	0.280000	1.994566e+00	0.000000	1.359141e+02	0.570000	1.676742e-01	0.170000	0.480000	0.160000	0.240000	0.070000	0.250000	7.977573e+00	0.630000	0.220000	9.386001e-01	0.411545	0.113268	0.026849	0.452798	0.154431	0.502998	0.260000	2.160688e+00	0.000000	1.502083e+02	0.530000
1520000	0.280000	2.075966e+00	0.080000	1.472340e+02	0.550000	1.710615e-01	0.150000	0.380000	0.160000	0.290000	0.020000	0.250000	7.588502e+00	0.600000	0.320000	8.751450e-01	0.359029	0.113591	0.037929	0.499189	0.205710	0.537242	0.270000	2.014612e+00	0.000000	1.372801e+02	0.540000	1.693594e-01	0.120000	0.340000	0.080000	0.150000	0.060000	0.290000	8.057749e+00	0.550000	0.230000	9.292609e-01	0.410708	0.113002	0.026771	0.453351	0.154209	0.502019	0.270000	2.182403e+00	0.120000	1.517179e+02	0.530000
1525000	0.280000	2.075966e+00	0.000000	1.487137e+02	0.550000	1.710615e-01	0.130000	0.420000	0.110000	0.160000	0.030000	0.310000	7.664768e+00	0.500000	0.300000	8.751450e-01	0.358842	0.113365	0.037837	0.498869	0.205538	0.537105	0.270000	2.014612e+00	0.000000	1.372801e+02	0.540000	1.693594e-01	0.160000	0.350000	0.090000	0.250000	0.090000	0.250000	8.303144e+00	0.560000	0.190000	9.108603e-01	0.409693	0.112700	0.026726	0.453988	0.155105	0.502924	0.270000	2.182403e+00	0.120000	1.517179e+02	0.530000
1530000	0.220000	2.055310e+00	0.000000	1.487137e+02	0.580000	1.727807e-01	0.240000	0.430000	0.100000	0.200000	0.080000	0.310000	8.057749e+00	0.490000	0.200000	8.578159e-01	0.358605	0.113477	0.037740	0.499750	0.205185	0.536072	0.350000	2.034859e+00	0.000000	1.372801e+02	0.540000	1.693594e-01	0.120000	0.360000	0.080000	0.170000	0.040000	0.230000	7.898195e+00	0.560000	0.230000	9.017971e-01	0.408619	0.112369	0.026643	0.453855	0.154982	0.502925	0.200000	2.160688e+00	0.000000	1.532427e+02	0.640000
1535000	0.220000	2.055310e+00	0.000000	1.487137e+02	0.580000	1.727807e-01	0.230000	0.340000	0.190000	0.270000	0.060000	0.320000	8.642002e+00	0.550000	0.250000	8.492805e-01	0.359593	0.113213	0.037622	0.498501	0.204577	0.536147	0.350000	2.034859e+00	0.000000	1.386597e+02	0.540000	1.710615e-01	0.250000	0.340000	0.140000	0.240000	0.050000	0.400000	7.898195e+00	0.500000	0.220000	8.839403e-01	0.408058	0.112041	0.026562	0.453231	0.154801	0.503263	0.200000	2.160688e+00	0.000000	1.532427e+02	0.640000
1540000	0.240000	2.034859e+00	0.000000	1.502083e+02	0.580000	1.745171e-01	0.180000	0.380000	0.160000	0.260000	0.060000	0.290000	8.556013e+00	0.640000	0.270000	8.664371e-01	0.359667	0.112888	0.037509	0.497499	0.204179	0.536917	0.270000	2.055310e+00	0.000000	1.386597e+02	0.540000	1.710615e-01	0.160000	0.470000	0.100000	0.240000	0.070000	0.360000	7.977573e+00	0.530000	0.220000	8.839403e-01	0.407434	0.111789	0.026485	0.453086	0.154931	0.503705	0.240000	2.139189e+00	0.030000	1.547828e+02	0.640000
1545000	0.310000	2.055310e+00	0.000000	1.502083e+02	0.580000	1.745171e-01	0.190000	0.440000	0.110000	0.200000	0.040000	0.250000	7.898195e+00	0.580000	0.340000	8.839403e-01	0.359386	0.112780	0.037524	0.497647	0.204641	0.537581	0.270000	2.055310e+00	0.000000	1.386597e+02	0.580000	1.727807e-01	0.120000	0.260000	0.090000	0.210000	0.050000	0.180000	7.977573e+00	0.520000	0.200000	8.751450e-01	0.406537	0.111459	0.026399	0.452748	0.154960	0.504213	0.240000	2.139189e+00	0.030000	1.547828e+02	0.520000
1550000	0.310000	2.055310e+00	0.000000	1.517179e+02	0.560000	1.762711e-01	0.150000	0.500000	0.100000	0.170000	0.010000	0.300000	8.138731e+00	0.480000	0.200000	8.751450e-01	0.360268	0.112737	0.037499	0.497088	0.204573	0.538326	0.300000	2.075966e+00	0.000000	1.400533e+02	0.580000	1.727807e-01	0.170000	0.440000	0.100000	0.220000	0.040000	0.310000	7.741800e+00	0.600000	0.300000	8.928241e-01	0.405573	0.111150	0.026334	0.452793	0.155108	0.504556	0.300000	2.160688e+00	0.030000	1.547828e+02	0.520000
1555000	0.210000	2.034859e+00	0.000000	1.517179e+02	0.560000	1.762711e-01	0.170000	0.500000	0.090000	0.190000	0.030000	0.290000	8.220527e+00	0.460000	0.310000	8.751450e-01	0.360143	0.112542	0.037422	0.496885	0.204643	0.538935	0.300000	2.075966e+00	0.000000	1.400533e+02	0.520000	1.745171e-01	0.130000	0.450000	0.150000	0.250000	0.080000	0.230000	7.898195e+00	0.520000	0.290000	9.017971e-01	0.406083	0.111247	0.026304	0.452658	0.154950	0.504470	0.300000	2.160688e+00	0.000000	1.563384e+02	0.570000
1560000	0.260000	2.055310e+00	0.000000	1.517179e+02	0.550000	1.780426e-01	0.130000	0.440000	0.050000	0.250000	0.040000	0.260000	8.470879e+00	0.460000	0.230000	8.578159e-01	0.359503	0.112203	0.037300	0.496526	0.204246	0.538668	0.200000	2.055310e+00	0.000000	1.414609e+02	0.520000	1.745171e-01	0.120000	0.410000	0.080000	0.210000	0.060000	0.340000	8.556013e+00	0.490000	0.170000	9.017971e-01	0.405947	0.111397	0.026274	0.453190	0.154887	0.503999	0.220000	2.139189e+00	0.000000	1.563384e+02	0.570000
1565000	0.260000	2.055310e+00	0.310000	1.502083e+02	0.550000	1.780426e-01	0.180000	0.360000	0.120000	0.180000	0.060000	0.270000	8.057749e+00	0.570000	0.240000	8.492805e-01	0.358963	0.111915	0.037187	0.496128	0.203875	0.538447	0.340000	2.075966e+00	0.000000	1.414609e+02	0.520000	1.745171e-01	0.140000	0.420000	0.070000	0.200000	0.020000	0.220000	8.556013e+00	0.530000	0.220000	8.928241e-01	0.405414	0.111187	0.026215	0.453282	0.154928	0.504016	0.220000	2.139189e+00	0.000000	1.579096e+02	0.570000
1570000	0.260000	2.055310e+00	0.310000	1.502083e+02	0.550000	1.780426e-01	0.130000	0.400000	0.150000	0.250000	0.050000	0.220000	7.898195e+00	0.600000	0.250000	8.324636e-01	0.358314	0.111617	0.037085	0.495728	0.203761	0.538705	0.340000	2.075966e+00	0.000000	1.414609e+02	0.520000	1.762711e-01	0.150000	0.390000	0.110000	0.110000	0.090000	0.230000	8.816582e+00	0.510000	0.310000	9.108603e-01	0.404475	0.110893	0.026143	0.453819	0.155607	0.504630	0.250000	2.117904e+00	0.000000	1.579096e+02	0.640000
1575000	0.200000	2.034859e+00	0.010000	1.517179e+02	0.520000	1.798320e-01	0.210000	0.470000	0.180000	0.180000	0.050000	0.320000	7.977573e+00	0.520000	0.220000	8.241805e-01	0.358543	0.111305	0.036973	0.494393	0.203194	0.539149	0.290000	2.096830e+00	0.120000	1.428826e+02	0.520000	1.762711e-01	0.120000	0.400000	0.090000	0.220000	0.060000	0.220000	8.220527e+00	0.570000	0.260000	9.292609e-01	0.405206	0.110597	0.026073	0.452771	0.155207	0.505340	0.250000	2.117904e+00	0.000000	1.579096e+02	0.640000
1580000	0.270000	2.055310e+00	0.010000	1.517179e+02	0.520000	1.798320e-01	0.110000	0.460000	0.080000	0.180000	0.040000	0.260000	7.898195e+00	0.520000	0.310000	8.408300e-01	0.359298	0.110969	0.036855	0.492891	0.202561	0.539649	0.290000	2.096830e+00	0.120000	1.428826e+02	0.590000	1.780426e-01	0.130000	0.430000	0.140000	0.260000	0.050000	0.230000	8.386592e+00	0.560000	0.340000	9.480332e-01	0.405630	0.110289	0.025999	0.451556	0.154779	0.506178	0.290000	2.139189e+00	0.000000	1.594967e+02	0.600000
1585000	0.270000	2.055310e+00	0.010000	1.517179e+02	0.590000	1.816393e-01	0.180000	0.330000	0.190000	0.250000	0.050000	0.240000	7.977573e+00	0.490000	0.220000	8.324636e-01	0.359165	0.110616	0.036742	0.491444	0.201949	0.539651	0.250000	2.075966e+00	0.000000	1.443185e+02	0.590000	1.780426e-01	0.140000	0.400000	0.140000	0.240000	0.060000	0.170000	8.220527e+00	0.530000	0.290000	9.575611e-01	0.406258	0.110127	0.025925	0.450931	0.154593	0.506744	0.290000	2.139189e+00	0.000000	1.594967e+02	0.600000
1590000	0.310000	2.075966e+00	0.230000	1.532427e+02	0.590000	1.816393e-01	0.260000	0.420000	0.090000	0.240000	0.080000	0.220000	7.741800e+00	0.520000	0.260000	8.324636e-01	0.359855	0.110321	0.036628	0.490141	0.201372	0.539820	0.250000	2.075966e+00	0.000000	1.443185e+02	0.590000	1.780426e-01	0.250000	0.410000	0.120000	0.190000	0.060000	0.240000	8.138731e+00	0.570000	0.230000	9.386001e-01	0.407073	0.109947	0.025863	0.450107	0.154256	0.507215	0.210000	2.117904e+00	0.000000	1.594967e+02	0.600000
1595000	0.310000	2.075966e+00	0.230000	1.532427e+02	0.590000	1.816393e-01	0.110000	0.460000	0.130000	0.300000	0.070000	0.260000	8.138731e+00	0.510000	0.250000	8.159798e-01	0.360876	0.110050	0.036510	0.488920	0.200755	0.539207	0.280000	2.096830e+00	0.000000	1.457690e+02	0.580000	1.798320e-01	0.120000	0.400000	0.070000	0.140000	0.050000	0.260000	8.728855e+00	0.500000	0.200000	9.292609e-01	0.408154	0.109896	0.025787	0.449261	0.153826	0.506707	0.210000	2.117904e+00	0.000000	1.610996e+02	0.540000
1600000	0.390000	2.096830e+00	0.230000	1.532427e+02	0.570000	1.834648e-01	0.100000	0.420000	0.070000	0.270000	0.080000	0.290000	8.303144e+00	0.530000	0.280000	8.241805e-01	0.360466	0.109822	0.036399	0.489070	0.200184	0.537840	0.280000	2.096830e+00	0.000000	1.457690e+02	0.580000	1.798320e-01	0.140000	0.410000	0.080000	0.230000	0.030000	0.250000	8.303144e+00	0.580000	0.290000	9.292609e-01	0.408656	0.109569	0.025711	0.447978	0.153387	0.507103	0.200000	2.096830e+00	0.000000	1.610996e+02	0.540000
1605000	0.390000	2.096830e+00	0.030000	1.547828e+02	0.570000	1.834648e-01	0.150000	0.390000	0.120000	0.170000	0.080000	0.270000	8.220527e+00	0.520000	0.270000	8.408300e-01	0.360615	0.109874	0.036305	0.489298	0.199723	0.536784	0.250000	2.075966e+00	0.000000	1.457690e+02	0.580000	1.798320e-01	0.190000	0.470000	0.050000	0.240000	0.070000	0.280000	7.977573e+00	0.550000	0.300000	9.292609e-01	0.409421	0.109254	0.025631	0.446620	0.152926	0.507603	0.200000	2.096830e+00	0.000000	1.627187e+02	0.450000
1610000	0.200000	2.075966e+00	0.030000	1.547828e+02	0.600000	1.853087e-01	0.120000	0.410000	0.140000	0.280000	0.040000	0.310000	8.057749e+00	0.540000	0.350000	8.492805e-01	0.360808	0.109904	0.036209	0.489449	0.199179	0.535482	0.250000	2.075966e+00	0.130000	1.472340e+02	0.470000	1.816393e-01	0.120000	0.510000	0.080000	0.130000	0.050000	0.230000	8.220527e+00	0.600000	0.220000	9.108603e-01	0.410098	0.108937	0.025547	0.445288	0.152479	0.508146	0.280000	2.117904e+00	0.000000	1.627187e+02	0.450000
1615000	0.200000	2.075966e+00	0.110000	1.563384e+02	0.600000	1.853087e-01	0.080000	0.510000	0.180000	0.170000	0.040000	0.280000	8.303144e+00	0.570000	0.240000	8.324636e-01	0.360282	0.109661	0.036102	0.489261	0.198736	0.534654	0.290000	2.096830e+00	0.130000	1.472340e+02	0.470000	1.816393e-01	0.150000	0.400000	0.100000	0.200000	0.080000	0.310000	8.138731e+00	0.450000	0.260000	9.200146e-01	0.409496	0.108640	0.025474	0.444718	0.152144	0.507952	0.200000	2.096830e+00	0.000000	1.627187e+02	0.600000
1620000	0.180000	2.055310e+00	0.110000	1.563384e+02	0.520000	1.871711e-01	0.170000	0.410000	0.100000	0.230000	0.040000	0.300000	8.220527e+00	0.590000	0.300000	8.324636e-01	0.359752	0.109475	0.036021	0.489674	0.198531	0.534019	0.290000	2.096830e+00	0.310000	1.457690e+02	0.480000	1.834648e-01	0.160000	0.350000	0.090000	0.230000	0.020000	0.260000	8.303144e+00	0.560000	0.250000	9.200146e-01	0.409693	0.108458	0.025397	0.444290	0.151755	0.507384	0.200000	2.096830e+00	0.000000	1.643541e+02	0.600000
1625000	0.180000	2.055310e+00	0.260000	1.547828e+02	0.520000	1.871711e-01	0.130000	0.430000	0.130000	0.170000	0.040000	0.370000	8.303144e+00	0.430000	0.240000	8.241805e-01	0.359412	0.109307	0.035940	0.489801	0.198438	0.533707	0.260000	2.117904e+00	0.310000	1.457690e+02	0.480000	1.834648e-01	0.180000	0.430000	0.130000	0.180000	0.070000	0.320000	8.556013e+00	0.570000	0.260000	9.292609e-01	0.409769	0.108485	0.025347	0.444426	0.151508	0.506813	0.320000	2.117904e+00	0.000000	1.643541e+02	0.600000
1630000	0.190000	2.034859e+00	0.260000	1.547828e+02	0.580000	1.890522e-01	0.170000	0.440000	0.130000	0.190000	0.030000	0.220000	7.977573e+00	0.470000	0.300000	8.408300e-01	0.359313	0.109103	0.035842	0.489411	0.198015	0.533332	0.310000	2.139189e+00	0.310000	1.457690e+02	0.480000	1.834648e-01	0.170000	0.370000	0.120000	0.250000	0.070000	0.200000	8.816582e+00	0.500000	0.190000	9.108603e-01	0.410159	0.108760	0.025281	0.444742	0.151076	0.505413	0.320000	2.117904e+00	0.200000	1.660058e+02	0.600000
1635000	0.190000	2.034859e+00	0.260000	1.547828e+02	0.580000	1.890522e-01	0.240000	0.510000	0.110000	0.270000	0.050000	0.240000	7.741800e+00	0.560000	0.230000	8.408300e-01	0.359224	0.109217	0.035750	0.489951	0.197587	0.532142	0.310000	2.139189e+00	0.000000	1.472340e+02	0.590000	1.853087e-01	0.180000	0.460000	0.100000	0.200000	0.050000	0.250000	8.386592e+00	0.620000	0.290000	9.292609e-01	0.411138	0.109435	0.025218	0.445042	0.150668	0.504072	0.240000	2.096830e+00	0.200000	1.660058e+02	0.600000
1640000	0.230000	2.014612e+00	0.040000	1.563384e+02	0.580000	1.890522e-01	0.120000	0.360000	0.120000	0.150000	0.080000	0.230000	7.741800e+00	0.510000	0.250000	8.324636e-01	0.359320	0.109519	0.035683	0.490454	0.197244	0.531190	0.260000	2.160688e+00	0.000000	1.472340e+02	0.590000	1.853087e-01	0.180000	0.360000	0.080000	0.240000	0.060000	0.310000	8.138731e+00	0.680000	0.350000	9.386001e-01	0.411593	0.110110	0.025157	0.445678	0.150266	0.502758	0.240000	2.096830e+00	0.200000	1.660058e+02	0.460000
1645000	0.230000	2.014612e+00	0.040000	1.563384e+02	0.620000	1.909522e-01	0.120000	0.430000	0.110000	0.240000	0.050000	0.210000	7.741800e+00	0.530000	0.260000	8.492805e-01	0.359137	0.109278	0.035581	0.490047	0.196765	0.530836	0.260000	2.160688e+00	0.040000	1.487137e+02	0.540000	1.871711e-01	0.130000	0.400000	0.120000	0.270000	0.060000	0.220000	7.898195e+00	0.460000	0.290000	9.386001e-01	0.412007	0.109913	0.025086	0.445182	0.149812	0.501628	0.330000	2.117904e+00	0.400000	1.643541e+02	0.460000
1650000	0.200000	1.994566e+00	0.080000	1.579096e+02	0.620000	1.909522e-01	0.180000	0.430000	0.090000	0.190000	0.070000	0.310000	8.057749e+00	0.520000	0.270000	8.578159e-01	0.360276	0.109021	0.035474	0.488873	0.196205	0.530829	0.200000	2.139189e+00	0.040000	1.487137e+02	0.540000	1.871711e-01	0.160000	0.380000	0.190000	0.170000	0.050000	0.180000	7.977573e+00	0.590000	0.270000	9.575611e-01	0.412479	0.109671	0.025012	0.444159	0.149359	0.500696	0.330000	2.117904e+00	0.400000	1.643541e+02	0.460000
1655000	0.200000	1.974720e+00	0.080000	1.579096e+02	0.520000	1.928713e-01	0.110000	0.520000	0.110000	0.230000	0.060000	0.270000	7.819607e+00	0.530000	0.180000	8.578159e-01	0.361634	0.108767	0.035369	0.487612	0.195677	0.531444	0.200000	2.139189e+00	0.040000	1.487137e+02	0.540000	1.871711e-01	0.190000	0.490000	0.160000	0.220000	0.070000	0.250000	7.898195e+00	0.630000	0.340000	9.769051e-01	0.412421	0.109369	0.024936	0.443217	0.148921	0.499721	0.280000	2.139189e+00	0.020000	1.660058e+02	0.500000
1660000	0.200000	1.974720e+00	0.080000	1.579096e+02	0.520000	1.928713e-01	0.170000	0.390000	0.180000	0.210000	0.070000	0.250000	7.977573e+00	0.570000	0.210000	8.578159e-01	0.362888	0.108470	0.035262	0.486313	0.195131	0.532083	0.220000	2.117904e+00	0.270000	1.472340e+02	0.670000	1.890522e-01	0.110000	0.420000	0.160000	0.210000	0.030000	0.270000	8.138731e+00	0.650000	0.300000	9.867232e-01	0.411664	0.109119	0.024862	0.443224	0.148651	0.499104	0.280000	2.139189e+00	0.020000	1.660058e+02	0.500000
1665000	0.320000	1.994566e+00	0.000000	1.594967e+02	0.530000	1.948097e-01	0.140000	0.390000	0.130000	0.210000	0.090000	0.250000	7.898195e+00	0.590000	0.230000	8.492805e-01	0.363637	0.108188	0.035158	0.485056	0.194596	0.532765	0.220000	2.117904e+00	0.270000	1.472340e+02	0.670000	1.890522e-01	0.210000	0.390000	0.090000	0.240000	0.040000	0.260000	7.898195e+00	0.530000	0.190000	9.867232e-01	0.410915	0.108827	0.024804	0.442833	0.148604	0.499564	0.230000	2.117904e+00	0.020000	1.660058e+02	0.360000
1670000	0.320000	1.994566e+00	0.000000	1.594967e+02	0.530000	1.948097e-01	0.160000	0.420000	0.200000	0.200000	0.080000	0.240000	8.057749e+00	0.480000	0.250000	8.492805e-01	0.362804	0.107879	0.035055	0.485077	0.194745	0.533075	0.310000	2.139189e+00	0.290000	1.457690e+02	0.520000	1.909522e-01	0.150000	0.450000	0.170000	0.250000	0.080000	0.310000	8.138731e+00	0.510000	0.180000	9.671848e-01	0.410125	0.108625	0.024772	0.443341	0.149365	0.500259	0.230000	2.117904e+00	0.040000	1.676742e+02	0.360000
1675000	0.310000	2.014612e+00	0.550000	1.579096e+02	0.530000	1.948097e-01	0.160000	0.390000	0.120000	0.190000	0.090000	0.190000	8.138731e+00	0.510000	0.260000	8.664371e-01	0.361831	0.107575	0.034954	0.485740	0.194769	0.532872	0.310000	2.139189e+00	0.290000	1.457690e+02	0.520000	1.909522e-01	0.120000	0.370000	0.130000	0.160000	0.040000	0.300000	7.977573e+00	0.600000	0.240000	9.480332e-01	0.409886	0.108506	0.024776	0.443524	0.149711	0.500701	0.260000	2.139189e+00	0.040000	1.676742e+02	0.470000
1680000	0.310000	2.014612e+00	0.550000	1.579096e+02	0.480000	1.967675e-01	0.120000	0.420000	0.130000	0.150000	0.030000	0.290000	7.898195e+00	0.520000	0.240000	8.578159e-01	0.360862	0.107265	0.034856	0.486416	0.195252	0.533003	0.300000	2.160688e+00	0.290000	1.457690e+02	0.540000	1.928713e-01	0.070000	0.390000	0.080000	0.160000	0.040000	0.270000	8.386592e+00	0.540000	0.210000	9.386001e-01	0.409615	0.108240	0.024705	0.442970	0.149491	0.500876	0.340000	2.160688e+00	0.040000	1.676742e+02	0.470000
1685000	0.190000	1.994566e+00	0.210000	1.594967e+02	0.480000	1.967675e-01	0.160000	0.410000	0.040000	0.210000	0.020000	0.280000	8.470879e+00	0.590000	0.280000	8.751450e-01	0.359932	0.106988	0.034759	0.486917	0.194972	0.532250	0.200000	2.139189e+00	0.200000	1.472340e+02	0.540000	1.928713e-01	0.100000	0.290000	0.050000	0.190000	0.040000	0.230000	7.977573e+00	0.560000	0.260000	9.386001e-01	0.408713	0.107953	0.024652	0.443326	0.149596	0.500632	0.340000	2.160688e+00	0.040000	1.693594e+02	0.470000
1690000	0.190000	1.994566e+00	0.210000	1.594967e+02	0.590000	1.987451e-01	0.230000	0.400000	0.140000	0.230000	0.030000	0.250000	8.642002e+00	0.500000	0.250000	8.751450e-01	0.359046	0.106713	0.034654	0.487296	0.194858	0.531919	0.200000	2.139189e+00	0.200000	1.472340e+02	0.540000	1.928713e-01	0.200000	0.340000	0.090000	0.220000	0.070000	0.210000	8.057749e+00	0.570000	0.270000	9.575611e-01	0.408736	0.108091	0.024722	0.443733	0.149891	0.500628	0.340000	2.160688e+00	0.040000	1.693594e+02	0.560000
1695000	0.190000	1.974720e+00	0.200000	1.610996e+02	0.590000	1.987451e-01	0.080000	0.320000	0.110000	0.210000	0.020000	0.290000	8.386592e+00	0.480000	0.220000	8.664371e-01	0.358398	0.106414	0.034551	0.486669	0.194587	0.532261	0.230000	2.117904e+00	0.200000	1.472340e+02	0.610000	1.948097e-01	0.110000	0.340000	0.140000	0.230000	0.030000	0.240000	7.741800e+00	0.530000	0.210000	9.480332e-01	0.408431	0.108201	0.024844	0.444332	0.150471	0.500963	0.180000	2.139189e+00	0.000000	1.710615e+02	0.560000
1700000	0.190000	1.974720e+00	0.200000	1.610996e+02	0.590000	1.987451e-01	0.130000	0.410000	0.110000	0.230000	0.040000	0.330000	7.977573e+00	0.500000	0.280000	8.839403e-01	0.357684	0.106110	0.034446	0.486110	0.194154	0.531895	0.230000	2.117904e+00	0.140000	1.487137e+02	0.610000	1.948097e-01	0.120000	0.320000	0.150000	0.210000	0.050000	0.220000	7.741800e+00	0.530000	0.290000	9.480332e-01	0.407552	0.107973	0.024798	0.445120	0.150597	0.500664	0.180000	2.139189e+00	0.000000	1.710615e+02	0.560000
1705000	0.210000	1.955071e+00	0.200000	1.610996e+02	0.580000	2.007425e-01	0.150000	0.370000	0.130000	0.210000	0.030000	0.220000	8.057749e+00	0.590000	0.340000	8.928241e-01	0.356974	0.105859	0.034372	0.486238	0.194321	0.532100	0.280000	2.139189e+00	0.140000	1.487137e+02	0.540000	1.967675e-01	0.150000	0.370000	0.060000	0.160000	0.060000	0.310000	7.898195e+00	0.530000	0.220000	9.292609e-01	0.406966	0.107868	0.024747	0.445901	0.150315	0.499717	0.300000	2.160688e+00	0.000000	1.727807e+02	0.570000
1710000	0.310000	1.974720e+00	0.000000	1.627187e+02	0.580000	2.007425e-01	0.190000	0.400000	0.150000	0.160000	0.080000	0.150000	8.303144e+00	0.540000	0.280000	9.108603e-01	0.356410	0.105692	0.034375	0.486793	0.195201	0.532918	0.280000	2.139189e+00	0.000000	1.502083e+02	0.540000	1.967675e-01	0.220000	0.470000	0.060000	0.280000	0.040000	0.240000	8.220527e+00	0.580000	0.300000	9.386001e-01	0.407663	0.108172	0.024748	0.446035	0.150151	0.499573	0.300000	2.160688e+00	0.000000	1.727807e+02	0.570000
1715000	0.310000	1.974720e+00	0.000000	1.627187e+02	0.580000	2.007425e-01	0.130000	0.420000	0.080000	0.230000	0.030000	0.280000	8.220527e+00	0.610000	0.240000	9.017971e-01	0.356517	0.105934	0.034554	0.487200	0.195939	0.533450	0.220000	2.117904e+00	0.000000	1.502083e+02	0.580000	1.987451e-01	0.120000	0.340000	0.080000	0.230000	0.060000	0.210000	8.057749e+00	0.520000	0.260000	9.575611e-01	0.408584	0.109012	0.025033	0.446575	0.150467	0.499693	0.310000	2.182403e+00	0.000000	1.727807e+02	0.560000
1720000	0.360000	1.994566e+00	0.000000	1.643541e+02	0.480000	2.027600e-01	0.140000	0.420000	0.130000	0.120000	0.060000	0.160000	8.642002e+00	0.630000	0.280000	9.017971e-01	0.357586	0.106704	0.034790	0.487533	0.196070	0.533523	0.220000	2.117904e+00	0.000000	1.502083e+02	0.580000	1.987451e-01	0.160000	0.440000	0.130000	0.190000	0.070000	0.270000	8.303144e+00	0.510000	0.260000	9.575611e-01	0.409272	0.109503	0.025292	0.446911	0.151058	0.500325	0.310000	2.182403e+00	0.260000	1.710615e+02	0.560000
1725000	0.360000	1.994566e+00	0.000000	1.643541e+02	0.480000	2.027600e-01	0.300000	0.300000	0.140000	0.260000	0.050000	0.210000	8.470879e+00	0.600000	0.200000	9.017971e-01	0.358172	0.106713	0.034758	0.487065	0.195861	0.533959	0.270000	2.139189e+00	0.000000	1.517179e+02	0.580000	1.987451e-01	0.190000	0.380000	0.070000	0.240000	0.050000	0.290000	8.057749e+00	0.500000	0.180000	9.480332e-01	0.410124	0.110344	0.025688	0.447296	0.151528	0.500747	0.260000	2.204337e+00	0.260000	1.710615e+02	0.560000
1730000	0.290000	2.014612e+00	0.000000	1.643541e+02	0.480000	2.047978e-01	0.130000	0.460000	0.130000	0.240000	0.050000	0.320000	8.556013e+00	0.550000	0.230000	8.928241e-01	0.359308	0.106474	0.034659	0.485906	0.195368	0.534278	0.270000	2.139189e+00	0.000000	1.517179e+02	0.620000	2.007425e-01	0.170000	0.470000	0.040000	0.250000	0.040000	0.300000	7.898195e+00	0.500000	0.370000	9.480332e-01	0.411011	0.110149	0.025639	0.446592	0.151319	0.501543	0.260000	2.204337e+00	0.260000	1.710615e+02	0.550000
1735000	0.290000	2.014612e+00	0.000000	1.660058e+02	0.480000	2.047978e-01	0.120000	0.300000	0.090000	0.190000	0.050000	0.200000	8.470879e+00	0.630000	0.310000	9.108603e-01	0.360090	0.106233	0.034567	0.484903	0.194863	0.534287	0.270000	2.139189e+00	0.000000	1.532427e+02	0.620000	2.007425e-01	0.170000	0.500000	0.060000	0.240000	0.060000	0.300000	7.977573e+00	0.520000	0.250000	9.292609e-01	0.411321	0.109919	0.025568	0.445667	0.151018	0.502385	0.210000	2.182403e+00	0.090000	1.727807e+02	0.550000
1740000	0.290000	2.034859e+00	0.000000	1.660058e+02	0.480000	2.047978e-01	0.200000	0.430000	0.180000	0.190000	0.050000	0.180000	8.556013e+00	0.560000	0.240000	9.017971e-01	0.359433	0.106014	0.034489	0.485159	0.194952	0.534245	0.320000	2.160688e+00	0.000000	1.532427e+02	0.620000	2.007425e-01	0.110000	0.430000	0.120000	0.250000	0.060000	0.190000	8.220527e+00	0.520000	0.270000	9.386001e-01	0.411727	0.109684	0.025509	0.444944	0.150779	0.502977	0.230000	2.160688e+00	0.090000	1.727807e+02	0.550000
1745000	0.290000	2.034859e+00	0.030000	1.676742e+02	0.630000	2.068560e-01	0.220000	0.430000	0.070000	0.320000	0.040000	0.240000	8.303144e+00	0.480000	0.260000	9.017971e-01	0.358869	0.105852	0.034432	0.485584	0.195055	0.534067	0.250000	2.139189e+00	0.000000	1.547828e+02	0.570000	2.027600e-01	0.110000	0.430000	0.150000	0.180000	0.050000	0.220000	8.303144e+00	0.620000	0.240000	9.386001e-01	0.410933	0.109454	0.025475	0.445177	0.151304	0.503597	0.230000	2.160688e+00	0.020000	1.745171e+02	0.490000
1750000	0.290000	2.034859e+00	0.030000	1.676742e+02	0.630000	2.068560e-01	0.240000	0.400000	0.140000	0.250000	0.020000	0.260000	8.057749e+00	0.540000	0.260000	9.108603e-01	0.358160	0.105656	0.034383	0.486078	0.195754	0.534582	0.250000	2.139189e+00	0.000000	1.547828e+02	0.570000	2.027600e-01	0.170000	0.420000	0.090000	0.210000	0.070000	0.320000	8.220527e+00	0.570000	0.270000	9.480332e-01	0.410548	0.109493	0.025563	0.445953	0.152266	0.504219	0.230000	2.139189e+00	0.020000	1.745171e+02	0.490000
1755000	0.280000	2.055310e+00	0.000000	1.693594e+02	0.480000	2.089350e-01	0.130000	0.440000	0.080000	0.220000	0.070000	0.250000	8.138731e+00	0.550000	0.240000	9.108603e-01	0.357525	0.105469	0.034361	0.486601	0.196477	0.535228	0.210000	2.117904e+00	0.000000	1.547828e+02	0.640000	2.047978e-01	0.250000	0.520000	0.120000	0.250000	0.070000	0.200000	8.386592e+00	0.580000	0.240000	9.292609e-01	0.411165	0.109530	0.025595	0.445709	0.152367	0.504891	0.230000	2.139189e+00	0.020000	1.745171e+02	0.600000
1760000	0.210000	2.034859e+00	0.000000	1.693594e+02	0.480000	2.089350e-01	0.150000	0.440000	0.110000	0.200000	0.020000	0.240000	8.138731e+00	0.560000	0.250000	8.928241e-01	0.357000	0.105330	0.034351	0.487222	0.197141	0.535623	0.210000	2.117904e+00	0.000000	1.563384e+02	0.640000	2.047978e-01	0.130000	0.350000	0.130000	0.170000	0.060000	0.290000	8.303144e+00	0.510000	0.190000	9.292609e-01	0.411900	0.109640	0.025641	0.445376	0.152249	0.505166	0.210000	2.117904e+00	0.160000	1.762711e+02	0.600000
1765000	0.210000	2.034859e+00	0.000000	1.693594e+02	0.470000	2.110348e-01	0.080000	0.400000	0.150000	0.200000	0.070000	0.250000	8.556013e+00	0.450000	0.240000	8.839403e-01	0.356175	0.105080	0.034277	0.487871	0.198002	0.536268	0.210000	2.096830e+00	0.000000	1.563384e+02	0.500000	2.068560e-01	0.130000	0.380000	0.100000	0.150000	0.060000	0.250000	7.741800e+00	0.600000	0.250000	9.200146e-01	0.411322	0.109400	0.025581	0.445062	0.152323	0.505935	0.210000	2.117904e+00	0.160000	1.762711e+02	0.600000
1770000	0.350000	2.055310e+00	0.040000	1.710615e+02	0.470000	2.110348e-01	0.200000	0.420000	0.070000	0.230000	0.040000	0.230000	8.303144e+00	0.520000	0.250000	8.664371e-01	0.356286	0.105041	0.034230	0.487889	0.197895	0.536165	0.210000	2.096830e+00	0.280000	1.547828e+02	0.500000	2.068560e-01	0.120000	0.370000	0.070000	0.190000	0.040000	0.250000	7.664768e+00	0.490000	0.190000	9.017971e-01	0.410335	0.109103	0.025509	0.445190	0.152812	0.506728	0.240000	2.096830e+00	0.000000	1.780426e+02	0.450000
1775000	0.350000	2.055310e+00	0.040000	1.710615e+02	0.470000	2.110348e-01	0.130000	0.460000	0.080000	0.180000	0.050000	0.200000	8.138731e+00	0.630000	0.270000	8.839403e-01	0.356460	0.105023	0.034200	0.487985	0.198231	0.536719	0.220000	2.075966e+00	0.280000	1.547828e+02	0.500000	2.068560e-01	0.170000	0.430000	0.140000	0.240000	0.070000	0.230000	7.438240e+00	0.550000	0.250000	8.928241e-01	0.409277	0.108823	0.025446	0.445808	0.153331	0.506932	0.240000	2.096830e+00	0.000000	1.780426e+02	0.450000
1780000	0.200000	2.034859e+00	0.000000	1.727807e+02	0.540000	2.131557e-01	0.190000	0.460000	0.110000	0.240000	0.020000	0.270000	8.220527e+00	0.610000	0.270000	8.928241e-01	0.355743	0.104791	0.034140	0.488606	0.198851	0.537114	0.220000	2.075966e+00	0.280000	1.547828e+02	0.570000	2.089350e-01	0.160000	0.350000	0.130000	0.190000	0.090000	0.210000	7.664768e+00	0.540000	0.210000	8.928241e-01	0.408334	0.108557	0.025384	0.445727	0.153521	0.507408	0.280000	2.117904e+00	0.000000	1.780426e+02	0.450000
1785000	0.200000	2.034859e+00	0.000000	1.727807e+02	0.540000	2.131557e-01	0.110000	0.370000	0.100000	0.210000	0.080000	0.280000	8.220527e+00	0.470000	0.170000	8.751450e-01	0.355267	0.104541	0.034047	0.488415	0.198472	0.536602	0.260000	2.096830e+00	0.350000	1.532427e+02	0.570000	2.089350e-01	0.130000	0.430000	0.150000	0.200000	0.040000	0.180000	7.819607e+00	0.560000	0.220000	8.751450e-01	0.407725	0.108411	0.025385	0.446242	0.154124	0.507903	0.280000	2.117904e+00	0.000000	1.798320e+02	0.450000
1790000	0.290000	2.055310e+00	0.000000	1.727807e+02	0.430000	2.152980e-01	0.230000	0.540000	0.120000	0.170000	0.050000	0.270000	8.470879e+00	0.560000	0.240000	8.664371e-01	0.354552	0.104285	0.033966	0.488548	0.198669	0.536800	0.260000	2.096830e+00	0.350000	1.532427e+02	0.570000	2.089350e-01	0.180000	0.430000	0.120000	0.240000	0.020000	0.230000	7.588502e+00	0.510000	0.220000	8.664371e-01	0.406941	0.108271	0.025423	0.447090	0.155340	0.508669	0.140000	2.096830e+00	0.000000	1.798320e+02	0.450000
1795000	0.290000	2.055310e+00	0.000000	1.745171e+02	0.430000	2.152980e-01	0.160000	0.350000	0.100000	0.230000	0.040000	0.240000	8.470879e+00	0.510000	0.190000	8.492805e-01	0.354166	0.104053	0.033890	0.488168	0.198513	0.537019	0.290000	2.117904e+00	0.000000	1.547828e+02	0.500000	2.110348e-01	0.140000	0.410000	0.110000	0.140000	0.060000	0.240000	7.664768e+00	0.590000	0.270000	8.664371e-01	0.407542	0.109004	0.025991	0.447804	0.156213	0.509348	0.180000	2.075966e+00	0.000000	1.816393e+02	0.530000
1800000	0.350000	2.075966e+00	0.000000	1.745171e+02	0.430000	2.152980e-01	0.140000	0.360000	0.060000	0.190000	0.070000	0.190000	7.977573e+00	0.540000	0.260000	8.578159e-01	0.353297	0.103790	0.033817	0.488768	0.199480	0.537732	0.290000	2.117904e+00	0.000000	1.547828e+02	0.500000	2.110348e-01	0.110000	0.310000	0.060000	0.230000	0.110000	0.250000	7.819607e+00	0.500000	0.290000	8.664371e-01	0.408009	0.108876	0.025955	0.447295	0.156063	0.509828	0.180000	2.075966e+00	0.000000	1.816393e+02	0.530000
1805000	0.350000	2.075966e+00	0.000000	1.745171e+02	0.530000	2.174618e-01	0.100000	0.400000	0.110000	0.150000	0.040000	0.200000	7.898195e+00	0.470000	0.220000	8.408300e-01	0.352415	0.103550	0.033765	0.489647	0.200589	0.538441	0.210000	2.096830e+00	0.000000	1.547828e+02	0.570000	2.131557e-01	0.170000	0.420000	0.100000	0.220000	0.030000	0.290000	8.138731e+00	0.610000	0.190000	8.578159e-01	0.407431	0.108598	0.025888	0.447166	0.155894	0.509615	0.230000	2.055310e+00	0.000000	1.816393e+02	0.530000
1810000	0.230000	2.055310e+00	0.180000	1.762711e+02	0.530000	2.174618e-01	0.100000	0.380000	0.130000	0.220000	0.060000	0.230000	8.138731e+00	0.540000	0.310000	8.492805e-01	0.351541	0.103280	0.033688	0.490239	0.201185	0.538999	0.380000	2.117904e+00	0.100000	1.563384e+02	0.570000	2.131557e-01	0.170000	0.430000	0.140000	0.250000	0.030000	0.260000	8.556013e+00	0.480000	0.270000	8.751450e-01	0.406716	0.108326	0.025824	0.446874	0.155860	0.510197	0.230000	2.055310e+00	0.000000	1.834648e+02	0.410000
1815000	0.280000	2.075966e+00	0.180000	1.762711e+02	0.530000	2.174618e-01	0.170000	0.370000	0.140000	0.230000	0.070000	0.290000	8.386592e+00	0.550000	0.200000	8.324636e-01	0.350654	0.103011	0.033594	0.490511	0.201542	0.539260	0.380000	2.117904e+00	0.100000	1.563384e+02	0.490000	2.152980e-01	0.150000	0.420000	0.180000	0.210000	0.050000	0.270000	8.905190e+00	0.580000	0.240000	8.664371e-01	0.405840	0.108032	0.025752	0.446636	0.156003	0.510816	0.180000	2.034859e+00	0.000000	1.834648e+02	0.410000
1820000	0.280000	2.075966e+00	0.320000	1.745171e+02	0.510000	2.196473e-01	0.180000	0.400000	0.090000	0.210000	0.070000	0.190000	8.138731e+00	0.580000	0.270000	8.492805e-01	0.350061	0.102764	0.033517	0.490639	0.201544	0.539319	0.170000	2.096830e+00	0.280000	1.547828e+02	0.490000	2.152980e-01	0.160000	0.350000	0.060000	0.200000	0.020000	0.240000	8.816582e+00	0.580000	0.250000	8.492805e-01	0.405042	0.107866	0.025724	0.447268	0.156549	0.511110	0.180000	2.034859e+00	0.050000	1.853087e+02	0.540000
1825000	0.210000	2.055310e+00	0.320000	1.745171e+02	0.510000	2.196473e-01	0.210000	0.340000	0.100000	0.210000	0.070000	0.250000	8.470879e+00	0.450000	0.260000	8.578159e-01	0.349393	0.102514	0.033427	0.490252	0.201121	0.538667	0.170000	2.096830e+00	0.280000	1.547828e+02	0.490000	2.152980e-01	0.130000	0.360000	0.060000	0.170000	0.060000	0.190000	8.905190e+00	0.540000	0.290000	8.664371e-01	0.404427	0.107701	0.025730	0.447962	0.157265	0.511509	0.180000	2.034859e+00	0.050000	1.853087e+02	0.540000
1830000	0.210000	2.055310e+00	0.320000	1.745171e+02	0.460000	2.218548e-01	0.160000	0.410000	0.120000	0.240000	0.070000	0.270000	8.386592e+00	0.560000	0.270000	8.578159e-01	0.350075	0.102313	0.033343	0.489155	0.200631	0.538751	0.270000	2.117904e+00	0.280000	1.547828e+02	0.500000	2.174618e-01	0.120000	0.400000	0.100000	0.240000	0.030000	0.330000	8.994689e+00	0.560000	0.320000	8.751450e-01	0.404258	0.107695	0.025681	0.448018	0.157165	0.511380	0.280000	2.055310e+00	0.050000	1.853087e+02	0.540000
1835000	0.210000	2.034859e+00	0.150000	1.762711e+02	0.460000	2.218548e-01	0.130000	0.480000	0.080000	0.250000	0.020000	0.280000	8.303144e+00	0.570000	0.250000	8.492805e-01	0.349866	0.102052	0.033253	0.488134	0.200163	0.539237	0.240000	2.096830e+00	0.000000	1.563384e+02	0.500000	2.174618e-01	0.090000	0.380000	0.150000	0.240000	0.090000	0.260000	9.085087e+00	0.570000	0.320000	8.751450e-01	0.404455	0.108062	0.025628	0.448606	0.156805	0.510214	0.330000	2.075966e+00	0.000000	1.871711e+02	0.450000
1840000	0.210000	2.034859e+00	0.150000	1.762711e+02	0.430000	2.240845e-01	0.190000	0.410000	0.090000	0.160000	0.020000	0.220000	8.220527e+00	0.490000	0.260000	8.492805e-01	0.349314	0.101906	0.033168	0.488364	0.199757	0.538479	0.240000	2.096830e+00	0.000000	1.563384e+02	0.460000	2.196473e-01	0.140000	0.400000	0.060000	0.150000	0.050000	0.160000	8.556013e+00	0.550000	0.240000	8.578159e-01	0.404561	0.108276	0.025589	0.449122	0.156493	0.509212	0.330000	2.075966e+00	0.000000	1.871711e+02	0.450000
1845000	0.290000	2.055310e+00	0.000000	1.780426e+02	0.430000	2.240845e-01	0.180000	0.410000	0.070000	0.230000	0.080000	0.190000	7.977573e+00	0.530000	0.260000	8.578159e-01	0.348898	0.101827	0.033103	0.488944	0.199561	0.537747	0.230000	2.075966e+00	0.000000	1.563384e+02	0.460000	2.196473e-01	0.180000	0.470000	0.140000	0.280000	0.060000	0.250000	8.470879e+00	0.480000	0.220000	8.492805e-01	0.404511	0.108426	0.025536	0.449291	0.156198	0.508457	0.250000	2.055310e+00	0.000000	1.890522e+02	0.480000
1850000	0.290000	2.055310e+00	0.000000	1.780426e+02	0.430000	2.240845e-01	0.190000	0.400000	0.160000	0.280000	0.040000	0.240000	7.741800e+00	0.460000	0.250000	8.578159e-01	0.348279	0.101689	0.033022	0.489325	0.199293	0.537058	0.230000	2.075966e+00	0.000000	1.579096e+02	0.460000	2.196473e-01	0.140000	0.350000	0.140000	0.290000	0.010000	0.250000	8.220527e+00	0.540000	0.260000	8.492805e-01	0.403822	0.108172	0.025476	0.449092	0.156157	0.508598	0.250000	2.034859e+00	0.000000	1.890522e+02	0.480000
1855000	0.200000	2.034859e+00	0.000000	1.780426e+02	0.410000	2.263365e-01	0.170000	0.520000	0.140000	0.160000	0.030000	0.260000	7.898195e+00	0.540000	0.280000	8.578159e-01	0.348099	0.101480	0.032930	0.488662	0.198940	0.537142	0.290000	2.096830e+00	0.000000	1.579096e+02	0.460000	2.218548e-01	0.110000	0.410000	0.130000	0.250000	0.050000	0.250000	7.977573e+00	0.610000	0.310000	8.492805e-01	0.403170	0.107877	0.025408	0.448612	0.155985	0.508954	0.250000	2.034859e+00	0.000000	1.890522e+02	0.490000
1860000	0.200000	2.034859e+00	0.490000	1.762711e+02	0.410000	2.263365e-01	0.170000	0.330000	0.160000	0.260000	0.070000	0.230000	8.138731e+00	0.550000	0.280000	8.751450e-01	0.349245	0.101269	0.032845	0.487472	0.198452	0.537403	0.290000	2.096830e+00	0.350000	1.563384e+02	0.460000	2.218548e-01	0.150000	0.420000	0.140000	0.280000	0.040000	0.280000	8.386592e+00	0.600000	0.350000	8.578159e-01	0.402452	0.107663	0.025357	0.449033	0.156091	0.508756	0.170000	2.014612e+00	0.020000	1.909522e+02	0.490000
1865000	0.250000	2.014612e+00	0.490000	1.762711e+02	0.480000	2.286113e-01	0.160000	0.390000	0.140000	0.270000	0.050000	0.210000	7.819607e+00	0.520000	0.260000	8.839403e-01	0.350425	0.101021	0.032754	0.486316	0.197949	0.538079	0.320000	2.117904e+00	0.350000	1.563384e+02	0.410000	2.240845e-01	0.150000	0.440000	0.120000	0.220000	0.030000	0.290000	8.386592e+00	0.590000	0.210000	8.578159e-01	0.401770	0.107498	0.025332	0.449619	0.156675	0.509068	0.170000	2.014612e+00	0.020000	1.909522e+02	0.490000
1870000	0.250000	2.014612e+00	0.490000	1.762711e+02	0.480000	2.286113e-01	0.150000	0.390000	0.150000	0.200000	0.060000	0.260000	7.898195e+00	0.590000	0.300000	8.839403e-01	0.351572	0.100770	0.032666	0.485056	0.197432	0.538687	0.320000	2.117904e+00	0.350000	1.563384e+02	0.410000	2.240845e-01	0.100000	0.400000	0.130000	0.190000	0.080000	0.250000	7.977573e+00	0.560000	0.150000	8.578159e-01	0.401712	0.107629	0.025371	0.449950	0.156721	0.508861	0.320000	2.034859e+00	0.420000	1.890522e+02	0.440000
1875000	0.310000	2.034859e+00	0.260000	1.745171e+02	0.450000	2.309088e-01	0.210000	0.400000	0.110000	0.210000	0.050000	0.290000	8.057749e+00	0.560000	0.310000	8.928241e-01	0.352751	0.100517	0.032583	0.483808	0.196917	0.538832	0.220000	2.096830e+00	0.000000	1.579096e+02	0.410000	2.240845e-01	0.180000	0.460000	0.110000	0.150000	0.020000	0.390000	8.220527e+00	0.570000	0.310000	8.664371e-01	0.401309	0.107409	0.025322	0.449748	0.156771	0.509398	0.320000	2.034859e+00	0.420000	1.890522e+02	0.440000
1880000	0.360000	2.055310e+00	0.260000	1.745171e+02	0.450000	2.309088e-01	0.100000	0.410000	0.090000	0.190000	0.050000	0.280000	8.470879e+00	0.610000	0.300000	8.928241e-01	0.353605	0.100309	0.032498	0.482782	0.196404	0.538600	0.220000	2.096830e+00	0.000000	1.579096e+02	0.510000	2.263365e-01	0.170000	0.430000	0.110000	0.170000	0.050000	0.240000	8.220527e+00	0.600000	0.220000	8.664371e-01	0.401184	0.107161	0.025258	0.448965	0.156458	0.509608	0.280000	2.055310e+00	0.420000	1.890522e+02	0.440000
1885000	0.360000	2.055310e+00	0.130000	1.762711e+02	0.450000	2.332295e-01	0.110000	0.360000	0.100000	0.160000	0.030000	0.270000	8.728855e+00	0.510000	0.380000	8.928241e-01	0.354263	0.100235	0.032426	0.482173	0.195953	0.538469	0.260000	2.117904e+00	0.290000	1.563384e+02	0.510000	2.263365e-01	0.160000	0.400000	0.140000	0.190000	0.060000	0.190000	8.138731e+00	0.500000	0.370000	8.664371e-01	0.401704	0.106884	0.025190	0.447887	0.156056	0.510331	0.280000	2.055310e+00	0.220000	1.909522e+02	0.520000
1890000	0.260000	2.075966e+00	0.130000	1.762711e+02	0.450000	2.332295e-01	0.180000	0.380000	0.160000	0.210000	0.050000	0.290000	8.728855e+00	0.530000	0.220000	8.928241e-01	0.353698	0.100030	0.032349	0.482102	0.195889	0.538480	0.260000	2.117904e+00	0.290000	1.563384e+02	0.440000	2.286113e-01	0.060000	0.400000	0.100000	0.240000	0.040000	0.290000	8.220527e+00	0.590000	0.290000	8.751450e-01	0.402843	0.106651	0.025124	0.446784	0.155650	0.511023	0.270000	2.075966e+00	0.220000	1.909522e+02	0.520000
1895000	0.260000	2.075966e+00	0.250000	1.780426e+02	0.450000	2.332295e-01	0.090000	0.410000	0.040000	0.230000	0.100000	0.170000	8.303144e+00	0.620000	0.230000	8.839403e-01	0.353027	0.099774	0.032270	0.481863	0.195586	0.538401	0.250000	2.096830e+00	0.290000	1.563384e+02	0.440000	2.286113e-01	0.130000	0.410000	0.160000	0.230000	0.080000	0.250000	8.138731e+00	0.530000	0.290000	8.751450e-01	0.403206	0.106374	0.025059	0.445723	0.155270	0.511216	0.270000	2.075966e+00	0.060000	1.928713e+02	0.530000
1900000	0.210000	2.055310e+00	0.250000	1.780426e+02	0.410000	2.355735e-01	0.170000	0.430000	0.130000	0.220000	0.040000	0.200000	7.898195e+00	0.520000	0.230000	8.751450e-01	0.352738	0.099513	0.032188	0.480869	0.195196	0.538963	0.250000	2.096830e+00	0.270000	1.547828e+02	0.510000	2.309088e-01	0.160000	0.350000	0.070000	0.250000	0.080000	0.240000	8.303144e+00	0.500000	0.300000	8.928241e-01	0.404178	0.106122	0.024993	0.444722	0.154926	0.512038	0.190000	2.055310e+00	0.060000	1.928713e+02	0.530000
1905000	0.210000	2.055310e+00	0.250000	1.780426e+02	0.410000	2.355735e-01	0.170000	0.430000	0.100000	0.140000	0.060000	0.260000	8.470879e+00	0.420000	0.170000	8.751450e-01	0.353172	0.099283	0.032102	0.479870	0.194778	0.539413	0.220000	2.075966e+00	0.270000	1.547828e+02	0.510000	2.309088e-01	0.170000	0.340000	0.160000	0.130000	0.030000	0.220000	8.220527e+00	0.470000	0.240000	8.839403e-01	0.405235	0.105898	0.024930	0.443742	0.154565	0.512694	0.280000	2.075966e+00	0.060000	1.928713e+02	0.530000
1910000	0.260000	2.075966e+00	0.130000	1.798320e+02	0.410000	2.379411e-01	0.170000	0.350000	0.100000	0.190000	0.050000	0.300000	8.556013e+00	0.570000	0.270000	8.751450e-01	0.353224	0.099044	0.032018	0.478831	0.194350	0.539651	0.220000	2.075966e+00	0.270000	1.547828e+02	0.510000	2.309088e-01	0.180000	0.370000	0.110000	0.240000	0.070000	0.260000	8.642002e+00	0.610000	0.230000	8.839403e-01	0.406188	0.105709	0.024865	0.442763	0.154200	0.512994	0.280000	2.075966e+00	0.000000	1.948097e+02	0.460000
1915000	0.260000	2.075966e+00	0.130000	1.798320e+02	0.410000	2.379411e-01	0.100000	0.380000	0.130000	0.210000	0.070000	0.250000	8.138731e+00	0.590000	0.280000	8.839403e-01	0.353502	0.099065	0.031939	0.478530	0.193856	0.538505	0.250000	2.055310e+00	0.120000	1.563384e+02	0.360000	2.332295e-01	0.190000	0.450000	0.070000	0.220000	0.060000	0.280000	8.138731e+00	0.560000	0.240000	8.751450e-01	0.406991	0.105538	0.024800	0.441936	0.153798	0.512271	0.340000	2.096830e+00	0.000000	1.948097e+02	0.460000
1920000	0.300000	2.096830e+00	0.320000	1.780426e+02	0.500000	2.403324e-01	0.120000	0.440000	0.080000	0.230000	0.040000	0.280000	8.303144e+00	0.570000	0.170000	8.664371e-01	0.353033	0.098859	0.031866	0.478581	0.193526	0.537835	0.250000	2.055310e+00	0.120000	1.563384e+02	0.360000	2.332295e-01	0.160000	0.410000	0.090000	0.250000	0.020000	0.230000	8.138731e+00	0.620000	0.220000	8.578159e-01	0.406838	0.105285	0.024736	0.441276	0.153424	0.511683	0.340000	2.096830e+00	0.120000	1.967675e+02	0.440000
1925000	0.300000	2.096830e+00	0.320000	1.780426e+02	0.500000	2.403324e-01	0.120000	0.420000	0.060000	0.090000	0.020000	0.310000	8.220527e+00	0.580000	0.150000	8.492805e-01	0.352381	0.098639	0.031793	0.478798	0.193554	0.537873	0.330000	2.075966e+00	0.310000	1.547828e+02	0.500000	2.355735e-01	0.120000	0.470000	0.070000	0.240000	0.030000	0.240000	8.057749e+00	0.570000	0.310000	8.751450e-01	0.407085	0.105094	0.024673	0.440790	0.153068	0.510835	0.260000	2.117904e+00	0.120000	1.967675e+02	0.440000
1930000	0.210000	2.075966e+00	0.320000	1.780426e+02	0.500000	2.403324e-01	0.170000	0.410000	0.130000	0.230000	0.050000	0.250000	8.138731e+00	0.540000	0.210000	8.492805e-01	0.351633	0.098421	0.031739	0.479191	0.193691	0.538115	0.230000	2.055310e+00	0.310000	1.547828e+02	0.500000	2.355735e-01	0.150000	0.410000	0.130000	0.140000	0.030000	0.210000	7.977573e+00	0.520000	0.280000	8.839403e-01	0.407972	0.105143	0.024617	0.440303	0.152683	0.510031	0.260000	2.117904e+00	0.120000	1.967675e+02	0.440000
1935000	0.310000	2.096830e+00	0.170000	1.798320e+02	0.430000	2.427478e-01	0.160000	0.450000	0.110000	0.110000	0.040000	0.240000	8.220527e+00	0.500000	0.250000	8.408300e-01	0.351234	0.098266	0.031674	0.479257	0.193467	0.537768	0.230000	2.055310e+00	0.310000	1.547828e+02	0.480000	2.379411e-01	0.100000	0.370000	0.090000	0.200000	0.020000	0.260000	7.898195e+00	0.530000	0.140000	8.839403e-01	0.408339	0.104975	0.024561	0.439685	0.152455	0.510266	0.220000	2.096830e+00	0.520000	1.948097e+02	0.400000
1940000	0.310000	2.096830e+00	0.170000	1.798320e+02	0.430000	2.427478e-01	0.190000	0.410000	0.080000	0.250000	0.020000	0.240000	8.220527e+00	0.600000	0.260000	8.408300e-01	0.350601	0.098044	0.031597	0.479153	0.193581	0.538155	0.280000	2.075966e+00	0.230000	1.563384e+02	0.480000	2.379411e-01	0.100000	0.360000	0.130000	0.330000	0.040000	0.210000	8.138731e+00	0.520000	0.320000	8.839403e-01	0.407710	0.104795	0.024552	0.440187	0.153234	0.510957	0.220000	2.096830e+00	0.520000	1.948097e+02	0.400000
1945000	0.180000	2.075966e+00	0.040000	1.816393e+02	0.430000	2.451874e-01	0.160000	0.410000	0.090000	0.230000	0.060000	0.250000	8.303144e+00	0.530000	0.200000	8.408300e-01	0.349812	0.097841	0.031538	0.479679	0.194069	0.538464	0.280000	2.075966e+00	0.230000	1.563384e+02	0.480000	2.379411e-01	0.090000	0.540000	0.150000	0.270000	0.030000	0.170000	7.898195e+00	0.520000	0.210000	8.751450e-01	0.407148	0.104698	0.024575	0.440834	0.154078	0.511635	0.240000	2.075966e+00	0.360000	1.928713e+02	0.520000
1950000	0.180000	2.075966e+00	0.040000	1.816393e+02	0.430000	2.451874e-01	0.150000	0.400000	0.130000	0.170000	0.050000	0.210000	8.220527e+00	0.460000	0.290000	8.492805e-01	0.349118	0.097648	0.031490	0.480200	0.194678	0.538957	0.120000	2.055310e+00	0.610000	1.547828e+02	0.470000	2.403324e-01	0.110000	0.390000	0.120000	0.210000	0.070000	0.210000	8.057749e+00	0.480000	0.340000	8.751450e-01	0.406559	0.104610	0.024646	0.441564	0.154902	0.512302	0.240000	2.075966e+00	0.360000	1.928713e+02	0.520000
1955000	0.310000	2.096830e+00	0.040000	1.816393e+02	0.470000	2.476516e-01	0.170000	0.430000	0.110000	0.230000	0.070000	0.310000	8.057749e+00	0.580000	0.320000	8.492805e-01	0.348487	0.097486	0.031464	0.480676	0.195177	0.539311	0.120000	2.055310e+00	0.610000	1.547828e+02	0.470000	2.403324e-01	0.140000	0.420000	0.070000	0.180000	0.060000	0.210000	7.977573e+00	0.510000	0.280000	8.751450e-01	0.405875	0.104374	0.024589	0.441277	0.154893	0.512775	0.190000	2.055310e+00	0.050000	1.948097e+02	0.380000
1960000	0.310000	2.096830e+00	0.060000	1.834648e+02	0.470000	2.476516e-01	0.130000	0.500000	0.110000	0.210000	0.070000	0.270000	8.470879e+00	0.510000	0.220000	8.492805e-01	0.347899	0.097310	0.031415	0.480829	0.195461	0.539667	0.340000	2.075966e+00	0.610000	1.547828e+02	0.450000	2.427478e-01	0.100000	0.410000	0.100000	0.190000	0.030000	0.250000	8.220527e+00	0.490000	0.280000	8.839403e-01	0.406021	0.104163	0.024528	0.440631	0.154572	0.512317	0.240000	2.034859e+00	0.050000	1.948097e+02	0.380000
1965000	0.270000	2.117904e+00	0.060000	1.834648e+02	0.470000	2.476516e-01	0.140000	0.470000	0.160000	0.130000	0.030000	0.240000	8.303144e+00	0.480000	0.250000	8.408300e-01	0.347335	0.097102	0.031349	0.480662	0.195293	0.539597	0.340000	2.075966e+00	0.040000	1.563384e+02	0.450000	2.427478e-01	0.130000	0.450000	0.130000	0.280000	0.040000	0.340000	8.556013e+00	0.600000	0.280000	9.017971e-01	0.406647	0.103951	0.024466	0.439713	0.154201	0.511747	0.240000	2.034859e+00	0.000000	1.967675e+02	0.430000
1970000	0.270000	2.117904e+00	0.150000	1.853087e+02	0.440000	2.501406e-01	0.130000	0.330000	0.140000	0.240000	0.040000	0.180000	8.386592e+00	0.510000	0.220000	8.408300e-01	0.346614	0.096883	0.031271	0.480607	0.195222	0.539737	0.250000	2.055310e+00	0.040000	1.563384e+02	0.450000	2.427478e-01	0.090000	0.420000	0.090000	0.210000	0.050000	0.250000	8.303144e+00	0.540000	0.280000	9.017971e-01	0.407291	0.103910	0.024435	0.439305	0.153976	0.511779	0.270000	2.055310e+00	0.000000	1.967675e+02	0.430000
1975000	0.270000	2.139189e+00	0.150000	1.853087e+02	0.440000	2.501406e-01	0.180000	0.400000	0.060000	0.140000	0.050000	0.230000	7.977573e+00	0.490000	0.190000	8.324636e-01	0.345895	0.096667	0.031196	0.480793	0.195097	0.539487	0.200000	2.034859e+00	0.040000	1.563384e+02	0.400000	2.451874e-01	0.090000	0.310000	0.090000	0.140000	0.030000	0.290000	8.057749e+00	0.590000	0.230000	8.928241e-01	0.407930	0.104121	0.024579	0.439369	0.154102	0.512262	0.270000	2.055310e+00	0.000000	1.967675e+02	0.500000
1980000	0.270000	2.139189e+00	0.150000	1.853087e+02	0.440000	2.501406e-01	0.100000	0.390000	0.060000	0.180000	0.040000	0.300000	7.898195e+00	0.460000	0.390000	8.324636e-01	0.345190	0.096453	0.031141	0.481526	0.195840	0.539930	0.200000	2.034859e+00	0.000000	1.579096e+02	0.400000	2.451874e-01	0.160000	0.370000	0.140000	0.180000	0.060000	0.300000	8.220527e+00	0.550000	0.310000	9.108603e-01	0.408460	0.104701	0.024810	0.439861	0.154405	0.512328	0.270000	2.075966e+00	0.030000	1.987451e+02	0.500000
1985000	0.240000	2.117904e+00	0.330000	1.834648e+02	0.480000	2.526545e-01	0.160000	0.440000	0.110000	0.210000	0.060000	0.270000	8.057749e+00	0.570000	0.230000	8.324636e-01	0.345093	0.096527	0.031134	0.481892	0.196074	0.539951	0.240000	2.014612e+00	0.000000	1.579096e+02	0.370000	2.476516e-01	0.130000	0.440000	0.140000	0.140000	0.030000	0.260000	8.386592e+00	0.600000	0.270000	9.108603e-01	0.408785	0.105157	0.024786	0.440449	0.154146	0.511543	0.270000	2.075966e+00	0.030000	1.987451e+02	0.500000
1990000	0.240000	2.117904e+00	0.330000	1.834648e+02	0.480000	2.526545e-01	0.190000	0.410000	0.070000	0.170000	0.050000	0.280000	8.138731e+00	0.540000	0.210000	8.241805e-01	0.345691	0.096809	0.031213	0.482060	0.196106	0.540040	0.240000	2.014612e+00	0.000000	1.594967e+02	0.370000	2.476516e-01	0.200000	0.450000	0.160000	0.220000	0.040000	0.240000	8.138731e+00	0.520000	0.170000	8.928241e-01	0.408476	0.105058	0.024804	0.440829	0.154492	0.511796	0.250000	2.055310e+00	0.060000	2.007425e+02	0.460000
1995000	0.210000	2.096830e+00	0.000000	1.853087e+02	0.390000	2.551937e-01	0.180000	0.460000	0.070000	0.230000	0.060000	0.250000	8.386592e+00	0.530000	0.280000	8.408300e-01	0.346202	0.096705	0.031171	0.481466	0.195872	0.540547	0.250000	1.994566e+00	0.000000	1.594967e+02	0.490000	2.501406e-01	0.080000	0.440000	0.120000	0.220000	0.010000	0.300000	8.057749e+00	0.540000	0.300000	9.017971e-01	0.407714	0.104877	0.024777	0.441359	0.155187	0.512251	0.250000	2.055310e+00	0.060000	2.007425e+02	0.460000
2000000	0.250000	2.075966e+00	0.000000	1.853087e+02	0.390000	2.551937e-01	0.150000	0.400000	0.100000	0.190000	0.030000	0.200000	8.470879e+00	0.600000	0.210000	8.324636e-01	0.345601	0.096485	0.031092	0.481447	0.195632	0.540298	0.250000	1.994566e+00	0.000000	1.594967e+02	0.490000	2.501406e-01	0.130000	0.330000	0.060000	0.140000	0.030000	0.280000	8.303144e+00	0.560000	0.270000	9.200146e-01	0.407191	0.104741	0.024739	0.441743	0.155213	0.512070	0.270000	2.075966e+00	0.220000	2.027600e+02	0.460000
2005000	0.250000	2.075966e+00	0.000000	1.853087e+02	0.390000	2.551937e-01	0.110000	0.320000	0.090000	0.140000	0.030000	0.290000	8.642002e+00	0.530000	0.210000	8.324636e-01	0.344889	0.096344	0.031071	0.482009	0.196378	0.540782	0.250000	1.974720e+00	0.060000	1.610996e+02	0.460000	2.526545e-01	0.110000	0.330000	0.200000	0.200000	0.060000	0.380000	8.220527e+00	0.570000	0.200000	9.200146e-01	0.406521	0.104577	0.024721	0.442310	0.155470	0.511968	0.270000	2.075966e+00	0.220000	2.027600e+02	0.470000
2010000	0.190000	2.055310e+00	0.050000	1.871711e+02	0.400000	2.577585e-01	0.090000	0.510000	0.110000	0.170000	0.060000	0.230000	8.303144e+00	0.570000	0.340000	8.492805e-01	0.344155	0.096145	0.031022	0.482781	0.197175	0.541220	0.250000	1.974720e+00	0.060000	1.610996e+02	0.460000	2.526545e-01	0.160000	0.330000	0.070000	0.220000	0.060000	0.270000	8.303144e+00	0.540000	0.160000	9.108603e-01	0.406013	0.104357	0.024660	0.442246	0.155169	0.511345	0.250000	2.055310e+00	0.000000	2.047978e+02	0.470000
2015000	0.190000	2.055310e+00	0.050000	1.871711e+02	0.400000	2.577585e-01	0.150000	0.410000	0.070000	0.210000	0.030000	0.210000	7.977573e+00	0.530000	0.220000	8.408300e-01	0.343436	0.095947	0.030948	0.483395	0.197184	0.540926	0.270000	1.994566e+00	0.060000	1.610996e+02	0.460000	2.526545e-01	0.170000	0.350000	0.050000	0.170000	0.040000	0.270000	8.470879e+00	0.420000	0.190000	9.108603e-01	0.405522	0.104097	0.024607	0.441631	0.154949	0.511639	0.250000	2.055310e+00	0.000000	2.047978e+02	0.370000
2020000	0.280000	2.075966e+00	0.350000	1.853087e+02	0.410000	2.603490e-01	0.150000	0.390000	0.180000	0.210000	0.050000	0.300000	8.057749e+00	0.490000	0.290000	8.578159e-01	0.342971	0.095800	0.030894	0.483494	0.197083	0.540922	0.240000	1.974720e+00	0.330000	1.594967e+02	0.460000	2.551937e-01	0.160000	0.420000	0.080000	0.220000	0.060000	0.270000	8.386592e+00	0.560000	0.210000	9.017971e-01	0.405039	0.103943	0.024588	0.441937	0.155503	0.512248	0.240000	2.034859e+00	0.150000	2.068560e+02	0.370000
2025000	0.280000	2.096830e+00	0.350000	1.853087e+02	0.410000	2.603490e-01	0.110000	0.430000	0.060000	0.210000	0.040000	0.300000	8.057749e+00	0.540000	0.350000	8.664371e-01	0.342326	0.095620	0.030821	0.483924	0.197178	0.540740	0.240000	1.974720e+00	0.330000	1.594967e+02	0.460000	2.551937e-01	0.110000	0.480000	0.110000	0.210000	0.050000	0.340000	8.303144e+00	0.540000	0.280000	9.017971e-01	0.404358	0.103741	0.024553	0.442098	0.155793	0.512705	0.240000	2.034859e+00	0.150000	2.068560e+02	0.420000
2030000	0.280000	2.096830e+00	0.340000	1.834648e+02	0.410000	2.603490e-01	0.090000	0.410000	0.080000	0.190000	0.050000	0.350000	8.386592e+00	0.460000	0.280000	8.839403e-01	0.341668	0.095402	0.030748	0.483823	0.197029	0.540624	0.310000	1.994566e+00	0.080000	1.610996e+02	0.460000	2.551937e-01	0.090000	0.370000	0.180000	0.150000	0.060000	0.310000	8.386592e+00	0.490000	0.260000	9.108603e-01	0.403512	0.103522	0.024517	0.442775	0.156576	0.513257	0.240000	2.014612e+00	0.150000	2.068560e+02	0.420000
2035000	0.180000	2.075966e+00	0.340000	1.834648e+02	0.320000	2.629655e-01	0.130000	0.370000	0.080000	0.190000	0.070000	0.360000	8.642002e+00	0.500000	0.260000	9.017971e-01	0.340986	0.095192	0.030682	0.484090	0.197231	0.540827	0.310000	1.994566e+00	0.080000	1.610996e+02	0.420000	2.577585e-01	0.150000	0.380000	0.100000	0.180000	0.080000	0.220000	8.138731e+00	0.620000	0.280000	9.292609e-01	0.402817	0.103374	0.024512	0.443441	0.157481	0.513911	0.240000	2.014612e+00	0.190000	2.089350e+02	0.420000
2040000	0.180000	2.075966e+00	0.340000	1.834648e+02	0.320000	2.629655e-01	0.150000	0.350000	0.100000	0.150000	0.040000	0.230000	8.057749e+00	0.560000	0.330000	9.108603e-01	0.340257	0.094979	0.030608	0.484331	0.197312	0.540972	0.280000	2.014612e+00	0.060000	1.627187e+02	0.420000	2.577585e-01	0.100000	0.320000	0.130000	0.150000	0.030000	0.220000	7.741800e+00	0.610000	0.320000	9.292609e-01	0.402863	0.103255	0.024493	0.443433	0.157655	0.514357	0.270000	2.034859e+00	0.190000	2.089350e+02	0.320000
2045000	0.190000	2.055310e+00	0.050000	1.853087e+02	0.500000	2.656084e-01	0.140000	0.450000	0.150000	0.230000	0.060000	0.250000	7.977573e+00	0.500000	0.330000	9.292609e-01	0.339605	0.094770	0.030546	0.484860	0.197819	0.541134	0.280000	2.014612e+00	0.060000	1.627187e+02	0.430000	2.603490e-01	0.160000	0.460000	0.160000	0.230000	0.060000	0.300000	7.819607e+00	0.490000	0.200000	9.200146e-01	0.402939	0.103187	0.024521	0.443398	0.157947	0.515094	0.270000	2.055310e+00	0.000000	2.110348e+02	0.320000
2050000	0.190000	2.055310e+00	0.050000	1.853087e+02	0.500000	2.656084e-01	0.230000	0.410000	0.090000	0.190000	0.060000	0.190000	7.741800e+00	0.540000	0.210000	9.108603e-01	0.338847	0.094572	0.030484	0.485564	0.198724	0.541754	0.220000	1.994566e+00	0.000000	1.643541e+02	0.430000	2.603490e-01	0.120000	0.490000	0.170000	0.170000	0.060000	0.310000	7.898195e+00	0.510000	0.280000	9.200146e-01	0.403183	0.103362	0.024634	0.443648	0.158292	0.515392	0.270000	2.055310e+00	0.000000	2.110348e+02	0.420000
2055000	0.160000	2.034859e+00	0.050000	1.871711e+02	0.500000	2.656084e-01	0.090000	0.440000	0.050000	0.210000	0.040000	0.250000	7.898195e+00	0.580000	0.140000	9.017971e-01	0.338125	0.094371	0.030428	0.486285	0.199747	0.542398	0.220000	1.994566e+00	0.000000	1.643541e+02	0.480000	2.629655e-01	0.100000	0.410000	0.060000	0.290000	0.050000	0.250000	7.588502e+00	0.570000	0.280000	9.292609e-01	0.403243	0.103321	0.024589	0.443619	0.158094	0.514979	0.250000	2.034859e+00	0.000000	2.110348e+02	0.420000
2060000	0.160000	2.034859e+00	0.050000	1.871711e+02	0.500000	2.682778e-01	0.140000	0.360000	0.100000	0.190000	0.030000	0.290000	7.977573e+00	0.700000	0.360000	9.017971e-01	0.337546	0.094171	0.030357	0.486163	0.199542	0.542113	0.280000	2.014612e+00	0.000000	1.643541e+02	0.480000	2.629655e-01	0.210000	0.310000	0.110000	0.180000	0.020000	0.280000	7.819607e+00	0.650000	0.240000	9.292609e-01	0.404229	0.103185	0.024530	0.442740	0.157747	0.515068	0.250000	2.034859e+00	0.000000	2.131557e+02	0.410000
2065000	0.270000	2.055310e+00	0.050000	1.871711e+02	0.500000	2.682778e-01	0.130000	0.420000	0.130000	0.110000	0.040000	0.250000	8.386592e+00	0.590000	0.270000	9.200146e-01	0.337296	0.093950	0.030287	0.485447	0.199149	0.542068	0.290000	2.034859e+00	0.000000	1.643541e+02	0.480000	2.629655e-01	0.160000	0.440000	0.120000	0.240000	0.080000	0.270000	8.057749e+00	0.500000	0.350000	9.386001e-01	0.404899	0.103087	0.024474	0.442125	0.157412	0.514911	0.250000	2.014612e+00	0.000000	2.131557e+02	0.410000
2070000	0.270000	2.055310e+00	0.220000	1.890522e+02	0.380000	2.709740e-01	0.150000	0.410000	0.120000	0.170000	0.050000	0.230000	7.977573e+00	0.550000	0.280000	9.386001e-01	0.336862	0.093731	0.030222	0.484746	0.198831	0.542377	0.290000	2.034859e+00	0.000000	1.660058e+02	0.360000	2.656084e-01	0.160000	0.490000	0.170000	0.170000	0.050000	0.310000	8.138731e+00	0.560000	0.300000	9.386001e-01	0.405836	0.103638	0.024825	0.442374	0.157737	0.515093	0.250000	2.014612e+00	0.000000	2.152980e+02	0.410000
2075000	0.280000	2.075966e+00	0.220000	1.890522e+02	0.380000	2.709740e-01	0.110000	0.440000	0.110000	0.230000	0.010000	0.160000	8.057749e+00	0.470000	0.270000	9.480332e-01	0.336265	0.093512	0.030148	0.484372	0.198750	0.542823	0.250000	2.014612e+00	0.000000	1.660058e+02	0.360000	2.656084e-01	0.170000	0.500000	0.090000	0.160000	0.040000	0.260000	8.386592e+00	0.500000	0.290000	9.386001e-01	0.406181	0.104242	0.025342	0.443110	0.158646	0.515734	0.300000	2.034859e+00	0.000000	2.152980e+02	0.450000
2080000	0.280000	2.075966e+00	0.290000	1.871711e+02	0.380000	2.709740e-01	0.180000	0.430000	0.150000	0.250000	0.050000	0.290000	8.220527e+00	0.520000	0.220000	9.292609e-01	0.335713	0.093320	0.030097	0.484406	0.199037	0.543205	0.250000	2.014612e+00	0.000000	1.676742e+02	0.360000	2.656084e-01	0.170000	0.450000	0.140000	0.220000	0.030000	0.260000	8.728855e+00	0.540000	0.220000	9.292609e-01	0.406319	0.104331	0.025307	0.443242	0.158557	0.515400	0.300000	2.034859e+00	0.000000	2.152980e+02	0.450000
2085000	0.230000	2.055310e+00	0.290000	1.871711e+02	0.460000	2.736974e-01	0.180000	0.300000	0.100000	0.190000	0.040000	0.190000	8.470879e+00	0.470000	0.280000	9.292609e-01	0.335065	0.093141	0.030041	0.484948	0.199464	0.543322	0.190000	1.994566e+00	0.000000	1.676742e+02	0.470000	2.682778e-01	0.130000	0.400000	0.060000	0.170000	0.020000	0.230000	8.816582e+00	0.540000	0.330000	9.480332e-01	0.407006	0.104556	0.025261	0.443170	0.158202	0.514416	0.310000	2.055310e+00	0.000000	2.174618e+02	0.470000
2090000	0.230000	2.055310e+00	0.290000	1.871711e+02	0.460000	2.736974e-01	0.180000	0.400000	0.150000	0.160000	0.090000	0.220000	8.220527e+00	0.460000	0.220000	9.200146e-01	0.334475	0.092985	0.029979	0.485638	0.199227	0.542624	0.220000	1.974720e+00	0.150000	1.693594e+02	0.470000	2.682778e-01	0.210000	0.420000	0.100000	0.210000	0.040000	0.250000	8.728855e+00	0.500000	0.210000	9.480332e-01	0.407293	0.104672	0.025226	0.443196	0.157878	0.513641	0.290000	2.075966e+00	0.000000	2.174618e+02	0.470000
2095000	0.290000	2.075966e+00	0.220000	1.890522e+02	0.510000	2.764481e-01	0.110000	0.400000	0.090000	0.220000	0.030000	0.330000	8.303144e+00	0.440000	0.210000	9.017971e-01	0.334209	0.092934	0.029907	0.486099	0.198816	0.541482	0.220000	1.974720e+00	0.150000	1.693594e+02	0.340000	2.709740e-01	0.100000	0.500000	0.120000	0.220000	0.060000	0.300000	8.303144e+00	0.490000	0.260000	9.575611e-01	0.407717	0.105100	0.025341	0.443568	0.157930	0.513334	0.290000	2.075966e+00	0.000000	2.196473e+02	0.470000
2100000	0.280000	2.096830e+00	0.220000	1.890522e+02	0.510000	2.764481e-01	0.110000	0.410000	0.060000	0.180000	0.030000	0.250000	8.303144e+00	0.560000	0.250000	8.928241e-01	0.333645	0.092790	0.029837	0.486709	0.198629	0.540787	0.290000	1.994566e+00	0.150000	1.693594e+02	0.340000	2.709740e-01	0.160000	0.590000	0.050000	0.160000	0.060000	0.270000	8.556013e+00	0.520000	0.260000	9.575611e-01	0.408299	0.105500	0.025449	0.443847	0.158018	0.513228	0.210000	2.055310e+00	0.000000	2.196473e+02	0.480000
2105000	0.280000	2.096830e+00	0.060000	1.909522e+02	0.390000	2.792264e-01	0.200000	0.350000	0.150000	0.210000	0.000000	0.270000	8.386592e+00	0.580000	0.280000	9.108603e-01	0.333688	0.092861	0.029844	0.486791	0.198787	0.540988	0.290000	1.994566e+00	0.030000	1.710615e+02	0.340000	2.709740e-01	0.250000	0.440000	0.120000	0.210000	0.030000	0.280000	8.386592e+00	0.490000	0.200000	9.480332e-01	0.408293	0.105813	0.025731	0.444530	0.158837	0.513786	0.210000	2.055310e+00	0.000000	2.196473e+02	0.480000
2110000	0.250000	2.075966e+00	0.060000	1.909522e+02	0.390000	2.792264e-01	0.130000	0.420000	0.050000	0.240000	0.040000	0.280000	8.642002e+00	0.560000	0.190000	8.928241e-01	0.333821	0.093082	0.029955	0.487256	0.199332	0.541410	0.260000	2.014612e+00	0.030000	1.710615e+02	0.330000	2.736974e-01	0.140000	0.510000	0.090000	0.150000	0.020000	0.310000	8.642002e+00	0.580000	0.160000	9.480332e-01	0.408662	0.106326	0.026098	0.445129	0.159578	0.514223	0.290000	2.075966e+00	0.000000	2.218548e+02	0.420000
2115000	0.250000	2.075966e+00	0.060000	1.909522e+02	0.410000	2.820327e-01	0.190000	0.430000	0.090000	0.160000	0.020000	0.270000	8.220527e+00	0.510000	0.290000	9.017971e-01	0.334170	0.093080	0.029914	0.486983	0.199131	0.541348	0.260000	2.014612e+00	0.030000	1.710615e+02	0.330000	2.736974e-01	0.100000	0.470000	0.100000	0.210000	0.030000	0.360000	8.728855e+00	0.580000	0.210000	9.480332e-01	0.409181	0.106683	0.026086	0.445340	0.159448	0.513876	0.290000	2.075966e+00	0.000000	2.218548e+02	0.420000
2120000	0.230000	2.055310e+00	0.000000	1.928713e+02	0.410000	2.820327e-01	0.100000	0.520000	0.110000	0.300000	0.060000	0.250000	8.057749e+00	0.580000	0.280000	9.017971e-01	0.335258	0.092902	0.029846	0.486014	0.198726	0.541856	0.220000	1.994566e+00	0.000000	1.727807e+02	0.340000	2.764481e-01	0.170000	0.430000	0.110000	0.150000	0.080000	0.290000	8.303144e+00	0.540000	0.230000	9.292609e-01	0.409743	0.107192	0.026236	0.445699	0.159658	0.513950	0.290000	2.096830e+00	0.000000	2.240845e+02	0.420000
2125000	0.230000	2.055310e+00	0.000000	1.928713e+02	0.410000	2.820327e-01	0.160000	0.350000	0.050000	0.210000	0.030000	0.260000	7.819607e+00	0.600000	0.260000	9.200146e-01	0.335739	0.092699	0.029773	0.484956	0.198286	0.542495	0.220000	1.994566e+00	0.000000	1.727807e+02	0.340000	2.764481e-01	0.130000	0.490000	0.100000	0.140000	0.060000	0.320000	8.057749e+00	0.520000	0.220000	9.200146e-01	0.410320	0.107423	0.026361	0.445630	0.159830	0.514484	0.270000	2.117904e+00	0.000000	2.240845e+02	0.420000
2130000	0.290000	2.075966e+00	0.210000	1.948097e+02	0.360000	2.848672e-01	0.110000	0.370000	0.130000	0.150000	0.020000	0.200000	7.898195e+00	0.600000	0.230000	9.108603e-01	0.336471	0.092536	0.029711	0.483957	0.197863	0.542964	0.300000	2.014612e+00	0.000000	1.727807e+02	0.430000	2.792264e-01	0.090000	0.450000	0.100000	0.130000	0.010000	0.220000	8.470879e+00	0.570000	0.210000	9.017971e-01	0.410504	0.107454	0.026334	0.445561	0.159748	0.514423	0.270000	2.117904e+00	0.000000	2.263365e+02	0.420000
2135000	0.290000	2.075966e+00	0.210000	1.948097e+02	0.360000	2.848672e-01	0.140000	0.430000	0.140000	0.220000	0.030000	0.250000	7.819607e+00	0.510000	0.180000	9.108603e-01	0.336752	0.092347	0.029641	0.483159	0.197448	0.543202	0.230000	1.994566e+00	0.000000	1.745171e+02	0.430000	2.792264e-01	0.160000	0.360000	0.130000	0.170000	0.090000	0.240000	8.138731e+00	0.490000	0.260000	9.200146e-01	0.410460	0.107358	0.026285	0.445478	0.159564	0.514137	0.200000	2.096830e+00	0.000000	2.263365e+02	0.420000
2140000	0.250000	2.055310e+00	0.000000	1.967675e+02	0.490000	2.877301e-01	0.250000	0.490000	0.120000	0.100000	0.050000	0.170000	7.741800e+00	0.580000	0.270000	9.292609e-01	0.337059	0.092183	0.029578	0.482422	0.197102	0.543501	0.230000	1.994566e+00	0.000000	1.745171e+02	0.430000	2.792264e-01	0.110000	0.480000	0.070000	0.160000	0.050000	0.270000	7.741800e+00	0.620000	0.210000	9.108603e-01	0.409809	0.107209	0.026264	0.445944	0.159824	0.514225	0.200000	2.096830e+00	0.270000	2.240845e+02	0.480000
2145000	0.250000	2.055310e+00	0.000000	1.967675e+02	0.490000	2.877301e-01	0.150000	0.400000	0.100000	0.310000	0.090000	0.320000	7.977573e+00	0.610000	0.210000	9.200146e-01	0.337835	0.092078	0.029522	0.481625	0.196742	0.543623	0.250000	1.974720e+00	0.220000	1.762711e+02	0.330000	2.820327e-01	0.140000	0.340000	0.080000	0.260000	0.050000	0.250000	7.741800e+00	0.510000	0.320000	9.108603e-01	0.409343	0.106990	0.026205	0.445482	0.159567	0.514251	0.330000	2.117904e+00	0.270000	2.240845e+02	0.480000
2150000	0.270000	2.075966e+00	0.310000	1.948097e+02	0.490000	2.877301e-01	0.170000	0.380000	0.180000	0.210000	0.050000	0.350000	8.556013e+00	0.440000	0.210000	9.017971e-01	0.337859	0.091876	0.029454	0.480775	0.196342	0.544028	0.250000	1.974720e+00	0.220000	1.762711e+02	0.330000	2.820327e-01	0.090000	0.410000	0.110000	0.240000	0.080000	0.290000	8.138731e+00	0.520000	0.210000	9.108603e-01	0.409270	0.106763	0.026147	0.444703	0.159232	0.514155	0.330000	2.117904e+00	0.270000	2.240845e+02	0.450000
2155000	0.270000	2.075966e+00	0.310000	1.948097e+02	0.330000	2.906219e-01	0.170000	0.400000	0.150000	0.190000	0.030000	0.250000	8.303144e+00	0.550000	0.170000	8.928241e-01	0.337998	0.091682	0.029391	0.479909	0.195920	0.543980	0.260000	1.994566e+00	0.220000	1.762711e+02	0.470000	2.848672e-01	0.120000	0.390000	0.040000	0.210000	0.050000	0.290000	8.057749e+00	0.540000	0.230000	9.017971e-01	0.410185	0.106527	0.026089	0.443700	0.158892	0.514824	0.260000	2.139189e+00	0.450000	2.218548e+02	0.450000
2160000	0.270000	2.096830e+00	0.310000	1.948097e+02	0.330000	2.906219e-01	0.140000	0.500000	0.140000	0.250000	0.050000	0.240000	8.138731e+00	0.580000	0.280000	8.928241e-01	0.339038	0.091526	0.029322	0.478939	0.195489	0.543823	0.260000	1.994566e+00	0.520000	1.745171e+02	0.470000	2.848672e-01	0.130000	0.380000	0.080000	0.250000	0.040000	0.230000	8.138731e+00	0.590000	0.210000	9.017971e-01	0.411184	0.106303	0.026029	0.442831	0.158539	0.515010	0.260000	2.139189e+00	0.450000	2.218548e+02	0.440000
2165000	0.270000	2.096830e+00	0.270000	1.928713e+02	0.380000	2.935427e-01	0.110000	0.440000	0.110000	0.250000	0.080000	0.270000	8.728855e+00	0.650000	0.250000	8.839403e-01	0.339895	0.091412	0.029253	0.478180	0.195043	0.543098	0.240000	1.974720e+00	0.520000	1.745171e+02	0.340000	2.877301e-01	0.120000	0.390000	0.080000	0.270000	0.040000	0.240000	7.741800e+00	0.480000	0.180000	8.928241e-01	0.411775	0.106130	0.025968	0.442096	0.158217	0.514812	0.250000	2.117904e+00	0.310000	2.196473e+02	0.440000
2170000	0.190000	2.075966e+00	0.270000	1.928713e+02	0.380000	2.935427e-01	0.170000	0.450000	0.070000	0.280000	0.040000	0.330000	8.470879e+00	0.550000	0.270000	9.017971e-01	0.340223	0.091262	0.029187	0.477483	0.194603	0.542168	0.240000	1.974720e+00	0.200000	1.762711e+02	0.340000	2.877301e-01	0.120000	0.410000	0.170000	0.240000	0.060000	0.190000	7.977573e+00	0.550000	0.250000	8.928241e-01	0.412025	0.105974	0.025932	0.441621	0.158130	0.515211	0.250000	2.117904e+00	0.310000	2.196473e+02	0.440000
2175000	0.230000	2.055310e+00	0.270000	1.928713e+02	0.380000	2.935427e-01	0.140000	0.390000	0.120000	0.250000	0.060000	0.250000	8.386592e+00	0.540000	0.270000	9.200146e-01	0.341233	0.091149	0.029120	0.476711	0.194163	0.541340	0.280000	1.994566e+00	0.200000	1.762711e+02	0.340000	2.877301e-01	0.130000	0.430000	0.110000	0.200000	0.040000	0.290000	7.898195e+00	0.590000	0.220000	8.839403e-01	0.412176	0.106063	0.025924	0.441656	0.158223	0.515491	0.200000	2.096830e+00	0.070000	2.218548e+02	0.430000
2180000	0.230000	2.055310e+00	0.280000	1.909522e+02	0.380000	2.964928e-01	0.150000	0.420000	0.070000	0.250000	0.030000	0.240000	7.741800e+00	0.510000	0.240000	9.017971e-01	0.341740	0.091128	0.029060	0.476158	0.193795	0.540939	0.250000	1.974720e+00	0.200000	1.762711e+02	0.490000	2.906219e-01	0.150000	0.500000	0.080000	0.160000	0.020000	0.180000	7.819607e+00	0.460000	0.200000	8.664371e-01	0.412915	0.106657	0.025995	0.442012	0.158196	0.515320	0.200000	2.096830e+00	0.070000	2.218548e+02	0.430000
2185000	0.160000	2.034859e+00	0.280000	1.909522e+02	0.380000	2.964928e-01	0.160000	0.390000	0.100000	0.170000	0.020000	0.320000	7.819607e+00	0.490000	0.220000	8.928241e-01	0.341327	0.090980	0.029004	0.476361	0.193590	0.540401	0.250000	1.974720e+00	0.080000	1.780426e+02	0.490000	2.906219e-01	0.120000	0.350000	0.120000	0.170000	0.100000	0.300000	7.664768e+00	0.510000	0.330000	8.664371e-01	0.413721	0.107258	0.026061	0.442302	0.158088	0.514746	0.260000	2.117904e+00	0.070000	2.218548e+02	0.360000
2190000	0.160000	2.034859e+00	0.080000	1.928713e+02	0.380000	2.964928e-01	0.140000	0.350000	0.050000	0.200000	0.040000	0.350000	8.057749e+00	0.530000	0.240000	8.751450e-01	0.341240	0.090936	0.028942	0.476472	0.193333	0.539838	0.280000	1.994566e+00	0.080000	1.780426e+02	0.400000	2.935427e-01	0.200000	0.330000	0.070000	0.200000	0.090000	0.320000	7.588502e+00	0.580000	0.300000	8.751450e-01	0.413588	0.107338	0.026035	0.442616	0.158077	0.514427	0.260000	2.117904e+00	0.090000	2.240845e+02	0.360000
2195000	0.260000	2.055310e+00	0.080000	1.928713e+02	0.450000	2.994726e-01	0.190000	0.420000	0.090000	0.190000	0.030000	0.350000	8.057749e+00	0.630000	0.260000	8.839403e-01	0.341930	0.090918	0.028876	0.475939	0.192920	0.539129	0.280000	1.994566e+00	0.000000	1.798320e+02	0.400000	2.935427e-01	0.160000	0.380000	0.160000	0.230000	0.060000	0.190000	7.977573e+00	0.560000	0.230000	8.578159e-01	0.414247	0.107779	0.026155	0.442702	0.158112	0.514531	0.320000	2.139189e+00	0.090000	2.240845e+02	0.360000
2200000	0.260000	2.055310e+00	0.260000	1.909522e+02	0.450000	2.994726e-01	0.140000	0.420000	0.130000	0.170000	0.050000	0.250000	8.138731e+00	0.610000	0.270000	8.839403e-01	0.342333	0.090873	0.028810	0.475513	0.192489	0.538132	0.310000	2.014612e+00	0.000000	1.798320e+02	0.400000	2.935427e-01	0.190000	0.310000	0.090000	0.150000	0.020000	0.190000	7.741800e+00	0.550000	0.230000	8.492805e-01	0.414989	0.108444	0.026313	0.443059	0.158155	0.514396	0.320000	2.139189e+00	0.090000	2.240845e+02	0.330000
2205000	0.240000	2.034859e+00	0.260000	1.909522e+02	0.350000	3.024824e-01	0.100000	0.460000	0.140000	0.130000	0.060000	0.180000	8.057749e+00	0.640000	0.290000	8.839403e-01	0.342254	0.090901	0.028752	0.475833	0.192124	0.537220	0.310000	2.014612e+00	0.000000	1.816393e+02	0.380000	2.964928e-01	0.200000	0.470000	0.110000	0.230000	0.030000	0.210000	7.664768e+00	0.600000	0.270000	8.664371e-01	0.415366	0.108763	0.026306	0.443194	0.157974	0.513945	0.180000	2.117904e+00	0.130000	2.263365e+02	0.330000
2210000	0.240000	2.034859e+00	0.260000	1.909522e+02	0.350000	3.024824e-01	0.150000	0.350000	0.090000	0.190000	0.030000	0.250000	8.138731e+00	0.510000	0.290000	8.928241e-01	0.341816	0.090788	0.028696	0.476021	0.192105	0.537024	0.210000	1.994566e+00	0.000000	1.816393e+02	0.380000	2.964928e-01	0.090000	0.320000	0.110000	0.190000	0.040000	0.250000	7.977573e+00	0.490000	0.260000	8.751450e-01	0.415276	0.108660	0.026257	0.443151	0.157711	0.513333	0.250000	2.096830e+00	0.130000	2.263365e+02	0.300000
2215000	0.260000	2.055310e+00	0.380000	1.890522e+02	0.340000	3.055224e-01	0.110000	0.410000	0.110000	0.150000	0.060000	0.280000	8.057749e+00	0.520000	0.290000	8.928241e-01	0.341635	0.090675	0.028649	0.476048	0.192037	0.536969	0.210000	1.994566e+00	0.000000	1.816393e+02	0.360000	2.994726e-01	0.200000	0.470000	0.080000	0.190000	0.070000	0.310000	8.057749e+00	0.390000	0.310000	8.928241e-01	0.414946	0.108464	0.026200	0.442706	0.157488	0.513224	0.250000	2.096830e+00	0.000000	2.286113e+02	0.300000
2220000	0.220000	2.034859e+00	0.380000	1.890522e+02	0.340000	3.055224e-01	0.160000	0.440000	0.050000	0.170000	0.030000	0.330000	8.138731e+00	0.490000	0.150000	8.839403e-01	0.341355	0.090643	0.028592	0.476375	0.191751	0.536193	0.260000	2.014612e+00	0.060000	1.834648e+02	0.360000	2.994726e-01	0.140000	0.320000	0.040000	0.160000	0.030000	0.210000	8.303144e+00	0.440000	0.300000	8.928241e-01	0.414942	0.108240	0.026147	0.441922	0.157197	0.513346	0.190000	2.075966e+00	0.000000	2.286113e+02	0.290000
2225000	0.220000	2.034859e+00	0.380000	1.890522e+02	0.340000	3.055224e-01	0.110000	0.420000	0.050000	0.210000	0.060000	0.280000	8.057749e+00	0.450000	0.310000	8.839403e-01	0.341136	0.090505	0.028531	0.476130	0.191477	0.535972	0.260000	2.014612e+00	0.060000	1.834648e+02	0.360000	2.994726e-01	0.160000	0.430000	0.120000	0.230000	0.040000	0.250000	7.819607e+00	0.600000	0.280000	9.017971e-01	0.414236	0.108015	0.026092	0.441693	0.157015	0.513298	0.190000	2.075966e+00	0.000000	2.286113e+02	0.290000
2230000	0.240000	2.014612e+00	0.150000	1.909522e+02	0.270000	3.085929e-01	0.130000	0.390000	0.060000	0.260000	0.040000	0.240000	7.819607e+00	0.530000	0.220000	8.664371e-01	0.340765	0.090351	0.028476	0.475895	0.191518	0.536458	0.310000	2.034859e+00	0.060000	1.834648e+02	0.450000	3.024824e-01	0.170000	0.430000	0.090000	0.300000	0.050000	0.280000	8.220527e+00	0.510000	0.300000	9.200146e-01	0.413527	0.107791	0.026051	0.441697	0.157077	0.513532	0.300000	2.096830e+00	0.000000	2.309088e+02	0.290000
2235000	0.240000	2.014612e+00	0.150000	1.909522e+02	0.270000	3.085929e-01	0.140000	0.430000	0.150000	0.140000	0.040000	0.270000	7.977573e+00	0.650000	0.200000	8.578159e-01	0.340547	0.090185	0.028420	0.475371	0.191387	0.536931	0.310000	2.034859e+00	0.420000	1.816393e+02	0.450000	3.024824e-01	0.170000	0.430000	0.110000	0.210000	0.060000	0.260000	8.138731e+00	0.580000	0.270000	9.386001e-01	0.413010	0.107556	0.025996	0.441230	0.156939	0.514145	0.300000	2.096830e+00	0.000000	2.309088e+02	0.320000
2240000	0.250000	1.994566e+00	0.350000	1.890522e+02	0.270000	3.085929e-01	0.130000	0.370000	0.100000	0.200000	0.040000	0.280000	8.057749e+00	0.580000	0.200000	8.578159e-01	0.340088	0.090060	0.028388	0.475708	0.191909	0.537328	0.260000	2.055310e+00	0.420000	1.816393e+02	0.450000	3.024824e-01	0.150000	0.410000	0.120000	0.140000	0.050000	0.200000	7.898195e+00	0.570000	0.270000	9.480332e-01	0.412283	0.107370	0.025946	0.441659	0.157379	0.514391	0.240000	2.075966e+00	0.000000	2.332295e+02	0.320000
2245000	0.250000	1.994566e+00	0.350000	1.890522e+02	0.420000	3.116943e-01	0.120000	0.440000	0.090000	0.220000	0.050000	0.280000	8.303144e+00	0.540000	0.240000	8.492805e-01	0.340003	0.089987	0.028349	0.475730	0.191804	0.537258	0.260000	2.055310e+00	0.580000	1.798320e+02	0.470000	3.055224e-01	0.140000	0.430000	0.070000	0.260000	0.080000	0.340000	7.819607e+00	0.510000	0.280000	9.671848e-01	0.411745	0.107264	0.025889	0.442114	0.157302	0.513990	0.280000	2.096830e+00	0.000000	2.332295e+02	0.310000
2250000	0.270000	2.014612e+00	0.350000	1.890522e+02	0.420000	3.116943e-01	0.170000	0.440000	0.110000	0.150000	0.060000	0.270000	8.220527e+00	0.450000	0.360000	8.664371e-01	0.340157	0.090083	0.028370	0.475855	0.192074	0.537586	0.360000	2.075966e+00	0.580000	1.798320e+02	0.470000	3.055224e-01	0.160000	0.400000	0.100000	0.200000	0.010000	0.200000	8.057749e+00	0.550000	0.170000	9.575611e-01	0.411352	0.107063	0.025844	0.441919	0.157277	0.514307	0.280000	2.096830e+00	0.000000	2.355735e+02	0.310000
2255000	0.270000	2.014612e+00	0.210000	1.909522e+02	0.340000	3.148269e-01	0.220000	0.390000	0.130000	0.280000	0.050000	0.270000	8.303144e+00	0.500000	0.270000	8.664371e-01	0.339513	0.089910	0.028319	0.476321	0.192891	0.538178	0.260000	2.096830e+00	0.580000	1.798320e+02	0.310000	3.085929e-01	0.110000	0.400000	0.100000	0.160000	0.050000	0.380000	8.138731e+00	0.490000	0.220000	9.386001e-01	0.410695	0.106889	0.025794	0.442523	0.157244	0.513884	0.280000	2.117904e+00	0.000000	2.355735e+02	0.310000
2260000	0.270000	2.034859e+00	0.210000	1.909522e+02	0.340000	3.148269e-01	0.170000	0.490000	0.150000	0.220000	0.050000	0.270000	8.470879e+00	0.450000	0.290000	8.751450e-01	0.338855	0.089748	0.028274	0.477081	0.193867	0.538863	0.260000	2.096830e+00	0.470000	1.780426e+02	0.310000	3.085929e-01	0.060000	0.400000	0.150000	0.200000	0.030000	0.240000	7.898195e+00	0.570000	0.300000	9.575611e-01	0.409918	0.106709	0.025743	0.443249	0.157297	0.513510	0.280000	2.117904e+00	0.000000	2.379411e+02	0.310000
2265000	0.270000	2.034859e+00	0.210000	1.909522e+02	0.310000	3.179910e-01	0.110000	0.430000	0.120000	0.210000	0.070000	0.280000	8.220527e+00	0.540000	0.280000	8.751450e-01	0.338489	0.089608	0.028232	0.477261	0.194300	0.539333	0.230000	2.075966e+00	0.470000	1.780426e+02	0.410000	3.116943e-01	0.180000	0.380000	0.110000	0.280000	0.060000	0.270000	7.664768e+00	0.500000	0.260000	9.671848e-01	0.409135	0.106491	0.025700	0.443495	0.157769	0.514161	0.320000	2.139189e+00	0.000000	2.379411e+02	0.310000
2270000	0.260000	2.055310e+00	0.020000	1.928713e+02	0.310000	3.179910e-01	0.210000	0.370000	0.110000	0.240000	0.030000	0.260000	8.470879e+00	0.520000	0.220000	8.664371e-01	0.338472	0.089464	0.028174	0.476760	0.194053	0.539461	0.230000	2.075966e+00	0.430000	1.762711e+02	0.410000	3.116943e-01	0.110000	0.430000	0.050000	0.300000	0.040000	0.310000	7.741800e+00	0.610000	0.230000	9.480332e-01	0.408669	0.106310	0.025643	0.443343	0.157542	0.513871	0.250000	2.117904e+00	0.000000	2.379411e+02	0.400000
2275000	0.260000	2.055310e+00	0.020000	1.928713e+02	0.320000	3.211868e-01	0.210000	0.470000	0.120000	0.220000	0.060000	0.260000	8.220527e+00	0.560000	0.250000	8.664371e-01	0.338642	0.089293	0.028115	0.475969	0.193690	0.539427	0.270000	2.096830e+00	0.430000	1.762711e+02	0.410000	3.116943e-01	0.100000	0.490000	0.100000	0.140000	0.020000	0.310000	7.664768e+00	0.450000	0.240000	9.292609e-01	0.408252	0.106233	0.025597	0.443820	0.157279	0.513008	0.250000	2.117904e+00	0.000000	2.403324e+02	0.400000
2280000	0.240000	2.034859e+00	0.070000	1.948097e+02	0.320000	3.211868e-01	0.150000	0.430000	0.100000	0.150000	0.070000	0.270000	8.556013e+00	0.580000	0.280000	8.839403e-01	0.338268	0.089096	0.028057	0.475379	0.193440	0.539709	0.270000	2.096830e+00	0.250000	1.780426e+02	0.360000	3.148269e-01	0.140000	0.400000	0.100000	0.230000	0.050000	0.230000	7.741800e+00	0.510000	0.290000	9.386001e-01	0.408744	0.106642	0.025552	0.444254	0.156978	0.512142	0.250000	2.096830e+00	0.000000	2.403324e+02	0.400000
2285000	0.240000	2.034859e+00	0.070000	1.948097e+02	0.400000	3.244148e-01	0.100000	0.410000	0.100000	0.260000	0.070000	0.240000	8.303144e+00	0.580000	0.250000	8.751450e-01	0.337843	0.088943	0.028009	0.475299	0.193275	0.539628	0.340000	2.117904e+00	0.250000	1.780426e+02	0.360000	3.148269e-01	0.180000	0.410000	0.090000	0.230000	0.010000	0.240000	7.819607e+00	0.590000	0.310000	9.575611e-01	0.408836	0.106807	0.025498	0.444398	0.156663	0.511259	0.250000	2.096830e+00	0.000000	2.403324e+02	0.340000
2290000	0.280000	2.055310e+00	0.070000	1.948097e+02	0.400000	3.244148e-01	0.120000	0.430000	0.140000	0.160000	0.070000	0.200000	8.138731e+00	0.560000	0.230000	8.751450e-01	0.337607	0.088873	0.027969	0.475440	0.193385	0.539669	0.340000	2.117904e+00	0.000000	1.798320e+02	0.290000	3.179910e-01	0.160000	0.340000	0.150000	0.250000	0.050000	0.240000	7.664768e+00	0.600000	0.160000	9.480332e-01	0.409265	0.106641	0.025445	0.443733	0.156427	0.511642	0.250000	2.075966e+00	0.010000	2.427478e+02	0.340000
2295000	0.290000	2.075966e+00	0.000000	1.967675e+02	0.400000	3.244148e-01	0.120000	0.510000	0.120000	0.160000	0.060000	0.270000	8.642002e+00	0.540000	0.290000	8.839403e-01	0.337999	0.088823	0.027922	0.475061	0.193051	0.539382	0.250000	2.096830e+00	0.000000	1.798320e+02	0.290000	3.179910e-01	0.190000	0.370000	0.080000	0.160000	0.050000	0.300000	7.741800e+00	0.560000	0.210000	9.292609e-01	0.409535	0.106454	0.025390	0.443094	0.156150	0.511836	0.250000	2.075966e+00	0.010000	2.427478e+02	0.390000
2300000	0.290000	2.075966e+00	0.000000	1.967675e+02	0.380000	3.276752e-01	0.120000	0.380000	0.110000	0.170000	0.070000	0.250000	8.816582e+00	0.570000	0.260000	9.017971e-01	0.338651	0.088864	0.027904	0.474742	0.192846	0.539374	0.300000	2.117904e+00	0.000000	1.798320e+02	0.240000	3.148269e-01	0.190000	0.390000	0.140000	0.130000	0.040000	0.240000	7.588502e+00	0.500000	0.280000	9.292609e-01	0.409366	0.106233	0.025335	0.442340	0.155853	0.511986	0.230000	2.055310e+00	0.140000	2.451874e+02	0.390000
2305000	0.240000	2.055310e+00	0.000000	1.987451e+02	0.380000	3.276752e-01	0.120000	0.400000	0.090000	0.250000	0.020000	0.300000	8.556013e+00	0.540000	0.240000	8.839403e-01	0.339044	0.088801	0.027854	0.474273	0.192529	0.539160	0.300000	2.117904e+00	0.010000	1.816393e+02	0.240000	3.148269e-01	0.180000	0.370000	0.140000	0.220000	0.040000	0.320000	8.057749e+00	0.600000	0.260000	9.292609e-01	0.410047	0.106034	0.025281	0.441422	0.155538	0.512020	0.230000	2.055310e+00	0.140000	2.451874e+02	0.390000
2310000	0.240000	2.055310e+00	0.000000	1.987451e+02	0.370000	3.309684e-01	0.150000	0.440000	0.170000	0.210000	0.040000	0.240000	8.303144e+00	0.550000	0.340000	8.928241e-01	0.339385	0.088701	0.027802	0.473832	0.192223	0.538989	0.250000	2.096830e+00	0.010000	1.816393e+02	0.240000	3.148269e-01	0.180000	0.400000	0.150000	0.250000	0.060000	0.260000	8.303144e+00	0.610000	0.260000	9.386001e-01	0.410704	0.105811	0.025227	0.440507	0.155204	0.512012	0.270000	2.075966e+00	0.260000	2.427478e+02	0.540000
2315000	0.250000	2.034859e+00	0.000000	1.987451e+02	0.370000	3.309684e-01	0.120000	0.410000	0.120000	0.150000	0.020000	0.230000	8.057749e+00	0.620000	0.250000	8.928241e-01	0.339171	0.088688	0.027765	0.474088	0.192068	0.538652	0.250000	2.096830e+00	0.010000	1.816393e+02	0.420000	3.179910e-01	0.150000	0.360000	0.140000	0.190000	0.060000	0.260000	8.220527e+00	0.560000	0.230000	9.200146e-01	0.411513	0.105601	0.025171	0.439602	0.154871	0.512045	0.270000	2.075966e+00	0.260000	2.427478e+02	0.540000
2320000	0.250000	2.034859e+00	0.000000	2.007425e+02	0.370000	3.309684e-01	0.180000	0.410000	0.130000	0.180000	0.010000	0.290000	8.303144e+00	0.520000	0.240000	8.751450e-01	0.338766	0.088566	0.027717	0.474102	0.192052	0.538669	0.290000	2.117904e+00	0.220000	1.834648e+02	0.420000	3.179910e-01	0.070000	0.290000	0.110000	0.200000	0.050000	0.270000	8.057749e+00	0.510000	0.240000	9.108603e-01	0.412134	0.105397	0.025118	0.438723	0.154563	0.512437	0.250000	2.055310e+00	0.060000	2.451874e+02	0.390000
2325000	0.210000	2.014612e+00	0.000000	2.007425e+02	0.360000	3.342947e-01	0.170000	0.470000	0.070000	0.210000	0.070000	0.240000	8.220527e+00	0.460000	0.360000	8.839403e-01	0.338588	0.088556	0.027708	0.474423	0.192212	0.538641	0.270000	2.139189e+00	0.220000	1.834648e+02	0.370000	3.211868e-01	0.170000	0.480000	0.140000	0.280000	0.040000	0.250000	7.819607e+00	0.580000	0.250000	8.928241e-01	0.412661	0.105182	0.025064	0.437828	0.154249	0.512823	0.250000	2.055310e+00	0.060000	2.451874e+02	0.390000
2330000	0.210000	2.014612e+00	0.000000	2.007425e+02	0.360000	3.342947e-01	0.160000	0.350000	0.100000	0.160000	0.070000	0.230000	8.386592e+00	0.420000	0.220000	8.664371e-01	0.339236	0.088561	0.027693	0.474136	0.192070	0.538711	0.270000	2.139189e+00	0.180000	1.853087e+02	0.370000	3.211868e-01	0.110000	0.310000	0.100000	0.290000	0.050000	0.230000	7.741800e+00	0.490000	0.160000	8.751450e-01	0.413156	0.104980	0.025010	0.437025	0.153951	0.512958	0.300000	2.075966e+00	0.060000	2.451874e+02	0.390000
2335000	0.360000	2.034859e+00	0.000000	2.027600e+02	0.310000	3.376544e-01	0.120000	0.400000	0.130000	0.160000	0.010000	0.250000	8.138731e+00	0.570000	0.150000	8.578159e-01	0.340011	0.088481	0.027639	0.473438	0.191715	0.538754	0.280000	2.160688e+00	0.180000	1.853087e+02	0.370000	3.211868e-01	0.130000	0.380000	0.110000	0.160000	0.020000	0.220000	7.664768e+00	0.590000	0.320000	8.839403e-01	0.413568	0.104814	0.024962	0.436347	0.153656	0.512987	0.300000	2.075966e+00	0.260000	2.427478e+02	0.320000
2340000	0.360000	2.034859e+00	0.000000	2.027600e+02	0.310000	3.376544e-01	0.230000	0.360000	0.080000	0.200000	0.050000	0.250000	8.220527e+00	0.510000	0.300000	8.751450e-01	0.340847	0.088533	0.027599	0.472959	0.191459	0.538887	0.280000	2.160688e+00	0.180000	1.853087e+02	0.320000	3.244148e-01	0.140000	0.360000	0.110000	0.220000	0.030000	0.260000	7.438240e+00	0.550000	0.230000	8.839403e-01	0.413741	0.104623	0.024909	0.435548	0.153346	0.513103	0.210000	2.055310e+00	0.260000	2.427478e+02	0.320000
2345000	0.250000	2.014612e+00	0.000000	2.047978e+02	0.310000	3.376544e-01	0.170000	0.390000	0.100000	0.150000	0.040000	0.300000	8.303144e+00	0.520000	0.290000	8.928241e-01	0.341209	0.088677	0.027610	0.473022	0.191458	0.538873	0.180000	2.139189e+00	0.140000	1.871711e+02	0.320000	3.244148e-01	0.170000	0.400000	0.080000	0.240000	0.030000	0.280000	7.664768e+00	0.600000	0.290000	8.928241e-01	0.414494	0.104441	0.024858	0.434733	0.153039	0.513475	0.210000	2.055310e+00	0.050000	2.451874e+02	0.400000
2350000	0.270000	2.034859e+00	0.000000	2.047978e+02	0.340000	3.410479e-01	0.140000	0.410000	0.090000	0.220000	0.050000	0.210000	7.819607e+00	0.490000	0.260000	9.017971e-01	0.342049	0.089263	0.027969	0.473249	0.191804	0.539316	0.180000	2.139189e+00	0.140000	1.871711e+02	0.410000	3.276752e-01	0.130000	0.330000	0.120000	0.230000	0.060000	0.250000	7.290953e+00	0.520000	0.220000	8.928241e-01	0.414949	0.104240	0.024808	0.433897	0.152736	0.514048	0.280000	2.075966e+00	0.050000	2.451874e+02	0.400000
2355000	0.270000	2.034859e+00	0.000000	2.068560e+02	0.340000	3.410479e-01	0.150000	0.370000	0.050000	0.160000	0.030000	0.250000	7.588502e+00	0.480000	0.250000	8.839403e-01	0.342619	0.089468	0.028023	0.473195	0.191824	0.539525	0.310000	2.160688e+00	0.170000	1.890522e+02	0.410000	3.276752e-01	0.180000	0.470000	0.090000	0.230000	0.030000	0.310000	7.512996e+00	0.610000	0.160000	8.928241e-01	0.415272	0.104042	0.024757	0.433065	0.152459	0.514348	0.280000	2.075966e+00	0.050000	2.451874e+02	0.400000
2360000	0.300000	2.055310e+00	0.000000	2.068560e+02	0.300000	3.444755e-01	0.060000	0.520000	0.130000	0.170000	0.030000	0.290000	7.819607e+00	0.630000	0.260000	8.928241e-01	0.343536	0.089371	0.027969	0.472460	0.191465	0.539737	0.260000	2.182403e+00	0.170000	1.890522e+02	0.360000	3.309684e-01	0.060000	0.340000	0.090000	0.170000	0.070000	0.280000	7.741800e+00	0.540000	0.250000	8.751450e-01	0.416091	0.103830	0.024707	0.432183	0.152147	0.514504	0.240000	2.055310e+00	0.210000	2.476516e+02	0.400000
2365000	0.300000	2.055310e+00	0.000000	2.068560e+02	0.300000	3.444755e-01	0.170000	0.430000	0.130000	0.240000	0.040000	0.300000	7.898195e+00	0.590000	0.300000	9.108603e-01	0.344366	0.089198	0.027914	0.471500	0.191093	0.540135	0.260000	2.182403e+00	0.170000	1.890522e+02	0.360000	3.309684e-01	0.140000	0.400000	0.080000	0.130000	0.050000	0.160000	7.819607e+00	0.550000	0.240000	8.664371e-01	0.416201	0.103667	0.024654	0.431659	0.151860	0.514041	0.240000	2.034859e+00	0.210000	2.476516e+02	0.400000
2370000	0.260000	2.075966e+00	0.110000	2.089350e+02	0.370000	3.479375e-01	0.140000	0.440000	0.080000	0.240000	0.030000	0.230000	7.898195e+00	0.580000	0.330000	9.200146e-01	0.345318	0.089034	0.027854	0.470624	0.190705	0.540304	0.300000	2.204337e+00	0.200000	1.909522e+02	0.360000	3.309684e-01	0.130000	0.470000	0.110000	0.240000	0.030000	0.260000	7.977573e+00	0.450000	0.340000	8.664371e-01	0.415972	0.103506	0.024624	0.431524	0.151876	0.514400	0.240000	2.034859e+00	0.080000	2.501406e+02	0.290000
2375000	0.260000	2.075966e+00	0.110000	2.089350e+02	0.370000	3.479375e-01	0.170000	0.430000	0.110000	0.190000	0.070000	0.270000	8.303144e+00	0.570000	0.270000	9.386001e-01	0.346251	0.088945	0.027799	0.469882	0.190370	0.540395	0.300000	2.204337e+00	0.200000	1.909522e+02	0.340000	3.342947e-01	0.150000	0.390000	0.090000	0.240000	0.040000	0.240000	8.220527e+00	0.530000	0.210000	8.578159e-01	0.415887	0.103482	0.024591	0.431609	0.151815	0.514209	0.300000	2.055310e+00	0.080000	2.501406e+02	0.290000
2380000	0.300000	2.096830e+00	0.130000	2.110348e+02	0.370000	3.479375e-01	0.130000	0.470000	0.110000	0.210000	0.060000	0.320000	7.898195e+00	0.550000	0.220000	9.386001e-01	0.346450	0.088844	0.027751	0.469534	0.190186	0.540508	0.200000	2.182403e+00	0.050000	1.928713e+02	0.340000	3.342947e-01	0.200000	0.400000	0.150000	0.210000	0.040000	0.210000	7.977573e+00	0.590000	0.240000	8.408300e-01	0.415530	0.103476	0.024597	0.432018	0.152048	0.514308	0.300000	2.055310e+00	0.040000	2.526545e+02	0.270000
2385000	0.280000	2.117904e+00	0.130000	2.110348e+02	0.320000	3.514344e-01	0.170000	0.460000	0.060000	0.230000	0.050000	0.200000	7.977573e+00	0.620000	0.300000	9.480332e-01	0.346758	0.089018	0.027783	0.469640	0.190210	0.540552	0.200000	2.182403e+00	0.050000	1.928713e+02	0.350000	3.376544e-01	0.130000	0.400000	0.170000	0.170000	0.100000	0.200000	8.057749e+00	0.550000	0.310000	8.492805e-01	0.415354	0.103380	0.024571	0.431831	0.152090	0.514691	0.350000	2.075966e+00	0.040000	2.526545e+02	0.270000
2390000	0.280000	2.117904e+00	0.130000	2.110348e+02	0.320000	3.514344e-01	0.170000	0.370000	0.120000	0.230000	0.050000	0.230000	7.819607e+00	0.520000	0.200000	9.292609e-01	0.346582	0.089089	0.027786	0.470060	0.190425	0.540502	0.320000	2.204337e+00	0.050000	1.928713e+02	0.350000	3.376544e-01	0.150000	0.390000	0.100000	0.170000	0.070000	0.250000	8.138731e+00	0.610000	0.290000	8.664371e-01	0.414961	0.103270	0.024536	0.432031	0.152083	0.514551	0.350000	2.075966e+00	0.040000	2.526545e+02	0.270000
2395000	0.230000	2.096830e+00	0.000000	2.131557e+02	0.320000	3.549664e-01	0.240000	0.380000	0.170000	0.210000	0.040000	0.250000	8.057749e+00	0.510000	0.130000	9.200146e-01	0.346620	0.089251	0.027816	0.470536	0.190524	0.540278	0.320000	2.204337e+00	0.100000	1.948097e+02	0.350000	3.376544e-01	0.100000	0.380000	0.090000	0.180000	0.020000	0.290000	8.303144e+00	0.530000	0.280000	8.751450e-01	0.414528	0.103086	0.024486	0.431864	0.151984	0.514503	0.280000	2.096830e+00	0.230000	2.551937e+02	0.260000
2400000	0.230000	2.096830e+00	0.000000	2.131557e+02	0.320000	3.549664e-01	0.190000	0.450000	0.080000	0.220000	0.040000	0.390000	7.664768e+00	0.510000	0.170000	9.017971e-01	0.346151	0.089156	0.027782	0.471000	0.191200	0.540783	0.260000	2.226491e+00	0.100000	1.948097e+02	0.300000	3.410479e-01	0.160000	0.390000	0.130000	0.200000	0.040000	0.220000	8.386592e+00	0.480000	0.220000	8.751450e-01	0.413895	0.102903	0.024447	0.432086	0.152035	0.514451	0.240000	2.075966e+00	0.230000	2.551937e+02	0.260000
2405000	0.230000	2.075966e+00	0.000000	2.131557e+02	0.320000	3.549664e-01	0.130000	0.390000	0.090000	0.270000	0.050000	0.190000	7.741800e+00	0.600000	0.220000	9.017971e-01	0.345682	0.089013	0.027737	0.471127	0.191355	0.540947	0.260000	2.226491e+00	0.190000	1.967675e+02	0.300000	3.410479e-01	0.160000	0.410000	0.120000	0.230000	0.040000	0.260000	8.057749e+00	0.510000	0.320000	8.839403e-01	0.413667	0.102742	0.024399	0.431801	0.151828	0.514222	0.240000	2.075966e+00	0.230000	2.551937e+02	0.260000
2410000	0.280000	2.096830e+00	0.190000	2.152980e+02	0.320000	3.585338e-01	0.140000	0.430000	0.060000	0.220000	0.020000	0.240000	7.819607e+00	0.530000	0.170000	8.928241e-01	0.345550	0.088872	0.027687	0.470669	0.191166	0.541242	0.230000	2.204337e+00	0.190000	1.967675e+02	0.270000	3.444755e-01	0.150000	0.360000	0.090000	0.150000	0.090000	0.200000	8.138731e+00	0.590000	0.270000	9.017971e-01	0.413143	0.102654	0.024349	0.432295	0.151648	0.513535	0.220000	2.055310e+00	0.060000	2.577585e+02	0.220000
2415000	0.280000	2.096830e+00	0.190000	2.152980e+02	0.320000	3.585338e-01	0.170000	0.390000	0.080000	0.240000	0.050000	0.250000	8.057749e+00	0.500000	0.250000	8.751450e-01	0.345635	0.088707	0.027628	0.469945	0.190855	0.541625	0.230000	2.204337e+00	0.190000	1.967675e+02	0.270000	3.444755e-01	0.150000	0.400000	0.080000	0.210000	0.080000	0.200000	7.977573e+00	0.510000	0.220000	9.017971e-01	0.412771	0.102535	0.024313	0.432352	0.151589	0.513376	0.220000	2.055310e+00	0.060000	2.577585e+02	0.220000
2420000	0.260000	2.117904e+00	0.180000	2.174618e+02	0.380000	3.621371e-01	0.100000	0.370000	0.070000	0.190000	0.030000	0.260000	8.138731e+00	0.450000	0.280000	8.839403e-01	0.345348	0.088551	0.027586	0.469720	0.190793	0.542007	0.210000	2.182403e+00	0.000000	1.987451e+02	0.270000	3.444755e-01	0.150000	0.400000	0.090000	0.190000	0.020000	0.240000	7.898195e+00	0.530000	0.280000	9.108603e-01	0.412664	0.102510	0.024273	0.432368	0.151363	0.512883	0.310000	2.075966e+00	0.020000	2.603490e+02	0.360000
2425000	0.260000	2.117904e+00	0.180000	2.174618e+02	0.380000	3.621371e-01	0.130000	0.440000	0.160000	0.230000	0.080000	0.320000	8.556013e+00	0.630000	0.300000	8.839403e-01	0.344838	0.088416	0.027554	0.470101	0.191305	0.542511	0.210000	2.182403e+00	0.000000	1.987451e+02	0.330000	3.479375e-01	0.160000	0.470000	0.120000	0.160000	0.060000	0.290000	8.303144e+00	0.460000	0.190000	8.928241e-01	0.413140	0.102947	0.024331	0.432632	0.151314	0.512675	0.310000	2.075966e+00	0.020000	2.603490e+02	0.360000
2430000	0.210000	2.096830e+00	0.180000	2.174618e+02	0.380000	3.621371e-01	0.160000	0.380000	0.130000	0.200000	0.070000	0.270000	8.642002e+00	0.510000	0.290000	9.017971e-01	0.344429	0.088305	0.027534	0.470332	0.191585	0.542829	0.270000	2.204337e+00	0.000000	2.007425e+02	0.330000	3.479375e-01	0.170000	0.400000	0.090000	0.240000	0.050000	0.200000	7.898195e+00	0.560000	0.250000	8.928241e-01	0.413270	0.103182	0.024308	0.433036	0.151197	0.512292	0.220000	2.055310e+00	0.000000	2.629655e+02	0.360000
2435000	0.210000	2.096830e+00	0.290000	2.152980e+02	0.270000	3.657767e-01	0.120000	0.540000	0.090000	0.170000	0.090000	0.180000	8.816582e+00	0.460000	0.250000	8.928241e-01	0.344007	0.088193	0.027518	0.470737	0.191916	0.543110	0.270000	2.204337e+00	0.000000	2.007425e+02	0.330000	3.479375e-01	0.200000	0.380000	0.070000	0.190000	0.070000	0.260000	8.057749e+00	0.580000	0.200000	8.839403e-01	0.413899	0.103953	0.024369	0.433627	0.151102	0.511724	0.220000	2.055310e+00	0.000000	2.629655e+02	0.260000
2440000	0.200000	2.075966e+00	0.290000	2.152980e+02	0.270000	3.657767e-01	0.060000	0.350000	0.100000	0.200000	0.020000	0.310000	8.386592e+00	0.500000	0.320000	8.928241e-01	0.343475	0.088062	0.027477	0.470962	0.192190	0.543373	0.220000	2.182403e+00	0.000000	2.027600e+02	0.390000	3.514344e-01	0.210000	0.430000	0.190000	0.220000	0.080000	0.170000	7.977573e+00	0.590000	0.270000	9.017971e-01	0.414465	0.104589	0.024529	0.434164	0.151206	0.511551	0.240000	2.034859e+00	0.000000	2.656084e+02	0.260000
2445000	0.200000	2.075966e+00	0.290000	2.152980e+02	0.390000	3.694528e-01	0.230000	0.350000	0.080000	0.270000	0.040000	0.200000	8.138731e+00	0.520000	0.240000	8.751450e-01	0.343072	0.087938	0.027441	0.470976	0.192221	0.543564	0.250000	2.160688e+00	0.000000	2.027600e+02	0.390000	3.514344e-01	0.160000	0.350000	0.090000	0.200000	0.030000	0.270000	7.741800e+00	0.480000	0.230000	8.928241e-01	0.414723	0.104937	0.024646	0.434564	0.151515	0.511821	0.240000	2.034859e+00	0.000000	2.656084e+02	0.260000
2450000	0.200000	2.055310e+00	0.220000	2.174618e+02	0.390000	3.694528e-01	0.110000	0.320000	0.150000	0.200000	0.030000	0.310000	8.057749e+00	0.500000	0.280000	8.839403e-01	0.342866	0.087799	0.027393	0.470641	0.192110	0.544010	0.250000	2.160688e+00	0.000000	2.027600e+02	0.320000	3.549664e-01	0.170000	0.440000	0.080000	0.230000	0.040000	0.290000	7.898195e+00	0.600000	0.190000	8.928241e-01	0.414854	0.105193	0.024718	0.434929	0.151607	0.511797	0.270000	2.055310e+00	0.000000	2.656084e+02	0.260000
2455000	0.200000	2.055310e+00	0.220000	2.174618e+02	0.390000	3.694528e-01	0.100000	0.420000	0.080000	0.160000	0.020000	0.260000	8.220527e+00	0.530000	0.250000	8.664371e-01	0.343360	0.087792	0.027339	0.470230	0.191741	0.543392	0.250000	2.160688e+00	0.000000	2.047978e+02	0.320000	3.549664e-01	0.140000	0.320000	0.060000	0.200000	0.060000	0.230000	7.741800e+00	0.500000	0.290000	9.017971e-01	0.414800	0.105069	0.024684	0.434709	0.151629	0.512280	0.270000	2.055310e+00	0.130000	2.682778e+02	0.260000
2460000	0.310000	2.075966e+00	0.020000	2.196473e+02	0.280000	3.731659e-01	0.230000	0.400000	0.130000	0.160000	0.050000	0.220000	8.303144e+00	0.540000	0.320000	8.664371e-01	0.343791	0.087698	0.027291	0.469685	0.191403	0.543003	0.280000	2.182403e+00	0.000000	2.047978e+02	0.320000	3.549664e-01	0.210000	0.420000	0.110000	0.180000	0.050000	0.280000	7.664768e+00	0.400000	0.250000	9.017971e-01	0.414864	0.105069	0.024645	0.434783	0.151469	0.511842	0.210000	2.034859e+00	0.130000	2.682778e+02	0.310000
2465000	0.310000	2.075966e+00	0.020000	2.196473e+02	0.280000	3.731659e-01	0.120000	0.390000	0.060000	0.220000	0.020000	0.220000	8.220527e+00	0.580000	0.230000	8.578159e-01	0.343662	0.087576	0.027245	0.469326	0.191183	0.543032	0.160000	2.160688e+00	0.000000	2.068560e+02	0.230000	3.514344e-01	0.180000	0.410000	0.150000	0.240000	0.030000	0.340000	7.741800e+00	0.520000	0.260000	9.108603e-01	0.415095	0.105231	0.024611	0.435001	0.151226	0.511066	0.210000	2.034859e+00	0.340000	2.656084e+02	0.310000
2470000	0.260000	2.096830e+00	0.410000	2.174618e+02	0.280000	3.731659e-01	0.260000	0.450000	0.160000	0.220000	0.050000	0.260000	8.386592e+00	0.450000	0.240000	8.578159e-01	0.343425	0.087438	0.027196	0.469182	0.190986	0.542824	0.160000	2.160688e+00	0.000000	2.068560e+02	0.230000	3.514344e-01	0.110000	0.460000	0.090000	0.210000	0.060000	0.160000	8.138731e+00	0.570000	0.270000	9.108603e-01	0.415433	0.105453	0.024581	0.435252	0.151022	0.510369	0.300000	2.055310e+00	0.340000	2.656084e+02	0.310000
2475000	0.260000	2.096830e+00	0.410000	2.174618e+02	0.440000	3.769162e-01	0.230000	0.470000	0.100000	0.250000	0.100000	0.320000	8.138731e+00	0.540000	0.310000	8.664371e-01	0.342823	0.087295	0.027149	0.469619	0.191206	0.542850	0.240000	2.139189e+00	0.000000	2.068560e+02	0.330000	3.549664e-01	0.070000	0.440000	0.120000	0.260000	0.020000	0.240000	8.138731e+00	0.530000	0.240000	9.108603e-01	0.415091	0.105420	0.024545	0.435625	0.150920	0.509790	0.300000	2.055310e+00	0.340000	2.656084e+02	0.310000
2480000	0.320000	2.117904e+00	0.410000	2.174618e+02	0.440000	3.769162e-01	0.100000	0.390000	0.070000	0.140000	0.050000	0.260000	8.220527e+00	0.490000	0.240000	8.664371e-01	0.342439	0.087159	0.027109	0.469639	0.191239	0.543018	0.240000	2.139189e+00	0.430000	2.047978e+02	0.330000	3.549664e-01	0.190000	0.430000	0.090000	0.280000	0.020000	0.200000	7.977573e+00	0.550000	0.310000	9.200146e-01	0.414687	0.105274	0.024500	0.435643	0.150784	0.509414	0.280000	2.075966e+00	0.190000	2.682778e+02	0.310000
2485000	0.320000	2.117904e+00	0.290000	2.152980e+02	0.390000	3.807043e-01	0.090000	0.370000	0.120000	0.160000	0.040000	0.150000	8.556013e+00	0.600000	0.260000	8.839403e-01	0.342032	0.087020	0.027081	0.469682	0.191384	0.543279	0.280000	2.160688e+00	0.430000	2.047978e+02	0.310000	3.585338e-01	0.130000	0.420000	0.080000	0.150000	0.070000	0.240000	8.057749e+00	0.590000	0.250000	9.200146e-01	0.414207	0.105183	0.024489	0.436062	0.151093	0.509487	0.280000	2.075966e+00	0.190000	2.682778e+02	0.370000
2490000	0.240000	2.096830e+00	0.290000	2.152980e+02	0.390000	3.807043e-01	0.150000	0.420000	0.130000	0.160000	0.030000	0.250000	8.138731e+00	0.480000	0.240000	8.751450e-01	0.341458	0.086868	0.027032	0.469995	0.191535	0.543399	0.280000	2.160688e+00	0.430000	2.047978e+02	0.310000	3.585338e-01	0.090000	0.340000	0.120000	0.180000	0.060000	0.240000	8.138731e+00	0.510000	0.270000	9.200146e-01	0.414113	0.105180	0.024493	0.436163	0.151242	0.509737	0.250000	2.055310e+00	0.400000	2.656084e+02	0.370000
2495000	0.240000	2.096830e+00	0.560000	2.131557e+02	0.390000	3.807043e-01	0.150000	0.440000	0.110000	0.280000	0.100000	0.190000	8.303144e+00	0.570000	0.240000	8.578159e-01	0.340909	0.086734	0.026982	0.470334	0.191486	0.543197	0.250000	2.139189e+00	0.160000	2.068560e+02	0.310000	3.585338e-01	0.150000	0.320000	0.090000	0.260000	0.100000	0.250000	8.556013e+00	0.530000	0.230000	9.108603e-01	0.413684	0.104987	0.024448	0.435995	0.151181	0.509730	0.250000	2.055310e+00	0.400000	2.656084e+02	0.370000
2500000	0.220000	2.075966e+00	0.560000	2.131557e+02	0.230000	3.769162e-01	0.180000	0.510000	0.090000	0.250000	0.070000	0.270000	8.556013e+00	0.570000	0.290000	8.751450e-01	0.341186	0.086568	0.026929	0.469565	0.191149	0.543659	0.240000	2.117904e+00	0.160000	2.068560e+02	0.430000	3.621371e-01	0.190000	0.510000	0.170000	0.190000	0.020000	0.270000	8.386592e+00	0.590000	0.290000	9.108603e-01	0.413074	0.104824	0.024406	0.436213	0.151146	0.509509	0.250000	2.034859e+00	0.160000	2.682778e+02	0.440000
2505000	0.220000	2.075966e+00	0.620000	2.110348e+02	0.230000	3.769162e-01	0.170000	0.480000	0.160000	0.230000	0.050000	0.200000	8.303144e+00	0.540000	0.250000	8.664371e-01	0.342149	0.086415	0.026875	0.468678	0.190783	0.544136	0.240000	2.117904e+00	0.620000	2.047978e+02	0.430000	3.621371e-01	0.220000	0.380000	0.090000	0.170000	0.070000	0.220000	7.977573e+00	0.580000	0.230000	8.928241e-01	0.412596	0.104653	0.024366	0.436295	0.151362	0.509909	0.320000	2.055310e+00	0.160000	2.682778e+02	0.440000
2510000	0.250000	2.055310e+00	0.620000	2.110348e+02	0.330000	3.807043e-01	0.170000	0.410000	0.100000	0.160000	0.020000	0.260000	8.386592e+00	0.630000	0.320000	8.839403e-01	0.342506	0.086265	0.026821	0.467952	0.190431	0.543842	0.240000	2.117904e+00	0.620000	2.047978e+02	0.430000	3.621371e-01	0.180000	0.390000	0.050000	0.150000	0.020000	0.270000	8.138731e+00	0.480000	0.230000	8.928241e-01	0.412206	0.104486	0.024324	0.436036	0.151332	0.510189	0.320000	2.055310e+00	0.160000	2.682778e+02	0.330000
2515000	0.250000	2.055310e+00	0.460000	2.089350e+02	0.330000	3.807043e-01	0.170000	0.390000	0.110000	0.210000	0.030000	0.300000	8.057749e+00	0.650000	0.300000	8.928241e-01	0.342396	0.086137	0.026771	0.467674	0.190287	0.543901	0.210000	2.096830e+00	0.620000	2.047978e+02	0.300000	3.657767e-01	0.170000	0.440000	0.070000	0.280000	0.070000	0.190000	8.642002e+00	0.510000	0.320000	9.017971e-01	0.412033	0.104329	0.024289	0.435671	0.151138	0.510207	0.290000	2.075966e+00	0.410000	2.656084e+02	0.330000
2520000	0.280000	2.075966e+00	0.460000	2.089350e+02	0.330000	3.807043e-01	0.140000	0.440000	0.160000	0.160000	0.050000	0.360000	8.138731e+00	0.460000	0.310000	8.928241e-01	0.342156	0.086061	0.026747	0.467828	0.190315	0.543919	0.190000	2.075966e+00	0.390000	2.027600e+02	0.300000	3.657767e-01	0.150000	0.400000	0.130000	0.190000	0.030000	0.290000	8.470879e+00	0.530000	0.320000	9.017971e-01	0.412281	0.104215	0.024239	0.435236	0.150886	0.509967	0.290000	2.075966e+00	0.410000	2.656084e+02	0.330000
2525000	0.280000	2.075966e+00	0.460000	2.089350e+02	0.330000	3.845305e-01	0.130000	0.400000	0.140000	0.240000	0.060000	0.270000	8.220527e+00	0.550000	0.330000	9.108603e-01	0.341984	0.085978	0.026705	0.467887	0.190202	0.543831	0.190000	2.075966e+00	0.390000	2.027600e+02	0.260000	3.694528e-01	0.120000	0.420000	0.170000	0.160000	0.040000	0.200000	8.057749e+00	0.490000	0.320000	9.108603e-01	0.412728	0.104196	0.024202	0.434935	0.150633	0.509446	0.310000	2.096830e+00	0.410000	2.629655e+02	0.230000
2530000	0.240000	2.055310e+00	0.320000	2.068560e+02	0.330000	3.845305e-01	0.170000	0.410000	0.110000	0.300000	0.080000	0.270000	8.303144e+00	0.550000	0.280000	9.200146e-01	0.341992	0.085857	0.026672	0.467637	0.190025	0.543850	0.240000	2.055310e+00	0.460000	2.007425e+02	0.260000	3.694528e-01	0.140000	0.420000	0.130000	0.240000	0.050000	0.280000	8.138731e+00	0.510000	0.270000	9.292609e-01	0.412993	0.104254	0.024187	0.434913	0.150474	0.509266	0.250000	2.075966e+00	0.410000	2.629655e+02	0.230000
2535000	0.240000	2.055310e+00	0.320000	2.068560e+02	0.330000	3.845305e-01	0.180000	0.460000	0.130000	0.260000	0.030000	0.220000	8.220527e+00	0.550000	0.190000	9.200146e-01	0.341849	0.085825	0.026623	0.467650	0.189848	0.543708	0.240000	2.055310e+00	0.460000	2.007425e+02	0.260000	3.694528e-01	0.120000	0.450000	0.080000	0.170000	0.070000	0.230000	7.898195e+00	0.510000	0.260000	9.292609e-01	0.412887	0.104140	0.024165	0.434786	0.150589	0.509730	0.250000	2.075966e+00	0.410000	2.629655e+02	0.360000
2540000	0.260000	2.075966e+00	0.050000	2.089350e+02	0.360000	3.883951e-01	0.140000	0.390000	0.060000	0.180000	0.060000	0.260000	8.138731e+00	0.540000	0.250000	9.108603e-01	0.341700	0.085728	0.026582	0.467597	0.189666	0.543583	0.220000	2.034859e+00	0.460000	2.007425e+02	0.430000	3.731659e-01	0.150000	0.400000	0.160000	0.150000	0.050000	0.240000	8.057749e+00	0.510000	0.220000	9.200146e-01	0.412705	0.103988	0.024119	0.434388	0.150405	0.509818	0.240000	2.055310e+00	0.250000	2.656084e+02	0.360000
2545000	0.260000	2.075966e+00	0.050000	2.089350e+02	0.360000	3.883951e-01	0.170000	0.440000	0.130000	0.120000	0.060000	0.270000	8.470879e+00	0.520000	0.240000	9.108603e-01	0.341282	0.085645	0.026534	0.467818	0.189507	0.543107	0.220000	2.034859e+00	0.300000	1.987451e+02	0.430000	3.731659e-01	0.130000	0.350000	0.120000	0.200000	0.030000	0.230000	7.741800e+00	0.510000	0.320000	9.200146e-01	0.413206	0.103831	0.024073	0.433680	0.150108	0.509320	0.240000	2.055310e+00	0.250000	2.656084e+02	0.360000
2550000	0.230000	2.055310e+00	0.050000	2.089350e+02	0.250000	3.845305e-01	0.180000	0.290000	0.090000	0.150000	0.030000	0.250000	8.220527e+00	0.520000	0.310000	9.108603e-01	0.340921	0.085591	0.026490	0.468227	0.189302	0.542414	0.160000	2.014612e+00	0.300000	1.987451e+02	0.440000	3.769162e-01	0.110000	0.370000	0.070000	0.230000	0.030000	0.280000	7.819607e+00	0.490000	0.260000	9.386001e-01	0.413901	0.103684	0.024025	0.433013	0.149821	0.508617	0.250000	2.034859e+00	0.250000	2.656084e+02	0.350000
2555000	0.230000	2.034859e+00	0.180000	2.110348e+02	0.250000	3.845305e-01	0.150000	0.440000	0.090000	0.110000	0.060000	0.220000	8.303144e+00	0.590000	0.240000	9.017971e-01	0.341619	0.086124	0.026458	0.468481	0.188943	0.541518	0.160000	2.014612e+00	0.300000	1.987451e+02	0.440000	3.769162e-01	0.150000	0.390000	0.080000	0.180000	0.060000	0.270000	7.664768e+00	0.610000	0.250000	9.292609e-01	0.414681	0.103499	0.023978	0.432248	0.149526	0.508220	0.250000	2.034859e+00	0.320000	2.629655e+02	0.350000
2560000	0.230000	2.034859e+00	0.180000	2.110348e+02	0.250000	3.845305e-01	0.130000	0.310000	0.090000	0.160000	0.080000	0.280000	7.819607e+00	0.520000	0.210000	9.017971e-01	0.342141	0.086598	0.026418	0.468785	0.188579	0.540581	0.250000	1.994566e+00	0.190000	2.007425e+02	0.440000	3.769162e-01	0.180000	0.450000	0.110000	0.190000	0.070000	0.300000	7.898195e+00	0.520000	0.290000	9.480332e-01	0.415385	0.103306	0.023929	0.431457	0.149241	0.507966	0.200000	2.014612e+00	0.320000	2.629655e+02	0.360000
2565000	0.280000	2.055310e+00	0.070000	2.131557e+02	0.330000	3.883951e-01	0.140000	0.310000	0.090000	0.100000	0.030000	0.280000	7.898195e+00	0.570000	0.270000	9.200146e-01	0.342113	0.086579	0.026367	0.468758	0.188232	0.539669	0.250000	1.994566e+00	0.190000	2.007425e+02	0.320000	3.807043e-01	0.130000	0.390000	0.080000	0.200000	0.080000	0.280000	8.220527e+00	0.540000	0.200000	9.386001e-01	0.415699	0.103125	0.023883	0.430749	0.148956	0.507824	0.200000	2.014612e+00	0.420000	2.603490e+02	0.360000
2570000	0.280000	2.055310e+00	0.070000	2.131557e+02	0.330000	3.883951e-01	0.180000	0.480000	0.080000	0.180000	0.060000	0.240000	7.741800e+00	0.540000	0.290000	9.200146e-01	0.341770	0.086469	0.026320	0.468772	0.187998	0.539237	0.250000	1.974720e+00	0.690000	1.987451e+02	0.320000	3.807043e-01	0.160000	0.470000	0.130000	0.260000	0.050000	0.270000	8.138731e+00	0.570000	0.250000	9.200146e-01	0.415911	0.102919	0.023837	0.429940	0.148660	0.508272	0.250000	1.994566e+00	0.420000	2.603490e+02	0.270000
2575000	0.280000	2.075966e+00	0.470000	2.110348e+02	0.330000	3.883951e-01	0.220000	0.390000	0.080000	0.220000	0.040000	0.340000	7.977573e+00	0.480000	0.200000	9.108603e-01	0.341383	0.086394	0.026279	0.469122	0.187864	0.538806	0.250000	1.955071e+00	0.690000	1.987451e+02	0.320000	3.807043e-01	0.200000	0.380000	0.150000	0.220000	0.060000	0.290000	8.386592e+00	0.620000	0.210000	9.108603e-01	0.416667	0.102729	0.023790	0.429116	0.148373	0.508800	0.180000	1.974720e+00	0.420000	2.603490e+02	0.270000
2580000	0.280000	2.075966e+00	0.470000	2.110348e+02	0.250000	3.845305e-01	0.150000	0.410000	0.110000	0.160000	0.030000	0.270000	7.977573e+00	0.530000	0.220000	9.108603e-01	0.340936	0.086293	0.026239	0.469575	0.187810	0.538375	0.250000	1.955071e+00	0.690000	1.987451e+02	0.180000	3.769162e-01	0.110000	0.400000	0.070000	0.240000	0.070000	0.240000	8.386592e+00	0.620000	0.310000	9.108603e-01	0.417217	0.102555	0.023743	0.428369	0.148102	0.509332	0.180000	1.974720e+00	0.100000	2.629655e+02	0.270000
2585000	0.260000	2.096830e+00	0.470000	2.110348e+02	0.250000	3.845305e-01	0.160000	0.510000	0.070000	0.160000	0.040000	0.200000	8.220527e+00	0.600000	0.230000	9.017971e-01	0.340642	0.086258	0.026191	0.469872	0.187532	0.537717	0.300000	1.974720e+00	0.080000	2.007425e+02	0.180000	3.769162e-01	0.140000	0.450000	0.090000	0.170000	0.080000	0.310000	8.303144e+00	0.620000	0.290000	9.108603e-01	0.417282	0.102364	0.023696	0.427615	0.147840	0.509796	0.260000	1.994566e+00	0.100000	2.629655e+02	0.240000
2590000	0.370000	2.117904e+00	0.390000	2.089350e+02	0.250000	3.807043e-01	0.120000	0.440000	0.100000	0.200000	0.100000	0.260000	8.220527e+00	0.600000	0.260000	9.017971e-01	0.340327	0.086153	0.026144	0.469847	0.187247	0.537137	0.300000	1.974720e+00	0.080000	2.007425e+02	0.180000	3.769162e-01	0.180000	0.450000	0.120000	0.150000	0.040000	0.200000	8.220527e+00	0.510000	0.230000	9.108603e-01	0.417403	0.102160	0.023651	0.426924	0.147595	0.510221	0.260000	1.994566e+00	0.100000	2.629655e+02	0.240000
2595000	0.370000	2.117904e+00	0.390000	2.089350e+02	0.250000	3.807043e-01	0.230000	0.450000	0.120000	0.280000	0.080000	0.200000	7.977573e+00	0.560000	0.270000	9.200146e-01	0.340695	0.086068	0.026093	0.469458	0.186900	0.536467	0.390000	1.994566e+00	0.080000	2.007425e+02	0.310000	3.807043e-01	0.150000	0.380000	0.120000	0.170000	0.010000	0.240000	8.303144e+00	0.520000	0.280000	9.108603e-01	0.418241	0.101992	0.023605	0.426178	0.147329	0.510699	0.210000	1.974720e+00	0.000000	2.656084e+02	0.370000
2600000	0.310000	2.139189e+00	0.560000	2.068560e+02	0.250000	3.807043e-01	0.100000	0.430000	0.050000	0.260000	0.040000	0.210000	7.898195e+00	0.570000	0.260000	9.292609e-01	0.341525	0.085917	0.026042	0.468607	0.186567	0.536642	0.390000	1.994566e+00	0.360000	1.987451e+02	0.310000	3.807043e-01	0.260000	0.450000	0.080000	0.230000	0.020000	0.230000	8.220527e+00	0.570000	0.200000	9.017971e-01	0.418841	0.101815	0.023557	0.425464	0.147055	0.510948	0.210000	1.974720e+00	0.000000	2.656084e+02	0.370000
2605000	0.310000	2.139189e+00	0.560000	2.068560e+02	0.290000	3.845305e-01	0.150000	0.330000	0.160000	0.110000	0.050000	0.300000	8.057749e+00	0.640000	0.310000	9.480332e-01	0.342449	0.085769	0.025991	0.467772	0.186229	0.537019	0.250000	1.974720e+00	0.360000	1.987451e+02	0.300000	3.845305e-01	0.150000	0.370000	0.160000	0.270000	0.020000	0.260000	8.057749e+00	0.430000	0.280000	9.200146e-01	0.419438	0.101699	0.023514	0.424836	0.146822	0.510872	0.290000	1.994566e+00	0.000000	2.682778e+02	0.370000
2610000	0.330000	2.160688e+00	0.320000	2.047978e+02	0.290000	3.845305e-01	0.150000	0.340000	0.060000	0.260000	0.070000	0.250000	8.138731e+00	0.390000	0.260000	9.575611e-01	0.343240	0.085622	0.025940	0.466872	0.185883	0.537250	0.250000	1.974720e+00	0.190000	2.007425e+02	0.300000	3.845305e-01	0.110000	0.340000	0.130000	0.220000	0.050000	0.200000	8.470879e+00	0.600000	0.290000	9.292609e-01	0.419691	0.101535	0.023469	0.424212	0.146541	0.510716	0.290000	2.014612e+00	0.000000	2.682778e+02	0.340000
2615000	0.330000	2.160688e+00	0.320000	2.047978e+02	0.290000	3.883951e-01	0.230000	0.410000	0.120000	0.170000	0.060000	0.230000	8.057749e+00	0.540000	0.180000	9.386001e-01	0.343879	0.085463	0.025892	0.466020	0.185536	0.537863	0.310000	1.994566e+00	0.190000	2.007425e+02	0.240000	3.807043e-01	0.180000	0.450000	0.100000	0.150000	0.040000	0.210000	8.057749e+00	0.550000	0.320000	9.480332e-01	0.419500	0.101376	0.023423	0.424018	0.146311	0.510264	0.290000	2.014612e+00	0.000000	2.709740e+02	0.340000
2620000	0.220000	2.139189e+00	0.320000	2.047978e+02	0.290000	3.883951e-01	0.130000	0.320000	0.110000	0.210000	0.020000	0.250000	7.664768e+00	0.530000	0.310000	9.386001e-01	0.344568	0.085328	0.025843	0.465227	0.185199	0.538190	0.310000	1.994566e+00	0.160000	2.027600e+02	0.240000	3.807043e-01	0.210000	0.340000	0.070000	0.300000	0.040000	0.270000	8.642002e+00	0.600000	0.270000	9.575611e-01	0.419720	0.101374	0.023407	0.423815	0.146199	0.510362	0.270000	2.034859e+00	0.000000	2.709740e+02	0.240000
2625000	0.220000	2.139189e+00	0.310000	2.027600e+02	0.290000	3.883951e-01	0.180000	0.480000	0.100000	0.150000	0.030000	0.310000	7.819607e+00	0.510000	0.250000	9.292609e-01	0.345532	0.085214	0.025795	0.464456	0.184888	0.538743	0.290000	2.014612e+00	0.160000	2.027600e+02	0.240000	3.807043e-01	0.150000	0.430000	0.110000	0.140000	0.030000	0.210000	8.728855e+00	0.520000	0.220000	9.386001e-01	0.419910	0.101318	0.023389	0.423592	0.146199	0.510744	0.270000	2.034859e+00	0.000000	2.709740e+02	0.240000
2630000	0.300000	2.160688e+00	0.310000	2.027600e+02	0.320000	3.922985e-01	0.110000	0.410000	0.130000	0.160000	0.040000	0.330000	8.057749e+00	0.600000	0.280000	9.480332e-01	0.346453	0.085099	0.025750	0.463677	0.184598	0.539283	0.360000	2.034859e+00	0.160000	2.027600e+02	0.390000	3.845305e-01	0.090000	0.350000	0.070000	0.230000	0.030000	0.220000	8.642002e+00	0.550000	0.210000	9.292609e-01	0.419891	0.101198	0.023357	0.423312	0.146101	0.510807	0.240000	2.014612e+00	0.150000	2.736974e+02	0.240000
2635000	0.300000	2.160688e+00	0.470000	2.007425e+02	0.320000	3.922985e-01	0.120000	0.410000	0.130000	0.230000	0.030000	0.220000	7.977573e+00	0.650000	0.200000	9.292609e-01	0.347120	0.085074	0.025725	0.463105	0.184359	0.539666	0.360000	2.034859e+00	0.000000	2.047978e+02	0.390000	3.845305e-01	0.180000	0.320000	0.110000	0.170000	0.000000	0.170000	8.556013e+00	0.530000	0.250000	9.292609e-01	0.420457	0.101589	0.023339	0.423436	0.145878	0.510219	0.240000	2.014612e+00	0.150000	2.736974e+02	0.370000
2640000	0.320000	2.182403e+00	0.470000	2.007425e+02	0.280000	3.962412e-01	0.080000	0.380000	0.160000	0.150000	0.020000	0.300000	7.898195e+00	0.550000	0.260000	9.386001e-01	0.347863	0.085039	0.025694	0.462576	0.184184	0.540202	0.240000	2.014612e+00	0.000000	2.047978e+02	0.370000	3.883951e-01	0.160000	0.320000	0.110000	0.230000	0.000000	0.280000	8.138731e+00	0.450000	0.280000	9.292609e-01	0.421123	0.101961	0.023346	0.423578	0.145746	0.509866	0.230000	1.994566e+00	0.150000	2.736974e+02	0.370000
2645000	0.320000	2.182403e+00	0.470000	2.007425e+02	0.280000	3.962412e-01	0.180000	0.410000	0.080000	0.190000	0.020000	0.220000	7.664768e+00	0.580000	0.190000	9.386001e-01	0.348245	0.085095	0.025689	0.462373	0.184090	0.540324	0.240000	2.014612e+00	0.000000	2.047978e+02	0.370000	3.883951e-01	0.120000	0.460000	0.110000	0.200000	0.060000	0.250000	8.220527e+00	0.540000	0.350000	9.386001e-01	0.421018	0.101852	0.023315	0.423429	0.145714	0.510004	0.230000	1.994566e+00	0.150000	2.764481e+02	0.300000
2650000	0.250000	2.160688e+00	0.220000	2.027600e+02	0.280000	3.962412e-01	0.150000	0.430000	0.090000	0.250000	0.050000	0.290000	8.057749e+00	0.590000	0.230000	9.292609e-01	0.348553	0.085354	0.025692	0.462614	0.183923	0.539835	0.310000	2.034859e+00	0.000000	2.068560e+02	0.370000	3.883951e-01	0.150000	0.430000	0.070000	0.180000	0.070000	0.260000	8.138731e+00	0.540000	0.330000	9.575611e-01	0.420585	0.101755	0.023315	0.423793	0.146060	0.510282	0.310000	2.014612e+00	0.150000	2.764481e+02	0.300000
2655000	0.290000	2.182403e+00	0.220000	2.027600e+02	0.290000	4.002234e-01	0.160000	0.400000	0.090000	0.130000	0.060000	0.320000	8.138731e+00	0.440000	0.200000	9.108603e-01	0.349086	0.085911	0.025798	0.462990	0.183940	0.539636	0.310000	2.034859e+00	0.000000	2.068560e+02	0.300000	3.922985e-01	0.190000	0.340000	0.130000	0.240000	0.050000	0.310000	8.138731e+00	0.530000	0.250000	9.386001e-01	0.420207	0.101705	0.023343	0.424307	0.146765	0.510719	0.310000	2.014612e+00	0.600000	2.736974e+02	0.300000
2660000	0.290000	2.182403e+00	0.310000	2.007425e+02	0.290000	4.002234e-01	0.130000	0.360000	0.070000	0.220000	0.010000	0.220000	8.220527e+00	0.490000	0.320000	9.292609e-01	0.349235	0.086248	0.026052	0.463557	0.184702	0.540185	0.280000	2.055310e+00	0.000000	2.068560e+02	0.300000	3.922985e-01	0.100000	0.310000	0.040000	0.260000	0.050000	0.220000	8.057749e+00	0.460000	0.240000	9.292609e-01	0.419881	0.101664	0.023325	0.424706	0.146912	0.510659	0.270000	2.034859e+00	0.600000	2.736974e+02	0.290000
2665000	0.240000	2.160688e+00	0.310000	2.007425e+02	0.270000	4.042458e-01	0.160000	0.410000	0.180000	0.190000	0.010000	0.290000	8.728855e+00	0.520000	0.240000	9.108603e-01	0.349116	0.086297	0.026118	0.463847	0.185078	0.540522	0.220000	2.034859e+00	0.000000	2.089350e+02	0.350000	3.962412e-01	0.180000	0.440000	0.100000	0.200000	0.050000	0.220000	8.138731e+00	0.460000	0.250000	9.108603e-01	0.419993	0.101918	0.023326	0.425084	0.146846	0.510208	0.270000	2.034859e+00	0.450000	2.709740e+02	0.290000
2670000	0.240000	2.160688e+00	0.310000	2.007425e+02	0.270000	4.042458e-01	0.110000	0.400000	0.150000	0.190000	0.050000	0.280000	8.138731e+00	0.550000	0.210000	9.017971e-01	0.349443	0.086212	0.026076	0.463359	0.184905	0.540944	0.220000	2.034859e+00	0.000000	2.089350e+02	0.350000	3.962412e-01	0.170000	0.500000	0.110000	0.300000	0.050000	0.200000	8.220527e+00	0.430000	0.230000	8.928241e-01	0.420419	0.102381	0.023383	0.425527	0.146765	0.509753	0.280000	2.055310e+00	0.450000	2.709740e+02	0.280000
2675000	0.270000	2.182403e+00	0.100000	2.027600e+02	0.270000	4.042458e-01	0.270000	0.490000	0.140000	0.250000	0.040000	0.190000	8.057749e+00	0.580000	0.300000	9.200146e-01	0.349731	0.086146	0.026034	0.462963	0.184674	0.541096	0.350000	2.055310e+00	0.000000	2.110348e+02	0.350000	3.962412e-01	0.160000	0.440000	0.090000	0.260000	0.050000	0.260000	8.470879e+00	0.470000	0.220000	8.839403e-01	0.420749	0.102646	0.023349	0.425688	0.146547	0.509066	0.170000	2.034859e+00	0.450000	2.709740e+02	0.280000
2680000	0.270000	2.182403e+00	0.100000	2.027600e+02	0.230000	4.002234e-01	0.200000	0.470000	0.140000	0.200000	0.050000	0.290000	8.057749e+00	0.590000	0.190000	9.200146e-01	0.349405	0.086071	0.026006	0.463170	0.184641	0.540935	0.350000	2.055310e+00	0.000000	2.110348e+02	0.260000	4.002234e-01	0.130000	0.390000	0.130000	0.220000	0.040000	0.180000	8.057749e+00	0.480000	0.260000	8.839403e-01	0.420327	0.102583	0.023326	0.425989	0.146500	0.508787	0.170000	2.034859e+00	0.070000	2.736974e+02	0.260000
2685000	0.220000	2.160688e+00	0.330000	2.007425e+02	0.230000	4.002234e-01	0.120000	0.400000	0.100000	0.190000	0.020000	0.290000	7.819607e+00	0.610000	0.240000	9.108603e-01	0.349068	0.085958	0.025962	0.463067	0.184444	0.540616	0.350000	2.075966e+00	0.000000	2.131557e+02	0.260000	4.002234e-01	0.100000	0.460000	0.060000	0.220000	0.030000	0.280000	8.220527e+00	0.430000	0.270000	8.839403e-01	0.420314	0.102744	0.023368	0.426390	0.146643	0.508703	0.210000	2.014612e+00	0.070000	2.736974e+02	0.260000
2690000	0.220000	2.160688e+00	0.330000	2.007425e+02	0.380000	4.042458e-01	0.100000	0.390000	0.140000	0.220000	0.060000	0.230000	7.741800e+00	0.550000	0.270000	9.292609e-01	0.348820	0.085822	0.025915	0.462612	0.184280	0.540845	0.350000	2.075966e+00	0.000000	2.131557e+02	0.240000	3.962412e-01	0.140000	0.340000	0.090000	0.210000	0.080000	0.300000	7.977573e+00	0.560000	0.320000	8.928241e-01	0.420527	0.103158	0.023581	0.426949	0.147086	0.508914	0.210000	2.014612e+00	0.300000	2.709740e+02	0.260000
2695000	0.220000	2.139189e+00	0.320000	1.987451e+02	0.380000	4.042458e-01	0.170000	0.430000	0.090000	0.240000	0.030000	0.280000	7.977573e+00	0.580000	0.290000	9.386001e-01	0.348445	0.085696	0.025874	0.462537	0.184244	0.540974	0.180000	2.055310e+00	0.000000	2.131557e+02	0.240000	3.962412e-01	0.210000	0.390000	0.080000	0.290000	0.030000	0.370000	8.220527e+00	0.500000	0.220000	8.928241e-01	0.420122	0.103103	0.023600	0.427455	0.147708	0.509350	0.360000	2.034859e+00	0.300000	2.709740e+02	0.300000
2700000	0.220000	2.139189e+00	0.320000	1.987451e+02	0.300000	4.083085e-01	0.150000	0.410000	0.140000	0.190000	0.070000	0.260000	8.470879e+00	0.480000	0.200000	9.200146e-01	0.348251	0.085608	0.025855	0.462525	0.184341	0.541194	0.240000	2.034859e+00	0.220000	2.152980e+02	0.240000	3.962412e-01	0.140000	0.420000	0.130000	0.220000	0.040000	0.150000	8.303144e+00	0.570000	0.340000	9.108603e-01	0.419562	0.102970	0.023588	0.427780	0.148143	0.509641	0.360000	2.034859e+00	0.120000	2.736974e+02	0.300000
2705000	0.270000	2.160688e+00	0.320000	1.987451e+02	0.300000	4.083085e-01	0.180000	0.410000	0.140000	0.180000	0.130000	0.290000	8.728855e+00	0.600000	0.120000	9.108603e-01	0.347853	0.085517	0.025848	0.463025	0.185035	0.541624	0.240000	2.034859e+00	0.220000	2.152980e+02	0.260000	4.002234e-01	0.190000	0.420000	0.140000	0.190000	0.050000	0.230000	8.138731e+00	0.500000	0.280000	9.108603e-01	0.419408	0.103035	0.023663	0.428137	0.148524	0.510030	0.170000	2.014612e+00	0.120000	2.736974e+02	0.300000
2710000	0.270000	2.160688e+00	0.000000	2.007425e+02	0.300000	4.083085e-01	0.080000	0.510000	0.150000	0.220000	0.060000	0.250000	8.642002e+00	0.590000	0.230000	8.928241e-01	0.347733	0.085396	0.025818	0.462822	0.185052	0.542027	0.270000	2.055310e+00	0.220000	2.152980e+02	0.260000	4.002234e-01	0.080000	0.410000	0.130000	0.270000	0.040000	0.220000	7.898195e+00	0.560000	0.180000	9.017971e-01	0.419339	0.103140	0.023731	0.428513	0.148757	0.510064	0.170000	2.014612e+00	0.120000	2.736974e+02	0.190000
2715000	0.270000	2.182403e+00	0.000000	2.007425e+02	0.310000	4.124121e-01	0.090000	0.380000	0.050000	0.200000	0.020000	0.240000	8.905190e+00	0.500000	0.260000	9.108603e-01	0.348093	0.085259	0.025769	0.462086	0.184749	0.542433	0.270000	2.055310e+00	0.320000	2.131557e+02	0.370000	4.042458e-01	0.050000	0.450000	0.090000	0.200000	0.070000	0.290000	7.819607e+00	0.620000	0.330000	9.017971e-01	0.418984	0.103101	0.023706	0.428972	0.148649	0.509545	0.350000	2.034859e+00	0.040000	2.764481e+02	0.190000
2720000	0.270000	2.182403e+00	0.000000	2.007425e+02	0.310000	4.124121e-01	0.190000	0.480000	0.120000	0.190000	0.060000	0.250000	8.816582e+00	0.560000	0.200000	9.017971e-01	0.348041	0.085111	0.025721	0.461419	0.184455	0.542581	0.190000	2.034859e+00	0.320000	2.131557e+02	0.370000	4.042458e-01	0.170000	0.490000	0.090000	0.230000	0.090000	0.340000	8.057749e+00	0.530000	0.300000	9.108603e-01	0.418612	0.103053	0.023704	0.429368	0.148788	0.509483	0.280000	2.055310e+00	0.040000	2.764481e+02	0.290000
2725000	0.130000	2.160688e+00	0.380000	1.987451e+02	0.270000	4.165569e-01	0.090000	0.400000	0.120000	0.200000	0.040000	0.260000	8.556013e+00	0.480000	0.250000	8.839403e-01	0.347929	0.084962	0.025677	0.460716	0.184159	0.542996	0.240000	2.014612e+00	0.030000	2.152980e+02	0.390000	4.083085e-01	0.140000	0.410000	0.100000	0.240000	0.090000	0.240000	8.220527e+00	0.610000	0.320000	9.108603e-01	0.418494	0.103011	0.023697	0.429596	0.148873	0.509460	0.280000	2.055310e+00	0.000000	2.792264e+02	0.290000
2730000	0.130000	2.160688e+00	0.380000	1.987451e+02	0.270000	4.165569e-01	0.190000	0.420000	0.090000	0.170000	0.040000	0.230000	8.138731e+00	0.570000	0.240000	8.751450e-01	0.348448	0.084821	0.025631	0.460048	0.183869	0.543286	0.240000	2.014612e+00	0.030000	2.152980e+02	0.390000	4.083085e-01	0.070000	0.430000	0.180000	0.210000	0.030000	0.230000	8.138731e+00	0.540000	0.250000	8.928241e-01	0.418460	0.102944	0.023699	0.429550	0.149034	0.509955	0.270000	2.075966e+00	0.000000	2.792264e+02	0.290000
2735000	0.290000	2.182403e+00	0.240000	2.007425e+02	0.270000	4.165569e-01	0.130000	0.420000	0.090000	0.210000	0.050000	0.370000	8.138731e+00	0.440000	0.210000	8.751450e-01	0.349182	0.084709	0.025583	0.459300	0.183553	0.543732	0.340000	2.034859e+00	0.030000	2.152980e+02	0.390000	4.083085e-01	0.140000	0.350000	0.190000	0.150000	0.040000	0.320000	8.057749e+00	0.450000	0.310000	9.017971e-01	0.418125	0.102834	0.023671	0.429593	0.149095	0.510088	0.270000	2.075966e+00	0.000000	2.792264e+02	0.390000
2740000	0.290000	2.182403e+00	0.240000	2.007425e+02	0.280000	4.207433e-01	0.120000	0.350000	0.040000	0.200000	0.040000	0.210000	8.303144e+00	0.520000	0.220000	8.664371e-01	0.349778	0.084568	0.025537	0.458546	0.183243	0.544330	0.340000	2.034859e+00	0.100000	2.174618e+02	0.220000	4.042458e-01	0.180000	0.370000	0.120000	0.180000	0.020000	0.290000	8.057749e+00	0.420000	0.270000	9.017971e-01	0.418093	0.102721	0.023639	0.429384	0.149065	0.510301	0.270000	2.096830e+00	0.150000	2.820327e+02	0.390000
2745000	0.200000	2.160688e+00	0.210000	2.027600e+02	0.280000	4.207433e-01	0.140000	0.390000	0.100000	0.170000	0.040000	0.220000	8.470879e+00	0.570000	0.290000	8.839403e-01	0.350496	0.084453	0.025491	0.457788	0.182977	0.544762	0.270000	2.055310e+00	0.100000	2.174618e+02	0.220000	4.042458e-01	0.140000	0.410000	0.080000	0.160000	0.050000	0.240000	8.057749e+00	0.520000	0.230000	8.839403e-01	0.417821	0.102658	0.023639	0.429586	0.149278	0.510542	0.270000	2.096830e+00	0.150000	2.820327e+02	0.300000
2750000	0.200000	2.160688e+00	0.210000	2.027600e+02	0.260000	4.249719e-01	0.180000	0.440000	0.100000	0.150000	0.070000	0.270000	8.220527e+00	0.510000	0.300000	8.839403e-01	0.351278	0.084367	0.025447	0.457107	0.182671	0.544753	0.270000	2.055310e+00	0.140000	2.196473e+02	0.220000	4.042458e-01	0.170000	0.390000	0.130000	0.220000	0.060000	0.220000	7.819607e+00	0.510000	0.260000	8.928241e-01	0.417303	0.102499	0.023599	0.429549	0.149214	0.510565	0.310000	2.117904e+00	0.410000	2.792264e+02	0.300000
2755000	0.290000	2.182403e+00	0.210000	2.027600e+02	0.260000	4.249719e-01	0.170000	0.470000	0.110000	0.230000	0.030000	0.200000	8.303144e+00	0.510000	0.220000	8.751450e-01	0.351729	0.084367	0.025403	0.456808	0.182381	0.544308	0.220000	2.034859e+00	0.140000	2.196473e+02	0.230000	4.002234e-01	0.200000	0.460000	0.100000	0.180000	0.060000	0.170000	7.819607e+00	0.550000	0.210000	8.928241e-01	0.416809	0.102344	0.023559	0.429541	0.149207	0.510595	0.310000	2.117904e+00	0.410000	2.792264e+02	0.300000
2760000	0.220000	2.160688e+00	0.060000	2.047978e+02	0.260000	4.249719e-01	0.150000	0.430000	0.110000	0.250000	0.020000	0.280000	8.220527e+00	0.540000	0.270000	8.928241e-01	0.351924	0.084337	0.025361	0.456523	0.182129	0.544006	0.220000	2.034859e+00	0.140000	2.196473e+02	0.230000	4.002234e-01	0.190000	0.460000	0.080000	0.260000	0.070000	0.300000	7.898195e+00	0.550000	0.220000	8.928241e-01	0.416509	0.102178	0.023518	0.429277	0.148989	0.510201	0.280000	2.139189e+00	0.100000	2.820327e+02	0.220000
2765000	0.220000	2.160688e+00	0.060000	2.047978e+02	0.270000	4.292429e-01	0.100000	0.400000	0.090000	0.210000	0.060000	0.230000	8.138731e+00	0.590000	0.240000	8.839403e-01	0.352282	0.084288	0.025325	0.456106	0.181910	0.544070	0.190000	2.014612e+00	0.150000	2.218548e+02	0.360000	4.042458e-01	0.170000	0.390000	0.130000	0.230000	0.090000	0.220000	7.977573e+00	0.580000	0.240000	8.839403e-01	0.416731	0.102016	0.023474	0.428661	0.148732	0.510024	0.250000	2.117904e+00	0.100000	2.820327e+02	0.220000
2770000	0.220000	2.139189e+00	0.180000	2.068560e+02	0.270000	4.292429e-01	0.190000	0.440000	0.110000	0.300000	0.020000	0.270000	8.386592e+00	0.510000	0.230000	8.839403e-01	0.352657	0.084200	0.025282	0.455602	0.181653	0.544050	0.190000	2.014612e+00	0.150000	2.218548e+02	0.360000	4.042458e-01	0.150000	0.320000	0.110000	0.160000	0.040000	0.250000	7.741800e+00	0.490000	0.220000	8.839403e-01	0.416916	0.101847	0.023432	0.427993	0.148480	0.510505	0.250000	2.117904e+00	0.100000	2.820327e+02	0.320000
2775000	0.220000	2.139189e+00	0.180000	2.068560e+02	0.230000	4.249719e-01	0.080000	0.390000	0.140000	0.240000	0.070000	0.280000	8.220527e+00	0.560000	0.240000	8.664371e-01	0.353477	0.084130	0.025242	0.455004	0.181373	0.544122	0.250000	1.994566e+00	0.380000	2.196473e+02	0.360000	4.042458e-01	0.190000	0.350000	0.110000	0.190000	0.050000	0.240000	8.138731e+00	0.600000	0.270000	8.928241e-01	0.416909	0.101796	0.023420	0.427847	0.148365	0.510341	0.220000	2.096830e+00	0.410000	2.792264e+02	0.320000
2780000	0.250000	2.117904e+00	0.600000	2.047978e+02	0.230000	4.249719e-01	0.180000	0.400000	0.130000	0.240000	0.060000	0.240000	8.138731e+00	0.510000	0.370000	8.751450e-01	0.354075	0.084175	0.025204	0.454640	0.181096	0.543693	0.250000	1.994566e+00	0.380000	2.196473e+02	0.310000	4.083085e-01	0.190000	0.440000	0.110000	0.180000	0.040000	0.290000	7.741800e+00	0.550000	0.290000	9.108603e-01	0.417049	0.102007	0.023425	0.428193	0.148361	0.510142	0.220000	2.096830e+00	0.410000	2.792264e+02	0.280000
2785000	0.240000	2.096830e+00	0.600000	2.047978e+02	0.230000	4.249719e-01	0.150000	0.470000	0.130000	0.210000	0.040000	0.220000	8.057749e+00	0.570000	0.220000	8.751450e-01	0.354401	0.084593	0.025176	0.455095	0.180801	0.542851	0.340000	2.014612e+00	0.380000	2.196473e+02	0.310000	4.083085e-01	0.080000	0.400000	0.070000	0.150000	0.040000	0.260000	7.977573e+00	0.640000	0.210000	9.017971e-01	0.417281	0.101908	0.023396	0.427808	0.148265	0.510411	0.200000	2.075966e+00	0.410000	2.792264e+02	0.280000
2790000	0.270000	2.117904e+00	0.600000	2.047978e+02	0.330000	4.292429e-01	0.130000	0.470000	0.100000	0.260000	0.050000	0.270000	8.386592e+00	0.520000	0.300000	8.928241e-01	0.354369	0.084529	0.025135	0.454915	0.180510	0.542261	0.340000	2.014612e+00	0.240000	2.218548e+02	0.400000	4.124121e-01	0.200000	0.420000	0.070000	0.180000	0.030000	0.350000	7.977573e+00	0.450000	0.250000	9.017971e-01	0.417859	0.101833	0.023355	0.427354	0.148020	0.510049	0.200000	2.075966e+00	0.220000	2.820327e+02	0.280000
2795000	0.270000	2.117904e+00	0.250000	2.068560e+02	0.330000	4.292429e-01	0.100000	0.320000	0.090000	0.190000	0.070000	0.320000	8.138731e+00	0.540000	0.270000	9.017971e-01	0.355038	0.084492	0.025093	0.454421	0.180206	0.541846	0.300000	2.034859e+00	0.240000	2.218548e+02	0.400000	4.124121e-01	0.250000	0.460000	0.160000	0.210000	0.070000	0.300000	8.642002e+00	0.640000	0.170000	8.839403e-01	0.418489	0.101752	0.023318	0.426849	0.147804	0.510131	0.270000	2.096830e+00	0.220000	2.820327e+02	0.260000
2800000	0.310000	2.139189e+00	0.250000	2.068560e+02	0.250000	4.249719e-01	0.110000	0.400000	0.170000	0.150000	0.030000	0.230000	8.386592e+00	0.510000	0.210000	8.839403e-01	0.355890	0.084433	0.025049	0.453775	0.179888	0.541274	0.300000	2.034859e+00	0.420000	2.196473e+02	0.400000	4.124121e-01	0.190000	0.400000	0.060000	0.150000	0.050000	0.240000	8.057749e+00	0.560000	0.310000	8.839403e-01	0.418983	0.101742	0.023277	0.426505	0.147570	0.509787	0.270000	2.096830e+00	0.000000	2.848672e+02	0.260000
2805000	0.310000	2.139189e+00	0.280000	2.047978e+02	0.250000	4.249719e-01	0.120000	0.320000	0.080000	0.260000	0.040000	0.320000	7.977573e+00	0.530000	0.300000	9.017971e-01	0.356659	0.084391	0.025007	0.453260	0.179578	0.540625	0.220000	2.014612e+00	0.420000	2.196473e+02	0.200000	4.083085e-01	0.100000	0.340000	0.060000	0.250000	0.060000	0.370000	8.138731e+00	0.550000	0.230000	8.751450e-01	0.419533	0.101719	0.023238	0.426127	0.147319	0.509328	0.170000	2.075966e+00	0.000000	2.848672e+02	0.280000
2810000	0.290000	2.160688e+00	0.280000	2.047978e+02	0.230000	4.207433e-01	0.160000	0.320000	0.110000	0.180000	0.020000	0.190000	8.220527e+00	0.600000	0.270000	9.108603e-01	0.357297	0.084333	0.024964	0.452687	0.179265	0.539971	0.340000	2.034859e+00	0.160000	2.218548e+02	0.200000	4.083085e-01	0.140000	0.420000	0.090000	0.190000	0.040000	0.240000	8.057749e+00	0.470000	0.230000	8.751450e-01	0.419981	0.101847	0.023228	0.426073	0.147163	0.509035	0.170000	2.075966e+00	0.000000	2.848672e+02	0.280000
2815000	0.290000	2.160688e+00	0.280000	2.047978e+02	0.230000	4.207433e-01	0.120000	0.370000	0.090000	0.240000	0.030000	0.350000	8.303144e+00	0.520000	0.260000	9.108603e-01	0.357831	0.084221	0.024919	0.452060	0.178952	0.539601	0.340000	2.034859e+00	0.160000	2.218548e+02	0.270000	4.124121e-01	0.200000	0.360000	0.100000	0.240000	0.100000	0.280000	7.819607e+00	0.560000	0.370000	8.839403e-01	0.420578	0.101918	0.023227	0.425814	0.147111	0.509266	0.220000	2.055310e+00	0.020000	2.877301e+02	0.280000
2820000	0.250000	2.139189e+00	0.100000	2.068560e+02	0.230000	4.207433e-01	0.080000	0.380000	0.090000	0.220000	0.050000	0.220000	8.470879e+00	0.630000	0.280000	9.108603e-01	0.358303	0.084092	0.024877	0.451338	0.178644	0.539645	0.280000	2.055310e+00	0.160000	2.218548e+02	0.270000	4.124121e-01	0.100000	0.540000	0.050000	0.200000	0.050000	0.250000	7.898195e+00	0.500000	0.210000	8.664371e-01	0.421130	0.102280	0.023343	0.425988	0.147284	0.509467	0.220000	2.055310e+00	0.020000	2.877301e+02	0.240000
2825000	0.250000	2.139189e+00	0.100000	2.068560e+02	0.200000	4.165569e-01	0.160000	0.470000	0.090000	0.290000	0.040000	0.210000	8.386592e+00	0.530000	0.220000	9.017971e-01	0.358894	0.083970	0.024837	0.450624	0.178362	0.539955	0.280000	2.055310e+00	0.250000	2.240845e+02	0.270000	4.124121e-01	0.160000	0.360000	0.100000	0.190000	0.030000	0.250000	8.138731e+00	0.530000	0.340000	8.839403e-01	0.421175	0.102233	0.023351	0.425807	0.147303	0.509776	0.310000	2.075966e+00	0.120000	2.906219e+02	0.240000
2830000	0.290000	2.160688e+00	0.160000	2.089350e+02	0.200000	4.165569e-01	0.140000	0.460000	0.160000	0.230000	0.040000	0.230000	8.220527e+00	0.520000	0.230000	8.839403e-01	0.359288	0.083879	0.024798	0.450166	0.178125	0.540015	0.270000	2.075966e+00	0.250000	2.240845e+02	0.300000	4.165569e-01	0.110000	0.420000	0.100000	0.250000	0.070000	0.300000	7.819607e+00	0.490000	0.250000	8.751450e-01	0.421551	0.102347	0.023334	0.425735	0.147142	0.509647	0.310000	2.075966e+00	0.120000	2.906219e+02	0.280000
2835000	0.290000	2.160688e+00	0.160000	2.089350e+02	0.300000	4.207433e-01	0.150000	0.390000	0.150000	0.120000	0.060000	0.300000	8.138731e+00	0.600000	0.270000	8.928241e-01	0.358856	0.083801	0.024789	0.450555	0.178610	0.540330	0.270000	2.075966e+00	0.290000	2.218548e+02	0.300000	4.165569e-01	0.140000	0.430000	0.120000	0.190000	0.050000	0.270000	8.220527e+00	0.480000	0.340000	8.928241e-01	0.422202	0.103137	0.023338	0.426336	0.146970	0.508942	0.310000	2.096830e+00	0.120000	2.906219e+02	0.280000
2840000	0.220000	2.139189e+00	0.160000	2.089350e+02	0.300000	4.207433e-01	0.220000	0.410000	0.170000	0.170000	0.050000	0.240000	8.220527e+00	0.540000	0.290000	8.928241e-01	0.358293	0.083688	0.024757	0.451058	0.179217	0.540657	0.270000	2.096830e+00	0.290000	2.218548e+02	0.300000	4.165569e-01	0.180000	0.420000	0.120000	0.290000	0.050000	0.190000	7.977573e+00	0.540000	0.210000	8.839403e-01	0.422789	0.103964	0.023312	0.426952	0.146747	0.508154	0.200000	2.075966e+00	0.310000	2.877301e+02	0.340000
2845000	0.220000	2.139189e+00	0.540000	2.068560e+02	0.260000	4.249719e-01	0.110000	0.320000	0.110000	0.100000	0.000000	0.240000	8.303144e+00	0.550000	0.350000	9.017971e-01	0.357899	0.083604	0.024729	0.451414	0.179481	0.540787	0.270000	2.096830e+00	0.500000	2.196473e+02	0.320000	4.207433e-01	0.210000	0.340000	0.140000	0.250000	0.050000	0.310000	7.977573e+00	0.550000	0.260000	9.017971e-01	0.422904	0.104046	0.023300	0.427104	0.146605	0.507762	0.200000	2.075966e+00	0.310000	2.877301e+02	0.340000
2850000	0.340000	2.160688e+00	0.540000	2.068560e+02	0.260000	4.249719e-01	0.170000	0.480000	0.070000	0.160000	0.020000	0.260000	8.220527e+00	0.510000	0.230000	9.017971e-01	0.358129	0.083660	0.024765	0.451506	0.179683	0.541004	0.240000	2.075966e+00	0.500000	2.196473e+02	0.320000	4.207433e-01	0.100000	0.450000	0.060000	0.190000	0.030000	0.260000	8.057749e+00	0.560000	0.220000	8.928241e-01	0.422938	0.104260	0.023300	0.427498	0.146627	0.507445	0.240000	2.055310e+00	0.390000	2.848672e+02	0.340000
2855000	0.340000	2.160688e+00	0.000000	2.089350e+02	0.260000	4.249719e-01	0.090000	0.450000	0.120000	0.140000	0.070000	0.260000	8.556013e+00	0.630000	0.340000	9.200146e-01	0.358531	0.083650	0.024729	0.451149	0.179448	0.540864	0.240000	2.075966e+00	0.500000	2.196473e+02	0.250000	4.165569e-01	0.130000	0.380000	0.140000	0.240000	0.030000	0.240000	7.977573e+00	0.550000	0.240000	8.751450e-01	0.422582	0.104119	0.023263	0.427440	0.146506	0.507464	0.240000	2.055310e+00	0.390000	2.848672e+02	0.310000
2860000	0.200000	2.139189e+00	0.000000	2.089350e+02	0.260000	4.249719e-01	0.120000	0.390000	0.110000	0.210000	0.050000	0.240000	8.138731e+00	0.510000	0.240000	9.108603e-01	0.359115	0.083589	0.024695	0.450676	0.179202	0.540941	0.340000	2.096830e+00	0.450000	2.174618e+02	0.250000	4.165569e-01	0.170000	0.360000	0.110000	0.190000	0.070000	0.200000	8.386592e+00	0.500000	0.170000	8.664371e-01	0.422013	0.103956	0.023228	0.427485	0.146654	0.507823	0.320000	2.075966e+00	0.270000	2.820327e+02	0.310000
2865000	0.200000	2.139189e+00	0.000000	2.089350e+02	0.270000	4.292429e-01	0.130000	0.400000	0.100000	0.210000	0.020000	0.290000	8.138731e+00	0.470000	0.240000	8.928241e-01	0.360029	0.083485	0.024656	0.450004	0.178938	0.541406	0.280000	2.117904e+00	0.450000	2.174618e+02	0.240000	4.124121e-01	0.140000	0.410000	0.150000	0.260000	0.040000	0.270000	8.642002e+00	0.490000	0.280000	8.664371e-01	0.422257	0.103815	0.023188	0.427121	0.146556	0.507770	0.320000	2.075966e+00	0.270000	2.820327e+02	0.280000
2870000	0.300000	2.160688e+00	0.310000	2.068560e+02	0.270000	4.292429e-01	0.110000	0.430000	0.050000	0.160000	0.060000	0.250000	8.220527e+00	0.530000	0.260000	9.017971e-01	0.360871	0.083402	0.024614	0.449417	0.178649	0.541439	0.280000	2.117904e+00	0.240000	2.196473e+02	0.240000	4.124121e-01	0.160000	0.330000	0.090000	0.130000	0.050000	0.280000	8.994689e+00	0.510000	0.250000	8.492805e-01	0.422973	0.103679	0.023147	0.426515	0.146309	0.507592	0.260000	2.096830e+00	0.440000	2.792264e+02	0.280000
2875000	0.300000	2.160688e+00	0.310000	2.068560e+02	0.210000	4.249719e-01	0.180000	0.400000	0.050000	0.150000	0.060000	0.260000	8.057749e+00	0.540000	0.300000	9.017971e-01	0.361348	0.083426	0.024580	0.449076	0.178411	0.541266	0.190000	2.096830e+00	0.240000	2.196473e+02	0.240000	4.124121e-01	0.180000	0.370000	0.120000	0.260000	0.030000	0.260000	8.556013e+00	0.550000	0.370000	8.578159e-01	0.423218	0.103527	0.023109	0.425984	0.146092	0.507755	0.260000	2.096830e+00	0.440000	2.792264e+02	0.280000
2880000	0.180000	2.139189e+00	0.310000	2.068560e+02	0.210000	4.249719e-01	0.170000	0.440000	0.120000	0.120000	0.030000	0.330000	8.386592e+00	0.610000	0.300000	9.017971e-01	0.361282	0.083332	0.024549	0.448794	0.178280	0.541477	0.190000	2.096830e+00	0.240000	2.196473e+02	0.320000	4.165569e-01	0.190000	0.360000	0.100000	0.200000	0.060000	0.240000	7.977573e+00	0.490000	0.310000	8.751450e-01	0.423860	0.103382	0.023075	0.425306	0.145854	0.508245	0.300000	2.117904e+00	0.440000	2.792264e+02	0.260000
2885000	0.210000	2.117904e+00	0.340000	2.047978e+02	0.210000	4.249719e-01	0.090000	0.390000	0.140000	0.230000	0.050000	0.260000	8.816582e+00	0.650000	0.250000	8.928241e-01	0.361615	0.083232	0.024515	0.448270	0.178054	0.541743	0.190000	2.096830e+00	0.260000	2.174618e+02	0.320000	4.165569e-01	0.130000	0.390000	0.110000	0.130000	0.040000	0.340000	8.220527e+00	0.520000	0.240000	8.578159e-01	0.424509	0.103242	0.023036	0.424682	0.145638	0.508611	0.300000	2.117904e+00	0.480000	2.764481e+02	0.260000
2890000	0.210000	2.117904e+00	0.340000	2.047978e+02	0.220000	4.207433e-01	0.160000	0.420000	0.080000	0.200000	0.070000	0.250000	8.220527e+00	0.570000	0.230000	8.928241e-01	0.361757	0.083248	0.024519	0.448251	0.178137	0.542083	0.350000	2.117904e+00	0.260000	2.174618e+02	0.280000	4.207433e-01	0.110000	0.360000	0.060000	0.200000	0.050000	0.230000	8.303144e+00	0.650000	0.240000	8.492805e-01	0.424406	0.103094	0.022999	0.424172	0.145449	0.509022	0.270000	2.139189e+00	0.480000	2.764481e+02	0.290000
2895000	0.330000	2.139189e+00	0.340000	2.047978e+02	0.220000	4.207433e-01	0.190000	0.440000	0.100000	0.270000	0.050000	0.350000	7.977573e+00	0.570000	0.190000	8.928241e-01	0.361666	0.083253	0.024523	0.448356	0.178238	0.542269	0.350000	2.117904e+00	0.000000	2.196473e+02	0.280000	4.207433e-01	0.120000	0.440000	0.080000	0.240000	0.060000	0.260000	8.642002e+00	0.540000	0.260000	8.664371e-01	0.424421	0.102966	0.022962	0.423736	0.145229	0.508702	0.260000	2.160688e+00	0.240000	2.792264e+02	0.290000
2900000	0.250000	2.117904e+00	0.000000	2.068560e+02	0.280000	4.249719e-01	0.150000	0.360000	0.130000	0.160000	0.070000	0.210000	8.138731e+00	0.490000	0.250000	8.839403e-01	0.361930	0.083298	0.024505	0.448267	0.178096	0.542123	0.270000	2.139189e+00	0.000000	2.196473e+02	0.280000	4.207433e-01	0.140000	0.420000	0.140000	0.200000	0.040000	0.250000	8.057749e+00	0.540000	0.340000	8.664371e-01	0.424624	0.103111	0.022925	0.423867	0.144988	0.507902	0.260000	2.160688e+00	0.240000	2.792264e+02	0.290000
2905000	0.250000	2.117904e+00	0.000000	2.068560e+02	0.280000	4.249719e-01	0.130000	0.320000	0.060000	0.260000	0.060000	0.320000	8.303144e+00	0.570000	0.230000	8.839403e-01	0.362493	0.083779	0.024467	0.448512	0.177823	0.541319	0.170000	2.117904e+00	0.000000	2.196473e+02	0.230000	4.165569e-01	0.210000	0.400000	0.100000	0.170000	0.040000	0.260000	8.138731e+00	0.590000	0.190000	8.578159e-01	0.424896	0.103501	0.022902	0.424292	0.144772	0.507143	0.260000	2.182403e+00	0.500000	2.764481e+02	0.170000
2910000	0.280000	2.139189e+00	0.000000	2.068560e+02	0.280000	4.249719e-01	0.210000	0.450000	0.070000	0.340000	0.030000	0.210000	8.303144e+00	0.550000	0.220000	8.839403e-01	0.362835	0.084232	0.024428	0.449024	0.177527	0.540422	0.170000	2.117904e+00	0.210000	2.218548e+02	0.230000	4.165569e-01	0.070000	0.390000	0.130000	0.190000	0.020000	0.240000	8.057749e+00	0.560000	0.310000	8.578159e-01	0.425259	0.103500	0.022868	0.424073	0.144575	0.506900	0.260000	2.182403e+00	0.500000	2.764481e+02	0.170000
2915000	0.280000	2.139189e+00	0.190000	2.089350e+02	0.230000	4.207433e-01	0.100000	0.410000	0.090000	0.170000	0.040000	0.230000	8.556013e+00	0.520000	0.240000	8.751450e-01	0.363073	0.084350	0.024387	0.449077	0.177265	0.540013	0.330000	2.139189e+00	0.210000	2.218548e+02	0.340000	4.207433e-01	0.140000	0.430000	0.060000	0.210000	0.050000	0.170000	8.138731e+00	0.640000	0.250000	8.492805e-01	0.425357	0.103415	0.022832	0.423768	0.144424	0.506847	0.320000	2.204337e+00	0.500000	2.764481e+02	0.260000
2920000	0.220000	2.117904e+00	0.190000	2.089350e+02	0.230000	4.207433e-01	0.170000	0.410000	0.100000	0.190000	0.070000	0.370000	8.138731e+00	0.510000	0.320000	8.928241e-01	0.363659	0.084262	0.024351	0.448461	0.177041	0.540500	0.330000	2.139189e+00	0.090000	2.240845e+02	0.340000	4.207433e-01	0.100000	0.410000	0.130000	0.150000	0.070000	0.330000	8.386592e+00	0.580000	0.280000	8.492805e-01	0.425416	0.103396	0.022805	0.423869	0.144310	0.506581	0.320000	2.204337e+00	0.200000	2.792264e+02	0.260000
2925000	0.220000	2.117904e+00	0.250000	2.110348e+02	0.270000	4.249719e-01	0.180000	0.410000	0.130000	0.210000	0.050000	0.260000	8.057749e+00	0.450000	0.370000	9.017971e-01	0.364291	0.084162	0.024314	0.447813	0.176800	0.540964	0.200000	2.117904e+00	0.090000	2.240845e+02	0.340000	4.207433e-01	0.080000	0.360000	0.060000	0.220000	0.030000	0.190000	8.057749e+00	0.570000	0.310000	8.578159e-01	0.425377	0.103289	0.022778	0.423671	0.144289	0.506914	0.310000	2.226491e+00	0.200000	2.792264e+02	0.270000
2930000	0.280000	2.139189e+00	0.250000	2.110348e+02	0.270000	4.249719e-01	0.080000	0.280000	0.060000	0.210000	0.040000	0.220000	8.138731e+00	0.550000	0.310000	9.017971e-01	0.364706	0.084161	0.024273	0.447528	0.176508	0.540331	0.200000	2.117904e+00	0.090000	2.240845e+02	0.200000	4.165569e-01	0.200000	0.440000	0.130000	0.190000	0.100000	0.200000	8.138731e+00	0.580000	0.300000	8.578159e-01	0.425787	0.103195	0.022744	0.423258	0.144087	0.506959	0.310000	2.226491e+00	0.230000	2.820327e+02	0.270000
2935000	0.210000	2.117904e+00	0.250000	2.110348e+02	0.270000	4.249719e-01	0.200000	0.420000	0.160000	0.190000	0.050000	0.220000	7.977573e+00	0.610000	0.250000	8.928241e-01	0.365428	0.084165	0.024231	0.447119	0.176206	0.539559	0.240000	2.096830e+00	0.010000	2.263365e+02	0.200000	4.165569e-01	0.120000	0.390000	0.100000	0.190000	0.080000	0.270000	8.220527e+00	0.530000	0.310000	8.578159e-01	0.426047	0.103304	0.022713	0.423298	0.143900	0.506430	0.220000	2.204337e+00	0.230000	2.820327e+02	0.230000
2940000	0.210000	2.117904e+00	0.270000	2.089350e+02	0.320000	4.292429e-01	0.140000	0.410000	0.090000	0.290000	0.020000	0.250000	8.057749e+00	0.520000	0.160000	8.751450e-01	0.366062	0.084423	0.024191	0.447069	0.175906	0.538718	0.240000	2.096830e+00	0.010000	2.263365e+02	0.330000	4.207433e-01	0.090000	0.360000	0.060000	0.220000	0.030000	0.260000	8.057749e+00	0.490000	0.180000	8.492805e-01	0.425998	0.103431	0.022690	0.423744	0.143703	0.505695	0.220000	2.204337e+00	0.230000	2.820327e+02	0.230000
2945000	0.230000	2.096830e+00	0.270000	2.089350e+02	0.320000	4.292429e-01	0.150000	0.550000	0.140000	0.180000	0.110000	0.280000	8.138731e+00	0.530000	0.290000	8.839403e-01	0.366631	0.084604	0.024164	0.446872	0.175636	0.538279	0.290000	2.117904e+00	0.190000	2.286113e+02	0.330000	4.207433e-01	0.150000	0.390000	0.090000	0.200000	0.040000	0.310000	8.386592e+00	0.550000	0.250000	8.492805e-01	0.426141	0.103504	0.022660	0.423833	0.143487	0.504976	0.290000	2.226491e+00	0.660000	2.792264e+02	0.230000
2950000	0.230000	2.096830e+00	0.210000	2.110348e+02	0.240000	4.249719e-01	0.150000	0.400000	0.130000	0.300000	0.060000	0.340000	8.057749e+00	0.520000	0.220000	8.839403e-01	0.367343	0.084528	0.024125	0.446256	0.175377	0.538385	0.290000	2.117904e+00	0.190000	2.286113e+02	0.380000	4.249719e-01	0.130000	0.410000	0.100000	0.290000	0.050000	0.250000	8.138731e+00	0.610000	0.350000	8.578159e-01	0.426040	0.103593	0.022633	0.424258	0.143324	0.504329	0.290000	2.226491e+00	0.660000	2.792264e+02	0.290000
2955000	0.220000	2.075966e+00	0.210000	2.110348e+02	0.240000	4.249719e-01	0.180000	0.420000	0.120000	0.180000	0.000000	0.280000	7.977573e+00	0.510000	0.340000	8.928241e-01	0.367664	0.084397	0.024085	0.445677	0.175088	0.538498	0.230000	2.096830e+00	0.190000	2.286113e+02	0.380000	4.249719e-01	0.160000	0.400000	0.140000	0.230000	0.110000	0.210000	8.057749e+00	0.520000	0.290000	8.578159e-01	0.425818	0.103576	0.022597	0.424547	0.143125	0.503697	0.300000	2.248867e+00	0.240000	2.820327e+02	0.290000
2960000	0.220000	2.075966e+00	0.250000	2.131557e+02	0.250000	4.207433e-01	0.130000	0.420000	0.130000	0.150000	0.050000	0.290000	8.303144e+00	0.580000	0.250000	8.928241e-01	0.367875	0.084280	0.024047	0.445127	0.174865	0.538754	0.230000	2.096830e+00	0.170000	2.309088e+02	0.380000	4.249719e-01	0.140000	0.330000	0.160000	0.330000	0.060000	0.220000	8.303144e+00	0.530000	0.330000	8.578159e-01	0.425983	0.103548	0.022560	0.424360	0.142899	0.503059	0.300000	2.248867e+00	0.240000	2.820327e+02	0.300000
2965000	0.250000	2.055310e+00	0.250000	2.131557e+02	0.250000	4.207433e-01	0.140000	0.460000	0.100000	0.250000	0.110000	0.300000	8.057749e+00	0.490000	0.220000	8.751450e-01	0.368072	0.084153	0.024007	0.444485	0.174593	0.538783	0.300000	2.117904e+00	0.170000	2.309088e+02	0.250000	4.207433e-01	0.210000	0.370000	0.100000	0.210000	0.040000	0.320000	8.220527e+00	0.460000	0.270000	8.664371e-01	0.426061	0.103509	0.022524	0.424258	0.142665	0.502308	0.270000	2.271469e+00	0.240000	2.820327e+02	0.300000
2970000	0.250000	2.055310e+00	0.250000	2.131557e+02	0.270000	4.249719e-01	0.180000	0.410000	0.100000	0.170000	0.010000	0.300000	8.138731e+00	0.490000	0.320000	8.839403e-01	0.368418	0.084029	0.023967	0.443847	0.174306	0.538309	0.300000	2.117904e+00	0.200000	2.332295e+02	0.250000	4.207433e-01	0.160000	0.430000	0.120000	0.200000	0.050000	0.280000	8.303144e+00	0.580000	0.250000	8.664371e-01	0.426431	0.103909	0.022503	0.424530	0.142461	0.501638	0.170000	2.248867e+00	0.030000	2.848672e+02	0.300000
2975000	0.230000	2.034859e+00	0.360000	2.110348e+02	0.270000	4.249719e-01	0.110000	0.400000	0.130000	0.200000	0.020000	0.260000	8.386592e+00	0.550000	0.300000	9.017971e-01	0.368884	0.083903	0.023926	0.443137	0.174006	0.538115	0.220000	2.096830e+00	0.200000	2.332295e+02	0.380000	4.249719e-01	0.130000	0.390000	0.070000	0.220000	0.030000	0.220000	8.220527e+00	0.570000	0.210000	8.492805e-01	0.426589	0.104162	0.022478	0.424764	0.142359	0.501366	0.170000	2.248867e+00	0.030000	2.848672e+02	0.280000
2980000	0.230000	2.034859e+00	0.360000	2.110348e+02	0.270000	4.249719e-01	0.070000	0.410000	0.130000	0.150000	0.060000	0.210000	8.303144e+00	0.510000	0.250000	8.928241e-01	0.369604	0.083777	0.023887	0.442400	0.173717	0.538000	0.220000	2.096830e+00	0.200000	2.332295e+02	0.380000	4.249719e-01	0.150000	0.390000	0.090000	0.240000	0.040000	0.230000	8.220527e+00	0.470000	0.290000	8.578159e-01	0.426669	0.104133	0.022446	0.424651	0.142184	0.501123	0.150000	2.226491e+00	0.030000	2.848672e+02	0.280000
2985000	0.330000	2.055310e+00	0.450000	2.089350e+02	0.240000	4.207433e-01	0.200000	0.340000	0.120000	0.220000	0.080000	0.330000	8.303144e+00	0.530000	0.180000	8.751450e-01	0.370407	0.083669	0.023847	0.441767	0.173441	0.538286	0.270000	2.117904e+00	0.140000	2.355735e+02	0.380000	4.249719e-01	0.210000	0.380000	0.080000	0.230000	0.050000	0.260000	8.303144e+00	0.600000	0.260000	8.751450e-01	0.426398	0.104059	0.022431	0.424828	0.142385	0.501307	0.150000	2.226491e+00	0.000000	2.877301e+02	0.280000
2990000	0.330000	2.055310e+00	0.450000	2.089350e+02	0.240000	4.207433e-01	0.160000	0.410000	0.090000	0.250000	0.060000	0.320000	8.728855e+00	0.610000	0.330000	8.928241e-01	0.371006	0.083595	0.023808	0.441157	0.173200	0.538613	0.270000	2.117904e+00	0.140000	2.355735e+02	0.250000	4.207433e-01	0.120000	0.410000	0.130000	0.150000	0.080000	0.260000	7.898195e+00	0.460000	0.280000	8.928241e-01	0.426287	0.104095	0.022490	0.425142	0.142757	0.501606	0.220000	2.204337e+00	0.000000	2.877301e+02	0.160000
2995000	0.320000	2.075966e+00	0.450000	2.089350e+02	0.280000	4.249719e-01	0.120000	0.450000	0.120000	0.220000	0.000000	0.320000	8.470879e+00	0.620000	0.200000	8.839403e-01	0.371394	0.083522	0.023769	0.440540	0.172932	0.538820	0.280000	2.139189e+00	0.140000	2.355735e+02	0.250000	4.207433e-01	0.160000	0.340000	0.130000	0.200000	0.020000	0.200000	8.138731e+00	0.570000	0.250000	8.839403e-01	0.426050	0.104041	0.022491	0.425288	0.143020	0.501958	0.220000	2.204337e+00	0.000000	2.906219e+02	0.160000
3000000	0.320000	2.075966e+00	0.210000	2.110348e+02	0.280000	4.249719e-01	0.110000	0.380000	0.080000	0.270000	0.040000	0.350000	8.386592e+00	0.490000	0.340000	9.017971e-01	0.371578	0.083472	0.023733	0.440244	0.172692	0.538358	0.220000	2.117904e+00	0.090000	2.379411e+02	0.390000	4.249719e-01	0.130000	0.380000	0.080000	0.180000	0.050000	0.180000	7.977573e+00	0.540000	0.250000	8.664371e-01	0.425686	0.104004	0.022505	0.425576	0.143332	0.502159	0.230000	2.182403e+00	0.000000	2.906219e+02	0.230000
3005000	0.150000	2.055310e+00	0.210000	2.110348e+02	0.210000	4.207433e-01	0.170000	0.410000	0.150000	0.200000	0.040000	0.330000	7.977573e+00	0.530000	0.310000	9.200146e-01	0.371593	0.083588	0.023694	0.440566	0.172426	0.537598	0.220000	2.117904e+00	0.090000	2.379411e+02	0.390000	4.249719e-01	0.190000	0.410000	0.110000	0.200000	0.030000	0.190000	8.556013e+00	0.470000	0.220000	8.578159e-01	0.425727	0.104099	0.022575	0.425800	0.143643	0.502535	0.230000	2.182403e+00	0.000000	2.935427e+02	0.230000
3010000	0.200000	2.034859e+00	0.210000	2.110348e+02	0.210000	4.207433e-01	0.170000	0.330000	0.170000	0.200000	0.050000	0.220000	8.057749e+00	0.550000	0.340000	9.292609e-01	0.372044	0.083912	0.023657	0.440792	0.172140	0.536698	0.250000	2.096830e+00	0.020000	2.403324e+02	0.390000	4.249719e-01	0.140000	0.390000	0.120000	0.280000	0.060000	0.330000	8.470879e+00	0.540000	0.290000	8.578159e-01	0.426157	0.104396	0.022605	0.425950	0.143659	0.502526	0.350000	2.204337e+00	0.000000	2.935427e+02	0.230000
3015000	0.200000	2.034859e+00	0.290000	2.089350e+02	0.210000	4.207433e-01	0.160000	0.440000	0.100000	0.200000	0.030000	0.280000	8.386592e+00	0.560000	0.250000	9.108603e-01	0.372646	0.084581	0.023617	0.441204	0.171868	0.535843	0.250000	2.096830e+00	0.020000	2.403324e+02	0.230000	4.207433e-01	0.100000	0.390000	0.160000	0.160000	0.060000	0.260000	8.905190e+00	0.540000	0.280000	8.751450e-01	0.425978	0.104417	0.022638	0.426271	0.144033	0.502833	0.350000	2.204337e+00	0.000000	2.935427e+02	0.260000
3020000	0.280000	2.055310e+00	0.290000	2.089350e+02	0.200000	4.165569e-01	0.150000	0.280000	0.080000	0.240000	0.040000	0.200000	8.138731e+00	0.610000	0.330000	9.200146e-01	0.372977	0.085041	0.023577	0.441654	0.171583	0.534970	0.280000	2.117904e+00	0.020000	2.403324e+02	0.230000	4.207433e-01	0.160000	0.380000	0.080000	0.210000	0.060000	0.220000	8.905190e+00	0.530000	0.300000	8.839403e-01	0.425778	0.104291	0.022644	0.426192	0.144139	0.503304	0.280000	2.226491e+00	0.310000	2.906219e+02	0.260000
3025000	0.280000	2.055310e+00	0.410000	2.068560e+02	0.200000	4.165569e-01	0.100000	0.490000	0.100000	0.220000	0.040000	0.240000	7.898195e+00	0.480000	0.240000	9.017971e-01	0.373336	0.085300	0.023539	0.441935	0.171294	0.534149	0.280000	2.117904e+00	0.250000	2.427478e+02	0.230000	4.207433e-01	0.090000	0.350000	0.160000	0.150000	0.020000	0.260000	8.816582e+00	0.570000	0.200000	8.664371e-01	0.426197	0.104202	0.022611	0.425750	0.143994	0.503660	0.280000	2.226491e+00	0.310000	2.906219e+02	0.260000
3030000	0.270000	2.075966e+00	0.410000	2.068560e+02	0.290000	4.207433e-01	0.200000	0.440000	0.120000	0.240000	0.060000	0.220000	7.819607e+00	0.530000	0.210000	8.839403e-01	0.373947	0.085906	0.023504	0.442266	0.171022	0.533280	0.270000	2.139189e+00	0.250000	2.427478e+02	0.210000	4.165569e-01	0.170000	0.340000	0.130000	0.150000	0.020000	0.350000	8.386592e+00	0.550000	0.210000	8.578159e-01	0.426325	0.104085	0.022574	0.425333	0.143825	0.503934	0.220000	2.204337e+00	0.450000	2.877301e+02	0.190000
3035000	0.260000	2.096830e+00	0.410000	2.068560e+02	0.290000	4.207433e-01	0.100000	0.360000	0.140000	0.200000	0.020000	0.230000	7.741800e+00	0.510000	0.220000	8.751450e-01	0.374562	0.086533	0.023471	0.442703	0.170743	0.532459	0.270000	2.139189e+00	0.090000	2.451874e+02	0.210000	4.165569e-01	0.130000	0.410000	0.120000	0.220000	0.060000	0.230000	7.977573e+00	0.540000	0.240000	8.408300e-01	0.426362	0.103957	0.022541	0.424884	0.143653	0.504112	0.220000	2.204337e+00	0.450000	2.877301e+02	0.200000
3040000	0.260000	2.096830e+00	0.280000	2.047978e+02	0.290000	4.207433e-01	0.110000	0.460000	0.060000	0.250000	0.040000	0.270000	7.664768e+00	0.600000	0.290000	8.751450e-01	0.375071	0.087003	0.023435	0.443058	0.170467	0.531656	0.260000	2.160688e+00	0.090000	2.451874e+02	0.210000	4.165569e-01	0.110000	0.360000	0.120000	0.250000	0.050000	0.230000	7.977573e+00	0.500000	0.250000	8.324636e-01	0.426716	0.103906	0.022509	0.424543	0.143466	0.504057	0.300000	2.226491e+00	0.450000	2.877301e+02	0.200000
3045000	0.260000	2.096830e+00	0.280000	2.047978e+02	0.220000	4.165569e-01	0.120000	0.410000	0.110000	0.230000	0.060000	0.320000	8.303144e+00	0.530000	0.250000	8.578159e-01	0.375218	0.087265	0.023398	0.443428	0.170220	0.530880	0.260000	2.160688e+00	0.150000	2.476516e+02	0.280000	4.207433e-01	0.140000	0.400000	0.110000	0.170000	0.040000	0.240000	7.741800e+00	0.500000	0.310000	8.492805e-01	0.427237	0.104363	0.022507	0.424720	0.143291	0.503554	0.300000	2.226491e+00	0.030000	2.906219e+02	0.200000
3050000	0.230000	2.075966e+00	0.280000	2.047978e+02	0.280000	4.207433e-01	0.120000	0.450000	0.180000	0.200000	0.030000	0.290000	8.220527e+00	0.500000	0.240000	8.492805e-01	0.375651	0.087791	0.023367	0.443859	0.169987	0.530103	0.260000	2.182403e+00	0.150000	2.476516e+02	0.280000	4.207433e-01	0.130000	0.420000	0.130000	0.240000	0.030000	0.310000	8.057749e+00	0.500000	0.230000	8.408300e-01	0.427839	0.105165	0.022489	0.425343	0.143090	0.502849	0.300000	2.248867e+00	0.030000	2.906219e+02	0.260000
3055000	0.240000	2.055310e+00	0.160000	2.068560e+02	0.280000	4.207433e-01	0.140000	0.370000	0.100000	0.290000	0.060000	0.300000	8.138731e+00	0.510000	0.270000	8.578159e-01	0.376281	0.088491	0.023389	0.444332	0.169807	0.529516	0.260000	2.182403e+00	0.150000	2.476516e+02	0.280000	4.207433e-01	0.070000	0.430000	0.120000	0.200000	0.050000	0.220000	7.819607e+00	0.570000	0.200000	8.241805e-01	0.427712	0.105264	0.022460	0.425841	0.142918	0.502213	0.300000	2.248867e+00	0.030000	2.906219e+02	0.260000
3060000	0.240000	2.055310e+00	0.160000	2.068560e+02	0.280000	4.207433e-01	0.140000	0.430000	0.080000	0.180000	0.030000	0.350000	8.642002e+00	0.490000	0.290000	8.751450e-01	0.376586	0.088843	0.023378	0.444611	0.169660	0.529033	0.320000	2.204337e+00	0.140000	2.501406e+02	0.240000	4.165569e-01	0.090000	0.430000	0.120000	0.190000	0.120000	0.220000	8.303144e+00	0.570000	0.270000	8.324636e-01	0.427520	0.105203	0.022427	0.426003	0.142719	0.501531	0.310000	2.271469e+00	0.100000	2.935427e+02	0.230000
3065000	0.260000	2.075966e+00	0.160000	2.068560e+02	0.300000	4.249719e-01	0.240000	0.420000	0.140000	0.230000	0.030000	0.250000	8.470879e+00	0.540000	0.310000	8.839403e-01	0.376554	0.088828	0.023345	0.444574	0.169477	0.528796	0.320000	2.204337e+00	0.140000	2.501406e+02	0.240000	4.165569e-01	0.110000	0.300000	0.100000	0.120000	0.050000	0.200000	8.386592e+00	0.580000	0.310000	8.492805e-01	0.427239	0.105079	0.022393	0.425933	0.142581	0.501223	0.310000	2.271469e+00	0.100000	2.935427e+02	0.230000
3070000	0.260000	2.075966e+00	0.230000	2.089350e+02	0.300000	4.249719e-01	0.150000	0.420000	0.170000	0.230000	0.030000	0.360000	8.556013e+00	0.570000	0.280000	9.017971e-01	0.376375	0.088816	0.023313	0.444896	0.169267	0.528212	0.200000	2.182403e+00	0.170000	2.526545e+02	0.280000	4.207433e-01	0.160000	0.390000	0.110000	0.130000	0.030000	0.230000	8.303144e+00	0.590000	0.240000	8.324636e-01	0.427126	0.105035	0.022379	0.426012	0.142695	0.501478	0.290000	2.294298e+00	0.290000	2.906219e+02	0.230000
3075000	0.360000	2.096830e+00	0.230000	2.089350e+02	0.230000	4.207433e-01	0.200000	0.460000	0.160000	0.210000	0.050000	0.190000	8.470879e+00	0.500000	0.250000	8.839403e-01	0.376462	0.088840	0.023282	0.444893	0.169021	0.527555	0.200000	2.182403e+00	0.170000	2.526545e+02	0.280000	4.207433e-01	0.070000	0.430000	0.070000	0.170000	0.040000	0.240000	8.057749e+00	0.560000	0.290000	8.408300e-01	0.427552	0.105256	0.022394	0.426069	0.142654	0.501432	0.240000	2.271469e+00	0.290000	2.906219e+02	0.190000
3080000	0.360000	2.096830e+00	0.400000	2.068560e+02	0.230000	4.207433e-01	0.140000	0.500000	0.140000	0.130000	0.020000	0.220000	8.386592e+00	0.520000	0.190000	8.839403e-01	0.376263	0.088779	0.023246	0.444931	0.168810	0.527094	0.260000	2.204337e+00	0.000000	2.551937e+02	0.280000	4.207433e-01	0.200000	0.430000	0.140000	0.290000	0.080000	0.260000	7.977573e+00	0.560000	0.190000	8.408300e-01	0.427854	0.105618	0.022668	0.426458	0.143083	0.501757	0.240000	2.271469e+00	0.220000	2.935427e+02	0.190000
3085000	0.280000	2.117904e+00	0.400000	2.068560e+02	0.230000	4.207433e-01	0.200000	0.450000	0.160000	0.250000	0.050000	0.180000	8.303144e+00	0.540000	0.190000	8.751450e-01	0.375971	0.088693	0.023210	0.445057	0.168577	0.526471	0.260000	2.204337e+00	0.000000	2.551937e+02	0.320000	4.249719e-01	0.170000	0.450000	0.140000	0.210000	0.040000	0.280000	8.138731e+00	0.600000	0.320000	8.408300e-01	0.428304	0.106266	0.023142	0.426983	0.143742	0.502145	0.290000	2.294298e+00	0.220000	2.935427e+02	0.190000
3090000	0.280000	2.117904e+00	0.400000	2.068560e+02	0.290000	4.249719e-01	0.150000	0.380000	0.090000	0.230000	0.030000	0.230000	8.303144e+00	0.550000	0.240000	8.578159e-01	0.376521	0.089171	0.023198	0.445352	0.168377	0.525826	0.260000	2.226491e+00	0.000000	2.577585e+02	0.320000	4.249719e-01	0.190000	0.460000	0.060000	0.250000	0.020000	0.230000	7.819607e+00	0.560000	0.240000	8.324636e-01	0.428835	0.107055	0.023800	0.427612	0.144633	0.502674	0.290000	2.294298e+00	0.220000	2.935427e+02	0.280000
3095000	0.210000	2.096830e+00	0.440000	2.047978e+02	0.290000	4.249719e-01	0.180000	0.310000	0.080000	0.270000	0.050000	0.290000	8.220527e+00	0.510000	0.250000	8.578159e-01	0.376745	0.089388	0.023193	0.445629	0.168191	0.525262	0.260000	2.248867e+00	0.000000	2.577585e+02	0.280000	4.292429e-01	0.200000	0.340000	0.090000	0.240000	0.030000	0.210000	7.819607e+00	0.580000	0.200000	8.324636e-01	0.428946	0.107422	0.024073	0.428191	0.145265	0.503037	0.280000	2.317356e+00	0.230000	2.964928e+02	0.280000
3100000	0.310000	2.117904e+00	0.440000	2.047978e+02	0.270000	4.292429e-01	0.100000	0.400000	0.090000	0.200000	0.040000	0.210000	8.470879e+00	0.530000	0.270000	8.664371e-01	0.377182	0.089825	0.023189	0.445947	0.167997	0.524683	0.260000	2.248867e+00	0.000000	2.577585e+02	0.280000	4.292429e-01	0.160000	0.380000	0.170000	0.170000	0.040000	0.270000	7.819607e+00	0.480000	0.240000	8.159798e-01	0.429079	0.107599	0.024130	0.428557	0.145493	0.503067	0.280000	2.317356e+00	0.230000	2.964928e+02	0.380000
3105000	0.310000	2.117904e+00	0.260000	2.027600e+02	0.270000	4.292429e-01	0.250000	0.440000	0.110000	0.260000	0.080000	0.280000	8.642002e+00	0.580000	0.290000	8.839403e-01	0.377810	0.090190	0.023171	0.446024	0.167756	0.524145	0.210000	2.226491e+00	0.170000	2.603490e+02	0.360000	4.335569e-01	0.120000	0.350000	0.070000	0.170000	0.040000	0.220000	7.898195e+00	0.510000	0.350000	8.324636e-01	0.429491	0.107709	0.024126	0.428493	0.145366	0.502899	0.300000	2.340645e+00	0.200000	2.994726e+02	0.380000
3110000	0.310000	2.117904e+00	0.260000	2.027600e+02	0.270000	4.292429e-01	0.110000	0.410000	0.150000	0.250000	0.050000	0.250000	8.556013e+00	0.480000	0.240000	8.664371e-01	0.378232	0.090172	0.023136	0.445725	0.167516	0.523744	0.210000	2.226491e+00	0.170000	2.603490e+02	0.360000	4.335569e-01	0.150000	0.430000	0.130000	0.270000	0.050000	0.180000	8.220527e+00	0.640000	0.290000	8.408300e-01	0.429814	0.107670	0.024096	0.428171	0.145243	0.502980	0.300000	2.340645e+00	0.200000	2.994726e+02	0.300000
3115000	0.190000	2.096830e+00	0.260000	2.027600e+02	0.360000	4.335569e-01	0.130000	0.470000	0.120000	0.170000	0.020000	0.160000	8.642002e+00	0.550000	0.190000	8.578159e-01	0.378263	0.090187	0.023108	0.445715	0.167309	0.523225	0.200000	2.204337e+00	0.360000	2.577585e+02	0.260000	4.379142e-01	0.160000	0.500000	0.120000	0.320000	0.040000	0.290000	8.642002e+00	0.540000	0.320000	8.578159e-01	0.430310	0.107582	0.024066	0.427741	0.145073	0.503291	0.190000	2.317356e+00	0.260000	2.964928e+02	0.300000
3120000	0.240000	2.075966e+00	0.190000	2.047978e+02	0.360000	4.335569e-01	0.140000	0.460000	0.140000	0.180000	0.050000	0.150000	8.728855e+00	0.560000	0.180000	8.492805e-01	0.378806	0.090346	0.023098	0.445605	0.167127	0.522857	0.200000	2.204337e+00	0.360000	2.577585e+02	0.260000	4.379142e-01	0.150000	0.420000	0.130000	0.160000	0.000000	0.250000	7.898195e+00	0.540000	0.270000	8.578159e-01	0.430796	0.107508	0.024036	0.427331	0.144909	0.503474	0.190000	2.317356e+00	0.260000	2.964928e+02	0.300000
3125000	0.240000	2.075966e+00	0.190000	2.047978e+02	0.360000	4.335569e-01	0.150000	0.390000	0.130000	0.210000	0.070000	0.200000	8.642002e+00	0.520000	0.260000	8.664371e-01	0.379387	0.090437	0.023115	0.445425	0.167054	0.523039	0.150000	2.182403e+00	0.160000	2.603490e+02	0.260000	4.379142e-01	0.080000	0.420000	0.090000	0.180000	0.020000	0.240000	8.057749e+00	0.510000	0.260000	8.664371e-01	0.430988	0.107439	0.024027	0.427117	0.144877	0.503687	0.130000	2.294298e+00	0.370000	2.935427e+02	0.290000
3130000	0.230000	2.055310e+00	0.000000	2.068560e+02	0.230000	4.292429e-01	0.130000	0.510000	0.110000	0.140000	0.050000	0.260000	8.556013e+00	0.550000	0.290000	8.664371e-01	0.379892	0.090476	0.023105	0.445266	0.166956	0.523126	0.150000	2.182403e+00	0.160000	2.603490e+02	0.260000	4.423153e-01	0.130000	0.330000	0.100000	0.260000	0.050000	0.260000	8.303144e+00	0.500000	0.430000	8.751450e-01	0.431332	0.107562	0.024062	0.427107	0.144893	0.503808	0.130000	2.294298e+00	0.370000	2.935427e+02	0.290000
3135000	0.230000	2.055310e+00	0.000000	2.068560e+02	0.230000	4.292429e-01	0.200000	0.350000	0.100000	0.270000	0.030000	0.250000	8.905190e+00	0.550000	0.290000	8.751450e-01	0.380069	0.090698	0.023093	0.445580	0.166886	0.522794	0.200000	2.160688e+00	0.160000	2.603490e+02	0.260000	4.423153e-01	0.130000	0.370000	0.160000	0.150000	0.110000	0.240000	8.138731e+00	0.510000	0.320000	8.928241e-01	0.431642	0.107914	0.024087	0.427344	0.144827	0.503538	0.240000	2.271469e+00	0.370000	2.935427e+02	0.240000
3140000	0.220000	2.034859e+00	0.000000	2.068560e+02	0.400000	4.335569e-01	0.140000	0.390000	0.090000	0.210000	0.020000	0.210000	8.816582e+00	0.460000	0.350000	8.751450e-01	0.379820	0.090733	0.023122	0.446036	0.167374	0.523108	0.200000	2.160688e+00	0.030000	2.629655e+02	0.300000	4.467607e-01	0.100000	0.450000	0.110000	0.250000	0.070000	0.160000	7.819607e+00	0.540000	0.250000	8.928241e-01	0.431897	0.108039	0.024076	0.427431	0.144685	0.503324	0.240000	2.271469e+00	0.130000	2.964928e+02	0.240000
3145000	0.280000	2.055310e+00	0.140000	2.089350e+02	0.400000	4.335569e-01	0.090000	0.480000	0.090000	0.140000	0.060000	0.290000	8.994689e+00	0.580000	0.280000	8.839403e-01	0.379609	0.090709	0.023151	0.446326	0.167745	0.523461	0.280000	2.182403e+00	0.030000	2.629655e+02	0.300000	4.467607e-01	0.130000	0.360000	0.040000	0.210000	0.040000	0.300000	8.057749e+00	0.580000	0.270000	9.017971e-01	0.431806	0.107924	0.024041	0.427209	0.144562	0.503381	0.300000	2.294298e+00	0.130000	2.964928e+02	0.240000
3150000	0.280000	2.055310e+00	0.140000	2.089350e+02	0.400000	4.335569e-01	0.170000	0.380000	0.120000	0.210000	0.020000	0.300000	8.556013e+00	0.540000	0.250000	8.664371e-01	0.379435	0.090743	0.023239	0.446739	0.168323	0.523925	0.280000	2.182403e+00	0.030000	2.629655e+02	0.300000	4.467607e-01	0.110000	0.490000	0.130000	0.230000	0.060000	0.290000	8.138731e+00	0.570000	0.210000	9.017971e-01	0.431812	0.107925	0.024008	0.427217	0.144421	0.503098	0.160000	2.271469e+00	0.130000	2.964928e+02	0.190000
3155000	0.210000	2.034859e+00	0.090000	2.110348e+02	0.280000	4.379142e-01	0.120000	0.370000	0.100000	0.210000	0.050000	0.280000	8.905190e+00	0.520000	0.280000	8.751450e-01	0.379679	0.091051	0.023311	0.447102	0.168421	0.523806	0.240000	2.160688e+00	0.000000	2.656084e+02	0.250000	4.423153e-01	0.150000	0.470000	0.090000	0.200000	0.030000	0.160000	7.898195e+00	0.550000	0.290000	9.017971e-01	0.431664	0.107878	0.023977	0.427320	0.144297	0.502770	0.160000	2.271469e+00	0.400000	2.935427e+02	0.190000
3160000	0.210000	2.034859e+00	0.090000	2.110348e+02	0.280000	4.379142e-01	0.130000	0.380000	0.200000	0.220000	0.070000	0.220000	8.816582e+00	0.560000	0.240000	8.578159e-01	0.380191	0.091479	0.023315	0.447368	0.168249	0.523306	0.240000	2.160688e+00	0.000000	2.656084e+02	0.250000	4.423153e-01	0.180000	0.360000	0.080000	0.220000	0.050000	0.190000	7.977573e+00	0.560000	0.240000	8.928241e-01	0.432227	0.108589	0.024012	0.427857	0.144166	0.502234	0.190000	2.248867e+00	0.400000	2.935427e+02	0.210000
3165000	0.260000	2.055310e+00	0.010000	2.131557e+02	0.320000	4.423153e-01	0.130000	0.450000	0.070000	0.210000	0.060000	0.290000	8.386592e+00	0.520000	0.380000	8.751450e-01	0.380776	0.091652	0.023281	0.447325	0.168016	0.522727	0.240000	2.139189e+00	0.000000	2.682778e+02	0.200000	4.379142e-01	0.180000	0.410000	0.120000	0.220000	0.020000	0.220000	8.220527e+00	0.570000	0.360000	9.108603e-01	0.432675	0.109126	0.024053	0.428211	0.144059	0.501819	0.190000	2.248867e+00	0.250000	2.964928e+02	0.210000
3170000	0.260000	2.055310e+00	0.010000	2.131557e+02	0.320000	4.423153e-01	0.150000	0.340000	0.120000	0.130000	0.070000	0.270000	8.470879e+00	0.540000	0.280000	8.751450e-01	0.381401	0.092448	0.023255	0.447894	0.167774	0.521925	0.240000	2.139189e+00	0.000000	2.682778e+02	0.200000	4.379142e-01	0.150000	0.440000	0.110000	0.180000	0.030000	0.220000	8.138731e+00	0.500000	0.240000	9.017971e-01	0.433110	0.109151	0.024019	0.427976	0.143876	0.501406	0.190000	2.248867e+00	0.250000	2.964928e+02	0.210000
3175000	0.210000	2.034859e+00	0.350000	2.110348e+02	0.320000	4.423153e-01	0.130000	0.410000	0.140000	0.230000	0.030000	0.170000	8.138731e+00	0.570000	0.260000	8.928241e-01	0.381880	0.092958	0.023229	0.448310	0.167523	0.521180	0.310000	2.160688e+00	0.000000	2.709740e+02	0.240000	4.335569e-01	0.170000	0.430000	0.120000	0.250000	0.040000	0.270000	8.386592e+00	0.540000	0.250000	8.839403e-01	0.433669	0.109028	0.023981	0.427453	0.143656	0.501215	0.240000	2.226491e+00	0.350000	2.935427e+02	0.280000
3180000	0.210000	2.034859e+00	0.350000	2.110348e+02	0.250000	4.379142e-01	0.220000	0.390000	0.160000	0.190000	0.070000	0.220000	7.741800e+00	0.580000	0.190000	8.839403e-01	0.382397	0.093472	0.023216	0.448685	0.167300	0.520479	0.270000	2.182403e+00	0.000000	2.709740e+02	0.240000	4.335569e-01	0.080000	0.410000	0.110000	0.230000	0.050000	0.270000	7.977573e+00	0.620000	0.230000	8.751450e-01	0.433888	0.108871	0.023945	0.426894	0.143456	0.501602	0.220000	2.204337e+00	0.350000	2.935427e+02	0.280000
3185000	0.260000	2.055310e+00	0.350000	2.110348e+02	0.250000	4.379142e-01	0.190000	0.510000	0.140000	0.210000	0.020000	0.210000	8.303144e+00	0.570000	0.230000	8.839403e-01	0.382921	0.094070	0.023220	0.449131	0.167085	0.519765	0.270000	2.182403e+00	0.000000	2.709740e+02	0.240000	4.335569e-01	0.070000	0.430000	0.130000	0.250000	0.060000	0.250000	8.220527e+00	0.620000	0.240000	8.578159e-01	0.434327	0.108772	0.023908	0.426395	0.143277	0.501876	0.220000	2.204337e+00	0.350000	2.935427e+02	0.240000
3190000	0.350000	2.075966e+00	0.190000	2.131557e+02	0.250000	4.335569e-01	0.130000	0.390000	0.090000	0.140000	0.010000	0.160000	8.138731e+00	0.530000	0.250000	8.839403e-01	0.383398	0.094401	0.023209	0.449287	0.166872	0.519184	0.210000	2.160688e+00	0.000000	2.736974e+02	0.230000	4.292429e-01	0.100000	0.450000	0.100000	0.210000	0.050000	0.270000	8.642002e+00	0.560000	0.310000	8.578159e-01	0.434760	0.108668	0.023874	0.425878	0.143111	0.502389	0.180000	2.182403e+00	0.260000	2.906219e+02	0.240000
3195000	0.350000	2.075966e+00	0.190000	2.131557e+02	0.250000	4.335569e-01	0.060000	0.340000	0.120000	0.190000	0.040000	0.380000	8.386592e+00	0.460000	0.300000	8.928241e-01	0.383789	0.094837	0.023178	0.449689	0.166625	0.518427	0.210000	2.160688e+00	0.000000	2.736974e+02	0.230000	4.292429e-01	0.110000	0.360000	0.090000	0.190000	0.070000	0.240000	8.556013e+00	0.410000	0.220000	8.492805e-01	0.435156	0.108517	0.023838	0.425291	0.142925	0.502848	0.180000	2.182403e+00	0.260000	2.906219e+02	0.240000
3200000	0.230000	2.055310e+00	0.520000	2.110348e+02	0.260000	4.379142e-01	0.130000	0.420000	0.070000	0.190000	0.030000	0.330000	8.303144e+00	0.500000	0.250000	8.751450e-01	0.384156	0.095058	0.023148	0.449848	0.166383	0.517680	0.370000	2.182403e+00	0.230000	2.764481e+02	0.230000	4.292429e-01	0.170000	0.400000	0.130000	0.120000	0.070000	0.260000	8.138731e+00	0.510000	0.230000	8.324636e-01	0.435595	0.108371	0.023802	0.424693	0.142710	0.502851	0.220000	2.160688e+00	0.060000	2.935427e+02	0.280000
3205000	0.220000	2.034859e+00	0.520000	2.110348e+02	0.260000	4.379142e-01	0.170000	0.460000	0.130000	0.210000	0.020000	0.230000	8.138731e+00	0.610000	0.250000	8.578159e-01	0.384264	0.095169	0.023113	0.450156	0.166146	0.516949	0.370000	2.182403e+00	0.230000	2.764481e+02	0.250000	4.249719e-01	0.190000	0.310000	0.120000	0.190000	0.040000	0.230000	8.220527e+00	0.550000	0.300000	8.324636e-01	0.435802	0.108232	0.023765	0.424157	0.142520	0.502894	0.220000	2.160688e+00	0.060000	2.935427e+02	0.280000
3210000	0.220000	2.034859e+00	0.560000	2.089350e+02	0.260000	4.379142e-01	0.120000	0.290000	0.030000	0.120000	0.010000	0.230000	7.898195e+00	0.570000	0.300000	8.664371e-01	0.384362	0.095195	0.023079	0.450109	0.165919	0.516318	0.310000	2.204337e+00	0.230000	2.764481e+02	0.250000	4.249719e-01	0.080000	0.390000	0.100000	0.190000	0.070000	0.340000	8.057749e+00	0.470000	0.280000	8.408300e-01	0.435882	0.108102	0.023730	0.423749	0.142370	0.503002	0.200000	2.139189e+00	0.060000	2.935427e+02	0.280000
3215000	0.220000	2.034859e+00	0.560000	2.089350e+02	0.280000	4.423153e-01	0.120000	0.390000	0.110000	0.180000	0.060000	0.320000	7.898195e+00	0.540000	0.270000	8.664371e-01	0.384683	0.095087	0.023044	0.449590	0.165665	0.515914	0.310000	2.204337e+00	0.310000	2.736974e+02	0.270000	4.292429e-01	0.130000	0.430000	0.060000	0.210000	0.050000	0.270000	8.220527e+00	0.550000	0.240000	8.408300e-01	0.436036	0.107946	0.023692	0.423201	0.142166	0.503032	0.200000	2.139189e+00	0.410000	2.906219e+02	0.180000
3220000	0.220000	2.014612e+00	0.560000	2.089350e+02	0.280000	4.423153e-01	0.170000	0.380000	0.090000	0.170000	0.030000	0.240000	7.664768e+00	0.530000	0.240000	8.664371e-01	0.385248	0.094989	0.023009	0.449019	0.165405	0.515556	0.260000	2.226491e+00	0.310000	2.736974e+02	0.270000	4.292429e-01	0.180000	0.330000	0.100000	0.160000	0.090000	0.250000	8.220527e+00	0.600000	0.250000	8.408300e-01	0.436378	0.107784	0.023655	0.422624	0.141970	0.503309	0.250000	2.117904e+00	0.410000	2.906219e+02	0.180000
3225000	0.240000	1.994566e+00	0.190000	2.110348e+02	0.280000	4.423153e-01	0.170000	0.330000	0.130000	0.160000	0.050000	0.260000	8.138731e+00	0.610000	0.260000	8.751450e-01	0.385682	0.094879	0.022973	0.448473	0.165168	0.515684	0.260000	2.226491e+00	0.450000	2.709740e+02	0.280000	4.335569e-01	0.120000	0.360000	0.150000	0.270000	0.030000	0.280000	8.470879e+00	0.520000	0.320000	8.492805e-01	0.436390	0.107631	0.023619	0.422057	0.141751	0.503459	0.250000	2.117904e+00	0.100000	2.935427e+02	0.230000
3230000	0.240000	1.994566e+00	0.190000	2.110348e+02	0.280000	4.467607e-01	0.110000	0.340000	0.060000	0.200000	0.070000	0.250000	8.057749e+00	0.560000	0.260000	8.928241e-01	0.386236	0.094796	0.022940	0.447898	0.164965	0.516223	0.300000	2.248867e+00	0.450000	2.709740e+02	0.280000	4.335569e-01	0.160000	0.400000	0.080000	0.220000	0.080000	0.310000	8.470879e+00	0.400000	0.220000	8.324636e-01	0.436337	0.107488	0.023583	0.421686	0.141619	0.503696	0.190000	2.096830e+00	0.100000	2.935427e+02	0.230000
3235000	0.260000	2.014612e+00	0.130000	2.131557e+02	0.280000	4.467607e-01	0.180000	0.470000	0.130000	0.250000	0.070000	0.260000	8.138731e+00	0.520000	0.230000	8.839403e-01	0.386664	0.094711	0.022907	0.447465	0.164744	0.516180	0.240000	2.226491e+00	0.020000	2.736974e+02	0.280000	4.335569e-01	0.140000	0.470000	0.070000	0.240000	0.040000	0.270000	8.556013e+00	0.480000	0.280000	8.408300e-01	0.435953	0.107371	0.023558	0.421838	0.141712	0.503801	0.170000	2.075966e+00	0.100000	2.935427e+02	0.230000
3240000	0.260000	2.014612e+00	0.130000	2.131557e+02	0.280000	4.512507e-01	0.150000	0.380000	0.090000	0.210000	0.050000	0.260000	8.138731e+00	0.510000	0.250000	8.664371e-01	0.386409	0.094648	0.022877	0.447720	0.164663	0.515762	0.240000	2.226491e+00	0.020000	2.736974e+02	0.260000	4.379142e-01	0.110000	0.350000	0.110000	0.220000	0.060000	0.260000	8.642002e+00	0.450000	0.260000	8.408300e-01	0.435659	0.107343	0.023576	0.422251	0.141923	0.503780	0.170000	2.075966e+00	0.400000	2.906219e+02	0.210000
3245000	0.260000	2.014612e+00	0.130000	2.131557e+02	0.280000	4.512507e-01	0.160000	0.370000	0.060000	0.190000	0.070000	0.270000	7.977573e+00	0.480000	0.280000	8.839403e-01	0.386725	0.094671	0.022851	0.447616	0.164452	0.515262	0.250000	2.204337e+00	0.000000	2.764481e+02	0.260000	4.379142e-01	0.120000	0.310000	0.100000	0.190000	0.090000	0.240000	8.556013e+00	0.510000	0.240000	8.408300e-01	0.435629	0.107366	0.023583	0.422357	0.142065	0.504012	0.170000	2.075966e+00	0.400000	2.906219e+02	0.210000
3250000	0.270000	2.034859e+00	0.020000	2.152980e+02	0.310000	4.557858e-01	0.220000	0.380000	0.150000	0.220000	0.030000	0.260000	8.386592e+00	0.520000	0.270000	9.017971e-01	0.386757	0.094543	0.022817	0.447110	0.164236	0.515249	0.250000	2.204337e+00	0.000000	2.764481e+02	0.340000	4.423153e-01	0.110000	0.390000	0.140000	0.200000	0.090000	0.160000	8.470879e+00	0.580000	0.270000	8.492805e-01	0.436113	0.107526	0.023613	0.422349	0.142069	0.504168	0.300000	2.096830e+00	0.100000	2.935427e+02	0.270000
3255000	0.250000	2.014612e+00	0.020000	2.152980e+02	0.310000	4.557858e-01	0.130000	0.310000	0.130000	0.150000	0.020000	0.300000	8.303144e+00	0.540000	0.260000	9.108603e-01	0.386815	0.094433	0.022787	0.446683	0.164053	0.515517	0.240000	2.182403e+00	0.000000	2.764481e+02	0.340000	4.423153e-01	0.160000	0.360000	0.140000	0.210000	0.010000	0.230000	8.303144e+00	0.510000	0.270000	8.664371e-01	0.436456	0.107501	0.023606	0.422168	0.142052	0.504493	0.290000	2.117904e+00	0.100000	2.935427e+02	0.270000
3260000	0.250000	2.014612e+00	0.020000	2.152980e+02	0.310000	4.557858e-01	0.180000	0.390000	0.070000	0.210000	0.040000	0.250000	8.386592e+00	0.510000	0.300000	9.108603e-01	0.386831	0.094341	0.022754	0.446368	0.163863	0.515414	0.240000	2.182403e+00	0.000000	2.792264e+02	0.200000	4.379142e-01	0.190000	0.430000	0.120000	0.270000	0.070000	0.230000	8.220527e+00	0.500000	0.160000	8.664371e-01	0.436329	0.107356	0.023572	0.421856	0.141890	0.504578	0.290000	2.117904e+00	0.440000	2.906219e+02	0.270000
3265000	0.270000	2.034859e+00	0.250000	2.174618e+02	0.160000	4.512507e-01	0.180000	0.380000	0.080000	0.200000	0.040000	0.300000	8.220527e+00	0.580000	0.330000	9.200146e-01	0.387267	0.094262	0.022720	0.445937	0.163650	0.515407	0.270000	2.204337e+00	0.000000	2.792264e+02	0.200000	4.379142e-01	0.150000	0.360000	0.120000	0.300000	0.080000	0.300000	8.642002e+00	0.540000	0.210000	8.578159e-01	0.436000	0.107236	0.023542	0.421900	0.141790	0.504382	0.300000	2.139189e+00	0.440000	2.906219e+02	0.250000
3270000	0.270000	2.034859e+00	0.250000	2.174618e+02	0.160000	4.512507e-01	0.180000	0.380000	0.160000	0.210000	0.030000	0.290000	7.977573e+00	0.490000	0.270000	9.386001e-01	0.387790	0.094251	0.022691	0.445566	0.163411	0.515093	0.270000	2.204337e+00	0.000000	2.820327e+02	0.260000	4.423153e-01	0.130000	0.310000	0.070000	0.200000	0.040000	0.280000	8.220527e+00	0.560000	0.230000	8.408300e-01	0.435515	0.107131	0.023508	0.422245	0.141687	0.503971	0.300000	2.139189e+00	0.410000	2.877301e+02	0.250000
3275000	0.220000	2.014612e+00	0.320000	2.152980e+02	0.240000	4.467607e-01	0.130000	0.480000	0.060000	0.270000	0.060000	0.340000	7.898195e+00	0.620000	0.210000	9.386001e-01	0.388075	0.094219	0.022660	0.445272	0.163221	0.514938	0.230000	2.182403e+00	0.000000	2.820327e+02	0.260000	4.423153e-01	0.150000	0.400000	0.110000	0.180000	0.040000	0.300000	8.303144e+00	0.460000	0.280000	8.492805e-01	0.434987	0.106996	0.023481	0.422421	0.141710	0.503902	0.250000	2.117904e+00	0.410000	2.877301e+02	0.280000
3280000	0.220000	2.014612e+00	0.320000	2.152980e+02	0.240000	4.467607e-01	0.160000	0.400000	0.110000	0.260000	0.020000	0.270000	7.898195e+00	0.600000	0.210000	9.292609e-01	0.388602	0.094123	0.022632	0.444736	0.163015	0.515341	0.230000	2.182403e+00	0.000000	2.820327e+02	0.260000	4.423153e-01	0.120000	0.410000	0.170000	0.200000	0.060000	0.300000	8.138731e+00	0.490000	0.270000	8.664371e-01	0.435382	0.106919	0.023452	0.422056	0.141554	0.504047	0.250000	2.117904e+00	0.410000	2.877301e+02	0.280000
3285000	0.260000	2.034859e+00	0.000000	2.174618e+02	0.210000	4.423153e-01	0.130000	0.400000	0.130000	0.180000	0.030000	0.300000	8.303144e+00	0.460000	0.260000	9.292609e-01	0.389047	0.094031	0.022600	0.444236	0.162805	0.515474	0.260000	2.204337e+00	0.160000	2.848672e+02	0.320000	4.467607e-01	0.150000	0.460000	0.090000	0.140000	0.050000	0.320000	8.642002e+00	0.390000	0.200000	8.578159e-01	0.435802	0.106876	0.023424	0.421750	0.141401	0.504137	0.210000	2.096830e+00	0.200000	2.906219e+02	0.280000
3290000	0.260000	2.034859e+00	0.000000	2.174618e+02	0.210000	4.423153e-01	0.130000	0.350000	0.090000	0.230000	0.020000	0.250000	8.057749e+00	0.610000	0.230000	9.200146e-01	0.389691	0.093938	0.022568	0.443688	0.162581	0.515560	0.200000	2.182403e+00	0.160000	2.848672e+02	0.320000	4.467607e-01	0.140000	0.400000	0.100000	0.170000	0.030000	0.260000	8.470879e+00	0.510000	0.180000	8.578159e-01	0.435994	0.106797	0.023398	0.421488	0.141271	0.504281	0.210000	2.096830e+00	0.200000	2.906219e+02	0.250000
3295000	0.280000	2.055310e+00	0.000000	2.174618e+02	0.250000	4.379142e-01	0.160000	0.500000	0.180000	0.230000	0.040000	0.310000	8.138731e+00	0.580000	0.230000	9.200146e-01	0.390317	0.093809	0.022533	0.443039	0.162345	0.515670	0.200000	2.182403e+00	0.160000	2.848672e+02	0.300000	4.512507e-01	0.200000	0.390000	0.110000	0.190000	0.090000	0.250000	8.057749e+00	0.520000	0.340000	8.751450e-01	0.436482	0.106746	0.023364	0.421101	0.141063	0.503850	0.220000	2.075966e+00	0.200000	2.906219e+02	0.250000
3300000	0.280000	2.055310e+00	0.160000	2.196473e+02	0.250000	4.379142e-01	0.130000	0.510000	0.060000	0.210000	0.020000	0.310000	8.728855e+00	0.450000	0.260000	9.200146e-01	0.390641	0.093675	0.022498	0.442447	0.162113	0.515707	0.310000	2.204337e+00	0.100000	2.877301e+02	0.300000	4.512507e-01	0.140000	0.450000	0.060000	0.140000	0.030000	0.220000	8.220527e+00	0.670000	0.310000	8.839403e-01	0.437027	0.106704	0.023330	0.420670	0.140851	0.503379	0.220000	2.075966e+00	0.000000	2.935427e+02	0.270000
3305000	0.280000	2.075966e+00	0.160000	2.196473e+02	0.250000	4.379142e-01	0.190000	0.430000	0.130000	0.220000	0.070000	0.260000	8.816582e+00	0.640000	0.250000	9.108603e-01	0.390983	0.093564	0.022465	0.441941	0.161924	0.516064	0.310000	2.204337e+00	0.100000	2.877301e+02	0.300000	4.512507e-01	0.140000	0.290000	0.080000	0.180000	0.070000	0.260000	8.303144e+00	0.460000	0.330000	8.839403e-01	0.437619	0.106614	0.023295	0.420290	0.140647	0.502999	0.280000	2.096830e+00	0.000000	2.935427e+02	0.270000
3310000	0.280000	2.075966e+00	0.020000	2.218548e+02	0.300000	4.423153e-01	0.150000	0.410000	0.110000	0.260000	0.040000	0.210000	8.728855e+00	0.500000	0.280000	9.292609e-01	0.391609	0.093484	0.022435	0.441422	0.161735	0.516412	0.290000	2.226491e+00	0.280000	2.848672e+02	0.310000	4.557858e-01	0.120000	0.480000	0.120000	0.180000	0.060000	0.260000	8.386592e+00	0.540000	0.210000	8.839403e-01	0.438211	0.106496	0.023259	0.419751	0.140457	0.503289	0.280000	2.096830e+00	0.150000	2.964928e+02	0.270000
3315000	0.270000	2.096830e+00	0.020000	2.218548e+02	0.300000	4.423153e-01	0.120000	0.390000	0.130000	0.210000	0.090000	0.290000	8.642002e+00	0.550000	0.240000	9.108603e-01	0.391992	0.093389	0.022404	0.440955	0.161528	0.516341	0.290000	2.226491e+00	0.280000	2.848672e+02	0.310000	4.557858e-01	0.230000	0.390000	0.030000	0.230000	0.050000	0.250000	8.220527e+00	0.490000	0.230000	8.751450e-01	0.438710	0.106357	0.023223	0.419214	0.140268	0.503763	0.330000	2.117904e+00	0.150000	2.964928e+02	0.260000
3320000	0.270000	2.096830e+00	0.020000	2.218548e+02	0.240000	4.379142e-01	0.230000	0.400000	0.140000	0.200000	0.020000	0.220000	8.386592e+00	0.500000	0.200000	9.017971e-01	0.392183	0.093388	0.022387	0.440945	0.161404	0.516054	0.170000	2.204337e+00	0.280000	2.848672e+02	0.310000	4.557858e-01	0.100000	0.430000	0.130000	0.230000	0.030000	0.230000	8.138731e+00	0.440000	0.190000	8.751450e-01	0.439039	0.106231	0.023192	0.418743	0.140114	0.504196	0.330000	2.117904e+00	0.150000	2.964928e+02	0.260000
3325000	0.210000	2.075966e+00	0.000000	2.240845e+02	0.240000	4.379142e-01	0.160000	0.460000	0.120000	0.170000	0.040000	0.280000	8.057749e+00	0.510000	0.230000	8.839403e-01	0.392028	0.093447	0.022424	0.441395	0.161766	0.516139	0.170000	2.204337e+00	0.200000	2.877301e+02	0.220000	4.512507e-01	0.090000	0.350000	0.120000	0.170000	0.000000	0.340000	8.386592e+00	0.500000	0.300000	8.839403e-01	0.438816	0.106099	0.023162	0.418462	0.139957	0.504153	0.250000	2.096830e+00	0.500000	2.935427e+02	0.260000
3330000	0.210000	2.075966e+00	0.000000	2.240845e+02	0.240000	4.335569e-01	0.120000	0.430000	0.110000	0.210000	0.070000	0.330000	7.977573e+00	0.510000	0.280000	8.928241e-01	0.392158	0.093636	0.022524	0.441606	0.161994	0.516346	0.210000	2.182403e+00	0.200000	2.877301e+02	0.220000	4.512507e-01	0.090000	0.380000	0.050000	0.220000	0.040000	0.330000	8.303144e+00	0.660000	0.250000	8.839403e-01	0.439010	0.106065	0.023128	0.418257	0.139778	0.503754	0.250000	2.096830e+00	0.500000	2.935427e+02	0.240000
3335000	0.330000	2.096830e+00	0.000000	2.263365e+02	0.240000	4.335569e-01	0.090000	0.410000	0.130000	0.160000	0.020000	0.310000	8.220527e+00	0.510000	0.270000	8.928241e-01	0.392608	0.093622	0.022504	0.441283	0.161855	0.516403	0.210000	2.182403e+00	0.200000	2.877301e+02	0.230000	4.467607e-01	0.170000	0.450000	0.110000	0.210000	0.060000	0.270000	8.138731e+00	0.560000	0.310000	9.017971e-01	0.439366	0.105983	0.023105	0.417894	0.139655	0.504074	0.250000	2.075966e+00	0.000000	2.964928e+02	0.240000
3340000	0.330000	2.096830e+00	0.000000	2.263365e+02	0.240000	4.335569e-01	0.070000	0.380000	0.130000	0.160000	0.060000	0.200000	7.977573e+00	0.480000	0.270000	9.017971e-01	0.392552	0.093534	0.022479	0.441080	0.161811	0.516623	0.250000	2.160688e+00	0.250000	2.906219e+02	0.230000	4.467607e-01	0.130000	0.400000	0.160000	0.130000	0.060000	0.180000	8.386592e+00	0.480000	0.220000	8.928241e-01	0.439565	0.105863	0.023072	0.417434	0.139514	0.504400	0.250000	2.075966e+00	0.000000	2.964928e+02	0.240000
3345000	0.190000	2.075966e+00	0.000000	2.263365e+02	0.290000	4.379142e-01	0.180000	0.360000	0.070000	0.190000	0.050000	0.220000	7.898195e+00	0.550000	0.290000	9.017971e-01	0.392271	0.093468	0.022453	0.441246	0.161683	0.516265	0.250000	2.160688e+00	0.150000	2.935427e+02	0.310000	4.512507e-01	0.150000	0.460000	0.120000	0.190000	0.060000	0.290000	8.303144e+00	0.470000	0.280000	8.928241e-01	0.439423	0.105796	0.023048	0.417431	0.139485	0.504379	0.320000	2.096830e+00	0.000000	2.964928e+02	0.270000
3350000	0.190000	2.075966e+00	0.000000	2.286113e+02	0.290000	4.379142e-01	0.150000	0.370000	0.110000	0.140000	0.010000	0.280000	8.303144e+00	0.570000	0.220000	8.928241e-01	0.391913	0.093387	0.022437	0.441405	0.161763	0.516348	0.250000	2.160688e+00	0.150000	2.935427e+02	0.310000	4.512507e-01	0.150000	0.370000	0.150000	0.180000	0.060000	0.250000	8.057749e+00	0.540000	0.300000	8.928241e-01	0.439092	0.105751	0.023030	0.417798	0.139713	0.504399	0.170000	2.075966e+00	0.000000	2.994726e+02	0.270000
3355000	0.250000	2.055310e+00	0.000000	2.286113e+02	0.170000	4.335569e-01	0.170000	0.430000	0.100000	0.170000	0.030000	0.210000	8.057749e+00	0.540000	0.230000	8.751450e-01	0.391516	0.093325	0.022440	0.441823	0.162158	0.516602	0.330000	2.182403e+00	0.150000	2.935427e+02	0.310000	4.512507e-01	0.140000	0.380000	0.090000	0.220000	0.020000	0.220000	8.303144e+00	0.580000	0.240000	8.839403e-01	0.439109	0.105635	0.023000	0.417543	0.139579	0.504417	0.170000	2.075966e+00	0.000000	2.994726e+02	0.270000
3360000	0.280000	2.075966e+00	0.140000	2.309088e+02	0.170000	4.335569e-01	0.090000	0.450000	0.100000	0.190000	0.060000	0.280000	8.728855e+00	0.570000	0.220000	8.578159e-01	0.391029	0.093211	0.022428	0.442445	0.163051	0.517137	0.230000	2.160688e+00	0.160000	2.964928e+02	0.280000	4.557858e-01	0.180000	0.370000	0.130000	0.200000	0.050000	0.260000	8.220527e+00	0.580000	0.280000	8.839403e-01	0.439069	0.105528	0.022968	0.417316	0.139385	0.503921	0.250000	2.055310e+00	0.000000	3.024824e+02	0.210000
3365000	0.280000	2.075966e+00	0.140000	2.309088e+02	0.170000	4.335569e-01	0.130000	0.430000	0.080000	0.160000	0.040000	0.260000	8.470879e+00	0.580000	0.250000	8.492805e-01	0.390819	0.093226	0.022472	0.442842	0.163575	0.517501	0.230000	2.160688e+00	0.160000	2.964928e+02	0.280000	4.557858e-01	0.220000	0.360000	0.060000	0.240000	0.030000	0.250000	8.386592e+00	0.500000	0.310000	9.017971e-01	0.439145	0.105442	0.022936	0.417060	0.139187	0.503425	0.250000	2.055310e+00	0.000000	3.024824e+02	0.210000
3370000	0.260000	2.096830e+00	0.140000	2.309088e+02	0.290000	4.379142e-01	0.150000	0.350000	0.210000	0.260000	0.010000	0.300000	8.470879e+00	0.580000	0.220000	8.492805e-01	0.390407	0.093128	0.022467	0.443104	0.163994	0.517881	0.180000	2.139189e+00	0.160000	2.964928e+02	0.280000	4.557858e-01	0.190000	0.320000	0.090000	0.250000	0.040000	0.250000	7.819607e+00	0.500000	0.270000	9.108603e-01	0.438841	0.105336	0.022905	0.417014	0.139024	0.503108	0.230000	2.034859e+00	0.000000	3.024824e+02	0.270000
3375000	0.260000	2.096830e+00	0.170000	2.332295e+02	0.290000	4.379142e-01	0.170000	0.320000	0.140000	0.220000	0.050000	0.200000	8.057749e+00	0.560000	0.250000	8.324636e-01	0.389932	0.093014	0.022445	0.443443	0.164421	0.518230	0.180000	2.139189e+00	0.000000	2.994726e+02	0.250000	4.512507e-01	0.230000	0.350000	0.060000	0.240000	0.040000	0.260000	8.220527e+00	0.540000	0.270000	9.108603e-01	0.438709	0.105213	0.022872	0.416619	0.138882	0.503206	0.230000	2.034859e+00	0.210000	3.055224e+02	0.270000
3380000	0.220000	2.075966e+00	0.170000	2.332295e+02	0.290000	4.379142e-01	0.150000	0.440000	0.110000	0.190000	0.020000	0.230000	8.303144e+00	0.530000	0.220000	8.241805e-01	0.389465	0.092900	0.022442	0.444022	0.165252	0.518734	0.210000	2.117904e+00	0.000000	2.994726e+02	0.250000	4.512507e-01	0.210000	0.370000	0.090000	0.210000	0.030000	0.250000	8.303144e+00	0.480000	0.310000	9.200146e-01	0.438345	0.105079	0.022839	0.416410	0.138722	0.502935	0.260000	2.055310e+00	0.210000	3.055224e+02	0.270000
3385000	0.220000	2.075966e+00	0.140000	2.355735e+02	0.200000	4.335569e-01	0.150000	0.440000	0.080000	0.160000	0.020000	0.180000	8.138731e+00	0.590000	0.330000	8.408300e-01	0.389025	0.092805	0.022426	0.444310	0.165481	0.518862	0.210000	2.117904e+00	0.000000	2.994726e+02	0.250000	4.512507e-01	0.160000	0.410000	0.150000	0.290000	0.100000	0.230000	7.898195e+00	0.550000	0.170000	9.200146e-01	0.438002	0.104943	0.022811	0.416401	0.138674	0.502915	0.260000	2.055310e+00	0.040000	3.085929e+02	0.260000
3390000	0.180000	2.055310e+00	0.140000	2.355735e+02	0.200000	4.335569e-01	0.120000	0.410000	0.100000	0.210000	0.070000	0.290000	8.470879e+00	0.580000	0.250000	8.324636e-01	0.388610	0.092726	0.022428	0.444676	0.165959	0.519196	0.250000	2.096830e+00	0.120000	3.024824e+02	0.240000	4.467607e-01	0.180000	0.380000	0.160000	0.240000	0.070000	0.310000	7.977573e+00	0.640000	0.150000	9.108603e-01	0.437596	0.104802	0.022780	0.416314	0.138626	0.503009	0.350000	2.075966e+00	0.040000	3.085929e+02	0.260000
3395000	0.240000	2.034859e+00	0.140000	2.355735e+02	0.250000	4.292429e-01	0.180000	0.430000	0.110000	0.270000	0.050000	0.290000	8.303144e+00	0.610000	0.220000	8.324636e-01	0.388195	0.092627	0.022427	0.445137	0.166437	0.519481	0.250000	2.075966e+00	0.120000	3.024824e+02	0.240000	4.467607e-01	0.220000	0.420000	0.070000	0.260000	0.090000	0.230000	8.386592e+00	0.600000	0.210000	8.928241e-01	0.437373	0.104692	0.022758	0.416218	0.138678	0.503357	0.350000	2.075966e+00	0.040000	3.085929e+02	0.260000
3400000	0.240000	2.034859e+00	0.140000	2.379411e+02	0.250000	4.292429e-01	0.130000	0.370000	0.140000	0.300000	0.050000	0.250000	8.303144e+00	0.490000	0.310000	8.408300e-01	0.387708	0.092519	0.022410	0.445460	0.166825	0.519752	0.250000	2.075966e+00	0.120000	3.024824e+02	0.350000	4.512507e-01	0.120000	0.360000	0.140000	0.160000	0.050000	0.300000	8.556013e+00	0.590000	0.310000	9.108603e-01	0.437002	0.104578	0.022732	0.416309	0.138825	0.503575	0.210000	2.055310e+00	0.610000	3.055224e+02	0.210000
3405000	0.310000	2.055310e+00	0.140000	2.379411e+02	0.250000	4.292429e-01	0.120000	0.370000	0.080000	0.270000	0.030000	0.340000	8.386592e+00	0.620000	0.270000	8.578159e-01	0.387528	0.092427	0.022383	0.445400	0.166736	0.519695	0.250000	2.055310e+00	0.030000	3.055224e+02	0.350000	4.512507e-01	0.180000	0.480000	0.070000	0.180000	0.060000	0.280000	8.642002e+00	0.550000	0.280000	9.200146e-01	0.437228	0.104853	0.022825	0.416594	0.139060	0.503680	0.210000	2.055310e+00	0.610000	3.055224e+02	0.210000
3410000	0.310000	2.055310e+00	0.140000	2.379411e+02	0.220000	4.249719e-01	0.160000	0.470000	0.050000	0.230000	0.070000	0.250000	8.386592e+00	0.500000	0.260000	8.578159e-01	0.387373	0.092393	0.022355	0.445483	0.166547	0.519275	0.250000	2.055310e+00	0.030000	3.055224e+02	0.350000	4.512507e-01	0.180000	0.370000	0.100000	0.200000	0.010000	0.220000	8.386592e+00	0.560000	0.240000	9.200146e-01	0.437580	0.105014	0.022912	0.416626	0.139182	0.503983	0.250000	2.034859e+00	0.610000	3.055224e+02	0.260000
3415000	0.190000	2.034859e+00	0.180000	2.403324e+02	0.220000	4.249719e-01	0.120000	0.320000	0.080000	0.150000	0.050000	0.220000	8.138731e+00	0.640000	0.300000	8.664371e-01	0.387059	0.092291	0.022324	0.445440	0.166341	0.518922	0.230000	2.034859e+00	0.080000	3.085929e+02	0.260000	4.557858e-01	0.120000	0.440000	0.080000	0.190000	0.040000	0.210000	8.138731e+00	0.470000	0.280000	9.292609e-01	0.437430	0.104905	0.022885	0.416398	0.139134	0.504212	0.250000	2.034859e+00	0.540000	3.024824e+02	0.260000
3420000	0.290000	2.055310e+00	0.180000	2.403324e+02	0.220000	4.249719e-01	0.180000	0.400000	0.180000	0.180000	0.020000	0.190000	7.898195e+00	0.500000	0.290000	8.839403e-01	0.386733	0.092219	0.022300	0.445630	0.166269	0.518741	0.230000	2.034859e+00	0.080000	3.085929e+02	0.260000	4.557858e-01	0.130000	0.410000	0.090000	0.290000	0.030000	0.270000	8.057749e+00	0.560000	0.220000	9.292609e-01	0.437204	0.104785	0.022860	0.416311	0.139027	0.504130	0.240000	2.014612e+00	0.540000	3.024824e+02	0.260000
3425000	0.290000	2.055310e+00	0.000000	2.427478e+02	0.320000	4.292429e-01	0.140000	0.370000	0.120000	0.170000	0.080000	0.260000	8.138731e+00	0.560000	0.270000	8.928241e-01	0.386357	0.092096	0.022270	0.445583	0.166314	0.519025	0.260000	2.055310e+00	0.080000	3.085929e+02	0.260000	4.557858e-01	0.080000	0.420000	0.110000	0.240000	0.070000	0.220000	8.138731e+00	0.520000	0.290000	9.292609e-01	0.437091	0.104673	0.022841	0.416113	0.138979	0.504408	0.250000	1.994566e+00	0.520000	2.994726e+02	0.250000
3430000	0.290000	2.055310e+00	0.000000	2.427478e+02	0.320000	4.292429e-01	0.140000	0.310000	0.070000	0.220000	0.030000	0.300000	8.057749e+00	0.510000	0.240000	8.751450e-01	0.385986	0.091987	0.022244	0.445566	0.166363	0.519239	0.260000	2.055310e+00	0.380000	3.055224e+02	0.240000	4.512507e-01	0.200000	0.390000	0.090000	0.260000	0.060000	0.200000	8.057749e+00	0.560000	0.370000	9.386001e-01	0.436982	0.104640	0.022817	0.416163	0.138893	0.504209	0.250000	1.994566e+00	0.520000	2.994726e+02	0.250000
3435000	0.310000	2.075966e+00	0.000000	2.427478e+02	0.230000	4.249719e-01	0.120000	0.430000	0.120000	0.200000	0.040000	0.210000	7.977573e+00	0.580000	0.240000	8.664371e-01	0.385733	0.091976	0.022289	0.445926	0.166920	0.519686	0.260000	2.075966e+00	0.380000	3.055224e+02	0.240000	4.512507e-01	0.170000	0.420000	0.060000	0.160000	0.040000	0.230000	8.057749e+00	0.560000	0.190000	9.200146e-01	0.437214	0.105101	0.022803	0.416591	0.138729	0.503635	0.230000	1.974720e+00	0.040000	3.024824e+02	0.230000
3440000	0.310000	2.075966e+00	0.000000	2.451874e+02	0.230000	4.249719e-01	0.190000	0.400000	0.100000	0.180000	0.040000	0.310000	8.220527e+00	0.440000	0.260000	8.664371e-01	0.385374	0.091885	0.022287	0.446195	0.167339	0.520093	0.260000	2.075966e+00	0.160000	3.085929e+02	0.260000	4.557858e-01	0.160000	0.390000	0.110000	0.170000	0.040000	0.320000	8.303144e+00	0.540000	0.200000	9.108603e-01	0.437397	0.105194	0.022779	0.416579	0.138577	0.503296	0.230000	1.974720e+00	0.040000	3.024824e+02	0.230000
3445000	0.270000	2.096830e+00	0.000000	2.451874e+02	0.230000	4.249719e-01	0.120000	0.390000	0.150000	0.360000	0.080000	0.260000	7.819607e+00	0.660000	0.250000	8.664371e-01	0.384976	0.091788	0.022272	0.446397	0.167560	0.520319	0.230000	2.055310e+00	0.160000	3.085929e+02	0.260000	4.557858e-01	0.130000	0.380000	0.130000	0.220000	0.080000	0.290000	8.386592e+00	0.560000	0.250000	8.928241e-01	0.437277	0.105076	0.022755	0.416350	0.138544	0.503644	0.280000	1.994566e+00	0.040000	3.024824e+02	0.230000
3450000	0.270000	2.096830e+00	0.000000	2.476516e+02	0.270000	4.292429e-01	0.090000	0.430000	0.160000	0.260000	0.020000	0.260000	8.057749e+00	0.470000	0.230000	8.578159e-01	0.384603	0.091673	0.022241	0.446431	0.167549	0.520345	0.270000	2.075966e+00	0.240000	3.116943e+02	0.260000	4.557858e-01	0.110000	0.330000	0.080000	0.250000	0.030000	0.260000	8.642002e+00	0.590000	0.260000	9.017971e-01	0.437155	0.104935	0.022724	0.415918	0.138437	0.504028	0.280000	1.994566e+00	0.000000	3.055224e+02	0.240000
3455000	0.250000	2.075966e+00	0.000000	2.476516e+02	0.270000	4.292429e-01	0.150000	0.440000	0.120000	0.230000	0.050000	0.360000	8.728855e+00	0.540000	0.230000	8.408300e-01	0.384215	0.091606	0.022226	0.446815	0.167717	0.520262	0.270000	2.075966e+00	0.240000	3.116943e+02	0.280000	4.603665e-01	0.210000	0.480000	0.090000	0.200000	0.080000	0.290000	9.176393e+00	0.530000	0.240000	9.017971e-01	0.437091	0.104841	0.022703	0.415677	0.138390	0.504429	0.350000	2.014612e+00	0.000000	3.055224e+02	0.240000
3460000	0.250000	2.075966e+00	0.330000	2.451874e+02	0.250000	4.249719e-01	0.170000	0.340000	0.110000	0.170000	0.080000	0.210000	8.470879e+00	0.550000	0.220000	8.408300e-01	0.383886	0.091490	0.022199	0.446594	0.167693	0.520549	0.310000	2.096830e+00	0.240000	3.116943e+02	0.280000	4.603665e-01	0.150000	0.430000	0.040000	0.270000	0.020000	0.230000	8.905190e+00	0.530000	0.280000	9.108603e-01	0.436950	0.104921	0.022689	0.416061	0.138338	0.504058	0.350000	2.014612e+00	0.050000	3.085929e+02	0.270000
3465000	0.170000	2.055310e+00	0.330000	2.451874e+02	0.250000	4.249719e-01	0.190000	0.380000	0.050000	0.160000	0.060000	0.220000	8.057749e+00	0.490000	0.330000	8.492805e-01	0.383608	0.091422	0.022173	0.446763	0.167648	0.520300	0.310000	2.096830e+00	0.070000	3.148269e+02	0.150000	4.557858e-01	0.110000	0.380000	0.090000	0.160000	0.050000	0.150000	8.470879e+00	0.550000	0.250000	8.928241e-01	0.436612	0.104873	0.022670	0.416333	0.138278	0.503738	0.340000	2.034859e+00	0.050000	3.085929e+02	0.270000
3470000	0.170000	2.055310e+00	0.330000	2.451874e+02	0.250000	4.249719e-01	0.080000	0.490000	0.140000	0.170000	0.030000	0.200000	8.138731e+00	0.650000	0.280000	8.664371e-01	0.383823	0.091722	0.022181	0.447028	0.167505	0.519812	0.270000	2.117904e+00	0.070000	3.148269e+02	0.150000	4.557858e-01	0.250000	0.420000	0.070000	0.190000	0.070000	0.280000	8.386592e+00	0.590000	0.290000	8.928241e-01	0.436289	0.104849	0.022650	0.416731	0.138310	0.503460	0.340000	2.034859e+00	0.050000	3.085929e+02	0.270000
3475000	0.240000	2.034859e+00	0.390000	2.427478e+02	0.260000	4.292429e-01	0.170000	0.390000	0.070000	0.220000	0.050000	0.330000	8.057749e+00	0.520000	0.240000	8.492805e-01	0.383969	0.091986	0.022164	0.447426	0.167309	0.519214	0.230000	2.096830e+00	0.100000	3.179910e+02	0.150000	4.557858e-01	0.090000	0.480000	0.120000	0.260000	0.060000	0.200000	8.138731e+00	0.530000	0.260000	9.017971e-01	0.436096	0.104871	0.022640	0.417130	0.138286	0.503140	0.270000	2.055310e+00	0.350000	3.055224e+02	0.320000
3480000	0.240000	2.034859e+00	0.390000	2.427478e+02	0.260000	4.292429e-01	0.150000	0.420000	0.070000	0.150000	0.050000	0.310000	8.138731e+00	0.500000	0.290000	8.578159e-01	0.384330	0.092219	0.022151	0.447561	0.167125	0.518778	0.230000	2.096830e+00	0.100000	3.179910e+02	0.160000	4.512507e-01	0.150000	0.460000	0.140000	0.130000	0.040000	0.280000	8.220527e+00	0.490000	0.310000	9.017971e-01	0.435786	0.104819	0.022616	0.417332	0.138300	0.502978	0.270000	2.055310e+00	0.350000	3.055224e+02	0.320000
3485000	0.290000	2.055310e+00	0.080000	2.451874e+02	0.190000	4.249719e-01	0.180000	0.370000	0.150000	0.250000	0.070000	0.240000	8.138731e+00	0.550000	0.240000	8.408300e-01	0.384272	0.092308	0.022128	0.447858	0.167009	0.518402	0.230000	2.075966e+00	0.000000	3.211868e+02	0.160000	4.512507e-01	0.180000	0.390000	0.120000	0.210000	0.090000	0.310000	8.386592e+00	0.540000	0.180000	8.928241e-01	0.435370	0.104732	0.022620	0.417822	0.138864	0.503369	0.330000	2.075966e+00	0.160000	3.085929e+02	0.230000
3490000	0.280000	2.075966e+00	0.080000	2.451874e+02	0.190000	4.249719e-01	0.140000	0.370000	0.120000	0.180000	0.040000	0.250000	7.741800e+00	0.540000	0.270000	8.578159e-01	0.384000	0.092242	0.022103	0.448049	0.166868	0.518043	0.230000	2.075966e+00	0.000000	3.211868e+02	0.190000	4.467607e-01	0.130000	0.450000	0.130000	0.270000	0.040000	0.220000	8.303144e+00	0.510000	0.340000	8.928241e-01	0.434924	0.104644	0.022629	0.418276	0.139406	0.503742	0.170000	2.055310e+00	0.160000	3.085929e+02	0.230000
3495000	0.280000	2.075966e+00	0.080000	2.451874e+02	0.190000	4.249719e-01	0.140000	0.420000	0.110000	0.140000	0.060000	0.280000	8.138731e+00	0.560000	0.200000	8.492805e-01	0.383522	0.092118	0.022072	0.448123	0.166895	0.518119	0.240000	2.055310e+00	0.000000	3.211868e+02	0.190000	4.467607e-01	0.110000	0.470000	0.100000	0.150000	0.060000	0.280000	8.556013e+00	0.610000	0.150000	8.839403e-01	0.434552	0.104565	0.022651	0.418691	0.139989	0.504139	0.170000	2.055310e+00	0.160000	3.085929e+02	0.230000
3500000	0.200000	2.055310e+00	0.510000	2.427478e+02	0.250000	4.207433e-01	0.170000	0.500000	0.080000	0.210000	0.090000	0.240000	8.138731e+00	0.600000	0.260000	8.664371e-01	0.383086	0.091999	0.022046	0.448197	0.167012	0.518291	0.260000	2.075966e+00	0.310000	3.179910e+02	0.190000	4.467607e-01	0.180000	0.340000	0.110000	0.280000	0.030000	0.250000	8.642002e+00	0.560000	0.130000	8.839403e-01	0.434190	0.104499	0.022668	0.419103	0.140512	0.504601	0.330000	2.075966e+00	0.300000	3.055224e+02	0.240000
3505000	0.200000	2.055310e+00	0.510000	2.427478e+02	0.250000	4.207433e-01	0.090000	0.300000	0.070000	0.210000	0.070000	0.330000	8.220527e+00	0.550000	0.290000	8.751450e-01	0.382856	0.091870	0.022015	0.447790	0.166827	0.518266	0.260000	2.075966e+00	0.310000	3.179910e+02	0.290000	4.512507e-01	0.200000	0.430000	0.110000	0.200000	0.050000	0.250000	8.220527e+00	0.550000	0.280000	8.839403e-01	0.433929	0.104434	0.022659	0.419308	0.140741	0.504788	0.330000	2.075966e+00	0.300000	3.055224e+02	0.240000
3510000	0.250000	2.034859e+00	0.510000	2.427478e+02	0.250000	4.207433e-01	0.150000	0.250000	0.060000	0.170000	0.040000	0.300000	8.642002e+00	0.560000	0.290000	8.751450e-01	0.382534	0.091748	0.021984	0.447519	0.166670	0.518244	0.280000	2.096830e+00	0.370000	3.148269e+02	0.290000	4.512507e-01	0.200000	0.500000	0.110000	0.180000	0.010000	0.190000	8.138731e+00	0.580000	0.210000	8.751450e-01	0.433786	0.104400	0.022644	0.419486	0.140783	0.504699	0.330000	2.075966e+00	0.390000	3.024824e+02	0.250000
3515000	0.250000	2.034859e+00	0.460000	2.403324e+02	0.260000	4.249719e-01	0.110000	0.410000	0.100000	0.220000	0.110000	0.330000	8.556013e+00	0.570000	0.290000	8.928241e-01	0.382320	0.091635	0.021953	0.447348	0.166495	0.518038	0.280000	2.096830e+00	0.370000	3.148269e+02	0.290000	4.512507e-01	0.170000	0.380000	0.120000	0.280000	0.080000	0.250000	8.220527e+00	0.540000	0.250000	8.578159e-01	0.433942	0.104349	0.022620	0.419357	0.140606	0.504338	0.300000	2.096830e+00	0.390000	3.024824e+02	0.250000
3520000	0.330000	2.055310e+00	0.460000	2.403324e+02	0.200000	4.207433e-01	0.110000	0.380000	0.080000	0.210000	0.080000	0.290000	8.905190e+00	0.550000	0.220000	8.839403e-01	0.382351	0.091523	0.021923	0.446931	0.166305	0.518037	0.300000	2.117904e+00	0.140000	3.179910e+02	0.260000	4.557858e-01	0.200000	0.410000	0.080000	0.160000	0.030000	0.280000	8.303144e+00	0.520000	0.370000	8.664371e-01	0.434335	0.104297	0.022588	0.419053	0.140416	0.503780	0.300000	2.117904e+00	0.390000	3.024824e+02	0.240000
3525000	0.330000	2.055310e+00	0.310000	2.379411e+02	0.200000	4.207433e-01	0.140000	0.530000	0.070000	0.200000	0.080000	0.240000	8.556013e+00	0.600000	0.250000	8.751450e-01	0.382322	0.091448	0.021891	0.446670	0.166109	0.517763	0.250000	2.096830e+00	0.140000	3.179910e+02	0.260000	4.557858e-01	0.160000	0.380000	0.110000	0.160000	0.080000	0.250000	7.977573e+00	0.570000	0.380000	8.839403e-01	0.434484	0.104350	0.022564	0.419106	0.140267	0.503413	0.300000	2.117904e+00	0.050000	3.055224e+02	0.240000
3530000	0.290000	2.075966e+00	0.310000	2.379411e+02	0.200000	4.207433e-01	0.210000	0.410000	0.140000	0.200000	0.050000	0.220000	8.556013e+00	0.510000	0.210000	8.751450e-01	0.382002	0.091353	0.021863	0.446701	0.166073	0.517726	0.250000	2.096830e+00	0.140000	3.179910e+02	0.290000	4.603665e-01	0.150000	0.380000	0.100000	0.200000	0.050000	0.280000	8.220527e+00	0.530000	0.220000	8.839403e-01	0.435054	0.105008	0.022631	0.419579	0.140203	0.503046	0.270000	2.139189e+00	0.050000	3.055224e+02	0.240000
3535000	0.260000	2.096830e+00	0.310000	2.379411e+02	0.280000	4.249719e-01	0.120000	0.390000	0.100000	0.190000	0.090000	0.280000	8.470879e+00	0.550000	0.280000	8.928241e-01	0.381631	0.091251	0.021832	0.446824	0.165899	0.517301	0.300000	2.117904e+00	0.060000	3.211868e+02	0.290000	4.603665e-01	0.110000	0.390000	0.100000	0.200000	0.070000	0.230000	8.303144e+00	0.560000	0.290000	8.928241e-01	0.435091	0.105042	0.022645	0.419675	0.140317	0.503127	0.270000	2.139189e+00	0.070000	3.085929e+02	0.190000
3540000	0.260000	2.096830e+00	0.550000	2.355735e+02	0.280000	4.249719e-01	0.120000	0.430000	0.110000	0.170000	0.080000	0.230000	8.220527e+00	0.520000	0.250000	8.839403e-01	0.381185	0.091146	0.021805	0.447131	0.166039	0.517312	0.300000	2.117904e+00	0.060000	3.211868e+02	0.300000	4.649933e-01	0.160000	0.430000	0.110000	0.200000	0.050000	0.200000	8.220527e+00	0.510000	0.260000	9.108603e-01	0.434703	0.104946	0.022631	0.419972	0.140441	0.503140	0.240000	2.117904e+00	0.070000	3.085929e+02	0.190000
3545000	0.140000	2.075966e+00	0.550000	2.355735e+02	0.240000	4.207433e-01	0.150000	0.450000	0.150000	0.150000	0.060000	0.360000	7.977573e+00	0.510000	0.310000	9.017971e-01	0.381275	0.091155	0.021788	0.447063	0.166054	0.517525	0.260000	2.139189e+00	0.360000	3.179910e+02	0.300000	4.649933e-01	0.170000	0.380000	0.170000	0.240000	0.020000	0.250000	8.138731e+00	0.600000	0.250000	9.017971e-01	0.434562	0.104912	0.022603	0.420103	0.140339	0.502904	0.240000	2.117904e+00	0.070000	3.085929e+02	0.170000
3550000	0.140000	2.075966e+00	0.550000	2.355735e+02	0.240000	4.207433e-01	0.180000	0.440000	0.130000	0.210000	0.030000	0.210000	7.741800e+00	0.540000	0.270000	9.108603e-01	0.381627	0.091245	0.021769	0.446978	0.165911	0.517267	0.260000	2.139189e+00	0.360000	3.179910e+02	0.250000	4.603665e-01	0.130000	0.320000	0.090000	0.130000	0.060000	0.210000	8.386592e+00	0.570000	0.310000	9.017971e-01	0.434367	0.104812	0.022574	0.420007	0.140206	0.502739	0.280000	2.139189e+00	0.000000	3.116943e+02	0.170000
3555000	0.300000	2.096830e+00	0.000000	2.379411e+02	0.240000	4.207433e-01	0.170000	0.380000	0.080000	0.220000	0.030000	0.190000	7.664768e+00	0.650000	0.290000	9.108603e-01	0.381893	0.091418	0.021832	0.447078	0.165945	0.517333	0.320000	2.160688e+00	0.360000	3.179910e+02	0.250000	4.603665e-01	0.140000	0.450000	0.090000	0.240000	0.060000	0.330000	8.556013e+00	0.590000	0.190000	9.017971e-01	0.434526	0.105105	0.022557	0.420379	0.140063	0.502180	0.220000	2.117904e+00	0.000000	3.116943e+02	0.170000
3560000	0.300000	2.096830e+00	0.000000	2.379411e+02	0.280000	4.249719e-01	0.130000	0.410000	0.140000	0.260000	0.050000	0.320000	7.898195e+00	0.500000	0.330000	9.200146e-01	0.381984	0.091359	0.021819	0.446861	0.165902	0.517654	0.320000	2.160688e+00	0.180000	3.211868e+02	0.250000	4.603665e-01	0.140000	0.460000	0.100000	0.160000	0.060000	0.240000	8.470879e+00	0.530000	0.270000	9.108603e-01	0.434981	0.105135	0.022528	0.420174	0.139869	0.501600	0.220000	2.117904e+00	0.000000	3.148269e+02	0.240000
3565000	0.240000	2.075966e+00	0.000000	2.379411e+02	0.280000	4.249719e-01	0.140000	0.410000	0.080000	0.190000	0.060000	0.270000	8.138731e+00	0.550000	0.310000	9.200146e-01	0.382041	0.091276	0.021797	0.446533	0.165819	0.518083	0.190000	2.139189e+00	0.180000	3.211868e+02	0.250000	4.557858e-01	0.170000	0.370000	0.110000	0.220000	0.090000	0.260000	8.220527e+00	0.560000	0.230000	8.928241e-01	0.434938	0.105131	0.022504	0.420321	0.139749	0.501116	0.200000	2.096830e+00	0.000000	3.148269e+02	0.240000
3570000	0.240000	2.075966e+00	0.000000	2.403324e+02	0.270000	4.292429e-01	0.190000	0.360000	0.090000	0.230000	0.040000	0.190000	8.386592e+00	0.630000	0.280000	9.200146e-01	0.382095	0.091161	0.021767	0.446075	0.165639	0.518478	0.190000	2.139189e+00	0.180000	3.244148e+02	0.250000	4.557858e-01	0.120000	0.370000	0.080000	0.260000	0.040000	0.320000	8.138731e+00	0.620000	0.290000	9.108603e-01	0.434941	0.105128	0.022483	0.420418	0.139613	0.500794	0.200000	2.096830e+00	0.000000	3.148269e+02	0.290000
3575000	0.210000	2.055310e+00	0.000000	2.403324e+02	0.270000	4.292429e-01	0.160000	0.470000	0.110000	0.200000	0.010000	0.270000	8.470879e+00	0.600000	0.240000	9.108603e-01	0.381785	0.091047	0.021741	0.445874	0.165545	0.518710	0.230000	2.117904e+00	0.180000	3.244148e+02	0.210000	4.512507e-01	0.110000	0.300000	0.100000	0.250000	0.030000	0.230000	8.220527e+00	0.620000	0.310000	9.200146e-01	0.435328	0.105070	0.022457	0.420067	0.139484	0.501044	0.270000	2.117904e+00	0.130000	3.179910e+02	0.290000
3580000	0.210000	2.055310e+00	0.020000	2.427478e+02	0.220000	4.249719e-01	0.160000	0.550000	0.080000	0.200000	0.070000	0.250000	8.057749e+00	0.510000	0.210000	8.928241e-01	0.381418	0.090929	0.021713	0.445751	0.165569	0.519006	0.230000	2.117904e+00	0.180000	3.244148e+02	0.210000	4.512507e-01	0.230000	0.360000	0.070000	0.250000	0.080000	0.220000	8.220527e+00	0.500000	0.260000	9.292609e-01	0.435691	0.105046	0.022434	0.419791	0.139388	0.501271	0.270000	2.117904e+00	0.130000	3.179910e+02	0.290000
3585000	0.280000	2.075966e+00	0.020000	2.427478e+02	0.220000	4.249719e-01	0.180000	0.360000	0.130000	0.190000	0.080000	0.270000	8.138731e+00	0.560000	0.320000	9.017971e-01	0.381099	0.090834	0.021685	0.445701	0.165498	0.519044	0.280000	2.139189e+00	0.210000	3.276752e+02	0.210000	4.512507e-01	0.170000	0.460000	0.090000	0.210000	0.030000	0.220000	8.220527e+00	0.570000	0.260000	9.480332e-01	0.436034	0.105034	0.022429	0.419590	0.139348	0.501623	0.200000	2.096830e+00	0.080000	3.211868e+02	0.300000
3590000	0.280000	2.075966e+00	0.020000	2.427478e+02	0.220000	4.249719e-01	0.190000	0.420000	0.110000	0.160000	0.050000	0.280000	8.303144e+00	0.480000	0.230000	8.839403e-01	0.380741	0.090739	0.021660	0.445782	0.165635	0.519220	0.220000	2.117904e+00	0.210000	3.276752e+02	0.220000	4.467607e-01	0.090000	0.380000	0.110000	0.150000	0.070000	0.190000	8.138731e+00	0.540000	0.270000	9.671848e-01	0.436208	0.105046	0.022418	0.419491	0.139275	0.501548	0.310000	2.117904e+00	0.080000	3.211868e+02	0.300000
3595000	0.320000	2.096830e+00	0.420000	2.403324e+02	0.250000	4.207433e-01	0.190000	0.270000	0.090000	0.220000	0.050000	0.220000	8.386592e+00	0.570000	0.260000	9.017971e-01	0.380519	0.090706	0.021692	0.446046	0.166020	0.519546	0.220000	2.117904e+00	0.190000	3.309684e+02	0.220000	4.467607e-01	0.140000	0.450000	0.110000	0.190000	0.030000	0.200000	8.220527e+00	0.540000	0.210000	9.575611e-01	0.436510	0.104996	0.022393	0.419188	0.139141	0.501626	0.310000	2.117904e+00	0.020000	3.244148e+02	0.200000
3600000	0.320000	2.096830e+00	0.420000	2.403324e+02	0.250000	4.207433e-01	0.170000	0.370000	0.080000	0.260000	0.080000	0.180000	8.386592e+00	0.570000	0.310000	9.017971e-01	0.380155	0.090642	0.021678	0.446426	0.166307	0.519631	0.290000	2.139189e+00	0.190000	3.309684e+02	0.220000	4.467607e-01	0.160000	0.400000	0.120000	0.200000	0.040000	0.280000	8.556013e+00	0.540000	0.320000	9.575611e-01	0.436990	0.105066	0.022372	0.418972	0.139017	0.501571	0.250000	2.096830e+00	0.020000	3.244148e+02	0.200000
3605000	0.230000	2.075966e+00	0.420000	2.403324e+02	0.310000	4.249719e-01	0.140000	0.430000	0.110000	0.150000	0.040000	0.300000	8.138731e+00	0.570000	0.380000	9.108603e-01	0.379735	0.090529	0.021652	0.446414	0.166372	0.519837	0.290000	2.139189e+00	0.190000	3.309684e+02	0.320000	4.512507e-01	0.110000	0.460000	0.100000	0.150000	0.020000	0.320000	8.303144e+00	0.570000	0.140000	9.575611e-01	0.437366	0.105425	0.022363	0.419197	0.138861	0.501031	0.250000	2.096830e+00	0.020000	3.244148e+02	0.190000
3610000	0.230000	2.075966e+00	0.110000	2.427478e+02	0.310000	4.249719e-01	0.130000	0.440000	0.080000	0.170000	0.080000	0.330000	8.386592e+00	0.510000	0.190000	8.928241e-01	0.379511	0.090422	0.021625	0.446208	0.166284	0.519961	0.290000	2.160688e+00	0.000000	3.342947e+02	0.320000	4.512507e-01	0.200000	0.420000	0.150000	0.230000	0.050000	0.240000	8.470879e+00	0.520000	0.260000	9.671848e-01	0.437391	0.105609	0.022338	0.419530	0.138714	0.500465	0.240000	2.075966e+00	0.370000	3.211868e+02	0.190000
3615000	0.300000	2.096830e+00	0.110000	2.427478e+02	0.230000	4.207433e-01	0.130000	0.370000	0.120000	0.170000	0.080000	0.240000	8.303144e+00	0.450000	0.260000	8.928241e-01	0.379313	0.090319	0.021595	0.445922	0.166137	0.520030	0.290000	2.160688e+00	0.000000	3.342947e+02	0.190000	4.467607e-01	0.150000	0.340000	0.170000	0.300000	0.070000	0.270000	8.470879e+00	0.670000	0.300000	9.769051e-01	0.437151	0.105568	0.022311	0.419864	0.138559	0.499888	0.240000	2.075966e+00	0.370000	3.211868e+02	0.300000
3620000	0.240000	2.075966e+00	0.050000	2.451874e+02	0.230000	4.207433e-01	0.080000	0.370000	0.090000	0.250000	0.070000	0.250000	8.386592e+00	0.570000	0.290000	9.017971e-01	0.379495	0.090470	0.021574	0.445973	0.165981	0.519777	0.210000	2.139189e+00	0.000000	3.342947e+02	0.190000	4.467607e-01	0.140000	0.390000	0.090000	0.190000	0.040000	0.310000	8.905190e+00	0.470000	0.310000	9.769051e-01	0.437032	0.105570	0.022284	0.420035	0.138424	0.499380	0.260000	2.096830e+00	0.370000	3.211868e+02	0.300000
3625000	0.240000	2.075966e+00	0.050000	2.451874e+02	0.230000	4.207433e-01	0.120000	0.350000	0.110000	0.130000	0.050000	0.250000	8.470879e+00	0.490000	0.220000	9.017971e-01	0.380014	0.090884	0.021566	0.446168	0.165788	0.519218	0.210000	2.139189e+00	0.380000	3.309684e+02	0.190000	4.467607e-01	0.140000	0.440000	0.100000	0.210000	0.010000	0.210000	8.642002e+00	0.570000	0.260000	9.867232e-01	0.437054	0.105471	0.022257	0.419734	0.138302	0.499477	0.260000	2.096830e+00	0.190000	3.244148e+02	0.300000
3630000	0.170000	2.055310e+00	0.000000	2.476516e+02	0.290000	4.249719e-01	0.150000	0.400000	0.200000	0.150000	0.030000	0.270000	8.386592e+00	0.560000	0.260000	9.108603e-01	0.380420	0.091338	0.021598	0.446489	0.165691	0.518856	0.200000	2.117904e+00	0.380000	3.309684e+02	0.290000	4.512507e-01	0.180000	0.450000	0.030000	0.190000	0.020000	0.240000	8.556013e+00	0.600000	0.350000	1.006656e+00	0.437476	0.105365	0.022229	0.419285	0.138131	0.499392	0.280000	2.117904e+00	0.190000	3.244148e+02	0.330000
3635000	0.170000	2.055310e+00	0.000000	2.476516e+02	0.290000	4.249719e-01	0.150000	0.370000	0.110000	0.210000	0.040000	0.160000	8.138731e+00	0.620000	0.210000	9.108603e-01	0.380734	0.091575	0.021586	0.446544	0.165528	0.518646	0.200000	2.117904e+00	0.180000	3.342947e+02	0.290000	4.512507e-01	0.120000	0.370000	0.100000	0.220000	0.000000	0.270000	8.556013e+00	0.570000	0.180000	9.867232e-01	0.437655	0.105235	0.022198	0.418782	0.137949	0.499518	0.230000	2.096830e+00	0.000000	3.276752e+02	0.330000
3640000	0.250000	2.034859e+00	0.000000	2.476516e+02	0.220000	4.207433e-01	0.170000	0.460000	0.100000	0.180000	0.070000	0.230000	7.898195e+00	0.530000	0.260000	9.292609e-01	0.381032	0.091493	0.021562	0.446118	0.165375	0.519006	0.270000	2.139189e+00	0.180000	3.342947e+02	0.200000	4.467607e-01	0.110000	0.500000	0.110000	0.140000	0.070000	0.230000	8.303144e+00	0.520000	0.180000	9.769051e-01	0.437863	0.105096	0.022168	0.418252	0.137789	0.499931	0.230000	2.096830e+00	0.000000	3.276752e+02	0.250000
3645000	0.250000	2.034859e+00	0.080000	2.501406e+02	0.220000	4.207433e-01	0.210000	0.430000	0.040000	0.210000	0.060000	0.220000	7.664768e+00	0.510000	0.190000	9.200146e-01	0.381259	0.091475	0.021550	0.445874	0.165297	0.519227	0.270000	2.139189e+00	0.180000	3.342947e+02	0.200000	4.467607e-01	0.160000	0.380000	0.110000	0.200000	0.080000	0.230000	8.057749e+00	0.440000	0.310000	9.769051e-01	0.437771	0.104955	0.022138	0.417797	0.137608	0.499990	0.270000	2.117904e+00	0.000000	3.276752e+02	0.250000
3650000	0.260000	2.055310e+00	0.080000	2.501406e+02	0.220000	4.207433e-01	0.140000	0.390000	0.120000	0.260000	0.070000	0.260000	8.220527e+00	0.600000	0.260000	9.386001e-01	0.381614	0.091420	0.021526	0.445504	0.165151	0.519383	0.240000	2.117904e+00	0.670000	3.309684e+02	0.200000	4.467607e-01	0.120000	0.460000	0.090000	0.150000	0.030000	0.250000	8.138731e+00	0.520000	0.210000	9.671848e-01	0.438051	0.104858	0.022108	0.417439	0.137430	0.499617	0.240000	2.096830e+00	0.200000	3.309684e+02	0.260000
3655000	0.260000	2.055310e+00	0.010000	2.526545e+02	0.360000	4.249719e-01	0.120000	0.380000	0.060000	0.170000	0.060000	0.210000	7.977573e+00	0.480000	0.260000	9.575611e-01	0.381885	0.091329	0.021497	0.445055	0.164970	0.519625	0.240000	2.117904e+00	0.670000	3.309684e+02	0.240000	4.423153e-01	0.250000	0.410000	0.090000	0.250000	0.050000	0.260000	8.220527e+00	0.540000	0.310000	9.671848e-01	0.438401	0.104843	0.022076	0.417203	0.137251	0.499228	0.240000	2.096830e+00	0.200000	3.309684e+02	0.260000
3660000	0.260000	2.075966e+00	0.010000	2.526545e+02	0.360000	4.249719e-01	0.150000	0.420000	0.130000	0.160000	0.030000	0.270000	8.220527e+00	0.570000	0.250000	9.480332e-01	0.382507	0.091248	0.021470	0.444535	0.164756	0.519754	0.190000	2.096830e+00	0.670000	3.309684e+02	0.240000	4.423153e-01	0.170000	0.410000	0.110000	0.280000	0.050000	0.290000	8.470879e+00	0.510000	0.240000	9.575611e-01	0.438678	0.104899	0.022049	0.417156	0.137074	0.498679	0.300000	2.117904e+00	0.060000	3.342947e+02	0.260000
3665000	0.300000	2.096830e+00	0.700000	2.501406e+02	0.360000	4.249719e-01	0.110000	0.370000	0.100000	0.240000	0.080000	0.260000	8.303144e+00	0.650000	0.280000	9.480332e-01	0.382934	0.091148	0.021441	0.444041	0.164558	0.519880	0.190000	2.096830e+00	0.340000	3.276752e+02	0.260000	4.467607e-01	0.170000	0.420000	0.120000	0.170000	0.060000	0.240000	8.556013e+00	0.560000	0.190000	9.386001e-01	0.438653	0.104888	0.022022	0.417178	0.136891	0.498132	0.300000	2.117904e+00	0.060000	3.342947e+02	0.240000
3670000	0.300000	2.096830e+00	0.700000	2.501406e+02	0.240000	4.207433e-01	0.150000	0.410000	0.120000	0.130000	0.070000	0.290000	8.386592e+00	0.600000	0.210000	9.386001e-01	0.383538	0.091043	0.021412	0.443486	0.164345	0.520237	0.280000	2.117904e+00	0.340000	3.276752e+02	0.260000	4.467607e-01	0.160000	0.430000	0.140000	0.210000	0.050000	0.260000	8.905190e+00	0.570000	0.260000	9.386001e-01	0.439008	0.104914	0.021993	0.417026	0.136702	0.497531	0.230000	2.096830e+00	0.130000	3.376544e+02	0.240000
3675000	0.250000	2.075966e+00	0.280000	2.476516e+02	0.240000	4.207433e-01	0.150000	0.290000	0.130000	0.180000	0.040000	0.310000	8.303144e+00	0.560000	0.160000	9.200146e-01	0.384168	0.090928	0.021383	0.442917	0.164126	0.520478	0.280000	2.117904e+00	0.230000	3.309684e+02	0.260000	4.467607e-01	0.160000	0.370000	0.110000	0.180000	0.060000	0.190000	8.220527e+00	0.520000	0.300000	9.480332e-01	0.439373	0.104847	0.021965	0.416659	0.136519	0.497051	0.230000	2.096830e+00	0.130000	3.376544e+02	0.190000
3680000	0.250000	2.075966e+00	0.280000	2.476516e+02	0.240000	4.207433e-01	0.220000	0.460000	0.090000	0.220000	0.050000	0.160000	8.728855e+00	0.590000	0.180000	9.200146e-01	0.384708	0.090820	0.021354	0.442367	0.163909	0.520292	0.260000	2.139189e+00	0.230000	3.309684e+02	0.310000	4.512507e-01	0.150000	0.460000	0.140000	0.180000	0.060000	0.230000	8.556013e+00	0.550000	0.170000	9.292609e-01	0.439667	0.104763	0.021935	0.416284	0.136345	0.496612	0.210000	2.075966e+00	0.000000	3.410479e+02	0.190000
3685000	0.240000	2.055310e+00	0.280000	2.476516e+02	0.280000	4.249719e-01	0.110000	0.380000	0.090000	0.210000	0.010000	0.270000	8.642002e+00	0.460000	0.260000	9.292609e-01	0.385118	0.090937	0.021330	0.442238	0.163707	0.519869	0.260000	2.139189e+00	0.230000	3.309684e+02	0.310000	4.512507e-01	0.130000	0.290000	0.100000	0.210000	0.050000	0.290000	8.470879e+00	0.530000	0.220000	9.292609e-01	0.439649	0.104657	0.021905	0.415951	0.136177	0.496291	0.210000	2.075966e+00	0.000000	3.410479e+02	0.310000
3690000	0.240000	2.055310e+00	0.520000	2.451874e+02	0.280000	4.249719e-01	0.180000	0.390000	0.090000	0.180000	0.050000	0.170000	8.728855e+00	0.590000	0.200000	9.108603e-01	0.385374	0.091003	0.021304	0.442197	0.163516	0.519385	0.280000	2.160688e+00	0.300000	3.276752e+02	0.180000	4.467607e-01	0.110000	0.370000	0.120000	0.140000	0.040000	0.260000	8.642002e+00	0.540000	0.330000	9.386001e-01	0.439621	0.104529	0.021877	0.415566	0.136044	0.496591	0.310000	2.096830e+00	0.190000	3.444755e+02	0.310000
3695000	0.260000	2.075966e+00	0.520000	2.451874e+02	0.350000	4.292429e-01	0.140000	0.360000	0.120000	0.300000	0.040000	0.240000	8.470879e+00	0.480000	0.250000	8.928241e-01	0.385539	0.090948	0.021278	0.441893	0.163381	0.519475	0.280000	2.160688e+00	0.300000	3.276752e+02	0.180000	4.467607e-01	0.150000	0.440000	0.140000	0.190000	0.090000	0.210000	8.386592e+00	0.520000	0.190000	9.386001e-01	0.439882	0.104400	0.021848	0.415080	0.135881	0.497059	0.310000	2.096830e+00	0.190000	3.444755e+02	0.310000
3700000	0.260000	2.075966e+00	0.130000	2.476516e+02	0.350000	4.292429e-01	0.070000	0.310000	0.120000	0.130000	0.050000	0.250000	8.220527e+00	0.580000	0.280000	9.017971e-01	0.385901	0.091117	0.021275	0.441917	0.163245	0.519194	0.210000	2.139189e+00	0.250000	3.309684e+02	0.180000	4.467607e-01	0.130000	0.430000	0.090000	0.210000	0.060000	0.160000	8.303144e+00	0.490000	0.250000	9.386001e-01	0.440299	0.104275	0.021818	0.414562	0.135715	0.497304	0.230000	2.075966e+00	0.190000	3.444755e+02	0.240000
3705000	0.350000	2.096830e+00	0.130000	2.476516e+02	0.350000	4.292429e-01	0.150000	0.420000	0.080000	0.260000	0.130000	0.220000	8.470879e+00	0.610000	0.230000	9.017971e-01	0.386098	0.091160	0.021260	0.441884	0.163186	0.519139	0.290000	2.160688e+00	0.250000	3.309684e+02	0.330000	4.512507e-01	0.090000	0.360000	0.110000	0.160000	0.010000	0.280000	8.386592e+00	0.600000	0.210000	9.292609e-01	0.440904	0.104146	0.021787	0.414035	0.135536	0.497242	0.230000	2.075966e+00	0.270000	3.410479e+02	0.240000
3710000	0.280000	2.117904e+00	0.130000	2.476516e+02	0.290000	4.335569e-01	0.100000	0.380000	0.120000	0.150000	0.040000	0.200000	8.470879e+00	0.600000	0.170000	9.017971e-01	0.386345	0.091262	0.021271	0.441901	0.163194	0.519268	0.290000	2.160688e+00	0.250000	3.309684e+02	0.330000	4.512507e-01	0.140000	0.410000	0.080000	0.200000	0.050000	0.400000	8.303144e+00	0.570000	0.230000	9.108603e-01	0.441382	0.104011	0.021758	0.413503	0.135365	0.497666	0.310000	2.096830e+00	0.270000	3.410479e+02	0.230000
3715000	0.280000	2.117904e+00	0.100000	2.501406e+02	0.290000	4.335569e-01	0.160000	0.450000	0.150000	0.150000	0.060000	0.290000	8.220527e+00	0.560000	0.220000	8.839403e-01	0.386531	0.091280	0.021271	0.441850	0.163172	0.519368	0.290000	2.160688e+00	0.450000	3.276752e+02	0.240000	4.467607e-01	0.160000	0.440000	0.100000	0.240000	0.080000	0.270000	8.057749e+00	0.550000	0.310000	9.200146e-01	0.441699	0.103887	0.021729	0.413032	0.135187	0.498074	0.310000	2.096830e+00	0.390000	3.376544e+02	0.230000
3720000	0.220000	2.096830e+00	0.100000	2.501406e+02	0.230000	4.292429e-01	0.170000	0.360000	0.160000	0.230000	0.020000	0.260000	8.220527e+00	0.400000	0.310000	8.928241e-01	0.386948	0.091321	0.021253	0.441681	0.163020	0.519272	0.310000	2.182403e+00	0.450000	3.276752e+02	0.240000	4.467607e-01	0.120000	0.410000	0.080000	0.220000	0.060000	0.230000	8.057749e+00	0.530000	0.310000	9.386001e-01	0.441920	0.103762	0.021700	0.412514	0.135021	0.498379	0.240000	2.075966e+00	0.390000	3.376544e+02	0.230000
3725000	0.220000	2.096830e+00	0.100000	2.501406e+02	0.230000	4.292429e-01	0.110000	0.360000	0.090000	0.230000	0.080000	0.280000	8.470879e+00	0.590000	0.200000	8.928241e-01	0.387164	0.091412	0.021244	0.441665	0.162867	0.519044	0.310000	2.182403e+00	0.450000	3.276752e+02	0.320000	4.512507e-01	0.170000	0.370000	0.150000	0.250000	0.050000	0.190000	7.977573e+00	0.660000	0.230000	9.200146e-01	0.442363	0.103756	0.021677	0.412249	0.134884	0.498283	0.240000	2.075966e+00	0.390000	3.376544e+02	0.230000
3730000	0.240000	2.075966e+00	0.140000	2.526545e+02	0.260000	4.335569e-01	0.180000	0.410000	0.100000	0.240000	0.040000	0.300000	8.556013e+00	0.560000	0.300000	9.108603e-01	0.387436	0.091600	0.021333	0.441732	0.162989	0.519216	0.280000	2.204337e+00	0.130000	3.309684e+02	0.320000	4.512507e-01	0.100000	0.430000	0.180000	0.200000	0.040000	0.230000	7.741800e+00	0.500000	0.180000	9.200146e-01	0.442654	0.103992	0.021680	0.412378	0.134795	0.497976	0.350000	2.096830e+00	0.460000	3.342947e+02	0.230000
3735000	0.240000	2.075966e+00	0.140000	2.526545e+02	0.260000	4.335569e-01	0.140000	0.380000	0.120000	0.270000	0.060000	0.220000	8.470879e+00	0.500000	0.270000	9.200146e-01	0.387937	0.092030	0.021522	0.441924	0.163177	0.519410	0.280000	2.204337e+00	0.130000	3.309684e+02	0.320000	4.512507e-01	0.130000	0.390000	0.120000	0.270000	0.050000	0.350000	7.819607e+00	0.610000	0.160000	9.108603e-01	0.442994	0.104164	0.021677	0.412440	0.134727	0.497830	0.350000	2.096830e+00	0.460000	3.342947e+02	0.230000
3740000	0.280000	2.096830e+00	0.210000	2.551937e+02	0.260000	4.335569e-01	0.160000	0.390000	0.080000	0.200000	0.040000	0.240000	8.556013e+00	0.580000	0.300000	9.386001e-01	0.387898	0.092163	0.021662	0.442336	0.163762	0.519851	0.260000	2.226491e+00	0.000000	3.342947e+02	0.220000	4.467607e-01	0.190000	0.300000	0.080000	0.250000	0.080000	0.230000	7.664768e+00	0.530000	0.200000	8.928241e-01	0.442986	0.104104	0.021668	0.412342	0.134745	0.498068	0.310000	2.117904e+00	0.070000	3.376544e+02	0.300000
3745000	0.280000	2.096830e+00	0.210000	2.551937e+02	0.240000	4.292429e-01	0.140000	0.420000	0.100000	0.300000	0.050000	0.250000	8.470879e+00	0.480000	0.280000	9.480332e-01	0.388168	0.092289	0.021715	0.442429	0.163942	0.520114	0.220000	2.204337e+00	0.000000	3.342947e+02	0.220000	4.467607e-01	0.170000	0.420000	0.100000	0.140000	0.040000	0.220000	7.898195e+00	0.550000	0.280000	9.108603e-01	0.443253	0.104185	0.021653	0.412298	0.134631	0.498021	0.160000	2.096830e+00	0.070000	3.376544e+02	0.300000
3750000	0.230000	2.075966e+00	0.220000	2.577585e+02	0.240000	4.292429e-01	0.100000	0.460000	0.120000	0.170000	0.080000	0.290000	8.057749e+00	0.540000	0.250000	9.292609e-01	0.388351	0.092271	0.021708	0.442211	0.163831	0.520176	0.220000	2.204337e+00	0.000000	3.342947e+02	0.220000	4.467607e-01	0.110000	0.320000	0.140000	0.160000	0.040000	0.250000	7.977573e+00	0.680000	0.190000	9.017971e-01	0.443620	0.104618	0.021704	0.412586	0.134629	0.497849	0.160000	2.096830e+00	0.070000	3.376544e+02	0.240000
3755000	0.230000	2.075966e+00	0.220000	2.577585e+02	0.250000	4.249719e-01	0.130000	0.340000	0.130000	0.220000	0.060000	0.220000	7.977573e+00	0.560000	0.170000	9.108603e-01	0.388461	0.092184	0.021681	0.441860	0.163687	0.520465	0.230000	2.182403e+00	0.010000	3.376544e+02	0.310000	4.512507e-01	0.150000	0.460000	0.120000	0.140000	0.040000	0.240000	7.741800e+00	0.510000	0.180000	8.839403e-01	0.443945	0.105056	0.021714	0.413007	0.134515	0.497381	0.300000	2.117904e+00	0.220000	3.410479e+02	0.240000
3760000	0.230000	2.055310e+00	0.220000	2.577585e+02	0.250000	4.249719e-01	0.130000	0.390000	0.080000	0.220000	0.050000	0.280000	7.977573e+00	0.520000	0.260000	9.200146e-01	0.388917	0.092130	0.021655	0.441411	0.163523	0.520699	0.230000	2.182403e+00	0.010000	3.376544e+02	0.310000	4.512507e-01	0.110000	0.370000	0.150000	0.260000	0.010000	0.330000	8.057749e+00	0.540000	0.270000	8.928241e-01	0.443949	0.105243	0.021698	0.413337	0.134394	0.496915	0.300000	2.117904e+00	0.220000	3.410479e+02	0.240000
3765000	0.230000	2.055310e+00	0.640000	2.551937e+02	0.250000	4.249719e-01	0.220000	0.340000	0.150000	0.190000	0.050000	0.300000	7.819607e+00	0.590000	0.280000	9.200146e-01	0.389367	0.092096	0.021631	0.441059	0.163353	0.520723	0.280000	2.204337e+00	0.200000	3.410479e+02	0.310000	4.512507e-01	0.150000	0.380000	0.120000	0.220000	0.060000	0.400000	7.664768e+00	0.600000	0.290000	8.928241e-01	0.443889	0.105324	0.021697	0.413595	0.134413	0.496696	0.250000	2.096830e+00	0.190000	3.444755e+02	0.230000
3770000	0.310000	2.075966e+00	0.640000	2.551937e+02	0.370000	4.292429e-01	0.140000	0.460000	0.130000	0.190000	0.080000	0.210000	7.819607e+00	0.530000	0.160000	9.200146e-01	0.389917	0.092046	0.021610	0.440653	0.163187	0.521024	0.280000	2.204337e+00	0.200000	3.410479e+02	0.280000	4.557858e-01	0.180000	0.430000	0.070000	0.230000	0.080000	0.320000	7.290953e+00	0.530000	0.260000	8.928241e-01	0.443756	0.105228	0.021672	0.413448	0.134356	0.496765	0.250000	2.096830e+00	0.190000	3.444755e+02	0.230000
3775000	0.340000	2.096830e+00	0.640000	2.551937e+02	0.370000	4.292429e-01	0.170000	0.450000	0.180000	0.210000	0.020000	0.190000	8.386592e+00	0.520000	0.350000	9.386001e-01	0.390331	0.092010	0.021597	0.440351	0.163032	0.521131	0.260000	2.226491e+00	0.200000	3.410479e+02	0.280000	4.557858e-01	0.150000	0.430000	0.080000	0.190000	0.040000	0.260000	7.664768e+00	0.570000	0.340000	9.017971e-01	0.443623	0.105193	0.021647	0.413506	0.134222	0.496418	0.210000	2.075966e+00	0.190000	3.444755e+02	0.230000
3780000	0.340000	2.096830e+00	0.380000	2.526545e+02	0.250000	4.249719e-01	0.150000	0.350000	0.170000	0.150000	0.070000	0.210000	8.138731e+00	0.520000	0.200000	9.292609e-01	0.390480	0.091948	0.021571	0.440035	0.162866	0.521062	0.260000	2.226491e+00	0.320000	3.376544e+02	0.280000	4.603665e-01	0.110000	0.430000	0.050000	0.120000	0.060000	0.220000	7.977573e+00	0.620000	0.230000	9.017971e-01	0.443884	0.105421	0.021619	0.413683	0.134052	0.495884	0.210000	2.075966e+00	0.200000	3.479375e+02	0.220000
3785000	0.230000	2.075966e+00	0.380000	2.526545e+02	0.250000	4.249719e-01	0.150000	0.430000	0.100000	0.220000	0.050000	0.280000	8.386592e+00	0.550000	0.240000	9.108603e-01	0.390976	0.091862	0.021546	0.439561	0.162666	0.521013	0.240000	2.204337e+00	0.320000	3.376544e+02	0.280000	4.603665e-01	0.150000	0.270000	0.090000	0.200000	0.040000	0.320000	7.898195e+00	0.500000	0.350000	9.017971e-01	0.444034	0.105382	0.021592	0.413479	0.133878	0.495341	0.150000	2.055310e+00	0.200000	3.479375e+02	0.220000
3790000	0.230000	2.075966e+00	0.200000	2.551937e+02	0.250000	4.249719e-01	0.120000	0.350000	0.180000	0.250000	0.040000	0.200000	7.977573e+00	0.450000	0.320000	9.200146e-01	0.391571	0.091773	0.021518	0.439073	0.162460	0.521137	0.240000	2.204337e+00	0.320000	3.376544e+02	0.300000	4.649933e-01	0.140000	0.420000	0.090000	0.230000	0.070000	0.340000	7.819607e+00	0.540000	0.240000	8.928241e-01	0.444326	0.105334	0.021565	0.413242	0.133701	0.494743	0.150000	2.055310e+00	0.000000	3.514344e+02	0.200000
3795000	0.310000	2.096830e+00	0.200000	2.551937e+02	0.370000	4.292429e-01	0.190000	0.390000	0.080000	0.210000	0.050000	0.220000	7.898195e+00	0.540000	0.210000	9.200146e-01	0.391797	0.091698	0.021490	0.438717	0.162261	0.520861	0.290000	2.226491e+00	0.160000	3.410479e+02	0.300000	4.649933e-01	0.160000	0.510000	0.090000	0.210000	0.060000	0.280000	7.819607e+00	0.570000	0.300000	8.928241e-01	0.444798	0.105240	0.021537	0.412831	0.133522	0.494193	0.250000	2.034859e+00	0.000000	3.514344e+02	0.200000
3800000	0.310000	2.096830e+00	0.200000	2.551937e+02	0.370000	4.292429e-01	0.150000	0.490000	0.110000	0.260000	0.100000	0.190000	8.057749e+00	0.560000	0.250000	9.017971e-01	0.391538	0.091595	0.021465	0.438607	0.162175	0.520816	0.230000	2.204337e+00	0.160000	3.410479e+02	0.210000	4.603665e-01	0.120000	0.430000	0.130000	0.180000	0.040000	0.290000	7.898195e+00	0.550000	0.210000	8.839403e-01	0.445295	0.105148	0.021509	0.412370	0.133354	0.493921	0.250000	2.034859e+00	0.000000	3.514344e+02	0.200000
3805000	0.280000	2.117904e+00	0.540000	2.526545e+02	0.270000	4.335569e-01	0.130000	0.480000	0.060000	0.200000	0.030000	0.360000	8.138731e+00	0.500000	0.250000	8.928241e-01	0.391146	0.091494	0.021450	0.438893	0.162541	0.521113	0.230000	2.204337e+00	0.560000	3.376544e+02	0.210000	4.603665e-01	0.090000	0.400000	0.070000	0.170000	0.050000	0.310000	7.898195e+00	0.610000	0.290000	8.839403e-01	0.445678	0.105023	0.021481	0.411888	0.133211	0.494267	0.170000	2.014612e+00	0.140000	3.549664e+02	0.270000
3810000	0.280000	2.117904e+00	0.540000	2.526545e+02	0.270000	4.335569e-01	0.140000	0.430000	0.120000	0.200000	0.050000	0.230000	8.057749e+00	0.460000	0.250000	8.751450e-01	0.390725	0.091409	0.021444	0.439334	0.163199	0.521567	0.320000	2.226491e+00	0.560000	3.376544e+02	0.210000	4.603665e-01	0.120000	0.490000	0.120000	0.230000	0.030000	0.240000	7.664768e+00	0.520000	0.260000	9.017971e-01	0.445519	0.104925	0.021456	0.411750	0.133108	0.494151	0.280000	2.034859e+00	0.140000	3.549664e+02	0.270000
3815000	0.210000	2.096830e+00	0.610000	2.501406e+02	0.270000	4.379142e-01	0.170000	0.440000	0.100000	0.180000	0.050000	0.180000	8.220527e+00	0.540000	0.240000	8.664371e-01	0.390371	0.091350	0.021444	0.439628	0.163517	0.521777	0.320000	2.226491e+00	0.560000	3.376544e+02	0.210000	4.557858e-01	0.130000	0.440000	0.140000	0.200000	0.050000	0.290000	7.438240e+00	0.600000	0.300000	9.108603e-01	0.445799	0.104884	0.021432	0.411512	0.132962	0.493978	0.280000	2.034859e+00	0.330000	3.514344e+02	0.270000
3820000	0.210000	2.096830e+00	0.610000	2.501406e+02	0.270000	4.379142e-01	0.160000	0.420000	0.090000	0.260000	0.030000	0.270000	8.470879e+00	0.500000	0.280000	8.839403e-01	0.390323	0.091339	0.021429	0.439576	0.163402	0.521644	0.260000	2.248867e+00	0.250000	3.410479e+02	0.210000	4.557858e-01	0.170000	0.400000	0.200000	0.240000	0.050000	0.280000	8.138731e+00	0.470000	0.180000	8.928241e-01	0.445734	0.104818	0.021408	0.411430	0.132853	0.493891	0.250000	2.014612e+00	0.330000	3.514344e+02	0.290000
3825000	0.240000	2.075966e+00	0.610000	2.501406e+02	0.270000	4.379142e-01	0.130000	0.320000	0.130000	0.260000	0.070000	0.220000	8.057749e+00	0.560000	0.260000	8.928241e-01	0.390295	0.091265	0.021406	0.439296	0.163297	0.521757	0.260000	2.248867e+00	0.250000	3.410479e+02	0.210000	4.557858e-01	0.140000	0.460000	0.080000	0.230000	0.030000	0.340000	8.220527e+00	0.440000	0.280000	8.928241e-01	0.445601	0.104682	0.021381	0.411048	0.132705	0.494007	0.250000	2.014612e+00	0.230000	3.549664e+02	0.290000
3830000	0.240000	2.075966e+00	0.050000	2.526545e+02	0.210000	4.335569e-01	0.130000	0.440000	0.070000	0.200000	0.060000	0.220000	8.138731e+00	0.490000	0.190000	8.928241e-01	0.390174	0.091177	0.021380	0.439042	0.163133	0.521618	0.230000	2.226491e+00	0.720000	3.376544e+02	0.290000	4.603665e-01	0.200000	0.380000	0.110000	0.270000	0.050000	0.220000	8.220527e+00	0.480000	0.290000	9.108603e-01	0.445149	0.104555	0.021354	0.411067	0.132712	0.494021	0.210000	1.994566e+00	0.230000	3.549664e+02	0.280000
3835000	0.270000	2.096830e+00	0.050000	2.526545e+02	0.210000	4.335569e-01	0.150000	0.460000	0.120000	0.270000	0.030000	0.200000	7.819607e+00	0.600000	0.210000	8.839403e-01	0.389953	0.091066	0.021353	0.438610	0.162962	0.521898	0.230000	2.226491e+00	0.720000	3.376544e+02	0.290000	4.603665e-01	0.190000	0.440000	0.080000	0.200000	0.080000	0.250000	8.138731e+00	0.610000	0.250000	9.017971e-01	0.444709	0.104463	0.021332	0.411370	0.132875	0.494044	0.240000	1.974720e+00	0.230000	3.549664e+02	0.280000
3840000	0.270000	2.117904e+00	0.620000	2.501406e+02	0.340000	4.379142e-01	0.230000	0.430000	0.110000	0.170000	0.040000	0.290000	8.220527e+00	0.460000	0.250000	8.839403e-01	0.390013	0.090969	0.021327	0.438238	0.162826	0.522163	0.310000	2.248867e+00	0.720000	3.376544e+02	0.270000	4.649933e-01	0.110000	0.390000	0.120000	0.230000	0.000000	0.230000	8.220527e+00	0.590000	0.200000	8.839403e-01	0.444630	0.104381	0.021315	0.411265	0.132902	0.494319	0.240000	1.974720e+00	0.080000	3.585338e+02	0.280000
3845000	0.270000	2.117904e+00	0.620000	2.501406e+02	0.340000	4.379142e-01	0.130000	0.450000	0.090000	0.210000	0.070000	0.250000	8.138731e+00	0.450000	0.350000	8.928241e-01	0.390522	0.090862	0.021300	0.437684	0.162625	0.522339	0.310000	2.248867e+00	0.260000	3.342947e+02	0.270000	4.649933e-01	0.190000	0.390000	0.110000	0.240000	0.040000	0.270000	7.819607e+00	0.570000	0.250000	8.751450e-01	0.444745	0.104301	0.021298	0.411082	0.132852	0.494615	0.260000	1.994566e+00	0.080000	3.585338e+02	0.240000
3850000	0.230000	2.096830e+00	0.620000	2.501406e+02	0.340000	4.379142e-01	0.170000	0.400000	0.090000	0.200000	0.060000	0.330000	8.220527e+00	0.510000	0.300000	8.928241e-01	0.390582	0.090758	0.021273	0.437228	0.162459	0.522637	0.310000	2.248867e+00	0.260000	3.342947e+02	0.270000	4.649933e-01	0.100000	0.400000	0.100000	0.200000	0.060000	0.230000	7.438240e+00	0.600000	0.230000	8.578159e-01	0.444403	0.104216	0.021274	0.411274	0.132794	0.494393	0.260000	1.994566e+00	0.260000	3.549664e+02	0.240000
3855000	0.230000	2.096830e+00	0.320000	2.476516e+02	0.290000	4.423153e-01	0.210000	0.390000	0.190000	0.120000	0.010000	0.260000	8.470879e+00	0.630000	0.230000	8.928241e-01	0.391046	0.090676	0.021247	0.436780	0.162301	0.522966	0.270000	2.271469e+00	0.260000	3.342947e+02	0.210000	4.603665e-01	0.170000	0.400000	0.110000	0.270000	0.050000	0.240000	7.512996e+00	0.580000	0.270000	8.751450e-01	0.444039	0.104169	0.021246	0.411734	0.132643	0.493834	0.290000	2.014612e+00	0.260000	3.549664e+02	0.380000
3860000	0.200000	2.075966e+00	0.320000	2.476516e+02	0.290000	4.423153e-01	0.210000	0.510000	0.080000	0.180000	0.080000	0.270000	8.556013e+00	0.490000	0.200000	8.839403e-01	0.391038	0.090629	0.021230	0.436589	0.162154	0.522902	0.270000	2.271469e+00	0.100000	3.376544e+02	0.210000	4.603665e-01	0.140000	0.400000	0.110000	0.190000	0.050000	0.290000	7.977573e+00	0.540000	0.250000	8.664371e-01	0.443802	0.104190	0.021220	0.412160	0.132496	0.493229	0.290000	2.014612e+00	0.250000	3.585338e+02	0.380000
3865000	0.200000	2.075966e+00	0.320000	2.476516e+02	0.290000	4.423153e-01	0.120000	0.390000	0.090000	0.240000	0.050000	0.200000	8.303144e+00	0.570000	0.180000	8.839403e-01	0.391070	0.090569	0.021204	0.436334	0.161974	0.522679	0.200000	2.248867e+00	0.100000	3.376544e+02	0.190000	4.557858e-01	0.190000	0.480000	0.110000	0.180000	0.020000	0.220000	8.057749e+00	0.650000	0.260000	8.839403e-01	0.444003	0.104429	0.021198	0.412443	0.132333	0.492701	0.270000	2.034859e+00	0.250000	3.585338e+02	0.380000
3870000	0.290000	2.096830e+00	0.000000	2.501406e+02	0.250000	4.379142e-01	0.200000	0.420000	0.060000	0.170000	0.020000	0.220000	8.057749e+00	0.460000	0.250000	8.839403e-01	0.391014	0.090494	0.021182	0.436184	0.161828	0.522542	0.170000	2.226491e+00	0.040000	3.410479e+02	0.190000	4.557858e-01	0.200000	0.460000	0.130000	0.230000	0.070000	0.240000	8.138731e+00	0.560000	0.220000	8.839403e-01	0.443906	0.104541	0.021178	0.412851	0.132226	0.492198	0.270000	2.034859e+00	0.250000	3.585338e+02	0.280000
3875000	0.260000	2.117904e+00	0.000000	2.501406e+02	0.250000	4.379142e-01	0.190000	0.450000	0.130000	0.260000	0.010000	0.220000	7.977573e+00	0.570000	0.280000	8.928241e-01	0.391336	0.090505	0.021174	0.435968	0.161745	0.522716	0.170000	2.226491e+00	0.040000	3.410479e+02	0.190000	4.557858e-01	0.150000	0.340000	0.120000	0.210000	0.080000	0.290000	8.138731e+00	0.510000	0.220000	8.839403e-01	0.443875	0.104695	0.021157	0.413284	0.132080	0.491652	0.200000	2.014612e+00	0.310000	3.549664e+02	0.280000
3880000	0.260000	2.117904e+00	0.000000	2.526545e+02	0.220000	4.335569e-01	0.170000	0.380000	0.110000	0.260000	0.050000	0.290000	8.220527e+00	0.620000	0.220000	8.751450e-01	0.391738	0.090896	0.021156	0.436211	0.161565	0.522190	0.190000	2.204337e+00	0.040000	3.410479e+02	0.290000	4.603665e-01	0.180000	0.390000	0.140000	0.170000	0.030000	0.270000	8.556013e+00	0.560000	0.240000	8.751450e-01	0.444070	0.104979	0.021140	0.413606	0.131940	0.491116	0.200000	2.014612e+00	0.310000	3.549664e+02	0.280000
3885000	0.230000	2.096830e+00	0.000000	2.526545e+02	0.220000	4.335569e-01	0.110000	0.400000	0.100000	0.170000	0.030000	0.260000	8.057749e+00	0.570000	0.280000	8.839403e-01	0.392053	0.090951	0.021130	0.436099	0.161361	0.521783	0.190000	2.204337e+00	0.000000	3.444755e+02	0.290000	4.603665e-01	0.140000	0.410000	0.090000	0.290000	0.050000	0.210000	8.138731e+00	0.540000	0.300000	8.751450e-01	0.444243	0.105088	0.021121	0.413707	0.131800	0.490681	0.250000	1.994566e+00	0.300000	3.514344e+02	0.190000
3890000	0.230000	2.096830e+00	0.000000	2.526545e+02	0.260000	4.379142e-01	0.140000	0.500000	0.140000	0.190000	0.030000	0.280000	7.977573e+00	0.550000	0.250000	8.664371e-01	0.392500	0.090938	0.021110	0.435866	0.161184	0.521562	0.270000	2.226491e+00	0.000000	3.444755e+02	0.210000	4.557858e-01	0.140000	0.380000	0.080000	0.140000	0.040000	0.220000	8.386592e+00	0.450000	0.350000	8.928241e-01	0.443988	0.105019	0.021097	0.413781	0.131717	0.490455	0.250000	1.994566e+00	0.300000	3.514344e+02	0.190000
3895000	0.270000	2.117904e+00	0.000000	2.551937e+02	0.260000	4.379142e-01	0.120000	0.420000	0.120000	0.180000	0.020000	0.200000	7.819607e+00	0.570000	0.290000	8.839403e-01	0.392977	0.090915	0.021091	0.435543	0.161041	0.521825	0.270000	2.226491e+00	0.070000	3.479375e+02	0.210000	4.557858e-01	0.210000	0.390000	0.090000	0.280000	0.050000	0.200000	8.386592e+00	0.600000	0.240000	8.839403e-01	0.443786	0.104961	0.021076	0.413892	0.131643	0.490287	0.300000	2.014612e+00	0.300000	3.514344e+02	0.220000
3900000	0.270000	2.117904e+00	0.000000	2.551937e+02	0.260000	4.379142e-01	0.160000	0.400000	0.120000	0.160000	0.050000	0.330000	7.898195e+00	0.560000	0.270000	8.928241e-01	0.393176	0.090902	0.021065	0.435296	0.160847	0.521319	0.260000	2.248867e+00	0.070000	3.479375e+02	0.210000	4.557858e-01	0.130000	0.400000	0.100000	0.190000	0.030000	0.280000	8.303144e+00	0.550000	0.240000	8.664371e-01	0.443505	0.104931	0.021067	0.414191	0.131728	0.490194	0.300000	2.014612e+00	0.280000	3.479375e+02	0.220000
3905000	0.200000	2.096830e+00	0.130000	2.577585e+02	0.320000	4.423153e-01	0.150000	0.340000	0.150000	0.200000	0.090000	0.210000	8.220527e+00	0.630000	0.260000	9.108603e-01	0.393468	0.090851	0.021037	0.435005	0.160638	0.520764	0.310000	2.271469e+00	0.070000	3.479375e+02	0.260000	4.603665e-01	0.220000	0.440000	0.120000	0.300000	0.040000	0.330000	8.556013e+00	0.480000	0.230000	8.664371e-01	0.443772	0.105075	0.021099	0.414313	0.131794	0.490245	0.260000	2.034859e+00	0.280000	3.479375e+02	0.240000
3910000	0.200000	2.096830e+00	0.130000	2.577585e+02	0.320000	4.423153e-01	0.090000	0.410000	0.110000	0.190000	0.060000	0.230000	8.138731e+00	0.610000	0.230000	9.108603e-01	0.393958	0.090830	0.021013	0.434677	0.160443	0.520332	0.310000	2.271469e+00	0.230000	3.514344e+02	0.260000	4.603665e-01	0.180000	0.450000	0.130000	0.260000	0.050000	0.200000	8.220527e+00	0.540000	0.240000	8.578159e-01	0.443859	0.105218	0.021156	0.414593	0.132006	0.490294	0.260000	2.034859e+00	0.410000	3.444755e+02	0.240000
3915000	0.230000	2.075966e+00	0.130000	2.577585e+02	0.320000	4.423153e-01	0.160000	0.320000	0.120000	0.180000	0.050000	0.240000	8.057749e+00	0.520000	0.280000	9.200146e-01	0.394516	0.090754	0.020987	0.434217	0.160259	0.520437	0.290000	2.294298e+00	0.230000	3.514344e+02	0.260000	4.603665e-01	0.180000	0.430000	0.060000	0.250000	0.030000	0.190000	7.819607e+00	0.530000	0.230000	8.492805e-01	0.444156	0.105322	0.021176	0.414542	0.132036	0.490503	0.260000	2.055310e+00	0.410000	3.444755e+02	0.240000
3920000	0.230000	2.075966e+00	0.180000	2.603490e+02	0.210000	4.379142e-01	0.170000	0.340000	0.080000	0.260000	0.020000	0.150000	7.898195e+00	0.540000	0.280000	9.386001e-01	0.394856	0.090681	0.020968	0.433814	0.160126	0.520811	0.290000	2.294298e+00	0.360000	3.479375e+02	0.270000	4.649933e-01	0.110000	0.470000	0.100000	0.240000	0.040000	0.280000	8.220527e+00	0.610000	0.250000	8.492805e-01	0.444066	0.105343	0.021165	0.414717	0.132017	0.490295	0.260000	2.055310e+00	0.410000	3.444755e+02	0.280000
3925000	0.380000	2.096830e+00	0.180000	2.603490e+02	0.210000	4.379142e-01	0.110000	0.490000	0.090000	0.240000	0.060000	0.340000	8.138731e+00	0.630000	0.200000	9.292609e-01	0.395243	0.090675	0.020953	0.433552	0.160028	0.520941	0.260000	2.317356e+00	0.360000	3.479375e+02	0.270000	4.649933e-01	0.130000	0.490000	0.080000	0.160000	0.050000	0.220000	8.303144e+00	0.720000	0.330000	8.664371e-01	0.444053	0.105313	0.021138	0.414644	0.131874	0.489848	0.240000	2.034859e+00	0.120000	3.479375e+02	0.280000
3930000	0.380000	2.096830e+00	0.000000	2.629655e+02	0.270000	4.423153e-01	0.210000	0.390000	0.170000	0.230000	0.050000	0.270000	8.556013e+00	0.450000	0.240000	9.108603e-01	0.395188	0.090688	0.020968	0.433656	0.160140	0.521107	0.260000	2.317356e+00	0.440000	3.444755e+02	0.310000	4.696666e-01	0.200000	0.370000	0.090000	0.200000	0.040000	0.190000	8.470879e+00	0.460000	0.310000	8.839403e-01	0.444397	0.105200	0.021112	0.414179	0.131710	0.489667	0.240000	2.034859e+00	0.120000	3.479375e+02	0.220000
3935000	0.240000	2.075966e+00	0.000000	2.629655e+02	0.270000	4.423153e-01	0.200000	0.390000	0.100000	0.240000	0.060000	0.290000	8.303144e+00	0.600000	0.240000	9.017971e-01	0.395473	0.090728	0.020962	0.433546	0.160101	0.521185	0.250000	2.294298e+00	0.440000	3.444755e+02	0.310000	4.696666e-01	0.190000	0.450000	0.080000	0.190000	0.100000	0.210000	8.138731e+00	0.540000	0.300000	8.928241e-01	0.444658	0.105080	0.021085	0.413768	0.131542	0.489548	0.280000	2.055310e+00	0.450000	3.444755e+02	0.220000
3940000	0.290000	2.096830e+00	0.020000	2.656084e+02	0.270000	4.423153e-01	0.140000	0.440000	0.080000	0.150000	0.040000	0.260000	8.728855e+00	0.610000	0.260000	9.017971e-01	0.395850	0.090826	0.020936	0.433476	0.159908	0.520636	0.250000	2.294298e+00	0.440000	3.444755e+02	0.310000	4.696666e-01	0.130000	0.490000	0.110000	0.130000	0.020000	0.220000	8.220527e+00	0.510000	0.250000	8.928241e-01	0.444925	0.104962	0.021058	0.413322	0.131385	0.489633	0.240000	2.034859e+00	0.450000	3.444755e+02	0.220000
3945000	0.290000	2.096830e+00	0.020000	2.656084e+02	0.210000	4.379142e-01	0.130000	0.330000	0.100000	0.210000	0.040000	0.210000	8.303144e+00	0.560000	0.260000	9.108603e-01	0.396403	0.090802	0.020911	0.433138	0.159707	0.520255	0.240000	2.271469e+00	0.110000	3.479375e+02	0.250000	4.649933e-01	0.220000	0.530000	0.140000	0.260000	0.030000	0.210000	7.977573e+00	0.510000	0.260000	9.017971e-01	0.445104	0.104867	0.021030	0.412987	0.131238	0.489580	0.240000	2.034859e+00	0.120000	3.479375e+02	0.350000
3950000	0.230000	2.075966e+00	0.020000	2.656084e+02	0.210000	4.379142e-01	0.170000	0.420000	0.060000	0.230000	0.020000	0.190000	8.138731e+00	0.540000	0.290000	9.108603e-01	0.396585	0.090788	0.020885	0.432996	0.159522	0.519731	0.240000	2.271469e+00	0.110000	3.479375e+02	0.250000	4.649933e-01	0.200000	0.390000	0.090000	0.210000	0.050000	0.260000	8.386592e+00	0.540000	0.310000	9.200146e-01	0.444978	0.104783	0.021005	0.412761	0.131098	0.489260	0.250000	2.014612e+00	0.120000	3.479375e+02	0.350000
3955000	0.230000	2.075966e+00	0.260000	2.629655e+02	0.200000	4.335569e-01	0.170000	0.400000	0.170000	0.220000	0.040000	0.270000	8.138731e+00	0.520000	0.300000	9.108603e-01	0.396987	0.090790	0.020860	0.432726	0.159322	0.519393	0.240000	2.248867e+00	0.300000	3.444755e+02	0.290000	4.696666e-01	0.190000	0.430000	0.120000	0.240000	0.060000	0.190000	8.138731e+00	0.570000	0.280000	9.200146e-01	0.444815	0.104680	0.020981	0.412503	0.131014	0.489334	0.250000	2.014612e+00	0.290000	3.444755e+02	0.250000
3960000	0.270000	2.096830e+00	0.260000	2.629655e+02	0.200000	4.335569e-01	0.200000	0.440000	0.080000	0.190000	0.060000	0.260000	8.138731e+00	0.500000	0.200000	9.017971e-01	0.397392	0.090695	0.020835	0.432275	0.159128	0.519305	0.240000	2.248867e+00	0.300000	3.444755e+02	0.290000	4.696666e-01	0.140000	0.390000	0.070000	0.200000	0.050000	0.210000	8.138731e+00	0.440000	0.250000	9.108603e-01	0.444546	0.104563	0.020955	0.412236	0.130900	0.489336	0.260000	2.034859e+00	0.290000	3.444755e+02	0.250000
3965000	0.270000	2.096830e+00	0.650000	2.603490e+02	0.200000	4.335569e-01	0.180000	0.530000	0.070000	0.180000	0.090000	0.340000	8.057749e+00	0.500000	0.260000	9.017971e-01	0.397796	0.090640	0.020808	0.431875	0.158934	0.519039	0.310000	2.271469e+00	0.300000	3.444755e+02	0.290000	4.696666e-01	0.160000	0.390000	0.130000	0.190000	0.030000	0.320000	8.057749e+00	0.600000	0.270000	9.108603e-01	0.444050	0.104441	0.020933	0.412522	0.131128	0.489458	0.210000	2.014612e+00	0.290000	3.444755e+02	0.250000
3970000	0.190000	2.075966e+00	0.650000	2.603490e+02	0.210000	4.292429e-01	0.120000	0.340000	0.120000	0.200000	0.050000	0.290000	8.138731e+00	0.540000	0.200000	8.928241e-01	0.398149	0.090563	0.020782	0.431478	0.158748	0.519031	0.270000	2.294298e+00	0.390000	3.410479e+02	0.210000	4.649933e-01	0.110000	0.450000	0.070000	0.170000	0.060000	0.280000	8.386592e+00	0.540000	0.230000	8.928241e-01	0.443650	0.104326	0.020913	0.412504	0.131267	0.489793	0.210000	2.014612e+00	0.230000	3.479375e+02	0.300000
[truncated: 5,206 more rows]
[truncated: 40 more columns]
