# Supplementary material for: Revisiting a long‐overlooked skull: Implications for the distribution of Dinodontosaurus brevirostris (Kannemeyeriiformes) in the Brazilian Triassic
Source: Anat Rec (Hoboken). 2025 Sep 29;309(7):1749–65. doi: 10.1002/ar.70056 (PMC13251750; doi:10.1002/ar.70056)
Supplement: Supplementary file 2 — Data S2. Supporting Information. [file AR-309-1749-s002.zip › Supplementary Material/phylogenetic analyses/results/Bayesian/BI_all_taxa/all_taxa_MRCTree.t.tstat]

[ID: 3577646095]
ID	#obs	Probability(=s)	Stddev(s)	Min(s)	Max(s)	Nruns
122		60004	1.000000e+00	0.000000e+00	1.000000e+00	1.000000e+00	4
123		60004	1.000000e+00	0.000000e+00	1.000000e+00	1.000000e+00	4
124		60003	9.999833e-01	3.333111e-05	9.999333e-01	1.000000e+00	4
125		60000	9.999333e-01	9.427462e-05	9.998000e-01	1.000000e+00	4
126		59956	9.992001e-01	5.442948e-05	9.991334e-01	9.992667e-01	4
127		59917	9.985501e-01	2.999800e-04	9.982001e-01	9.988001e-01	4
128		59883	9.979835e-01	3.824615e-04	9.974668e-01	9.983334e-01	4
129		59726	9.953670e-01	5.062234e-04	9.946670e-01	9.958669e-01	4
130		59692	9.948003e-01	1.784590e-03	9.922672e-01	9.964002e-01	4
131		59664	9.943337e-01	1.042719e-03	9.931338e-01	9.956670e-01	4
132		59659	9.942504e-01	1.058755e-03	9.926672e-01	9.948670e-01	4
133		59635	9.938504e-01	4.434416e-04	9.934671e-01	9.944670e-01	4
134		59590	9.931005e-01	1.716471e-03	9.917339e-01	9.956003e-01	4
135		59570	9.927671e-01	3.245065e-03	9.894007e-01	9.966669e-01	4
136		59340	9.889341e-01	1.025530e-03	9.878675e-01	9.903340e-01	4
137		59331	9.887841e-01	1.952171e-03	9.862676e-01	9.910006e-01	4
138		59284	9.880008e-01	2.125539e-03	9.863342e-01	9.910006e-01	4
139		59247	9.873842e-01	1.182981e-03	9.860676e-01	9.886008e-01	4
140		58996	9.832011e-01	1.347611e-03	9.816012e-01	9.845344e-01	4
141		58931	9.821179e-01	1.758144e-03	9.803346e-01	9.841344e-01	4
142		58901	9.816179e-01	1.189225e-03	9.799347e-01	9.827345e-01	4
143		58899	9.815846e-01	1.692901e-03	9.796680e-01	9.834011e-01	4
144		58569	9.760849e-01	1.723254e-03	9.749350e-01	9.786014e-01	4
145		58452	9.741351e-01	1.979019e-03	9.724685e-01	9.770015e-01	4
146		58255	9.708519e-01	1.714637e-03	9.692687e-01	9.727352e-01	4
147		58079	9.679188e-01	1.448658e-03	9.665356e-01	9.695354e-01	4
148		57825	9.636858e-01	2.904400e-03	9.600027e-01	9.668022e-01	4
149		57559	9.592527e-01	1.631410e-03	9.571362e-01	9.610026e-01	4
150		57169	9.527531e-01	5.258680e-03	9.484701e-01	9.599360e-01	4
151		56756	9.458703e-01	3.002515e-03	9.418039e-01	9.486701e-01	4
152		56556	9.425372e-01	5.734501e-04	9.418039e-01	9.431371e-01	4
153		56329	9.387541e-01	1.502860e-03	9.368042e-01	9.399373e-01	4
154		56167	9.360543e-01	3.290632e-02	8.918739e-01	9.658023e-01	4
155		55863	9.309879e-01	1.807873e-02	9.042064e-01	9.437371e-01	4
156		55675	9.278548e-01	3.186043e-03	9.232051e-01	9.302713e-01	4
157		55435	9.238551e-01	3.046289e-03	9.216719e-01	9.282714e-01	4
158		55219	9.202553e-01	2.072830e-02	8.982068e-01	9.436038e-01	4
159		54788	9.130725e-01	1.981853e-02	8.912739e-01	9.370709e-01	4
160		54666	9.110393e-01	4.789021e-03	9.060063e-01	9.160056e-01	4
161		53956	8.992067e-01	2.801400e-03	8.962736e-01	9.020732e-01	4
162		53018	8.835744e-01	2.925300e-03	8.800747e-01	8.866742e-01	4
163		52087	8.680588e-01	5.624537e-03	8.611426e-01	8.744750e-01	4
164		51655	8.608593e-01	1.154269e-02	8.464769e-01	8.747417e-01	4
165		51576	8.595427e-01	8.140619e-03	8.534098e-01	8.715419e-01	4
166		50734	8.455103e-01	5.737987e-03	8.377442e-01	8.513432e-01	4
167		50609	8.434271e-01	3.498268e-02	7.976802e-01	8.726752e-01	4
168		50459	8.409273e-01	2.081438e-03	8.390774e-01	8.438771e-01	4
169		50285	8.380275e-01	5.741052e-03	8.305446e-01	8.432771e-01	4
170		49468	8.244117e-01	4.812625e-03	8.206120e-01	8.308779e-01	4
171		49446	8.240451e-01	7.361172e-03	8.177455e-01	8.330778e-01	4
172		49444	8.240117e-01	2.032925e-03	8.212119e-01	8.260783e-01	4
173		47812	7.968135e-01	3.527853e-03	7.928138e-01	7.998133e-01	4
174		47097	7.848977e-01	1.694229e-02	7.664156e-01	8.073462e-01	4
175		46778	7.795814e-01	4.837032e-03	7.739484e-01	7.836811e-01	4
176		45037	7.505666e-01	1.567998e-02	7.292847e-01	7.670155e-01	4
177		43822	7.303180e-01	1.269765e-02	7.165522e-01	7.450170e-01	4
178		43021	7.169689e-01	1.381259e-02	7.060863e-01	7.370175e-01	4
179		42793	7.131691e-01	6.653183e-03	7.075528e-01	7.228185e-01	4
180		42582	7.096527e-01	6.318861e-03	7.023532e-01	7.175522e-01	4
181		42312	7.051530e-01	6.439032e-03	6.964202e-01	7.119525e-01	4
182		42212	7.034864e-01	7.552764e-03	6.962869e-01	7.140857e-01	4
183		41273	6.878375e-01	1.878419e-02	6.682888e-01	7.070862e-01	4
184		41255	6.875375e-01	9.085057e-03	6.762216e-01	6.975535e-01	4
185		39988	6.664222e-01	4.736303e-03	6.610893e-01	6.712219e-01	4
186		39605	6.600393e-01	1.309404e-02	6.504233e-01	6.786214e-01	4
187		38674	6.445237e-01	6.095251e-03	6.361576e-01	6.495567e-01	4
188		38618	6.435904e-01	6.552482e-03	6.359576e-01	6.508899e-01	4
189		38578	6.429238e-01	6.039588e-03	6.376908e-01	6.505566e-01	4
190		36547	6.090761e-01	1.405550e-02	5.953603e-01	6.282248e-01	4
191		36316	6.052263e-01	9.239394e-03	5.960269e-01	6.160923e-01	4
192		36014	6.001933e-01	6.540942e-03	5.930271e-01	6.088927e-01	4
193		35574	5.928605e-01	2.109098e-03	5.898273e-01	5.943604e-01	4
194		35427	5.904106e-01	1.338637e-02	5.704286e-01	5.982268e-01	4
195		35134	5.855276e-01	2.068678e-03	5.838277e-01	5.880275e-01	4
196		34389	5.731118e-01	1.651200e-02	5.500967e-01	5.884274e-01	4
197		34154	5.691954e-01	1.352750e-02	5.547630e-01	5.859609e-01	4
198		34142	5.689954e-01	7.820154e-03	5.616959e-01	5.782948e-01	4
199		33447	5.574128e-01	1.197169e-02	5.472302e-01	5.718285e-01	4
200		32546	5.423972e-01	7.254757e-03	5.343644e-01	5.502300e-01	4
201		32468	5.410973e-01	4.224864e-03	5.376975e-01	5.472302e-01	4
202		32080	5.346310e-01	3.049508e-03	5.314312e-01	5.374975e-01	4
203		31656	5.275648e-01	9.065572e-03	5.204986e-01	5.404973e-01	4
204		30362	5.059996e-01	4.506320e-03	5.005000e-01	5.105660e-01	4
205		30063	5.010166e-01	5.139012e-03	4.965002e-01	5.075662e-01	4
206		29226	4.870675e-01	1.432131e-02	4.677688e-01	5.001000e-01	4
207		28727	4.787514e-01	1.249170e-02	4.685688e-01	4.969669e-01	4
208		28118	4.686021e-01	1.796705e-02	4.569695e-01	4.951003e-01	4
209		26794	4.465369e-01	1.724362e-02	4.275048e-01	4.663022e-01	4
210		26438	4.406040e-01	6.953885e-03	4.335044e-01	4.490367e-01	4
211		26307	4.384208e-01	8.999215e-03	4.260383e-01	4.471702e-01	4
212		26078	4.346044e-01	1.583725e-02	4.116392e-01	4.457036e-01	4
213		26074	4.345377e-01	4.747080e-03	4.295714e-01	4.403706e-01	4
214		26029	4.337877e-01	6.174658e-03	4.281048e-01	4.401707e-01	4
215		25270	4.211386e-01	1.144062e-02	4.082395e-01	4.344377e-01	4
216		25158	4.192720e-01	9.570383e-03	4.089061e-01	4.317712e-01	4
217		24931	4.154890e-01	4.191556e-03	4.109726e-01	4.195054e-01	4
218		24310	4.051397e-01	1.410643e-02	3.876408e-01	4.203720e-01	4
219		23980	3.996400e-01	1.774401e-02	3.776415e-01	4.167056e-01	4
220		23663	3.943570e-01	1.615193e-02	3.741084e-01	4.101060e-01	4
221		23206	3.867409e-01	2.370965e-03	3.849743e-01	3.901740e-01	4
222		23117	3.852576e-01	1.306981e-02	3.736418e-01	4.035731e-01	4
223		22865	3.810579e-01	7.666325e-03	3.714419e-01	3.897740e-01	4
224		22832	3.805080e-01	1.491437e-02	3.594427e-01	3.931738e-01	4
225		22721	3.786581e-01	9.417637e-04	3.777748e-01	3.798413e-01	4
226		22522	3.753416e-01	1.389973e-02	3.567762e-01	3.879075e-01	4
227		21546	3.590761e-01	1.130804e-02	3.458436e-01	3.734418e-01	4
228		21500	3.583094e-01	6.968886e-03	3.483101e-01	3.645090e-01	4
229		20862	3.476768e-01	1.078727e-02	3.321779e-01	3.555763e-01	4
230		20780	3.463102e-01	1.637133e-02	3.303113e-01	3.627758e-01	4
231		20541	3.423272e-01	1.217790e-02	3.337111e-01	3.599093e-01	4
232		20014	3.335444e-01	9.886482e-03	3.215119e-01	3.453103e-01	4
233		19818	3.302780e-01	1.043592e-02	3.172455e-01	3.399107e-01	4
234		19552	3.258449e-01	4.070583e-03	3.202453e-01	3.298447e-01	4
235		18988	3.164456e-01	1.968790e-02	2.925138e-01	3.390441e-01	4
236		18839	3.139624e-01	1.897165e-02	2.894474e-01	3.339777e-01	4
237		18785	3.130625e-01	2.153492e-03	3.109793e-01	3.159789e-01	4
238		18636	3.105793e-01	1.742908e-02	2.887141e-01	3.297114e-01	4
239		17493	2.915306e-01	3.447314e-03	2.889141e-01	2.965136e-01	4
240		17312	2.885141e-01	3.209494e-03	2.845810e-01	2.921139e-01	4
241		17214	2.868809e-01	1.503027e-02	2.662489e-01	3.016466e-01	4
242		16757	2.792647e-01	1.427562e-02	2.579828e-01	2.885808e-01	4
243		16374	2.728818e-01	7.120179e-03	2.679155e-01	2.834478e-01	4
244		16116	2.685821e-01	6.651095e-03	2.605826e-01	2.751150e-01	4
245		15655	2.608993e-01	3.778588e-03	2.554496e-01	2.639157e-01	4
246		15581	2.596660e-01	1.241402e-02	2.452503e-01	2.755816e-01	4
247		15350	2.558163e-01	5.956112e-03	2.495167e-01	2.635158e-01	4
248		15205	2.533998e-01	6.587175e-03	2.460503e-01	2.620492e-01	4
249		15119	2.519665e-01	5.270217e-03	2.480501e-01	2.596494e-01	4
250		15075	2.512333e-01	1.008817e-02	2.429171e-01	2.636491e-01	4
251		15060	2.509833e-01	1.034976e-02	2.411839e-01	2.652490e-01	4
252		14511	2.418339e-01	4.344268e-03	2.355843e-01	2.451837e-01	4
253		14162	2.360176e-01	7.614001e-03	2.275182e-01	2.458503e-01	4
254		13690	2.281515e-01	1.113246e-02	2.151857e-01	2.389174e-01	4
255		13398	2.232851e-01	8.945083e-03	2.121859e-01	2.311846e-01	4
256		13218	2.202853e-01	4.005100e-03	2.157190e-01	2.241851e-01	4
257		13148	2.191187e-01	9.350312e-03	2.074528e-01	2.285181e-01	4
258		13126	2.187521e-01	2.700986e-03	2.156523e-01	2.214519e-01	4
259		12843	2.140357e-01	5.608977e-03	2.078528e-01	2.189187e-01	4
260		12405	2.067362e-01	4.056868e-03	2.020532e-01	2.117192e-01	4
261		12119	2.019699e-01	5.274712e-03	1.962536e-01	2.089861e-01	4
262		11994	1.998867e-01	6.168687e-03	1.934538e-01	2.060529e-01	4
263		11950	1.991534e-01	4.119596e-03	1.954536e-01	2.047197e-01	4
264		11819	1.969702e-01	6.816382e-03	1.918539e-01	2.069862e-01	4
265		11775	1.962369e-01	4.558570e-03	1.905206e-01	2.015866e-01	4
266		11550	1.924872e-01	3.269622e-03	1.891207e-01	1.960536e-01	4
267		11517	1.919372e-01	5.733306e-03	1.835878e-01	1.965869e-01	4
268		11428	1.904540e-01	7.894526e-03	1.795880e-01	1.984534e-01	4
269		11350	1.891541e-01	1.466715e-02	1.707220e-01	2.014532e-01	4
270		11311	1.885041e-01	1.658362e-02	1.715886e-01	2.113192e-01	4
271		11177	1.862709e-01	1.488448e-02	1.746550e-01	2.081195e-01	4
272		11007	1.834378e-01	5.625590e-03	1.758549e-01	1.893207e-01	4
273		10515	1.752383e-01	9.197031e-03	1.659889e-01	1.874542e-01	4
274		10490	1.748217e-01	3.930057e-03	1.711886e-01	1.802546e-01	4
275		10448	1.741217e-01	5.526669e-03	1.692554e-01	1.820545e-01	4
276		10360	1.726552e-01	2.325228e-03	1.703886e-01	1.748550e-01	4
277		9815	1.635724e-01	5.263467e-03	1.579228e-01	1.700553e-01	4
278		9808	1.634558e-01	9.738162e-03	1.489901e-01	1.701887e-01	4
279		9750	1.624892e-01	7.644484e-03	1.511233e-01	1.676555e-01	4
280		9702	1.616892e-01	4.984534e-03	1.568562e-01	1.676555e-01	4
281		9678	1.612892e-01	4.168211e-03	1.574562e-01	1.665889e-01	4
282		9648	1.607893e-01	4.787010e-03	1.565896e-01	1.675222e-01	4
283		9636	1.605893e-01	5.047875e-03	1.555230e-01	1.661223e-01	4
284		9533	1.588727e-01	3.558112e-03	1.535898e-01	1.613226e-01	4
285		9370	1.561563e-01	7.069444e-03	1.491234e-01	1.647224e-01	4
286		9338	1.556230e-01	8.240360e-03	1.458569e-01	1.657889e-01	4
287		8912	1.485234e-01	3.494101e-03	1.447903e-01	1.528565e-01	4
288		8821	1.470069e-01	3.680083e-03	1.423905e-01	1.513899e-01	4
289		8749	1.458069e-01	8.124842e-03	1.343244e-01	1.526565e-01	4
290		8746	1.457569e-01	1.041503e-02	1.366576e-01	1.599893e-01	4
291		8727	1.454403e-01	6.219595e-03	1.368575e-01	1.505900e-01	4
292		8694	1.448903e-01	3.170254e-03	1.405906e-01	1.481235e-01	4
293		8629	1.438071e-01	8.256142e-03	1.371242e-01	1.542564e-01	4
294		8551	1.425072e-01	7.323218e-03	1.350577e-01	1.508566e-01	4
295		8523	1.420405e-01	2.072881e-03	1.401907e-01	1.447903e-01	4
296		8512	1.418572e-01	9.703877e-03	1.313246e-01	1.507233e-01	4
297		8229	1.371409e-01	3.673637e-03	1.333244e-01	1.419905e-01	4
298		8181	1.363409e-01	2.367135e-03	1.342577e-01	1.383908e-01	4
299		8161	1.360076e-01	5.962544e-03	1.298580e-01	1.432571e-01	4
300		8082	1.346910e-01	8.569056e-03	1.283248e-01	1.469902e-01	4
301		8003	1.333744e-01	2.285633e-03	1.307913e-01	1.362576e-01	4
302		7939	1.323078e-01	5.861065e-03	1.254583e-01	1.396574e-01	4
303		7774	1.295580e-01	2.349302e-02	1.113259e-01	1.640557e-01	4
304		7707	1.284414e-01	1.196017e-02	1.140591e-01	1.383241e-01	4
305		7694	1.282248e-01	3.047322e-03	1.239251e-01	1.310579e-01	4
306		7619	1.269749e-01	4.832705e-03	1.227918e-01	1.332578e-01	4
307		7609	1.268082e-01	3.555614e-03	1.221919e-01	1.299247e-01	4
308		7475	1.245750e-01	3.789939e-03	1.211253e-01	1.288581e-01	4
309		7434	1.238917e-01	1.015376e-02	1.111259e-01	1.354576e-01	4
310		7285	1.214086e-01	1.006097e-02	1.065262e-01	1.287248e-01	4
311		7270	1.211586e-01	1.319401e-02	1.048597e-01	1.365242e-01	4
312		7267	1.211086e-01	3.048233e-03	1.185921e-01	1.248583e-01	4
313		7163	1.193754e-01	2.665030e-03	1.166589e-01	1.229251e-01	4
314		7016	1.169255e-01	2.881680e-03	1.128591e-01	1.191921e-01	4
315		7012	1.168589e-01	1.279961e-03	1.159923e-01	1.187254e-01	4
316		6980	1.163256e-01	9.976346e-03	1.029265e-01	1.260583e-01	4
317		6978	1.162922e-01	2.449024e-03	1.143924e-01	1.195254e-01	4
318		6937	1.156090e-01	8.556926e-03	1.084594e-01	1.271249e-01	4
319		6896	1.149257e-01	2.710566e-03	1.114592e-01	1.178588e-01	4
320		6861	1.143424e-01	2.653891e-03	1.113926e-01	1.177255e-01	4
321		6773	1.128758e-01	6.225784e-03	1.073262e-01	1.196587e-01	4
322		6751	1.125092e-01	4.003944e-03	1.073928e-01	1.169922e-01	4
323		6689	1.114759e-01	7.754887e-03	1.035931e-01	1.215252e-01	4
324		6665	1.110759e-01	2.399454e-03	1.096594e-01	1.146590e-01	4
325		6606	1.100927e-01	1.598504e-03	1.083261e-01	1.121925e-01	4
326		6598	1.099593e-01	3.653065e-03	1.056596e-01	1.137258e-01	4
327		6520	1.086594e-01	2.053225e-03	1.058596e-01	1.103260e-01	4
328		6352	1.058596e-01	2.563969e-03	1.023265e-01	1.081928e-01	4
329		6320	1.053263e-01	7.007888e-03	9.539364e-02	1.102593e-01	4
330		6263	1.043764e-01	3.019916e-03	1.017266e-01	1.082594e-01	4
331		6248	1.041264e-01	1.861775e-03	1.019265e-01	1.063262e-01	4
332		6240	1.039931e-01	4.449256e-03	9.739351e-02	1.067262e-01	4
333		6204	1.033931e-01	2.348050e-03	1.003933e-01	1.061263e-01	4
334		6182	1.030265e-01	2.192434e-03	1.006600e-01	1.059263e-01	4
335		6175	1.029098e-01	3.908088e-03	9.872675e-02	1.072595e-01	4
336		6127	1.021099e-01	1.886572e-03	9.999333e-02	1.043264e-01	4
337		6122	1.020265e-01	3.312829e-03	9.899340e-02	1.049263e-01	4
338		6119	1.019765e-01	7.182706e-03	9.166056e-02	1.078595e-01	4
339		6091	1.015099e-01	3.992088e-03	9.799347e-02	1.071929e-01	4
340		6079	1.013099e-01	6.073309e-03	9.412706e-02	1.088594e-01	4
341		6046	1.007599e-01	2.014258e-03	9.812679e-02	1.025265e-01	4
342		6030	1.004933e-01	6.023870e-03	9.159389e-02	1.049263e-01	4
343		6010	1.001600e-01	7.923276e-03	9.092727e-02	1.079261e-01	4
344		5993	9.987667e-02	2.004583e-03	9.732684e-02	1.019932e-01	4
345		5973	9.954336e-02	4.021294e-03	9.459369e-02	1.042597e-01	4
346		5967	9.944337e-02	2.152805e-03	9.759349e-02	1.023932e-01	4
347		5916	9.859343e-02	3.829066e-03	9.392707e-02	1.029265e-01	4
348		5870	9.782681e-02	4.819852e-03	9.312712e-02	1.028598e-01	4
349		5734	9.556030e-02	9.200111e-03	8.766082e-02	1.056596e-01	4
350		4758	7.929471e-02	2.033613e-02	5.639624e-02	1.010599e-01	4
351		4750	7.916139e-02	2.044408e-02	5.626292e-02	1.009933e-01	4
352		4189	6.981201e-02	3.696264e-02	3.553096e-02	1.188587e-01	4
353		3921	6.534564e-02	3.428765e-02	3.359776e-02	1.103926e-01	4
