# Supplementary material for: Revisiting a long‐overlooked skull: Implications for the distribution of Dinodontosaurus brevirostris (Kannemeyeriiformes) in the Brazilian Triassic
Source: Anat Rec (Hoboken). 2025 Sep 29;309(7):1749–65. doi: 10.1002/ar.70056 (PMC13251750; doi:10.1002/ar.70056)
Supplement: Supplementary file 2 — Data S2. Supporting Information. [file AR-309-1749-s002.zip › Supplementary Material/phylogenetic analyses/results/Bayesian/BI_all_taxa/infile.nex.run4.p]

[ID: 3577646095]
Gen	LnL	LnPr	TL	alpha	m{1}
0	-1.093635e+04	1.593920e+02	4.780000e+00	1.000000e+00	1.000000e+00
1000	-6.926619e+03	-6.779482e+01	1.239889e+01	5.712788e-01	9.799260e-01
2000	-5.752180e+03	-6.745444e+01	1.233937e+01	1.382215e+00	1.022931e+00
3000	-5.013632e+03	-1.012558e+02	1.419272e+01	1.693795e+00	8.499860e-01
4000	-4.868305e+03	-5.130433e+01	1.154870e+01	1.071971e+00	8.446511e-01
5000	-4.796607e+03	-8.024050e+01	1.300969e+01	1.511147e+00	7.996352e-01
6000	-4.768384e+03	-4.579761e+01	1.124387e+01	1.962158e+00	8.862123e-01
7000	-4.618729e+03	-6.554871e+01	1.224667e+01	1.280317e+00	7.856982e-01
8000	-4.565741e+03	-3.132230e+01	1.061272e+01	1.299124e+00	8.450521e-01
9000	-4.548080e+03	-1.526222e+00	9.363193e+00	1.441565e+00	9.474269e-01
10000	-4.539702e+03	1.427502e+01	8.782500e+00	9.364118e-01	9.270461e-01
11000	-4.578152e+03	-2.981013e+01	1.057014e+01	7.479753e-01	7.995849e-01
12000	-4.522931e+03	-7.477161e+01	1.272029e+01	1.425119e+00	7.231721e-01
13000	-4.517598e+03	-9.988370e+01	1.412331e+01	1.495448e+00	7.002645e-01
14000	-4.505230e+03	-5.352295e+00	9.521083e+00	1.271976e+00	8.831102e-01
15000	-4.522429e+03	-1.044391e+02	1.441095e+01	1.223649e+00	6.047911e-01
16000	-4.493844e+03	-9.578978e+00	9.691050e+00	1.270433e+00	9.538076e-01
17000	-4.507904e+03	-6.901199e+01	1.241334e+01	1.509878e+00	8.708992e-01
18000	-4.494691e+03	-1.123197e+02	1.490221e+01	1.077087e+00	5.623389e-01
19000	-4.511006e+03	-1.422698e+00	9.371581e+00	1.124089e+00	9.320707e-01
20000	-4.493579e+03	3.826759e+01	7.948767e+00	7.663582e-01	1.000000e+00
21000	-4.508659e+03	-9.842921e+01	1.402659e+01	1.686087e+00	7.136999e-01
22000	-4.479015e+03	-1.389430e+02	1.664482e+01	1.205651e+00	5.210122e-01
23000	-4.480637e+03	-1.738114e+01	1.001004e+01	1.332801e+00	1.000000e+00
24000	-4.465126e+03	-8.603795e+01	1.329275e+01	2.157484e+00	7.635348e-01
25000	-4.463506e+03	-7.282114e+01	1.262462e+01	1.281096e+00	6.841554e-01
26000	-4.491036e+03	4.123542e+01	7.835475e+00	1.226403e+00	1.070835e+00
27000	-4.490466e+03	-9.583335e+00	9.696857e+00	1.131654e+00	9.616753e-01
28000	-4.514649e+03	1.625045e+00	9.253501e+00	1.105961e+00	1.000000e+00
29000	-4.488771e+03	4.294431e+00	9.150690e+00	1.105961e+00	9.854293e-01
30000	-4.474667e+03	-9.677036e+00	9.686195e+00	1.488242e+00	1.000000e+00
31000	-4.479827e+03	1.161721e+01	8.876764e+00	1.043925e+00	9.085889e-01
32000	-4.434261e+03	-5.378665e+01	1.165975e+01	1.265519e+00	8.112092e-01
33000	-4.449689e+03	-7.361241e+01	1.264648e+01	1.658330e+00	7.340207e-01
34000	-4.459409e+03	-8.145819e+01	1.310390e+01	1.002057e+00	6.283421e-01
35000	-4.451812e+03	-1.046902e+02	1.440812e+01	1.521741e+00	6.435213e-01
36000	-4.503172e+03	-7.697091e+01	1.284572e+01	1.276613e+00	8.651824e-01
37000	-4.478693e+03	-9.483489e+01	1.382458e+01	1.564575e+00	6.747064e-01
38000	-4.475356e+03	-6.390010e+01	1.213969e+01	1.730729e+00	6.905660e-01
39000	-4.464785e+03	-1.310721e+02	1.609456e+01	1.390922e+00	6.045680e-01
40000	-4.505041e+03	9.444611e+00	8.932426e+00	1.723232e+00	1.000000e+00
41000	-4.471425e+03	9.856701e+00	8.929821e+00	1.380821e+00	1.014983e+00
42000	-4.500930e+03	3.099288e+00	9.201928e+00	9.670556e-01	9.504491e-01
43000	-4.477190e+03	-1.950533e+00	9.378614e+00	1.472684e+00	9.767332e-01
44000	-4.477448e+03	1.297137e+01	8.821469e+00	1.182467e+00	9.545077e-01
45000	-4.481321e+03	-7.238009e+01	1.258484e+01	1.595171e+00	8.391159e-01
46000	-4.497186e+03	-5.041223e+01	1.151173e+01	9.465685e-01	8.299428e-01
47000	-4.495408e+03	-4.722317e+01	1.135443e+01	1.047859e+00	7.652049e-01
48000	-4.491616e+03	-9.463786e+01	1.381412e+01	1.548669e+00	7.440352e-01
49000	-4.492053e+03	-4.793122e+01	1.137541e+01	1.314506e+00	7.338628e-01
50000	-4.500843e+03	-1.283463e+02	1.591964e+01	1.283389e+00	6.512861e-01
51000	-4.456435e+03	-4.389139e+01	1.118947e+01	1.215645e+00	9.250543e-01
52000	-4.456899e+03	-3.943091e+01	1.098656e+01	1.131015e+00	8.856211e-01
53000	-4.451464e+03	-3.302724e+01	1.069262e+01	1.210946e+00	8.954444e-01
54000	-4.498278e+03	-1.178258e+02	1.523282e+01	1.327585e+00	6.739643e-01
55000	-4.449044e+03	3.956042e+01	7.889983e+00	1.246052e+00	1.000000e+00
56000	-4.454715e+03	-2.934679e+00	9.438303e+00	9.409415e-01	1.009088e+00
57000	-4.455703e+03	-2.789454e+01	1.045400e+01	1.473604e+00	8.918449e-01
58000	-4.468877e+03	-2.883526e+00	9.430827e+00	1.079137e+00	8.727656e-01
59000	-4.449206e+03	-2.327311e+01	1.027410e+01	1.001601e+00	1.003470e+00
60000	-4.462333e+03	-1.295123e+00	9.349040e+00	1.571902e+00	1.000000e+00
61000	-4.462702e+03	3.299545e+01	8.101319e+00	1.498855e+00	1.000000e+00
62000	-4.464115e+03	1.150656e+01	8.883901e+00	9.625642e-01	9.917867e-01
63000	-4.468862e+03	-1.973469e+01	1.011793e+01	1.124060e+00	9.140886e-01
64000	-4.454779e+03	4.539895e+00	9.135828e+00	1.248846e+00	8.973452e-01
65000	-4.446029e+03	3.370493e+00	9.177207e+00	1.338560e+00	9.580516e-01
66000	-4.446762e+03	2.167550e+01	8.502451e+00	1.276727e+00	1.034684e+00
67000	-4.455254e+03	8.077162e+00	9.003184e+00	1.205718e+00	9.918049e-01
68000	-4.450383e+03	-5.574573e+00	9.532111e+00	1.217638e+00	9.803599e-01
69000	-4.462395e+03	-8.769494e+00	9.656933e+00	1.303703e+00	9.752870e-01
70000	-4.469635e+03	-2.924599e+02	3.155623e+01	9.895875e-01	2.609774e-01
71000	-4.456158e+03	-7.119434e+00	9.600944e+00	1.043156e+00	9.224291e-01
72000	-4.471941e+03	2.878112e+01	8.269156e+00	8.160798e-01	1.004405e+00
73000	-4.474246e+03	-1.271814e+01	9.816474e+00	1.336561e+00	1.000000e+00
74000	-4.480101e+03	-3.735349e+01	1.087852e+01	1.416341e+00	8.505788e-01
75000	-4.450579e+03	-5.623578e+01	1.178232e+01	1.213479e+00	7.774821e-01
76000	-4.451709e+03	-4.467138e+01	1.122854e+01	1.162249e+00	7.712855e-01
77000	-4.443244e+03	-5.048816e+01	1.150927e+01	1.073730e+00	8.009396e-01
78000	-4.437311e+03	-9.964167e+01	1.412306e+01	1.257666e+00	7.243874e-01
79000	-4.436228e+03	-8.060167e+01	1.306044e+01	9.404994e-01	7.726878e-01
80000	-4.464057e+03	-6.588623e+01	1.226808e+01	1.199973e+00	7.387873e-01
81000	-4.455412e+03	-7.596603e+01	1.280818e+01	9.720901e-01	7.247783e-01
82000	-4.429784e+03	-8.931784e+00	9.684911e+00	7.746672e-01	8.404479e-01
83000	-4.459118e+03	-8.748333e+01	1.340402e+01	1.607757e+00	7.472767e-01
84000	-4.454179e+03	-2.190091e+01	1.020189e+01	1.315289e+00	9.124815e-01
85000	-4.454576e+03	-7.216684e+01	1.257996e+01	1.474670e+00	6.831011e-01
86000	-4.442339e+03	1.224951e+01	8.856066e+00	9.692775e-01	1.000000e+00
87000	-4.452026e+03	8.431079e+00	8.981527e+00	1.427160e+00	1.000000e+00
88000	-4.451693e+03	2.496246e+01	8.390825e+00	1.146244e+00	1.000736e+00
89000	-4.453456e+03	-1.091494e+02	1.470407e+01	1.112218e+00	6.429303e-01
90000	-4.471345e+03	-1.344560e+02	1.633870e+01	1.167291e+00	6.038113e-01
91000	-4.464867e+03	-4.148365e+01	1.107349e+01	1.299314e+00	9.852144e-01
92000	-4.477337e+03	4.019704e+00	9.143210e+00	1.576046e+00	9.763173e-01
93000	-4.444799e+03	-2.387759e+01	1.028452e+01	1.363621e+00	9.851229e-01
94000	-4.452076e+03	2.228131e+01	8.483359e+00	1.207837e+00	1.014126e+00
95000	-4.460321e+03	-1.383964e+02	1.661357e+01	1.109522e+00	5.352285e-01
96000	-4.438777e+03	-2.405690e+00	9.400102e+00	1.381004e+00	9.590957e-01
97000	-4.446239e+03	-6.100577e+01	1.201892e+01	1.228032e+00	9.607947e-01
98000	-4.444822e+03	-4.233435e+01	1.112420e+01	1.057408e+00	8.587293e-01
99000	-4.464456e+03	-5.296809e+01	1.160381e+01	1.597260e+00	8.070856e-01
100000	-4.460952e+03	-4.002253e+01	1.098741e+01	1.704022e+00	8.202256e-01
101000	-4.450586e+03	-6.475235e+01	1.218895e+01	1.614233e+00	7.985283e-01
102000	-4.453976e+03	-4.163420e+01	1.107546e+01	1.407306e+00	8.429077e-01
103000	-4.458765e+03	-4.817228e+00	9.507431e+00	1.079758e+00	9.193515e-01
104000	-4.458479e+03	6.963355e+00	9.042595e+00	1.276012e+00	1.100992e+00
105000	-4.471088e+03	1.118122e+01	8.895579e+00	9.741026e-01	1.050585e+00
106000	-4.469671e+03	-6.828523e-01	9.337064e+00	1.265920e+00	1.000000e+00
107000	-4.442720e+03	-1.859178e+02	2.024323e+01	1.239056e+00	5.174883e-01
108000	-4.437760e+03	-3.576274e+01	1.081855e+01	1.147382e+00	8.993041e-01
109000	-4.426191e+03	-1.427686e+02	1.693075e+01	9.490669e-01	5.444432e-01
110000	-4.452529e+03	-2.267042e+00	9.398031e+00	1.295015e+00	9.342891e-01
111000	-4.424188e+03	-1.142066e+02	1.502140e+01	1.056037e+00	5.564965e-01
112000	-4.464285e+03	-7.209375e+01	1.256974e+01	1.596080e+00	8.654016e-01
113000	-4.455388e+03	-5.771870e+01	1.186550e+01	1.013855e+00	8.569198e-01
114000	-4.443133e+03	-2.020741e+01	1.013876e+01	1.105407e+00	9.287295e-01
115000	-4.454749e+03	-1.495452e+01	9.926461e+00	9.101467e-01	9.543505e-01
116000	-4.460975e+03	-1.294400e+02	1.597062e+01	1.611129e+00	6.163027e-01
117000	-4.454083e+03	-1.079394e+02	1.462163e+01	1.248641e+00	6.542289e-01
118000	-4.457203e+03	-9.299320e+01	1.375245e+01	9.751026e-01	7.352793e-01
119000	-4.464974e+03	-3.829687e+01	1.090917e+01	1.687137e+00	7.667193e-01
120000	-4.468021e+03	-8.304850e+01	1.316980e+01	1.391917e+00	7.472174e-01
121000	-4.456985e+03	-8.981267e+01	1.354101e+01	1.503376e+00	7.024705e-01
122000	-4.453349e+03	-5.495671e+01	1.170721e+01	1.464143e+00	8.265124e-01
123000	-4.446530e+03	-4.075096e+01	1.101490e+01	1.835119e+00	8.178513e-01
124000	-4.449086e+03	-5.289282e+01	1.162425e+01	1.100934e+00	7.673935e-01
125000	-4.455540e+03	-4.873832e+01	1.140904e+01	1.415604e+00	7.613815e-01
126000	-4.455283e+03	-9.453877e+01	1.383368e+01	1.110880e+00	6.913849e-01
127000	-4.453735e+03	-6.011608e+01	1.197298e+01	1.254405e+00	6.726791e-01
128000	-4.450448e+03	-1.155534e+02	1.510427e+01	1.085175e+00	6.112937e-01
129000	-4.451442e+03	-1.039887e+02	1.434109e+01	1.936651e+00	6.777982e-01
130000	-4.459099e+03	-2.154572e+02	2.289957e+01	1.167940e+00	4.108128e-01
131000	-4.459289e+03	-1.161082e+02	1.509779e+01	1.742787e+00	6.507315e-01
132000	-4.435661e+03	-8.999508e+01	1.356739e+01	1.219967e+00	6.475706e-01
133000	-4.477426e+03	-3.641670e+02	4.237218e+01	1.471499e+00	2.137710e-01
134000	-4.444101e+03	-2.176920e+02	2.313037e+01	9.928940e-01	3.900465e-01
135000	-4.464237e+03	-2.248618e+02	2.380743e+01	1.228398e+00	4.036830e-01
136000	-4.438787e+03	-1.414989e+02	1.680388e+01	1.482254e+00	4.838821e-01
137000	-4.464519e+03	-2.012543e+02	2.157870e+01	1.237062e+00	3.984975e-01
138000	-4.442443e+03	-1.002972e+02	1.417812e+01	9.816704e-01	5.248566e-01
139000	-4.466609e+03	-2.451064e+02	2.589601e+01	1.250485e+00	3.804829e-01
140000	-4.458518e+03	-2.254821e+02	2.388520e+01	1.064701e+00	3.556174e-01
141000	-4.457549e+03	-1.390512e+02	1.664882e+01	1.256469e+00	4.959288e-01
142000	-4.449798e+03	-1.605470e+02	1.822487e+01	1.067970e+00	4.462919e-01
143000	-4.457891e+03	-2.445144e+02	2.585832e+01	1.008883e+00	3.951607e-01
144000	-4.461806e+03	-1.876685e+02	2.036717e+01	1.524683e+00	4.468295e-01
145000	-4.446131e+03	-1.949258e+02	2.101630e+01	1.249996e+00	4.316803e-01
146000	-4.452186e+03	-2.008764e+02	2.155702e+01	1.100512e+00	3.927639e-01
147000	-4.463660e+03	-2.046213e+02	2.188692e+01	1.197814e+00	4.047050e-01
148000	-4.452594e+03	-2.430797e+02	2.568262e+01	1.214459e+00	3.562499e-01
149000	-4.454181e+03	-1.790407e+02	1.966344e+01	1.336026e+00	4.134803e-01
150000	-4.434141e+03	-2.257057e+02	2.388785e+01	1.261603e+00	3.639285e-01
151000	-4.435359e+03	-2.224900e+02	2.357155e+01	1.250022e+00	3.823379e-01
152000	-4.460938e+03	-2.422083e+02	2.560367e+01	1.083689e+00	3.891048e-01
153000	-4.463457e+03	-1.772355e+02	1.953531e+01	1.099609e+00	4.201286e-01
154000	-4.432862e+03	-2.305902e+02	2.437778e+01	1.265326e+00	3.974139e-01
155000	-4.441869e+03	-1.812287e+02	1.986428e+01	1.085382e+00	4.027031e-01
156000	-4.445052e+03	-1.866206e+02	2.031329e+01	1.112571e+00	4.521158e-01
157000	-4.465375e+03	-2.367289e+02	2.501677e+01	1.182032e+00	4.275899e-01
158000	-4.453772e+03	-2.477246e+02	2.614107e+01	1.602501e+00	3.822528e-01
159000	-4.455897e+03	-2.066455e+02	2.204946e+01	1.444838e+00	4.412471e-01
160000	-4.461748e+03	-2.205630e+02	2.338515e+01	1.231204e+00	3.861258e-01
161000	-4.454663e+03	-2.055068e+02	2.196075e+01	1.274390e+00	3.834482e-01
162000	-4.452233e+03	-2.099344e+02	2.235208e+01	1.459178e+00	4.339628e-01
163000	-4.441470e+03	-2.671961e+02	2.836881e+01	1.386941e+00	3.376086e-01
164000	-4.441670e+03	-2.976306e+02	3.219027e+01	1.362348e+00	3.202640e-01
165000	-4.452731e+03	-1.889721e+02	2.053431e+01	8.663498e-01	5.087666e-01
166000	-4.448680e+03	-1.799378e+02	1.974451e+01	1.245829e+00	4.611752e-01
167000	-4.444132e+03	-1.375645e+02	1.656396e+01	9.943000e-01	4.952983e-01
168000	-4.454837e+03	-1.139950e+02	1.501001e+01	1.026151e+00	5.280579e-01
169000	-4.443909e+03	-1.546038e+02	1.778427e+01	9.934070e-01	5.192283e-01
170000	-4.441398e+03	-1.981080e+02	2.128409e+01	1.392022e+00	4.478904e-01
171000	-4.454476e+03	-1.974172e+02	2.122773e+01	1.337896e+00	4.983059e-01
172000	-4.468116e+03	-3.008300e+02	3.260067e+01	1.505489e+00	2.834001e-01
173000	-4.443961e+03	-1.820806e+02	1.992471e+01	1.208397e+00	3.943064e-01
174000	-4.453567e+03	-2.536562e+02	2.683360e+01	1.241777e+00	3.485910e-01
175000	-4.441770e+03	-2.379932e+02	2.513419e+01	1.320130e+00	3.968297e-01
176000	-4.456967e+03	-2.432234e+02	2.567923e+01	1.389900e+00	4.134857e-01
177000	-4.456357e+03	-2.318573e+02	2.453261e+01	1.010031e+00	3.477218e-01
178000	-4.467755e+03	-2.057007e+02	2.199219e+01	1.124662e+00	4.215718e-01
179000	-4.464175e+03	-1.796946e+02	1.972881e+01	1.193597e+00	4.627680e-01
180000	-4.465460e+03	-1.706217e+02	1.901631e+01	9.461720e-01	4.821705e-01
181000	-4.444315e+03	-1.271351e+02	1.585356e+01	1.068867e+00	5.664086e-01
182000	-4.449562e+03	-1.212801e+02	1.545921e+01	1.248242e+00	6.280277e-01
183000	-4.452960e+03	-7.055863e+01	1.252832e+01	8.506392e-01	6.158258e-01
184000	-4.444214e+03	-7.762262e+01	1.286056e+01	1.652053e+00	6.658929e-01
185000	-4.442307e+03	-4.137812e+01	1.107417e+01	1.179078e+00	8.187926e-01
186000	-4.449997e+03	-5.978907e+01	1.196681e+01	1.050656e+00	7.389277e-01
187000	-4.451520e+03	-7.615862e+01	1.277983e+01	1.694767e+00	7.846066e-01
188000	-4.459578e+03	-5.066830e+01	1.151855e+01	1.061054e+00	7.727330e-01
189000	-4.464802e+03	-9.000757e+01	1.355791e+01	1.399629e+00	7.781350e-01
190000	-4.447185e+03	-4.984445e+01	1.147950e+01	1.049295e+00	7.540587e-01
191000	-4.459542e+03	-9.182225e+01	1.367226e+01	1.204010e+00	6.990203e-01
192000	-4.457900e+03	-9.489287e+01	1.383206e+01	1.493064e+00	6.662972e-01
193000	-4.445785e+03	-9.963374e+01	1.409584e+01	1.711624e+00	6.548081e-01
194000	-4.436605e+03	-1.162435e+02	1.512152e+01	1.501852e+00	6.033350e-01
195000	-4.448479e+03	-1.174275e+02	1.522199e+01	1.099671e+00	5.321668e-01
196000	-4.440502e+03	-8.973983e+01	1.356244e+01	1.051977e+00	5.682234e-01
197000	-4.450056e+03	-1.154156e+02	1.508527e+01	1.248762e+00	5.991492e-01
198000	-4.444340e+03	-1.268891e+02	1.581644e+01	1.384423e+00	6.261435e-01
199000	-4.463868e+03	-1.349882e+02	1.635858e+01	1.408003e+00	5.479370e-01
200000	-4.460952e+03	-7.748600e+01	1.288626e+01	1.037691e+00	6.057838e-01
201000	-4.449459e+03	-5.476161e+01	1.172063e+01	9.949083e-01	6.855805e-01
202000	-4.445766e+03	-1.249192e+02	1.567115e+01	1.625353e+00	5.703560e-01
203000	-4.482107e+03	-2.537617e+02	2.687435e+01	9.821058e-01	3.329426e-01
204000	-4.449295e+03	-1.321095e+02	1.615276e+01	1.563418e+00	5.516970e-01
205000	-4.439977e+03	-1.388725e+02	1.661478e+01	1.568226e+00	5.741517e-01
206000	-4.447586e+03	-1.140501e+02	1.498962e+01	1.406753e+00	5.809446e-01
207000	-4.444683e+03	-1.253919e+02	1.572746e+01	1.238892e+00	6.256312e-01
208000	-4.456062e+03	-1.171850e+02	1.521362e+01	9.890484e-01	5.503399e-01
209000	-4.464659e+03	-2.163144e+02	2.295417e+01	1.452913e+00	4.112684e-01
210000	-4.451706e+03	-1.151235e+02	1.506819e+01	1.228136e+00	6.196502e-01
211000	-4.451475e+03	-1.115942e+02	1.484912e+01	1.206233e+00	6.254850e-01
212000	-4.447455e+03	-9.409898e+01	1.381524e+01	9.903867e-01	5.984082e-01
213000	-4.443511e+03	-1.354908e+02	1.640107e+01	1.288970e+00	5.896050e-01
214000	-4.451808e+03	-1.657009e+02	1.862500e+01	1.013083e+00	5.289395e-01
215000	-4.468088e+03	-1.510701e+02	1.749673e+01	1.367969e+00	5.148585e-01
216000	-4.465876e+03	-1.572475e+02	1.792097e+01	1.801026e+00	5.506969e-01
217000	-4.458043e+03	-2.966347e+02	3.208667e+01	1.143937e+00	2.881841e-01
218000	-4.451465e+03	-2.943125e+02	3.178085e+01	1.131624e+00	2.885248e-01
219000	-4.448155e+03	-2.148550e+02	2.282181e+01	1.383073e+00	4.152281e-01
220000	-4.441460e+03	-2.603022e+02	2.763011e+01	8.463315e-01	2.813549e-01
221000	-4.442287e+03	-2.660416e+02	2.825531e+01	1.197953e+00	3.215182e-01
222000	-4.453133e+03	-2.659238e+02	2.824964e+01	1.128443e+00	3.163023e-01
223000	-4.458686e+03	-2.377552e+02	2.510825e+01	1.330438e+00	3.716565e-01
224000	-4.472872e+03	-2.605942e+02	2.764351e+01	1.021674e+00	2.794326e-01
225000	-4.456607e+03	-2.597337e+02	2.749090e+01	1.493861e+00	3.288049e-01
226000	-4.469946e+03	-2.108334e+02	2.246538e+01	1.143569e+00	3.481197e-01
227000	-4.454901e+03	-2.502712e+02	2.647807e+01	1.066845e+00	3.394688e-01
228000	-4.458214e+03	-2.214878e+02	2.344203e+01	1.572211e+00	4.143533e-01
229000	-4.449149e+03	-2.030425e+02	2.174567e+01	1.174153e+00	4.314246e-01
230000	-4.447003e+03	-2.371663e+02	2.505227e+01	1.278363e+00	4.034097e-01
231000	-4.431762e+03	-2.199685e+02	2.332336e+01	1.272613e+00	3.684917e-01
232000	-4.437342e+03	-2.232873e+02	2.364974e+01	1.251346e+00	3.865984e-01
233000	-4.454493e+03	-2.188939e+02	2.321973e+01	1.268244e+00	3.949282e-01
234000	-4.466155e+03	-2.066320e+02	2.208921e+01	9.986803e-01	3.937766e-01
235000	-4.471100e+03	-2.195394e+02	2.324612e+01	1.640776e+00	4.131286e-01
236000	-4.467091e+03	-1.824577e+02	1.994953e+01	1.286597e+00	4.130764e-01
237000	-4.462042e+03	-1.912552e+02	2.068918e+01	1.345813e+00	4.720788e-01
238000	-4.456240e+03	-3.624096e+02	4.212306e+01	1.142440e+00	1.963969e-01
239000	-4.447579e+03	-4.125521e+02	5.176291e+01	1.274260e+00	1.916579e-01
240000	-4.455699e+03	-1.524046e+02	1.759356e+01	1.379294e+00	5.012995e-01
241000	-4.449371e+03	-1.034172e+02	1.435289e+01	1.168275e+00	5.472784e-01
242000	-4.451411e+03	-1.251782e+02	1.569311e+01	1.548869e+00	5.552061e-01
243000	-4.452296e+03	-1.592573e+02	1.808970e+01	1.563560e+00	5.336762e-01
244000	-4.443497e+03	-1.230017e+02	1.557487e+01	1.184177e+00	5.614685e-01
245000	-4.438173e+03	-1.225970e+02	1.552768e+01	1.506589e+00	5.260379e-01
246000	-4.451402e+03	-1.673628e+02	1.871158e+01	1.562522e+00	4.936320e-01
247000	-4.474270e+03	-4.417771e+02	5.839114e+01	1.159799e+00	1.525211e-01
248000	-4.439064e+03	-1.497420e+02	1.741952e+01	1.100154e+00	4.672140e-01
249000	-4.448400e+03	-1.768516e+02	1.948396e+01	1.347302e+00	4.898679e-01
250000	-4.446339e+03	-1.823025e+02	1.994946e+01	1.132232e+00	4.754441e-01
251000	-4.434215e+03	-1.381331e+02	1.660643e+01	9.492169e-01	4.560374e-01
252000	-4.457436e+03	-3.445200e+02	3.909154e+01	1.332024e+00	2.122744e-01
253000	-4.467991e+03	-3.779147e+02	4.492275e+01	1.052546e+00	1.990150e-01
254000	-4.447266e+03	-1.991441e+02	2.139027e+01	1.233009e+00	4.305321e-01
255000	-4.461612e+03	-1.982746e+02	2.130228e+01	1.353403e+00	4.395646e-01
256000	-4.460245e+03	-2.408104e+02	2.541310e+01	1.482911e+00	3.934201e-01
257000	-4.458197e+03	-3.608992e+02	4.183329e+01	1.303868e+00	2.264809e-01
258000	-4.450925e+03	-2.011934e+02	2.159483e+01	9.967472e-01	4.511461e-01
259000	-4.451836e+03	-3.888127e+02	4.689669e+01	1.518423e+00	2.091276e-01
260000	-4.436810e+03	-1.914154e+02	2.072454e+01	1.095954e+00	3.940950e-01
261000	-4.441278e+03	-1.879520e+02	2.042262e+01	1.155413e+00	4.009014e-01
262000	-4.451692e+03	-2.158787e+02	2.289445e+01	1.643135e+00	4.048927e-01
263000	-4.454748e+03	-2.090649e+02	2.229413e+01	1.213307e+00	3.790263e-01
264000	-4.472961e+03	-2.405934e+02	2.542427e+01	1.160175e+00	3.577878e-01
265000	-4.471074e+03	-2.437912e+02	2.577352e+01	1.075929e+00	3.330274e-01
266000	-4.439259e+03	-1.958544e+02	2.112831e+01	9.023295e-01	3.377117e-01
267000	-4.434991e+03	-2.137578e+02	2.277676e+01	7.606734e-01	3.049510e-01
268000	-4.435021e+03	-2.536540e+02	2.685678e+01	1.031758e+00	3.134710e-01
269000	-4.445632e+03	-3.296243e+02	3.677394e+01	1.213812e+00	2.373004e-01
270000	-4.435196e+03	-3.540303e+02	4.063827e+01	1.452271e+00	2.350106e-01
271000	-4.450435e+03	-3.815256e+02	4.554895e+01	1.306038e+00	1.973297e-01
272000	-4.441567e+03	-3.369874e+02	3.790893e+01	1.228850e+00	2.176493e-01
273000	-4.453922e+03	-3.389813e+02	3.825914e+01	9.991650e-01	1.996302e-01
274000	-4.461494e+03	-3.080122e+02	3.364400e+01	1.085903e+00	2.528664e-01
275000	-4.464884e+03	-3.044542e+02	3.312150e+01	1.305422e+00	2.542766e-01
276000	-4.461915e+03	-3.361910e+02	3.776197e+01	1.371633e+00	2.321727e-01
277000	-4.450137e+03	-3.276409e+02	3.642901e+01	1.507875e+00	2.458014e-01
278000	-4.446196e+03	-3.573275e+02	4.122667e+01	1.269398e+00	2.402552e-01
279000	-4.447394e+03	-3.489673e+02	3.976168e+01	1.666918e+00	2.274109e-01
280000	-4.447188e+03	-3.149680e+02	3.461975e+01	1.139837e+00	2.421501e-01
281000	-4.449225e+03	-3.045718e+02	3.312951e+01	1.364602e+00	2.766291e-01
282000	-4.435026e+03	-3.010730e+02	3.265161e+01	1.371908e+00	2.932905e-01
283000	-4.432399e+03	-3.801678e+02	4.537059e+01	8.999200e-01	2.103802e-01
284000	-4.429230e+03	-3.686231e+02	4.319177e+01	1.286054e+00	2.076476e-01
285000	-4.460294e+03	-3.186043e+02	3.513666e+01	1.197135e+00	2.526162e-01
286000	-4.452599e+03	-3.237953e+02	3.586349e+01	1.442428e+00	2.460206e-01
287000	-4.436750e+03	-3.419028e+02	3.870041e+01	1.147243e+00	2.399328e-01
288000	-4.439389e+03	-3.207569e+02	3.541784e+01	1.424619e+00	2.521286e-01
289000	-4.461307e+03	-3.094762e+02	3.387299e+01	9.126069e-01	2.323360e-01
290000	-4.452335e+03	-3.482997e+02	3.974644e+01	1.092101e+00	2.540699e-01
291000	-4.434328e+03	-3.694726e+02	4.335657e+01	1.212739e+00	2.104495e-01
292000	-4.448458e+03	-3.049425e+02	3.325791e+01	8.019560e-01	2.475203e-01
293000	-4.446612e+03	-3.393523e+02	3.824422e+01	1.464496e+00	2.688987e-01
294000	-4.442222e+03	-3.873373e+02	4.672362e+01	9.402427e-01	1.730052e-01
295000	-4.448479e+03	-3.372300e+02	3.796000e+01	1.145965e+00	2.624819e-01
296000	-4.450184e+03	-2.618076e+02	2.780225e+01	8.563255e-01	2.607128e-01
297000	-4.441560e+03	-2.644871e+02	2.808054e+01	1.137588e+00	2.965521e-01
298000	-4.458584e+03	-2.701684e+02	2.875301e+01	1.119204e+00	3.242287e-01
299000	-4.438589e+03	-2.557380e+02	2.708469e+01	1.081777e+00	3.394394e-01
300000	-4.437499e+03	-2.287050e+02	2.419532e+01	1.186394e+00	3.598522e-01
301000	-4.446081e+03	-2.233726e+02	2.364358e+01	1.399201e+00	3.908325e-01
302000	-4.457877e+03	-2.521224e+02	2.663357e+01	1.508808e+00	3.840837e-01
303000	-4.452489e+03	-5.470445e+02	8.964353e+01	1.276860e+00	1.032267e-01
304000	-4.465950e+03	-1.954262e+02	2.108021e+01	1.021419e+00	3.721496e-01
305000	-4.458008e+03	-2.189024e+02	2.323441e+01	1.124763e+00	4.322660e-01
306000	-4.456513e+03	-1.618342e+02	1.831530e+01	1.168118e+00	4.781187e-01
307000	-4.452745e+03	-1.652338e+02	1.858121e+01	1.110517e+00	4.729495e-01
308000	-4.458372e+03	-1.290663e+02	1.597350e+01	1.194130e+00	6.040412e-01
309000	-4.458609e+03	-5.580345e+01	1.176784e+01	1.075299e+00	6.359867e-01
310000	-4.451978e+03	-1.223690e+02	1.552138e+01	1.375768e+00	6.416480e-01
311000	-4.458103e+03	-1.310504e+02	1.610547e+01	1.206871e+00	5.619674e-01
312000	-4.462293e+03	-1.675856e+02	1.875350e+01	1.248551e+00	5.462844e-01
313000	-4.455159e+03	-1.159187e+02	1.509783e+01	1.552513e+00	5.871870e-01
314000	-4.449001e+03	-1.580290e+02	1.803220e+01	1.098697e+00	5.258710e-01
315000	-4.472653e+03	-4.491331e+02	6.014639e+01	1.291278e+00	1.499054e-01
316000	-4.441405e+03	-1.141819e+02	1.502130e+01	1.032914e+00	5.796458e-01
317000	-4.456674e+03	-1.225064e+02	1.553809e+01	1.255385e+00	6.422321e-01
318000	-4.439514e+03	-1.164259e+02	1.515999e+01	1.075706e+00	5.768658e-01
319000	-4.440081e+03	-1.832379e+02	2.003006e+01	1.099996e+00	5.392702e-01
320000	-4.444600e+03	-1.180834e+02	1.526371e+01	1.100110e+00	6.048106e-01
321000	-4.431891e+03	-9.765183e+01	1.401545e+01	1.098919e+00	6.045460e-01
322000	-4.449533e+03	-1.114469e+02	1.486274e+01	8.394245e-01	6.215911e-01
323000	-4.457245e+03	-1.520599e+02	1.758116e+01	1.203635e+00	5.160184e-01
324000	-4.466584e+03	-1.088598e+02	1.468844e+01	1.077277e+00	5.503546e-01
325000	-4.461170e+03	-1.582837e+02	1.801774e+01	1.545902e+00	5.007280e-01
326000	-4.440091e+03	-1.770873e+02	1.950064e+01	1.377677e+00	4.811323e-01
327000	-4.455564e+03	-1.655450e+02	1.856712e+01	1.603736e+00	4.835093e-01
328000	-4.450106e+03	-1.233542e+02	1.560751e+01	1.035257e+00	4.884540e-01
329000	-4.453295e+03	-1.901216e+02	2.062693e+01	9.355315e-01	4.606468e-01
330000	-4.446875e+03	-1.924200e+02	2.081987e+01	9.987682e-01	3.906220e-01
331000	-4.444024e+03	-2.206983e+02	2.339839e+01	1.230540e+00	3.889041e-01
332000	-4.454010e+03	-1.936069e+02	2.089617e+01	1.307443e+00	4.073345e-01
333000	-4.452323e+03	-1.732141e+02	1.912550e+01	2.165019e+00	4.690474e-01
334000	-4.444967e+03	-1.354140e+02	1.641160e+01	1.058427e+00	5.427635e-01
335000	-4.435192e+03	-1.534688e+02	1.766156e+01	1.518523e+00	4.866443e-01
336000	-4.439380e+03	-2.083727e+02	2.221005e+01	1.428822e+00	4.526724e-01
337000	-4.442956e+03	-1.466714e+02	1.719087e+01	1.197077e+00	5.923082e-01
338000	-4.436544e+03	-1.485745e+02	1.735625e+01	8.050127e-01	4.809602e-01
339000	-4.439209e+03	-2.061174e+02	2.199664e+01	1.492832e+00	4.726456e-01
340000	-4.464677e+03	-1.910166e+02	2.066730e+01	1.361189e+00	4.436715e-01
341000	-4.461961e+03	-1.905510e+02	2.062532e+01	1.383640e+00	4.653978e-01
342000	-4.459356e+03	-1.201312e+02	1.540679e+01	9.129772e-01	5.219873e-01
343000	-4.450265e+03	-1.542412e+02	1.774014e+01	1.226491e+00	4.933866e-01
344000	-4.462297e+03	-1.525556e+02	1.762544e+01	1.096187e+00	5.368931e-01
345000	-4.438136e+03	-2.394303e+02	2.524898e+01	1.661213e+00	3.767392e-01
346000	-4.456871e+03	-2.281651e+02	2.415566e+01	1.040933e+00	3.548820e-01
347000	-4.466164e+03	-8.245962e+01	1.314245e+01	1.300565e+00	7.701781e-01
348000	-4.468234e+03	-3.618149e+01	1.084099e+01	1.070708e+00	7.964364e-01
349000	-4.442398e+03	-4.262948e+01	1.111894e+01	1.465621e+00	9.053218e-01
350000	-4.438284e+03	-1.891586e+01	1.007312e+01	1.366105e+00	9.274880e-01
351000	-4.441076e+03	-1.381247e+01	9.857544e+00	1.433128e+00	9.379964e-01
352000	-4.445113e+03	5.289744e+00	9.119935e+00	9.149711e-01	8.600738e-01
353000	-4.435538e+03	-4.441704e+01	1.122630e+01	9.554554e-01	7.807675e-01
354000	-4.448615e+03	-5.131034e+01	1.155293e+01	9.903674e-01	7.688622e-01
355000	-4.453442e+03	-3.454916e+01	1.075795e+01	1.276675e+00	8.745288e-01
356000	-4.455883e+03	-5.281248e+01	1.162275e+01	1.051476e+00	8.071892e-01
357000	-4.458675e+03	-6.043127e+01	1.198978e+01	1.234087e+00	7.773827e-01
358000	-4.431865e+03	-8.952875e+01	1.353955e+01	1.245199e+00	6.947702e-01
359000	-4.439347e+03	-1.034803e+02	1.435775e+01	1.150332e+00	5.928120e-01
360000	-4.444752e+03	-9.759584e+01	1.401104e+01	1.118241e+00	6.177484e-01
361000	-4.451975e+03	-1.020636e+02	1.427540e+01	1.110992e+00	6.307829e-01
362000	-4.449258e+03	-1.062034e+02	1.450023e+01	1.509014e+00	6.068743e-01
363000	-4.440471e+03	-6.833096e+01	1.240205e+01	1.046459e+00	6.892586e-01
364000	-4.448119e+03	-5.674107e+01	1.182204e+01	9.139211e-01	7.092368e-01
365000	-4.447689e+03	-6.639208e+01	1.229620e+01	1.158124e+00	7.679982e-01
366000	-4.454408e+03	-3.058563e+01	1.058332e+01	1.225601e+00	7.915910e-01
367000	-4.436650e+03	-4.242989e+02	5.432299e+01	1.275873e+00	1.601794e-01
368000	-4.463349e+03	-1.417338e+02	1.680835e+01	1.653300e+00	5.665856e-01
369000	-4.440861e+03	-1.338403e+02	1.630831e+01	9.976916e-01	5.529667e-01
370000	-4.457889e+03	-1.264618e+02	1.577980e+01	1.512733e+00	5.859735e-01
371000	-4.455645e+03	-1.252989e+02	1.572377e+01	1.202087e+00	6.060651e-01
372000	-4.468894e+03	-1.021384e+02	1.427993e+01	1.109696e+00	6.167676e-01
373000	-4.457564e+03	-1.160355e+02	1.512910e+01	1.173803e+00	5.731136e-01
374000	-4.471888e+03	-1.233202e+02	1.555637e+01	1.787526e+00	5.837251e-01
375000	-4.472462e+03	-1.487382e+02	1.734118e+01	1.176871e+00	5.179789e-01
376000	-4.476707e+03	-1.824637e+02	1.992501e+01	1.587744e+00	5.678796e-01
377000	-4.442846e+03	-3.485611e+02	3.978235e+01	1.134982e+00	2.171172e-01
378000	-4.478868e+03	-1.354935e+02	1.642499e+01	9.424706e-01	4.907484e-01
379000	-4.475495e+03	-3.614131e+02	4.199937e+01	8.581866e-01	2.279210e-01
380000	-4.447933e+03	-1.671933e+02	1.872325e+01	1.243484e+00	4.782553e-01
381000	-4.457995e+03	-1.538782e+02	1.773302e+01	9.597730e-01	4.730085e-01
382000	-4.442285e+03	-1.663929e+02	1.868070e+01	9.888696e-01	4.663232e-01
383000	-4.464655e+03	-1.557699e+02	1.788263e+01	8.369849e-01	4.421572e-01
384000	-4.462765e+03	-4.149711e+02	5.226620e+01	1.339996e+00	1.878929e-01
385000	-4.477507e+03	-3.823073e+02	4.572256e+01	1.164998e+00	1.992632e-01
386000	-4.465747e+03	-4.983550e+02	7.355609e+01	1.270748e+00	1.389673e-01
387000	-4.459004e+03	-1.919888e+02	2.075912e+01	1.269142e+00	3.765398e-01
388000	-4.461219e+03	-1.992696e+02	2.142069e+01	1.017270e+00	3.867912e-01
389000	-4.477285e+03	-1.949608e+02	2.104211e+01	9.903102e-01	4.242689e-01
390000	-4.465509e+03	-1.919973e+02	2.076935e+01	1.159397e+00	4.274844e-01
391000	-4.461721e+03	-1.701964e+02	1.896301e+01	1.194153e+00	4.622971e-01
392000	-4.455721e+03	-1.866326e+02	2.026591e+01	1.685094e+00	4.319375e-01
393000	-4.458616e+03	-2.825347e+02	3.022543e+01	1.452284e+00	3.251559e-01
394000	-4.449957e+03	-2.485340e+02	2.624010e+01	1.502117e+00	3.171760e-01
395000	-4.458332e+03	-4.249828e+02	5.453250e+01	1.022689e+00	1.966867e-01
396000	-4.453156e+03	-2.475591e+02	2.618291e+01	1.052189e+00	3.269444e-01
397000	-4.439832e+03	-2.816914e+02	3.015872e+01	1.141494e+00	3.150577e-01
398000	-4.435235e+03	-2.910988e+02	3.128018e+01	1.747242e+00	3.048788e-01
399000	-4.464442e+03	-4.270287e+02	5.496828e+01	1.130667e+00	1.664035e-01
400000	-4.448382e+03	-4.020379e+02	4.956300e+01	1.316164e+00	1.753677e-01
401000	-4.426286e+03	-2.580757e+02	2.735008e+01	1.072257e+00	3.145791e-01
402000	-4.414253e+03	-2.623947e+02	2.783288e+01	1.178376e+00	3.133442e-01
403000	-4.422234e+03	-2.597979e+02	2.754109e+01	1.118979e+00	3.325326e-01
404000	-4.434841e+03	-2.756252e+02	2.943983e+01	8.890938e-01	3.174861e-01
405000	-4.426612e+03	-2.891651e+02	3.103683e+01	1.696760e+00	2.937511e-01
406000	-4.411137e+03	-2.954299e+02	3.185447e+01	1.691015e+00	3.050360e-01
407000	-4.421075e+03	-2.957065e+02	3.197790e+01	1.034809e+00	2.844162e-01
408000	-4.482616e+03	-3.359705e+02	3.777128e+01	1.091522e+00	2.210756e-01
409000	-4.431616e+03	-3.161005e+02	3.469411e+01	1.754328e+00	2.763489e-01
410000	-4.440101e+03	-3.110793e+02	3.404553e+01	1.289250e+00	2.836359e-01
411000	-4.433212e+03	-2.730704e+02	2.912117e+01	9.563941e-01	3.060922e-01
412000	-4.457851e+03	-3.520548e+02	4.032754e+01	1.334670e+00	2.492202e-01
413000	-4.449734e+03	-2.411015e+02	2.546373e+01	1.295167e+00	3.600088e-01
414000	-4.429657e+03	-2.253645e+02	2.382809e+01	1.522604e+00	3.612298e-01
415000	-4.427306e+03	-2.755461e+02	2.936059e+01	1.459442e+00	3.127283e-01
416000	-4.444529e+03	-2.669510e+02	2.835163e+01	1.287707e+00	3.059271e-01
417000	-4.442473e+03	-2.171893e+02	2.308582e+01	9.535372e-01	3.359856e-01
418000	-4.443504e+03	-2.634404e+02	2.792409e+01	1.436315e+00	3.570083e-01
419000	-4.434900e+03	-2.331888e+02	2.462515e+01	1.436315e+00	3.432565e-01
420000	-4.448776e+03	-3.684324e+02	4.318292e+01	1.145051e+00	2.316000e-01
421000	-4.443668e+03	-2.004114e+02	2.148349e+01	1.456061e+00	4.005893e-01
422000	-4.457083e+03	-2.666906e+02	2.826337e+01	1.778224e+00	3.324882e-01
423000	-4.455279e+03	-3.189607e+02	3.518561e+01	1.217273e+00	2.339820e-01
424000	-4.460214e+03	-2.754341e+02	2.935045e+01	1.430622e+00	3.057987e-01
425000	-4.454973e+03	-2.703098e+02	2.877846e+01	1.047526e+00	3.445944e-01
426000	-4.465105e+03	-2.683661e+02	2.850275e+01	1.422507e+00	3.237724e-01
427000	-4.471805e+03	-3.674160e+02	4.291586e+01	1.631793e+00	2.485219e-01
428000	-4.459259e+03	-2.610226e+02	2.762019e+01	1.653221e+00	3.206491e-01
429000	-4.461122e+03	-2.574559e+02	2.729239e+01	9.607962e-01	3.036109e-01
430000	-4.460986e+03	-3.373688e+02	3.795792e+01	1.298077e+00	2.773997e-01
431000	-4.469582e+03	-2.747678e+02	2.931390e+01	1.064457e+00	3.335731e-01
432000	-4.472852e+03	-2.604240e+02	2.762355e+01	1.025349e+00	3.488795e-01
433000	-4.465698e+03	-2.292570e+02	2.423947e+01	1.300137e+00	3.888017e-01
434000	-4.444565e+03	-4.281105e+02	5.520162e+01	1.180951e+00	1.461601e-01
435000	-4.477560e+03	-2.497604e+02	2.642588e+01	1.030811e+00	3.403781e-01
436000	-4.468470e+03	-3.461437e+02	3.943332e+01	8.497117e-01	2.184617e-01
437000	-4.455713e+03	-1.976634e+02	2.127739e+01	1.023017e+00	3.856861e-01
438000	-4.460716e+03	-2.381887e+02	2.506693e+01	2.160018e+00	3.951581e-01
439000	-4.460544e+03	-1.915249e+02	2.073320e+01	1.105125e+00	4.036884e-01
440000	-4.460446e+03	-1.751879e+02	1.933741e+01	1.495098e+00	4.578313e-01
441000	-4.474613e+03	-1.835377e+02	2.001083e+01	1.630299e+00	4.502764e-01
442000	-4.457788e+03	-1.698319e+02	1.891681e+01	1.414937e+00	4.485952e-01
443000	-4.462911e+03	-1.520354e+02	1.757528e+01	1.259296e+00	4.211379e-01
444000	-4.475125e+03	-4.203727e+02	5.341177e+01	1.466909e+00	1.679705e-01
445000	-4.462324e+03	-1.872930e+02	2.033472e+01	1.531806e+00	4.433167e-01
446000	-4.468468e+03	-1.858795e+02	2.024767e+01	1.148056e+00	4.247327e-01
447000	-4.466259e+03	-1.821550e+02	1.989865e+01	1.596741e+00	4.225111e-01
448000	-4.470429e+03	-1.792491e+02	1.966384e+01	1.539489e+00	4.403846e-01
449000	-4.437922e+03	-1.742598e+02	1.928729e+01	1.189697e+00	4.344519e-01
450000	-4.443647e+03	-1.535302e+02	1.765496e+01	1.669496e+00	4.674493e-01
451000	-4.448176e+03	-1.835661e+02	2.001762e+01	1.577262e+00	4.592650e-01
452000	-4.442330e+03	-1.848077e+02	2.014122e+01	1.341433e+00	4.240613e-01
453000	-4.456774e+03	-1.650802e+02	1.856384e+01	1.181342e+00	4.448911e-01
454000	-4.459911e+03	-1.948821e+02	2.101099e+01	1.266896e+00	4.460978e-01
455000	-4.465895e+03	-1.328782e+02	1.626046e+01	7.397713e-01	4.316401e-01
456000	-4.462640e+03	-2.032214e+02	2.176136e+01	1.179803e+00	4.194164e-01
457000	-4.465798e+03	-1.899437e+02	2.054973e+01	1.657818e+00	4.469382e-01
458000	-4.452449e+03	-1.857811e+02	2.023724e+01	1.173331e+00	4.618266e-01
459000	-4.452672e+03	-1.737031e+02	1.923152e+01	1.327761e+00	4.609741e-01
460000	-4.437322e+03	-2.208410e+02	2.336407e+01	1.725948e+00	3.830566e-01
461000	-4.465183e+03	-1.757236e+02	1.943495e+01	8.235268e-01	3.925229e-01
462000	-4.475215e+03	-2.397656e+02	2.535954e+01	9.456111e-01	3.322059e-01
463000	-4.457744e+03	-2.340696e+02	2.476734e+01	9.325749e-01	3.222937e-01
464000	-4.463968e+03	-2.982136e+02	3.229385e+01	1.170339e+00	2.825087e-01
465000	-4.460173e+03	-3.059891e+02	3.331124e+01	1.461764e+00	2.694625e-01
466000	-4.454937e+03	-2.696568e+02	2.866110e+01	1.378804e+00	2.759457e-01
467000	-4.455113e+03	-3.149429e+02	3.458339e+01	1.368554e+00	2.842881e-01
468000	-4.440123e+03	-3.093905e+02	3.379707e+01	1.368554e+00	2.737517e-01
469000	-4.459394e+03	-2.867709e+02	3.077203e+01	1.368202e+00	3.013003e-01
470000	-4.446006e+03	-2.849244e+02	3.047100e+01	1.891631e+00	3.062229e-01
471000	-4.445074e+03	-3.138808e+02	3.446727e+01	1.118529e+00	2.627654e-01
472000	-4.449972e+03	-2.973742e+02	3.216670e+01	1.282580e+00	2.658831e-01
473000	-4.446376e+03	-3.536169e+02	4.054985e+01	1.566106e+00	2.440862e-01
474000	-4.451358e+03	-2.884479e+02	3.103733e+01	9.756136e-01	2.661981e-01
475000	-4.467358e+03	-4.300489e+02	5.568335e+01	1.003252e+00	1.642745e-01
476000	-4.451193e+03	-3.337934e+02	3.742524e+01	1.139530e+00	2.182306e-01
477000	-4.439316e+03	-3.423178e+02	3.873430e+01	1.350583e+00	2.209373e-01
478000	-4.453894e+03	-3.880428e+02	4.679544e+01	1.273068e+00	2.060260e-01
479000	-4.443306e+03	-4.386512e+02	5.767256e+01	1.052773e+00	1.735050e-01
480000	-4.453605e+03	-4.219292e+02	5.384140e+01	1.073701e+00	1.601382e-01
481000	-4.434393e+03	-3.562971e+02	4.110913e+01	9.302230e-01	1.873779e-01
482000	-4.449700e+03	-3.941443e+02	4.802194e+01	1.094342e+00	1.902094e-01
483000	-4.450485e+03	-4.271849e+02	5.497798e+01	1.243916e+00	1.721180e-01
484000	-4.457982e+03	-3.402095e+02	3.839941e+01	1.342387e+00	2.522243e-01
485000	-4.443061e+03	-3.653654e+02	4.255500e+01	1.626994e+00	2.238237e-01
486000	-4.462404e+03	-3.582932e+02	4.143400e+01	1.020360e+00	1.885273e-01
487000	-4.455074e+03	-3.075730e+02	3.355292e+01	1.301076e+00	2.296179e-01
488000	-4.462882e+03	-3.008440e+02	3.268115e+01	9.246390e-01	2.385503e-01
489000	-4.457512e+03	-3.252871e+02	3.608498e+01	1.446733e+00	2.357637e-01
490000	-4.444926e+03	-2.775005e+02	2.962427e+01	1.259515e+00	2.728467e-01
491000	-4.444539e+03	-3.394644e+02	3.827072e+01	1.409128e+00	2.560198e-01
492000	-4.453671e+03	-3.064376e+02	3.338892e+01	1.348259e+00	2.754761e-01
493000	-4.466872e+03	-3.284291e+02	3.660614e+01	1.123853e+00	2.296117e-01
494000	-4.460019e+03	-1.850835e+02	2.017858e+01	1.172446e+00	4.304065e-01
495000	-4.460429e+03	-2.960910e+02	3.204225e+01	9.344313e-01	2.482165e-01
496000	-4.460110e+03	-2.208949e+02	2.344175e+01	9.821706e-01	4.196172e-01
497000	-4.464176e+03	-2.097758e+02	2.235842e+01	1.232469e+00	4.155216e-01
498000	-4.465083e+03	-3.864984e+02	4.646484e+01	1.449080e+00	1.817671e-01
499000	-4.477881e+03	-1.546963e+02	1.779574e+01	9.313503e-01	4.199813e-01
500000	-4.454938e+03	-1.460555e+02	1.716375e+01	9.596523e-01	5.013195e-01
501000	-4.459674e+03	-1.907456e+02	2.067413e+01	1.010889e+00	4.499730e-01
502000	-4.461274e+03	-1.419292e+02	1.686951e+01	9.782159e-01	4.773080e-01
503000	-4.449792e+03	-1.040982e+02	1.440520e+01	9.782159e-01	5.586733e-01
504000	-4.445296e+03	-9.690583e+01	1.396907e+01	1.146441e+00	5.512533e-01
505000	-4.451216e+03	-1.045936e+02	1.442149e+01	1.203095e+00	5.491829e-01
506000	-4.447872e+03	-1.696355e+02	1.886593e+01	1.864585e+00	4.947911e-01
507000	-4.452573e+03	-1.739277e+02	1.921712e+01	1.732088e+00	4.677536e-01
508000	-4.445407e+03	-1.997335e+02	2.143269e+01	1.346708e+00	4.503000e-01
509000	-4.454422e+03	-1.576326e+02	1.799550e+01	1.190924e+00	5.035405e-01
510000	-4.449003e+03	-1.531573e+02	1.767827e+01	9.803877e-01	4.942302e-01
511000	-4.454876e+03	-1.771347e+02	1.953490e+01	1.003767e+00	4.735772e-01
512000	-4.443191e+03	-1.837443e+02	2.005617e+01	1.293795e+00	5.036285e-01
513000	-4.448908e+03	-1.383629e+02	1.661807e+01	1.011156e+00	4.572674e-01
514000	-4.453959e+03	-1.927912e+02	2.079601e+01	1.645249e+00	4.366847e-01
515000	-4.453933e+03	-1.696898e+02	1.890536e+01	1.418115e+00	4.496370e-01
516000	-4.433958e+03	-1.875528e+02	2.035611e+01	1.539258e+00	4.372013e-01
517000	-4.454637e+03	-1.792593e+02	1.971841e+01	8.847091e-01	4.383124e-01
518000	-4.435235e+03	-2.114092e+02	2.248831e+01	1.474194e+00	4.061090e-01
519000	-4.443863e+03	-2.152520e+02	2.284826e+01	1.501775e+00	4.212906e-01
520000	-4.437519e+03	-2.088942e+02	2.224101e+01	1.615663e+00	3.798062e-01
521000	-4.448392e+03	-2.292679e+02	2.424487e+01	1.257406e+00	3.930078e-01
522000	-4.450627e+03	-1.997986e+02	2.146106e+01	1.094091e+00	3.756738e-01
523000	-4.437471e+03	-1.949885e+02	2.103545e+01	1.094091e+00	4.097662e-01
524000	-4.454583e+03	-1.621045e+02	1.834029e+01	1.111375e+00	4.532413e-01
525000	-4.458085e+03	-1.690788e+02	1.886256e+01	1.350740e+00	5.252308e-01
526000	-4.461122e+03	-1.116878e+02	1.484978e+01	1.289214e+00	5.770513e-01
527000	-4.468691e+03	-1.296197e+02	1.601286e+01	1.157906e+00	5.176649e-01
528000	-4.450632e+03	-1.184678e+02	1.527821e+01	1.257057e+00	5.275944e-01
529000	-4.463564e+03	-1.348702e+02	1.634552e+01	1.481441e+00	5.136218e-01
530000	-4.487431e+03	-3.149401e+02	3.454692e+01	1.620414e+00	2.711327e-01
531000	-4.445968e+03	-1.750136e+02	1.933330e+01	1.371782e+00	4.781522e-01
532000	-4.444554e+03	-4.475366e+02	5.985158e+01	8.936878e-01	1.355728e-01
533000	-4.467289e+03	-2.242482e+02	2.370094e+01	1.692444e+00	4.169903e-01
534000	-4.448540e+03	-3.275422e+02	3.641903e+01	1.475319e+00	2.781682e-01
535000	-4.464813e+03	-2.049276e+02	2.188690e+01	1.504362e+00	3.952154e-01
536000	-4.470850e+03	-1.785926e+02	1.963096e+01	1.284686e+00	4.469732e-01
537000	-4.460485e+03	-1.351270e+02	1.638002e+01	1.232969e+00	4.831381e-01
538000	-4.454090e+03	-1.691673e+02	1.888440e+01	1.161620e+00	4.767280e-01
539000	-4.450435e+03	-1.737149e+02	1.922059e+01	1.475829e+00	4.738887e-01
540000	-4.458897e+03	-2.178548e+02	2.312440e+01	1.217810e+00	4.203058e-01
541000	-4.455642e+03	-2.265413e+02	2.391549e+01	1.819288e+00	4.168897e-01
542000	-4.489443e+03	-2.506322e+02	2.652747e+01	9.791630e-01	3.185507e-01
543000	-4.436958e+03	-1.637194e+02	1.845879e+01	1.181618e+00	5.321406e-01
544000	-4.437635e+03	-1.919368e+02	2.074206e+01	1.414500e+00	4.795321e-01
545000	-4.431726e+03	-2.180156e+02	2.313006e+01	1.319669e+00	4.450811e-01
546000	-4.429351e+03	-1.896274e+02	2.055074e+01	1.329761e+00	4.587376e-01
547000	-4.435408e+03	-1.436143e+02	1.699227e+01	9.254295e-01	5.334166e-01
548000	-4.431828e+03	-1.521401e+02	1.757628e+01	1.350353e+00	4.894686e-01
549000	-4.433259e+03	-1.602382e+02	1.816427e+01	1.558056e+00	5.345897e-01
550000	-4.442988e+03	-1.311299e+02	1.612701e+01	9.661963e-01	5.377862e-01
551000	-4.443058e+03	-1.464652e+02	1.715425e+01	1.502016e+00	5.377792e-01
552000	-4.473219e+03	-1.754934e+02	1.936414e+01	1.469185e+00	4.234527e-01
553000	-4.448917e+03	-1.646456e+02	1.854383e+01	1.005395e+00	4.677174e-01
554000	-4.451415e+03	-1.775687e+02	1.954666e+01	1.293404e+00	5.087172e-01
555000	-4.449926e+03	-1.422167e+02	1.688622e+01	1.028374e+00	5.141956e-01
556000	-4.453073e+03	-1.452262e+02	1.710520e+01	9.494713e-01	5.056770e-01
557000	-4.463343e+03	-1.926993e+02	2.078528e+01	1.677305e+00	5.207236e-01
558000	-4.458950e+03	-1.299095e+02	1.603505e+01	1.115815e+00	5.361708e-01
559000	-4.456089e+03	-1.670459e+02	1.869792e+01	1.420866e+00	5.042979e-01
560000	-4.466531e+03	-3.287594e+02	3.665503e+01	1.131632e+00	2.423741e-01
561000	-4.483135e+03	-1.332790e+02	1.627469e+01	9.308920e-01	5.013175e-01
562000	-4.463726e+03	-1.174103e+02	1.522747e+01	9.964367e-01	5.055227e-01
563000	-4.453356e+03	-1.544013e+02	1.773161e+01	1.502010e+00	5.343572e-01
564000	-4.466584e+03	-2.328870e+02	2.460846e+01	1.297449e+00	4.123601e-01
565000	-4.454678e+03	-2.502006e+02	2.642150e+01	1.510931e+00	3.675746e-01
566000	-4.458372e+03	-3.958074e+02	4.831444e+01	1.282977e+00	2.011793e-01
567000	-4.452059e+03	-2.631159e+02	2.791041e+01	1.229779e+00	3.490557e-01
568000	-4.449606e+03	-3.820067e+02	4.567371e+01	1.123739e+00	2.008910e-01
569000	-4.446230e+03	-3.359288e+02	3.775880e+01	1.129757e+00	2.789228e-01
570000	-4.434055e+03	-2.901697e+02	3.126650e+01	9.236856e-01	2.937258e-01
571000	-4.454401e+03	-2.877370e+02	3.091707e+01	1.200645e+00	3.071208e-01
572000	-4.454868e+03	-2.895461e+02	3.109410e+01	1.633267e+00	2.897966e-01
573000	-4.471397e+03	-2.908996e+02	3.132825e+01	1.177865e+00	3.257701e-01
574000	-4.447077e+03	-3.698784e+02	4.344939e+01	1.100262e+00	1.894919e-01
575000	-4.456645e+03	-4.349017e+02	5.659146e+01	1.915201e+00	1.744960e-01
576000	-4.460958e+03	-2.574278e+02	2.723731e+01	1.419053e+00	3.424911e-01
577000	-4.453592e+03	-2.493141e+02	2.638340e+01	9.716470e-01	3.422675e-01
578000	-4.457860e+03	-2.727338e+02	2.902013e+01	1.456976e+00	3.117258e-01
579000	-4.451899e+03	-4.300057e+02	5.559928e+01	1.328013e+00	1.817995e-01
580000	-4.470027e+03	-2.356645e+02	2.492499e+01	1.001578e+00	3.239493e-01
581000	-4.434338e+03	-3.061447e+02	3.337788e+01	1.135163e+00	2.451707e-01
582000	-4.436005e+03	-2.561967e+02	2.714346e+01	1.018694e+00	2.950297e-01
583000	-4.448114e+03	-2.866457e+02	3.076155e+01	1.325234e+00	2.594695e-01
584000	-4.449658e+03	-2.601409e+02	2.756105e+01	1.287527e+00	3.141229e-01
585000	-4.434456e+03	-2.821221e+02	3.019209e+01	1.305686e+00	2.988566e-01
586000	-4.438164e+03	-2.451658e+02	2.587812e+01	1.476126e+00	3.025686e-01
587000	-4.444131e+03	-2.352882e+02	2.488248e+01	1.035805e+00	3.072188e-01
588000	-4.466020e+03	-2.754583e+02	2.938939e+01	1.135308e+00	3.252088e-01
589000	-4.459846e+03	-2.736047e+02	2.916976e+01	1.088986e+00	3.031871e-01
590000	-4.463433e+03	-2.265095e+02	2.396197e+01	1.320693e+00	3.518414e-01
591000	-4.443949e+03	-3.361648e+02	3.774834e+01	1.432674e+00	2.651954e-01
592000	-4.455390e+03	-2.068023e+02	2.209625e+01	1.092360e+00	3.768754e-01
593000	-4.472460e+03	-1.845194e+02	2.016347e+01	7.882584e-01	3.732343e-01
594000	-4.460624e+03	-1.675398e+02	1.874817e+01	1.270921e+00	4.475399e-01
595000	-4.461227e+03	-1.813759e+02	1.985215e+01	1.379142e+00	4.509906e-01
596000	-4.461682e+03	-1.568649e+02	1.787594e+01	2.021612e+00	4.896268e-01
597000	-4.478823e+03	-2.042716e+02	2.182923e+01	1.482058e+00	4.726429e-01
598000	-4.459536e+03	-1.279929e+02	1.590635e+01	1.130061e+00	5.222352e-01
599000	-4.458835e+03	-1.248850e+02	1.569589e+01	1.213323e+00	5.504306e-01
600000	-4.466436e+03	-1.460233e+02	1.714019e+01	1.256736e+00	5.498290e-01
601000	-4.454841e+03	-1.610719e+02	1.826999e+01	9.999475e-01	4.869410e-01
602000	-4.460812e+03	-1.913119e+02	2.071691e+01	1.080811e+00	4.085326e-01
603000	-4.466107e+03	-1.837720e+02	2.002419e+01	1.704492e+00	4.239793e-01
604000	-4.451119e+03	-1.854950e+02	2.020915e+01	1.220622e+00	4.211230e-01
605000	-4.451680e+03	-4.646764e+02	6.410140e+01	1.282157e+00	1.601297e-01
606000	-4.424850e+03	-2.183010e+02	2.314476e+01	1.452429e+00	3.673519e-01
607000	-4.436062e+03	-2.536529e+02	2.677917e+01	1.727278e+00	3.791627e-01
608000	-4.448850e+03	-1.989096e+02	2.139234e+01	9.754326e-01	4.189102e-01
609000	-4.453572e+03	-2.153126e+02	2.286503e+01	1.386008e+00	4.024108e-01
610000	-4.446296e+03	-3.899400e+02	4.719593e+01	1.102049e+00	1.790804e-01
611000	-4.454115e+03	-2.106398e+02	2.244318e+01	1.187414e+00	4.105763e-01
612000	-4.439748e+03	-2.345461e+02	2.480658e+01	1.028340e+00	3.477659e-01
613000	-4.446579e+03	-4.324455e+02	5.619539e+01	1.170127e+00	1.437766e-01
614000	-4.442431e+03	-2.423541e+02	2.561177e+01	1.153328e+00	3.267794e-01
615000	-4.455594e+03	-2.552251e+02	2.704230e+01	9.459927e-01	2.962384e-01
616000	-4.453422e+03	-3.127293e+02	3.427040e+01	1.349993e+00	2.720286e-01
617000	-4.451699e+03	-2.812238e+02	3.007395e+01	1.352291e+00	2.840686e-01
618000	-4.464365e+03	-4.806783e+02	6.835565e+01	1.565243e+00	1.270882e-01
619000	-4.454185e+03	-3.135422e+02	3.437385e+01	1.435103e+00	2.583081e-01
620000	-4.450831e+03	-2.745095e+02	2.926173e+01	1.235416e+00	2.895206e-01
621000	-4.435011e+03	-3.286898e+02	3.661414e+01	1.331837e+00	2.358957e-01
622000	-4.456149e+03	-3.055056e+02	3.326248e+01	1.331837e+00	2.438937e-01
623000	-4.461766e+03	-3.722918e+02	4.386426e+01	1.210457e+00	1.947498e-01
624000	-4.454559e+03	-4.222418e+02	5.383446e+01	1.417752e+00	1.764311e-01
625000	-4.446524e+03	-4.903479e+02	7.122788e+01	1.151516e+00	1.240581e-01
626000	-4.465435e+03	-3.759867e+02	4.449602e+01	1.438752e+00	1.943488e-01
627000	-4.449909e+03	-3.790923e+02	4.513944e+01	1.063186e+00	1.705744e-01
628000	-4.459156e+03	-4.068298e+02	5.052184e+01	1.451931e+00	1.598301e-01
629000	-4.456248e+03	-4.305760e+02	5.583660e+01	8.609550e-01	1.601670e-01
630000	-4.451563e+03	-4.704441e+02	6.567063e+01	1.136766e+00	1.415884e-01
631000	-4.465748e+03	-5.778148e+02	1.014256e+02	1.479607e+00	9.940908e-02
632000	-4.447336e+03	-5.154707e+02	7.892764e+01	1.074243e+00	1.031598e-01
633000	-4.457187e+03	-3.820138e+02	4.573669e+01	7.965554e-01	1.908482e-01
634000	-4.451798e+03	-3.993330e+02	4.902177e+01	1.278708e+00	1.726444e-01
635000	-4.453105e+03	-4.236875e+02	5.410252e+01	1.654462e+00	1.711786e-01
636000	-4.449819e+03	-3.710712e+02	4.357051e+01	1.618372e+00	2.143600e-01
637000	-4.462119e+03	-4.121893e+02	5.178864e+01	7.906239e-01	1.530264e-01
638000	-4.455476e+03	-3.837661e+02	4.598987e+01	1.209689e+00	2.373674e-01
639000	-4.445892e+03	-3.330173e+02	3.722363e+01	1.669097e+00	2.385352e-01
640000	-4.469218e+03	-3.778630e+02	4.485735e+01	1.354068e+00	2.205386e-01
641000	-4.459971e+03	-3.617829e+02	4.187713e+01	1.933885e+00	2.323138e-01
642000	-4.465160e+03	-4.021336e+02	4.951249e+01	1.659680e+00	1.810145e-01
643000	-4.448527e+03	-4.662632e+02	6.443893e+01	1.585309e+00	1.318550e-01
644000	-4.457482e+03	-4.568923e+02	6.209218e+01	1.278320e+00	1.485965e-01
645000	-4.453877e+03	-4.298187e+02	5.564384e+01	9.459503e-01	1.528159e-01
646000	-4.445174e+03	-4.586309e+02	6.256821e+01	1.151659e+00	1.529859e-01
647000	-4.474315e+03	-4.229912e+02	5.400123e+01	1.414329e+00	1.746860e-01
648000	-4.444879e+03	-4.763672e+02	6.728708e+01	1.110911e+00	1.359997e-01
649000	-4.460137e+03	-4.212999e+02	5.373472e+01	9.271437e-01	1.727949e-01
650000	-4.465232e+03	-4.186687e+02	5.311259e+01	1.129684e+00	1.627181e-01
651000	-4.426831e+03	-3.501174e+02	4.008083e+01	8.823691e-01	1.809311e-01
652000	-4.456938e+03	-3.844634e+02	4.609824e+01	1.335997e+00	2.033967e-01
653000	-4.453754e+03	-3.790067e+02	4.512614e+01	1.049034e+00	2.033847e-01
654000	-4.450427e+03	-4.332183e+02	5.642693e+01	9.411258e-01	1.705063e-01
655000	-4.452910e+03	-3.565792e+02	4.114742e+01	9.869568e-01	1.987750e-01
656000	-4.472205e+03	-4.824903e+02	6.896063e+01	1.219604e+00	1.389354e-01
657000	-4.465394e+03	-4.065285e+02	5.052408e+01	1.139778e+00	1.857011e-01
658000	-4.453227e+03	-3.895394e+02	4.699314e+01	1.746473e+00	2.024174e-01
659000	-4.459732e+03	-3.433334e+02	3.894463e+01	1.056177e+00	2.066010e-01
660000	-4.448663e+03	-3.493178e+02	3.988769e+01	1.251687e+00	2.115592e-01
661000	-4.454905e+03	-3.539450e+02	4.059415e+01	1.629940e+00	2.154911e-01
662000	-4.444537e+03	-3.483931e+02	3.978084e+01	9.760561e-01	2.212233e-01
663000	-4.479367e+03	-3.313693e+02	3.709088e+01	8.847241e-01	2.344068e-01
664000	-4.448541e+03	-3.285045e+02	3.657728e+01	1.389933e+00	2.452641e-01
665000	-4.439020e+03	-3.446998e+02	3.915045e+01	1.147543e+00	2.389839e-01
666000	-4.448149e+03	-3.003997e+02	3.257507e+01	1.264783e+00	2.671487e-01
667000	-4.468763e+03	-2.789115e+02	2.980462e+01	1.207937e+00	2.768816e-01
668000	-4.468171e+03	-2.686193e+02	2.856784e+01	1.126350e+00	2.943665e-01
669000	-4.470780e+03	-3.173677e+02	3.497561e+01	1.069980e+00	2.779432e-01
670000	-4.461745e+03	-3.090422e+02	3.372059e+01	1.567087e+00	2.931002e-01
671000	-4.473669e+03	-2.327197e+02	2.464233e+01	7.994997e-01	2.876021e-01
672000	-4.466804e+03	-3.221203e+02	3.568178e+01	9.945571e-01	2.402996e-01
673000	-4.444657e+03	-2.423192e+02	2.560892e+01	1.145254e+00	3.078064e-01
674000	-4.459409e+03	-3.743717e+02	4.423984e+01	1.223577e+00	2.164187e-01
675000	-4.454205e+03	-3.031947e+02	3.295344e+01	1.273414e+00	2.943433e-01
676000	-4.450549e+03	-3.482072e+02	3.963597e+01	1.673051e+00	2.318735e-01
677000	-4.449367e+03	-3.847423e+02	4.612337e+01	1.482634e+00	2.220668e-01
678000	-4.458364e+03	-3.630277e+02	4.221257e+01	1.246410e+00	2.231314e-01
679000	-4.452714e+03	-3.510894e+02	4.021953e+01	1.018365e+00	2.256765e-01
680000	-4.453843e+03	-4.458207e+02	5.935469e+01	1.211609e+00	1.469940e-01
681000	-4.451986e+03	-3.504417e+02	4.014079e+01	8.449383e-01	2.245208e-01
682000	-4.439511e+03	-2.360161e+02	2.490897e+01	1.507729e+00	3.391289e-01
683000	-4.453324e+03	-2.694659e+02	2.870237e+01	8.412648e-01	3.390119e-01
684000	-4.450646e+03	-2.438141e+02	2.576667e+01	1.162815e+00	3.153811e-01
685000	-4.443310e+03	-2.461741e+02	2.604059e+01	9.786317e-01	3.673617e-01
686000	-4.453205e+03	-2.406939e+02	2.542665e+01	1.238207e+00	3.780902e-01
687000	-4.459938e+03	-2.294886e+02	2.426574e+01	1.271283e+00	3.387237e-01
688000	-4.447614e+03	-2.268993e+02	2.401173e+01	1.211775e+00	3.703039e-01
689000	-4.440348e+03	-1.845334e+02	2.014648e+01	1.004505e+00	3.812860e-01
690000	-4.448485e+03	-4.575669e+02	6.226998e+01	1.254611e+00	1.341886e-01
691000	-4.449056e+03	-2.251299e+02	2.383626e+01	1.205568e+00	3.522905e-01
692000	-4.445485e+03	-2.355826e+02	2.485029e+01	1.641499e+00	3.899283e-01
693000	-4.451410e+03	-1.956489e+02	2.111309e+01	8.698367e-01	4.508864e-01
694000	-4.452150e+03	-1.585029e+02	1.804732e+01	1.371690e+00	5.010899e-01
695000	-4.451727e+03	-1.299011e+02	1.603962e+01	1.039210e+00	4.850728e-01
696000	-4.440044e+03	-1.825956e+02	1.993960e+01	1.544056e+00	4.701154e-01
697000	-4.454464e+03	-1.278213e+02	1.590038e+01	1.048484e+00	5.351380e-01
698000	-4.460776e+03	-1.645068e+02	1.848084e+01	1.682775e+00	5.228518e-01
699000	-4.449026e+03	-1.801871e+02	1.974729e+01	1.461323e+00	4.993848e-01
700000	-4.439996e+03	-1.336685e+02	1.627745e+01	1.279769e+00	5.387992e-01
701000	-4.436647e+03	-1.581023e+02	1.801178e+01	1.443756e+00	5.279736e-01
702000	-4.464299e+03	-1.715919e+02	1.905381e+01	1.443756e+00	4.803387e-01
703000	-4.451538e+03	-1.378485e+02	1.654091e+01	1.612059e+00	5.303963e-01
704000	-4.454447e+03	-1.884038e+02	2.040591e+01	1.803773e+00	4.946736e-01
705000	-4.458736e+03	-1.924216e+02	2.078960e+01	1.349745e+00	4.400765e-01
706000	-4.480557e+03	-4.032270e+02	4.977624e+01	1.462223e+00	1.930500e-01
707000	-4.457127e+03	-1.355100e+02	1.642365e+01	9.785361e-01	5.263523e-01
708000	-4.458032e+03	-1.314174e+02	1.610146e+01	1.633507e+00	5.580896e-01
709000	-4.462457e+03	-9.052867e+01	1.359036e+01	1.348624e+00	6.630668e-01
710000	-4.454081e+03	-7.649880e+01	1.282206e+01	1.245708e+00	6.905982e-01
711000	-4.475989e+03	-9.557713e+01	1.388600e+01	1.245708e+00	5.912423e-01
712000	-4.466627e+03	-1.527546e+02	1.761017e+01	1.503051e+00	5.585413e-01
713000	-4.454586e+03	-1.672463e+02	1.870263e+01	1.560768e+00	4.588307e-01
714000	-4.440554e+03	-1.784918e+02	1.962641e+01	1.239480e+00	4.788943e-01
715000	-4.442190e+03	-1.534490e+02	1.767241e+01	1.351529e+00	4.466046e-01
716000	-4.445012e+03	-3.768236e+02	4.467815e+01	1.285267e+00	1.940005e-01
717000	-4.454685e+03	-2.183234e+02	2.319198e+01	9.849878e-01	3.634935e-01
718000	-4.442861e+03	-2.689954e+02	2.857946e+01	1.404404e+00	2.876969e-01
719000	-4.442122e+03	-2.788240e+02	2.979773e+01	1.176188e+00	2.895623e-01
720000	-4.444659e+03	-3.755063e+02	4.446721e+01	1.115453e+00	1.910633e-01
721000	-4.450522e+03	-2.694410e+02	2.860453e+01	1.638884e+00	3.121749e-01
722000	-4.453945e+03	-2.836777e+02	3.039601e+01	1.238841e+00	2.862236e-01
723000	-4.451853e+03	-3.473084e+02	3.959214e+01	1.041950e+00	2.238661e-01
724000	-4.449869e+03	-3.872403e+02	4.665186e+01	1.216303e+00	2.079564e-01
725000	-4.464000e+03	-2.663275e+02	2.825896e+01	1.452709e+00	3.277889e-01
726000	-4.461623e+03	-3.685401e+02	4.323937e+01	9.360836e-01	1.851091e-01
727000	-4.456930e+03	-2.349867e+02	2.486460e+01	9.070962e-01	3.373084e-01
728000	-4.448584e+03	-2.374225e+02	2.510866e+01	9.938015e-01	3.204188e-01
729000	-4.437959e+03	-2.610226e+02	2.769181e+01	1.029782e+00	3.365122e-01
730000	-4.454104e+03	-2.021333e+02	2.167157e+01	1.084672e+00	3.890013e-01
731000	-4.441804e+03	-1.828315e+02	1.996690e+01	1.451629e+00	4.902196e-01
732000	-4.429629e+03	-1.707096e+02	1.901268e+01	1.079873e+00	4.510217e-01
733000	-4.444777e+03	-1.913810e+02	2.072020e+01	1.111900e+00	4.571144e-01
734000	-4.444036e+03	-2.459588e+02	2.595410e+01	1.563765e+00	3.367319e-01
735000	-4.445638e+03	-2.190426e+02	2.328403e+01	7.522585e-01	3.773736e-01
736000	-4.465485e+03	-3.825320e+02	4.574659e+01	1.262335e+00	1.917692e-01
737000	-4.442338e+03	-2.602631e+02	2.759782e+01	1.088807e+00	3.341719e-01
738000	-4.461182e+03	-4.263786e+02	5.479015e+01	1.270876e+00	2.044310e-01
739000	-4.445252e+03	-2.019166e+02	2.164145e+01	1.202004e+00	4.071971e-01
740000	-4.439318e+03	-2.340552e+02	2.475283e+01	1.059071e+00	4.057155e-01
741000	-4.447092e+03	-2.234689e+02	2.367035e+01	1.223528e+00	3.899986e-01
742000	-4.435364e+03	-2.265728e+02	2.394280e+01	1.576457e+00	4.134914e-01
743000	-4.479578e+03	-3.888720e+02	4.700168e+01	1.035024e+00	1.767141e-01
744000	-4.435917e+03	-2.513032e+02	2.661588e+01	8.495060e-01	3.296296e-01
745000	-4.441433e+03	-2.347782e+02	2.481547e+01	1.174229e+00	3.546719e-01
746000	-4.438733e+03	-2.849451e+02	3.054855e+01	1.299643e+00	3.023846e-01
747000	-4.453943e+03	-3.517799e+02	4.024574e+01	1.551085e+00	2.273061e-01
748000	-4.461541e+03	-2.870066e+02	3.080072e+01	1.379270e+00	2.774367e-01
749000	-4.459393e+03	-3.430998e+02	3.890007e+01	1.099581e+00	2.271363e-01
750000	-4.459456e+03	-3.537310e+02	4.065368e+01	1.061194e+00	1.842524e-01
751000	-4.448600e+03	-3.573630e+02	4.120174e+01	1.451245e+00	2.322310e-01
752000	-4.465075e+03	-3.442940e+02	3.912283e+01	9.124780e-01	2.211924e-01
753000	-4.458619e+03	-3.290283e+02	3.669191e+01	1.157482e+00	2.663892e-01
754000	-4.469775e+03	-2.658766e+02	2.823544e+01	1.202339e+00	3.019348e-01
755000	-4.419139e+03	-3.082993e+02	3.366571e+01	1.217308e+00	2.507908e-01
756000	-4.472505e+03	-3.686121e+02	4.325917e+01	8.972095e-01	1.919150e-01
757000	-4.435954e+03	-3.040661e+02	3.306735e+01	1.312144e+00	2.633586e-01
758000	-4.460847e+03	-3.195992e+02	3.533623e+01	8.240917e-01	2.264189e-01
759000	-4.472197e+03	-2.239920e+02	2.372562e+01	1.186102e+00	3.713922e-01
760000	-4.458472e+03	-2.864031e+02	3.068246e+01	1.703173e+00	2.617655e-01
761000	-4.461317e+03	-2.712570e+02	2.886698e+01	1.254906e+00	2.691918e-01
762000	-4.438790e+03	-2.905168e+02	3.128458e+01	1.131321e+00	3.336054e-01
763000	-4.462234e+03	-2.962738e+02	3.202757e+01	1.227761e+00	2.874883e-01
764000	-4.465000e+03	-3.798689e+02	4.533280e+01	8.031800e-01	1.828189e-01
765000	-4.435555e+03	-2.297684e+02	2.430917e+01	1.121137e+00	3.320276e-01
766000	-4.445868e+03	-2.546013e+02	2.694630e+01	1.178216e+00	3.321316e-01
767000	-4.459511e+03	-2.081023e+02	2.220822e+01	1.178216e+00	3.839474e-01
768000	-4.451321e+03	-2.002225e+02	2.149740e+01	1.111710e+00	3.821410e-01
769000	-4.449470e+03	-2.421727e+02	2.560655e+01	1.020995e+00	3.479639e-01
770000	-4.449560e+03	-2.405884e+02	2.541785e+01	1.215923e+00	4.043615e-01
771000	-4.452546e+03	-2.611104e+02	2.764095e+01	1.560089e+00	3.557249e-01
772000	-4.446117e+03	-2.345755e+02	2.476629e+01	1.448664e+00	3.725341e-01
773000	-4.447004e+03	-1.748325e+02	1.930902e+01	1.492221e+00	4.470895e-01
774000	-4.455735e+03	-2.066365e+02	2.207133e+01	1.197668e+00	4.258937e-01
775000	-4.439842e+03	-1.979843e+02	2.130646e+01	1.015997e+00	4.568830e-01
776000	-4.461921e+03	-1.585262e+02	1.803244e+01	1.592709e+00	5.186485e-01
777000	-4.456279e+03	-1.342081e+02	1.629245e+01	1.598705e+00	5.709350e-01
778000	-4.454396e+03	-1.114667e+02	1.482548e+01	1.460348e+00	5.977504e-01
779000	-4.473647e+03	-1.428374e+02	1.695298e+01	7.033520e-01	4.524310e-01
780000	-4.469522e+03	-2.051939e+02	2.192195e+01	1.386298e+00	4.694672e-01
781000	-4.458633e+03	-1.065465e+02	1.453320e+01	1.308366e+00	5.738319e-01
782000	-4.461682e+03	-9.614889e+01	1.389883e+01	1.596300e+00	6.581547e-01
783000	-4.448009e+03	-9.330711e+01	1.374304e+01	1.452852e+00	6.035676e-01
784000	-4.444660e+03	-1.222105e+02	1.551370e+01	1.335660e+00	5.949622e-01
785000	-4.450863e+03	-1.176344e+02	1.523902e+01	1.038782e+00	5.919347e-01
786000	-4.444585e+03	-1.773390e+02	1.953701e+01	1.182156e+00	5.640318e-01
787000	-4.446514e+03	-1.420893e+02	1.684560e+01	1.478299e+00	5.664440e-01
788000	-4.438788e+03	-1.400541e+02	1.672074e+01	1.226168e+00	5.589361e-01
789000	-4.463171e+03	-8.070587e+01	1.304291e+01	1.366195e+00	6.987864e-01
790000	-4.455832e+03	-5.595547e+01	1.175325e+01	1.524022e+00	7.563488e-01
791000	-4.457429e+03	-5.635323e+01	1.180168e+01	9.383469e-01	7.660631e-01
792000	-4.453233e+03	-7.715407e+00	9.615483e+00	1.277525e+00	1.000000e+00
793000	-4.442554e+03	1.115209e+01	8.887418e+00	1.222493e+00	9.120065e-01
794000	-4.446479e+03	-7.026162e+01	1.249334e+01	1.222493e+00	9.415405e-01
795000	-4.448220e+03	-2.141428e+01	1.016882e+01	1.604516e+00	1.027258e+00
796000	-4.451081e+03	-1.295180e+01	9.836377e+00	1.086167e+00	8.836972e-01
797000	-4.454936e+03	-4.085481e+01	1.103714e+01	1.456617e+00	8.983718e-01
798000	-4.445758e+03	-2.059214e+01	1.015695e+01	1.061535e+00	9.428800e-01
799000	-4.461435e+03	3.385437e+01	8.094382e+00	8.445103e-01	1.027339e+00
800000	-4.460610e+03	-8.167205e-01	9.352644e+00	1.001411e+00	1.092464e+00
801000	-4.450120e+03	2.566208e+01	8.363051e+00	1.238503e+00	1.000000e+00
802000	-4.471154e+03	-2.237353e+01	1.023691e+01	9.687362e-01	9.435670e-01
803000	-4.456577e+03	8.897530e+00	8.975319e+00	1.125875e+00	9.653047e-01
804000	-4.469219e+03	-3.337521e+02	3.740419e+01	1.234188e+00	2.622459e-01
805000	-4.457697e+03	-4.302462e+01	1.116595e+01	8.520252e-01	6.625815e-01
806000	-4.448193e+03	1.422342e+01	8.792855e+00	7.065170e-01	7.073254e-01
807000	-4.446402e+03	-5.854737e+01	1.192014e+01	7.435501e-01	6.548083e-01
808000	-4.451110e+03	-1.984744e+02	2.131500e+01	1.409912e+00	4.497630e-01
809000	-4.451643e+03	-9.850071e+01	1.405960e+01	1.194928e+00	6.409340e-01
810000	-4.465080e+03	-2.048490e+02	2.188367e+01	1.461121e+00	4.756757e-01
811000	-4.439870e+03	-1.597972e+02	1.817585e+01	9.641636e-01	5.014041e-01
812000	-4.443316e+03	-1.587070e+02	1.807085e+01	1.263317e+00	5.201066e-01
813000	-4.474575e+03	-2.394990e+02	2.527075e+01	1.522612e+00	3.811294e-01
814000	-4.453492e+03	-1.732077e+02	1.919701e+01	1.263317e+00	4.786162e-01
815000	-4.465439e+03	-2.139020e+02	2.278542e+01	8.135651e-01	4.263338e-01
816000	-4.452509e+03	-1.760481e+02	1.941125e+01	1.440765e+00	4.638315e-01
817000	-4.456184e+03	-2.250384e+02	2.383431e+01	1.133830e+00	3.925115e-01
818000	-4.437695e+03	-1.565436e+02	1.790316e+01	1.335500e+00	5.460121e-01
819000	-4.433035e+03	-1.668075e+02	1.868480e+01	1.350760e+00	5.087313e-01
820000	-4.447662e+03	-2.838286e+02	3.039015e+01	1.436156e+00	3.282681e-01
821000	-4.442545e+03	-1.228876e+02	1.556262e+01	1.258727e+00	6.063219e-01
822000	-4.450066e+03	-1.452763e+02	1.706055e+01	1.626154e+00	5.961139e-01
823000	-4.453029e+03	-8.958073e+01	1.355187e+01	1.079533e+00	5.290428e-01
824000	-4.449250e+03	-1.340784e+02	1.633252e+01	8.803152e-01	5.385831e-01
825000	-4.451886e+03	-1.536718e+02	1.770172e+01	1.176961e+00	4.784397e-01
826000	-4.453908e+03	-2.192375e+02	2.327223e+01	1.068980e+00	3.856222e-01
827000	-4.445346e+03	-1.414863e+02	1.682701e+01	1.139939e+00	5.560165e-01
828000	-4.464348e+03	-1.532032e+02	1.767165e+01	1.115934e+00	5.329090e-01
829000	-4.463934e+03	-1.323519e+02	1.618143e+01	1.380816e+00	5.150611e-01
830000	-4.466283e+03	-1.303088e+02	1.608771e+01	7.295224e-01	4.807982e-01
831000	-4.449177e+03	-4.141734e+02	5.217606e+01	9.621967e-01	1.591149e-01
832000	-4.440322e+03	-1.870013e+02	2.030896e+01	1.544453e+00	5.038574e-01
833000	-4.442599e+03	-1.999135e+02	2.145130e+01	1.318340e+00	4.193927e-01
834000	-4.445547e+03	-1.849474e+02	2.016787e+01	1.163839e+00	4.659665e-01
835000	-4.455137e+03	-1.719195e+02	1.908309e+01	1.402931e+00	4.766093e-01
836000	-4.444345e+03	-3.348943e+02	3.761096e+01	1.043717e+00	2.310625e-01
837000	-4.464591e+03	-1.546401e+02	1.776150e+01	1.336901e+00	5.264479e-01
838000	-4.460228e+03	-1.466009e+02	1.718594e+01	1.195415e+00	5.565023e-01
839000	-4.464841e+03	-1.030959e+02	1.434744e+01	9.379599e-01	6.191694e-01
840000	-4.440984e+03	-1.062109e+02	1.450317e+01	1.467945e+00	5.858375e-01
841000	-4.450267e+03	-2.836011e+02	3.035872e+01	1.458116e+00	3.113449e-01
842000	-4.450809e+03	-8.764428e+01	1.342462e+01	1.401077e+00	6.428304e-01
843000	-4.468611e+03	-2.498673e+02	2.639112e+01	1.454499e+00	3.463970e-01
844000	-4.457588e+03	-2.891364e+02	3.112407e+01	9.912139e-01	4.079036e-01
845000	-4.457201e+03	-9.736477e+01	1.397551e+01	1.495060e+00	7.163763e-01
846000	-4.447293e+03	-7.579668e+01	1.277515e+01	1.420487e+00	7.517340e-01
847000	-4.448476e+03	-4.940770e+01	1.142509e+01	1.748787e+00	8.150083e-01
848000	-4.438002e+03	-6.168506e+01	1.204194e+01	1.449631e+00	8.513594e-01
849000	-4.433815e+03	-6.387592e+01	1.214731e+01	1.556464e+00	7.697826e-01
850000	-4.436958e+03	-1.476364e+01	9.913578e+00	1.029643e+00	9.057880e-01
851000	-4.445506e+03	-8.948071e+00	9.663033e+00	1.331399e+00	9.257102e-01
852000	-4.442455e+03	-2.859628e+02	3.071481e+01	1.008805e+00	3.005359e-01
853000	-4.441993e+03	-3.361240e+01	1.072030e+01	1.178119e+00	8.815649e-01
854000	-4.460810e+03	6.990450e+00	9.047228e+00	1.126555e+00	1.000000e+00
855000	-4.465348e+03	1.399397e+01	8.783811e+00	1.181816e+00	1.000000e+00
856000	-4.461422e+03	-1.245899e+01	9.815987e+00	1.089272e+00	1.000000e+00
857000	-4.457857e+03	9.811764e+00	8.942407e+00	1.089272e+00	1.088682e+00
858000	-4.451949e+03	4.660376e-01	9.290818e+00	1.303367e+00	1.000000e+00
859000	-4.458558e+03	-1.285261e+01	9.831673e+00	1.101299e+00	8.678278e-01
860000	-4.452957e+03	-4.417780e+01	1.121409e+01	9.764205e-01	8.547523e-01
861000	-4.450089e+03	-4.018127e+01	1.101747e+01	1.209603e+00	8.878005e-01
862000	-4.453457e+03	-1.844399e+01	1.006933e+01	9.843377e-01	9.656018e-01
863000	-4.443147e+03	-5.541955e+01	1.174095e+01	1.238648e+00	8.123661e-01
864000	-4.451861e+03	-2.528969e+01	1.035210e+01	1.210198e+00	9.584961e-01
865000	-4.434929e+03	-3.541953e+01	1.079357e+01	1.356813e+00	8.949453e-01
866000	-4.448410e+03	9.712325e+00	8.937841e+00	1.310736e+00	9.373586e-01
867000	-4.434106e+03	1.855656e+01	8.627189e+00	9.168955e-01	1.024324e+00
868000	-4.430106e+03	-1.267002e+01	9.811550e+00	1.408337e+00	1.000000e+00
869000	-4.434258e+03	2.082962e+00	9.238132e+00	1.045203e+00	9.653807e-01
870000	-4.438196e+03	1.796486e+00	9.230141e+00	1.538446e+00	1.000000e+00
871000	-4.442360e+03	-6.476165e+01	1.220219e+01	1.363834e+00	9.213870e-01
872000	-4.452691e+03	-3.381847e+02	3.809963e+01	1.212846e+00	2.419312e-01
873000	-4.460308e+03	-3.217371e+02	3.558960e+01	1.236305e+00	2.604765e-01
874000	-4.417764e+03	-7.589664e+00	9.612805e+00	1.218338e+00	1.007820e+00
875000	-4.430291e+03	-1.810092e+01	1.005061e+01	1.086016e+00	8.705358e-01
876000	-4.431448e+03	-6.649108e+01	1.230493e+01	1.087385e+00	8.814324e-01
877000	-4.437950e+03	-4.251576e+01	1.112216e+01	1.282715e+00	8.538594e-01
878000	-4.437579e+03	-6.959173e+01	1.245058e+01	1.372837e+00	7.437608e-01
879000	-4.430084e+03	-7.256375e+01	1.262646e+01	9.888720e-01	6.675257e-01
880000	-4.445653e+03	-7.292414e+01	1.263349e+01	1.216122e+00	6.857866e-01
881000	-4.459188e+03	-9.621341e+01	1.391197e+01	1.434600e+00	6.659193e-01
882000	-4.452801e+03	-9.123405e+01	1.362715e+01	1.406873e+00	6.874526e-01
883000	-4.462691e+03	-8.577423e+01	1.332510e+01	1.311945e+00	7.424445e-01
884000	-4.449778e+03	-7.362417e+01	1.266253e+01	1.366679e+00	6.679974e-01
885000	-4.441614e+03	-1.133017e+02	1.494295e+01	1.405263e+00	6.738810e-01
886000	-4.436662e+03	-4.230308e+01	1.112458e+01	1.018100e+00	7.232085e-01
887000	-4.446509e+03	-7.444804e+01	1.272511e+01	1.010923e+00	7.561610e-01
888000	-4.457597e+03	-3.566307e+01	1.081474e+01	1.131937e+00	8.016382e-01
889000	-4.450399e+03	-1.399228e+01	9.876743e+00	1.147928e+00	9.020169e-01
890000	-4.446024e+03	5.606656e+00	9.089059e+00	1.408276e+00	1.000000e+00
891000	-4.447859e+03	-4.979162e+01	1.147660e+01	1.056987e+00	8.287306e-01
892000	-4.453526e+03	-3.370088e+01	1.071904e+01	1.294663e+00	8.651725e-01
893000	-4.452908e+03	-4.339365e+01	1.117485e+01	1.030562e+00	9.404691e-01
894000	-4.435425e+03	2.946358e+01	8.235601e+00	1.104688e+00	1.000000e+00
895000	-4.441623e+03	-1.672127e+01	9.980609e+00	1.376734e+00	9.247997e-01
896000	-4.443178e+03	-1.297699e+01	9.826179e+00	1.359255e+00	8.612707e-01
897000	-4.444054e+03	-4.049216e+01	1.102501e+01	1.356872e+00	8.555406e-01
898000	-4.448129e+03	-1.367448e+02	1.646447e+01	1.618516e+00	5.672672e-01
899000	-4.444834e+03	-5.654076e+01	1.178795e+01	1.404332e+00	8.109880e-01
900000	-4.442420e+03	-8.053410e+01	1.304973e+01	1.069362e+00	7.310619e-01
901000	-4.446706e+03	-9.704128e+01	1.394115e+01	1.760902e+00	6.597433e-01
902000	-4.463213e+03	-9.367280e+01	1.377821e+01	1.206697e+00	6.000510e-01
903000	-4.458922e+03	-1.301447e+02	1.603477e+01	1.355329e+00	5.696279e-01
904000	-4.449963e+03	-9.985427e+01	1.412943e+01	1.362269e+00	6.776592e-01
905000	-4.457063e+03	-5.148263e+01	1.156557e+01	9.012177e-01	6.851108e-01
906000	-4.451958e+03	-1.004409e+02	1.417053e+01	1.253538e+00	6.895469e-01
907000	-4.443673e+03	-4.299172e+01	1.116268e+01	8.891836e-01	8.136881e-01
908000	-4.442606e+03	-9.789567e+01	1.402231e+01	1.225623e+00	6.910183e-01
909000	-4.457618e+03	-9.017056e+01	1.357533e+01	1.255368e+00	6.600596e-01
910000	-4.460498e+03	-3.005072e+01	1.056325e+01	1.144569e+00	8.576395e-01
911000	-4.456664e+03	-2.488782e+01	1.034180e+01	1.046325e+00	8.381639e-01
912000	-4.456476e+03	-1.604447e+00	9.377965e+00	1.143140e+00	9.548732e-01
913000	-4.448359e+03	2.317774e+01	8.449938e+00	1.254226e+00	9.408002e-01
914000	-4.465781e+03	-1.922740e+02	2.075995e+01	1.544700e+00	3.662407e-01
915000	-4.445994e+03	-1.822785e+01	1.004769e+01	1.282375e+00	9.610341e-01
916000	-4.435414e+03	-9.441048e+00	9.685315e+00	1.273956e+00	9.059412e-01
917000	-4.442453e+03	1.146380e+01	8.877379e+00	1.180782e+00	9.679590e-01
918000	-4.441226e+03	-2.138983e+01	1.018582e+01	1.180782e+00	8.136649e-01
919000	-4.436532e+03	-2.427550e+01	1.031960e+01	9.477058e-01	8.724151e-01
920000	-4.450720e+03	-6.507386e+01	1.219379e+01	1.840658e+00	8.188672e-01
921000	-4.448150e+03	-7.741749e+01	1.286022e+01	1.453240e+00	6.926333e-01
922000	-4.439488e+03	-3.796835e+01	1.092061e+01	1.108069e+00	7.353896e-01
923000	-4.435161e+03	-6.268165e+01	1.209502e+01	1.394002e+00	8.100064e-01
924000	-4.459136e+03	-3.451516e+01	1.076023e+01	1.192034e+00	8.032847e-01
925000	-4.445661e+03	-3.735788e+01	1.090112e+01	9.246821e-01	7.695323e-01
926000	-4.467921e+03	-2.957180e+01	1.051643e+01	1.727625e+00	9.003531e-01
927000	-4.469855e+03	2.435233e+01	8.418929e+00	9.577341e-01	9.048208e-01
928000	-4.453582e+03	7.618973e+00	9.028405e+00	9.956035e-01	9.670079e-01
929000	-4.477885e+03	-4.127028e+01	1.109029e+01	7.234490e-01	7.821051e-01
930000	-4.472909e+03	-6.498630e+01	1.218534e+01	1.919076e+00	8.095519e-01
931000	-4.487066e+03	-4.650098e+01	1.131099e+01	1.242199e+00	8.317510e-01
932000	-4.477758e+03	-4.253115e+01	1.112194e+01	1.302888e+00	8.851195e-01
933000	-4.462220e+03	4.220892e+00	9.142764e+00	1.386522e+00	1.057464e+00
934000	-4.465522e+03	2.356885e+01	8.438493e+00	1.186846e+00	1.000000e+00
935000	-4.449202e+03	2.857727e+01	8.266014e+00	1.110699e+00	9.895131e-01
936000	-4.444454e+03	4.098631e+01	7.842074e+00	1.274513e+00	1.000000e+00
937000	-4.438647e+03	-2.671001e-01	9.325096e+00	1.156616e+00	9.426597e-01
938000	-4.453386e+03	1.631360e+01	8.705776e+00	9.938039e-01	9.541362e-01
939000	-4.457505e+03	4.708041e+00	9.137464e+00	1.037911e+00	9.685903e-01
940000	-4.446058e+03	3.277702e+01	8.122807e+00	1.084699e+00	1.000000e+00
941000	-4.457527e+03	1.137852e+01	8.882864e+00	1.118512e+00	1.000000e+00
942000	-4.440852e+03	-1.318010e+00	9.367661e+00	1.119369e+00	9.867407e-01
943000	-4.445638e+03	-1.777538e+01	1.002688e+01	1.325488e+00	8.812717e-01
944000	-4.448269e+03	-8.781690e+00	9.658164e+00	1.285459e+00	1.000000e+00
945000	-4.445240e+03	-1.689630e+01	9.976154e+00	1.658484e+00	9.288000e-01
946000	-4.441443e+03	2.085394e+01	8.531620e+00	1.280249e+00	1.025592e+00
947000	-4.438779e+03	2.771682e+01	8.292752e+00	1.199855e+00	9.856072e-01
948000	-4.453265e+03	-2.526909e+01	1.033784e+01	1.519197e+00	8.874781e-01
949000	-4.443795e+03	-3.139570e+01	1.061326e+01	1.360498e+00	9.726441e-01
950000	-4.456679e+03	-2.289057e+01	1.024228e+01	1.360498e+00	9.645608e-01
951000	-4.458738e+03	-4.537012e+01	1.126517e+01	1.082011e+00	7.760197e-01
952000	-4.450700e+03	-6.323841e+01	1.210628e+01	1.728173e+00	7.607537e-01
953000	-4.465565e+03	-7.349218e+01	1.266229e+01	1.239335e+00	6.934031e-01
954000	-4.441612e+03	-1.159157e+02	1.511295e+01	1.309874e+00	5.850900e-01
955000	-4.444862e+03	-9.433231e+01	1.382289e+01	1.091281e+00	5.364844e-01
956000	-4.427088e+03	-1.642737e+02	1.850315e+01	1.160154e+00	4.895259e-01
957000	-4.440444e+03	-1.569116e+02	1.791801e+01	1.504742e+00	5.285963e-01
958000	-4.435200e+03	-1.808456e+02	1.982923e+01	1.126166e+00	4.522117e-01
959000	-4.440656e+03	-1.601141e+02	1.819443e+01	1.036055e+00	4.533814e-01
960000	-4.440671e+03	-1.581612e+02	1.802573e+01	1.317046e+00	4.399495e-01
961000	-4.447827e+03	-1.409415e+02	1.679809e+01	1.007375e+00	4.509586e-01
962000	-4.458705e+03	-5.536226e+01	1.174949e+01	1.007375e+00	6.539216e-01
963000	-4.466524e+03	-1.078195e+02	1.460759e+01	1.358785e+00	7.090638e-01
964000	-4.462537e+03	-1.204058e+02	1.535997e+01	1.916606e+00	6.503228e-01
965000	-4.459795e+03	-2.862977e+02	3.069894e+01	1.468315e+00	3.449514e-01
966000	-4.457438e+03	-8.121104e+01	1.307620e+01	1.261403e+00	6.437243e-01
967000	-4.444971e+03	-1.091588e+02	1.470465e+01	1.112211e+00	5.532670e-01
968000	-4.447959e+03	-1.916687e+02	2.070396e+01	1.587722e+00	4.865506e-01
969000	-4.444742e+03	-1.942159e+02	2.091712e+01	1.675826e+00	4.664303e-01
970000	-4.438994e+03	-1.844598e+02	2.010118e+01	1.471275e+00	5.001067e-01
971000	-4.439234e+03	-1.712475e+02	1.903434e+01	1.344710e+00	5.007260e-01
972000	-4.457251e+03	-1.884245e+02	2.044654e+01	1.346966e+00	4.295943e-01
973000	-4.450940e+03	-1.781379e+02	1.962406e+01	9.143138e-01	4.443735e-01
974000	-4.458130e+03	-1.701623e+02	1.897459e+01	1.013742e+00	5.282201e-01
975000	-4.450236e+03	-1.492609e+02	1.736515e+01	1.368439e+00	5.394088e-01
976000	-4.442135e+03	-1.598982e+02	1.815287e+01	1.368439e+00	5.665062e-01
977000	-4.448916e+03	-1.485622e+02	1.731687e+01	1.337293e+00	4.878821e-01
978000	-4.462045e+03	-1.457692e+02	1.712692e+01	1.188238e+00	5.342570e-01
979000	-4.434920e+03	-1.372494e+02	1.653989e+01	1.027793e+00	5.139292e-01
980000	-4.434132e+03	-1.919346e+02	2.078135e+01	9.580103e-01	4.342745e-01
981000	-4.445917e+03	-2.189799e+02	2.323723e+01	1.173171e+00	3.851491e-01
982000	-4.449318e+03	-3.137525e+02	3.433136e+01	1.944122e+00	2.803957e-01
983000	-4.436037e+03	-2.311491e+02	2.442491e+01	1.359769e+00	4.154724e-01
984000	-4.444594e+03	-2.239408e+02	2.374109e+01	9.781959e-01	3.477105e-01
985000	-4.448583e+03	-1.796927e+02	1.973721e+01	1.089513e+00	3.955310e-01
986000	-4.457984e+03	-2.812871e+02	3.006630e+01	1.476978e+00	3.431644e-01
987000	-4.463988e+03	-2.368149e+02	2.501570e+01	1.278227e+00	3.495856e-01
988000	-4.450410e+03	-1.962927e+02	2.115647e+01	1.020806e+00	4.449024e-01
989000	-4.454654e+03	-2.509813e+02	2.649999e+01	1.577682e+00	3.687221e-01
990000	-4.458026e+03	-2.473343e+02	2.617481e+01	9.018593e-01	3.357447e-01
991000	-4.455279e+03	-2.277489e+02	2.409928e+01	1.186578e+00	3.746136e-01
992000	-4.446560e+03	-2.126882e+02	2.264819e+01	1.051197e+00	3.725990e-01
993000	-4.451117e+03	-2.572601e+02	2.724698e+01	1.165888e+00	3.536738e-01
994000	-4.472196e+03	-2.303906e+02	2.436179e+01	1.223409e+00	3.820644e-01
995000	-4.451314e+03	-3.967912e+02	4.849662e+01	1.352756e+00	1.949169e-01
996000	-4.458350e+03	-2.270227e+02	2.404029e+01	1.049521e+00	3.906738e-01
997000	-4.459553e+03	-1.647500e+02	1.852983e+01	1.290887e+00	4.880050e-01
998000	-4.458837e+03	-1.022878e+02	1.428917e+01	1.104190e+00	5.016015e-01
999000	-4.466146e+03	-1.552499e+02	1.779931e+01	1.436834e+00	5.452911e-01
1000000	-4.457076e+03	-1.750994e+02	1.937107e+01	9.893602e-01	4.573415e-01
1001000	-4.452988e+03	-1.365457e+02	1.648276e+01	1.153272e+00	5.245788e-01
1002000	-4.439383e+03	-1.328823e+02	1.619122e+01	1.766405e+00	5.656502e-01
1003000	-4.437324e+03	-1.449842e+02	1.702431e+01	1.843748e+00	5.794881e-01
1004000	-4.443867e+03	-8.258023e+01	1.315282e+01	1.232275e+00	6.276567e-01
1005000	-4.455459e+03	-8.081409e+01	1.304816e+01	1.378159e+00	6.998492e-01
1006000	-4.457931e+03	-2.952909e+01	1.053601e+01	1.240227e+00	9.478274e-01
1007000	-4.464039e+03	2.302213e+00	9.223800e+00	1.196898e+00	9.403978e-01
1008000	-4.455448e+03	-1.498485e+01	9.910554e+00	1.323763e+00	1.022767e+00
1009000	-4.465173e+03	-1.061496e+01	9.735060e+00	1.223647e+00	9.801470e-01
1010000	-4.450701e+03	6.503502e+00	9.063193e+00	1.192300e+00	9.759434e-01
1011000	-4.467786e+03	-1.090614e+01	9.741917e+00	1.346546e+00	9.791756e-01
1012000	-4.446569e+03	-6.339592e+01	1.212472e+01	1.521628e+00	8.413629e-01
1013000	-4.466848e+03	-1.059491e+02	1.450827e+01	1.121929e+00	7.019576e-01
1014000	-4.455409e+03	-8.152921e+01	1.308497e+01	1.419010e+00	6.858048e-01
1015000	-4.442158e+03	-5.491649e+01	1.171333e+01	1.298927e+00	8.049146e-01
1016000	-4.433758e+03	-4.854957e+01	1.139161e+01	1.592433e+00	7.896536e-01
1017000	-4.432561e+03	-2.511842e+01	1.034976e+01	1.092999e+00	8.424712e-01
1018000	-4.450343e+03	-2.541864e+02	2.692060e+01	9.929025e-01	3.552293e-01
1019000	-4.435115e+03	-8.032069e+01	1.304804e+01	8.869461e-01	6.139885e-01
1020000	-4.417769e+03	-8.948719e+01	1.355826e+01	8.731748e-01	6.288425e-01
1021000	-4.453556e+03	-2.679427e+02	2.849029e+01	1.104453e+00	3.045731e-01
1022000	-4.447246e+03	-9.304396e+01	1.375504e+01	9.807681e-01	6.741378e-01
1023000	-4.437537e+03	-6.897301e+01	1.244034e+01	9.510676e-01	6.843759e-01
1024000	-4.456109e+03	-4.618688e+01	1.130211e+01	1.115919e+00	7.349259e-01
1025000	-4.435074e+03	-1.937507e+01	1.008632e+01	1.512316e+00	8.476591e-01
1026000	-4.437982e+03	-2.052275e+01	1.013581e+01	1.490140e+00	8.770284e-01
1027000	-4.441493e+03	-3.053001e+01	1.058764e+01	1.072417e+00	8.662969e-01
1028000	-4.451410e+03	-5.744154e+01	1.183832e+01	1.285237e+00	7.902682e-01
1029000	-4.451150e+03	-2.470013e+01	1.030742e+01	1.654477e+00	9.180039e-01
1030000	-4.461410e+03	-2.223328e+01	1.019467e+01	1.816727e+00	8.974965e-01
1031000	-4.468440e+03	-2.384791e+01	1.028728e+01	1.269791e+00	9.040483e-01
1032000	-4.457271e+03	-3.927035e+00	9.457909e+00	1.437467e+00	9.600825e-01
1033000	-4.471969e+03	-9.934184e+01	1.412291e+01	9.603976e-01	7.554444e-01
1034000	-4.449010e+03	-4.534310e+01	1.123528e+01	1.690452e+00	8.438392e-01
1035000	-4.446208e+03	-1.450354e+02	1.706986e+01	1.254399e+00	5.285530e-01
1036000	-4.457784e+03	-9.023972e+01	1.357413e+01	1.345706e+00	6.422689e-01
1037000	-4.461442e+03	-9.429602e+01	1.380611e+01	1.345706e+00	6.865839e-01
1038000	-4.461320e+03	-2.081654e+01	1.017767e+01	7.989048e-01	8.110628e-01
1039000	-4.440995e+03	-4.172557e+01	1.108934e+01	1.199246e+00	7.984906e-01
1040000	-4.431435e+03	-1.235537e+02	1.560808e+01	1.226015e+00	5.917300e-01
1041000	-4.434802e+03	-1.347655e+02	1.635790e+01	1.195252e+00	5.344215e-01
1042000	-4.475860e+03	-1.585389e+02	1.807272e+01	1.070448e+00	5.241477e-01
1043000	-4.449322e+03	-3.174386e+02	3.492852e+01	1.466306e+00	2.761762e-01
1044000	-4.468605e+03	-1.784123e+02	1.963382e+01	1.069324e+00	4.717421e-01
1045000	-4.450329e+03	-1.907773e+02	2.063844e+01	1.457389e+00	4.630823e-01
1046000	-4.441666e+03	-1.590250e+02	1.808138e+01	1.441540e+00	4.832083e-01
1047000	-4.447599e+03	-3.786162e+02	4.503759e+01	1.134869e+00	1.893578e-01
1048000	-4.462493e+03	-3.275740e+02	3.649619e+01	9.957239e-01	2.637144e-01
1049000	-4.456112e+03	-2.426926e+02	2.562842e+01	1.335499e+00	3.619508e-01
1050000	-4.457351e+03	-2.149230e+02	2.282733e+01	1.392928e+00	4.456259e-01
1051000	-4.447550e+03	-2.798149e+02	2.993387e+01	1.068590e+00	3.261658e-01
1052000	-4.443431e+03	-2.401203e+02	2.538398e+01	1.068590e+00	3.126521e-01
1053000	-4.439637e+03	-2.408674e+02	2.546356e+01	1.062799e+00	3.423304e-01
1054000	-4.450370e+03	-2.600439e+02	2.752513e+01	1.504605e+00	3.403908e-01
1055000	-4.456957e+03	-2.160706e+02	2.294205e+01	1.335959e+00	4.219324e-01
1056000	-4.447286e+03	-1.934739e+02	2.088223e+01	1.334662e+00	4.206376e-01
1057000	-4.470764e+03	-1.561305e+02	1.788095e+01	1.220196e+00	4.869147e-01
1058000	-4.442137e+03	-1.790456e+02	1.969542e+01	9.510552e-01	4.722954e-01
1059000	-4.440912e+03	-1.608569e+02	1.821588e+01	1.496304e+00	5.533305e-01
1060000	-4.453857e+03	-8.235411e+01	1.313651e+01	1.303135e+00	7.968726e-01
1061000	-4.456579e+03	-2.175188e+01	1.020320e+01	1.135471e+00	8.205305e-01
1062000	-4.466191e+03	-7.033302e+01	1.249865e+01	1.192245e+00	7.414507e-01
1063000	-4.471493e+03	-1.256260e+02	1.573089e+01	1.420728e+00	5.656725e-01
1064000	-4.464984e+03	-1.406200e+02	1.675417e+01	1.313472e+00	5.863340e-01
1065000	-4.470446e+03	-1.434338e+02	1.693597e+01	1.540455e+00	5.295603e-01
1066000	-4.444697e+03	-1.605417e+02	1.822513e+01	1.059336e+00	5.391070e-01
1067000	-4.472028e+03	-1.857385e+02	2.020969e+01	1.457713e+00	4.669349e-01
1068000	-4.441010e+03	-1.292178e+02	1.599036e+01	1.092824e+00	5.965681e-01
1069000	-4.442770e+03	-4.358135e+01	1.119199e+01	8.517113e-01	6.498007e-01
1070000	-4.477116e+03	-2.780611e+02	2.969531e+01	1.242962e+00	3.113788e-01
1071000	-4.469358e+03	-1.566436e+02	1.793370e+01	1.026857e+00	5.211247e-01
1072000	-4.469737e+03	-3.391643e+02	3.817231e+01	1.731668e+00	2.807319e-01
1073000	-4.470692e+03	-1.489375e+02	1.730708e+01	1.848079e+00	5.962036e-01
1074000	-4.454085e+03	-5.502930e+00	9.532735e+00	1.130352e+00	8.618799e-01
1075000	-4.455472e+03	-3.720324e+01	1.088980e+01	1.018447e+00	7.190691e-01
1076000	-4.440251e+03	-4.740577e+01	1.135540e+01	1.209980e+00	8.915107e-01
1077000	-4.443490e+03	-5.598123e+01	1.177348e+01	1.138604e+00	7.121400e-01
1078000	-4.443786e+03	-7.934563e+01	1.297135e+01	1.322451e+00	6.935738e-01
1079000	-4.439815e+03	-6.118908e+01	1.201977e+01	1.394383e+00	7.455730e-01
1080000	-4.455923e+03	-2.204774e+02	2.336563e+01	1.346256e+00	3.893505e-01
1081000	-4.451391e+03	-1.112576e+02	1.481826e+01	1.367969e+00	5.833178e-01
1082000	-4.446438e+03	-1.392489e+02	1.666730e+01	1.188182e+00	5.661003e-01
1083000	-4.450942e+03	-1.347189e+02	1.634526e+01	1.333982e+00	5.985110e-01
1084000	-4.450428e+03	-2.702921e+02	2.873897e+01	1.360548e+00	3.373974e-01
1085000	-4.457180e+03	-1.803259e+02	1.977618e+01	1.249334e+00	4.583393e-01
1086000	-4.456555e+03	-2.616504e+02	2.774074e+01	1.232505e+00	3.595761e-01
1087000	-4.484341e+03	-2.905153e+02	3.125850e+01	1.331003e+00	2.741837e-01
1088000	-4.451530e+03	-2.494107e+02	2.637724e+01	1.124464e+00	3.988570e-01
1089000	-4.463481e+03	-1.476840e+02	1.727756e+01	1.003901e+00	5.206916e-01
1090000	-4.447725e+03	-1.514409e+02	1.752879e+01	1.299845e+00	5.916707e-01
1091000	-4.470809e+03	-1.097374e+02	1.472777e+01	1.314563e+00	6.219623e-01
1092000	-4.442177e+03	-1.761386e+02	1.942207e+01	1.397566e+00	4.779484e-01
1093000	-4.449797e+03	-2.235080e+02	2.365707e+01	1.397566e+00	3.696927e-01
1094000	-4.456061e+03	-1.873658e+02	2.036175e+01	1.285860e+00	5.081773e-01
1095000	-4.463385e+03	-1.340089e+02	1.628131e+01	1.563403e+00	5.424243e-01
1096000	-4.451021e+03	-1.378547e+02	1.657468e+01	1.129539e+00	5.002176e-01
1097000	-4.448271e+03	-1.025501e+02	1.429316e+01	1.299734e+00	6.331254e-01
1098000	-4.458330e+03	-5.901834e+01	1.191590e+01	1.299734e+00	7.605736e-01
1099000	-4.445879e+03	-2.154102e+02	2.291797e+01	9.279601e-01	4.097694e-01
1100000	-4.460005e+03	-3.286173e+01	1.068473e+01	1.221987e+00	8.249151e-01
1101000	-4.454669e+03	8.865619e-02	9.310265e+00	1.181172e+00	8.942694e-01
1102000	-4.473427e+03	-2.337926e+02	2.473997e+01	9.214410e-01	3.632002e-01
1103000	-4.463197e+03	-2.387194e+02	2.523499e+01	1.083609e+00	3.447212e-01
1104000	-4.467646e+03	-2.511465e+01	1.032044e+01	1.767403e+00	8.469346e-01
1105000	-4.462342e+03	-6.059049e+01	1.198230e+01	1.542600e+00	8.186078e-01
1106000	-4.463962e+03	-3.085266e+02	3.370132e+01	1.189501e+00	2.627035e-01
1107000	-4.454501e+03	-1.808970e+01	1.003377e+01	1.475437e+00	9.594296e-01
1108000	-4.449371e+03	2.752623e+01	8.300025e+00	1.181052e+00	9.734962e-01
1109000	-4.458200e+03	-5.067186e+01	1.151294e+01	1.181052e+00	8.640860e-01
1110000	-4.457991e+03	-2.206431e+01	1.022053e+01	1.042262e+00	9.722189e-01
1111000	-4.454590e+03	-1.943330e+01	1.009159e+01	1.445834e+00	8.953087e-01
1112000	-4.467184e+03	-1.273827e+02	1.583531e+01	1.592277e+00	6.098546e-01
1113000	-4.468228e+03	-1.555293e+02	1.785085e+01	1.022876e+00	5.089750e-01
1114000	-4.469285e+03	-1.826012e+02	1.997626e+01	1.108805e+00	4.704568e-01
1115000	-4.472460e+03	-1.864329e+02	2.028317e+01	1.281050e+00	5.422752e-01
1116000	-4.457627e+03	-1.905351e+02	2.065381e+01	1.036431e+00	4.617569e-01
1117000	-4.455526e+03	-2.415814e+02	2.553600e+01	1.093431e+00	4.155640e-01
1118000	-4.447277e+03	-2.356075e+02	2.488321e+01	1.347967e+00	3.936317e-01
1119000	-4.465491e+03	-3.368244e+02	3.786759e+01	1.329759e+00	2.396016e-01
1120000	-4.461131e+03	-2.321373e+02	2.453457e+01	1.270868e+00	3.407379e-01
1121000	-4.462436e+03	-4.932249e+02	7.205132e+01	1.210518e+00	1.156228e-01
1122000	-4.462855e+03	-2.309152e+02	2.440415e+01	1.330360e+00	3.725800e-01
1123000	-4.454494e+03	-2.278647e+02	2.412390e+01	1.056834e+00	3.592955e-01
1124000	-4.436909e+03	-1.632452e+02	1.843192e+01	1.056834e+00	4.285312e-01
1125000	-4.443887e+03	-1.730652e+02	1.920611e+01	1.007059e+00	4.065302e-01
1126000	-4.444397e+03	-1.927252e+02	2.079094e+01	1.637799e+00	4.705775e-01
1127000	-4.434483e+03	-1.944897e+02	2.099295e+01	1.080780e+00	4.227444e-01
1128000	-4.428611e+03	-1.539728e+02	1.769831e+01	1.524033e+00	4.705590e-01
1129000	-4.440805e+03	-1.772934e+02	1.950643e+01	1.512403e+00	4.783284e-01
1130000	-4.440537e+03	-1.981619e+02	2.133701e+01	8.495256e-01	3.782290e-01
1131000	-4.441362e+03	-1.955558e+02	2.107115e+01	1.254075e+00	4.573284e-01
1132000	-4.452348e+03	-4.205869e+02	5.343661e+01	1.568010e+00	1.674254e-01
1133000	-4.440287e+03	-1.729709e+02	1.918166e+01	1.218282e+00	4.767146e-01
1134000	-4.458748e+03	-1.823987e+02	1.995352e+01	1.179613e+00	4.041510e-01
1135000	-4.428220e+03	-2.118802e+02	2.254842e+01	1.303886e+00	4.452880e-01
1136000	-4.445620e+03	-1.728715e+02	1.919019e+01	1.012253e+00	4.796599e-01
1137000	-4.440676e+03	-1.484239e+02	1.730772e+01	1.325584e+00	5.860474e-01
1138000	-4.450118e+03	-1.299999e+02	1.603222e+01	1.248579e+00	5.424214e-01
1139000	-4.434030e+03	-1.084848e+02	1.465272e+01	1.285489e+00	6.616657e-01
1140000	-4.464782e+03	-1.389086e+02	1.664275e+01	1.201152e+00	5.477041e-01
1141000	-4.455457e+03	-2.679818e+02	2.846221e+01	1.380978e+00	3.027119e-01
1142000	-4.456237e+03	-1.431594e+02	1.692390e+01	1.436891e+00	5.794048e-01
1143000	-4.449195e+03	-4.703164e+01	1.133616e+01	1.241327e+00	7.467313e-01
1144000	-4.444675e+03	-6.410656e+01	1.217505e+01	1.241327e+00	7.385847e-01
1145000	-4.459177e+03	-1.153112e+02	1.502780e+01	2.058526e+00	6.513351e-01
1146000	-4.453125e+03	-9.794707e+01	1.404265e+01	9.301197e-01	6.817436e-01
1147000	-4.434943e+03	-1.098872e+02	1.471506e+01	1.671098e+00	6.349827e-01
1148000	-4.446907e+03	-6.116475e+01	1.201700e+01	1.425143e+00	7.272587e-01
1149000	-4.438824e+03	-8.341017e+01	1.318778e+01	1.427103e+00	6.922473e-01
1150000	-4.445344e+03	-7.696749e+01	1.284889e+01	1.214205e+00	6.838785e-01
1151000	-4.449889e+03	-6.643617e+01	1.228099e+01	1.498433e+00	7.675021e-01
1152000	-4.453384e+03	-1.223871e+02	1.552839e+01	1.285553e+00	6.144633e-01
1153000	-4.459862e+03	-3.817941e+02	4.558166e+01	1.400424e+00	2.089760e-01
1154000	-4.457953e+03	-1.838954e+02	2.009682e+01	9.588762e-01	4.542316e-01
1155000	-4.462866e+03	-1.223792e+02	1.551884e+01	1.425090e+00	5.591017e-01
1156000	-4.464939e+03	-1.060156e+02	1.449719e+01	1.371357e+00	6.259897e-01
1157000	-4.467352e+03	-4.974750e+01	1.145542e+01	1.454682e+00	7.615148e-01
1158000	-4.483422e+03	-3.810285e+01	1.091092e+01	1.454682e+00	9.338447e-01
1159000	-4.475241e+03	-6.093876e+01	1.202936e+01	9.531724e-01	7.750725e-01
1160000	-4.460502e+03	-1.305274e+02	1.608794e+01	9.448553e-01	5.722459e-01
1161000	-4.441311e+03	-4.723774e+01	1.134527e+01	1.255491e+00	8.529589e-01
1162000	-4.438918e+03	-2.523216e+01	1.036401e+01	8.779088e-01	9.177429e-01
1163000	-4.437814e+03	1.193480e+01	8.850076e+00	1.445610e+00	9.845354e-01
1164000	-4.446031e+03	-2.290169e+00	9.402571e+00	1.202754e+00	9.777547e-01
1165000	-4.450680e+03	2.850664e+00	9.213557e+00	9.139141e-01	9.867207e-01
1166000	-4.442664e+03	1.570198e+01	8.723552e+00	1.118190e+00	1.000000e+00
1167000	-4.423781e+03	-4.860265e-01	9.339988e+00	9.942678e-01	1.000000e+00
1168000	-4.417796e+03	4.430787e+01	7.735456e+00	1.221561e+00	1.000000e+00
1169000	-4.425653e+03	3.790289e+01	7.955539e+00	9.277091e-01	1.000000e+00
1170000	-4.443147e+03	-8.073143e+00	9.637366e+00	1.092045e+00	1.000000e+00
1171000	-4.458733e+03	-6.759575e+01	1.236786e+01	9.717916e-01	7.655425e-01
1172000	-4.431548e+03	-1.482937e+02	1.727943e+01	1.587617e+00	5.243304e-01
1173000	-4.441380e+03	-1.350259e+02	1.636918e+01	1.290463e+00	5.639529e-01
1174000	-4.443048e+03	-1.339626e+02	1.629848e+01	1.264454e+00	6.317668e-01
1175000	-4.455801e+03	-2.038501e+02	2.181445e+01	1.223176e+00	3.981637e-01
1176000	-4.431008e+03	-1.354090e+02	1.639568e+01	1.285960e+00	5.768121e-01
1177000	-4.436739e+03	-9.630379e+01	1.391625e+01	1.451352e+00	6.222734e-01
1178000	-4.458957e+03	-2.232915e+02	2.365141e+01	1.238635e+00	4.077293e-01
1179000	-4.461031e+03	-2.030968e+02	2.174316e+01	1.256088e+00	4.127511e-01
1180000	-4.453697e+03	-8.310144e+01	1.318772e+01	1.119472e+00	6.968395e-01
1181000	-4.445790e+03	-1.692384e+02	1.892038e+01	7.761201e-01	4.322972e-01
1182000	-4.449634e+03	-1.499367e+02	1.741629e+01	1.339258e+00	4.920596e-01
1183000	-4.443875e+03	-2.276996e+02	2.410812e+01	1.048988e+00	3.597285e-01
1184000	-4.449168e+03	-1.818737e+02	1.992382e+01	1.012104e+00	3.949632e-01
1185000	-4.446427e+03	-1.582712e+02	1.803925e+01	1.247303e+00	4.366340e-01
1186000	-4.450940e+03	-2.021852e+02	2.165760e+01	1.291369e+00	4.268703e-01
1187000	-4.450489e+03	-1.669375e+02	1.872274e+01	9.941582e-01	4.564777e-01
1188000	-4.461465e+03	-2.354024e+02	2.487222e+01	1.249144e+00	3.724089e-01
1189000	-4.437502e+03	-1.314761e+02	1.614939e+01	9.799465e-01	5.101524e-01
1190000	-4.435033e+03	-2.433029e+02	2.566357e+01	1.616109e+00	3.633588e-01
1191000	-4.437772e+03	-2.114154e+02	2.248708e+01	1.493594e+00	3.708571e-01
1192000	-4.459218e+03	-1.750705e+02	1.937511e+01	9.104205e-01	3.472565e-01
1193000	-4.436274e+03	-2.570005e+02	2.723609e+01	1.002464e+00	3.350711e-01
1194000	-4.437943e+03	-2.431416e+02	2.571218e+01	9.995295e-01	4.221612e-01
1195000	-4.421360e+03	-1.691090e+02	1.884552e+01	1.597702e+00	5.175299e-01
1196000	-4.459725e+03	-2.261889e+02	2.394755e+01	1.144896e+00	3.827176e-01
1197000	-4.451334e+03	-2.108260e+02	2.246405e+01	1.150393e+00	3.925931e-01
1198000	-4.461125e+03	-2.269613e+02	2.402407e+01	1.150393e+00	3.938394e-01
1199000	-4.462880e+03	-2.425743e+02	2.562163e+01	1.280986e+00	3.490738e-01
1200000	-4.454444e+03	-2.005040e+02	2.152781e+01	1.053737e+00	4.055536e-01
1201000	-4.483343e+03	-2.168027e+02	2.305449e+01	8.931922e-01	3.406192e-01
1202000	-4.455529e+03	-1.647928e+02	1.854299e+01	1.163495e+00	5.043344e-01
1203000	-4.470133e+03	-2.386496e+02	2.516580e+01	1.674240e+00	3.516486e-01
1204000	-4.463217e+03	-1.844793e+02	2.013073e+01	1.138088e+00	4.600445e-01
1205000	-4.449139e+03	-1.606009e+02	1.820583e+01	1.372568e+00	4.790558e-01
1206000	-4.458432e+03	-2.068102e+02	2.208996e+01	1.168720e+00	4.525436e-01
1207000	-4.450529e+03	-2.123533e+02	2.260629e+01	1.161162e+00	4.255624e-01
1208000	-4.457752e+03	-1.656574e+02	1.859885e+01	1.306679e+00	4.844373e-01
1209000	-4.475662e+03	-2.706120e+02	2.878533e+01	1.292224e+00	3.512620e-01
1210000	-4.461846e+03	-3.672932e+02	4.294228e+01	1.359839e+00	2.282513e-01
1211000	-4.472354e+03	-2.941642e+02	3.174252e+01	1.274366e+00	2.963117e-01
1212000	-4.468200e+03	-4.360351e+02	5.696251e+01	1.456015e+00	1.627062e-01
1213000	-4.465992e+03	-1.848409e+02	2.015112e+01	1.256787e+00	4.629079e-01
1214000	-4.451751e+03	-1.736786e+02	1.923165e+01	1.301597e+00	5.244179e-01
1215000	-4.463860e+03	-1.374964e+02	1.653990e+01	1.274550e+00	5.285976e-01
1216000	-4.457286e+03	-1.521996e+02	1.761214e+01	9.212148e-01	4.784115e-01
1217000	-4.440806e+03	-2.532631e+02	2.680944e+01	1.065500e+00	3.271582e-01
1218000	-4.467121e+03	-1.322952e+02	1.618752e+01	1.233982e+00	5.596248e-01
1219000	-4.451684e+03	-1.261787e+02	1.578696e+01	1.121014e+00	4.936469e-01
1220000	-4.463167e+03	-1.697186e+02	1.886316e+01	1.982833e+00	4.750742e-01
1221000	-4.448308e+03	-1.024592e+02	1.426727e+01	1.642881e+00	6.143091e-01
1222000	-4.451748e+03	-1.045253e+02	1.441263e+01	1.281930e+00	6.030822e-01
1223000	-4.435546e+03	-7.515223e+01	1.276949e+01	8.821201e-01	6.387210e-01
1224000	-4.481075e+03	-2.434998e+02	2.573249e+01	1.167848e+00	3.875582e-01
1225000	-4.443926e+03	-2.490475e+02	2.632940e+01	1.198159e+00	3.605079e-01
1226000	-4.450981e+03	-3.049177e+02	3.308694e+01	2.020757e+00	2.966148e-01
1227000	-4.443936e+03	-6.420458e+01	1.219303e+01	9.862748e-01	6.965793e-01
1228000	-4.445410e+03	-9.241259e+01	1.371033e+01	1.128828e+00	6.257876e-01
1229000	-4.450219e+03	-3.016065e+02	3.273367e+01	1.299769e+00	2.787782e-01
1230000	-4.463112e+03	-3.518597e+02	4.031786e+01	1.197625e+00	2.222398e-01
1231000	-4.447259e+03	-2.504106e+02	2.647608e+01	1.224275e+00	3.733531e-01
1232000	-4.441171e+03	-1.535623e+02	1.766409e+01	1.577757e+00	5.712648e-01
1233000	-4.435114e+03	-1.449559e+02	1.709107e+01	8.773293e-01	4.455130e-01
1234000	-4.436486e+03	-1.396042e+02	1.671369e+01	8.773293e-01	4.414686e-01
1235000	-4.433410e+03	-1.525775e+02	1.762396e+01	1.138230e+00	4.948020e-01
1236000	-4.445049e+03	-1.647309e+02	1.853720e+01	1.176549e+00	4.793654e-01
1237000	-4.451550e+03	-1.680620e+02	1.879730e+01	1.165337e+00	4.887003e-01
1238000	-4.442331e+03	-7.685570e+01	1.283821e+01	1.301256e+00	6.915294e-01
1239000	-4.449842e+03	-4.901160e+01	1.142755e+01	1.301256e+00	8.333203e-01
1240000	-4.456934e+03	-4.589005e+01	1.127858e+01	1.317478e+00	9.237192e-01
1241000	-4.443637e+03	-1.629349e+01	9.972679e+00	1.138933e+00	1.024987e+00
1242000	-4.443055e+03	-1.795066e+01	1.004403e+01	1.092322e+00	9.664470e-01
1243000	-4.449710e+03	-1.468605e+01	9.891797e+00	1.477709e+00	9.224212e-01
1244000	-4.444905e+03	1.767055e+01	8.666995e+00	7.033099e-01	1.000000e+00
1245000	-4.456853e+03	-4.338847e+00	9.483800e+00	1.196046e+00	1.000000e+00
1246000	-4.445917e+03	4.906508e+01	7.583463e+00	1.202558e+00	1.000000e+00
1247000	-4.430306e+03	-2.719366e+01	1.043166e+01	1.284016e+00	9.775920e-01
1248000	-4.454260e+03	-7.871463e-01	9.334308e+00	1.440729e+00	9.357295e-01
1249000	-4.462971e+03	-2.172708e+01	1.020039e+01	1.176423e+00	9.643156e-01
1250000	-4.463181e+03	1.261964e+00	9.262586e+00	1.234573e+00	9.217057e-01
1251000	-4.452369e+03	-5.080091e+01	1.151868e+01	1.191024e+00	8.640595e-01
1252000	-4.470739e+03	-3.344461e+01	1.072770e+01	8.454137e-01	8.297870e-01
1253000	-4.451973e+03	-3.186566e+01	1.063754e+01	1.284197e+00	8.123086e-01
1254000	-4.451450e+03	-5.017592e+01	1.148414e+01	1.284197e+00	8.598123e-01
1255000	-4.451745e+03	-3.359284e+01	1.072599e+01	1.031643e+00	8.113379e-01
1256000	-4.452907e+03	-6.374138e+01	1.215275e+01	1.314819e+00	7.874791e-01
1257000	-4.469031e+03	-8.973355e+00	9.676816e+00	1.016071e+00	9.304916e-01
1258000	-4.476307e+03	7.758455e+00	9.001970e+00	1.556643e+00	1.021277e+00
1259000	-4.486873e+03	-1.719039e+01	1.000903e+01	1.166241e+00	9.457905e-01
1260000	-4.485591e+03	3.580176e+00	9.177375e+00	1.124510e+00	9.488704e-01
1261000	-4.484632e+03	1.947103e+00	9.234360e+00	1.278638e+00	8.993196e-01
1262000	-4.478095e+03	1.576089e+01	8.703248e+00	1.615891e+00	9.627955e-01
1263000	-4.453348e+03	-5.242928e+01	1.160014e+01	1.133967e+00	8.771269e-01
1264000	-4.456484e+03	-3.611434e+00	9.442493e+00	1.511630e+00	1.085721e+00
1265000	-4.444373e+03	2.054189e+01	8.537057e+00	1.440146e+00	1.000000e+00
1266000	-4.444732e+03	1.179269e+01	8.850183e+00	1.584847e+00	1.000000e+00
1267000	-4.443875e+03	-1.944445e+01	1.010787e+01	1.071594e+00	8.677297e-01
1268000	-4.442733e+03	-3.945625e+01	1.099122e+01	1.054851e+00	8.128160e-01
1269000	-4.447000e+03	-2.138760e+01	1.017319e+01	1.475314e+00	8.862048e-01
1270000	-4.467759e+03	3.366503e+01	8.077508e+00	1.532200e+00	1.000000e+00
1271000	-4.457801e+03	3.498377e+00	9.164865e+00	1.532200e+00	8.874812e-01
1272000	-4.444790e+03	-3.406521e+02	3.850744e+01	1.105565e+00	2.298659e-01
1273000	-4.465502e+03	-9.265476e+01	1.372203e+01	1.166851e+00	6.001104e-01
1274000	-4.460177e+03	-1.244358e+02	1.566586e+01	1.222892e+00	5.499750e-01
1275000	-4.458571e+03	-7.343864e+01	1.265696e+01	1.286451e+00	6.234405e-01
1276000	-4.470002e+03	-1.277631e+02	1.587790e+01	1.329211e+00	5.509956e-01
1277000	-4.468420e+03	-1.400803e+02	1.673355e+01	1.068861e+00	6.051298e-01
1278000	-4.485772e+03	-7.582563e+01	1.279462e+01	1.085184e+00	6.493934e-01
1279000	-4.460478e+03	-9.276305e+01	1.372208e+01	1.274231e+00	6.472914e-01
1280000	-4.447287e+03	-1.037290e+02	1.435459e+01	1.451760e+00	5.920284e-01
1281000	-4.452487e+03	-9.151356e+01	1.367748e+01	8.040259e-01	5.905437e-01
1282000	-4.445700e+03	-2.797534e+01	1.046962e+01	1.197557e+00	9.520303e-01
1283000	-4.445267e+03	-6.237308e+01	1.208434e+01	1.296806e+00	7.657288e-01
1284000	-4.462671e+03	-1.074052e+02	1.460176e+01	1.039952e+00	6.321179e-01
1285000	-4.450615e+03	-5.610389e+01	1.179043e+01	9.171263e-01	7.513505e-01
1286000	-4.463486e+03	-1.003974e+02	1.416535e+01	1.297472e+00	6.417064e-01
1287000	-4.471992e+03	-1.703280e+01	9.997583e+00	1.282150e+00	9.006788e-01
1288000	-4.475260e+03	-2.170322e+01	1.021399e+01	8.342312e-01	8.260056e-01
1289000	-4.437979e+03	-2.095171e+02	2.233917e+01	1.180741e+00	3.635186e-01
1290000	-4.464096e+03	-7.520635e+01	1.275682e+01	1.173728e+00	7.418769e-01
1291000	-4.452581e+03	-6.861438e+01	1.241718e+01	1.038120e+00	7.126817e-01
1292000	-4.450727e+03	-6.380926e+01	1.215371e+01	1.363802e+00	7.443560e-01
1293000	-4.454896e+03	-6.583588e+01	1.227077e+01	1.097350e+00	7.340047e-01
1294000	-4.441926e+03	-1.093194e+02	1.471543e+01	1.097350e+00	6.410227e-01
1295000	-4.456960e+03	-3.213232e+02	3.552537e+01	1.258700e+00	2.841476e-01
1296000	-4.444168e+03	-1.396975e+02	1.669340e+01	1.261752e+00	5.729896e-01
1297000	-4.441868e+03	-2.381603e+02	2.520338e+01	8.259651e-01	3.374196e-01
1298000	-4.443356e+03	-3.594773e+02	4.161439e+01	1.152548e+00	2.043782e-01
1299000	-4.460347e+03	-3.003712e+02	3.256802e+01	1.288489e+00	3.062110e-01
1300000	-4.445599e+03	-6.199504e+01	1.205573e+01	1.485784e+00	7.647691e-01
1301000	-4.443086e+03	-8.072515e+01	1.304534e+01	1.340919e+00	7.356683e-01
1302000	-4.457263e+03	-9.564504e+01	1.390533e+01	9.806281e-01	6.889874e-01
1303000	-4.451495e+03	-1.188776e+02	1.527798e+01	1.670479e+00	5.786990e-01
1304000	-4.448062e+03	-4.320977e+02	5.603023e+01	1.539374e+00	1.671457e-01
1305000	-4.463323e+03	-1.474310e+02	1.720565e+01	1.750654e+00	5.130451e-01
1306000	-4.458586e+03	-1.684097e+02	1.883603e+01	1.019301e+00	4.106267e-01
1307000	-4.453708e+03	-2.310128e+02	2.443444e+01	1.129693e+00	3.724169e-01
1308000	-4.448349e+03	-1.738480e+02	1.926237e+01	1.088025e+00	4.562000e-01
1309000	-4.441795e+03	-1.573068e+02	1.798674e+01	9.819006e-01	4.484786e-01
1310000	-4.444150e+03	-1.781300e+02	1.959981e+01	1.203104e+00	4.949234e-01
1311000	-4.448983e+03	-1.797790e+02	1.968729e+01	1.783431e+00	4.890108e-01
1312000	-4.456020e+03	-1.151736e+02	1.508465e+01	1.016639e+00	5.196177e-01
1313000	-4.453449e+03	-1.414334e+02	1.681796e+01	1.215898e+00	6.008763e-01
1314000	-4.462192e+03	-8.064055e+01	1.303310e+01	1.480825e+00	6.208850e-01
1315000	-4.473465e+03	-5.101281e+01	1.150890e+01	1.605961e+00	8.356478e-01
1316000	-4.476635e+03	1.082022e+01	8.903756e+00	1.115607e+00	8.889942e-01
1317000	-4.482036e+03	-2.054373e+01	1.015646e+01	1.024841e+00	9.325961e-01
1318000	-4.478899e+03	-1.423180e+01	9.860087e+00	1.790806e+00	9.675134e-01
1319000	-4.468474e+03	-3.051543e+01	1.058880e+01	1.031667e+00	8.249021e-01
1320000	-4.459638e+03	2.366306e+01	8.444531e+00	9.218024e-01	1.000000e+00
1321000	-4.449441e+03	3.071330e+01	8.186954e+00	1.269865e+00	1.151508e+00
1322000	-4.446795e+03	-9.900097e+00	9.703050e+00	1.295838e+00	9.690947e-01
1323000	-4.450165e+03	4.319680e+01	7.769118e+00	1.295838e+00	1.030953e+00
1324000	-4.444498e+03	1.586015e+01	8.713100e+00	1.246375e+00	9.253732e-01
1325000	-4.441119e+03	-2.963062e+01	1.052656e+01	1.556320e+00	8.532447e-01
1326000	-4.429401e+03	-3.410013e+01	1.073780e+01	1.275800e+00	7.308701e-01
1327000	-4.428732e+03	-2.195525e+00	9.398832e+00	1.203127e+00	8.992430e-01
1328000	-4.437717e+03	-5.914990e+01	1.191466e+01	1.456144e+00	8.795238e-01
1329000	-4.441309e+03	-9.976871e+01	1.415116e+01	9.087409e-01	6.663146e-01
1330000	-4.446155e+03	-1.482963e+02	1.732659e+01	9.367953e-01	4.811815e-01
1331000	-4.450636e+03	-1.379684e+02	1.658925e+01	1.032594e+00	5.229660e-01
1332000	-4.434221e+03	-1.481741e+02	1.729622e+01	1.235164e+00	4.855594e-01
1333000	-4.441625e+03	-1.619685e+02	1.826451e+01	1.968363e+00	4.855258e-01
1334000	-4.452081e+03	-1.627831e+02	1.835492e+01	1.598829e+00	5.242658e-01
1335000	-4.453645e+03	-1.592648e+02	1.810236e+01	1.403302e+00	5.968293e-01
1336000	-4.460695e+03	-1.366220e+02	1.648280e+01	1.229045e+00	5.453843e-01
1337000	-4.458508e+03	-1.004645e+02	1.416772e+01	1.324560e+00	5.929988e-01
1338000	-4.444090e+03	-9.229990e+01	1.368652e+01	1.432079e+00	6.416569e-01
1339000	-4.451293e+03	-5.912159e+01	1.191445e+01	1.432079e+00	8.480066e-01
1340000	-4.445658e+03	-7.084225e+01	1.251066e+01	1.471646e+00	7.097033e-01
1341000	-4.441518e+03	-6.263430e+01	1.210985e+01	1.053592e+00	7.128327e-01
1342000	-4.450407e+03	-6.509300e+01	1.221102e+01	1.522088e+00	7.355795e-01
1343000	-4.461304e+03	-4.818453e+01	1.138673e+01	1.329878e+00	8.311947e-01
1344000	-4.434868e+03	-4.501166e+01	1.122211e+01	1.639514e+00	8.275864e-01
1345000	-4.442850e+03	-9.473782e+01	1.383248e+01	1.330779e+00	6.680084e-01
1346000	-4.430712e+03	-1.034326e+02	1.434332e+01	1.343497e+00	6.477129e-01
1347000	-4.427074e+03	-9.344529e+01	1.377195e+01	1.088049e+00	6.815854e-01
1348000	-4.431102e+03	-1.367090e+02	1.648272e+01	1.317092e+00	5.130204e-01
1349000	-4.434585e+03	-1.028892e+02	1.434105e+01	8.379570e-01	5.785895e-01
1350000	-4.440717e+03	-9.516925e+01	1.388023e+01	9.371813e-01	5.474348e-01
1351000	-4.459508e+03	-9.863458e+01	1.403141e+01	1.809304e+00	7.328272e-01
1352000	-4.439408e+03	1.226161e+01	8.851721e+00	1.074404e+00	1.000000e+00
1353000	-4.445003e+03	-1.053547e+02	1.445004e+01	1.490593e+00	6.954980e-01
1354000	-4.442369e+03	-4.235473e+01	1.112680e+01	1.021937e+00	7.098424e-01
1355000	-4.449219e+03	-1.147809e+02	1.502025e+01	1.648679e+00	6.492656e-01
1356000	-4.451427e+03	-2.751359e+02	2.936572e+01	1.007093e+00	3.229005e-01
1357000	-4.454365e+03	-1.813607e+02	1.988675e+01	9.460704e-01	4.392883e-01
1358000	-4.450739e+03	-2.286968e+02	2.417413e+01	1.388828e+00	4.063634e-01
1359000	-4.442884e+03	-3.963257e+02	4.838173e+01	1.463310e+00	1.929458e-01
1360000	-4.453883e+03	-3.467195e+02	3.948272e+01	1.122611e+00	2.025161e-01
1361000	-4.455198e+03	-2.442535e+02	2.580614e+01	1.233907e+00	3.819021e-01
1362000	-4.434768e+03	-2.722958e+02	2.897600e+01	1.385723e+00	3.329003e-01
1363000	-4.456734e+03	-3.330044e+02	3.726941e+01	1.359069e+00	2.387272e-01
1364000	-4.451770e+03	-2.363644e+02	2.494335e+01	1.524363e+00	3.347942e-01
1365000	-4.463757e+03	-2.791186e+02	2.987944e+01	8.108954e-01	2.826249e-01
1366000	-4.459865e+03	-3.560381e+02	4.100995e+01	1.256071e+00	2.489521e-01
1367000	-4.454412e+03	-3.931850e+02	4.779189e+01	1.300886e+00	2.166646e-01
1368000	-4.472313e+03	-3.098990e+02	3.384880e+01	1.507928e+00	2.619288e-01
1369000	-4.476565e+03	-2.453389e+02	2.594219e+01	1.054329e+00	3.135760e-01
1370000	-4.475618e+03	-3.013913e+02	3.269624e+01	1.360623e+00	2.874908e-01
1371000	-4.462091e+03	-2.437156e+02	2.573408e+01	1.368734e+00	3.854274e-01
1372000	-4.458572e+03	-1.849812e+02	2.015603e+01	1.338542e+00	4.497352e-01
1373000	-4.468491e+03	-3.340158e+02	3.751291e+01	7.962643e-01	2.203854e-01
1374000	-4.466021e+03	-3.818862e+02	4.562323e+01	1.271453e+00	2.203854e-01
1375000	-4.441730e+03	-2.811273e+02	3.010653e+01	9.949086e-01	2.651922e-01
1376000	-4.455596e+03	-2.536071e+02	2.682559e+01	1.264586e+00	3.533524e-01
1377000	-4.460873e+03	-3.120925e+02	3.423786e+01	9.425247e-01	2.248241e-01
1378000	-4.452098e+03	-2.153583e+02	2.286896e+01	1.390461e+00	4.026968e-01
1379000	-4.458486e+03	-2.597692e+02	2.751152e+01	1.348976e+00	3.228490e-01
1380000	-4.449012e+03	-2.048032e+02	2.191625e+01	1.058054e+00	3.987559e-01
1381000	-4.451512e+03	-2.328289e+02	2.460606e+01	1.262885e+00	3.650339e-01
1382000	-4.466477e+03	-1.926001e+02	2.079278e+01	1.491522e+00	4.312544e-01
1383000	-4.472814e+03	-3.921586e+02	4.759716e+01	1.265652e+00	1.771597e-01
1384000	-4.445674e+03	-2.371546e+02	2.505246e+01	1.264899e+00	3.789695e-01
1385000	-4.441508e+03	-2.731913e+02	2.905500e+01	1.625273e+00	3.556392e-01
1386000	-4.438945e+03	-3.165741e+02	3.483977e+01	1.216147e+00	2.648899e-01
1387000	-4.438401e+03	-3.655697e+02	4.266318e+01	1.216147e+00	2.261643e-01
1388000	-4.461121e+03	-5.171197e+02	7.948331e+01	9.980319e-01	1.127875e-01
1389000	-4.446014e+03	-3.481497e+02	3.966782e+01	1.421175e+00	2.343709e-01
1390000	-4.453876e+03	-2.610594e+02	2.769752e+01	1.016846e+00	2.962779e-01
1391000	-4.453190e+03	-2.818521e+02	3.021980e+01	8.145366e-01	2.649122e-01
1392000	-4.449637e+03	-2.606842e+02	2.762680e+01	1.257237e+00	3.294088e-01
1393000	-4.453131e+03	-2.645116e+02	2.808189e+01	1.150472e+00	3.326558e-01
1394000	-4.449005e+03	-2.382916e+02	2.517034e+01	1.272817e+00	3.732098e-01
1395000	-4.455787e+03	-2.352257e+02	2.484567e+01	1.329315e+00	3.832882e-01
1396000	-4.459081e+03	-3.926662e+02	4.772478e+01	1.123281e+00	1.800014e-01
1397000	-4.440414e+03	-1.815508e+02	1.986442e+01	1.405809e+00	4.563740e-01
1398000	-4.449188e+03	-2.014974e+02	2.158538e+01	1.405809e+00	4.656873e-01
1399000	-4.462227e+03	-4.181628e+02	5.293673e+01	1.430736e+00	1.885324e-01
1400000	-4.461818e+03	-1.880007e+02	2.040090e+01	1.459653e+00	4.123586e-01
1401000	-4.462398e+03	-1.633734e+02	1.842211e+01	1.312726e+00	4.670465e-01
1402000	-4.447425e+03	-1.736992e+02	1.926736e+01	8.770285e-01	4.364314e-01
1403000	-4.460739e+03	-1.617802e+02	1.831910e+01	1.064457e+00	4.884031e-01
1404000	-4.441710e+03	-1.820033e+02	1.992782e+01	1.093548e+00	5.249080e-01
1405000	-4.447671e+03	-1.895278e+02	2.056295e+01	1.087544e+00	4.647787e-01
1406000	-4.454855e+03	-1.901877e+02	2.061485e+01	1.142310e+00	4.641796e-01
1407000	-4.472659e+03	-1.883838e+02	2.046419e+01	1.099210e+00	4.810394e-01
1408000	-4.465625e+03	-1.476585e+02	1.726510e+01	1.151243e+00	5.051608e-01
1409000	-4.469606e+03	-1.162711e+02	1.516020e+01	9.176126e-01	5.563835e-01
1410000	-4.453774e+03	-1.160798e+02	1.511911e+01	1.376310e+00	5.922254e-01
1411000	-4.454716e+03	-1.300418e+02	1.602981e+01	1.326541e+00	6.384601e-01
1412000	-4.463491e+03	-1.059196e+02	1.448543e+01	1.469760e+00	6.996868e-01
1413000	-4.480569e+03	-7.538335e+01	1.274569e+01	1.559590e+00	7.758075e-01
1414000	-4.480534e+03	-7.438182e+01	1.272902e+01	8.713314e-01	6.396780e-01
1415000	-4.450479e+03	-4.583941e+02	6.257332e+01	8.948761e-01	1.378922e-01
1416000	-4.471352e+03	-8.456190e+01	1.324383e+01	1.563820e+00	6.983028e-01
1417000	-4.449794e+03	-7.906951e+01	1.298288e+01	8.337173e-01	6.041094e-01
1418000	-4.455264e+03	-1.005341e+02	1.418181e+01	1.156185e+00	5.953430e-01
1419000	-4.463938e+03	-1.570133e+02	1.793208e+01	1.418195e+00	5.519637e-01
1420000	-4.445004e+03	-1.021076e+02	1.426554e+01	1.320347e+00	6.453505e-01
1421000	-4.447278e+03	-7.446324e+01	1.272597e+01	1.010080e+00	6.453505e-01
1422000	-4.459954e+03	-1.061039e+02	1.449227e+01	1.541014e+00	6.510015e-01
1423000	-4.448461e+03	-2.801837e+02	2.995203e+01	1.291270e+00	3.297366e-01
1424000	-4.463083e+03	-7.751247e+00	9.620839e+00	1.180288e+00	9.574825e-01
1425000	-4.459079e+03	1.277888e+01	8.830870e+00	1.120510e+00	9.691350e-01
1426000	-4.458417e+03	1.410122e+01	8.769812e+00	1.455555e+00	1.000000e+00
1427000	-4.468158e+03	4.940571e+01	7.577894e+00	1.037329e+00	1.000000e+00
1428000	-4.473657e+03	-2.123532e+02	2.256448e+01	1.605836e+00	4.262892e-01
1429000	-4.455237e+03	-7.862571e+00	9.633722e+00	9.718362e-01	9.323983e-01
1430000	-4.451392e+03	-1.228770e+01	9.811241e+00	1.033560e+00	8.749296e-01
1431000	-4.436087e+03	-1.865117e+01	1.006835e+01	1.214673e+00	8.940237e-01
1432000	-4.453199e+03	8.828649e+00	8.967252e+00	1.409580e+00	1.068292e+00
1433000	-4.454197e+03	-8.104892e+00	9.639893e+00	1.061136e+00	9.071528e-01
1434000	-4.464153e+03	-2.804527e+01	1.047896e+01	1.054274e+00	7.955853e-01
1435000	-4.452547e+03	-4.637291e+01	1.130023e+01	1.341812e+00	8.171652e-01
1436000	-4.464163e+03	-1.691638e+02	1.889837e+01	9.807967e-01	4.538536e-01
1437000	-4.460158e+03	-1.447385e+02	1.705794e+01	1.124992e+00	5.031574e-01
1438000	-4.454908e+03	-1.400961e+02	1.673569e+01	1.054037e+00	5.532864e-01
1439000	-4.454663e+03	-7.957613e+01	1.300214e+01	9.855344e-01	6.752189e-01
1440000	-4.444396e+03	-8.249172e+01	1.314183e+01	1.343956e+00	7.026843e-01
1441000	-4.467445e+03	-9.818321e+01	1.401910e+01	1.567976e+00	6.144676e-01
1442000	-4.456750e+03	-8.905371e+01	1.353959e+01	7.694479e-01	6.783179e-01
1443000	-4.439420e+03	-5.436570e+01	1.169831e+01	1.054879e+00	7.456009e-01
1444000	-4.449141e+03	-9.268542e+01	1.371512e+01	1.318011e+00	6.569023e-01
1445000	-4.440612e+03	-6.495767e+01	1.222455e+01	1.121911e+00	8.298717e-01
1446000	-4.444343e+03	2.657065e+01	8.339851e+00	9.933989e-01	9.259389e-01
1447000	-4.448936e+03	-1.139762e+01	9.759986e+00	1.395195e+00	9.668127e-01
1448000	-4.472866e+03	1.933059e+01	8.605808e+00	7.355689e-01	1.007760e+00
1449000	-4.479736e+03	-3.172103e+01	1.064077e+01	1.066860e+00	7.734929e-01
1450000	-4.456091e+03	-1.366455e+01	9.836774e+00	1.789272e+00	1.000000e+00
1451000	-4.464297e+03	2.692311e+00	9.219024e+00	9.305476e-01	9.686750e-01
1452000	-4.447721e+03	-1.798945e+01	1.003842e+01	1.264452e+00	1.000000e+00
1453000	-4.448546e+03	1.669927e+01	8.686144e+00	1.147402e+00	1.079419e+00
1454000	-4.448669e+03	7.292559e+00	9.035006e+00	1.147402e+00	9.511192e-01
1455000	-4.481529e+03	-1.073610e+02	1.458047e+01	1.345280e+00	5.932260e-01
1456000	-4.457458e+03	-1.483287e+02	1.729606e+01	1.391923e+00	5.661927e-01
1457000	-4.447858e+03	-5.234068e+01	1.159928e+01	1.063190e+00	7.529736e-01
1458000	-4.447615e+03	-5.163068e+01	1.157079e+01	9.413492e-01	7.223930e-01
1459000	-4.471440e+03	-2.039717e+02	2.182894e+01	1.185350e+00	4.245547e-01
1460000	-4.484127e+03	-2.328183e+02	2.460915e+01	1.222069e+00	3.909442e-01
1461000	-4.464725e+03	-2.130748e+02	2.266854e+01	1.222069e+00	3.914859e-01
1462000	-4.443547e+03	-1.955124e+02	2.104586e+01	1.499114e+00	4.694492e-01
1463000	-4.462528e+03	-2.673226e+02	2.842813e+01	1.010378e+00	2.822446e-01
1464000	-4.444668e+03	-1.939622e+02	2.089621e+01	1.662344e+00	4.348155e-01
1465000	-4.449775e+03	-1.748348e+02	1.933102e+01	1.221389e+00	4.690301e-01
1466000	-4.454451e+03	-1.339159e+02	1.629823e+01	1.221389e+00	4.911928e-01
1467000	-4.475756e+03	-1.191631e+02	1.530785e+01	1.488053e+00	5.058673e-01
1468000	-4.444282e+03	-2.440660e+02	2.575240e+01	1.547958e+00	3.411521e-01
1469000	-4.465381e+03	-1.950869e+02	2.103459e+01	1.202186e+00	4.714915e-01
1470000	-4.453098e+03	-1.923680e+02	2.078967e+01	1.295323e+00	4.162157e-01
1471000	-4.457542e+03	-2.124143e+02	2.260227e+01	1.264973e+00	4.143687e-01
1472000	-4.465606e+03	-1.846451e+02	2.015837e+01	9.746072e-01	5.024803e-01
1473000	-4.443714e+03	-1.712656e+02	1.904868e+01	1.182091e+00	4.667010e-01
1474000	-4.451683e+03	-2.355877e+02	2.491669e+01	1.004878e+00	4.035439e-01
1475000	-4.470143e+03	-2.994315e+02	3.244669e+01	1.249217e+00	2.945930e-01
1476000	-4.457128e+03	-1.594664e+02	1.814674e+01	1.017659e+00	5.268181e-01
1477000	-4.447261e+03	-1.394451e+02	1.668759e+01	1.092770e+00	4.960778e-01
1478000	-4.437809e+03	-1.365090e+02	1.646359e+01	1.395407e+00	5.307342e-01
1479000	-4.447892e+03	-1.402668e+02	1.672379e+01	1.395128e+00	5.829643e-01
1480000	-4.447150e+03	-9.778815e+01	1.402309e+01	1.104787e+00	6.214005e-01
1481000	-4.447391e+03	-1.509418e+02	1.751382e+01	1.005495e+00	5.459992e-01
1482000	-4.454914e+03	-1.382903e+02	1.662003e+01	9.102614e-01	5.960577e-01
1483000	-4.463746e+03	-1.526263e+02	1.763487e+01	1.038609e+00	5.171595e-01
1484000	-4.459866e+03	-1.607655e+02	1.824822e+01	9.793970e-01	4.898417e-01
1485000	-4.466851e+03	-1.624084e+02	1.836828e+01	1.049590e+00	4.836309e-01
1486000	-4.470746e+03	-1.456937e+02	1.707216e+01	1.880415e+00	5.862550e-01
1487000	-4.449170e+03	-1.369255e+02	1.651595e+01	1.050975e+00	6.237981e-01
1488000	-4.444400e+03	-8.762949e+01	1.342254e+01	1.423364e+00	6.779119e-01
1489000	-4.469825e+03	-6.239502e+01	1.210920e+01	8.272188e-01	5.836792e-01
1490000	-4.447065e+03	-4.151762e+02	5.236556e+01	1.083211e+00	1.609124e-01
1491000	-4.468044e+03	-3.575172e+01	1.079157e+01	1.733261e+00	9.390082e-01
1492000	-4.453689e+03	1.256360e+01	8.851222e+00	7.858890e-01	8.503030e-01
1493000	-4.446713e+03	-8.128656e+01	1.308151e+01	1.239644e+00	7.413226e-01
1494000	-4.453326e+03	-5.721626e+01	1.182943e+01	1.239644e+00	8.052128e-01
1495000	-4.464285e+03	2.872564e+01	8.272382e+00	7.783852e-01	1.023207e+00
1496000	-4.443771e+03	-1.822030e+00	9.387828e+00	1.109544e+00	1.000000e+00
1497000	-4.457899e+03	-5.126150e+01	1.154482e+01	1.109544e+00	1.000000e+00
1498000	-4.464503e+03	-5.469688e+00	9.524470e+00	1.304368e+00	9.593239e-01
1499000	-4.468404e+03	-3.326808e+01	1.068929e+01	1.526400e+00	8.922610e-01
1500000	-4.468013e+03	6.650620e+00	9.070414e+00	8.548928e-01	1.007040e+00
1501000	-4.452747e+03	-2.091669e+01	1.016382e+01	1.224568e+00	1.000000e+00
1502000	-4.441288e+03	-7.413305e-01	9.347923e+00	1.046676e+00	9.487273e-01
1503000	-4.430179e+03	1.103216e+01	8.894092e+00	1.163084e+00	1.000000e+00
1504000	-4.445474e+03	-2.149255e+01	1.018576e+01	1.285016e+00	9.765796e-01
1505000	-4.438071e+03	-1.040381e+01	9.725273e+00	1.252850e+00	8.919864e-01
1506000	-4.435069e+03	-4.430301e+01	1.121646e+01	1.051183e+00	8.175312e-01
1507000	-4.446966e+03	-5.492358e+01	1.170956e+01	1.383006e+00	8.109858e-01
1508000	-4.443798e+03	-9.763263e+01	1.403285e+01	7.827643e-01	6.301097e-01
1509000	-4.453084e+03	-8.643221e+01	1.335799e+01	1.379905e+00	7.202960e-01
1510000	-4.449650e+03	-1.167963e+02	1.516024e+01	1.442211e+00	7.842649e-01
1511000	-4.444055e+03	-4.863366e+01	1.141272e+01	1.233791e+00	8.566075e-01
1512000	-4.459857e+03	-3.086524e+01	1.059703e+01	1.195694e+00	1.000000e+00
1513000	-4.466596e+03	-2.960285e+01	1.054178e+01	1.183018e+00	1.000000e+00
1514000	-4.466448e+03	-6.272934e+01	1.210439e+01	1.256580e+00	8.036409e-01
1515000	-4.467827e+03	-5.311834e+01	1.164097e+01	9.826805e-01	7.967691e-01
1516000	-4.455422e+03	-4.607863e+01	1.129117e+01	1.239423e+00	7.645212e-01
1517000	-4.448322e+03	-3.131947e+01	1.060687e+01	1.428042e+00	9.031418e-01
1518000	-4.443559e+03	-5.475709e+01	1.170338e+01	1.342765e+00	7.674333e-01
1519000	-4.439219e+03	-4.782296e-01	9.324523e+00	1.382426e+00	8.986633e-01
1520000	-4.450514e+03	-3.660091e+01	1.084487e+01	1.404483e+00	8.476841e-01
1521000	-4.447396e+03	-7.236396e+01	1.260253e+01	1.242994e+00	7.346416e-01
1522000	-4.463597e+03	-5.959933e+01	1.195076e+01	1.181981e+00	7.673741e-01
1523000	-4.454861e+03	-1.161837e+02	1.513795e+01	1.181981e+00	6.532615e-01
1524000	-4.441771e+03	-2.074368e+02	2.215192e+01	1.122548e+00	3.745415e-01
1525000	-4.448530e+03	-2.703555e+02	2.872175e+01	1.568415e+00	3.377072e-01
1526000	-4.434055e+03	-9.818721e+01	1.404131e+01	1.193006e+00	6.431223e-01
1527000	-4.473617e+03	-2.467259e+02	2.604777e+01	1.464115e+00	3.605972e-01
1528000	-4.439289e+03	-1.195920e+02	1.535808e+01	1.132264e+00	6.177666e-01
1529000	-4.455046e+03	-2.380873e+02	2.512706e+01	1.482366e+00	3.695562e-01
1530000	-4.428921e+03	-9.428549e+01	1.381687e+01	1.148735e+00	6.226207e-01
1531000	-4.439848e+03	-1.680209e+02	1.879538e+01	1.148735e+00	5.384974e-01
1532000	-4.438183e+03	-1.246592e+02	1.569963e+01	9.303470e-01	5.792891e-01
1533000	-4.447375e+03	-1.728830e+02	1.915246e+01	1.495922e+00	5.340331e-01
1534000	-4.478254e+03	-1.827156e+02	1.998501e+01	1.118064e+00	4.891007e-01
1535000	-4.435303e+03	-1.267821e+02	1.580482e+01	1.453478e+00	6.024852e-01
1536000	-4.428956e+03	-1.772223e+02	1.953287e+01	1.116357e+00	5.261909e-01
1537000	-4.445863e+03	-1.384622e+02	1.663010e+01	9.370398e-01	4.904258e-01
1538000	-4.441414e+03	-2.441275e+02	2.579153e+01	1.244141e+00	3.404497e-01
1539000	-4.447372e+03	-1.949626e+02	2.101719e+01	1.276621e+00	4.340114e-01
1540000	-4.477406e+03	-2.228322e+02	2.360384e+01	1.263194e+00	4.018243e-01
1541000	-4.443643e+03	-2.798176e+02	2.996423e+01	8.269522e-01	2.789060e-01
1542000	-4.459715e+03	-3.163239e+02	3.476986e+01	1.451044e+00	2.603638e-01
1543000	-4.464465e+03	-3.015266e+02	3.277445e+01	9.194047e-01	2.426704e-01
1544000	-4.466635e+03	-2.550488e+02	2.701016e+01	1.055881e+00	3.013980e-01
1545000	-4.444345e+03	-2.954659e+02	3.193643e+01	1.107168e+00	2.775485e-01
1546000	-4.454601e+03	-3.802467e+02	4.530598e+01	1.324473e+00	1.955915e-01
1547000	-4.440866e+03	-3.326964e+02	3.724251e+01	1.225682e+00	2.209535e-01
1548000	-4.459957e+03	-3.657415e+02	4.268793e+01	1.247429e+00	2.002328e-01
1549000	-4.418667e+03	-4.331441e+02	5.635914e+01	1.159895e+00	1.653278e-01
1550000	-4.459704e+03	-3.655141e+02	4.264095e+01	1.286785e+00	2.004108e-01
1551000	-4.458230e+03	-3.634649e+02	4.227796e+01	1.308638e+00	2.358048e-01
1552000	-4.423535e+03	-3.808921e+02	4.539556e+01	1.490785e+00	2.089387e-01
1553000	-4.447698e+03	-3.405010e+02	3.848646e+01	1.086230e+00	2.420861e-01
1554000	-4.482815e+03	-3.486502e+02	3.978057e+01	1.234854e+00	2.223837e-01
1555000	-4.447824e+03	-4.311955e+02	5.579088e+01	1.680017e+00	1.769904e-01
1556000	-4.451695e+03	-3.308631e+02	3.693412e+01	1.402171e+00	2.749374e-01
1557000	-4.475147e+03	-3.464832e+02	3.942147e+01	1.262009e+00	2.259239e-01
1558000	-4.427108e+03	-3.293235e+02	3.667569e+01	1.559622e+00	2.545328e-01
1559000	-4.439868e+03	-3.333799e+02	3.737712e+01	1.037010e+00	2.802173e-01
1560000	-4.437123e+03	-3.816924e+02	4.553228e+01	1.561669e+00	2.029117e-01
1561000	-4.433911e+03	-3.357572e+02	3.766179e+01	1.580063e+00	2.369772e-01
1562000	-4.455472e+03	-3.385602e+02	3.817978e+01	1.080189e+00	2.342962e-01
1563000	-4.454727e+03	-3.319834e+02	3.715464e+01	1.083721e+00	2.442226e-01
1564000	-4.458276e+03	-3.637675e+02	4.229678e+01	1.503463e+00	2.291983e-01
1565000	-4.451581e+03	-1.463232e+02	1.717153e+01	1.118686e+00	4.378431e-01
1566000	-4.449194e+03	-2.260387e+02	2.393395e+01	1.131229e+00	3.699291e-01
1567000	-4.468518e+03	-4.919814e+02	7.168471e+01	1.217692e+00	1.301536e-01
1568000	-4.450283e+03	-3.075179e+02	3.355488e+01	1.231881e+00	3.297094e-01
1569000	-4.452695e+03	-2.369038e+02	2.507028e+01	8.430749e-01	3.322062e-01
1570000	-4.458235e+03	-2.739561e+02	2.919089e+01	1.265941e+00	3.209456e-01
1571000	-4.468131e+03	-2.628076e+02	2.790593e+01	9.601028e-01	3.157371e-01
1572000	-4.459353e+03	-2.534942e+02	2.678334e+01	1.530990e+00	3.198041e-01
1573000	-4.469458e+03	-2.504810e+02	2.645661e+01	1.471732e+00	3.480902e-01
1574000	-4.467358e+03	-3.533954e+02	4.056896e+01	1.230559e+00	2.176479e-01
1575000	-4.445902e+03	-3.421203e+02	3.862883e+01	1.812521e+00	2.377233e-01
1576000	-4.460914e+03	-3.492137e+02	3.980024e+01	1.678722e+00	2.331804e-01
1577000	-4.466969e+03	-3.260461e+02	3.622301e+01	1.283334e+00	2.438993e-01
1578000	-4.461248e+03	-3.517112e+02	4.025296e+01	1.439094e+00	2.394057e-01
1579000	-4.458357e+03	-3.163272e+02	3.482524e+01	1.069973e+00	2.517103e-01
1580000	-4.467249e+03	-2.788746e+02	2.975586e+01	1.565633e+00	2.940276e-01
1581000	-4.471645e+03	-2.566952e+02	2.717294e+01	1.256025e+00	3.405863e-01
1582000	-4.441986e+03	-3.093659e+02	3.383449e+01	1.076839e+00	2.725064e-01
1583000	-4.461679e+03	-2.389328e+02	2.519760e+01	1.653699e+00	4.333904e-01
1584000	-4.457916e+03	-1.761847e+02	1.945861e+01	9.927540e-01	4.343804e-01
1585000	-4.444401e+03	-2.650855e+02	2.815476e+01	1.100409e+00	3.379284e-01
1586000	-4.452167e+03	-4.673888e+02	6.484971e+01	1.157421e+00	1.429942e-01
1587000	-4.459776e+03	-3.944015e+02	4.799639e+01	1.480778e+00	1.783383e-01
1588000	-4.450158e+03	-2.825603e+02	3.026036e+01	1.199500e+00	2.858362e-01
1589000	-4.449642e+03	-2.474696e+02	2.609730e+01	1.750684e+00	3.248834e-01
1590000	-4.443284e+03	-2.882270e+02	3.096583e+01	1.310706e+00	2.855292e-01
1591000	-4.453689e+03	-3.226348e+02	3.572975e+01	1.184546e+00	2.780700e-01
1592000	-4.456088e+03	-3.013279e+02	3.268922e+01	1.349065e+00	2.645412e-01
1593000	-4.468303e+03	-3.070858e+02	3.343760e+01	1.644841e+00	2.816026e-01
1594000	-4.451058e+03	-3.746272e+02	4.429783e+01	1.161547e+00	1.853308e-01
1595000	-4.468581e+03	-2.409826e+02	2.542391e+01	1.552741e+00	3.364969e-01
1596000	-4.474594e+03	-3.498326e+02	4.003897e+01	8.504886e-01	2.122607e-01
1597000	-4.441448e+03	-1.606963e+02	1.821764e+01	1.312452e+00	4.700396e-01
1598000	-4.469393e+03	-1.761928e+02	1.946067e+01	9.755161e-01	4.038540e-01
1599000	-4.440729e+03	-1.859300e+02	2.022136e+01	1.510678e+00	5.073836e-01
1600000	-4.441745e+03	-2.332210e+02	2.462799e+01	1.440787e+00	3.804732e-01
1601000	-4.432053e+03	-2.569588e+02	2.724110e+01	9.165731e-01	3.340937e-01
1602000	-4.441315e+03	-1.993201e+02	2.141017e+01	1.185873e+00	4.029764e-01
1603000	-4.443988e+03	-2.251947e+02	2.381319e+01	1.503252e+00	3.938419e-01
1604000	-4.473213e+03	-2.322439e+02	2.458056e+01	9.271420e-01	4.049779e-01
1605000	-4.460876e+03	-2.822657e+02	3.019808e+01	1.401512e+00	3.810534e-01
1606000	-4.453271e+03	-1.170782e+02	1.519872e+01	1.116864e+00	5.380519e-01
1607000	-4.447261e+03	-1.218208e+02	1.549399e+01	1.250609e+00	5.527995e-01
1608000	-4.446192e+03	-1.561163e+02	1.788654e+01	1.130930e+00	5.959748e-01
1609000	-4.446829e+03	-2.726333e+02	2.904753e+01	1.129210e+00	3.311190e-01
1610000	-4.455676e+03	-1.290573e+02	1.596809e+01	1.266302e+00	6.984507e-01
1611000	-4.460370e+03	-1.193922e+02	1.533475e+01	1.296657e+00	5.631006e-01
1612000	-4.470481e+03	-1.046103e+02	1.440781e+01	1.446879e+00	5.972389e-01
1613000	-4.451352e+03	-7.173900e+01	1.255439e+01	1.533661e+00	7.608459e-01
1614000	-4.456209e+03	-1.914943e+01	1.007709e+01	1.505477e+00	9.576130e-01
1615000	-4.437148e+03	-7.403355e+01	1.271015e+01	8.779582e-01	7.434407e-01
1616000	-4.446187e+03	-2.671515e+02	2.837310e+01	1.305947e+00	3.218843e-01
1617000	-4.446629e+03	-1.442276e+02	1.701922e+01	1.158827e+00	5.961473e-01
1618000	-4.440688e+03	-5.574677e+01	1.174561e+01	1.470797e+00	7.787243e-01
1619000	-4.436298e+03	-3.601042e+02	4.172779e+01	1.120472e+00	2.466505e-01
1620000	-4.447921e+03	-3.041409e+01	1.056998e+01	1.355700e+00	8.279011e-01
1621000	-4.475875e+03	-3.729585e+01	1.087731e+01	1.385283e+00	9.239424e-01
1622000	-4.468678e+03	-1.982045e+01	1.013319e+01	8.496710e-01	7.710287e-01
1623000	-4.457867e+03	-1.109492e+02	1.480730e+01	1.236601e+00	6.964256e-01
1624000	-4.448890e+03	-1.252343e+02	1.572010e+01	1.193403e+00	5.722375e-01
1625000	-4.448115e+03	-1.973308e+02	2.123215e+01	1.201528e+00	4.770055e-01
1626000	-4.449469e+03	-1.549433e+02	1.777768e+01	1.421694e+00	5.457228e-01
1627000	-4.460220e+03	-3.168267e+02	3.488243e+01	1.173290e+00	2.699174e-01
1628000	-4.454735e+03	-2.584755e+02	2.738566e+01	1.159074e+00	3.123154e-01
1629000	-4.464855e+03	-2.138222e+02	2.273370e+01	1.279756e+00	4.086724e-01
1630000	-4.472875e+03	-2.483418e+02	2.625302e+01	1.191468e+00	3.470147e-01
1631000	-4.454283e+03	-2.245709e+02	2.378477e+01	1.166449e+00	3.730966e-01
1632000	-4.473895e+03	-2.415527e+02	2.550613e+01	1.346217e+00	3.427605e-01
1633000	-4.465997e+03	-2.714475e+02	2.891171e+01	1.072378e+00	2.739637e-01
1634000	-4.478882e+03	-3.154336e+02	3.461766e+01	1.620009e+00	2.799174e-01
1635000	-4.468614e+03	-3.313412e+02	3.696543e+01	1.675521e+00	3.112106e-01
1636000	-4.464937e+03	-2.399370e+02	2.535662e+01	1.144622e+00	3.629990e-01
1637000	-4.468540e+03	-2.723560e+02	2.893966e+01	1.748216e+00	3.250682e-01
1638000	-4.467735e+03	-1.632382e+02	1.840652e+01	1.380628e+00	4.711215e-01
1639000	-4.461314e+03	-1.455472e+02	1.708216e+01	1.593578e+00	5.459710e-01
1640000	-4.460058e+03	-3.462620e+02	3.935429e+01	1.453432e+00	2.580997e-01
1641000	-4.455878e+03	-1.236401e+02	1.560819e+01	1.310754e+00	6.133876e-01
1642000	-4.454402e+03	-1.041457e+02	1.439019e+01	1.275365e+00	6.090663e-01
1643000	-4.440203e+03	-2.950204e+01	1.053764e+01	1.176056e+00	7.942963e-01
1644000	-4.440687e+03	7.666575e+00	9.033177e+00	8.217420e-01	8.935332e-01
1645000	-4.460125e+03	-9.499938e+01	1.387350e+01	8.835576e-01	6.219824e-01
1646000	-4.458822e+03	-1.057634e+02	1.448538e+01	1.314426e+00	6.309848e-01
1647000	-4.454625e+03	-2.117182e+02	2.255631e+01	1.057912e+00	4.155252e-01
1648000	-4.471177e+03	-1.809540e+02	1.983627e+01	1.149319e+00	4.602393e-01
1649000	-4.466916e+03	-1.556700e+02	1.785191e+01	1.149319e+00	5.444292e-01
1650000	-4.449908e+03	-1.622848e+02	1.834149e+01	1.276076e+00	4.851910e-01
1651000	-4.461166e+03	-1.487736e+02	1.733132e+01	1.348708e+00	5.665451e-01
1652000	-4.433176e+03	-2.242379e+02	2.371678e+01	1.521528e+00	3.640558e-01
1653000	-4.454154e+03	-1.891074e+02	2.050308e+01	1.367081e+00	4.827684e-01
1654000	-4.464750e+03	-2.039375e+02	2.181323e+01	1.323971e+00	5.017060e-01
1655000	-4.439229e+03	-1.371576e+02	1.652613e+01	1.135449e+00	5.342184e-01
1656000	-4.421249e+03	-1.307695e+02	1.607516e+01	1.377326e+00	5.390262e-01
1657000	-4.427221e+03	-1.028866e+02	1.432415e+01	1.117726e+00	5.990536e-01
1658000	-4.434501e+03	-5.330613e+00	9.532034e+00	9.755894e-01	8.553004e-01
1659000	-4.445713e+03	1.550234e+01	8.726831e+00	1.228050e+00	9.568956e-01
1660000	-4.452855e+03	3.587194e+01	8.023721e+00	9.207595e-01	1.000000e+00
1661000	-4.461795e+03	1.003027e+01	8.942820e+00	8.597473e-01	8.565542e-01
1662000	-4.469210e+03	-7.927502e+00	9.616380e+00	1.467319e+00	1.000000e+00
1663000	-4.464732e+03	-4.456461e+00	9.491250e+00	1.126019e+00	9.999109e-01
1664000	-4.453600e+03	-1.828042e+01	1.005617e+01	1.133358e+00	8.764616e-01
1665000	-4.443456e+03	-5.127555e+01	1.154435e+01	1.133358e+00	7.922314e-01
1666000	-4.442057e+03	-5.358685e+01	1.165457e+01	1.171949e+00	8.610256e-01
1667000	-4.448605e+03	-9.149371e+01	1.363736e+01	1.487300e+00	6.574940e-01
1668000	-4.452763e+03	-9.886382e+01	1.407745e+01	1.254208e+00	6.803120e-01
1669000	-4.432829e+03	-1.478269e+02	1.728763e+01	1.007059e+00	5.685729e-01
1670000	-4.429582e+03	-1.259086e+02	1.574730e+01	1.453528e+00	5.752088e-01
1671000	-4.455642e+03	-5.220115e+01	1.158835e+01	1.149085e+00	7.489265e-01
1672000	-4.443513e+03	-1.255077e+02	1.574849e+01	1.034574e+00	5.993841e-01
1673000	-4.447077e+03	-2.857998e+00	9.438659e+00	8.552380e-01	8.947718e-01
1674000	-4.443949e+03	-7.360561e+01	1.267758e+01	1.063982e+00	7.730049e-01
1675000	-4.443846e+03	-6.417579e+01	1.217953e+01	1.222579e+00	7.848876e-01
1676000	-4.455599e+03	-4.147464e+01	1.106213e+01	1.535798e+00	8.633936e-01
1677000	-4.451674e+03	-5.488785e+01	1.170512e+01	1.437852e+00	7.933608e-01
1678000	-4.453288e+03	-1.257395e+02	1.577522e+01	8.600689e-01	5.318991e-01
1679000	-4.474215e+03	-1.222467e+02	1.555199e+01	7.815343e-01	6.259663e-01
1680000	-4.456224e+03	-1.215589e+02	1.549076e+01	1.038665e+00	6.434497e-01
1681000	-4.459576e+03	-7.513121e+01	1.276233e+01	9.952264e-01	6.677659e-01
1682000	-4.447265e+03	-3.043082e+02	3.308791e+01	1.404232e+00	2.635852e-01
1683000	-4.440578e+03	-3.226422e+01	1.065518e+01	1.286443e+00	8.803844e-01
1684000	-4.467869e+03	-1.782421e+02	1.957421e+01	1.628823e+00	4.808863e-01
1685000	-4.464312e+03	5.630556e+01	7.367893e+00	8.471243e-01	1.070093e+00
1686000	-4.461303e+03	-3.017851e+01	1.054478e+01	1.690793e+00	1.000000e+00
1687000	-4.472729e+03	3.446536e+01	8.054871e+00	1.402057e+00	1.000000e+00
1688000	-4.460542e+03	-7.149982e+00	9.604199e+00	9.926832e-01	1.081400e+00
1689000	-4.447819e+03	2.404540e+01	8.409514e+00	1.531902e+00	1.100202e+00
1690000	-4.439087e+03	-7.543652e-01	9.331840e+00	1.471142e+00	1.000000e+00
1691000	-4.435082e+03	-3.297949e+01	1.069155e+01	1.187197e+00	8.121867e-01
1692000	-4.434093e+03	-1.113580e+01	9.759666e+00	1.141222e+00	9.693836e-01
1693000	-4.449465e+03	-4.268019e+01	1.113366e+01	1.199984e+00	7.904221e-01
1694000	-4.468734e+03	1.051658e+01	8.910463e+00	1.239351e+00	9.824168e-01
1695000	-4.466691e+03	2.351135e+01	8.444881e+00	1.063599e+00	1.000000e+00
1696000	-4.449073e+03	-1.059009e+00	9.353378e+00	1.224946e+00	1.000000e+00
1697000	-4.440883e+03	-3.727618e+01	1.088641e+01	1.165704e+00	8.238330e-01
1698000	-4.446751e+03	-3.386158e+01	1.073718e+01	1.051094e+00	7.881155e-01
1699000	-4.446705e+03	-4.224938e+01	1.111255e+01	1.223163e+00	8.209040e-01
1700000	-4.444340e+03	-9.779895e+01	1.401536e+01	1.247628e+00	7.141818e-01
1701000	-4.442865e+03	-1.209395e+02	1.540988e+01	1.673124e+00	6.402318e-01
1702000	-4.467161e+03	-1.002578e+02	1.417587e+01	9.801385e-01	5.606814e-01
1703000	-4.475568e+03	-1.329315e+02	1.622142e+01	1.368986e+00	5.910238e-01
1704000	-4.454631e+03	-9.345191e+01	1.375225e+01	1.437282e+00	6.940599e-01
1705000	-4.460690e+03	-8.619905e+01	1.336354e+01	1.047393e+00	6.080286e-01
1706000	-4.462675e+03	-1.441757e+02	1.700494e+01	1.308009e+00	5.026426e-01
1707000	-4.439133e+03	-1.784181e+02	1.963814e+01	1.022388e+00	4.322008e-01
1708000	-4.449031e+03	-1.221932e+02	1.552760e+01	1.103933e+00	4.690367e-01
1709000	-4.443831e+03	-1.275957e+02	1.588768e+01	1.014299e+00	5.449792e-01
1710000	-4.456121e+03	-2.998984e+02	3.252126e+01	1.162291e+00	2.817530e-01
1711000	-4.440166e+03	-2.604885e+02	2.765467e+01	8.187514e-01	3.099453e-01
1712000	-4.482501e+03	-2.067818e+02	2.208776e+01	1.164168e+00	4.295119e-01
1713000	-4.430856e+03	-1.830176e+02	2.001598e+01	1.048529e+00	4.306761e-01
1714000	-4.431187e+03	-2.270649e+02	2.400682e+01	1.426576e+00	4.092794e-01
1715000	-4.439041e+03	-1.862748e+02	2.028539e+01	1.096758e+00	3.903352e-01
1716000	-4.470032e+03	-1.658290e+02	1.858817e+01	1.615913e+00	4.977680e-01
1717000	-4.435864e+03	-2.537917e+02	2.689309e+01	8.443439e-01	3.382331e-01
1718000	-4.450468e+03	-2.741642e+02	2.920109e+01	1.389930e+00	3.245289e-01
1719000	-4.436002e+03	-1.942083e+02	2.093408e+01	1.473608e+00	4.472196e-01
1720000	-4.454565e+03	-1.739041e+02	1.927076e+01	1.039750e+00	4.989051e-01
1721000	-4.425834e+03	-1.750829e+02	1.936475e+01	1.051092e+00	4.431080e-01
1722000	-4.446044e+03	-1.118954e+02	1.486644e+01	1.228207e+00	6.175300e-01
1723000	-4.442907e+03	-1.614289e+02	1.826365e+01	1.440227e+00	4.723731e-01
1724000	-4.438398e+03	-1.711226e+02	1.905059e+01	1.015097e+00	4.552345e-01
1725000	-4.439235e+03	-1.007541e+02	1.419472e+01	1.158315e+00	5.547417e-01
1726000	-4.455136e+03	-1.520867e+02	1.758266e+01	1.209925e+00	5.703559e-01
1727000	-4.451333e+03	-1.611905e+02	1.827395e+01	1.066432e+00	4.766447e-01
1728000	-4.447267e+03	-1.389282e+02	1.664080e+01	1.248749e+00	5.729943e-01
1729000	-4.446687e+03	-1.803543e+02	1.977857e+01	1.248749e+00	4.595040e-01
1730000	-4.463846e+03	-4.181749e+02	5.298498e+01	1.221175e+00	1.767471e-01
1731000	-4.456908e+03	-1.328547e+02	1.621885e+01	1.330202e+00	5.401236e-01
1732000	-4.460944e+03	-1.448747e+02	1.708842e+01	8.331632e-01	4.055690e-01
1733000	-4.452526e+03	-1.664829e+02	1.867205e+01	1.189891e+00	5.045572e-01
1734000	-4.447283e+03	-1.756758e+02	1.940459e+01	1.150845e+00	4.746227e-01
1735000	-4.460777e+03	-1.461121e+02	1.716916e+01	9.407035e-01	4.821366e-01
1736000	-4.458501e+03	-2.213537e+02	2.347575e+01	1.092512e+00	3.880468e-01
1737000	-4.456685e+03	-2.279668e+02	2.414221e+01	9.764816e-01	3.797253e-01
1738000	-4.458099e+03	-1.453724e+02	1.709937e+01	1.177393e+00	4.684113e-01
1739000	-4.457020e+03	-1.903787e+02	2.059957e+01	1.511201e+00	4.573596e-01
1740000	-4.446520e+03	-9.984097e+01	1.415314e+01	9.475303e-01	6.092518e-01
1741000	-4.455523e+03	-1.124485e+02	1.488171e+01	1.535509e+00	6.355173e-01
1742000	-4.456193e+03	-8.792177e+01	1.343278e+01	1.533142e+00	6.779134e-01
1743000	-4.447602e+03	-8.759206e+01	1.343659e+01	1.135600e+00	6.714997e-01
1744000	-4.474119e+03	-2.497989e+02	2.636101e+01	1.660692e+00	3.471592e-01
1745000	-4.444648e+03	-1.429853e+02	1.692064e+01	1.308956e+00	5.640558e-01
1746000	-4.477558e+03	-2.731360e+02	2.913043e+01	9.452950e-01	3.210398e-01
1747000	-4.448852e+03	-1.438016e+02	1.697662e+01	1.333585e+00	5.718460e-01
1748000	-4.429345e+03	-1.455160e+02	1.708286e+01	1.552499e+00	5.860787e-01
1749000	-4.454477e+03	-1.224288e+02	1.554171e+01	1.121905e+00	5.759332e-01
1750000	-4.461961e+03	-2.646071e+02	2.807461e+01	1.308406e+00	3.144674e-01
1751000	-4.463218e+03	-1.514301e+02	1.753800e+01	1.163135e+00	5.031319e-01
1752000	-4.471936e+03	-1.484510e+02	1.730975e+01	1.324604e+00	5.488829e-01
1753000	-4.469297e+03	-1.693514e+02	1.887595e+01	1.453201e+00	5.012218e-01
1754000	-4.461859e+03	-1.380728e+02	1.656738e+01	1.453201e+00	5.423314e-01
1755000	-4.467402e+03	-2.717044e+02	2.894922e+01	1.017038e+00	2.473587e-01
1756000	-4.458159e+03	-8.553786e+01	1.332884e+01	1.008427e+00	6.794153e-01
1757000	-4.454370e+03	-9.472898e+01	1.385076e+01	1.005779e+00	5.858801e-01
1758000	-4.446991e+03	-9.557633e+01	1.389554e+01	1.080462e+00	6.006008e-01
1759000	-4.454382e+03	-1.592164e+02	1.806784e+01	1.812693e+00	5.170733e-01
1760000	-4.461390e+03	-1.365022e+02	1.646710e+01	1.337580e+00	5.382416e-01
1761000	-4.464001e+03	-1.059656e+02	1.451382e+01	1.046910e+00	6.146894e-01
1762000	-4.468568e+03	-1.528855e+02	1.764586e+01	1.148451e+00	6.054856e-01
1763000	-4.451114e+03	-2.137767e+02	2.272766e+01	1.298076e+00	4.516664e-01
1764000	-4.474697e+03	-2.284780e+02	2.416160e+01	1.294706e+00	3.863483e-01
1765000	-4.457230e+03	-2.763704e+02	2.952429e+01	9.440912e-01	3.014103e-01
1766000	-4.472418e+03	-1.098803e+02	1.472209e+01	1.549931e+00	7.010101e-01
1767000	-4.487545e+03	-1.704178e+02	1.897900e+01	1.213455e+00	4.291355e-01
1768000	-4.489181e+03	-2.435587e+02	2.569898e+01	1.540241e+00	4.167299e-01
1769000	-4.479262e+03	-2.423434e+02	2.557126e+01	1.523498e+00	3.936330e-01
1770000	-4.441818e+03	-2.803269e+02	3.001526e+01	9.262439e-01	2.575955e-01
1771000	-4.450138e+03	-2.555700e+02	2.709300e+01	8.399230e-01	3.041120e-01
1772000	-4.481275e+03	-2.084453e+02	2.222920e+01	1.294339e+00	4.562322e-01
1773000	-4.462940e+03	-2.472041e+02	2.610636e+01	1.401662e+00	4.183561e-01
1774000	-4.446898e+03	-2.299519e+02	2.431062e+01	1.290310e+00	4.625398e-01
1775000	-4.459187e+03	-1.555312e+02	1.779601e+01	1.762524e+00	5.297909e-01
1776000	-4.462094e+03	-1.607660e+02	1.823156e+01	1.199069e+00	5.627505e-01
1777000	-4.470119e+03	-1.046007e+02	1.442215e+01	1.199069e+00	7.165591e-01
1778000	-4.479854e+03	-3.504111e+01	1.078160e+01	1.243649e+00	7.220589e-01
1779000	-4.446728e+03	-2.246921e+02	2.381536e+01	9.786759e-01	3.346919e-01
1780000	-4.466941e+03	-9.623386e+01	1.390561e+01	1.564613e+00	7.546490e-01
1781000	-4.466206e+03	-5.281729e+01	1.160500e+01	1.421882e+00	7.747457e-01
1782000	-4.455911e+03	-2.910087e+02	3.138587e+01	8.438314e-01	2.609883e-01
1783000	-4.471631e+03	-1.380824e+02	1.657570e+01	1.342394e+00	5.857168e-01
1784000	-4.471174e+03	-1.615178e+02	1.827787e+01	1.342394e+00	5.123360e-01
1785000	-4.453802e+03	-2.479255e+02	2.621453e+01	1.128126e+00	3.371941e-01
1786000	-4.451363e+03	-2.217382e+02	2.348386e+01	1.394031e+00	3.720455e-01
1787000	-4.453054e+03	-2.310656e+02	2.442593e+01	1.266270e+00	3.715204e-01
1788000	-4.443893e+03	-2.033296e+02	2.179224e+01	9.474530e-01	3.952979e-01
1789000	-4.455094e+03	-3.246056e+02	3.603965e+01	1.068976e+00	2.064983e-01
1790000	-4.461625e+03	-1.466567e+02	1.718887e+01	1.210305e+00	4.701810e-01
1791000	-4.442235e+03	-3.733779e+02	4.398891e+01	1.608679e+00	2.327769e-01
1792000	-4.448908e+03	-7.761689e+01	1.288217e+01	1.244492e+00	6.219259e-01
1793000	-4.452384e+03	-2.174628e+02	2.305428e+01	1.555531e+00	4.137429e-01
1794000	-4.429697e+03	-2.964557e+02	3.205892e+01	1.173714e+00	2.950202e-01
1795000	-4.435768e+03	-2.627903e+02	2.787654e+01	1.196513e+00	3.147140e-01
1796000	-4.445701e+03	-2.838905e+02	3.042166e+01	1.248348e+00	2.744497e-01
1797000	-4.445765e+03	-2.487222e+02	2.626921e+01	1.423439e+00	3.428031e-01
1798000	-4.461072e+03	-2.772040e+02	2.960371e+01	1.130407e+00	3.004506e-01
1799000	-4.481215e+03	-2.911563e+02	3.138806e+01	9.746264e-01	2.566927e-01
1800000	-4.453200e+03	-1.951128e+02	2.105399e+01	1.006706e+00	3.670827e-01
1801000	-4.461375e+03	-1.862000e+02	2.026047e+01	1.316903e+00	4.764779e-01
1802000	-4.458761e+03	-1.454947e+02	1.710072e+01	1.280792e+00	5.345943e-01
1803000	-4.479557e+03	-1.492974e+02	1.738531e+01	1.126793e+00	5.307041e-01
1804000	-4.465553e+03	-1.302715e+02	1.604428e+01	1.339998e+00	5.699539e-01
1805000	-4.464805e+03	-1.023729e+02	1.429960e+01	1.014606e+00	6.171012e-01
1806000	-4.470385e+03	-1.108175e+02	1.480449e+01	1.150367e+00	5.741382e-01
1807000	-4.477280e+03	-1.347613e+02	1.635474e+01	1.237411e+00	5.309706e-01
1808000	-4.470404e+03	-1.738986e+02	1.925570e+01	1.221761e+00	4.774637e-01
1809000	-4.464587e+03	-2.017596e+02	2.161657e+01	1.321237e+00	4.774637e-01
1810000	-4.445181e+03	-4.332827e+02	5.644910e+01	9.098241e-01	1.548600e-01
1811000	-4.463875e+03	-3.325111e+02	3.726109e+01	9.198201e-01	2.145012e-01
1812000	-4.444057e+03	-2.519311e+02	2.661544e+01	1.481417e+00	3.458234e-01
1813000	-4.459829e+03	-2.901095e+02	3.122072e+01	1.216721e+00	2.762907e-01
1814000	-4.466042e+03	-2.880974e+02	3.093829e+01	1.395664e+00	2.902206e-01
1815000	-4.481358e+03	-2.972897e+02	3.214687e+01	1.346799e+00	2.915512e-01
1816000	-4.482794e+03	-1.975696e+02	2.124745e+01	1.267236e+00	3.959340e-01
1817000	-4.476955e+03	-1.815089e+02	1.987242e+01	1.267236e+00	4.606858e-01
1818000	-4.464724e+03	-1.760307e+02	1.944299e+01	1.031454e+00	4.048267e-01
1819000	-4.464019e+03	-1.799809e+02	1.973144e+01	1.447812e+00	4.650506e-01
1820000	-4.456883e+03	-1.772668e+02	1.954965e+01	9.547909e-01	3.963405e-01
1821000	-4.456618e+03	-4.549780e+02	6.166231e+01	1.060428e+00	1.489217e-01
1822000	-4.460201e+03	-1.941081e+02	2.094883e+01	1.204370e+00	3.777897e-01
1823000	-4.456606e+03	-2.195011e+02	2.324680e+01	1.595315e+00	3.962960e-01
1824000	-4.455477e+03	-1.505571e+02	1.748039e+01	1.078960e+00	4.948516e-01
1825000	-4.464793e+03	-1.666018e+02	1.868879e+01	1.093860e+00	4.948516e-01
1826000	-4.458271e+03	-1.639133e+02	1.847333e+01	1.186739e+00	4.943472e-01
1827000	-4.460116e+03	-1.243564e+02	1.566303e+01	1.186739e+00	5.570158e-01
1828000	-4.465133e+03	-2.576548e+02	2.729147e+01	1.167853e+00	3.207281e-01
1829000	-4.473173e+03	-1.358549e+02	1.645276e+01	8.989883e-01	5.689047e-01
1830000	-4.460582e+03	-2.772667e+02	2.959725e+01	1.245597e+00	3.240290e-01
1831000	-4.468188e+03	-1.487666e+02	1.734032e+01	1.217229e+00	5.047750e-01
1832000	-4.434228e+03	-2.176663e+02	2.311573e+01	1.119330e+00	3.678339e-01
1833000	-4.446987e+03	-1.723274e+02	1.913468e+01	1.163169e+00	4.249667e-01
1834000	-4.452675e+03	-2.159013e+02	2.289287e+01	1.682393e+00	4.110784e-01
1835000	-4.438194e+03	-1.721538e+02	1.911716e+01	1.209429e+00	4.444898e-01
1836000	-4.453529e+03	-2.057058e+02	2.201687e+01	8.604410e-01	3.449645e-01
1837000	-4.466103e+03	-4.813615e+01	1.137284e+01	1.573506e+00	7.713423e-01
1838000	-4.463235e+03	-1.120199e+02	1.486820e+01	1.324480e+00	6.300738e-01
1839000	-4.447323e+03	-6.920869e+01	1.242532e+01	1.475787e+00	7.220915e-01
1840000	-4.429585e+03	-1.735053e+02	1.922950e+01	1.155165e+00	4.340507e-01
1841000	-4.463299e+03	-9.140665e+01	1.362012e+01	1.703027e+00	7.081871e-01
1842000	-4.441219e+03	-4.851047e+01	1.140429e+01	1.287268e+00	6.638620e-01
1843000	-4.446372e+03	-1.208155e+02	1.542568e+01	1.303721e+00	5.477822e-01
1844000	-4.447400e+03	-1.410919e+02	1.678991e+01	1.274609e+00	5.540510e-01
1845000	-4.475455e+03	-2.628333e+02	2.788923e+01	1.129934e+00	3.223788e-01
1846000	-4.476839e+03	-1.884532e+02	2.045199e+01	1.311734e+00	4.428459e-01
1847000	-4.436450e+03	-2.429537e+02	2.568884e+01	1.030125e+00	3.002666e-01
1848000	-4.446954e+03	-5.828613e+01	1.189839e+01	9.192117e-01	7.641722e-01
1849000	-4.435557e+03	1.271389e+01	8.840720e+00	9.192117e-01	9.554278e-01
1850000	-4.460652e+03	-8.384481e+00	9.647178e+00	1.160211e+00	9.126254e-01
1851000	-4.438309e+03	-1.061667e+01	9.737714e+00	1.160211e+00	9.126254e-01
1852000	-4.458196e+03	-1.917543e+02	2.072694e+01	1.406978e+00	4.787796e-01
1853000	-4.467605e+03	-1.966869e+02	2.118350e+01	1.108345e+00	4.295799e-01
1854000	-4.439347e+03	-7.516366e+01	1.275643e+01	1.138349e+00	7.540162e-01
1855000	-4.440800e+03	-7.480917e+01	1.275082e+01	8.892239e-01	6.786861e-01
1856000	-4.448057e+03	-1.608814e+02	1.819570e+01	1.786527e+00	5.099985e-01
1857000	-4.439397e+03	-1.709838e+02	1.901491e+01	1.325896e+00	4.922210e-01
1858000	-4.458714e+03	4.413130e+00	9.148978e+00	1.031961e+00	1.038180e+00
1859000	-4.448972e+03	-7.171136e+01	1.256880e+01	1.231475e+00	7.255928e-01
1860000	-4.454110e+03	-5.203817e+01	1.158520e+01	1.051085e+00	7.150788e-01
1861000	-4.444830e+03	-1.518330e+02	1.756418e+01	1.208351e+00	4.474326e-01
1862000	-4.449373e+03	-9.044550e+00	9.669749e+00	1.261846e+00	9.262362e-01
1863000	-4.437848e+03	-1.693015e+02	1.891371e+01	9.237912e-01	4.880345e-01
1864000	-4.447367e+03	-5.798111e+01	1.188227e+01	9.383693e-01	8.881404e-01
1865000	-4.456068e+03	-5.046108e+01	1.151448e+01	9.383693e-01	7.366464e-01
1866000	-4.454064e+03	-1.984989e+02	2.133322e+01	1.229206e+00	4.412169e-01
1867000	-4.452714e+03	-1.228702e+02	1.554734e+01	1.476498e+00	5.857367e-01
1868000	-4.455361e+03	-1.702497e+02	1.896365e+01	1.239496e+00	4.721010e-01
1869000	-4.448345e+03	-1.119731e+02	1.487582e+01	1.154933e+00	5.749656e-01
1870000	-4.432665e+03	-1.722693e+02	1.914398e+01	9.885730e-01	5.070460e-01
1871000	-4.449749e+03	-1.503524e+02	1.747300e+01	9.756336e-01	5.125598e-01
1872000	-4.441222e+03	-1.901687e+02	2.057424e+01	1.596621e+00	4.649633e-01
1873000	-4.449828e+03	-1.152738e+02	1.506815e+01	1.379080e+00	5.757396e-01
1874000	-4.446564e+03	-1.537115e+02	1.768298e+01	1.470621e+00	4.876869e-01
1875000	-4.450380e+03	-1.574660e+02	1.798216e+01	1.202226e+00	5.630869e-01
1876000	-4.445844e+03	-2.039970e+02	2.183753e+01	1.116032e+00	4.204545e-01
1877000	-4.458504e+03	-1.261094e+02	1.580165e+01	8.288509e-01	4.995957e-01
1878000	-4.442167e+03	-1.800262e+02	1.973095e+01	1.499127e+00	5.312999e-01
1879000	-4.446404e+03	-1.476360e+02	1.727436e+01	1.000178e+00	5.148570e-01
1880000	-4.445659e+03	-1.400357e+02	1.669860e+01	1.525245e+00	5.370681e-01
1881000	-4.458887e+03	-8.582577e+01	1.332712e+01	1.327280e+00	6.846878e-01
1882000	-4.442792e+03	-4.319838e+01	1.116651e+01	1.013895e+00	6.878563e-01
1883000	-4.455456e+03	-6.775382e+01	1.236707e+01	1.145012e+00	7.124186e-01
1884000	-4.442976e+03	-7.488532e+01	1.273970e+01	1.174115e+00	6.907135e-01
1885000	-4.441396e+03	-2.053122e+02	2.192194e+01	1.504711e+00	3.987056e-01
1886000	-4.470022e+03	-1.520059e+02	1.758278e+01	1.127386e+00	5.717350e-01
1887000	-4.470123e+03	-1.831210e+02	2.000834e+01	1.243432e+00	4.956877e-01
1888000	-4.450586e+03	-1.897836e+02	2.058743e+01	1.057702e+00	4.363717e-01
1889000	-4.461449e+03	-1.349557e+02	1.634705e+01	1.544536e+00	5.813376e-01
1890000	-4.464269e+03	-1.491136e+02	1.736698e+01	1.195868e+00	5.968789e-01
1891000	-4.467231e+03	-7.936493e+01	1.298099e+01	1.163991e+00	6.834578e-01
1892000	-4.449990e+03	-1.758977e+02	1.942782e+01	1.085637e+00	4.996610e-01
1893000	-4.465675e+03	-3.338103e+02	3.745265e+01	9.793950e-01	2.530958e-01
1894000	-4.444786e+03	-1.532839e+02	1.766961e+01	1.224358e+00	5.233485e-01
1895000	-4.452432e+03	-9.611146e+01	1.392457e+01	1.115968e+00	6.068152e-01
1896000	-4.453702e+03	-7.641479e+01	1.282517e+01	1.103624e+00	6.896745e-01
1897000	-4.449277e+03	-1.049535e+01	9.721758e+00	1.430771e+00	9.528594e-01
1898000	-4.443546e+03	-2.335024e+01	1.027983e+01	9.453426e-01	8.030408e-01
1899000	-4.454941e+03	-4.178090e+01	1.108134e+01	1.427070e+00	9.055890e-01
1900000	-4.443867e+03	-3.488238e+01	1.077131e+01	1.313182e+00	8.439682e-01
1901000	-4.465556e+03	-1.121225e+02	1.487527e+01	1.313182e+00	7.846635e-01
1902000	-4.450966e+03	-2.763930e+01	1.044187e+01	1.495990e+00	8.810576e-01
1903000	-4.455414e+03	-6.996080e+00	9.595667e+00	1.051165e+00	8.977995e-01
1904000	-4.459626e+03	-2.487006e+01	1.032771e+01	1.354420e+00	9.290655e-01
1905000	-4.458064e+03	1.198510e+01	8.857245e+00	1.201890e+00	9.733428e-01
1906000	-4.469185e+03	-4.149145e+01	1.106517e+01	1.486883e+00	8.228216e-01
1907000	-4.466787e+03	-2.905192e+02	3.128801e+01	1.107281e+00	3.144161e-01
1908000	-4.431241e+03	-8.926386e+01	1.350317e+01	1.624277e+00	6.908517e-01
1909000	-4.447130e+03	-7.629990e+01	1.278420e+01	1.754230e+00	7.611028e-01
1910000	-4.454022e+03	-6.430441e+01	1.218305e+01	1.282082e+00	7.864379e-01
1911000	-4.452908e+03	-3.784360e+01	1.090049e+01	1.424097e+00	8.090019e-01
1912000	-4.451475e+03	3.079294e+00	9.189759e+00	1.303206e+00	9.702239e-01
1913000	-4.450616e+03	1.673885e+01	8.679490e+00	1.290898e+00	1.000000e+00
1914000	-4.441940e+03	-1.792272e+01	1.003902e+01	1.183505e+00	1.000000e+00
1915000	-4.450469e+03	-1.740371e+02	1.927668e+01	1.099012e+00	4.675478e-01
1916000	-4.453520e+03	4.670670e+00	9.129498e+00	1.283648e+00	1.000000e+00
1917000	-4.460215e+03	1.442589e+01	8.769957e+00	1.126945e+00	1.000000e+00
1918000	-4.463504e+03	-2.053660e+01	1.014186e+01	1.361481e+00	1.092396e+00
1919000	-4.457636e+03	1.725078e+01	8.668851e+00	1.071922e+00	1.000000e+00
1920000	-4.448119e+03	-2.142409e+01	1.018987e+01	1.120237e+00	9.035268e-01
1921000	-4.439877e+03	-4.557688e+01	1.127347e+01	1.112758e+00	8.825913e-01
1922000	-4.435542e+03	7.818017e+00	9.014343e+00	1.168935e+00	1.000000e+00
1923000	-4.460694e+03	-2.112856e+02	2.245375e+01	1.720125e+00	4.395467e-01
1924000	-4.460206e+03	-2.607656e+02	2.767645e+01	9.062683e-01	3.579781e-01
1925000	-4.449717e+03	-2.746248e+02	2.929261e+01	1.096549e+00	3.114905e-01
1926000	-4.447329e+03	-5.028707e+01	1.148971e+01	1.279429e+00	8.834727e-01
1927000	-4.450342e+03	-4.666674e+01	1.132220e+01	1.171084e+00	8.048898e-01
1928000	-4.462250e+03	-2.182478e+01	1.020479e+01	1.171084e+00	9.054499e-01
1929000	-4.460120e+03	-4.213816e+01	1.111683e+01	1.019814e+00	8.166393e-01
1930000	-4.465898e+03	-7.354217e+01	1.267720e+01	1.007709e+00	7.171045e-01
1931000	-4.461908e+03	-1.181169e+02	1.523276e+01	1.619683e+00	6.816381e-01
1932000	-4.451380e+03	-2.403452e+01	1.029245e+01	1.336460e+00	8.818616e-01
1933000	-4.462820e+03	1.265409e-01	9.312142e+00	1.095124e+00	9.613226e-01
1934000	-4.457710e+03	-2.110539e+01	1.018070e+01	1.016575e+00	8.053670e-01
1935000	-4.454894e+03	-4.795917e+01	1.139297e+01	9.735816e-01	8.339769e-01
1936000	-4.463193e+03	-6.276253e+00	9.551055e+00	1.444898e+00	9.614986e-01
1937000	-4.448985e+03	-3.430815e+01	1.075528e+01	1.095037e+00	8.714032e-01
1938000	-4.464424e+03	-2.962323e+01	1.053856e+01	1.276395e+00	8.940791e-01
1939000	-4.441198e+03	-2.208981e+01	1.021053e+01	1.301837e+00	7.379300e-01
1940000	-4.457222e+03	-4.589727e+01	1.128669e+01	1.152975e+00	7.879647e-01
1941000	-4.439386e+03	-1.423175e+02	1.687759e+01	1.251809e+00	5.795864e-01
1942000	-4.441680e+03	-1.023482e+02	1.427746e+01	1.360908e+00	6.368029e-01
1943000	-4.441012e+03	-1.246515e+02	1.566260e+01	1.488460e+00	6.604108e-01
1944000	-4.447408e+03	-7.784321e+01	1.289988e+01	1.142203e+00	6.916884e-01
1945000	-4.470454e+03	-9.870393e+01	1.406874e+01	1.242488e+00	6.469559e-01
1946000	-4.460480e+03	-2.279087e+01	1.025235e+01	1.025776e+00	8.507104e-01
1947000	-4.447651e+03	-7.119403e+01	1.252392e+01	1.570057e+00	7.197860e-01
1948000	-4.461588e+03	-7.551974e+01	1.277347e+01	1.174981e+00	7.853590e-01
1949000	-4.447933e+03	-1.040150e+02	1.438126e+01	1.293307e+00	6.783123e-01
1950000	-4.472274e+03	-6.767102e+01	1.237001e+01	1.005370e+00	6.859886e-01
1951000	-4.458160e+03	-5.141376e+01	1.154998e+01	1.154946e+00	7.343364e-01
1952000	-4.463519e+03	-2.113809e+01	1.018329e+01	9.884734e-01	8.126765e-01
1953000	-4.459095e+03	6.418689e+01	7.131373e+00	7.548956e-01	1.200340e+00
1954000	-4.464740e+03	-4.998839e+00	9.517974e+00	9.965457e-01	1.000000e+00
1955000	-4.465276e+03	-9.622260e+00	9.700216e+00	1.087804e+00	1.000000e+00
1956000	-4.465327e+03	-1.423496e+01	9.898548e+00	8.635780e-01	9.034609e-01
1957000	-4.450783e+03	1.345662e+01	8.804380e+00	1.160425e+00	1.048623e+00
1958000	-4.453492e+03	1.552554e+01	8.731275e+00	1.083260e+00	1.000000e+00
1959000	-4.451201e+03	5.244674e+01	7.484606e+00	9.537093e-01	1.000000e+00
1960000	-4.465821e+03	2.570264e+01	8.370891e+00	9.741235e-01	1.000000e+00
1961000	-4.458044e+03	-6.470429e+01	1.221710e+01	1.014390e+00	8.161302e-01
1962000	-4.463934e+03	-1.845322e+01	1.007875e+01	7.700485e-01	8.027400e-01
1963000	-4.463060e+03	-5.292194e+01	1.162956e+01	1.020854e+00	7.577290e-01
1964000	-4.442033e+03	-6.103093e+00	9.561088e+00	1.020854e+00	9.095555e-01
1965000	-4.450157e+03	-6.875819e+01	1.241246e+01	1.272907e+00	6.978368e-01
1966000	-4.442896e+03	-1.052730e+02	1.447546e+01	9.880745e-01	6.276819e-01
1967000	-4.443168e+03	-1.190099e+02	1.532675e+01	1.039441e+00	5.858610e-01
1968000	-4.458834e+03	-1.208986e+02	1.544944e+01	1.018158e+00	6.127111e-01
1969000	-4.443271e+03	-1.170178e+02	1.519937e+01	1.046283e+00	5.687448e-01
1970000	-4.462589e+03	-1.413352e+02	1.681919e+01	1.100245e+00	5.482663e-01
1971000	-4.477908e+03	-1.526465e+02	1.760239e+01	1.500756e+00	5.972399e-01
1972000	-4.454607e+03	-2.006906e+02	2.146602e+01	1.930695e+00	4.153802e-01
1973000	-4.474188e+03	-8.481445e+01	1.328300e+01	1.109621e+00	6.470115e-01
1974000	-4.447347e+03	-2.073672e+02	2.213810e+01	1.202720e+00	4.138557e-01
1975000	-4.447564e+03	-3.225872e+02	3.575735e+01	9.503810e-01	2.928093e-01
1976000	-4.472829e+03	3.402234e+01	8.075993e+00	1.219684e+00	1.045743e+00
1977000	-4.455335e+03	-6.468335e+01	1.220521e+01	1.226279e+00	7.317015e-01
1978000	-4.471896e+03	-5.978915e+01	1.196300e+01	1.126900e+00	8.174956e-01
1979000	-4.471207e+03	7.786102e-01	9.285527e+00	1.126900e+00	1.000000e+00
1980000	-4.474751e+03	-6.148653e+01	1.203516e+01	1.385808e+00	7.674880e-01
1981000	-4.461484e+03	1.226552e+00	9.268408e+00	1.119862e+00	1.000000e+00
1982000	-4.464910e+03	-3.839646e+01	1.093468e+01	1.228169e+00	1.000000e+00
1983000	-4.463167e+03	-1.647340e+02	1.851047e+01	1.525732e+00	5.344245e-01
1984000	-4.466505e+03	4.174722e+01	7.831142e+00	8.467178e-01	1.000000e+00
1985000	-4.453864e+03	-2.175996e+01	1.018864e+01	1.484860e+00	9.738708e-01
1986000	-4.445831e+03	-2.921513e+01	1.052267e+01	1.229043e+00	9.200291e-01
1987000	-4.444765e+03	-1.310254e+01	9.831502e+00	1.355399e+00	9.188339e-01
1988000	-4.453174e+03	-2.390228e+02	2.528516e+01	9.092903e-01	3.659655e-01
1989000	-4.444090e+03	-2.733834e+02	2.912532e+01	1.235025e+00	3.346562e-01
1990000	-4.431023e+03	-3.323731e+01	1.068988e+01	1.482439e+00	9.021139e-01
1991000	-4.445754e+03	-4.644641e+01	1.131278e+01	1.149833e+00	9.189617e-01
1992000	-4.474829e+03	-2.702526e+02	2.875331e+01	1.200960e+00	3.348432e-01
1993000	-4.456504e+03	-2.457571e+02	2.592842e+01	1.600205e+00	3.507033e-01
1994000	-4.450165e+03	-5.428308e+01	1.168273e+01	1.291053e+00	7.671976e-01
1995000	-4.447029e+03	-3.426414e+01	1.076067e+01	9.311832e-01	8.283042e-01
1996000	-4.456346e+03	-8.117138e+01	1.309686e+01	8.437786e-01	6.052586e-01
1997000	-4.455448e+03	-9.794525e+01	1.401852e+01	1.339922e+00	6.708434e-01
[truncated: 28,003 more rows]
