# Supplementary material for: Revisiting a long‐overlooked skull: Implications for the distribution of Dinodontosaurus brevirostris (Kannemeyeriiformes) in the Brazilian Triassic
Source: Anat Rec (Hoboken). 2025 Sep 29;309(7):1749–65. doi: 10.1002/ar.70056 (PMC13251750; doi:10.1002/ar.70056)
Supplement: Supplementary file 2 — Data S2. Supporting Information. [file AR-309-1749-s002.zip › Supplementary Material/phylogenetic analyses/results/Bayesian/BI_reduced/stdout.txt]

running: /mnt/home/cipres/opt/popeye/mrbayes/3.2.7a/mb < paramfile.txt
running: /mnt/home/cipres/opt/popeye/mrbayes/3.2.7a/mb < paramfile.txt
running: /mnt/home/cipres/opt/popeye/mrbayes/3.2.7a/mb < paramfile.txt
running: /mnt/home/cipres/opt/popeye/mrbayes/3.2.7a/mb < paramfile.txt
running: /mnt/home/cipres/opt/popeye/mrbayes/3.2.7a/mb < paramfile.txt
running: /mnt/home/cipres/opt/popeye/mrbayes/3.2.7a/mb < paramfile.txt
running: /mnt/home/cipres/opt/popeye/mrbayes/3.2.7a/mb < paramfile.txt
running: /mnt/home/cipres/opt/popeye/mrbayes/3.2.7a/mb < paramfile.txt


                            MrBayes 3.2.7a x86_64

                      (Bayesian Analysis of Phylogeny)

                             (Parallel version)
                         (8 processors available)

              Distributed under the GNU General Public License


               Type "help" or "help <command>" for information
                     on the commands that are available.

                   Type "about" for authorship and general
                       information about the program.


MrBayes > 
   Setting autoclose to yes

MrBayes > 
   Setting nowarnings to yes

MrBayes > 
   Setting usebeagle to yes
   Setting beagleprecision to double
   Setting beaglesse to Yes
   Setting beaglescaling to Dynamic
   Setting beaglethreads to No

MrBayes > 
   Executing file "infile.nex"
   UNIX line termination
   Longest line length = 137
   Parsing file
   Expecting NEXUS formatted file
   Reading data block
      Allocated taxon set
      Allocated matrix
      Defining new matrix with 30 taxa and 87 characters
      Data is Standard
      Gaps coded as -
      Missing data coded as ?
      WARNING: MrBayes does not support 'symbols' specification; default symbols assumed
      Taxon  1 -> Aulacephalodon_bainii
      Taxon  2 -> Dicynodon_angielczyki
      Taxon  3 -> Lystrosaurus_declivis
      Taxon  4 -> Lystrosaurus_murrayi
      Taxon  5 -> Shansiodon
      Taxon  6 -> Tetragonias_njalilus
      Taxon  7 -> Vinceria_andina
      Taxon  8 -> Rhinodicynodon_gracile
      Taxon  9 -> Acratophorus_argentinensis
      Taxon 10 -> Kannemeyeria_simocephalus
      Taxon 11 -> Kannemeyeria_lophorhinus
      Taxon 12 -> Dolichuranus_primaevus
      Taxon 13 -> Sinokannemeyeria
      Taxon 14 -> Parakannemeyeria
      Taxon 15 -> Xiyukannemeyeria_brevirostris
      Taxon 16 -> Rhadiodromus
      Taxon 17 -> Wadiasaurus_indicus
      Taxon 18 -> Shaanbeikannemeyeria
      Taxon 19 -> Angonisaurus_cruickshanki
      Taxon 20 -> Ufudocyclops_mukanelai
      Taxon 21 -> Placerias_hesternus
      Taxon 22 -> Moghreberia_nmachouensis
      Taxon 23 -> Argodicynodon_boreni
      Taxon 24 -> Stahleckeria_potens
      Taxon 25 -> Sangusaurus_parringtonii
      Taxon 26 -> Ischigualastia_jenseni
      Taxon 27 -> Jachaleria_candelariensis
      Taxon 28 -> Dinodontosaurus_brevirostris
      Taxon 29 -> Dinodontosaurus_tener
      Taxon 30 -> MCP_1645_PV
      Successfully read matrix
      Setting default partition (does not divide up characters)
      Setting model defaults
      Seed (for generating default start values) = 1756148404
      WARNING: There are 3 characters incompatible with the specified
               coding bias. These characters will be excluded.
      Setting output file names to "infile.nex.run<i>.<p|t>"
   Exiting data block
   Reading mrbayes block
      Setting autoclose to yes
      Setting nowarnings to yes
      Setting outgroup to taxon "Aulacephalodon_bainii"
      Enabling Coding Variable
      Setting Rates to Gamma
      Successfully set likelihood model parameters
      WARNING: There are 3 characters incompatible with the specified
               coding bias. These characters will be excluded.
      Setting Ratepr to Variable [Dirichlet(..,1,..)]
      Successfully set prior model parameters
      WARNING: There are 3 characters incompatible with the specified
               coding bias. These characters will be excluded.
      Setting number of generations to 30000000
      Using relative burnin (a fraction of samples discarded).
      Setting burnin fraction to 0.50
      Setting print frequency to 1000
      Setting sample frequency to 1000
      Setting heating parameter to 0.080000
      WARNING: Reallocation of zero size attempted. This is probably a bug. Problems may follow.
      WARNING: Reallocation of zero size attempted. This is probably a bug. Problems may follow.
      Setting number of runs to 4
      Setting number of chains to 4
      Setting number of swaps per swapping cycle to 2
      Setting chain output file names to "infile.nex.run<i>.<p/t>"
      Successfully set chain parameters
      Running Markov chain
      MCMC stamp = 2761666094
      Seed = 201205970
      Swapseed = 1756148404
      Model settings:

         Data not partitioned --
            Datatype  = Standard
            Coding    = Variable
            # States  = Variable, up to 10
                        State frequencies are fixed to be equal
            Rates     = Gamma
                        The distribution is approximated using 4 categories.
                        Shape parameter is exponentially
                        distributed with parameter (1.00).

      Active parameters: 

         Parameters
         ---------------------
         Statefreq           1
         Shape               2
         Ratemultiplier      3
         Topology            4
         Brlens              5
         ---------------------

         1 --  Parameter  = Alpha_symdir
               Type       = Symmetric diricihlet/beta distribution alpha_i parameter
               Prior      = Symmetric dirichlet with all parameters equal to infinity

         2 --  Parameter  = Alpha
               Type       = Shape of scaled gamma distribution of site rates
               Prior      = Exponential(1.00)

         3 --  Parameter  = Ratemultiplier
               Type       = Partition-specific rate multiplier
               Prior      = Dirichlet(1.00)

         4 --  Parameter  = Tau
               Type       = Topology
               Prior      = All topologies equally probable a priori
               Subparam.  = V

         5 --  Parameter  = V
               Type       = Branch lengths
               Prior      = Unconstrained:GammaDir(1.0,0.1000,1.0,1.0)


      Number of chains per MPI processor = 2

      The MCMC sampler will use the following moves:
         With prob.  Chain will use move
            1.90 %   Multiplier(Alpha)
            1.43 %   Dirichlet(Ratemultiplier)
            1.43 %   Slider(Ratemultiplier)
            9.52 %   ExtSPR(Tau,V)
            9.52 %   ExtTBR(Tau,V)
            9.52 %   NNI(Tau,V)
            9.52 %   ParsSPR(Tau,V)
           38.10 %   Multiplier(V)
           13.33 %   Nodeslider(V)
            5.71 %   TLMultiplier(V)

      Division 1 has 86 unique site patterns
      Initializing conditional likelihoods
      Using standard non-SSE likelihood calculator for division 1 (single-precision)

      Initial log likelihoods and log prior probs for run 1:
         Chain 1 -- -1639.219526 -- 76.543696
         Chain 2 -- -1613.174784 -- 76.543696

      There are 14 more chains on other processor(s)


      Using a relative burnin of 50.0 % for diagnostics

      Chain results (30000000 generations requested):

         0 -- [-1639.220] (-1613.175) [...14 remote chains...] 
      1000 -- (-1047.416) [-1009.296] [...14 remote chains...] -- 0:00:00
      2000 -- [-987.081] (-997.305) [...14 remote chains...] -- 0:00:00
      3000 -- (-988.674) (-984.235) [...14 remote chains...] -- 2:46:39
      4000 -- (-989.195) (-993.962) [...14 remote chains...] -- 2:04:59
      5000 -- [-982.441] (-993.688) [...14 remote chains...] -- 1:39:59

      Average standard deviation of split frequencies: 0.210897

      6000 -- [-980.743] (-987.487) [...14 remote chains...] -- 2:46:38
      7000 -- (-979.213) [-971.552] [...14 remote chains...] -- 2:22:49
      8000 -- [-972.058] (-979.251) [...14 remote chains...] -- 2:04:58
      9000 -- (-985.855) [-974.873] [...14 remote chains...] -- 1:51:04
      10000 -- [-980.667] (-977.286) [...14 remote chains...] -- 2:29:57

      Average standard deviation of split frequencies: 0.118929

      11000 -- [-979.394] (-981.881) [...14 remote chains...] -- 2:16:18
      12000 -- [-965.478] (-977.975) [...14 remote chains...] -- 2:04:57
      13000 -- (-970.940) [-969.246] [...14 remote chains...] -- 2:33:46
      14000 -- (-974.464) (-980.715) [...14 remote chains...] -- 2:22:47
      15000 -- [-977.294] (-982.748) [...14 remote chains...] -- 2:13:16

      Average standard deviation of split frequencies: 0.105591

      16000 -- (-984.738) (-973.413) [...14 remote chains...] -- 2:36:10
      17000 -- (-974.950) (-975.385) [...14 remote chains...] -- 2:26:58
      18000 -- (-966.244) (-982.385) [...14 remote chains...] -- 2:18:48
      19000 -- (-980.035) (-980.853) [...14 remote chains...] -- 2:11:29
      20000 -- [-968.112] (-976.121) [...14 remote chains...] -- 2:29:54

      Average standard deviation of split frequencies: 0.126558

      21000 -- (-981.504) (-979.153) [...14 remote chains...] -- 2:22:45
      22000 -- (-973.799) (-977.391) [...14 remote chains...] -- 2:16:15
      23000 -- (-981.602) (-987.795) [...14 remote chains...] -- 2:32:03
      24000 -- (-975.826) (-984.298) [...14 remote chains...] -- 2:25:43
      25000 -- (-976.294) (-988.561) [...14 remote chains...] -- 2:19:53

      Average standard deviation of split frequencies: 0.119297

      26000 -- (-973.420) (-980.492) [...14 remote chains...] -- 2:33:42
      27000 -- (-984.563) (-984.452) [...14 remote chains...] -- 2:28:00
      28000 -- (-974.702) (-987.462) [...14 remote chains...] -- 2:22:43
      29000 -- (-978.713) (-995.367) [...14 remote chains...] -- 2:35:01
      30000 -- (-980.238) (-991.086) [...14 remote chains...] -- 2:29:51

      Average standard deviation of split frequencies: 0.118079

      31000 -- (-999.177) (-985.134) [...14 remote chains...] -- 2:25:00
      32000 -- (-982.656) (-985.980) [...14 remote chains...] -- 2:20:28
      33000 -- (-983.591) (-983.774) [...14 remote chains...] -- 2:31:20
      34000 -- (-988.942) (-996.773) [...14 remote chains...] -- 2:26:53
      35000 -- (-1001.055) (-984.073) [...14 remote chains...] -- 2:22:41

      Average standard deviation of split frequencies: 0.111738

      36000 -- (-980.716) (-988.340) [...14 remote chains...] -- 2:32:35
      37000 -- (-979.764) (-974.696) [...14 remote chains...] -- 2:28:27
      38000 -- (-996.247) (-988.870) [...14 remote chains...] -- 2:24:33
      39000 -- (-990.613) (-990.189) [...14 remote chains...] -- 2:33:38
      40000 -- (-980.672) (-978.700) [...14 remote chains...] -- 2:29:48

      Average standard deviation of split frequencies: 0.128189

      41000 -- (-990.742) (-989.692) [...14 remote chains...] -- 2:26:08
      42000 -- (-996.439) (-983.610) [...14 remote chains...] -- 2:22:39
      43000 -- (-986.371) (-983.332) [...14 remote chains...] -- 2:30:56
      44000 -- (-978.914) (-993.762) [...14 remote chains...] -- 2:27:30
      45000 -- (-979.290) (-993.289) [...14 remote chains...] -- 2:24:13

      Average standard deviation of split frequencies: 0.119025

      46000 -- [-982.610] (-973.057) [...14 remote chains...] -- 2:31:56
      47000 -- (-987.669) (-992.759) [...14 remote chains...] -- 2:28:42
      48000 -- (-974.980) (-994.063) [...14 remote chains...] -- 2:25:36
      49000 -- (-983.260) (-987.421) [...14 remote chains...] -- 2:32:48
      50000 -- (-974.372) (-980.766) [...14 remote chains...] -- 2:29:45

      Average standard deviation of split frequencies: 0.111359

      51000 -- (-982.805) (-991.675) [...14 remote chains...] -- 2:26:48
      52000 -- (-971.247) (-996.597) [...14 remote chains...] -- 2:33:34
      53000 -- (-984.019) (-980.997) [...14 remote chains...] -- 2:30:40
      54000 -- (-974.216) (-977.888) [...14 remote chains...] -- 2:27:52
      55000 -- (-973.018) (-974.831) [...14 remote chains...] -- 2:34:15

      Average standard deviation of split frequencies: 0.107283

      56000 -- (-975.690) (-975.977) [...14 remote chains...] -- 2:31:30
      57000 -- (-998.948) (-996.358) [...14 remote chains...] -- 2:28:50
      58000 -- (-991.661) (-981.405) [...14 remote chains...] -- 2:26:16
      59000 -- (-980.523) (-990.582) [...14 remote chains...] -- 2:32:14
      60000 -- (-976.788) (-979.584) [...14 remote chains...] -- 2:29:42

      Average standard deviation of split frequencies: 0.112092

      61000 -- (-962.796) (-969.888) [...14 remote chains...] -- 2:27:14
      62000 -- (-965.655) (-967.284) [...14 remote chains...] -- 2:32:54
      63000 -- (-974.724) (-972.020) [...14 remote chains...] -- 2:30:28
      64000 -- (-972.236) (-1004.730) [...14 remote chains...] -- 2:28:07
      65000 -- (-968.362) (-993.178) [...14 remote chains...] -- 2:33:30

      Average standard deviation of split frequencies: 0.105928

      66000 -- (-988.574) (-991.009) [...14 remote chains...] -- 2:31:10
      67000 -- (-977.773) (-979.282) [...14 remote chains...] -- 2:28:55
      68000 -- (-979.381) (-990.477) [...14 remote chains...] -- 2:26:43
      69000 -- (-974.840) (-987.183) [...14 remote chains...] -- 2:31:49
      70000 -- (-977.773) (-999.796) [...14 remote chains...] -- 2:29:39

      Average standard deviation of split frequencies: 0.089661

      71000 -- (-979.261) (-975.643) [...14 remote chains...] -- 2:27:32
      72000 -- (-985.057) (-982.277) [...14 remote chains...] -- 2:32:24
      73000 -- (-986.914) (-990.713) [...14 remote chains...] -- 2:30:19
      74000 -- (-982.353) (-989.351) [...14 remote chains...] -- 2:28:16
      75000 -- (-985.425) (-983.510) [...14 remote chains...] -- 2:32:57

      Average standard deviation of split frequencies: 0.080918

      76000 -- (-981.595) (-997.022) [...14 remote chains...] -- 2:30:55
      77000 -- (-975.567) (-995.238) [...14 remote chains...] -- 2:28:58
      78000 -- (-984.085) (-981.228) [...14 remote chains...] -- 2:27:03
      79000 -- (-978.342) (-984.739) [...14 remote chains...] -- 2:31:29
      80000 -- (-977.742) (-997.811) [...14 remote chains...] -- 2:29:36

      Average standard deviation of split frequencies: 0.078973

      81000 -- (-975.356) (-984.213) [...14 remote chains...] -- 2:27:44
      82000 -- (-971.598) (-978.310) [...14 remote chains...] -- 2:32:01
      83000 -- (-979.281) (-986.106) [...14 remote chains...] -- 2:30:11
      84000 -- (-981.884) (-983.869) [...14 remote chains...] -- 2:28:23
      85000 -- (-974.116) (-992.283) [...14 remote chains...] -- 2:32:30

      Average standard deviation of split frequencies: 0.067187

      86000 -- (-985.737) (-982.185) [...14 remote chains...] -- 2:30:43
      87000 -- (-970.655) (-990.156) [...14 remote chains...] -- 2:28:59
      88000 -- (-971.103) (-982.033) [...14 remote chains...] -- 2:27:17
      89000 -- (-971.257) (-977.895) [...14 remote chains...] -- 2:31:14
      90000 -- (-973.359) (-977.918) [...14 remote chains...] -- 2:29:33

      Average standard deviation of split frequencies: 0.062628

      91000 -- (-980.447) (-983.915) [...14 remote chains...] -- 2:27:54
      92000 -- (-982.190) (-983.334) [...14 remote chains...] -- 2:31:42
      93000 -- (-983.454) (-980.385) [...14 remote chains...] -- 2:30:04
      94000 -- (-979.364) (-979.933) [...14 remote chains...] -- 2:28:28
      95000 -- (-980.958) (-987.557) [...14 remote chains...] -- 2:32:08

      Average standard deviation of split frequencies: 0.066243

      96000 -- (-978.705) (-989.728) [...14 remote chains...] -- 2:30:33
      97000 -- (-972.884) (-977.282) [...14 remote chains...] -- 2:29:00
      98000 -- (-984.929) (-989.603) [...14 remote chains...] -- 2:27:28
      99000 -- (-972.673) (-989.838) [...14 remote chains...] -- 2:31:00
      100000 -- (-980.434) (-973.267) [...14 remote chains...] -- 2:29:30

      Average standard deviation of split frequencies: 0.073081

      101000 -- (-977.169) (-978.755) [...14 remote chains...] -- 2:28:00
      102000 -- (-980.686) (-981.395) [...14 remote chains...] -- 2:31:26
      103000 -- (-984.735) (-977.985) [...14 remote chains...] -- 2:29:58
      104000 -- (-989.786) (-995.940) [...14 remote chains...] -- 2:28:31
      105000 -- (-967.852) (-984.052) [...14 remote chains...] -- 2:31:50

      Average standard deviation of split frequencies: 0.072672

      106000 -- (-977.924) (-979.123) [...14 remote chains...] -- 2:30:24
      107000 -- (-977.978) (-978.262) [...14 remote chains...] -- 2:28:59
      108000 -- (-987.529) (-982.601) [...14 remote chains...] -- 2:32:13
      109000 -- (-986.459) (-980.999) [...14 remote chains...] -- 2:30:49
      110000 -- (-981.365) (-1003.838) [...14 remote chains...] -- 2:29:27

      Average standard deviation of split frequencies: 0.073272

      111000 -- (-973.592) (-991.538) [...14 remote chains...] -- 2:28:05
      112000 -- (-981.146) (-974.809) [...14 remote chains...] -- 2:31:13
      113000 -- (-981.229) (-978.715) [...14 remote chains...] -- 2:29:52
      114000 -- (-977.662) (-989.294) [...14 remote chains...] -- 2:28:33
      115000 -- (-984.265) (-988.726) [...14 remote chains...] -- 2:31:35

      Average standard deviation of split frequencies: 0.073798

      116000 -- (-996.594) (-972.031) [...14 remote chains...] -- 2:30:16
      117000 -- (-980.257) (-985.807) [...14 remote chains...] -- 2:28:59
      118000 -- (-980.893) (-996.637) [...14 remote chains...] -- 2:31:56
      119000 -- (-976.305) (-988.262) [...14 remote chains...] -- 2:30:39
      120000 -- (-986.038) (-982.055) [...14 remote chains...] -- 2:29:24

      Average standard deviation of split frequencies: 0.078957

      121000 -- (-983.456) (-975.645) [...14 remote chains...] -- 2:28:09
      122000 -- (-1008.310) (-983.790) [...14 remote chains...] -- 2:31:01
      123000 -- (-980.080) (-985.328) [...14 remote chains...] -- 2:29:47
      124000 -- (-1001.914) (-977.532) [...14 remote chains...] -- 2:28:34
      125000 -- (-981.289) (-999.519) [...14 remote chains...] -- 2:31:22

      Average standard deviation of split frequencies: 0.079251

      126000 -- (-985.358) (-983.208) [...14 remote chains...] -- 2:30:09
      127000 -- (-988.413) (-985.495) [...14 remote chains...] -- 2:28:58
      128000 -- (-980.909) (-983.334) [...14 remote chains...] -- 2:31:41
      129000 -- (-979.596) (-977.578) [...14 remote chains...] -- 2:30:30
      130000 -- (-976.007) (-987.954) [...14 remote chains...] -- 2:29:21

      Average standard deviation of split frequencies: 0.076469

      131000 -- (-976.034) (-993.238) [...14 remote chains...] -- 2:32:00
      132000 -- (-987.095) (-975.637) [...14 remote chains...] -- 2:30:50
      133000 -- (-990.255) (-979.347) [...14 remote chains...] -- 2:29:42
      134000 -- (-984.789) (-990.199) [...14 remote chains...] -- 2:32:18
      135000 -- (-996.349) (-987.455) [...14 remote chains...] -- 2:31:10

      Average standard deviation of split frequencies: 0.075069

      136000 -- (-974.348) (-986.595) [...14 remote chains...] -- 2:30:03
      137000 -- (-977.632) (-984.193) [...14 remote chains...] -- 2:32:35
      138000 -- (-973.211) (-985.310) [...14 remote chains...] -- 2:31:28
      139000 -- (-992.244) (-980.986) [...14 remote chains...] -- 2:30:22
      140000 -- (-980.304) (-978.597) [...14 remote chains...] -- 2:32:51

      Average standard deviation of split frequencies: 0.080413

      141000 -- (-985.340) (-982.781) [...14 remote chains...] -- 2:31:45
      142000 -- (-979.646) (-987.539) [...14 remote chains...] -- 2:30:41
      143000 -- (-990.301) (-995.356) [...14 remote chains...] -- 2:29:37
      144000 -- (-984.784) (-980.423) [...14 remote chains...] -- 2:32:02
      145000 -- (-981.641) (-976.566) [...14 remote chains...] -- 2:30:59

      Average standard deviation of split frequencies: 0.080695

      146000 -- (-976.879) (-989.351) [...14 remote chains...] -- 2:29:57
      147000 -- (-985.941) (-1004.319) [...14 remote chains...] -- 2:32:18
      148000 -- (-990.944) (-984.552) [...14 remote chains...] -- 2:31:16
      149000 -- (-986.463) (-983.838) [...14 remote chains...] -- 2:30:15
      150000 -- (-973.514) (-989.580) [...14 remote chains...] -- 2:32:34

      Average standard deviation of split frequencies: 0.082231

      151000 -- (-986.202) (-977.558) [...14 remote chains...] -- 2:31:33
      152000 -- (-978.488) (-990.205) [...14 remote chains...] -- 2:30:32
      153000 -- (-979.468) (-993.110) [...14 remote chains...] -- 2:32:48
      154000 -- (-986.564) (-996.456) [...14 remote chains...] -- 2:31:48
      155000 -- (-975.394) (-983.483) [...14 remote chains...] -- 2:30:49

      Average standard deviation of split frequencies: 0.079288

      156000 -- (-981.445) (-992.004) [...14 remote chains...] -- 2:33:02
      157000 -- (-979.269) (-990.699) [...14 remote chains...] -- 2:32:03
      158000 -- (-987.903) (-977.252) [...14 remote chains...] -- 2:31:05
      159000 -- (-993.927) (-990.352) [...14 remote chains...] -- 2:30:08
      160000 -- (-988.026) (-973.716) [...14 remote chains...] -- 2:32:18

      Average standard deviation of split frequencies: 0.076731

      161000 -- (-987.149) (-980.103) [...14 remote chains...] -- 2:31:21
      162000 -- (-981.942) (-988.730) [...14 remote chains...] -- 2:30:25
      163000 -- (-974.577) (-970.493) [...14 remote chains...] -- 2:32:32
      164000 -- (-993.623) (-976.144) [...14 remote chains...] -- 2:31:36
      165000 -- (-991.006) (-968.504) [...14 remote chains...] -- 2:30:40

      Average standard deviation of split frequencies: 0.075541

      166000 -- (-992.539) (-981.492) [...14 remote chains...] -- 2:32:45
      167000 -- (-1001.579) (-984.065) [...14 remote chains...] -- 2:31:50
      168000 -- (-995.401) (-970.343) [...14 remote chains...] -- 2:30:56
      169000 -- (-986.319) (-972.941) [...14 remote chains...] -- 2:32:58
      170000 -- (-980.661) (-982.652) [...14 remote chains...] -- 2:32:04

      Average standard deviation of split frequencies: 0.073496

      171000 -- (-978.131) (-977.696) [...14 remote chains...] -- 2:31:10
      172000 -- (-988.094) (-974.809) [...14 remote chains...] -- 2:33:11
      173000 -- (-984.390) (-973.434) [...14 remote chains...] -- 2:32:17
      174000 -- (-985.656) (-986.717) [...14 remote chains...] -- 2:31:24
      175000 -- (-977.012) (-970.863) [...14 remote chains...] -- 2:33:23

      Average standard deviation of split frequencies: 0.074241

      176000 -- (-970.563) (-972.531) [...14 remote chains...] -- 2:32:30
      177000 -- (-983.777) (-982.545) [...14 remote chains...] -- 2:31:38
      178000 -- (-984.167) (-976.639) [...14 remote chains...] -- 2:30:47
      179000 -- (-985.810) (-974.571) [...14 remote chains...] -- 2:32:42
      180000 -- (-979.534) (-975.869) [...14 remote chains...] -- 2:31:51

      Average standard deviation of split frequencies: 0.072498

      181000 -- (-977.995) (-990.503) [...14 remote chains...] -- 2:31:01
      182000 -- (-976.159) (-973.772) [...14 remote chains...] -- 2:32:54
      183000 -- (-987.582) (-983.684) [...14 remote chains...] -- 2:32:04
      184000 -- (-984.287) (-977.200) [...14 remote chains...] -- 2:31:14
      185000 -- (-979.508) (-973.647) [...14 remote chains...] -- 2:33:06

      Average standard deviation of split frequencies: 0.069024

      186000 -- (-978.924) (-973.856) [...14 remote chains...] -- 2:32:16
      187000 -- (-965.296) (-976.859) [...14 remote chains...] -- 2:31:27
      188000 -- (-974.044) (-974.628) [...14 remote chains...] -- 2:33:17
      189000 -- (-973.124) (-970.535) [...14 remote chains...] -- 2:32:28
      190000 -- (-982.435) (-983.912) [...14 remote chains...] -- 2:31:39

      Average standard deviation of split frequencies: 0.065541

      191000 -- (-984.359) (-974.234) [...14 remote chains...] -- 2:33:28
      192000 -- (-993.780) (-980.374) [...14 remote chains...] -- 2:32:39
      193000 -- (-982.956) (-971.478) [...14 remote chains...] -- 2:31:51
      194000 -- (-981.430) (-968.705) [...14 remote chains...] -- 2:33:38
      195000 -- (-983.972) (-974.919) [...14 remote chains...] -- 2:32:50

      Average standard deviation of split frequencies: 0.062952

      196000 -- (-984.444) (-972.367) [...14 remote chains...] -- 2:32:03
      197000 -- (-982.355) (-969.980) [...14 remote chains...] -- 2:33:48
      198000 -- (-989.709) (-989.252) [...14 remote chains...] -- 2:33:01
      199000 -- (-982.331) (-982.702) [...14 remote chains...] -- 2:32:14
      200000 -- (-979.736) (-993.710) [...14 remote chains...] -- 2:31:29

      Average standard deviation of split frequencies: 0.065080

      201000 -- (-973.718) (-989.328) [...14 remote chains...] -- 2:33:11
      202000 -- (-989.669) (-974.617) [...14 remote chains...] -- 2:32:25
      203000 -- (-999.419) (-979.506) [...14 remote chains...] -- 2:31:40
      204000 -- (-998.757) (-969.026) [...14 remote chains...] -- 2:33:21
      205000 -- (-991.289) (-973.335) [...14 remote chains...] -- 2:32:36

      Average standard deviation of split frequencies: 0.064042

      206000 -- (-979.889) (-984.819) [...14 remote chains...] -- 2:31:51
      207000 -- (-989.470) (-983.525) [...14 remote chains...] -- 2:33:31
      208000 -- (-985.147) (-992.092) [...14 remote chains...] -- 2:32:46
      209000 -- (-992.099) (-983.511) [...14 remote chains...] -- 2:32:02
      210000 -- (-981.537) (-982.538) [...14 remote chains...] -- 2:33:40

      Average standard deviation of split frequencies: 0.061581

      211000 -- (-969.470) (-981.955) [...14 remote chains...] -- 2:32:56
      212000 -- (-979.469) (-985.463) [...14 remote chains...] -- 2:32:13
      213000 -- (-976.553) (-985.082) [...14 remote chains...] -- 2:31:29
      214000 -- (-980.738) (-990.743) [...14 remote chains...] -- 2:33:06
      215000 -- (-992.583) (-989.707) [...14 remote chains...] -- 2:32:23

      Average standard deviation of split frequencies: 0.057369

      216000 -- (-975.197) (-977.905) [...14 remote chains...] -- 2:31:40
      217000 -- (-990.241) (-984.135) [...14 remote chains...] -- 2:33:15
      218000 -- (-981.103) (-979.138) [...14 remote chains...] -- 2:32:33
      219000 -- (-981.818) (-975.205) [...14 remote chains...] -- 2:31:51
      220000 -- (-984.697) (-976.502) [...14 remote chains...] -- 2:33:24

      Average standard deviation of split frequencies: 0.054031

      221000 -- (-992.671) (-982.563) [...14 remote chains...] -- 2:32:42
      222000 -- (-979.184) (-975.436) [...14 remote chains...] -- 2:32:01
      223000 -- (-978.222) (-977.937) [...14 remote chains...] -- 2:33:33
      224000 -- (-973.818) (-987.065) [...14 remote chains...] -- 2:32:52
      225000 -- (-984.123) (-970.555) [...14 remote chains...] -- 2:32:11

      Average standard deviation of split frequencies: 0.053658

      226000 -- (-1004.344) (-985.844) [...14 remote chains...] -- 2:33:42
      227000 -- (-972.206) (-984.284) [...14 remote chains...] -- 2:33:01
      228000 -- (-973.735) (-989.744) [...14 remote chains...] -- 2:32:20
      229000 -- (-986.595) (-975.088) [...14 remote chains...] -- 2:33:50
      230000 -- (-989.056) (-968.335) [...14 remote chains...] -- 2:33:09

      Average standard deviation of split frequencies: 0.050468

      231000 -- (-983.722) (-976.412) [...14 remote chains...] -- 2:32:29
      232000 -- (-987.697) (-977.203) [...14 remote chains...] -- 2:33:58
      233000 -- (-979.391) (-980.102) [...14 remote chains...] -- 2:33:18
      234000 -- (-978.219) (-967.480) [...14 remote chains...] -- 2:32:38
      235000 -- (-980.543) (-975.766) [...14 remote chains...] -- 2:31:59

      Average standard deviation of split frequencies: 0.049558

      236000 -- (-968.438) (-987.538) [...14 remote chains...] -- 2:33:26
      237000 -- (-970.483) (-982.355) [...14 remote chains...] -- 2:32:47
      238000 -- (-975.243) (-983.516) [...14 remote chains...] -- 2:32:08
      239000 -- (-985.614) (-995.572) [...14 remote chains...] -- 2:33:34
      240000 -- (-981.057) (-972.830) [...14 remote chains...] -- 2:32:56

      Average standard deviation of split frequencies: 0.051539

      241000 -- (-982.520) (-969.875) [...14 remote chains...] -- 2:32:17
      242000 -- (-971.882) (-978.339) [...14 remote chains...] -- 2:33:42
      243000 -- (-984.048) (-974.670) [...14 remote chains...] -- 2:33:04
      244000 -- (-998.176) (-977.431) [...14 remote chains...] -- 2:32:26
      245000 -- (-995.391) (-974.583) [...14 remote chains...] -- 2:33:50

      Average standard deviation of split frequencies: 0.051254

      246000 -- (-988.877) (-979.697) [...14 remote chains...] -- 2:33:12
      247000 -- (-984.831) (-979.535) [...14 remote chains...] -- 2:32:34
      248000 -- (-997.298) (-979.271) [...14 remote chains...] -- 2:33:57
      249000 -- (-990.112) (-978.706) [...14 remote chains...] -- 2:33:20
      250000 -- (-972.615) (-978.766) [...14 remote chains...] -- 2:32:43

      Average standard deviation of split frequencies: 0.050797

      251000 -- (-990.326) (-974.967) [...14 remote chains...] -- 2:34:04
      252000 -- (-985.528) (-972.772) [...14 remote chains...] -- 2:33:27
      253000 -- (-994.856) (-977.764) [...14 remote chains...] -- 2:32:51
      254000 -- (-988.144) (-981.963) [...14 remote chains...] -- 2:32:14
      255000 -- (-979.353) (-976.680) [...14 remote chains...] -- 2:33:35

      Average standard deviation of split frequencies: 0.049522

      256000 -- (-983.119) (-983.274) [...14 remote chains...] -- 2:32:58
      257000 -- (-998.895) (-974.180) [...14 remote chains...] -- 2:32:22
      258000 -- (-989.596) (-980.820) [...14 remote chains...] -- 2:33:42
      259000 -- (-985.618) (-974.041) [...14 remote chains...] -- 2:33:06
      260000 -- (-984.943) (-973.926) [...14 remote chains...] -- 2:32:30

      Average standard deviation of split frequencies: 0.050089

      261000 -- (-967.486) (-983.068) [...14 remote chains...] -- 2:33:49
      262000 -- (-983.740) (-968.449) [...14 remote chains...] -- 2:33:13
      263000 -- (-973.768) (-977.671) [...14 remote chains...] -- 2:32:38
      264000 -- (-972.073) (-974.135) [...14 remote chains...] -- 2:33:56
      265000 -- (-970.214) (-978.182) [...14 remote chains...] -- 2:33:21

      Average standard deviation of split frequencies: 0.048172

      266000 -- (-977.246) (-976.029) [...14 remote chains...] -- 2:32:46
      267000 -- (-993.004) (-991.638) [...14 remote chains...] -- 2:34:02
      268000 -- (-983.312) (-967.896) [...14 remote chains...] -- 2:33:28
      269000 -- (-981.814) (-991.831) [...14 remote chains...] -- 2:32:53
      270000 -- (-996.022) (-974.674) [...14 remote chains...] -- 2:34:09

      Average standard deviation of split frequencies: 0.047332

      271000 -- (-975.294) (-976.360) [...14 remote chains...] -- 2:33:34
      272000 -- (-971.815) (-987.158) [...14 remote chains...] -- 2:33:00
      273000 -- (-991.852) (-984.643) [...14 remote chains...] -- 2:32:26
      274000 -- (-981.401) (-1002.698) [...14 remote chains...] -- 2:33:41
      275000 -- (-975.835) (-972.971) [...14 remote chains...] -- 2:33:07

      Average standard deviation of split frequencies: 0.048333

      276000 -- (-994.562) (-980.878) [...14 remote chains...] -- 2:32:34
      277000 -- (-983.562) (-978.546) [...14 remote chains...] -- 2:33:48
      278000 -- (-986.320) (-976.241) [...14 remote chains...] -- 2:33:14
      279000 -- (-992.104) (-978.911) [...14 remote chains...] -- 2:32:41
      280000 -- (-979.003) (-979.190) [...14 remote chains...] -- 2:33:54

      Average standard deviation of split frequencies: 0.048489

      281000 -- (-979.639) [-974.575] [...14 remote chains...] -- 2:33:21
      282000 -- (-992.714) (-971.033) [...14 remote chains...] -- 2:32:48
      283000 -- (-981.167) (-978.458) [...14 remote chains...] -- 2:34:00
      284000 -- (-978.678) (-985.955) [...14 remote chains...] -- 2:33:27
      285000 -- (-995.631) (-994.287) [...14 remote chains...] -- 2:32:55

      Average standard deviation of split frequencies: 0.047618

      286000 -- (-980.328) (-983.065) [...14 remote chains...] -- 2:32:22
      287000 -- (-972.612) (-976.561) [...14 remote chains...] -- 2:33:34
      288000 -- (-971.390) (-978.412) [...14 remote chains...] -- 2:33:01
      289000 -- (-987.205) (-982.527) [...14 remote chains...] -- 2:32:29
      290000 -- (-987.737) (-973.300) [...14 remote chains...] -- 2:33:40

      Average standard deviation of split frequencies: 0.047778

      291000 -- (-977.772) (-985.114) [...14 remote chains...] -- 2:33:08
      292000 -- (-993.705) (-983.453) [...14 remote chains...] -- 2:32:36
      293000 -- (-977.417) (-980.260) [...14 remote chains...] -- 2:33:46
      294000 -- (-982.119) (-978.181) [...14 remote chains...] -- 2:33:14
      295000 -- (-979.959) [-976.989] [...14 remote chains...] -- 2:32:43

      Average standard deviation of split frequencies: 0.047977

      296000 -- (-981.655) (-977.139) [...14 remote chains...] -- 2:32:11
      297000 -- (-985.283) (-976.137) [...14 remote chains...] -- 2:33:20
      298000 -- (-986.661) (-979.307) [...14 remote chains...] -- 2:32:49
      299000 -- (-991.822) (-976.731) [...14 remote chains...] -- 2:32:18
      300000 -- (-973.822) (-979.979) [...14 remote chains...] -- 2:33:27

      Average standard deviation of split frequencies: 0.047349

      301000 -- (-978.136) (-975.131) [...14 remote chains...] -- 2:32:56
      302000 -- (-976.910) (-978.996) [...14 remote chains...] -- 2:32:25
      303000 -- (-984.293) [-973.205] [...14 remote chains...] -- 2:33:32
      304000 -- (-975.134) (-967.994) [...14 remote chains...] -- 2:33:02
      305000 -- (-980.407) (-969.133) [...14 remote chains...] -- 2:32:31

      Average standard deviation of split frequencies: 0.048190

      306000 -- (-985.315) (-976.456) [...14 remote chains...] -- 2:33:38
      307000 -- (-985.731) (-976.250) [...14 remote chains...] -- 2:33:08
      308000 -- (-990.995) (-975.989) [...14 remote chains...] -- 2:32:38
      309000 -- (-986.235) (-992.994) [...14 remote chains...] -- 2:32:08
      310000 -- (-982.802) (-979.909) [...14 remote chains...] -- 2:33:14

      Average standard deviation of split frequencies: 0.047064

      311000 -- (-982.598) [-971.754] [...14 remote chains...] -- 2:32:44
      312000 -- (-983.574) (-979.141) [...14 remote chains...] -- 2:32:14
      313000 -- (-984.219) (-980.039) [...14 remote chains...] -- 2:33:20
      314000 -- (-976.282) (-977.663) [...14 remote chains...] -- 2:32:50
      315000 -- (-983.947) (-992.064) [...14 remote chains...] -- 2:32:21

      Average standard deviation of split frequencies: 0.046076

      316000 -- (-982.155) (-987.621) [...14 remote chains...] -- 2:33:25
      317000 -- (-974.766) [-980.656] [...14 remote chains...] -- 2:32:56
      318000 -- (-987.004) [-974.977] [...14 remote chains...] -- 2:32:27
      319000 -- (-980.677) [-970.608] [...14 remote chains...] -- 2:33:31
      320000 -- (-1000.844) [-978.995] [...14 remote chains...] -- 2:33:02

      Average standard deviation of split frequencies: 0.046324

      321000 -- (-985.365) [-980.563] [...14 remote chains...] -- 2:32:33
      322000 -- (-986.045) (-977.736) [...14 remote chains...] -- 2:33:36
      323000 -- (-978.062) [-974.035] [...14 remote chains...] -- 2:33:07
      324000 -- (-979.073) [-981.299] [...14 remote chains...] -- 2:32:39
      325000 -- (-985.519) [-972.665] [...14 remote chains...] -- 2:32:10

      Average standard deviation of split frequencies: 0.046760

      326000 -- (-989.156) [-972.795] [...14 remote chains...] -- 2:33:13
      327000 -- (-991.710) [-977.082] [...14 remote chains...] -- 2:32:45
      328000 -- (-985.528) [-971.061] [...14 remote chains...] -- 2:32:16
      329000 -- (-978.115) [-978.187] [...14 remote chains...] -- 2:33:18
      330000 -- (-979.885) [-984.055] [...14 remote chains...] -- 2:32:50

      Average standard deviation of split frequencies: 0.043429

      331000 -- (-991.333) [-971.673] [...14 remote chains...] -- 2:32:22
      332000 -- (-977.903) [-983.604] [...14 remote chains...] -- 2:33:24
      333000 -- (-985.480) [-983.436] [...14 remote chains...] -- 2:32:56
      334000 -- (-1001.170) [-977.978] [...14 remote chains...] -- 2:32:28
      335000 -- (-995.593) [-980.747] [...14 remote chains...] -- 2:33:29

      Average standard deviation of split frequencies: 0.042748

      336000 -- (-988.548) [-979.343] [...14 remote chains...] -- 2:33:01
      337000 -- (-981.352) [-973.690] [...14 remote chains...] -- 2:32:34
      338000 -- (-991.682) [-975.648] [...14 remote chains...] -- 2:33:34
      339000 -- (-975.589) [-980.067] [...14 remote chains...] -- 2:33:07
      340000 -- (-978.266) [-982.460] [...14 remote chains...] -- 2:32:39

      Average standard deviation of split frequencies: 0.042427

      341000 -- (-974.277) [-972.316] [...14 remote chains...] -- 2:33:39
      342000 -- (-984.980) [-969.157] [...14 remote chains...] -- 2:33:12
      343000 -- (-987.886) [-985.257] [...14 remote chains...] -- 2:32:45
      344000 -- (-984.053) [-976.197] [...14 remote chains...] -- 2:33:44
      345000 -- (-984.135) [-980.806] [...14 remote chains...] -- 2:33:17

      Average standard deviation of split frequencies: 0.040891

      346000 -- (-985.498) [-985.271] [...14 remote chains...] -- 2:32:50
      347000 -- (-992.168) [-983.156] [...14 remote chains...] -- 2:33:49
      348000 -- (-988.530) [-979.540] [...14 remote chains...] -- 2:33:22
      349000 -- (-985.625) [-981.006] [...14 remote chains...] -- 2:32:55
      350000 -- (-979.337) [-966.557] [...14 remote chains...] -- 2:33:53

      Average standard deviation of split frequencies: 0.039270

      351000 -- (-978.027) [-977.047] [...14 remote chains...] -- 2:33:27
      352000 -- (-990.521) [-978.939] [...14 remote chains...] -- 2:33:00
      353000 -- (-992.216) [-966.533] [...14 remote chains...] -- 2:32:34
      354000 -- (-990.318) [-968.735] [...14 remote chains...] -- 2:33:32
      355000 -- (-994.826) [-981.688] [...14 remote chains...] -- 2:33:05

      Average standard deviation of split frequencies: 0.038188

      356000 -- (-984.526) [-976.609] [...14 remote chains...] -- 2:32:39
      357000 -- (-988.721) [-988.968] [...14 remote chains...] -- 2:33:36
      358000 -- (-998.927) [-984.549] [...14 remote chains...] -- 2:33:10
      359000 -- (-976.651) [-979.704] [...14 remote chains...] -- 2:32:44
      360000 -- (-987.132) [-978.711] [...14 remote chains...] -- 2:33:41

      Average standard deviation of split frequencies: 0.036137

      361000 -- (-983.826) [-977.526] [...14 remote chains...] -- 2:33:15
      362000 -- (-992.151) [-983.227] [...14 remote chains...] -- 2:32:49
      363000 -- (-977.355) [-973.686] [...14 remote chains...] -- 2:33:45
      364000 -- (-971.648) [-982.121] [...14 remote chains...] -- 2:33:20
      365000 -- (-984.801) [-973.454] [...14 remote chains...] -- 2:32:54

      Average standard deviation of split frequencies: 0.032990

      366000 -- (-983.204) [-977.990] [...14 remote chains...] -- 2:33:50
      367000 -- (-988.684) [-966.697] [...14 remote chains...] -- 2:33:24
      368000 -- (-974.142) [-977.340] [...14 remote chains...] -- 2:32:59
      369000 -- (-979.275) [-977.256] [...14 remote chains...] -- 2:33:54
      370000 -- (-984.645) [-973.251] [...14 remote chains...] -- 2:33:29

      Average standard deviation of split frequencies: 0.031532

      371000 -- (-980.814) [-985.041] [...14 remote chains...] -- 2:33:04
      372000 -- (-984.126) [-981.321] [...14 remote chains...] -- 2:33:58
      373000 -- (-980.977) [-969.225] [...14 remote chains...] -- 2:33:33
      374000 -- (-976.706) [-962.951] [...14 remote chains...] -- 2:33:08
      375000 -- (-971.191) [-982.502] [...14 remote chains...] -- 2:32:44

      Average standard deviation of split frequencies: 0.031164

      376000 -- (-977.356) [-979.353] [...14 remote chains...] -- 2:33:38
      377000 -- (-986.317) [-979.093] [...14 remote chains...] -- 2:33:13
      378000 -- (-974.523) [-979.725] [...14 remote chains...] -- 2:32:48
      379000 -- (-974.352) [-980.829] [...14 remote chains...] -- 2:33:42
      380000 -- (-982.713) [-981.114] [...14 remote chains...] -- 2:33:17

      Average standard deviation of split frequencies: 0.031879

      381000 -- (-979.983) [-974.295] [...14 remote chains...] -- 2:34:11
      382000 -- (-980.251) [-974.844] [...14 remote chains...] -- 2:33:46
      383000 -- (-973.432) [-981.037] [...14 remote chains...] -- 2:33:22
      384000 -- (-998.054) [-969.799] [...14 remote chains...] -- 2:34:15
      385000 -- (-981.854) [-973.205] [...14 remote chains...] -- 2:33:50

      Average standard deviation of split frequencies: 0.032079

      386000 -- (-971.658) [-973.268] [...14 remote chains...] -- 2:33:26
      387000 -- (-977.934) [-974.649] [...14 remote chains...] -- 2:33:02
      388000 -- (-987.990) [-971.821] [...14 remote chains...] -- 2:33:54
      389000 -- (-985.784) [-979.543] [...14 remote chains...] -- 2:33:30
      390000 -- (-990.633) [-981.987] [...14 remote chains...] -- 2:33:06

      Average standard deviation of split frequencies: 0.030928

      391000 -- (-995.256) [-972.124] [...14 remote chains...] -- 2:33:58
      392000 -- (-1000.011) [-970.182] [...14 remote chains...] -- 2:33:34
      393000 -- (-984.802) [-976.651] [...14 remote chains...] -- 2:33:10
      394000 -- (-984.656) [-974.032] [...14 remote chains...] -- 2:34:02
      395000 -- (-989.539) [-974.397] [...14 remote chains...] -- 2:33:38

      Average standard deviation of split frequencies: 0.031664

      396000 -- (-985.564) [-972.546] [...14 remote chains...] -- 2:33:15
      397000 -- (-983.202) [-967.289] [...14 remote chains...] -- 2:34:06
      398000 -- (-974.172) [-974.567] [...14 remote chains...] -- 2:33:42
      399000 -- (-970.101) [-970.399] [...14 remote chains...] -- 2:33:19
      400000 -- (-1005.387) [-977.734] [...14 remote chains...] -- 2:34:10

      Average standard deviation of split frequencies: 0.033663

      401000 -- (-988.363) [-974.666] [...14 remote chains...] -- 2:33:46
      402000 -- (-983.122) [-976.142] [...14 remote chains...] -- 2:33:23
      403000 -- (-995.137) [-970.739] [...14 remote chains...] -- 2:34:13
      404000 -- (-996.321) [-980.999] [...14 remote chains...] -- 2:33:50
      405000 -- (-989.674) [-975.168] [...14 remote chains...] -- 2:33:27

      Average standard deviation of split frequencies: 0.034599

      406000 -- (-982.173) [-984.697] [...14 remote chains...] -- 2:34:17
      407000 -- (-973.951) [-987.629] [...14 remote chains...] -- 2:33:54
      408000 -- (-996.964) [-987.905] [...14 remote chains...] -- 2:33:31
      409000 -- (-986.206) [-985.502] [...14 remote chains...] -- 2:34:20
      410000 -- (-985.651) [-981.276] [...14 remote chains...] -- 2:33:57

      Average standard deviation of split frequencies: 0.035057

      411000 -- (-993.918) [-986.926] [...14 remote chains...] -- 2:33:35
      412000 -- (-986.272) [-988.602] [...14 remote chains...] -- 2:33:12
      413000 -- (-975.840) [-987.572] [...14 remote chains...] -- 2:34:01
      414000 -- (-977.510) [-975.838] [...14 remote chains...] -- 2:33:38
      415000 -- (-983.531) [-973.814] [...14 remote chains...] -- 2:33:16

      Average standard deviation of split frequencies: 0.035399

      416000 -- (-976.959) [-981.173] [...14 remote chains...] -- 2:34:05
      417000 -- (-978.031) [-974.624] [...14 remote chains...] -- 2:33:42
      418000 -- (-993.621) [-987.059] [...14 remote chains...] -- 2:33:20
      419000 -- (-978.879) [-985.331] [...14 remote chains...] -- 2:34:08
      420000 -- (-985.902) [-988.622] [...14 remote chains...] -- 2:33:46

      Average standard deviation of split frequencies: 0.037150

      421000 -- (-989.784) [-984.198] [...14 remote chains...] -- 2:33:23
      422000 -- (-995.018) [-984.583] [...14 remote chains...] -- 2:34:11
      423000 -- (-987.427) (-982.209) [...14 remote chains...] -- 2:33:49
      424000 -- (-992.674) [-973.316] [...14 remote chains...] -- 2:33:27
      425000 -- (-975.042) [-979.492] [...14 remote chains...] -- 2:34:15

      Average standard deviation of split frequencies: 0.037223

      426000 -- (-980.589) [-968.884] [...14 remote chains...] -- 2:33:53
      427000 -- (-989.004) [-979.356] [...14 remote chains...] -- 2:33:31
      428000 -- (-976.752) [-975.383] [...14 remote chains...] -- 2:34:18
      429000 -- (-980.543) [-978.554] [...14 remote chains...] -- 2:33:56
      430000 -- (-978.166) [-976.643] [...14 remote chains...] -- 2:33:34

      Average standard deviation of split frequencies: 0.037592

      431000 -- (-987.193) [-978.454] [...14 remote chains...] -- 2:34:21
      432000 -- (-991.798) [-976.534] [...14 remote chains...] -- 2:34:00
      433000 -- (-1020.761) [-964.968] [...14 remote chains...] -- 2:33:38
      434000 -- (-992.658) [-965.997] [...14 remote chains...] -- 2:33:16
      435000 -- (-979.953) [-974.253] [...14 remote chains...] -- 2:34:03

      Average standard deviation of split frequencies: 0.039331

      436000 -- (-985.720) [-981.195] [...14 remote chains...] -- 2:33:41
      437000 -- (-990.504) [-967.039] [...14 remote chains...] -- 2:33:20
      438000 -- (-987.226) [-976.970] [...14 remote chains...] -- 2:34:06
      439000 -- (-995.055) [-975.353] [...14 remote chains...] -- 2:33:45
      440000 -- (-985.751) [-977.277] [...14 remote chains...] -- 2:33:23

      Average standard deviation of split frequencies: 0.040912

      441000 -- (-987.370) [-975.387] [...14 remote chains...] -- 2:34:09
      442000 -- (-990.613) [-980.285] [...14 remote chains...] -- 2:33:48
      443000 -- (-981.861) [-979.321] [...14 remote chains...] -- 2:33:27
      444000 -- (-1001.083) [-983.481] [...14 remote chains...] -- 2:34:12
      445000 -- (-982.506) [-984.363] [...14 remote chains...] -- 2:33:51

      Average standard deviation of split frequencies: 0.042585

      446000 -- (-988.743) [-981.690] [...14 remote chains...] -- 2:33:30
      447000 -- (-989.295) [-977.309] [...14 remote chains...] -- 2:34:15
      448000 -- (-982.352) [-976.918] [...14 remote chains...] -- 2:33:55
      449000 -- (-1003.921) [-977.293] [...14 remote chains...] -- 2:33:34
      450000 -- (-1001.769) [-965.370] [...14 remote chains...] -- 2:34:19

      Average standard deviation of split frequencies: 0.042960

      451000 -- (-989.280) [-976.321] [...14 remote chains...] -- 2:33:58
      452000 -- (-986.458) [-976.675] [...14 remote chains...] -- 2:33:37
      453000 -- (-989.243) [-974.094] [...14 remote chains...] -- 2:34:21
      454000 -- (-987.568) [-974.788] [...14 remote chains...] -- 2:34:01
      455000 -- (-998.621) [-972.243] [...14 remote chains...] -- 2:33:40

      Average standard deviation of split frequencies: 0.042523

      456000 -- (-980.035) [-974.433] [...14 remote chains...] -- 2:33:20
      457000 -- (-976.556) [-972.265] [...14 remote chains...] -- 2:34:04
      458000 -- (-1003.107) [-981.428] [...14 remote chains...] -- 2:33:43
      459000 -- (-976.517) [-972.014] [...14 remote chains...] -- 2:33:23
      460000 -- (-998.007) [-978.614] [...14 remote chains...] -- 2:34:07

      Average standard deviation of split frequencies: 0.042697

      461000 -- (-990.861) [-978.001] [...14 remote chains...] -- 2:33:46
      462000 -- (-985.936) [-974.343] [...14 remote chains...] -- 2:33:26
      463000 -- (-982.909) [-976.895] [...14 remote chains...] -- 2:34:10
      464000 -- (-984.641) [-979.662] [...14 remote chains...] -- 2:33:50
      465000 -- (-983.276) [-985.532] [...14 remote chains...] -- 2:33:29

      Average standard deviation of split frequencies: 0.042102

      466000 -- (-981.765) [-972.525] [...14 remote chains...] -- 2:34:13
      467000 -- (-993.257) [-966.310] [...14 remote chains...] -- 2:33:53
      468000 -- (-991.139) [-981.822] [...14 remote chains...] -- 2:33:32
      469000 -- (-983.287) [-986.092] [...14 remote chains...] -- 2:34:15
      470000 -- (-990.185) [-965.931] [...14 remote chains...] -- 2:33:55

      Average standard deviation of split frequencies: 0.041720

      471000 -- (-975.554) [-976.945] [...14 remote chains...] -- 2:33:36
      472000 -- (-984.932) [-980.356] [...14 remote chains...] -- 2:33:16
      473000 -- (-979.120) [-966.128] [...14 remote chains...] -- 2:33:58
      474000 -- (-976.689) [-978.087] [...14 remote chains...] -- 2:33:39
      475000 -- (-983.612) [-989.068] [...14 remote chains...] -- 2:33:19

      Average standard deviation of split frequencies: 0.041112

      476000 -- (-987.795) [-975.810] [...14 remote chains...] -- 2:34:01
      477000 -- (-976.687) [-973.800] [...14 remote chains...] -- 2:33:42
      478000 -- (-975.991) [-967.945] [...14 remote chains...] -- 2:33:22
      479000 -- (-976.380) [-970.131] [...14 remote chains...] -- 2:34:04
      480000 -- (-1003.073) [-973.254] [...14 remote chains...] -- 2:33:45

      Average standard deviation of split frequencies: 0.040899

      481000 -- (-980.443) [-979.350] [...14 remote chains...] -- 2:33:25
      482000 -- (-984.771) [-985.309] [...14 remote chains...] -- 2:34:07
      483000 -- (-987.103) [-981.582] [...14 remote chains...] -- 2:33:47
      484000 -- (-983.942) [-972.971] [...14 remote chains...] -- 2:33:28
      485000 -- (-983.308) [-975.355] [...14 remote chains...] -- 2:34:10

      Average standard deviation of split frequencies: 0.042104

      486000 -- (-986.333) [-977.957] [...14 remote chains...] -- 2:33:50
      487000 -- (-980.150) [-976.664] [...14 remote chains...] -- 2:33:31
      488000 -- (-979.978) [-976.698] [...14 remote chains...] -- 2:33:12
      489000 -- (-978.955) [-984.269] [...14 remote chains...] -- 2:33:53
      490000 -- (-974.551) [-974.303] [...14 remote chains...] -- 2:33:34

      Average standard deviation of split frequencies: 0.042750

      491000 -- (-989.700) [-973.144] [...14 remote chains...] -- 2:33:15
      492000 -- (-995.814) [-992.219] [...14 remote chains...] -- 2:33:56
      493000 -- (-987.959) [-970.460] [...14 remote chains...] -- 2:33:37
      494000 -- (-991.337) [-972.971] [...14 remote chains...] -- 2:33:18
      495000 -- (-981.419) [-974.195] [...14 remote chains...] -- 2:33:58

      Average standard deviation of split frequencies: 0.043019

      496000 -- (-981.966) [-969.842] [...14 remote chains...] -- 2:33:40
      497000 -- (-984.266) [-966.420] [...14 remote chains...] -- 2:33:21
      498000 -- (-985.717) [-973.634] [...14 remote chains...] -- 2:34:01
      499000 -- (-979.659) [-970.326] [...14 remote chains...] -- 2:33:42
      500000 -- (-983.215) [-977.902] [...14 remote chains...] -- 2:33:24

      Average standard deviation of split frequencies: 0.043272

      501000 -- (-983.209) [-982.125] [...14 remote chains...] -- 2:33:05
      502000 -- (-989.414) [-970.883] [...14 remote chains...] -- 2:33:45
      503000 -- (-977.428) [-982.501] [...14 remote chains...] -- 2:33:26
      504000 -- (-987.814) [-975.530] [...14 remote chains...] -- 2:33:08
      505000 -- (-977.842) [-968.789] [...14 remote chains...] -- 2:33:48

      Average standard deviation of split frequencies: 0.043153

      506000 -- (-977.606) [-977.812] [...14 remote chains...] -- 2:33:29
      507000 -- (-976.641) [-977.084] [...14 remote chains...] -- 2:34:09
      508000 -- (-982.866) [-979.415] [...14 remote chains...] -- 2:33:50
      509000 -- (-983.231) [-970.289] [...14 remote chains...] -- 2:33:32
      510000 -- (-987.721) [-970.710] [...14 remote chains...] -- 2:34:11

      Average standard deviation of split frequencies: 0.044171

      511000 -- (-987.347) [-976.249] [...14 remote chains...] -- 2:33:53
      512000 -- (-988.015) [-980.147] [...14 remote chains...] -- 2:33:35
      513000 -- (-976.338) [-978.310] [...14 remote chains...] -- 2:34:14
      514000 -- (-987.157) [-975.143] [...14 remote chains...] -- 2:33:55
      515000 -- (-985.055) [-976.969] [...14 remote chains...] -- 2:33:37

      Average standard deviation of split frequencies: 0.045124

      516000 -- (-991.829) [-982.372] [...14 remote chains...] -- 2:34:16
      517000 -- (-993.182) [-980.686] [...14 remote chains...] -- 2:33:58
      518000 -- (-1004.612) (-978.081) [...14 remote chains...] -- 2:34:37
      519000 -- (-986.409) (-979.235) [...14 remote chains...] -- 2:34:18
      520000 -- (-980.507) (-984.890) [...14 remote chains...] -- 2:34:00

      Average standard deviation of split frequencies: 0.044172

      521000 -- (-989.932) (-973.225) [...14 remote chains...] -- 2:34:39
      522000 -- (-984.809) (-980.514) [...14 remote chains...] -- 2:34:21
      523000 -- (-978.111) (-982.261) [...14 remote chains...] -- 2:34:03
      524000 -- (-985.256) (-983.181) [...14 remote chains...] -- 2:34:41
      525000 -- (-977.647) (-973.137) [...14 remote chains...] -- 2:34:23

      Average standard deviation of split frequencies: 0.044061

      526000 -- (-974.248) (-989.920) [...14 remote chains...] -- 2:35:01
      527000 -- (-988.072) (-990.581) [...14 remote chains...] -- 2:34:43
      528000 -- (-985.578) (-979.422) [...14 remote chains...] -- 2:34:25
      529000 -- (-976.589) (-984.598) [...14 remote chains...] -- 2:35:03
      530000 -- (-985.793) (-977.704) [...14 remote chains...] -- 2:34:45

      Average standard deviation of split frequencies: 0.043759

      531000 -- (-973.469) (-983.945) [...14 remote chains...] -- 2:34:28
      532000 -- (-984.660) (-981.458) [...14 remote chains...] -- 2:35:05
      533000 -- (-988.908) (-986.672) [...14 remote chains...] -- 2:34:47
      534000 -- (-998.145) (-979.338) [...14 remote chains...] -- 2:34:30
      535000 -- (-994.845) (-981.801) [...14 remote chains...] -- 2:35:07

      Average standard deviation of split frequencies: 0.043868

      536000 -- (-969.997) (-976.951) [...14 remote chains...] -- 2:34:49
      537000 -- (-989.907) (-976.095) [...14 remote chains...] -- 2:35:27
      538000 -- (-986.330) (-978.802) [...14 remote chains...] -- 2:35:09
      539000 -- (-993.526) (-977.747) [...14 remote chains...] -- 2:34:51
      540000 -- (-981.684) (-971.227) [...14 remote chains...] -- 2:35:29

      Average standard deviation of split frequencies: 0.042760

      541000 -- (-977.775) (-982.613) [...14 remote chains...] -- 2:35:11
      542000 -- (-981.392) (-981.489) [...14 remote chains...] -- 2:34:53
      543000 -- (-981.262) (-976.894) [...14 remote chains...] -- 2:35:30
      544000 -- (-985.444) (-975.263) [...14 remote chains...] -- 2:35:13
      545000 -- (-977.782) (-987.969) [...14 remote chains...] -- 2:35:49

      Average standard deviation of split frequencies: 0.041531

      546000 -- (-988.851) (-986.117) [...14 remote chains...] -- 2:35:32
      547000 -- (-981.030) (-982.788) [...14 remote chains...] -- 2:35:15
      548000 -- (-990.110) (-979.705) [...14 remote chains...] -- 2:35:51
      549000 -- (-974.320) (-994.233) [...14 remote chains...] -- 2:35:34
      550000 -- (-986.003) (-980.953) [...14 remote chains...] -- 2:35:16

      Average standard deviation of split frequencies: 0.041023

      551000 -- (-987.858) (-972.006) [...14 remote chains...] -- 2:35:53
      552000 -- (-985.932) (-992.407) [...14 remote chains...] -- 2:35:35
      553000 -- (-973.079) (-996.767) [...14 remote chains...] -- 2:35:18
      554000 -- (-977.145) (-984.702) [...14 remote chains...] -- 2:35:54
      555000 -- (-982.466) (-977.661) [...14 remote chains...] -- 2:35:37

      Average standard deviation of split frequencies: 0.040663

      556000 -- (-980.880) (-978.981) [...14 remote chains...] -- 2:35:20
      557000 -- (-974.441) (-974.639) [...14 remote chains...] -- 2:35:56
      558000 -- (-988.118) (-991.605) [...14 remote chains...] -- 2:35:39
      559000 -- (-990.885) (-996.799) [...14 remote chains...] -- 2:36:14
      560000 -- (-997.683) (-986.421) [...14 remote chains...] -- 2:35:57

      Average standard deviation of split frequencies: 0.041593

      561000 -- (-973.511) (-981.347) [...14 remote chains...] -- 2:35:40
      562000 -- (-973.735) (-985.620) [...14 remote chains...] -- 2:36:16
      563000 -- (-972.160) (-981.464) [...14 remote chains...] -- 2:35:59
      564000 -- (-983.435) (-979.285) [...14 remote chains...] -- 2:35:42
      565000 -- (-982.933) (-986.434) [...14 remote chains...] -- 2:36:17

      Average standard deviation of split frequencies: 0.039186

      566000 -- (-998.223) (-1000.473) [...14 remote chains...] -- 2:36:00
      567000 -- (-983.229) (-983.052) [...14 remote chains...] -- 2:35:43
      568000 -- (-985.887) (-987.938) [...14 remote chains...] -- 2:36:18
      569000 -- (-978.505) (-974.200) [...14 remote chains...] -- 2:36:02
      570000 -- (-981.005) (-994.022) [...14 remote chains...] -- 2:35:45

      Average standard deviation of split frequencies: 0.036242

      571000 -- (-983.487) (-976.980) [...14 remote chains...] -- 2:36:20
      572000 -- (-971.510) (-977.612) [...14 remote chains...] -- 2:36:03
      573000 -- (-984.744) (-970.222) [...14 remote chains...] -- 2:36:38
      574000 -- (-986.328) (-978.602) [...14 remote chains...] -- 2:36:21
      575000 -- (-993.378) (-970.127) [...14 remote chains...] -- 2:36:04

      Average standard deviation of split frequencies: 0.034139

      576000 -- (-985.053) (-984.298) [...14 remote chains...] -- 2:36:39
      577000 -- (-981.854) (-981.223) [...14 remote chains...] -- 2:36:22
      578000 -- (-978.811) (-977.648) [...14 remote chains...] -- 2:36:06
      579000 -- (-977.166) (-987.007) [...14 remote chains...] -- 2:36:40
      580000 -- (-980.537) (-984.798) [...14 remote chains...] -- 2:36:23

      Average standard deviation of split frequencies: 0.033952

      581000 -- (-978.653) (-993.834) [...14 remote chains...] -- 2:36:58
      582000 -- (-973.891) (-990.554) [...14 remote chains...] -- 2:36:41
      583000 -- (-969.488) (-999.079) [...14 remote chains...] -- 2:36:25
      584000 -- (-978.730) (-992.311) [...14 remote chains...] -- 2:36:59
      585000 -- (-977.615) (-984.100) [...14 remote chains...] -- 2:36:42

      Average standard deviation of split frequencies: 0.031904

      586000 -- (-991.068) (-979.395) [...14 remote chains...] -- 2:36:26
      587000 -- (-987.079) (-986.612) [...14 remote chains...] -- 2:37:00
      588000 -- (-981.778) (-973.018) [...14 remote chains...] -- 2:36:43
      589000 -- (-982.878) (-993.360) [...14 remote chains...] -- 2:36:27
      590000 -- (-981.264) (-994.335) [...14 remote chains...] -- 2:37:01

      Average standard deviation of split frequencies: 0.029845

      591000 -- (-979.949) (-994.087) [...14 remote chains...] -- 2:36:44
      592000 -- [-970.809] (-992.062) [...14 remote chains...] -- 2:37:18
      593000 -- (-977.581) (-968.907) [...14 remote chains...] -- 2:37:02
      594000 -- (-985.602) (-982.527) [...14 remote chains...] -- 2:36:45
      595000 -- (-977.701) (-977.925) [...14 remote chains...] -- 2:37:19

      Average standard deviation of split frequencies: 0.028390

      596000 -- (-969.773) (-969.795) [...14 remote chains...] -- 2:37:03
      597000 -- (-981.131) (-988.449) [...14 remote chains...] -- 2:36:46
      598000 -- (-988.108) (-993.656) [...14 remote chains...] -- 2:37:20
      599000 -- (-990.536) (-992.830) [...14 remote chains...] -- 2:37:04
      600000 -- (-981.104) (-980.488) [...14 remote chains...] -- 2:36:48

      Average standard deviation of split frequencies: 0.028240

      601000 -- (-981.912) (-976.092) [...14 remote chains...] -- 2:37:20
      602000 -- (-991.446) (-974.025) [...14 remote chains...] -- 2:37:04
      603000 -- (-982.092) (-982.738) [...14 remote chains...] -- 2:37:37
      604000 -- (-996.656) (-974.679) [...14 remote chains...] -- 2:37:21
      605000 -- (-992.524) (-984.354) [...14 remote chains...] -- 2:37:05

      Average standard deviation of split frequencies: 0.026770

      606000 -- (-986.355) (-984.263) [...14 remote chains...] -- 2:37:38
      607000 -- (-971.429) (-980.041) [...14 remote chains...] -- 2:37:22
      608000 -- (-973.577) (-988.224) [...14 remote chains...] -- 2:37:06
      609000 -- (-972.453) (-972.542) [...14 remote chains...] -- 2:37:39
      610000 -- (-995.386) (-980.744) [...14 remote chains...] -- 2:37:23

      Average standard deviation of split frequencies: 0.025286

      611000 -- (-975.304) (-988.571) [...14 remote chains...] -- 2:37:07
      612000 -- (-986.126) (-978.697) [...14 remote chains...] -- 2:37:39
      613000 -- (-978.265) (-995.332) [...14 remote chains...] -- 2:37:24
      614000 -- (-974.933) (-983.443) [...14 remote chains...] -- 2:37:08
      615000 -- (-978.690) (-988.748) [...14 remote chains...] -- 2:37:40

      Average standard deviation of split frequencies: 0.024001

      616000 -- (-977.702) (-986.547) [...14 remote chains...] -- 2:37:24
      617000 -- (-981.328) (-981.358) [...14 remote chains...] -- 2:37:56
      618000 -- (-983.658) (-999.277) [...14 remote chains...] -- 2:37:41
      619000 -- (-983.594) (-993.969) [...14 remote chains...] -- 2:37:25
      620000 -- (-976.160) (-978.220) [...14 remote chains...] -- 2:37:57

      Average standard deviation of split frequencies: 0.023974

      621000 -- (-977.124) (-973.993) [...14 remote chains...] -- 2:37:41
      622000 -- (-991.512) (-982.538) [...14 remote chains...] -- 2:37:26
      623000 -- (-974.932) (-986.075) [...14 remote chains...] -- 2:37:57
      624000 -- (-978.941) (-983.118) [...14 remote chains...] -- 2:37:42
      625000 -- (-986.381) (-988.308) [...14 remote chains...] -- 2:37:27

      Average standard deviation of split frequencies: 0.025271

      626000 -- (-978.825) (-988.794) [...14 remote chains...] -- 2:37:58
      627000 -- (-991.969) (-988.414) [...14 remote chains...] -- 2:37:43
      628000 -- (-981.207) (-972.165) [...14 remote chains...] -- 2:37:27
      629000 -- (-979.948) (-984.284) [...14 remote chains...] -- 2:37:59
      630000 -- (-985.246) (-974.330) [...14 remote chains...] -- 2:37:43

      Average standard deviation of split frequencies: 0.026958

      631000 -- (-995.049) (-977.184) [...14 remote chains...] -- 2:38:14
      632000 -- (-990.905) (-975.081) [...14 remote chains...] -- 2:37:59
      633000 -- (-984.036) (-982.060) [...14 remote chains...] -- 2:37:44
      634000 -- (-981.248) (-976.499) [...14 remote chains...] -- 2:38:15
      635000 -- (-980.331) (-976.702) [...14 remote chains...] -- 2:38:00

      Average standard deviation of split frequencies: 0.027498

      636000 -- (-996.700) (-977.087) [...14 remote chains...] -- 2:37:44
      637000 -- (-984.618) (-981.062) [...14 remote chains...] -- 2:38:15
      638000 -- (-989.930) (-989.313) [...14 remote chains...] -- 2:38:00
      639000 -- (-995.504) (-982.997) [...14 remote chains...] -- 2:38:31
      640000 -- (-994.522) (-980.021) [...14 remote chains...] -- 2:38:16

      Average standard deviation of split frequencies: 0.026791

      641000 -- (-980.638) (-977.646) [...14 remote chains...] -- 2:38:00
      642000 -- (-986.048) (-978.451) [...14 remote chains...] -- 2:38:31
      643000 -- (-973.263) (-982.231) [...14 remote chains...] -- 2:38:16
      644000 -- (-980.401) (-986.820) [...14 remote chains...] -- 2:38:01
      645000 -- (-988.350) (-988.985) [...14 remote chains...] -- 2:38:31

      Average standard deviation of split frequencies: 0.025530

      646000 -- (-984.274) (-977.468) [...14 remote chains...] -- 2:38:16
      647000 -- (-981.518) (-982.753) [...14 remote chains...] -- 2:38:47
      648000 -- (-988.060) (-982.591) [...14 remote chains...] -- 2:38:32
      649000 -- (-977.318) (-978.983) [...14 remote chains...] -- 2:38:17
      650000 -- (-980.072) (-979.810) [...14 remote chains...] -- 2:38:47

      Average standard deviation of split frequencies: 0.024767

      651000 -- (-975.767) (-973.954) [...14 remote chains...] -- 2:38:32
      652000 -- (-978.672) (-977.190) [...14 remote chains...] -- 2:38:17
      653000 -- (-984.890) (-980.816) [...14 remote chains...] -- 2:38:47
      654000 -- (-988.733) (-975.627) [...14 remote chains...] -- 2:38:32
      655000 -- (-978.678) (-981.585) [...14 remote chains...] -- 2:38:17

      Average standard deviation of split frequencies: 0.025056

      656000 -- (-981.919) [-971.967] [...14 remote chains...] -- 2:38:47
      657000 -- (-989.824) (-976.705) [...14 remote chains...] -- 2:38:33
      658000 -- (-983.229) [-970.411] [...14 remote chains...] -- 2:39:02
      659000 -- (-984.288) [-975.598] [...14 remote chains...] -- 2:38:48
      660000 -- (-979.401) [-970.294] [...14 remote chains...] -- 2:38:33

      Average standard deviation of split frequencies: 0.024851

      661000 -- (-971.072) [-972.509] [...14 remote chains...] -- 2:39:02
      662000 -- (-978.036) [-974.371] [...14 remote chains...] -- 2:38:48
      663000 -- (-983.286) [-966.866] [...14 remote chains...] -- 2:38:33
      664000 -- (-971.950) [-977.809] [...14 remote chains...] -- 2:39:03
      665000 -- (-983.137) [-982.737] [...14 remote chains...] -- 2:38:48

      Average standard deviation of split frequencies: 0.024744

      666000 -- (-986.632) [-973.722] [...14 remote chains...] -- 2:38:33
      667000 -- (-978.920) [-969.940] [...14 remote chains...] -- 2:39:03
      668000 -- (-985.182) [-979.918] [...14 remote chains...] -- 2:38:48
      669000 -- (-976.989) (-973.410) [...14 remote chains...] -- 2:38:33
      670000 -- (-989.646) (-975.365) [...14 remote chains...] -- 2:39:03

      Average standard deviation of split frequencies: 0.024388

      671000 -- (-978.395) [-981.178] [...14 remote chains...] -- 2:38:48
      672000 -- (-985.081) (-979.596) [...14 remote chains...] -- 2:39:17
      673000 -- (-982.106) (-971.065) [...14 remote chains...] -- 2:39:03
      674000 -- (-976.332) (-976.855) [...14 remote chains...] -- 2:38:48
      675000 -- (-980.162) (-983.165) [...14 remote chains...] -- 2:39:17

      Average standard deviation of split frequencies: 0.023896

      676000 -- [-976.592] (-993.866) [...14 remote chains...] -- 2:39:03
      677000 -- (-980.650) (-979.383) [...14 remote chains...] -- 2:38:48
      678000 -- (-975.160) (-992.362) [...14 remote chains...] -- 2:39:17
      679000 -- (-976.945) (-975.580) [...14 remote chains...] -- 2:39:03
      680000 -- [-976.121] (-985.439) [...14 remote chains...] -- 2:38:49

      Average standard deviation of split frequencies: 0.023355

      681000 -- (-972.751) (-982.281) [...14 remote chains...] -- 2:39:17
      682000 -- [-967.431] (-984.889) [...14 remote chains...] -- 2:39:03
      683000 -- [-973.387] (-989.291) [...14 remote chains...] -- 2:39:32
      684000 -- [-965.323] (-987.131) [...14 remote chains...] -- 2:39:17
      685000 -- [-970.864] (-989.170) [...14 remote chains...] -- 2:39:03

      Average standard deviation of split frequencies: 0.023652

      686000 -- [-979.361] (-983.085) [...14 remote chains...] -- 2:39:31
      687000 -- [-971.164] (-999.197) [...14 remote chains...] -- 2:39:17
      688000 -- [-982.044] (-1002.682) [...14 remote chains...] -- 2:39:03
      689000 -- [-980.571] (-977.803) [...14 remote chains...] -- 2:39:31
      690000 -- (-986.727) (-980.099) [...14 remote chains...] -- 2:39:17

      Average standard deviation of split frequencies: 0.023704

      691000 -- [-971.520] (-986.576) [...14 remote chains...] -- 2:39:03
      692000 -- (-1000.088) (-977.143) [...14 remote chains...] -- 2:39:31
      693000 -- (-992.772) (-985.840) [...14 remote chains...] -- 2:39:17
      694000 -- (-990.321) (-976.388) [...14 remote chains...] -- 2:39:45
      695000 -- (-1000.791) (-984.714) [...14 remote chains...] -- 2:39:31

      Average standard deviation of split frequencies: 0.024882

      696000 -- (-996.657) (-971.108) [...14 remote chains...] -- 2:39:17
      697000 -- (-997.736) (-983.091) [...14 remote chains...] -- 2:39:45
      698000 -- (-975.761) [-989.182] [...14 remote chains...] -- 2:39:31
      699000 -- (-974.793) [-990.108] [...14 remote chains...] -- 2:39:17
      700000 -- (-978.126) (-977.825) [...14 remote chains...] -- 2:39:45

      Average standard deviation of split frequencies: 0.025926

      701000 -- (-975.645) (-979.383) [...14 remote chains...] -- 2:39:31
      702000 -- (-981.589) [-969.611] [...14 remote chains...] -- 2:39:59
      703000 -- (-977.555) [-988.253] [...14 remote chains...] -- 2:39:45
      704000 -- (-990.361) [-975.905] [...14 remote chains...] -- 2:39:31
      705000 -- (-992.548) [-975.905] [...14 remote chains...] -- 2:39:58

      Average standard deviation of split frequencies: 0.027226

      706000 -- (-985.984) (-971.336) [...14 remote chains...] -- 2:39:44
      707000 -- (-988.369) (-975.985) [...14 remote chains...] -- 2:39:30
      708000 -- (-980.263) (-983.636) [...14 remote chains...] -- 2:39:58
      709000 -- (-981.192) (-981.677) [...14 remote chains...] -- 2:39:44
      710000 -- (-986.688) (-980.635) [...14 remote chains...] -- 2:39:30

      Average standard deviation of split frequencies: 0.027653

      711000 -- [-977.966] (-975.530) [...14 remote chains...] -- 2:39:58
      712000 -- (-972.342) (-987.842) [...14 remote chains...] -- 2:39:44
      713000 -- (-977.376) (-984.614) [...14 remote chains...] -- 2:39:30
      714000 -- [-981.197] (-987.744) [...14 remote chains...] -- 2:39:57
      715000 -- [-976.763] (-984.329) [...14 remote chains...] -- 2:39:44

      Average standard deviation of split frequencies: 0.027518

      716000 -- (-987.313) (-976.461) [...14 remote chains...] -- 2:40:11
      717000 -- [-966.100] (-989.401) [...14 remote chains...] -- 2:39:57
      718000 -- [-979.162] (-984.383) [...14 remote chains...] -- 2:39:43
      719000 -- (-978.323) (-984.367) [...14 remote chains...] -- 2:40:11
      720000 -- [-980.595] (-985.898) [...14 remote chains...] -- 2:39:57

      Average standard deviation of split frequencies: 0.028136

      721000 -- [-980.650] (-990.580) [...14 remote chains...] -- 2:39:43
      722000 -- (-975.972) (-975.733) [...14 remote chains...] -- 2:40:10
      723000 -- (-987.362) (-980.083) [...14 remote chains...] -- 2:39:57
      724000 -- (-980.392) (-988.652) [...14 remote chains...] -- 2:39:43
      725000 -- [-975.398] (-979.933) [...14 remote chains...] -- 2:40:10

      Average standard deviation of split frequencies: 0.028320

      726000 -- (-987.524) (-974.664) [...14 remote chains...] -- 2:39:56
      727000 -- (-982.241) (-980.490) [...14 remote chains...] -- 2:40:23
      728000 -- [-986.539] (-982.084) [...14 remote chains...] -- 2:40:09
      729000 -- [-977.805] (-984.144) [...14 remote chains...] -- 2:39:56
      730000 -- [-975.331] (-975.545) [...14 remote chains...] -- 2:40:23

      Average standard deviation of split frequencies: 0.028200

      731000 -- [-982.398] (-988.725) [...14 remote chains...] -- 2:40:09
      732000 -- [-979.758] (-977.228) [...14 remote chains...] -- 2:39:56
      733000 -- (-987.659) (-984.772) [...14 remote chains...] -- 2:40:22
      734000 -- [-973.907] (-985.427) [...14 remote chains...] -- 2:40:09
      735000 -- (-977.709) (-985.550) [...14 remote chains...] -- 2:39:55

      Average standard deviation of split frequencies: 0.028505

      736000 -- (-982.169) (-998.673) [...14 remote chains...] -- 2:40:22
      737000 -- [-981.757] (-979.515) [...14 remote chains...] -- 2:40:08
      738000 -- [-977.626] (-980.932) [...14 remote chains...] -- 2:40:35
      739000 -- [-974.134] (-986.699) [...14 remote chains...] -- 2:40:21
      740000 -- [-971.827] (-979.063) [...14 remote chains...] -- 2:40:08

      Average standard deviation of split frequencies: 0.028717

      741000 -- [-979.990] (-990.053) [...14 remote chains...] -- 2:40:34
      742000 -- [-975.847] (-979.235) [...14 remote chains...] -- 2:40:21
      743000 -- [-977.354] (-989.324) [...14 remote chains...] -- 2:40:07
      744000 -- (-979.484) (-984.373) [...14 remote chains...] -- 2:40:34
      745000 -- (-992.714) (-980.771) [...14 remote chains...] -- 2:40:20

      Average standard deviation of split frequencies: 0.027940

      746000 -- (-990.921) (-982.016) [...14 remote chains...] -- 2:40:07
      747000 -- (-983.117) (-981.267) [...14 remote chains...] -- 2:40:33
      748000 -- (-978.872) (-975.267) [...14 remote chains...] -- 2:40:20
      749000 -- (-970.718) (-982.114) [...14 remote chains...] -- 2:40:46
      750000 -- (-985.311) (-978.027) [...14 remote chains...] -- 2:40:33

      Average standard deviation of split frequencies: 0.027532

      751000 -- (-979.709) (-992.426) [...14 remote chains...] -- 2:40:19
      752000 -- (-984.143) (-978.121) [...14 remote chains...] -- 2:40:45
      753000 -- (-977.396) (-983.123) [...14 remote chains...] -- 2:40:32
      754000 -- (-993.510) (-981.114) [...14 remote chains...] -- 2:40:19
      755000 -- (-985.537) (-978.533) [...14 remote chains...] -- 2:40:45

      Average standard deviation of split frequencies: 0.027050

      756000 -- (-989.658) (-981.270) [...14 remote chains...] -- 2:40:31
      757000 -- (-979.513) (-973.224) [...14 remote chains...] -- 2:40:18
      758000 -- (-976.699) (-980.018) [...14 remote chains...] -- 2:40:44
      759000 -- (-988.037) (-981.488) [...14 remote chains...] -- 2:40:31
      760000 -- (-997.569) (-986.070) [...14 remote chains...] -- 2:40:18

      Average standard deviation of split frequencies: 0.026772

      761000 -- (-980.204) (-984.491) [...14 remote chains...] -- 2:40:43
      762000 -- (-978.178) (-983.558) [...14 remote chains...] -- 2:40:30
      763000 -- (-979.942) (-991.155) [...14 remote chains...] -- 2:40:56
      764000 -- (-976.108) (-971.202) [...14 remote chains...] -- 2:40:43
      765000 -- [-974.024] (-983.473) [...14 remote chains...] -- 2:40:30

      Average standard deviation of split frequencies: 0.024864

      766000 -- (-973.777) (-981.938) [...14 remote chains...] -- 2:40:55
      767000 -- (-986.153) (-990.373) [...14 remote chains...] -- 2:40:42
      768000 -- (-975.665) (-989.175) [...14 remote chains...] -- 2:40:29
      769000 -- (-982.460) (-983.425) [...14 remote chains...] -- 2:40:54
      770000 -- (-983.740) (-980.352) [...14 remote chains...] -- 2:40:42

      Average standard deviation of split frequencies: 0.023262

      771000 -- (-984.832) (-984.993) [...14 remote chains...] -- 2:40:29
      772000 -- (-977.982) (-992.463) [...14 remote chains...] -- 2:40:54
      773000 -- (-975.601) (-998.711) [...14 remote chains...] -- 2:40:41
      774000 -- (-974.951) (-984.946) [...14 remote chains...] -- 2:40:28
      775000 -- (-982.570) (-980.645) [...14 remote chains...] -- 2:40:53

      Average standard deviation of split frequencies: 0.022528

      776000 -- (-995.058) (-993.941) [...14 remote chains...] -- 2:40:40
      777000 -- [-978.744] (-987.350) [...14 remote chains...] -- 2:41:05
      778000 -- [-967.940] (-981.151) [...14 remote chains...] -- 2:40:53
      779000 -- (-986.226) (-995.249) [...14 remote chains...] -- 2:40:40
      780000 -- (-978.998) (-979.377) [...14 remote chains...] -- 2:41:05

      Average standard deviation of split frequencies: 0.021737

      781000 -- (-980.448) (-987.056) [...14 remote chains...] -- 2:40:52
      782000 -- (-984.282) (-982.332) [...14 remote chains...] -- 2:41:17
      783000 -- (-973.169) (-987.632) [...14 remote chains...] -- 2:41:04
      784000 -- [-970.842] (-994.080) [...14 remote chains...] -- 2:40:51
      785000 -- (-967.140) (-988.230) [...14 remote chains...] -- 2:41:16

      Average standard deviation of split frequencies: 0.020865

      786000 -- (-989.552) (-981.991) [...14 remote chains...] -- 2:41:03
      787000 -- [-980.683] (-981.361) [...14 remote chains...] -- 2:40:51
      788000 -- [-975.154] (-975.967) [...14 remote chains...] -- 2:41:15
      789000 -- [-970.558] (-976.578) [...14 remote chains...] -- 2:41:02
      790000 -- [-972.282] (-987.122) [...14 remote chains...] -- 2:40:50

      Average standard deviation of split frequencies: 0.020808

      791000 -- (-978.439) (-980.245) [...14 remote chains...] -- 2:41:14
      792000 -- [-968.090] (-985.797) [...14 remote chains...] -- 2:41:02
      793000 -- [-972.048] (-972.140) [...14 remote chains...] -- 2:40:49
      794000 -- (-982.594) (-976.726) [...14 remote chains...] -- 2:41:14
      795000 -- (-981.109) (-991.918) [...14 remote chains...] -- 2:41:01

      Average standard deviation of split frequencies: 0.020529

      796000 -- [-968.336] (-999.935) [...14 remote chains...] -- 2:41:25
      797000 -- [-982.644] (-982.604) [...14 remote chains...] -- 2:41:13
      798000 -- (-978.444) (-994.842) [...14 remote chains...] -- 2:41:00
      799000 -- (-979.477) (-991.229) [...14 remote chains...] -- 2:41:24
      800000 -- (-975.903) (-995.209) [...14 remote chains...] -- 2:41:12

      Average standard deviation of split frequencies: 0.020978

      801000 -- (-979.754) (-979.757) [...14 remote chains...] -- 2:41:00
      802000 -- (-982.404) (-987.347) [...14 remote chains...] -- 2:41:24
      803000 -- (-979.336) (-982.736) [...14 remote chains...] -- 2:41:11
      804000 -- (-973.010) (-978.022) [...14 remote chains...] -- 2:40:59
      805000 -- (-979.870) [-982.625] [...14 remote chains...] -- 2:41:23

      Average standard deviation of split frequencies: 0.020471

      806000 -- (-987.302) (-987.633) [...14 remote chains...] -- 2:41:10
      807000 -- (-979.835) (-1004.287) [...14 remote chains...] -- 2:41:34
      808000 -- (-983.942) (-981.836) [...14 remote chains...] -- 2:41:22
      809000 -- (-980.170) (-989.936) [...14 remote chains...] -- 2:41:10
      810000 -- (-978.805) (-983.512) [...14 remote chains...] -- 2:41:33

      Average standard deviation of split frequencies: 0.020362

      811000 -- (-980.337) (-988.027) [...14 remote chains...] -- 2:41:21
      812000 -- (-980.856) (-1004.047) [...14 remote chains...] -- 2:41:09
      813000 -- (-985.817) (-1006.754) [...14 remote chains...] -- 2:41:33
      814000 -- (-972.450) (-1000.987) [...14 remote chains...] -- 2:41:20
      815000 -- (-974.552) (-1001.515) [...14 remote chains...] -- 2:41:08

      Average standard deviation of split frequencies: 0.020265

      816000 -- (-977.229) (-990.863) [...14 remote chains...] -- 2:41:32
      817000 -- [-981.153] (-982.379) [...14 remote chains...] -- 2:41:20
      818000 -- (-984.934) (-983.387) [...14 remote chains...] -- 2:41:43
      819000 -- (-977.602) (-998.569) [...14 remote chains...] -- 2:41:31
      820000 -- [-975.160] (-981.157) [...14 remote chains...] -- 2:41:19

      Average standard deviation of split frequencies: 0.019712

      821000 -- (-983.994) (-974.331) [...14 remote chains...] -- 2:41:42
      822000 -- (-997.916) (-997.105) [...14 remote chains...] -- 2:41:30
      823000 -- (-981.792) (-988.017) [...14 remote chains...] -- 2:41:18
      824000 -- (-999.244) (-985.135) [...14 remote chains...] -- 2:41:41
      825000 -- [-975.378] (-977.772) [...14 remote chains...] -- 2:41:29

      Average standard deviation of split frequencies: 0.018871

      826000 -- [-972.671] (-994.956) [...14 remote chains...] -- 2:41:52
      827000 -- [-969.995] (-984.087) [...14 remote chains...] -- 2:41:40
      828000 -- [-970.401] (-979.521) [...14 remote chains...] -- 2:41:28
      829000 -- [-965.848] (-990.699) [...14 remote chains...] -- 2:41:51
      830000 -- [-980.519] (-972.492) [...14 remote chains...] -- 2:41:39

      Average standard deviation of split frequencies: 0.019028

      831000 -- [-970.222] (-979.822) [...14 remote chains...] -- 2:41:27
      832000 -- [-978.541] (-979.718) [...14 remote chains...] -- 2:41:50
      833000 -- [-970.225] (-976.548) [...14 remote chains...] -- 2:41:38
      834000 -- [-972.858] (-971.722) [...14 remote chains...] -- 2:41:27
      835000 -- [-980.750] (-984.669) [...14 remote chains...] -- 2:41:50

      Average standard deviation of split frequencies: 0.019115

      836000 -- [-979.241] (-973.720) [...14 remote chains...] -- 2:41:38
      837000 -- [-978.324] (-985.640) [...14 remote chains...] -- 2:42:01
      838000 -- [-981.651] (-988.720) [...14 remote chains...] -- 2:41:49
      839000 -- [-980.474] (-989.673) [...14 remote chains...] -- 2:41:37
      840000 -- [-981.935] (-984.996) [...14 remote chains...] -- 2:42:00

      Average standard deviation of split frequencies: 0.019722

      841000 -- [-976.735] (-984.165) [...14 remote chains...] -- 2:41:48
      842000 -- [-976.866] (-997.934) [...14 remote chains...] -- 2:41:36
      843000 -- [-973.930] (-976.053) [...14 remote chains...] -- 2:41:59
      844000 -- [-982.543] (-986.987) [...14 remote chains...] -- 2:41:47
      845000 -- [-988.363] (-991.419) [...14 remote chains...] -- 2:41:35

      Average standard deviation of split frequencies: 0.019278

      846000 -- [-975.333] (-986.312) [...14 remote chains...] -- 2:41:58
      847000 -- [-980.294] (-987.585) [...14 remote chains...] -- 2:41:46
      848000 -- [-984.164] (-1001.543) [...14 remote chains...] -- 2:41:34
      849000 -- [-983.919] (-986.006) [...14 remote chains...] -- 2:41:57
      850000 -- [-980.618] (-983.126) [...14 remote chains...] -- 2:41:45

      Average standard deviation of split frequencies: 0.019005

      851000 -- [-974.028] (-980.843) [...14 remote chains...] -- 2:42:07
      852000 -- [-978.528] (-997.923) [...14 remote chains...] -- 2:41:56
      853000 -- [-982.872] (-988.287) [...14 remote chains...] -- 2:41:44
      854000 -- [-972.029] (-985.533) [...14 remote chains...] -- 2:42:06
      855000 -- [-980.068] (-991.423) [...14 remote chains...] -- 2:41:55

      Average standard deviation of split frequencies: 0.019042

      856000 -- [-967.546] (-996.393) [...14 remote chains...] -- 2:41:43
      857000 -- [-973.503] (-982.629) [...14 remote chains...] -- 2:42:05
      858000 -- [-967.481] (-980.681) [...14 remote chains...] -- 2:41:54
      859000 -- [-980.973] (-986.457) [...14 remote chains...] -- 2:41:42
      860000 -- [-969.531] (-981.639) [...14 remote chains...] -- 2:42:04

      Average standard deviation of split frequencies: 0.019091

      861000 -- [-977.603] (-976.094) [...14 remote chains...] -- 2:41:53
      862000 -- [-973.284] (-974.012) [...14 remote chains...] -- 2:41:41
      863000 -- [-969.105] (-974.104) [...14 remote chains...] -- 2:42:03
      864000 -- (-979.276) [-972.394] [...14 remote chains...] -- 2:41:52
      865000 -- (-983.352) [-971.444] [...14 remote chains...] -- 2:41:40

      Average standard deviation of split frequencies: 0.018792

      866000 -- (-979.740) [-970.906] [...14 remote chains...] -- 2:42:02
      867000 -- (-974.581) [-974.749] [...14 remote chains...] -- 2:41:51
      868000 -- (-979.628) [-970.964] [...14 remote chains...] -- 2:41:39
      869000 -- (-985.017) [-971.010] [...14 remote chains...] -- 2:42:01
      870000 -- (-981.813) [-982.283] [...14 remote chains...] -- 2:41:50

      Average standard deviation of split frequencies: 0.018626

      871000 -- (-985.076) [-969.150] [...14 remote chains...] -- 2:42:11
      872000 -- (-985.331) [-976.260] [...14 remote chains...] -- 2:42:00
      873000 -- (-984.933) [-978.307] [...14 remote chains...] -- 2:41:49
      874000 -- (-983.506) [-974.451] [...14 remote chains...] -- 2:42:10
      875000 -- (-971.368) [-977.771] [...14 remote chains...] -- 2:41:59

      Average standard deviation of split frequencies: 0.018351

      876000 -- (-982.396) [-971.822] [...14 remote chains...] -- 2:41:48
      877000 -- (-990.981) [-978.584] [...14 remote chains...] -- 2:42:09
      878000 -- (-977.772) [-982.543] [...14 remote chains...] -- 2:41:58
      879000 -- (-980.965) [-979.950] [...14 remote chains...] -- 2:42:20
      880000 -- (-978.467) [-986.605] [...14 remote chains...] -- 2:42:08

      Average standard deviation of split frequencies: 0.018182

      881000 -- (-994.041) [-983.640] [...14 remote chains...] -- 2:41:57
      882000 -- (-984.688) [-976.265] [...14 remote chains...] -- 2:42:19
      883000 -- (-985.355) [-970.001] [...14 remote chains...] -- 2:42:07
      884000 -- (-986.606) [-977.452] [...14 remote chains...] -- 2:41:56
      885000 -- (-982.529) [-975.339] [...14 remote chains...] -- 2:42:17

      Average standard deviation of split frequencies: 0.018167

      886000 -- (-985.856) [-982.604] [...14 remote chains...] -- 2:42:06
      887000 -- (-982.034) [-979.775] [...14 remote chains...] -- 2:42:28
      888000 -- (-983.157) [-982.266] [...14 remote chains...] -- 2:42:16
      889000 -- (-979.872) [-975.200] [...14 remote chains...] -- 2:42:05
      890000 -- (-974.635) [-979.886] [...14 remote chains...] -- 2:42:26

      Average standard deviation of split frequencies: 0.018448

      891000 -- (-980.122) [-974.675] [...14 remote chains...] -- 2:42:15
      892000 -- (-976.636) [-967.409] [...14 remote chains...] -- 2:42:04
      893000 -- (-972.454) [-984.043] [...14 remote chains...] -- 2:42:25
      894000 -- (-980.288) [-977.240] [...14 remote chains...] -- 2:42:14
      895000 -- (-975.913) [-969.051] [...14 remote chains...] -- 2:42:35

      Average standard deviation of split frequencies: 0.019049

      896000 -- (-977.763) [-971.733] [...14 remote chains...] -- 2:42:24
      897000 -- (-979.586) [-970.941] [...14 remote chains...] -- 2:42:13
      898000 -- (-987.794) [-973.401] [...14 remote chains...] -- 2:42:34
      899000 -- (-981.522) [-970.839] [...14 remote chains...] -- 2:42:23
      900000 -- (-976.169) [-971.571] [...14 remote chains...] -- 2:42:12

      Average standard deviation of split frequencies: 0.019503

      901000 -- (-984.048) [-976.876] [...14 remote chains...] -- 2:42:33
      902000 -- (-972.171) [-974.470] [...14 remote chains...] -- 2:42:22
      903000 -- (-978.779) [-970.945] [...14 remote chains...] -- 2:42:43
      904000 -- (-967.966) [-981.469] [...14 remote chains...] -- 2:42:32
      905000 -- (-992.524) [-973.032] [...14 remote chains...] -- 2:42:21

      Average standard deviation of split frequencies: 0.020351

      906000 -- (-970.546) [-967.043] [...14 remote chains...] -- 2:42:42
      907000 -- (-970.730) [-964.013] [...14 remote chains...] -- 2:42:31
      908000 -- (-987.003) [-971.512] [...14 remote chains...] -- 2:42:20
      909000 -- (-976.877) [-978.148] [...14 remote chains...] -- 2:42:41
      910000 -- (-973.614) [-968.522] [...14 remote chains...] -- 2:42:29

      Average standard deviation of split frequencies: 0.021390

      911000 -- (-973.974) [-976.581] [...14 remote chains...] -- 2:42:18
      912000 -- (-974.977) (-982.760) [...14 remote chains...] -- 2:42:39
      913000 -- (-967.767) (-987.711) [...14 remote chains...] -- 2:42:28
      914000 -- (-969.572) (-997.326) [...14 remote chains...] -- 2:42:17
      915000 -- (-972.188) (-985.199) [...14 remote chains...] -- 2:42:38

      Average standard deviation of split frequencies: 0.022077

      916000 -- (-983.033) (-976.535) [...14 remote chains...] -- 2:42:27
      917000 -- (-999.535) [-972.646] [...14 remote chains...] -- 2:42:48
      918000 -- (-968.517) [-972.693] [...14 remote chains...] -- 2:42:37
      919000 -- (-988.730) [-980.698] [...14 remote chains...] -- 2:42:26
      920000 -- (-988.074) (-980.613) [...14 remote chains...] -- 2:42:47

      Average standard deviation of split frequencies: 0.021864

      921000 -- (-979.407) (-975.729) [...14 remote chains...] -- 2:42:36
      922000 -- [-969.679] (-988.742) [...14 remote chains...] -- 2:42:56
      923000 -- (-978.976) (-979.820) [...14 remote chains...] -- 2:42:45
      924000 -- (-984.983) (-972.141) [...14 remote chains...] -- 2:42:34
      925000 -- (-979.193) (-974.962) [...14 remote chains...] -- 2:42:55

      Average standard deviation of split frequencies: 0.020901

      926000 -- (-973.605) (-977.660) [...14 remote chains...] -- 2:42:44
      927000 -- (-992.213) (-975.624) [...14 remote chains...] -- 2:42:33
      928000 -- (-981.849) (-973.877) [...14 remote chains...] -- 2:42:54
      929000 -- (-993.124) (-975.654) [...14 remote chains...] -- 2:42:43
      930000 -- (-986.942) (-982.491) [...14 remote chains...] -- 2:43:03

      Average standard deviation of split frequencies: 0.020146

      931000 -- (-973.609) (-979.415) [...14 remote chains...] -- 2:42:52
      932000 -- (-971.035) (-979.101) [...14 remote chains...] -- 2:42:42
      933000 -- (-972.385) (-1000.132) [...14 remote chains...] -- 2:43:02
      934000 -- (-976.802) (-976.680) [...14 remote chains...] -- 2:42:51
      935000 -- (-973.643) (-979.266) [...14 remote chains...] -- 2:42:40

      Average standard deviation of split frequencies: 0.020070

      936000 -- (-982.992) (-988.839) [...14 remote chains...] -- 2:43:01
      937000 -- (-979.080) (-992.324) [...14 remote chains...] -- 2:42:50
      938000 -- [-982.328] (-989.661) [...14 remote chains...] -- 2:43:10
      939000 -- [-992.185] (-983.201) [...14 remote chains...] -- 2:42:59
      940000 -- [-978.402] (-983.182) [...14 remote chains...] -- 2:42:49

      Average standard deviation of split frequencies: 0.020095

      941000 -- (-975.544) (-985.668) [...14 remote chains...] -- 2:43:09
      942000 -- (-980.636) (-985.563) [...14 remote chains...] -- 2:42:58
      943000 -- [-974.927] (-974.169) [...14 remote chains...] -- 2:42:47
      944000 -- [-982.987] (-978.369) [...14 remote chains...] -- 2:43:07
      945000 -- [-969.863] (-976.857) [...14 remote chains...] -- 2:42:57

      Average standard deviation of split frequencies: 0.020303

      946000 -- [-971.911] (-986.869) [...14 remote chains...] -- 2:42:46
      947000 -- [-969.069] (-975.999) [...14 remote chains...] -- 2:43:06
      948000 -- [-972.097] (-977.897) [...14 remote chains...] -- 2:42:55
      949000 -- [-985.554] (-981.520) [...14 remote chains...] -- 2:43:15
      950000 -- (-985.247) [-979.749] [...14 remote chains...] -- 2:43:05

      Average standard deviation of split frequencies: 0.020654

      951000 -- (-987.107) [-982.579] [...14 remote chains...] -- 2:42:54
      952000 -- (-977.169) [-982.951] [...14 remote chains...] -- 2:43:14
      953000 -- (-972.021) (-990.687) [...14 remote chains...] -- 2:43:03
      954000 -- [-977.366] (-977.085) [...14 remote chains...] -- 2:42:53
      955000 -- [-974.513] (-980.817) [...14 remote chains...] -- 2:43:13

      Average standard deviation of split frequencies: 0.020579

      956000 -- [-981.277] (-981.368) [...14 remote chains...] -- 2:43:02
      957000 -- [-979.367] (-982.809) [...14 remote chains...] -- 2:42:52
      958000 -- [-970.429] (-975.115) [...14 remote chains...] -- 2:43:11
      959000 -- [-974.459] (-985.447) [...14 remote chains...] -- 2:43:01
      960000 -- [-972.086] (-978.055) [...14 remote chains...] -- 2:42:50

      Average standard deviation of split frequencies: 0.020732

      961000 -- [-966.048] (-975.536) [...14 remote chains...] -- 2:43:10
      962000 -- [-973.309] (-978.516) [...14 remote chains...] -- 2:42:59
      963000 -- [-977.937] (-977.756) [...14 remote chains...] -- 2:43:19
      964000 -- [-988.573] (-975.366) [...14 remote chains...] -- 2:43:09
      965000 -- [-975.297] (-973.848) [...14 remote chains...] -- 2:42:58

      Average standard deviation of split frequencies: 0.020794

      966000 -- [-980.707] (-974.532) [...14 remote chains...] -- 2:43:18
      967000 -- [-986.397] (-978.651) [...14 remote chains...] -- 2:43:07
      968000 -- [-960.374] (-975.200) [...14 remote chains...] -- 2:42:57
      969000 -- [-968.565] (-995.149) [...14 remote chains...] -- 2:43:16
      970000 -- [-964.096] (-985.018) [...14 remote chains...] -- 2:43:06

      Average standard deviation of split frequencies: 0.020524

      971000 -- [-981.568] (-992.405) [...14 remote chains...] -- 2:42:55
      972000 -- [-982.902] (-984.103) [...14 remote chains...] -- 2:43:15
      973000 -- [-979.036] (-980.073) [...14 remote chains...] -- 2:43:05
      974000 -- [-974.954] (-984.266) [...14 remote chains...] -- 2:43:24
      975000 -- [-973.238] (-980.709) [...14 remote chains...] -- 2:43:14

      Average standard deviation of split frequencies: 0.021017

      976000 -- [-974.643] (-983.067) [...14 remote chains...] -- 2:43:03
      977000 -- [-981.012] (-981.303) [...14 remote chains...] -- 2:43:23
      978000 -- [-968.215] (-982.056) [...14 remote chains...] -- 2:43:12
      979000 -- [-976.707] (-973.664) [...14 remote chains...] -- 2:43:02
      980000 -- [-964.628] (-975.749) [...14 remote chains...] -- 2:43:21

      Average standard deviation of split frequencies: 0.021306

      981000 -- [-971.595] (-979.147) [...14 remote chains...] -- 2:43:11
      982000 -- [-987.143] (-974.402) [...14 remote chains...] -- 2:43:01
      983000 -- [-972.459] (-969.550) [...14 remote chains...] -- 2:43:20
      984000 -- [-977.208] (-977.419) [...14 remote chains...] -- 2:43:09
      985000 -- [-979.296] (-985.792) [...14 remote chains...] -- 2:43:29

      Average standard deviation of split frequencies: 0.021747

      986000 -- [-975.439] (-984.235) [...14 remote chains...] -- 2:43:18
      987000 -- [-975.707] (-988.676) [...14 remote chains...] -- 2:43:08
      988000 -- [-972.741] (-982.425) [...14 remote chains...] -- 2:43:27
      989000 -- [-979.499] (-975.658) [...14 remote chains...] -- 2:43:17
      990000 -- [-974.877] (-992.026) [...14 remote chains...] -- 2:43:07

      Average standard deviation of split frequencies: 0.022587

      991000 -- [-970.981] (-974.791) [...14 remote chains...] -- 2:43:26
      992000 -- [-968.944] (-979.857) [...14 remote chains...] -- 2:43:16
      993000 -- [-975.355] (-984.366) [...14 remote chains...] -- 2:43:05
      994000 -- [-986.267] (-985.225) [...14 remote chains...] -- 2:43:24
      995000 -- [-994.372] (-969.688) [...14 remote chains...] -- 2:43:14

      Average standard deviation of split frequencies: 0.023153

      996000 -- [-966.304] (-972.830) [...14 remote chains...] -- 2:43:33
      997000 -- [-968.208] (-978.929) [...14 remote chains...] -- 2:43:23
      998000 -- [-966.818] (-984.521) [...14 remote chains...] -- 2:43:13
      999000 -- [-970.871] (-976.531) [...14 remote chains...] -- 2:43:32
      1000000 -- [-970.553] (-985.630) [...14 remote chains...] -- 2:43:22

      Average standard deviation of split frequencies: 0.023461

      1001000 -- [-970.836] (-983.048) [...14 remote chains...] -- 2:43:11
      1002000 -- [-961.521] (-984.699) [...14 remote chains...] -- 2:43:30
      1003000 -- [-968.851] (-998.176) [...14 remote chains...] -- 2:43:20
      1004000 -- [-984.090] (-992.714) [...14 remote chains...] -- 2:43:39
      1005000 -- [-971.741] (-986.912) [...14 remote chains...] -- 2:43:29

      Average standard deviation of split frequencies: 0.023983

      1006000 -- [-968.540] (-982.197) [...14 remote chains...] -- 2:43:19
      1007000 -- [-969.821] (-966.148) [...14 remote chains...] -- 2:43:37
      1008000 -- [-986.277] (-977.596) [...14 remote chains...] -- 2:43:27
      1009000 -- [-978.391] (-976.720) [...14 remote chains...] -- 2:43:17
      1010000 -- [-965.406] (-975.305) [...14 remote chains...] -- 2:43:36

      Average standard deviation of split frequencies: 0.023902

      1011000 -- [-963.696] (-961.981) [...14 remote chains...] -- 2:43:26
      1012000 -- [-970.677] (-981.638) [...14 remote chains...] -- 2:43:16
      1013000 -- [-982.289] (-989.190) [...14 remote chains...] -- 2:43:34
      1014000 -- [-969.017] (-988.669) [...14 remote chains...] -- 2:43:24
      1015000 -- [-968.887] (-976.260) [...14 remote chains...] -- 2:43:43

      Average standard deviation of split frequencies: 0.024504

      1016000 -- (-964.696) [-964.277] [...14 remote chains...] -- 2:43:33
      1017000 -- [-979.864] (-978.243) [...14 remote chains...] -- 2:43:23
      1018000 -- [-980.553] (-985.427) [...14 remote chains...] -- 2:43:41
      1019000 -- (-983.655) [-977.481] [...14 remote chains...] -- 2:43:32
      1020000 -- (-993.142) [-976.149] [...14 remote chains...] -- 2:43:22

      Average standard deviation of split frequencies: 0.025561

      1021000 -- (-984.880) [-981.765] [...14 remote chains...] -- 2:43:40
      1022000 -- (-980.718) [-975.956] [...14 remote chains...] -- 2:43:30
      1023000 -- (-987.151) [-974.249] [...14 remote chains...] -- 2:43:20
      1024000 -- (-974.789) [-981.285] [...14 remote chains...] -- 2:43:39
      1025000 -- (-972.366) [-972.064] [...14 remote chains...] -- 2:43:29

      Average standard deviation of split frequencies: 0.026035

      1026000 -- (-970.366) [-969.554] [...14 remote chains...] -- 2:43:47
      1027000 -- (-981.790) [-967.322] [...14 remote chains...] -- 2:43:37
      1028000 -- (-975.693) [-985.785] [...14 remote chains...] -- 2:43:27
      1029000 -- (-987.909) [-986.519] [...14 remote chains...] -- 2:43:45
      1030000 -- (-986.753) [-968.401] [...14 remote chains...] -- 2:43:36

      Average standard deviation of split frequencies: 0.026923

      1031000 -- (-991.356) [-980.580] [...14 remote chains...] -- 2:43:26
      1032000 -- (-979.412) [-972.328] [...14 remote chains...] -- 2:43:44
      1033000 -- (-981.344) [-974.640] [...14 remote chains...] -- 2:43:34
      1034000 -- (-979.894) [-979.658] [...14 remote chains...] -- 2:43:24
      1035000 -- (-971.169) [-980.700] [...14 remote chains...] -- 2:43:42

      Average standard deviation of split frequencies: 0.028416

      1036000 -- (-978.679) [-978.234] [...14 remote chains...] -- 2:43:33
      1037000 -- (-981.725) [-967.819] [...14 remote chains...] -- 2:43:51
      1038000 -- (-977.686) [-978.240] [...14 remote chains...] -- 2:43:41
      1039000 -- (-981.908) [-972.863] [...14 remote chains...] -- 2:43:31
      1040000 -- (-979.676) [-976.641] [...14 remote chains...] -- 2:43:49

      Average standard deviation of split frequencies: 0.029317

      1041000 -- (-975.605) [-984.823] [...14 remote chains...] -- 2:43:39
      1042000 -- (-980.244) [-964.608] [...14 remote chains...] -- 2:43:30
      1043000 -- (-991.636) [-979.985] [...14 remote chains...] -- 2:43:48
      1044000 -- (-984.211) [-980.853] [...14 remote chains...] -- 2:43:38
      1045000 -- (-983.528) [-989.896] [...14 remote chains...] -- 2:43:28

      Average standard deviation of split frequencies: 0.029933

      1046000 -- (-973.299) [-989.418] [...14 remote chains...] -- 2:43:46
      1047000 -- (-984.309) [-975.510] [...14 remote chains...] -- 2:43:36
      1048000 -- (-985.182) [-981.894] [...14 remote chains...] -- 2:43:54
      1049000 -- (-970.902) [-997.305] [...14 remote chains...] -- 2:43:45
      1050000 -- (-979.270) [-976.184] [...14 remote chains...] -- 2:43:35

      Average standard deviation of split frequencies: 0.030131

      1051000 -- (-969.940) [-977.872] [...14 remote chains...] -- 2:43:53
      1052000 -- (-979.913) [-977.654] [...14 remote chains...] -- 2:43:43
      1053000 -- (-979.920) [-967.268] [...14 remote chains...] -- 2:43:33
      1054000 -- (-979.242) [-965.389] [...14 remote chains...] -- 2:43:51
      1055000 -- (-981.637) [-975.985] [...14 remote chains...] -- 2:43:42

      Average standard deviation of split frequencies: 0.031065

      1056000 -- (-983.279) [-982.436] [...14 remote chains...] -- 2:43:59
      1057000 -- (-983.488) [-989.043] [...14 remote chains...] -- 2:43:50
      1058000 -- (-986.231) [-983.408] [...14 remote chains...] -- 2:43:40
      1059000 -- (-988.508) [-988.774] [...14 remote chains...] -- 2:43:58
      1060000 -- (-971.788) [-978.864] [...14 remote chains...] -- 2:43:48

      Average standard deviation of split frequencies: 0.031340

      1061000 -- (-973.810) [-986.027] [...14 remote chains...] -- 2:43:39
      1062000 -- (-976.437) [-968.194] [...14 remote chains...] -- 2:43:56
      1063000 -- (-991.747) [-970.610] [...14 remote chains...] -- 2:43:47
      1064000 -- (-977.869) [-976.707] [...14 remote chains...] -- 2:44:04
      1065000 -- (-981.376) [-968.501] [...14 remote chains...] -- 2:43:55

      Average standard deviation of split frequencies: 0.031059

      1066000 -- (-975.310) [-977.806] [...14 remote chains...] -- 2:43:45
      1067000 -- (-985.686) [-972.885] [...14 remote chains...] -- 2:44:03
      1068000 -- (-971.580) [-972.588] [...14 remote chains...] -- 2:43:53
      1069000 -- (-985.008) [-975.905] [...14 remote chains...] -- 2:43:44
      1070000 -- [-979.373] (-982.262) [...14 remote chains...] -- 2:44:01

      Average standard deviation of split frequencies: 0.030740

      1071000 -- (-988.067) [-971.773] [...14 remote chains...] -- 2:43:52
      1072000 -- (-993.887) [-976.359] [...14 remote chains...] -- 2:43:42
      1073000 -- (-974.909) [-972.154] [...14 remote chains...] -- 2:44:00
      1074000 -- [-968.307] (-978.731) [...14 remote chains...] -- 2:43:50
      1075000 -- (-985.690) [-977.964] [...14 remote chains...] -- 2:44:07

      Average standard deviation of split frequencies: 0.030204

      1076000 -- (-984.341) [-971.580] [...14 remote chains...] -- 2:43:58
      1077000 -- [-985.112] (-982.914) [...14 remote chains...] -- 2:43:48
      1078000 -- (-983.488) [-971.888] [...14 remote chains...] -- 2:44:06
      1079000 -- (-980.749) [-976.128] [...14 remote chains...] -- 2:43:56
      1080000 -- (-977.910) [-977.753] [...14 remote chains...] -- 2:43:47

      Average standard deviation of split frequencies: 0.030051

      1081000 -- (-983.400) [-979.150] [...14 remote chains...] -- 2:44:04
      1082000 -- (-976.488) [-974.386] [...14 remote chains...] -- 2:43:55
      1083000 -- (-979.741) [-966.860] [...14 remote chains...] -- 2:43:45
      1084000 -- (-974.781) [-969.438] [...14 remote chains...] -- 2:44:03
      1085000 -- (-978.545) [-974.580] [...14 remote chains...] -- 2:43:53

      Average standard deviation of split frequencies: 0.029504

      1086000 -- (-973.890) [-966.355] [...14 remote chains...] -- 2:44:10
      1087000 -- (-987.704) [-979.756] [...14 remote chains...] -- 2:44:01
      1088000 -- (-985.194) [-976.258] [...14 remote chains...] -- 2:43:52
      1089000 -- (-981.157) [-974.745] [...14 remote chains...] -- 2:44:09
      1090000 -- (-1009.758) [-979.306] [...14 remote chains...] -- 2:44:00

      Average standard deviation of split frequencies: 0.029802

      1091000 -- (-997.408) [-969.759] [...14 remote chains...] -- 2:43:50
      1092000 -- (-990.212) [-985.525] [...14 remote chains...] -- 2:44:07
      1093000 -- (-980.553) [-975.811] [...14 remote chains...] -- 2:43:58
      1094000 -- (-991.062) [-974.982] [...14 remote chains...] -- 2:43:49
      1095000 -- (-990.857) [-978.891] [...14 remote chains...] -- 2:44:06

      Average standard deviation of split frequencies: 0.029706

      1096000 -- (-991.614) [-973.389] [...14 remote chains...] -- 2:43:56
      1097000 -- (-979.904) [-984.146] [...14 remote chains...] -- 2:44:13
      1098000 -- (-981.747) [-967.871] [...14 remote chains...] -- 2:44:04
      1099000 -- (-989.974) [-975.834] [...14 remote chains...] -- 2:43:55
      1100000 -- (-985.741) [-974.894] [...14 remote chains...] -- 2:44:12

      Average standard deviation of split frequencies: 0.030521

      1101000 -- (-979.988) [-977.270] [...14 remote chains...] -- 2:44:02
      1102000 -- (-988.606) [-972.005] [...14 remote chains...] -- 2:43:53
      1103000 -- (-977.162) [-968.199] [...14 remote chains...] -- 2:44:10
      1104000 -- (-978.215) [-965.192] [...14 remote chains...] -- 2:44:01
      1105000 -- (-975.887) [-967.349] [...14 remote chains...] -- 2:43:52

      Average standard deviation of split frequencies: 0.030195

      1106000 -- (-977.055) [-967.004] [...14 remote chains...] -- 2:44:09
      1107000 -- (-977.903) [-981.215] [...14 remote chains...] -- 2:43:59
      1108000 -- (-991.116) [-970.589] [...14 remote chains...] -- 2:44:16
      1109000 -- (-975.287) [-978.175] [...14 remote chains...] -- 2:44:07
      1110000 -- (-982.374) [-978.142] [...14 remote chains...] -- 2:43:58

      Average standard deviation of split frequencies: 0.029581

      1111000 -- (-988.549) [-976.120] [...14 remote chains...] -- 2:44:15
      1112000 -- (-986.093) [-990.522] [...14 remote chains...] -- 2:44:05
      1113000 -- (-996.526) [-971.033] [...14 remote chains...] -- 2:43:56
      1114000 -- (-984.302) [-982.590] [...14 remote chains...] -- 2:44:13
      1115000 -- (-988.612) [-983.872] [...14 remote chains...] -- 2:44:04

      Average standard deviation of split frequencies: 0.028702

      1116000 -- (-985.284) [-976.947] [...14 remote chains...] -- 2:43:55
      1117000 -- (-974.889) [-978.063] [...14 remote chains...] -- 2:44:11
      1118000 -- (-979.587) [-985.065] [...14 remote chains...] -- 2:44:02
      1119000 -- (-989.055) [-973.378] [...14 remote chains...] -- 2:44:19
      1120000 -- (-993.840) [-974.571] [...14 remote chains...] -- 2:44:10

      Average standard deviation of split frequencies: 0.028610

      1121000 -- (-971.273) [-984.042] [...14 remote chains...] -- 2:44:01
      1122000 -- (-991.600) [-979.587] [...14 remote chains...] -- 2:44:17
      1123000 -- (-980.748) [-983.217] [...14 remote chains...] -- 2:44:08
      1124000 -- (-971.639) [-996.651] [...14 remote chains...] -- 2:43:59
      1125000 -- [-977.842] (-1000.769) [...14 remote chains...] -- 2:44:16

      Average standard deviation of split frequencies: 0.028182

      1126000 -- (-980.167) [-985.242] [...14 remote chains...] -- 2:44:06
      1127000 -- (-975.548) [-983.187] [...14 remote chains...] -- 2:43:57
      1128000 -- (-982.350) [-975.135] [...14 remote chains...] -- 2:44:14
      1129000 -- (-982.004) [-978.874] [...14 remote chains...] -- 2:44:05
      1130000 -- (-973.679) [-980.282] [...14 remote chains...] -- 2:44:21

      Average standard deviation of split frequencies: 0.027746

      1131000 -- (-963.471) [-979.222] [...14 remote chains...] -- 2:44:12
      1132000 -- (-973.010) [-982.053] [...14 remote chains...] -- 2:44:03
      1133000 -- (-965.311) [-977.240] [...14 remote chains...] -- 2:44:20
      1134000 -- (-969.072) [-983.852] [...14 remote chains...] -- 2:44:11
      1135000 -- (-979.743) [-979.769] [...14 remote chains...] -- 2:44:02

      Average standard deviation of split frequencies: 0.027412

      1136000 -- (-969.459) [-992.206] [...14 remote chains...] -- 2:44:18
      1137000 -- (-979.255) [-982.863] [...14 remote chains...] -- 2:44:09
      1138000 -- (-985.994) [-983.131] [...14 remote chains...] -- 2:44:00
      1139000 -- (-992.524) [-979.281] [...14 remote chains...] -- 2:44:16
      1140000 -- (-984.020) [-981.079] [...14 remote chains...] -- 2:44:07

      Average standard deviation of split frequencies: 0.028199

      1141000 -- (-976.020) [-993.867] [...14 remote chains...] -- 2:44:24
      1142000 -- (-983.656) [-978.782] [...14 remote chains...] -- 2:44:15
      1143000 -- (-982.017) [-984.247] [...14 remote chains...] -- 2:44:06
      1144000 -- (-975.136) [-980.859] [...14 remote chains...] -- 2:44:22
      1145000 -- (-979.521) [-978.790] [...14 remote chains...] -- 2:44:13

      Average standard deviation of split frequencies: 0.027433

      1146000 -- (-972.705) [-983.373] [...14 remote chains...] -- 2:44:04
      1147000 -- (-978.370) [-973.008] [...14 remote chains...] -- 2:44:20
      1148000 -- (-973.727) [-968.366] [...14 remote chains...] -- 2:44:11
      1149000 -- (-980.170) [-977.828] [...14 remote chains...] -- 2:44:02
      1150000 -- (-981.225) [-974.561] [...14 remote chains...] -- 2:44:19

      Average standard deviation of split frequencies: 0.026334

      1151000 -- (-991.577) [-980.719] [...14 remote chains...] -- 2:44:10
      1152000 -- (-988.216) [-987.351] [...14 remote chains...] -- 2:44:01
      1153000 -- (-983.793) [-977.920] [...14 remote chains...] -- 2:44:17
      1154000 -- (-985.904) [-979.462] [...14 remote chains...] -- 2:44:08
      1155000 -- (-985.315) [-989.324] [...14 remote chains...] -- 2:44:24

      Average standard deviation of split frequencies: 0.025773

      1156000 -- (-988.253) [-982.273] [...14 remote chains...] -- 2:44:15
      1157000 -- (-986.664) [-985.548] [...14 remote chains...] -- 2:44:07
      1158000 -- (-999.251) [-979.576] [...14 remote chains...] -- 2:44:23
      1159000 -- (-977.283) [-980.528] [...14 remote chains...] -- 2:44:14
      1160000 -- (-972.818) [-988.933] [...14 remote chains...] -- 2:44:05

      Average standard deviation of split frequencies: 0.025692

      1161000 -- (-968.448) [-975.475] [...14 remote chains...] -- 2:44:21
      1162000 -- (-989.894) [-980.108] [...14 remote chains...] -- 2:44:12
      1163000 -- (-988.149) [-978.477] [...14 remote chains...] -- 2:44:03
      1164000 -- (-975.318) [-976.566] [...14 remote chains...] -- 2:44:19
      1165000 -- (-978.307) [-974.069] [...14 remote chains...] -- 2:44:10

      Average standard deviation of split frequencies: 0.025097

      1166000 -- (-989.906) [-978.330] [...14 remote chains...] -- 2:44:26
      1167000 -- (-978.461) [-978.293] [...14 remote chains...] -- 2:44:18
      1168000 -- (-979.191) [-976.924] [...14 remote chains...] -- 2:44:09
      1169000 -- (-993.301) [-984.694] [...14 remote chains...] -- 2:44:25
      1170000 -- (-987.651) [-969.058] [...14 remote chains...] -- 2:44:16

      Average standard deviation of split frequencies: 0.024545

      1171000 -- (-983.595) [-977.607] [...14 remote chains...] -- 2:44:07
      1172000 -- (-991.969) [-975.125] [...14 remote chains...] -- 2:44:23
      1173000 -- (-988.959) [-983.286] [...14 remote chains...] -- 2:44:14
      1174000 -- (-973.140) [-975.107] [...14 remote chains...] -- 2:44:06
      1175000 -- (-983.067) [-976.348] [...14 remote chains...] -- 2:44:21

      Average standard deviation of split frequencies: 0.024007

      1176000 -- (-980.877) [-980.399] [...14 remote chains...] -- 2:44:13
      1177000 -- (-991.372) [-981.175] [...14 remote chains...] -- 2:44:28
      1178000 -- (-993.805) [-968.797] [...14 remote chains...] -- 2:44:20
      1179000 -- (-988.302) [-977.564] [...14 remote chains...] -- 2:44:11
      1180000 -- (-986.699) [-981.491] [...14 remote chains...] -- 2:44:27

      Average standard deviation of split frequencies: 0.023756

      1181000 -- (-968.962) [-972.005] [...14 remote chains...] -- 2:44:18
      1182000 -- (-982.243) [-975.955] [...14 remote chains...] -- 2:44:09
      1183000 -- (-992.886) [-980.409] [...14 remote chains...] -- 2:44:25
      1184000 -- (-989.290) [-970.269] [...14 remote chains...] -- 2:44:16
      1185000 -- (-977.030) [-971.212] [...14 remote chains...] -- 2:44:08

      Average standard deviation of split frequencies: 0.023001

      1186000 -- (-976.519) [-971.423] [...14 remote chains...] -- 2:44:23
      1187000 -- (-970.105) [-976.726] [...14 remote chains...] -- 2:44:15
      1188000 -- (-965.119) [-976.368] [...14 remote chains...] -- 2:44:06
      1189000 -- (-971.076) [-976.851] [...14 remote chains...] -- 2:44:22
      1190000 -- (-992.474) [-983.524] [...14 remote chains...] -- 2:44:13

      Average standard deviation of split frequencies: 0.022056

      1191000 -- (-976.594) [-979.774] [...14 remote chains...] -- 2:44:04
      1192000 -- (-980.763) [-988.142] [...14 remote chains...] -- 2:44:20
      1193000 -- (-987.708) [-983.857] [...14 remote chains...] -- 2:44:11
      1194000 -- (-990.617) [-979.257] [...14 remote chains...] -- 2:44:03
      1195000 -- (-985.495) [-979.481] [...14 remote chains...] -- 2:44:18

      Average standard deviation of split frequencies: 0.021050

      1196000 -- (-974.674) [-979.726] [...14 remote chains...] -- 2:44:10
      1197000 -- (-976.805) [-972.490] [...14 remote chains...] -- 2:44:25
      1198000 -- (-984.642) [-975.243] [...14 remote chains...] -- 2:44:17
      1199000 -- (-988.967) [-981.179] [...14 remote chains...] -- 2:44:08
      1200000 -- (-985.146) [-978.453] [...14 remote chains...] -- 2:44:24

      Average standard deviation of split frequencies: 0.020186

      1201000 -- (-989.929) [-985.486] [...14 remote chains...] -- 2:44:15
      1202000 -- (-975.962) [-966.291] [...14 remote chains...] -- 2:44:06
      1203000 -- (-984.958) [-973.121] [...14 remote chains...] -- 2:44:22
      1204000 -- (-976.153) [-984.214] [...14 remote chains...] -- 2:44:13
      1205000 -- (-982.301) [-978.794] [...14 remote chains...] -- 2:44:05

      Average standard deviation of split frequencies: 0.019927

      1206000 -- (-976.634) [-975.376] [...14 remote chains...] -- 2:44:20
      1207000 -- (-986.383) [-974.042] [...14 remote chains...] -- 2:44:12
      1208000 -- (-990.016) [-986.568] [...14 remote chains...] -- 2:44:03
      1209000 -- (-988.877) [-985.841] [...14 remote chains...] -- 2:44:18
      1210000 -- (-975.513) [-968.144] [...14 remote chains...] -- 2:44:10

      Average standard deviation of split frequencies: 0.019216

      1211000 -- (-983.366) [-974.375] [...14 remote chains...] -- 2:44:01
      1212000 -- (-974.173) [-972.437] [...14 remote chains...] -- 2:44:17
      1213000 -- (-980.587) [-984.641] [...14 remote chains...] -- 2:44:08
      1214000 -- (-978.936) [-979.441] [...14 remote chains...] -- 2:44:00
      1215000 -- (-986.882) [-975.974] [...14 remote chains...] -- 2:44:15

      Average standard deviation of split frequencies: 0.019010

      1216000 -- (-980.978) [-985.563] [...14 remote chains...] -- 2:44:07
      1217000 -- (-978.058) [-982.402] [...14 remote chains...] -- 2:44:22
      1218000 -- (-981.333) [-977.511] [...14 remote chains...] -- 2:44:13
      1219000 -- (-973.713) [-982.210] [...14 remote chains...] -- 2:44:05
      1220000 -- (-970.606) [-978.427] [...14 remote chains...] -- 2:44:20

      Average standard deviation of split frequencies: 0.018896

      1221000 -- (-984.802) [-982.987] [...14 remote chains...] -- 2:44:12
      1222000 -- (-987.253) [-975.626] [...14 remote chains...] -- 2:44:03
      1223000 -- (-977.115) [-980.333] [...14 remote chains...] -- 2:44:19
      1224000 -- (-982.524) [-981.501] [...14 remote chains...] -- 2:44:10
      1225000 -- (-984.171) [-983.513] [...14 remote chains...] -- 2:44:25

      Average standard deviation of split frequencies: 0.018567

      1226000 -- (-989.293) [-974.917] [...14 remote chains...] -- 2:44:17
      1227000 -- (-978.263) [-978.063] [...14 remote chains...] -- 2:44:08
      1228000 -- (-992.560) [-987.923] [...14 remote chains...] -- 2:44:24
      1229000 -- (-992.637) [-985.736] [...14 remote chains...] -- 2:44:15
      1230000 -- (-977.346) [-986.008] [...14 remote chains...] -- 2:44:07

      Average standard deviation of split frequencies: 0.018451

      1231000 -- (-984.829) [-968.073] [...14 remote chains...] -- 2:44:22
      1232000 -- (-982.081) [-979.649] [...14 remote chains...] -- 2:44:13
      1233000 -- (-988.844) [-989.212] [...14 remote chains...] -- 2:44:28
      1234000 -- (-980.854) [-977.492] [...14 remote chains...] -- 2:44:20
      1235000 -- (-998.873) [-969.730] [...14 remote chains...] -- 2:44:12

      Average standard deviation of split frequencies: 0.019082

      1236000 -- (-990.420) [-969.866] [...14 remote chains...] -- 2:44:27
      1237000 -- (-979.154) [-973.631] [...14 remote chains...] -- 2:44:18
      1238000 -- (-982.205) [-981.203] [...14 remote chains...] -- 2:44:10
      1239000 -- (-982.004) [-980.021] [...14 remote chains...] -- 2:44:25
      1240000 -- (-978.391) [-982.930] [...14 remote chains...] -- 2:44:17

      Average standard deviation of split frequencies: 0.019726

      1241000 -- (-986.163) [-983.390] [...14 remote chains...] -- 2:44:32
      1242000 -- (-999.206) [-982.426] [...14 remote chains...] -- 2:44:23
      1243000 -- (-981.732) [-991.028] [...14 remote chains...] -- 2:44:15
      1244000 -- (-982.125) [-993.766] [...14 remote chains...] -- 2:44:30
      1245000 -- (-976.618) [-985.085] [...14 remote chains...] -- 2:44:22

      Average standard deviation of split frequencies: 0.020150

      1246000 -- (-986.464) [-983.849] [...14 remote chains...] -- 2:44:13
      1247000 -- (-973.634) [-976.854] [...14 remote chains...] -- 2:44:28
      1248000 -- (-978.830) [-970.095] [...14 remote chains...] -- 2:44:20
      1249000 -- (-975.891) [-981.462] [...14 remote chains...] -- 2:44:12
      1250000 -- (-994.291) [-979.447] [...14 remote chains...] -- 2:44:27

      Average standard deviation of split frequencies: 0.021027

      1251000 -- (-975.962) [-974.883] [...14 remote chains...] -- 2:44:18
      1252000 -- (-983.821) [-977.603] [...14 remote chains...] -- 2:44:33
      1253000 -- (-977.511) [-979.364] [...14 remote chains...] -- 2:44:25
      1254000 -- (-999.011) [-982.647] [...14 remote chains...] -- 2:44:17
      1255000 -- (-975.846) [-971.418] [...14 remote chains...] -- 2:44:31

      Average standard deviation of split frequencies: 0.021785

      1256000 -- (-985.013) [-977.074] [...14 remote chains...] -- 2:44:23
      1257000 -- (-986.109) [-966.237] [...14 remote chains...] -- 2:44:15
      1258000 -- (-996.816) [-974.152] [...14 remote chains...] -- 2:44:30
      1259000 -- (-978.746) [-974.630] [...14 remote chains...] -- 2:44:21
      1260000 -- (-983.018) [-975.932] [...14 remote chains...] -- 2:44:13

      Average standard deviation of split frequencies: 0.022498

      1261000 -- (-981.863) [-976.450] [...14 remote chains...] -- 2:44:28
      1262000 -- (-989.273) [-985.536] [...14 remote chains...] -- 2:44:20
      1263000 -- (-990.501) [-984.557] [...14 remote chains...] -- 2:44:34
      1264000 -- (-984.934) [-977.154] [...14 remote chains...] -- 2:44:26
      1265000 -- (-978.192) [-981.193] [...14 remote chains...] -- 2:44:18

      Average standard deviation of split frequencies: 0.022922

      1266000 -- (-975.796) [-964.781] [...14 remote chains...] -- 2:44:33
      1267000 -- (-974.273) [-978.128] [...14 remote chains...] -- 2:44:24
      1268000 -- (-981.944) [-979.979] [...14 remote chains...] -- 2:44:39
      1269000 -- (-981.467) [-974.908] [...14 remote chains...] -- 2:44:31
      1270000 -- (-974.289) [-964.327] [...14 remote chains...] -- 2:44:23

      Average standard deviation of split frequencies: 0.023168

      1271000 -- (-978.667) [-977.515] [...14 remote chains...] -- 2:44:37
      1272000 -- (-984.087) [-968.548] [...14 remote chains...] -- 2:44:29
      1273000 -- (-986.146) [-972.385] [...14 remote chains...] -- 2:44:21
      1274000 -- (-985.081) [-970.119] [...14 remote chains...] -- 2:44:35
      1275000 -- (-974.401) [-977.212] [...14 remote chains...] -- 2:44:27

      Average standard deviation of split frequencies: 0.023762

      1276000 -- (-975.610) [-972.921] [...14 remote chains...] -- 2:44:19
      1277000 -- (-982.320) [-975.389] [...14 remote chains...] -- 2:44:34
      1278000 -- (-975.260) [-967.227] [...14 remote chains...] -- 2:44:26
      1279000 -- (-986.735) [-984.467] [...14 remote chains...] -- 2:44:18
      1280000 -- (-985.038) [-976.951] [...14 remote chains...] -- 2:44:32

      Average standard deviation of split frequencies: 0.023438

      1281000 -- (-987.443) [-973.704] [...14 remote chains...] -- 2:44:24
      1282000 -- (-984.479) [-967.407] [...14 remote chains...] -- 2:44:16
      1283000 -- (-979.334) [-967.967] [...14 remote chains...] -- 2:44:30
      1284000 -- (-982.804) [-968.102] [...14 remote chains...] -- 2:44:22
      1285000 -- (-988.855) [-979.626] [...14 remote chains...] -- 2:44:14

      Average standard deviation of split frequencies: 0.023235

      1286000 -- (-983.306) [-972.630] [...14 remote chains...] -- 2:44:29
      1287000 -- (-988.006) [-964.938] [...14 remote chains...] -- 2:44:21
      1288000 -- (-975.080) [-973.319] [...14 remote chains...] -- 2:44:35
      1289000 -- (-973.005) [-985.468] [...14 remote chains...] -- 2:44:27
      1290000 -- (-978.540) [-971.706] [...14 remote chains...] -- 2:44:19

      Average standard deviation of split frequencies: 0.022736

      1291000 -- (-996.822) [-977.362] [...14 remote chains...] -- 2:44:33
      1292000 -- (-991.084) [-979.358] [...14 remote chains...] -- 2:44:25
      1293000 -- (-980.053) [-983.395] [...14 remote chains...] -- 2:44:17
      1294000 -- (-987.419) [-969.704] [...14 remote chains...] -- 2:44:31
      1295000 -- (-977.829) [-973.607] [...14 remote chains...] -- 2:44:23

      Average standard deviation of split frequencies: 0.022381

      1296000 -- (-979.685) [-972.674] [...14 remote chains...] -- 2:44:15
      1297000 -- (-972.147) [-979.380] [...14 remote chains...] -- 2:44:30
      1298000 -- (-980.646) [-987.621] [...14 remote chains...] -- 2:44:22
      1299000 -- (-985.743) [-981.638] [...14 remote chains...] -- 2:44:36
      1300000 -- (-979.557) [-971.442] [...14 remote chains...] -- 2:44:28

      Average standard deviation of split frequencies: 0.022512

      1301000 -- (-993.307) [-975.953] [...14 remote chains...] -- 2:44:20
      1302000 -- (-985.300) [-978.659] [...14 remote chains...] -- 2:44:34
      1303000 -- (-976.033) [-968.966] [...14 remote chains...] -- 2:44:26
      1304000 -- (-984.239) [-972.884] [...14 remote chains...] -- 2:44:18
      1305000 -- (-983.468) [-971.888] [...14 remote chains...] -- 2:44:32

      Average standard deviation of split frequencies: 0.022387

      1306000 -- (-976.044) [-977.726] [...14 remote chains...] -- 2:44:24
      1307000 -- (-976.625) [-971.540] [...14 remote chains...] -- 2:44:17
      1308000 -- (-971.433) [-975.682] [...14 remote chains...] -- 2:44:31
      1309000 -- (-975.810) [-980.372] [...14 remote chains...] -- 2:44:23
      1310000 -- (-979.949) [-971.255] [...14 remote chains...] -- 2:44:15

      Average standard deviation of split frequencies: 0.022532

      1311000 -- (-988.348) [-987.366] [...14 remote chains...] -- 2:44:29
      1312000 -- (-979.004) [-978.690] [...14 remote chains...] -- 2:44:21
      1313000 -- (-971.022) [-972.468] [...14 remote chains...] -- 2:44:35
      1314000 -- (-993.524) [-965.274] [...14 remote chains...] -- 2:44:27
      1315000 -- (-989.085) [-971.668] [...14 remote chains...] -- 2:44:19

      Average standard deviation of split frequencies: 0.021946

      1316000 -- (-971.721) [-970.391] [...14 remote chains...] -- 2:44:33
      1317000 -- (-984.026) [-973.148] [...14 remote chains...] -- 2:44:25
      1318000 -- (-980.282) [-978.733] [...14 remote chains...] -- 2:44:18
      1319000 -- (-987.179) [-962.381] [...14 remote chains...] -- 2:44:32
      1320000 -- (-980.916) [-984.538] [...14 remote chains...] -- 2:44:24

      Average standard deviation of split frequencies: 0.021270

      1321000 -- (-973.579) [-987.650] [...14 remote chains...] -- 2:44:38
      1322000 -- (-973.427) [-977.939] [...14 remote chains...] -- 2:44:30
      1323000 -- (-969.118) [-996.588] [...14 remote chains...] -- 2:44:22
      1324000 -- (-977.961) [-976.821] [...14 remote chains...] -- 2:44:36
      1325000 -- (-979.887) [-995.263] [...14 remote chains...] -- 2:44:28

      Average standard deviation of split frequencies: 0.020475

      1326000 -- (-978.350) [-967.767] [...14 remote chains...] -- 2:44:20
      1327000 -- (-981.043) [-977.877] [...14 remote chains...] -- 2:44:34
      1328000 -- (-982.825) [-986.755] [...14 remote chains...] -- 2:44:26
      1329000 -- (-981.705) [-983.467] [...14 remote chains...] -- 2:44:19
      1330000 -- (-995.104) [-973.581] [...14 remote chains...] -- 2:44:32

      Average standard deviation of split frequencies: 0.019875

      1331000 -- (-977.742) [-978.156] [...14 remote chains...] -- 2:44:25
      1332000 -- (-987.874) [-972.883] [...14 remote chains...] -- 2:44:17
      1333000 -- (-1003.671) [-971.505] [...14 remote chains...] -- 2:44:31
      1334000 -- (-986.683) [-970.216] [...14 remote chains...] -- 2:44:23
      1335000 -- (-992.165) [-990.014] [...14 remote chains...] -- 2:44:15

      Average standard deviation of split frequencies: 0.019883

      1336000 -- (-983.012) [-983.054] [...14 remote chains...] -- 2:44:29
      1337000 -- (-992.383) [-979.178] [...14 remote chains...] -- 2:44:21
      1338000 -- (-991.238) [-976.189] [...14 remote chains...] -- 2:44:35
      1339000 -- (-992.538) [-983.874] [...14 remote chains...] -- 2:44:27
      1340000 -- (-983.883) [-976.020] [...14 remote chains...] -- 2:44:19

      Average standard deviation of split frequencies: 0.020240

      1341000 -- (-985.405) [-967.006] [...14 remote chains...] -- 2:44:33
      1342000 -- (-982.734) [-979.245] [...14 remote chains...] -- 2:44:25
      1343000 -- (-981.687) [-981.515] [...14 remote chains...] -- 2:44:18
      1344000 -- (-974.738) [-980.535] [...14 remote chains...] -- 2:44:31
      1345000 -- (-978.608) [-974.427] [...14 remote chains...] -- 2:44:24

      Average standard deviation of split frequencies: 0.019969

      1346000 -- (-974.155) [-975.674] [...14 remote chains...] -- 2:44:16
      1347000 -- (-980.579) [-975.755] [...14 remote chains...] -- 2:44:30
      1348000 -- (-979.004) [-979.690] [...14 remote chains...] -- 2:44:22
      1349000 -- (-986.518) [-979.742] [...14 remote chains...] -- 2:44:35
      1350000 -- (-978.208) [-972.530] [...14 remote chains...] -- 2:44:28

      Average standard deviation of split frequencies: 0.019743

      1351000 -- (-966.475) [-976.177] [...14 remote chains...] -- 2:44:20
      1352000 -- (-976.017) [-973.105] [...14 remote chains...] -- 2:44:34
      1353000 -- (-978.361) [-976.562] [...14 remote chains...] -- 2:44:26
      1354000 -- (-977.760) [-976.200] [...14 remote chains...] -- 2:44:18
      1355000 -- (-993.669) [-970.756] [...14 remote chains...] -- 2:44:32

      Average standard deviation of split frequencies: 0.019245

      1356000 -- (-983.230) [-974.198] [...14 remote chains...] -- 2:44:24
      1357000 -- (-978.206) [-971.530] [...14 remote chains...] -- 2:44:17
      1358000 -- (-980.595) [-978.683] [...14 remote chains...] -- 2:44:30
      1359000 -- [-990.432] (-979.433) [...14 remote chains...] -- 2:44:23
      1360000 -- (-978.836) [-985.410] [...14 remote chains...] -- 2:44:15

      Average standard deviation of split frequencies: 0.018237

      1361000 -- (-986.141) [-982.394] [...14 remote chains...] -- 2:44:28
      1362000 -- (-980.492) [-975.174] [...14 remote chains...] -- 2:44:21
      1363000 -- (-985.213) [-978.229] [...14 remote chains...] -- 2:44:34
      1364000 -- (-986.198) [-976.276] [...14 remote chains...] -- 2:44:27
      1365000 -- (-990.580) [-987.722] [...14 remote chains...] -- 2:44:19

      Average standard deviation of split frequencies: 0.017926

      1366000 -- (-981.221) [-981.974] [...14 remote chains...] -- 2:44:33
      1367000 -- (-979.073) [-977.382] [...14 remote chains...] -- 2:44:25
      1368000 -- (-985.282) [-983.240] [...14 remote chains...] -- 2:44:17
      1369000 -- (-977.535) [-980.550] [...14 remote chains...] -- 2:44:31
      1370000 -- (-979.866) [-978.710] [...14 remote chains...] -- 2:44:23

      Average standard deviation of split frequencies: 0.018085

      1371000 -- (-998.326) [-979.561] [...14 remote chains...] -- 2:44:16
      1372000 -- (-988.113) [-969.811] [...14 remote chains...] -- 2:44:29
      1373000 -- (-985.309) [-975.757] [...14 remote chains...] -- 2:44:22
      1374000 -- (-994.103) [-985.461] [...14 remote chains...] -- 2:44:14
      1375000 -- (-993.935) [-979.265] [...14 remote chains...] -- 2:44:27

      Average standard deviation of split frequencies: 0.018410

      1376000 -- (-993.651) [-972.148] [...14 remote chains...] -- 2:44:20
      1377000 -- (-996.971) [-980.488] [...14 remote chains...] -- 2:44:33
      1378000 -- (-994.958) [-979.853] [...14 remote chains...] -- 2:44:26
      1379000 -- (-990.278) [-990.520] [...14 remote chains...] -- 2:44:18
      1380000 -- (-993.916) [-986.523] [...14 remote chains...] -- 2:44:31

      Average standard deviation of split frequencies: 0.019002

      1381000 -- (-975.925) [-971.916] [...14 remote chains...] -- 2:44:24
      1382000 -- (-992.215) [-978.727] [...14 remote chains...] -- 2:44:16
      1383000 -- (-989.384) [-980.094] [...14 remote chains...] -- 2:44:30
      1384000 -- (-989.144) [-986.307] [...14 remote chains...] -- 2:44:22
      1385000 -- (-976.332) [-976.625] [...14 remote chains...] -- 2:44:15

      Average standard deviation of split frequencies: 0.019146

      1386000 -- (-982.142) [-975.564] [...14 remote chains...] -- 2:44:28
      1387000 -- (-977.449) [-983.912] [...14 remote chains...] -- 2:44:20
      1388000 -- (-983.694) [-985.918] [...14 remote chains...] -- 2:44:34
      1389000 -- [-982.986] (-981.078) [...14 remote chains...] -- 2:44:26
      1390000 -- [-987.976] (-978.329) [...14 remote chains...] -- 2:44:19

      Average standard deviation of split frequencies: 0.019443

      1391000 -- (-981.083) [-974.286] [...14 remote chains...] -- 2:44:32
      1392000 -- (-977.346) [-975.731] [...14 remote chains...] -- 2:44:24
      1393000 -- (-985.765) [-975.609] [...14 remote chains...] -- 2:44:17
      1394000 -- (-981.937) [-976.494] [...14 remote chains...] -- 2:44:30
      1395000 -- (-986.118) [-968.859] [...14 remote chains...] -- 2:44:23

      Average standard deviation of split frequencies: 0.019699

      1396000 -- (-979.601) [-970.365] [...14 remote chains...] -- 2:44:36
      1397000 -- (-988.714) [-972.057] [...14 remote chains...] -- 2:44:28
      1398000 -- (-980.965) [-974.564] [...14 remote chains...] -- 2:44:21
      1399000 -- (-990.118) [-974.111] [...14 remote chains...] -- 2:44:34
      1400000 -- (-988.210) [-976.170] [...14 remote chains...] -- 2:44:27

      Average standard deviation of split frequencies: 0.019407

      1401000 -- (-972.703) [-970.895] [...14 remote chains...] -- 2:44:19
      1402000 -- (-975.964) [-982.731] [...14 remote chains...] -- 2:44:32
      1403000 -- (-989.453) [-982.011] [...14 remote chains...] -- 2:44:25
      1404000 -- (-982.115) [-977.127] [...14 remote chains...] -- 2:44:17
      1405000 -- (-973.585) [-981.054] [...14 remote chains...] -- 2:44:30

      Average standard deviation of split frequencies: 0.019371

      1406000 -- (-978.236) (-988.206) [...14 remote chains...] -- 2:44:23
      1407000 -- (-991.159) [-969.762] [...14 remote chains...] -- 2:44:16
      1408000 -- (-997.211) [-974.733] [...14 remote chains...] -- 2:44:29
      1409000 -- (-976.467) (-975.102) [...14 remote chains...] -- 2:44:21
      1410000 -- (-978.783) (-980.462) [...14 remote chains...] -- 2:44:14

      Average standard deviation of split frequencies: 0.019302

      1411000 -- (-976.934) (-996.106) [...14 remote chains...] -- 2:44:27
      1412000 -- (-974.012) (-982.678) [...14 remote chains...] -- 2:44:20
      1413000 -- (-985.067) (-972.293) [...14 remote chains...] -- 2:44:12
      1414000 -- (-990.311) (-982.715) [...14 remote chains...] -- 2:44:25
      1415000 -- (-983.514) (-983.569) [...14 remote chains...] -- 2:44:18

      Average standard deviation of split frequencies: 0.019383

      1416000 -- (-974.705) (-980.902) [...14 remote chains...] -- 2:44:31
      1417000 -- (-974.997) [-973.859] [...14 remote chains...] -- 2:44:23
      1418000 -- (-977.928) [-983.839] [...14 remote chains...] -- 2:44:16
      1419000 -- (-987.481) [-978.106] [...14 remote chains...] -- 2:44:29
      1420000 -- [-979.018] (-974.833) [...14 remote chains...] -- 2:44:22

      Average standard deviation of split frequencies: 0.019431

      1421000 -- [-964.384] (-983.162) [...14 remote chains...] -- 2:44:14
      1422000 -- (-970.838) [-979.138] [...14 remote chains...] -- 2:44:27
      1423000 -- (-980.140) [-981.533] [...14 remote chains...] -- 2:44:20
      1424000 -- [-981.513] (-982.783) [...14 remote chains...] -- 2:44:13
      1425000 -- (-990.259) [-977.932] [...14 remote chains...] -- 2:44:25

      Average standard deviation of split frequencies: 0.019557

      1426000 -- (-980.916) [-972.109] [...14 remote chains...] -- 2:44:18
      1427000 -- [-970.785] (-974.162) [...14 remote chains...] -- 2:44:11
      1428000 -- [-972.927] (-982.290) [...14 remote chains...] -- 2:44:24
      1429000 -- [-975.526] (-979.243) [...14 remote chains...] -- 2:44:16
      1430000 -- [-977.563] (-982.116) [...14 remote chains...] -- 2:44:09

      Average standard deviation of split frequencies: 0.019307

      1431000 -- [-974.204] (-987.241) [...14 remote chains...] -- 2:44:22
      1432000 -- [-981.804] (-985.922) [...14 remote chains...] -- 2:44:15
      1433000 -- [-972.425] (-987.346) [...14 remote chains...] -- 2:44:27
      1434000 -- [-971.299] (-987.360) [...14 remote chains...] -- 2:44:20
      1435000 -- [-974.360] (-971.289) [...14 remote chains...] -- 2:44:13

      Average standard deviation of split frequencies: 0.019405

      1436000 -- [-977.015] (-980.729) [...14 remote chains...] -- 2:44:26
      1437000 -- [-976.809] (-977.366) [...14 remote chains...] -- 2:44:18
      1438000 -- [-975.535] (-990.805) [...14 remote chains...] -- 2:44:11
      1439000 -- [-983.779] (-980.135) [...14 remote chains...] -- 2:44:24
      1440000 -- [-980.684] (-990.218) [...14 remote chains...] -- 2:44:17

      Average standard deviation of split frequencies: 0.019915

      1441000 -- [-972.356] (-995.783) [...14 remote chains...] -- 2:44:09
      1442000 -- [-978.016] (-986.596) [...14 remote chains...] -- 2:44:22
      1443000 -- [-974.491] (-980.197) [...14 remote chains...] -- 2:44:15
      1444000 -- [-972.129] (-986.995) [...14 remote chains...] -- 2:44:08
      1445000 -- [-974.423] (-987.230) [...14 remote chains...] -- 2:44:20

      Average standard deviation of split frequencies: 0.020281

      1446000 -- [-976.799] (-994.352) [...14 remote chains...] -- 2:44:13
      1447000 -- [-985.358] (-979.006) [...14 remote chains...] -- 2:44:26
      1448000 -- [-992.667] (-993.758) [...14 remote chains...] -- 2:44:19
      1449000 -- [-981.128] (-977.346) [...14 remote chains...] -- 2:44:11
      1450000 -- [-989.673] (-983.355) [...14 remote chains...] -- 2:44:24

      Average standard deviation of split frequencies: 0.020631

      1451000 -- [-971.276] (-979.050) [...14 remote chains...] -- 2:44:17
      1452000 -- [-981.733] (-980.014) [...14 remote chains...] -- 2:44:10
      1453000 -- [-976.353] (-982.268) [...14 remote chains...] -- 2:44:22
      1454000 -- [-976.746] (-987.738) [...14 remote chains...] -- 2:44:15
      1455000 -- [-967.662] (-981.937) [...14 remote chains...] -- 2:44:08

      Average standard deviation of split frequencies: 0.020785

      1456000 -- [-983.543] (-977.222) [...14 remote chains...] -- 2:44:21
      1457000 -- [-977.401] (-986.377) [...14 remote chains...] -- 2:44:13
      1458000 -- [-978.706] (-977.755) [...14 remote chains...] -- 2:44:26
      1459000 -- [-984.767] (-980.328) [...14 remote chains...] -- 2:44:19
      1460000 -- [-981.135] (-982.322) [...14 remote chains...] -- 2:44:12

      Average standard deviation of split frequencies: 0.021226

      1461000 -- [-984.058] (-1000.937) [...14 remote chains...] -- 2:44:24
      1462000 -- [-970.702] (-972.557) [...14 remote chains...] -- 2:44:17
      1463000 -- [-967.667] (-973.581) [...14 remote chains...] -- 2:44:10
      1464000 -- [-973.657] (-993.837) [...14 remote chains...] -- 2:44:22
      1465000 -- [-971.894] (-974.300) [...14 remote chains...] -- 2:44:15

      Average standard deviation of split frequencies: 0.021302

      1466000 -- [-979.612] (-981.554) [...14 remote chains...] -- 2:44:08
      1467000 -- [-982.309] (-975.744) [...14 remote chains...] -- 2:44:21
      1468000 -- [-971.155] (-979.238) [...14 remote chains...] -- 2:44:14
      1469000 -- [-978.906] (-984.088) [...14 remote chains...] -- 2:44:06
      1470000 -- [-966.885] (-991.146) [...14 remote chains...] -- 2:44:19

      Average standard deviation of split frequencies: 0.021339

      1471000 -- [-988.279] (-979.372) [...14 remote chains...] -- 2:44:12
      1472000 -- [-970.096] (-972.431) [...14 remote chains...] -- 2:44:24
      1473000 -- [-976.222] (-987.367) [...14 remote chains...] -- 2:44:17
      1474000 -- [-977.983] (-988.049) [...14 remote chains...] -- 2:44:10
      1475000 -- [-972.913] (-982.804) [...14 remote chains...] -- 2:44:22

      Average standard deviation of split frequencies: 0.021599

      1476000 -- [-970.484] (-979.477) [...14 remote chains...] -- 2:44:15
      1477000 -- [-970.848] (-977.618) [...14 remote chains...] -- 2:44:08
      1478000 -- [-985.213] (-988.084) [...14 remote chains...] -- 2:44:21
      1479000 -- [-976.576] (-979.605) [...14 remote chains...] -- 2:44:14
      1480000 -- [-976.517] (-980.590) [...14 remote chains...] -- 2:44:07

      Average standard deviation of split frequencies: 0.021702

      1481000 -- [-985.002] (-969.624) [...14 remote chains...] -- 2:44:19
      1482000 -- [-967.973] (-981.084) [...14 remote chains...] -- 2:44:12
      1483000 -- [-971.686] (-988.997) [...14 remote chains...] -- 2:44:05
      1484000 -- [-982.915] (-975.663) [...14 remote chains...] -- 2:44:17
      1485000 -- [-978.485] (-969.437) [...14 remote chains...] -- 2:44:10

      Average standard deviation of split frequencies: 0.021911

      1486000 -- [-992.079] (-978.177) [...14 remote chains...] -- 2:44:22
      1487000 -- [-966.731] (-982.111) [...14 remote chains...] -- 2:44:15
      1488000 -- [-979.634] (-975.159) [...14 remote chains...] -- 2:44:08
      1489000 -- [-963.296] (-986.129) [...14 remote chains...] -- 2:44:21
      1490000 -- [-964.921] (-985.404) [...14 remote chains...] -- 2:44:14

      Average standard deviation of split frequencies: 0.022101

      1491000 -- [-970.984] (-979.694) [...14 remote chains...] -- 2:44:07
      1492000 -- [-972.994] (-971.323) [...14 remote chains...] -- 2:44:19
      1493000 -- [-973.543] (-981.252) [...14 remote chains...] -- 2:44:12
      1494000 -- [-971.648] (-989.213) [...14 remote chains...] -- 2:44:05
      1495000 -- [-969.344] (-981.771) [...14 remote chains...] -- 2:44:17

      Average standard deviation of split frequencies: 0.021902

      1496000 -- [-973.009] (-977.949) [...14 remote chains...] -- 2:44:10
      1497000 -- [-981.045] (-971.919) [...14 remote chains...] -- 2:44:22
      1498000 -- [-985.716] (-972.995) [...14 remote chains...] -- 2:44:15
      1499000 -- [-976.056] (-979.829) [...14 remote chains...] -- 2:44:08
      1500000 -- [-977.458] (-975.926) [...14 remote chains...] -- 2:44:21

      Average standard deviation of split frequencies: 0.021404

      1501000 -- [-970.543] (-979.727) [...14 remote chains...] -- 2:44:14
      1502000 -- [-969.198] (-978.838) [...14 remote chains...] -- 2:44:07
      1503000 -- [-978.046] (-981.568) [...14 remote chains...] -- 2:44:19
      1504000 -- [-974.893] (-967.467) [...14 remote chains...] -- 2:44:12
      1505000 -- [-973.141] (-971.252) [...14 remote chains...] -- 2:44:24

      Average standard deviation of split frequencies: 0.020442

      1506000 -- [-977.216] (-986.020) [...14 remote chains...] -- 2:44:17
      1507000 -- [-970.775] (-977.356) [...14 remote chains...] -- 2:44:10
      1508000 -- [-979.630] (-972.154) [...14 remote chains...] -- 2:44:22
      1509000 -- [-978.002] (-992.307) [...14 remote chains...] -- 2:44:15
      1510000 -- [-975.767] (-989.689) [...14 remote chains...] -- 2:44:08

      Average standard deviation of split frequencies: 0.019607

      1511000 -- [-969.696] (-976.370) [...14 remote chains...] -- 2:44:20
      1512000 -- [-974.970] (-975.626) [...14 remote chains...] -- 2:44:13
      1513000 -- [-976.674] (-975.910) [...14 remote chains...] -- 2:44:07
      1514000 -- [-981.621] (-976.446) [...14 remote chains...] -- 2:44:19
      1515000 -- [-978.509] (-980.084) [...14 remote chains...] -- 2:44:12

      Average standard deviation of split frequencies: 0.019262

      1516000 -- [-979.424] (-983.185) [...14 remote chains...] -- 2:44:05
      1517000 -- [-985.838] (-976.408) [...14 remote chains...] -- 2:44:17
      1518000 -- [-978.313] (-982.537) [...14 remote chains...] -- 2:44:10
      1519000 -- [-976.391] (-982.100) [...14 remote chains...] -- 2:44:22
      1520000 -- [-971.732] (-979.198) [...14 remote chains...] -- 2:44:15

      Average standard deviation of split frequencies: 0.019167

      1521000 -- [-978.232] (-974.473) [...14 remote chains...] -- 2:44:08
      1522000 -- [-967.687] (-983.079) [...14 remote chains...] -- 2:44:20
      1523000 -- [-982.818] (-984.512) [...14 remote chains...] -- 2:44:13
      1524000 -- [-968.717] (-983.380) [...14 remote chains...] -- 2:44:07
      1525000 -- [-971.384] (-988.246) [...14 remote chains...] -- 2:44:18

      Average standard deviation of split frequencies: 0.019113

      1526000 -- [-983.174] (-980.365) [...14 remote chains...] -- 2:44:12
      1527000 -- [-963.935] (-985.693) [...14 remote chains...] -- 2:44:05
      1528000 -- [-973.471] (-987.163) [...14 remote chains...] -- 2:44:17
      1529000 -- [-987.648] (-980.038) [...14 remote chains...] -- 2:44:10
      1530000 -- [-972.613] (-994.396) [...14 remote chains...] -- 2:44:03

      Average standard deviation of split frequencies: 0.019044

      1531000 -- [-994.405] (-983.716) [...14 remote chains...] -- 2:44:15
      1532000 -- [-981.581] (-991.247) [...14 remote chains...] -- 2:44:08
      1533000 -- [-972.711] (-974.092) [...14 remote chains...] -- 2:44:01
      1534000 -- [-979.623] (-980.763) [...14 remote chains...] -- 2:44:13
      1535000 -- [-982.611] (-984.455) [...14 remote chains...] -- 2:44:06

      Average standard deviation of split frequencies: 0.018800

      1536000 -- [-984.683] (-976.504) [...14 remote chains...] -- 2:44:00
      1537000 -- [-986.467] (-977.633) [...14 remote chains...] -- 2:44:11
      1538000 -- [-985.938] (-979.781) [...14 remote chains...] -- 2:44:05
      1539000 -- [-981.176] (-975.451) [...14 remote chains...] -- 2:43:58
      1540000 -- [-980.162] (-977.164) [...14 remote chains...] -- 2:44:10

      Average standard deviation of split frequencies: 0.018575

      1541000 -- [-987.096] (-989.411) [...14 remote chains...] -- 2:44:03
      1542000 -- [-987.131] (-983.463) [...14 remote chains...] -- 2:44:15
      1543000 -- [-977.505] (-990.287) [...14 remote chains...] -- 2:44:08
      1544000 -- [-982.726] (-984.712) [...14 remote chains...] -- 2:44:01
      1545000 -- [-984.151] (-980.916) [...14 remote chains...] -- 2:44:13

      Average standard deviation of split frequencies: 0.019262

      1546000 -- [-987.073] (-977.238) [...14 remote chains...] -- 2:44:06
      1547000 -- [-980.684] (-975.200) [...14 remote chains...] -- 2:43:59
      1548000 -- [-989.641] (-986.242) [...14 remote chains...] -- 2:44:11
      1549000 -- [-978.973] (-986.750) [...14 remote chains...] -- 2:44:04
      1550000 -- [-975.279] (-976.232) [...14 remote chains...] -- 2:43:58

      Average standard deviation of split frequencies: 0.019221

      1551000 -- [-971.780] (-978.361) [...14 remote chains...] -- 2:44:09
      1552000 -- [-973.578] (-997.808) [...14 remote chains...] -- 2:44:03
      1553000 -- [-980.635] (-981.288) [...14 remote chains...] -- 2:44:14
      1554000 -- [-977.519] (-969.628) [...14 remote chains...] -- 2:44:08
      1555000 -- [-967.675] (-976.003) [...14 remote chains...] -- 2:44:01

      Average standard deviation of split frequencies: 0.018841

      1556000 -- [-976.974] (-970.604) [...14 remote chains...] -- 2:44:13
      1557000 -- [-972.087] (-985.430) [...14 remote chains...] -- 2:44:06
      1558000 -- [-973.627] (-974.617) [...14 remote chains...] -- 2:43:59
      1559000 -- [-971.470] (-975.172) [...14 remote chains...] -- 2:44:11
      1560000 -- (-982.664) (-986.340) [...14 remote chains...] -- 2:44:04

      Average standard deviation of split frequencies: 0.018663

      1561000 -- [-982.524] (-992.424) [...14 remote chains...] -- 2:43:57
      1562000 -- [-982.398] (-978.991) [...14 remote chains...] -- 2:44:09
      1563000 -- [-979.326] (-983.780) [...14 remote chains...] -- 2:44:02
      1564000 -- [-982.687] (-971.525) [...14 remote chains...] -- 2:43:56
      1565000 -- [-974.177] (-977.829) [...14 remote chains...] -- 2:44:07

      Average standard deviation of split frequencies: 0.018540

      1566000 -- [-979.585] (-983.326) [...14 remote chains...] -- 2:44:01
      1567000 -- [-983.379] (-991.752) [...14 remote chains...] -- 2:44:12
      1568000 -- [-975.513] (-977.194) [...14 remote chains...] -- 2:44:06
      1569000 -- [-981.667] (-975.194) [...14 remote chains...] -- 2:43:59
      1570000 -- [-977.892] (-979.934) [...14 remote chains...] -- 2:44:10

      Average standard deviation of split frequencies: 0.018703

      1571000 -- [-976.945] (-976.359) [...14 remote chains...] -- 2:44:04
      1572000 -- [-976.605] (-979.522) [...14 remote chains...] -- 2:43:57
      1573000 -- [-974.979] (-979.487) [...14 remote chains...] -- 2:44:09
      1574000 -- [-966.448] (-985.426) [...14 remote chains...] -- 2:44:02
      1575000 -- [-980.740] (-992.525) [...14 remote chains...] -- 2:43:55

      Average standard deviation of split frequencies: 0.018867

      1576000 -- [-975.096] (-987.693) [...14 remote chains...] -- 2:44:07
      1577000 -- [-977.311] (-974.180) [...14 remote chains...] -- 2:44:00
      1578000 -- [-988.557] (-979.154) [...14 remote chains...] -- 2:44:12
      1579000 -- [-983.115] (-982.359) [...14 remote chains...] -- 2:44:05
      1580000 -- [-982.576] (-974.674) [...14 remote chains...] -- 2:43:59

      Average standard deviation of split frequencies: 0.019196

      1581000 -- [-982.679] (-978.479) [...14 remote chains...] -- 2:44:10
      1582000 -- [-976.919] (-979.212) [...14 remote chains...] -- 2:44:03
      1583000 -- [-970.445] (-991.368) [...14 remote chains...] -- 2:43:57
      1584000 -- [-970.977] (-982.828) [...14 remote chains...] -- 2:44:08
      1585000 -- [-970.625] (-980.566) [...14 remote chains...] -- 2:44:02

      Average standard deviation of split frequencies: 0.019492

      1586000 -- [-977.016] (-973.582) [...14 remote chains...] -- 2:43:55
      1587000 -- [-978.942] (-972.424) [...14 remote chains...] -- 2:44:06
      1588000 -- [-997.741] (-987.237) [...14 remote chains...] -- 2:44:00
      1589000 -- (-994.467) (-969.458) [...14 remote chains...] -- 2:43:53
      1590000 -- [-983.701] (-976.150) [...14 remote chains...] -- 2:44:05

      Average standard deviation of split frequencies: 0.019580

      1591000 -- (-1001.139) (-985.275) [...14 remote chains...] -- 2:43:58
      1592000 -- (-983.666) (-994.744) [...14 remote chains...] -- 2:44:10
      1593000 -- (-981.287) (-981.548) [...14 remote chains...] -- 2:44:03
      1594000 -- (-984.210) (-985.315) [...14 remote chains...] -- 2:43:56
      1595000 -- (-967.894) (-992.352) [...14 remote chains...] -- 2:44:08

      Average standard deviation of split frequencies: 0.020053

      1596000 -- (-974.770) (-981.143) [...14 remote chains...] -- 2:44:01
      1597000 -- (-984.127) (-982.396) [...14 remote chains...] -- 2:43:55
      1598000 -- (-981.538) (-985.912) [...14 remote chains...] -- 2:44:06
      1599000 -- (-981.868) (-992.594) [...14 remote chains...] -- 2:43:59
      1600000 -- (-971.361) (-979.572) [...14 remote chains...] -- 2:43:53

      Average standard deviation of split frequencies: 0.020170

      1601000 -- (-994.370) (-994.604) [...14 remote chains...] -- 2:44:04
      1602000 -- (-975.474) (-971.947) [...14 remote chains...] -- 2:43:58
      1603000 -- (-983.608) (-977.189) [...14 remote chains...] -- 2:43:51
      1604000 -- (-992.448) (-980.399) [...14 remote chains...] -- 2:44:03
      1605000 -- (-978.912) (-972.715) [...14 remote chains...] -- 2:43:56

      Average standard deviation of split frequencies: 0.020357

      1606000 -- (-988.567) (-978.020) [...14 remote chains...] -- 2:43:50
      1607000 -- (-990.674) (-982.795) [...14 remote chains...] -- 2:44:01
      1608000 -- (-975.736) (-979.517) [...14 remote chains...] -- 2:43:54
      1609000 -- (-975.905) (-984.832) [...14 remote chains...] -- 2:43:48
      1610000 -- (-987.793) (-995.569) [...14 remote chains...] -- 2:43:59

      Average standard deviation of split frequencies: 0.020531

      1611000 -- (-998.249) (-983.502) [...14 remote chains...] -- 2:43:53
      1612000 -- (-983.325) (-981.437) [...14 remote chains...] -- 2:44:04
      1613000 -- (-976.878) (-984.715) [...14 remote chains...] -- 2:43:57
      1614000 -- (-971.293) (-987.194) [...14 remote chains...] -- 2:43:51
      1615000 -- (-977.539) (-981.835) [...14 remote chains...] -- 2:44:02

      Average standard deviation of split frequencies: 0.020299

      1616000 -- (-981.846) (-985.815) [...14 remote chains...] -- 2:43:56
      1617000 -- (-987.128) (-976.093) [...14 remote chains...] -- 2:43:49
      1618000 -- (-979.865) (-979.934) [...14 remote chains...] -- 2:44:00
      1619000 -- (-971.109) (-988.324) [...14 remote chains...] -- 2:43:54
      1620000 -- (-989.493) (-975.258) [...14 remote chains...] -- 2:43:47

      Average standard deviation of split frequencies: 0.020327

      1621000 -- (-980.740) (-979.916) [...14 remote chains...] -- 2:43:58
      1622000 -- (-984.012) (-984.719) [...14 remote chains...] -- 2:43:52
      1623000 -- (-975.546) (-974.273) [...14 remote chains...] -- 2:43:46
      1624000 -- (-993.470) (-999.297) [...14 remote chains...] -- 2:43:57
      1625000 -- (-980.755) (-987.491) [...14 remote chains...] -- 2:43:50

      Average standard deviation of split frequencies: 0.020722

      1626000 -- (-984.456) (-993.059) [...14 remote chains...] -- 2:44:01
      1627000 -- (-971.184) (-984.766) [...14 remote chains...] -- 2:43:55
      1628000 -- (-977.213) (-979.753) [...14 remote chains...] -- 2:43:49
      1629000 -- (-974.234) (-988.538) [...14 remote chains...] -- 2:44:00
      1630000 -- (-979.184) (-979.353) [...14 remote chains...] -- 2:43:53

      Average standard deviation of split frequencies: 0.020473

      1631000 -- (-987.859) (-971.129) [...14 remote chains...] -- 2:43:47
      1632000 -- (-974.923) (-986.819) [...14 remote chains...] -- 2:43:58
      1633000 -- (-979.060) (-988.408) [...14 remote chains...] -- 2:43:52
      1634000 -- (-972.658) (-997.471) [...14 remote chains...] -- 2:43:45
      1635000 -- (-965.137) (-995.515) [...14 remote chains...] -- 2:43:56

      Average standard deviation of split frequencies: 0.020534

      1636000 -- (-976.688) (-1004.225) [...14 remote chains...] -- 2:43:50
      1637000 -- (-980.813) (-984.094) [...14 remote chains...] -- 2:43:43
      1638000 -- (-982.632) (-983.002) [...14 remote chains...] -- 2:43:54
      1639000 -- (-978.365) (-978.868) [...14 remote chains...] -- 2:43:48
      1640000 -- (-988.861) (-981.708) [...14 remote chains...] -- 2:43:42

      Average standard deviation of split frequencies: 0.020833

      1641000 -- (-980.711) (-970.066) [...14 remote chains...] -- 2:43:53
      1642000 -- (-975.551) (-969.491) [...14 remote chains...] -- 2:43:46
      1643000 -- (-975.436) (-990.098) [...14 remote chains...] -- 2:43:57
      1644000 -- (-989.891) (-1000.105) [...14 remote chains...] -- 2:43:51
      1645000 -- (-975.857) (-997.489) [...14 remote chains...] -- 2:43:45

      Average standard deviation of split frequencies: 0.020758

      1646000 -- (-989.885) (-993.853) [...14 remote chains...] -- 2:43:56
      1647000 -- (-990.137) (-982.354) [...14 remote chains...] -- 2:43:49
      1648000 -- (-997.009) (-984.273) [...14 remote chains...] -- 2:43:43
      1649000 -- (-990.742) (-971.590) [...14 remote chains...] -- 2:43:54
      1650000 -- (-985.661) (-974.115) [...14 remote chains...] -- 2:43:48

      Average standard deviation of split frequencies: 0.020761

      1651000 -- (-977.968) (-978.873) [...14 remote chains...] -- 2:43:41
      1652000 -- (-982.002) (-975.777) [...14 remote chains...] -- 2:43:52
      1653000 -- (-985.566) (-976.113) [...14 remote chains...] -- 2:43:46
      1654000 -- (-986.930) (-971.062) [...14 remote chains...] -- 2:43:39
      1655000 -- (-982.156) (-977.524) [...14 remote chains...] -- 2:43:50

      Average standard deviation of split frequencies: 0.019942

      1656000 -- (-985.546) (-970.739) [...14 remote chains...] -- 2:43:44
      1657000 -- (-974.760) (-989.056) [...14 remote chains...] -- 2:43:38
      1658000 -- (-979.119) (-975.370) [...14 remote chains...] -- 2:43:49
      1659000 -- (-993.552) (-979.426) [...14 remote chains...] -- 2:43:42
      1660000 -- (-970.610) (-986.640) [...14 remote chains...] -- 2:43:36

      Average standard deviation of split frequencies: 0.019658

      1661000 -- (-980.959) (-986.795) [...14 remote chains...] -- 2:43:47
      1662000 -- (-980.072) (-984.931) [...14 remote chains...] -- 2:43:41
      1663000 -- (-981.732) (-986.865) [...14 remote chains...] -- 2:43:51
      1664000 -- (-982.304) (-975.898) [...14 remote chains...] -- 2:43:45
      1665000 -- (-987.503) (-988.202) [...14 remote chains...] -- 2:43:39

      Average standard deviation of split frequencies: 0.019511

      1666000 -- (-983.443) (-984.198) [...14 remote chains...] -- 2:43:50
      1667000 -- (-986.547) (-973.259) [...14 remote chains...] -- 2:43:43
      1668000 -- (-972.657) (-976.949) [...14 remote chains...] -- 2:43:37
      1669000 -- (-975.929) (-985.487) [...14 remote chains...] -- 2:43:48
      1670000 -- (-992.690) (-990.548) [...14 remote chains...] -- 2:43:42

      Average standard deviation of split frequencies: 0.019288

      1671000 -- (-972.268) (-979.544) [...14 remote chains...] -- 2:43:35
      1672000 -- (-972.697) (-995.880) [...14 remote chains...] -- 2:43:46
      1673000 -- (-975.423) (-984.427) [...14 remote chains...] -- 2:43:40
      1674000 -- (-982.833) (-974.132) [...14 remote chains...] -- 2:43:34
      1675000 -- (-988.127) (-975.155) [...14 remote chains...] -- 2:43:44

      Average standard deviation of split frequencies: 0.019111

      1676000 -- (-967.005) (-980.057) [...14 remote chains...] -- 2:43:38
      1677000 -- (-987.314) (-970.303) [...14 remote chains...] -- 2:43:32
      1678000 -- (-974.225) (-970.164) [...14 remote chains...] -- 2:43:43
      1679000 -- (-977.551) (-974.054) [...14 remote chains...] -- 2:43:37
      1680000 -- (-986.024) (-976.711) [...14 remote chains...] -- 2:43:30

      Average standard deviation of split frequencies: 0.019372

      1681000 -- (-976.383) (-984.067) [...14 remote chains...] -- 2:43:41
      1682000 -- (-982.033) (-973.493) [...14 remote chains...] -- 2:43:35
      1683000 -- (-981.511) (-973.840) [...14 remote chains...] -- 2:43:45
      1684000 -- (-975.051) (-978.677) [...14 remote chains...] -- 2:43:39
      1685000 -- (-990.020) (-987.384) [...14 remote chains...] -- 2:43:33

      Average standard deviation of split frequencies: 0.019650

      1686000 -- (-992.708) (-989.554) [...14 remote chains...] -- 2:43:44
      1687000 -- (-991.496) (-978.924) [...14 remote chains...] -- 2:43:38
      1688000 -- (-981.121) (-984.227) [...14 remote chains...] -- 2:43:31
      1689000 -- (-975.265) (-989.106) [...14 remote chains...] -- 2:43:42
      1690000 -- (-988.971) (-982.147) [...14 remote chains...] -- 2:43:36

      Average standard deviation of split frequencies: 0.019261

      1691000 -- (-977.011) (-984.522) [...14 remote chains...] -- 2:43:30
      1692000 -- (-976.449) (-981.550) [...14 remote chains...] -- 2:43:40
      1693000 -- (-976.863) (-987.925) [...14 remote chains...] -- 2:43:34
      1694000 -- (-977.146) (-992.645) [...14 remote chains...] -- 2:43:28
      1695000 -- (-971.422) (-983.750) [...14 remote chains...] -- 2:43:39

      Average standard deviation of split frequencies: 0.019017

      1696000 -- (-976.892) (-992.724) [...14 remote chains...] -- 2:43:32
      1697000 -- (-975.303) (-983.437) [...14 remote chains...] -- 2:43:26
      1698000 -- (-973.085) (-985.344) [...14 remote chains...] -- 2:43:37
      1699000 -- (-982.616) (-982.647) [...14 remote chains...] -- 2:43:31
      1700000 -- (-982.319) (-986.141) [...14 remote chains...] -- 2:43:25

      Average standard deviation of split frequencies: 0.018646

      1701000 -- (-983.467) (-1005.119) [...14 remote chains...] -- 2:43:35
      1702000 -- (-991.954) (-990.861) [...14 remote chains...] -- 2:43:29
      1703000 -- (-980.678) (-982.612) [...14 remote chains...] -- 2:43:40
      1704000 -- (-974.125) (-985.996) [...14 remote chains...] -- 2:43:33
      1705000 -- (-975.797) (-978.708) [...14 remote chains...] -- 2:43:27

      Average standard deviation of split frequencies: 0.018009

      1706000 -- (-982.684) (-973.391) [...14 remote chains...] -- 2:43:38
      1707000 -- (-968.855) (-978.667) [...14 remote chains...] -- 2:43:32
      1708000 -- (-976.355) (-984.284) [...14 remote chains...] -- 2:43:26
      1709000 -- (-974.155) (-981.947) [...14 remote chains...] -- 2:43:36
      1710000 -- (-978.709) (-975.631) [...14 remote chains...] -- 2:43:30

      Average standard deviation of split frequencies: 0.017348

      1711000 -- (-979.194) (-973.157) [...14 remote chains...] -- 2:43:24
      1712000 -- (-991.402) (-981.970) [...14 remote chains...] -- 2:43:34
      1713000 -- (-986.088) (-998.903) [...14 remote chains...] -- 2:43:28
      1714000 -- (-987.378) (-986.933) [...14 remote chains...] -- 2:43:39
      1715000 -- (-1001.874) (-983.068) [...14 remote chains...] -- 2:43:33

      Average standard deviation of split frequencies: 0.016704

      1716000 -- (-980.821) (-974.614) [...14 remote chains...] -- 2:43:27
      1717000 -- (-997.528) (-984.641) [...14 remote chains...] -- 2:43:37
      1718000 -- [-975.349] (-970.105) [...14 remote chains...] -- 2:43:31
      1719000 -- [-984.379] (-977.364) [...14 remote chains...] -- 2:43:25
      1720000 -- [-980.547] (-984.797) [...14 remote chains...] -- 2:43:35

      Average standard deviation of split frequencies: 0.016235

      1721000 -- [-975.318] (-970.708) [...14 remote chains...] -- 2:43:29
      1722000 -- [-969.356] (-992.731) [...14 remote chains...] -- 2:43:23
      1723000 -- [-979.824] (-971.275) [...14 remote chains...] -- 2:43:34
      1724000 -- [-977.110] (-975.059) [...14 remote chains...] -- 2:43:28
      1725000 -- [-991.251] (-981.835) [...14 remote chains...] -- 2:43:38

      Average standard deviation of split frequencies: 0.015861

      1726000 -- [-977.166] (-986.973) [...14 remote chains...] -- 2:43:32
      1727000 -- [-986.471] (-974.938) [...14 remote chains...] -- 2:43:26
      1728000 -- [-974.198] (-983.374) [...14 remote chains...] -- 2:43:36
      1729000 -- [-973.559] (-976.455) [...14 remote chains...] -- 2:43:30
      1730000 -- [-971.807] (-988.139) [...14 remote chains...] -- 2:43:24

      Average standard deviation of split frequencies: 0.015852

      1731000 -- [-982.451] (-993.911) [...14 remote chains...] -- 2:43:34
      1732000 -- [-977.088] (-992.798) [...14 remote chains...] -- 2:43:28
      1733000 -- [-973.616] (-979.710) [...14 remote chains...] -- 2:43:22
      1734000 -- [-973.916] (-977.183) [...14 remote chains...] -- 2:43:33
      1735000 -- [-971.828] (-1000.601) [...14 remote chains...] -- 2:43:27

      Average standard deviation of split frequencies: 0.016332

      1736000 -- [-973.158] (-981.230) [...14 remote chains...] -- 2:43:21
      1737000 -- (-983.458) (-995.526) [...14 remote chains...] -- 2:43:31
      1738000 -- [-979.454] (-987.546) [...14 remote chains...] -- 2:43:25
      1739000 -- [-977.417] (-994.627) [...14 remote chains...] -- 2:43:19
      1740000 -- [-972.001] (-985.486) [...14 remote chains...] -- 2:43:29

      Average standard deviation of split frequencies: 0.016821

      1741000 -- [-976.935] (-971.677) [...14 remote chains...] -- 2:43:23
      1742000 -- [-967.914] (-983.270) [...14 remote chains...] -- 2:43:17
      1743000 -- [-973.632] (-985.780) [...14 remote chains...] -- 2:43:28
      1744000 -- [-967.471] (-974.910) [...14 remote chains...] -- 2:43:22
      1745000 -- [-977.862] (-981.475) [...14 remote chains...] -- 2:43:16

      Average standard deviation of split frequencies: 0.016841

      1746000 -- [-979.613] (-974.771) [...14 remote chains...] -- 2:43:26
      1747000 -- [-991.555] (-984.373) [...14 remote chains...] -- 2:43:20
      1748000 -- [-985.976] (-982.531) [...14 remote chains...] -- 2:43:30
      1749000 -- [-978.621] (-973.820) [...14 remote chains...] -- 2:43:24
      1750000 -- [-976.435] (-981.245) [...14 remote chains...] -- 2:43:18

      Average standard deviation of split frequencies: 0.016746

      1751000 -- [-987.720] (-988.746) [...14 remote chains...] -- 2:43:28
      1752000 -- [-967.098] (-982.232) [...14 remote chains...] -- 2:43:22
      1753000 -- [-971.408] (-980.311) [...14 remote chains...] -- 2:43:17
      1754000 -- [-977.855] (-974.350) [...14 remote chains...] -- 2:43:27
      1755000 -- [-980.312] (-983.349) [...14 remote chains...] -- 2:43:21

      Average standard deviation of split frequencies: 0.016609

      1756000 -- [-975.495] (-996.704) [...14 remote chains...] -- 2:43:15
      1757000 -- [-968.971] (-1001.624) [...14 remote chains...] -- 2:43:25
      1758000 -- [-966.556] (-988.663) [...14 remote chains...] -- 2:43:19
      1759000 -- [-983.846] (-992.051) [...14 remote chains...] -- 2:43:13
      1760000 -- [-966.505] (-987.135) [...14 remote chains...] -- 2:43:23

      Average standard deviation of split frequencies: 0.017282

      1761000 -- [-984.811] (-992.536) [...14 remote chains...] -- 2:43:17
      1762000 -- [-980.553] (-972.964) [...14 remote chains...] -- 2:43:27
      1763000 -- [-978.257] (-986.049) [...14 remote chains...] -- 2:43:22
      1764000 -- [-979.846] (-980.033) [...14 remote chains...] -- 2:43:16
      1765000 -- [-997.891] (-981.545) [...14 remote chains...] -- 2:43:26

      Average standard deviation of split frequencies: 0.017551

      1766000 -- [-980.269] (-983.916) [...14 remote chains...] -- 2:43:20
      1767000 -- [-976.568] (-980.565) [...14 remote chains...] -- 2:43:14
      1768000 -- [-985.754] (-974.270) [...14 remote chains...] -- 2:43:24
      1769000 -- [-977.234] (-977.516) [...14 remote chains...] -- 2:43:18
      1770000 -- [-975.118] (-978.457) [...14 remote chains...] -- 2:43:12

      Average standard deviation of split frequencies: 0.017932

      1771000 -- [-995.468] (-980.406) [...14 remote chains...] -- 2:43:22
      1772000 -- [-989.101] (-990.312) [...14 remote chains...] -- 2:43:16
      1773000 -- [-990.453] (-986.365) [...14 remote chains...] -- 2:43:11
      1774000 -- [-977.873] (-977.405) [...14 remote chains...] -- 2:43:21
      1775000 -- [-966.930] (-972.668) [...14 remote chains...] -- 2:43:15

      Average standard deviation of split frequencies: 0.017665

      1776000 -- [-988.257] (-982.211) [...14 remote chains...] -- 2:43:25
      1777000 -- [-977.568] (-984.282) [...14 remote chains...] -- 2:43:19
      1778000 -- [-980.069] (-980.401) [...14 remote chains...] -- 2:43:13
      1779000 -- [-970.342] (-980.255) [...14 remote chains...] -- 2:43:23
      1780000 -- [-978.292] (-988.570) [...14 remote chains...] -- 2:43:17

      Average standard deviation of split frequencies: 0.017694

      1781000 -- [-978.296] (-997.699) [...14 remote chains...] -- 2:43:11
      1782000 -- [-971.894] (-974.739) [...14 remote chains...] -- 2:43:21
      1783000 -- [-968.544] (-986.295) [...14 remote chains...] -- 2:43:16
      1784000 -- [-970.182] (-980.239) [...14 remote chains...] -- 2:43:10
      1785000 -- [-977.856] (-976.424) [...14 remote chains...] -- 2:43:20

      Average standard deviation of split frequencies: 0.017341

      1786000 -- [-986.568] (-978.078) [...14 remote chains...] -- 2:43:14
      1787000 -- [-976.560] (-976.758) [...14 remote chains...] -- 2:43:08
      1788000 -- [-979.943] (-980.158) [...14 remote chains...] -- 2:43:18
      1789000 -- [-980.810] (-983.305) [...14 remote chains...] -- 2:43:12
      1790000 -- [-969.754] (-1010.484) [...14 remote chains...] -- 2:43:06

      Average standard deviation of split frequencies: 0.017313

      1791000 -- [-967.495] (-973.920) [...14 remote chains...] -- 2:43:16
      1792000 -- [-966.866] (-983.609) [...14 remote chains...] -- 2:43:10
      1793000 -- [-971.196] (-996.666) [...14 remote chains...] -- 2:43:05
      1794000 -- [-972.133] (-981.670) [...14 remote chains...] -- 2:43:15
      1795000 -- [-972.539] (-968.074) [...14 remote chains...] -- 2:43:09

      Average standard deviation of split frequencies: 0.017186

      1796000 -- [-972.036] (-980.345) [...14 remote chains...] -- 2:43:03
      1797000 -- [-979.841] (-978.483) [...14 remote chains...] -- 2:43:13
      1798000 -- [-970.009] (-980.721) [...14 remote chains...] -- 2:43:07
      1799000 -- [-975.710] (-982.842) [...14 remote chains...] -- 2:43:17
      1800000 -- [-969.409] (-975.981) [...14 remote chains...] -- 2:43:11

      Average standard deviation of split frequencies: 0.017001

      1801000 -- (-976.724) [-976.169] [...14 remote chains...] -- 2:43:05
      1802000 -- (-973.623) [-970.632] [...14 remote chains...] -- 2:43:15
      1803000 -- (-965.666) [-984.747] [...14 remote chains...] -- 2:43:09
      1804000 -- (-973.347) [-974.172] [...14 remote chains...] -- 2:43:04
      1805000 -- (-980.049) [-968.116] [...14 remote chains...] -- 2:43:14

      Average standard deviation of split frequencies: 0.016927

      1806000 -- (-981.859) [-967.172] [...14 remote chains...] -- 2:43:08
      1807000 -- (-973.345) [-975.766] [...14 remote chains...] -- 2:43:02
      1808000 -- (-974.971) [-975.716] [...14 remote chains...] -- 2:43:12
      1809000 -- (-979.497) [-983.136] [...14 remote chains...] -- 2:43:06
      1810000 -- (-995.380) [-978.802] [...14 remote chains...] -- 2:43:00

      Average standard deviation of split frequencies: 0.016717

      1811000 -- (-975.007) [-975.892] [...14 remote chains...] -- 2:43:10
      1812000 -- (-974.569) [-975.539] [...14 remote chains...] -- 2:43:04
      1813000 -- (-977.513) [-986.189] [...14 remote chains...] -- 2:43:14
      1814000 -- (-992.712) [-984.390] [...14 remote chains...] -- 2:43:08
      1815000 -- (-986.463) [-971.160] [...14 remote chains...] -- 2:43:03

      Average standard deviation of split frequencies: 0.016872

      1816000 -- (-991.943) [-973.452] [...14 remote chains...] -- 2:43:13
      1817000 -- (-976.222) [-965.559] [...14 remote chains...] -- 2:43:07
      1818000 -- (-971.038) [-978.603] [...14 remote chains...] -- 2:43:01
      1819000 -- (-992.742) [-979.070] [...14 remote chains...] -- 2:43:11
      1820000 -- (-980.331) [-970.855] [...14 remote chains...] -- 2:43:05

      Average standard deviation of split frequencies: 0.017064

      1821000 -- (-972.784) [-971.122] [...14 remote chains...] -- 2:42:59
      1822000 -- (-970.469) [-979.070] [...14 remote chains...] -- 2:43:09
      1823000 -- (-971.317) [-976.125] [...14 remote chains...] -- 2:43:03
      1824000 -- (-991.866) [-978.385] [...14 remote chains...] -- 2:42:58
      1825000 -- (-976.162) [-968.670] [...14 remote chains...] -- 2:43:07

      Average standard deviation of split frequencies: 0.016692

      1826000 -- (-971.943) [-976.331] [...14 remote chains...] -- 2:43:02
      1827000 -- (-999.592) [-976.148] [...14 remote chains...] -- 2:42:56
      1828000 -- (-984.156) [-981.379] [...14 remote chains...] -- 2:43:06
      1829000 -- (-991.635) [-972.032] [...14 remote chains...] -- 2:43:00
      1830000 -- (-981.889) [-978.799] [...14 remote chains...] -- 2:42:54

      Average standard deviation of split frequencies: 0.016660

      1831000 -- (-977.529) [-969.454] [...14 remote chains...] -- 2:43:04
      1832000 -- (-986.977) [-972.865] [...14 remote chains...] -- 2:42:58
      1833000 -- (-978.561) [-980.545] [...14 remote chains...] -- 2:43:08
      1834000 -- (-983.809) [-983.498] [...14 remote chains...] -- 2:43:02
      1835000 -- (-984.522) [-979.907] [...14 remote chains...] -- 2:42:57

      Average standard deviation of split frequencies: 0.016488

      1836000 -- (-972.563) [-991.141] [...14 remote chains...] -- 2:43:06
      1837000 -- (-979.739) [-972.590] [...14 remote chains...] -- 2:43:01
      1838000 -- (-974.037) [-972.993] [...14 remote chains...] -- 2:42:55
      1839000 -- (-975.879) [-964.327] [...14 remote chains...] -- 2:43:05
      1840000 -- (-969.552) [-982.667] [...14 remote chains...] -- 2:42:59

      Average standard deviation of split frequencies: 0.016498

      1841000 -- (-1004.967) [-988.219] [...14 remote chains...] -- 2:42:53
      1842000 -- (-984.014) [-977.751] [...14 remote chains...] -- 2:43:03
      1843000 -- (-980.230) [-976.816] [...14 remote chains...] -- 2:42:57
      1844000 -- (-968.911) [-977.731] [...14 remote chains...] -- 2:42:52
      1845000 -- (-979.752) [-979.510] [...14 remote chains...] -- 2:43:01

      Average standard deviation of split frequencies: 0.016116

      1846000 -- (-985.780) [-976.660] [...14 remote chains...] -- 2:42:56
      1847000 -- (-972.851) [-982.813] [...14 remote chains...] -- 2:43:05
      1848000 -- (-975.933) [-972.161] [...14 remote chains...] -- 2:43:00
      1849000 -- (-982.096) [-976.306] [...14 remote chains...] -- 2:42:54
      1850000 -- (-968.544) [-970.487] [...14 remote chains...] -- 2:43:04

      Average standard deviation of split frequencies: 0.015744

      1851000 -- (-980.252) [-985.280] [...14 remote chains...] -- 2:42:58
      1852000 -- (-986.130) [-971.251] [...14 remote chains...] -- 2:42:52
      1853000 -- (-975.640) [-974.237] [...14 remote chains...] -- 2:43:02
      1854000 -- (-986.269) [-981.743] [...14 remote chains...] -- 2:42:56
      1855000 -- (-983.329) [-966.093] [...14 remote chains...] -- 2:42:51

      Average standard deviation of split frequencies: 0.015219

      1856000 -- (-967.002) [-977.212] [...14 remote chains...] -- 2:43:00
      1857000 -- (-975.093) [-965.907] [...14 remote chains...] -- 2:42:55
      1858000 -- (-989.321) [-985.755] [...14 remote chains...] -- 2:42:49
      1859000 -- (-987.830) [-967.432] [...14 remote chains...] -- 2:42:58
      1860000 -- (-970.921) [-971.058] [...14 remote chains...] -- 2:42:53

      Average standard deviation of split frequencies: 0.015108

      1861000 -- (-988.284) [-970.932] [...14 remote chains...] -- 2:43:02
      1862000 -- (-991.645) [-973.575] [...14 remote chains...] -- 2:42:57
      1863000 -- (-986.866) [-972.596] [...14 remote chains...] -- 2:42:51
      1864000 -- (-989.095) [-987.338] [...14 remote chains...] -- 2:43:01
      1865000 -- (-980.554) [-985.763] [...14 remote chains...] -- 2:42:55

      Average standard deviation of split frequencies: 0.015284

      1866000 -- (-976.725) [-983.507] [...14 remote chains...] -- 2:42:50
      1867000 -- (-974.594) [-975.513] [...14 remote chains...] -- 2:42:59
      1868000 -- (-976.751) [-985.445] [...14 remote chains...] -- 2:42:53
      1869000 -- (-973.095) [-970.669] [...14 remote chains...] -- 2:42:48
      1870000 -- (-987.710) [-966.515] [...14 remote chains...] -- 2:42:57

      Average standard deviation of split frequencies: 0.014829

      1871000 -- (-992.613) [-981.945] [...14 remote chains...] -- 2:42:52
      1872000 -- (-980.971) [-971.119] [...14 remote chains...] -- 2:42:46
      1873000 -- (-986.543) [-989.107] [...14 remote chains...] -- 2:42:56
      1874000 -- (-966.054) [-971.370] [...14 remote chains...] -- 2:42:50
      1875000 -- (-980.470) [-985.264] [...14 remote chains...] -- 2:42:45

      Average standard deviation of split frequencies: 0.014860

      1876000 -- (-984.124) [-972.842] [...14 remote chains...] -- 2:42:54
      1877000 -- (-976.674) [-985.067] [...14 remote chains...] -- 2:42:48
      1878000 -- (-969.904) [-978.164] [...14 remote chains...] -- 2:42:43
      1879000 -- (-985.446) [-980.212] [...14 remote chains...] -- 2:42:52
      1880000 -- (-990.859) [-974.549] [...14 remote chains...] -- 2:42:47

      Average standard deviation of split frequencies: 0.015002

      1881000 -- (-986.585) [-978.028] [...14 remote chains...] -- 2:42:56
      1882000 -- (-980.723) [-977.199] [...14 remote chains...] -- 2:42:51
      1883000 -- (-979.627) [-978.380] [...14 remote chains...] -- 2:42:45
      1884000 -- (-987.854) [-976.014] [...14 remote chains...] -- 2:42:54
      1885000 -- (-976.347) [-966.503] [...14 remote chains...] -- 2:42:49

      Average standard deviation of split frequencies: 0.015072

      1886000 -- (-978.441) [-968.783] [...14 remote chains...] -- 2:42:43
      1887000 -- (-976.310) [-974.725] [...14 remote chains...] -- 2:42:53
      1888000 -- (-987.283) [-981.250] [...14 remote chains...] -- 2:42:47
      1889000 -- (-978.003) [-974.337] [...14 remote chains...] -- 2:42:42
      1890000 -- (-976.469) [-977.207] [...14 remote chains...] -- 2:42:51

      Average standard deviation of split frequencies: 0.014981

      1891000 -- (-981.631) [-975.123] [...14 remote chains...] -- 2:42:46
      1892000 -- (-970.445) [-970.222] [...14 remote chains...] -- 2:42:55
      1893000 -- (-969.259) [-972.130] [...14 remote chains...] -- 2:42:49
      1894000 -- (-977.865) [-982.247] [...14 remote chains...] -- 2:42:44
      1895000 -- (-986.302) [-978.059] [...14 remote chains...] -- 2:42:53

      Average standard deviation of split frequencies: 0.015110

      1896000 -- (-979.488) [-981.334] [...14 remote chains...] -- 2:42:48
      1897000 -- (-997.336) [-977.165] [...14 remote chains...] -- 2:42:42
      1898000 -- (-985.470) [-972.556] [...14 remote chains...] -- 2:42:52
      1899000 -- (-976.635) [-974.429] [...14 remote chains...] -- 2:42:46
      1900000 -- (-981.512) [-972.138] [...14 remote chains...] -- 2:42:41

      Average standard deviation of split frequencies: 0.015167

      1901000 -- (-983.263) [-982.245] [...14 remote chains...] -- 2:42:50
      1902000 -- (-981.148) [-975.805] [...14 remote chains...] -- 2:42:44
      1903000 -- (-974.054) [-974.402] [...14 remote chains...] -- 2:42:39
      1904000 -- (-980.620) [-969.279] [...14 remote chains...] -- 2:42:48
      1905000 -- (-979.749) [-977.612] [...14 remote chains...] -- 2:42:43

      Average standard deviation of split frequencies: 0.015284

      1906000 -- (-988.008) [-991.584] [...14 remote chains...] -- 2:42:37
      1907000 -- (-993.794) [-977.057] [...14 remote chains...] -- 2:42:46
      1908000 -- (-974.681) [-977.201] [...14 remote chains...] -- 2:42:41
      1909000 -- (-979.042) [-987.343] [...14 remote chains...] -- 2:42:50
      1910000 -- (-977.562) [-969.877] [...14 remote chains...] -- 2:42:45

      Average standard deviation of split frequencies: 0.014522

      1911000 -- (-979.138) [-966.396] [...14 remote chains...] -- 2:42:39
      1912000 -- (-977.597) [-968.848] [...14 remote chains...] -- 2:42:49
      1913000 -- (-979.167) [-967.999] [...14 remote chains...] -- 2:42:43
      1914000 -- (-973.893) [-980.094] [...14 remote chains...] -- 2:42:38
      1915000 -- (-984.875) [-982.023] [...14 remote chains...] -- 2:42:47

      Average standard deviation of split frequencies: 0.014195

      1916000 -- (-983.053) [-967.992] [...14 remote chains...] -- 2:42:41
      1917000 -- (-980.301) [-978.246] [...14 remote chains...] -- 2:42:36
      1918000 -- (-991.321) [-972.170] [...14 remote chains...] -- 2:42:45
      1919000 -- (-996.461) [-971.208] [...14 remote chains...] -- 2:42:40
      1920000 -- (-1001.789) [-961.241] [...14 remote chains...] -- 2:42:34

      Average standard deviation of split frequencies: 0.013557

      1921000 -- (-989.554) [-969.814] [...14 remote chains...] -- 2:42:44
      1922000 -- (-987.985) [-973.002] [...14 remote chains...] -- 2:42:38
      1923000 -- (-981.591) [-982.416] [...14 remote chains...] -- 2:42:33
      1924000 -- (-984.516) (-984.385) [...14 remote chains...] -- 2:42:42
      1925000 -- (-981.898) (-990.644) [...14 remote chains...] -- 2:42:36

      Average standard deviation of split frequencies: 0.013143

      1926000 -- (-978.989) (-977.214) [...14 remote chains...] -- 2:42:31
      1927000 -- (-972.942) (-984.385) [...14 remote chains...] -- 2:42:40
      1928000 -- (-996.862) (-976.673) [...14 remote chains...] -- 2:42:35
      1929000 -- (-991.954) [-975.867] [...14 remote chains...] -- 2:42:44
      1930000 -- (-994.411) (-981.024) [...14 remote chains...] -- 2:42:39

      Average standard deviation of split frequencies: 0.013005

      1931000 -- (-984.842) (-974.891) [...14 remote chains...] -- 2:42:33
      1932000 -- (-992.210) (-979.276) [...14 remote chains...] -- 2:42:42
      1933000 -- (-976.361) (-979.512) [...14 remote chains...] -- 2:42:37
      1934000 -- (-995.098) (-1000.855) [...14 remote chains...] -- 2:42:31
      1935000 -- (-979.236) (-982.766) [...14 remote chains...] -- 2:42:41

      Average standard deviation of split frequencies: 0.013084

      1936000 -- (-976.299) (-988.691) [...14 remote chains...] -- 2:42:35
      1937000 -- (-968.597) (-974.830) [...14 remote chains...] -- 2:42:44
      1938000 -- (-977.049) (-972.297) [...14 remote chains...] -- 2:42:39
      1939000 -- (-989.509) (-986.314) [...14 remote chains...] -- 2:42:34
      1940000 -- (-981.355) (-977.398) [...14 remote chains...] -- 2:42:43

      Average standard deviation of split frequencies: 0.013370

      1941000 -- (-980.925) (-989.540) [...14 remote chains...] -- 2:42:37
      1942000 -- (-981.403) (-985.899) [...14 remote chains...] -- 2:42:32
      1943000 -- (-981.152) (-982.320) [...14 remote chains...] -- 2:42:41
      1944000 -- (-985.248) (-997.250) [...14 remote chains...] -- 2:42:36
      1945000 -- (-983.166) (-974.108) [...14 remote chains...] -- 2:42:30

      Average standard deviation of split frequencies: 0.013552

      1946000 -- (-989.726) (-985.399) [...14 remote chains...] -- 2:42:39
      1947000 -- (-993.974) (-979.980) [...14 remote chains...] -- 2:42:34
      1948000 -- (-980.474) (-974.568) [...14 remote chains...] -- 2:42:29
      1949000 -- (-975.646) (-977.776) [...14 remote chains...] -- 2:42:38
      1950000 -- (-985.112) (-974.277) [...14 remote chains...] -- 2:42:32

      Average standard deviation of split frequencies: 0.013765

      1951000 -- (-965.546) (-980.157) [...14 remote chains...] -- 2:42:41
      1952000 -- (-980.743) (-980.117) [...14 remote chains...] -- 2:42:36
      1953000 -- (-984.156) (-988.057) [...14 remote chains...] -- 2:42:31
      1954000 -- (-976.631) (-979.208) [...14 remote chains...] -- 2:42:40
      1955000 -- (-980.930) (-974.736) [...14 remote chains...] -- 2:42:34

      Average standard deviation of split frequencies: 0.013768

      1956000 -- (-979.399) (-978.640) [...14 remote chains...] -- 2:42:29
      1957000 -- (-991.100) (-996.263) [...14 remote chains...] -- 2:42:38
      1958000 -- (-982.429) (-991.090) [...14 remote chains...] -- 2:42:33
      1959000 -- (-973.920) (-978.969) [...14 remote chains...] -- 2:42:27
      1960000 -- (-994.188) (-970.292) [...14 remote chains...] -- 2:42:36

      Average standard deviation of split frequencies: 0.013944

      1961000 -- (-984.964) (-984.291) [...14 remote chains...] -- 2:42:31
      1962000 -- (-986.775) (-980.925) [...14 remote chains...] -- 2:42:26
      1963000 -- (-979.075) (-986.813) [...14 remote chains...] -- 2:42:35
      1964000 -- (-984.788) (-981.264) [...14 remote chains...] -- 2:42:29
      1965000 -- (-986.307) (-978.178) [...14 remote chains...] -- 2:42:24

      Average standard deviation of split frequencies: 0.014050

      1966000 -- (-989.602) (-979.786) [...14 remote chains...] -- 2:42:33
      1967000 -- (-985.335) (-967.616) [...14 remote chains...] -- 2:42:28
      1968000 -- (-977.874) (-978.933) [...14 remote chains...] -- 2:42:22
      1969000 -- (-993.638) (-976.501) [...14 remote chains...] -- 2:42:31
      1970000 -- (-999.739) (-979.633) [...14 remote chains...] -- 2:42:26

      Average standard deviation of split frequencies: 0.014350

      1971000 -- (-977.936) (-980.129) [...14 remote chains...] -- 2:42:35
      1972000 -- (-988.377) (-978.396) [...14 remote chains...] -- 2:42:30
      1973000 -- (-966.694) (-978.999) [...14 remote chains...] -- 2:42:24
      1974000 -- (-983.424) (-982.295) [...14 remote chains...] -- 2:42:33
      1975000 -- (-979.025) (-982.515) [...14 remote chains...] -- 2:42:28

      Average standard deviation of split frequencies: 0.014724

      1976000 -- (-990.319) (-971.406) [...14 remote chains...] -- 2:42:23
      1977000 -- (-988.847) (-979.547) [...14 remote chains...] -- 2:42:32
      1978000 -- (-991.928) (-975.891) [...14 remote chains...] -- 2:42:26
      1979000 -- (-980.051) (-975.558) [...14 remote chains...] -- 2:42:21
      1980000 -- (-984.035) (-977.186) [...14 remote chains...] -- 2:42:30

      Average standard deviation of split frequencies: 0.015296

      1981000 -- (-977.636) (-973.990) [...14 remote chains...] -- 2:42:25
      1982000 -- (-984.055) (-970.893) [...14 remote chains...] -- 2:42:19
      1983000 -- (-982.745) (-995.380) [...14 remote chains...] -- 2:42:28
      1984000 -- (-990.121) (-988.151) [...14 remote chains...] -- 2:42:23
      1985000 -- (-973.528) [-980.693] [...14 remote chains...] -- 2:42:32

      Average standard deviation of split frequencies: 0.015667

      1986000 -- (-986.159) (-977.814) [...14 remote chains...] -- 2:42:27
      1987000 -- (-978.037) (-978.811) [...14 remote chains...] -- 2:42:21
      1988000 -- (-989.892) (-973.266) [...14 remote chains...] -- 2:42:30
      1989000 -- (-974.797) (-983.316) [...14 remote chains...] -- 2:42:25
      1990000 -- (-979.952) (-981.843) [...14 remote chains...] -- 2:42:20

      Average standard deviation of split frequencies: 0.015814

      1991000 -- (-970.678) (-984.726) [...14 remote chains...] -- 2:42:28
      1992000 -- (-978.848) (-981.065) [...14 remote chains...] -- 2:42:23
      1993000 -- (-974.553) (-980.568) [...14 remote chains...] -- 2:42:18
      1994000 -- (-974.673) (-977.633) [...14 remote chains...] -- 2:42:27
      1995000 -- (-991.466) (-971.252) [...14 remote chains...] -- 2:42:22

      Average standard deviation of split frequencies: 0.016390

      1996000 -- (-978.081) (-977.538) [...14 remote chains...] -- 2:42:30
      1997000 -- (-983.066) (-980.688) [...14 remote chains...] -- 2:42:25
      1998000 -- (-978.939) (-983.159) [...14 remote chains...] -- 2:42:20
      1999000 -- (-978.676) (-975.197) [...14 remote chains...] -- 2:42:29
      2000000 -- (-979.258) (-979.119) [...14 remote chains...] -- 2:42:24

      Average standard deviation of split frequencies: 0.016422

      2001000 -- (-974.897) (-987.216) [...14 remote chains...] -- 2:42:18
      2002000 -- (-975.238) (-980.066) [...14 remote chains...] -- 2:42:27
      2003000 -- (-982.917) (-979.887) [...14 remote chains...] -- 2:42:22
      2004000 -- (-977.283) (-979.446) [...14 remote chains...] -- 2:42:17
      2005000 -- (-982.070) (-982.515) [...14 remote chains...] -- 2:42:25

      Average standard deviation of split frequencies: 0.016309

      2006000 -- (-983.315) (-984.599) [...14 remote chains...] -- 2:42:20
      2007000 -- (-980.923) (-984.174) [...14 remote chains...] -- 2:42:29
      2008000 -- (-981.302) (-986.801) [...14 remote chains...] -- 2:42:24
      2009000 -- (-982.128) (-981.158) [...14 remote chains...] -- 2:42:19
      2010000 -- (-990.496) (-988.827) [...14 remote chains...] -- 2:42:27

      Average standard deviation of split frequencies: 0.016769

      2011000 -- (-1000.696) (-982.321) [...14 remote chains...] -- 2:42:22
      2012000 -- (-988.982) (-979.949) [...14 remote chains...] -- 2:42:17
      2013000 -- (-988.783) (-981.204) [...14 remote chains...] -- 2:42:26
      2014000 -- (-998.588) (-988.121) [...14 remote chains...] -- 2:42:20
      2015000 -- (-993.928) (-982.211) [...14 remote chains...] -- 2:42:15

      Average standard deviation of split frequencies: 0.017174

      2016000 -- (-978.679) (-970.059) [...14 remote chains...] -- 2:42:24
      2017000 -- (-976.291) (-983.508) [...14 remote chains...] -- 2:42:19
      2018000 -- (-973.456) (-983.594) [...14 remote chains...] -- 2:42:14
      2019000 -- (-974.107) (-976.241) [...14 remote chains...] -- 2:42:22
      2020000 -- (-994.873) (-994.343) [...14 remote chains...] -- 2:42:17

      Average standard deviation of split frequencies: 0.017346

      2021000 -- (-990.157) (-976.912) [...14 remote chains...] -- 2:42:12
      2022000 -- (-990.562) (-986.156) [...14 remote chains...] -- 2:42:21
      2023000 -- (-985.003) (-983.240) [...14 remote chains...] -- 2:42:15
      2024000 -- (-980.092) (-980.693) [...14 remote chains...] -- 2:42:10
      2025000 -- (-982.062) (-973.425) [...14 remote chains...] -- 2:42:19

      Average standard deviation of split frequencies: 0.017487

      2026000 -- (-972.205) (-987.263) [...14 remote chains...] -- 2:42:14
      2027000 -- (-991.434) (-991.560) [...14 remote chains...] -- 2:42:22
      2028000 -- (-977.441) (-984.388) [...14 remote chains...] -- 2:42:17
      2029000 -- (-974.893) (-988.308) [...14 remote chains...] -- 2:42:12
      2030000 -- (-982.171) (-978.584) [...14 remote chains...] -- 2:42:21

      Average standard deviation of split frequencies: 0.017532

      2031000 -- (-973.621) (-973.067) [...14 remote chains...] -- 2:42:16
      2032000 -- (-983.841) (-981.304) [...14 remote chains...] -- 2:42:10
      2033000 -- (-995.954) (-983.403) [...14 remote chains...] -- 2:42:19
      2034000 -- (-974.972) (-987.813) [...14 remote chains...] -- 2:42:14
      2035000 -- (-988.427) (-977.386) [...14 remote chains...] -- 2:42:09

      Average standard deviation of split frequencies: 0.017899

      2036000 -- (-977.310) (-977.099) [...14 remote chains...] -- 2:42:17
      2037000 -- (-984.791) (-985.023) [...14 remote chains...] -- 2:42:12
      2038000 -- (-988.506) (-987.490) [...14 remote chains...] -- 2:42:07
      2039000 -- (-969.111) (-997.308) [...14 remote chains...] -- 2:42:16
      2040000 -- (-975.917) (-989.406) [...14 remote chains...] -- 2:42:11

      Average standard deviation of split frequencies: 0.018321

      2041000 -- (-976.430) (-979.879) [...14 remote chains...] -- 2:42:06
      2042000 -- (-981.643) (-975.688) [...14 remote chains...] -- 2:42:14
      2043000 -- (-993.429) (-987.958) [...14 remote chains...] -- 2:42:09
      2044000 -- (-984.613) (-995.144) [...14 remote chains...] -- 2:42:04
      2045000 -- (-976.133) (-986.007) [...14 remote chains...] -- 2:42:12

      Average standard deviation of split frequencies: 0.019090

      2046000 -- (-990.433) (-988.613) [...14 remote chains...] -- 2:42:07
      2047000 -- (-993.530) (-977.017) [...14 remote chains...] -- 2:42:16
      2048000 -- (-983.664) (-989.266) [...14 remote chains...] -- 2:42:11
      2049000 -- (-984.992) (-980.776) [...14 remote chains...] -- 2:42:06
      2050000 -- (-979.322) (-987.390) [...14 remote chains...] -- 2:42:14

      Average standard deviation of split frequencies: 0.019197

      2051000 -- (-970.964) (-979.874) [...14 remote chains...] -- 2:42:09
      2052000 -- (-972.403) (-989.340) [...14 remote chains...] -- 2:42:04
      2053000 -- (-977.413) (-985.149) [...14 remote chains...] -- 2:42:13
      2054000 -- (-979.156) (-983.002) [...14 remote chains...] -- 2:42:08
      2055000 -- (-985.850) (-982.822) [...14 remote chains...] -- 2:42:02

      Average standard deviation of split frequencies: 0.019297

      2056000 -- (-984.388) (-996.243) [...14 remote chains...] -- 2:42:11
      2057000 -- (-983.975) (-989.628) [...14 remote chains...] -- 2:42:06
      2058000 -- (-996.562) (-995.146) [...14 remote chains...] -- 2:42:01
      2059000 -- (-994.863) (-997.981) [...14 remote chains...] -- 2:42:09
      2060000 -- (-988.981) (-988.386) [...14 remote chains...] -- 2:42:04

      Average standard deviation of split frequencies: 0.019615

      2061000 -- (-983.200) (-976.142) [...14 remote chains...] -- 2:42:13
      2062000 -- (-991.403) (-983.050) [...14 remote chains...] -- 2:42:08
      2063000 -- (-975.573) (-989.687) [...14 remote chains...] -- 2:42:03
      2064000 -- (-996.946) (-978.500) [...14 remote chains...] -- 2:42:11
      2065000 -- (-976.598) (-975.337) [...14 remote chains...] -- 2:42:06

      Average standard deviation of split frequencies: 0.019863

      2066000 -- (-980.177) (-976.452) [...14 remote chains...] -- 2:42:01
      2067000 -- (-985.771) (-986.518) [...14 remote chains...] -- 2:42:09
      2068000 -- (-981.360) (-971.968) [...14 remote chains...] -- 2:42:04
      2069000 -- (-984.890) (-981.839) [...14 remote chains...] -- 2:41:59
      2070000 -- (-986.776) (-979.805) [...14 remote chains...] -- 2:42:08

      Average standard deviation of split frequencies: 0.019836

      2071000 -- (-978.666) (-962.313) [...14 remote chains...] -- 2:42:03
      2072000 -- (-980.541) (-984.849) [...14 remote chains...] -- 2:41:58
      2073000 -- (-987.354) (-983.986) [...14 remote chains...] -- 2:42:06
      2074000 -- (-994.583) (-976.411) [...14 remote chains...] -- 2:42:01
      2075000 -- (-985.419) (-1005.866) [...14 remote chains...] -- 2:42:10

      Average standard deviation of split frequencies: 0.019993

      2076000 -- (-976.205) (-991.832) [...14 remote chains...] -- 2:42:04
      2077000 -- (-986.254) (-990.057) [...14 remote chains...] -- 2:41:59
      2078000 -- (-976.494) (-984.318) [...14 remote chains...] -- 2:42:08
      2079000 -- (-985.185) (-983.037) [...14 remote chains...] -- 2:42:03
      2080000 -- (-990.929) (-972.374) [...14 remote chains...] -- 2:41:58

      Average standard deviation of split frequencies: 0.019864

      2081000 -- (-976.306) (-976.985) [...14 remote chains...] -- 2:42:06
      2082000 -- (-990.805) (-990.229) [...14 remote chains...] -- 2:42:01
      2083000 -- (-974.051) (-987.933) [...14 remote chains...] -- 2:41:56
      2084000 -- (-978.661) (-982.004) [...14 remote chains...] -- 2:42:05
      2085000 -- (-979.530) (-982.720) [...14 remote chains...] -- 2:42:00

      Average standard deviation of split frequencies: 0.019942

      2086000 -- (-981.430) (-979.634) [...14 remote chains...] -- 2:41:55
      2087000 -- (-976.815) (-981.970) [...14 remote chains...] -- 2:42:03
      2088000 -- (-976.881) (-982.947) [...14 remote chains...] -- 2:41:58
      2089000 -- (-990.576) (-987.847) [...14 remote chains...] -- 2:41:53
      2090000 -- (-978.943) (-994.909) [...14 remote chains...] -- 2:42:01

      Average standard deviation of split frequencies: 0.019497

      2091000 -- (-982.471) (-993.815) [...14 remote chains...] -- 2:41:56
      2092000 -- (-972.392) (-983.882) [...14 remote chains...] -- 2:41:51
      2093000 -- (-979.585) (-990.318) [...14 remote chains...] -- 2:42:00
      2094000 -- (-994.991) (-980.217) [...14 remote chains...] -- 2:41:55
      2095000 -- (-970.410) (-989.952) [...14 remote chains...] -- 2:42:03

      Average standard deviation of split frequencies: 0.019206

      2096000 -- (-970.063) (-993.430) [...14 remote chains...] -- 2:41:58
      2097000 -- (-986.105) (-982.054) [...14 remote chains...] -- 2:41:53
      2098000 -- [-974.656] (-994.553) [...14 remote chains...] -- 2:42:01
      2099000 -- [-972.206] (-982.581) [...14 remote chains...] -- 2:41:56
      2100000 -- [-978.439] (-994.753) [...14 remote chains...] -- 2:41:51

      Average standard deviation of split frequencies: 0.018888

      2101000 -- (-971.224) (-980.948) [...14 remote chains...] -- 2:42:00
      2102000 -- [-983.376] (-985.512) [...14 remote chains...] -- 2:41:55
      2103000 -- (-965.856) (-983.939) [...14 remote chains...] -- 2:41:50
      2104000 -- (-971.003) (-976.524) [...14 remote chains...] -- 2:41:58
      2105000 -- (-963.937) (-989.090) [...14 remote chains...] -- 2:41:53

      Average standard deviation of split frequencies: 0.019340

      2106000 -- (-973.624) (-979.948) [...14 remote chains...] -- 2:41:48
      2107000 -- (-970.171) (-989.510) [...14 remote chains...] -- 2:41:56
      2108000 -- (-973.694) (-975.475) [...14 remote chains...] -- 2:41:51
      2109000 -- (-982.646) (-969.049) [...14 remote chains...] -- 2:41:46
      2110000 -- (-983.974) (-977.518) [...14 remote chains...] -- 2:41:55

      Average standard deviation of split frequencies: 0.019574

      2111000 -- (-987.310) (-977.525) [...14 remote chains...] -- 2:41:50
      2112000 -- (-979.742) (-987.731) [...14 remote chains...] -- 2:41:58
      2113000 -- (-976.307) (-978.253) [...14 remote chains...] -- 2:41:53
      2114000 -- (-975.294) (-972.996) [...14 remote chains...] -- 2:41:48
      2115000 -- (-976.294) (-994.027) [...14 remote chains...] -- 2:41:56

      Average standard deviation of split frequencies: 0.019646

      2116000 -- (-977.069) (-973.071) [...14 remote chains...] -- 2:41:51
      2117000 -- (-980.751) (-975.697) [...14 remote chains...] -- 2:41:47
      2118000 -- (-986.067) (-988.530) [...14 remote chains...] -- 2:41:55
      2119000 -- (-981.488) (-980.003) [...14 remote chains...] -- 2:41:50
      2120000 -- (-976.320) (-977.994) [...14 remote chains...] -- 2:41:45

      Average standard deviation of split frequencies: 0.019578

      2121000 -- (-982.149) (-978.019) [...14 remote chains...] -- 2:41:53
      2122000 -- (-986.732) (-972.097) [...14 remote chains...] -- 2:41:48
      2123000 -- (-998.916) (-987.673) [...14 remote chains...] -- 2:41:43
      2124000 -- (-978.690) (-995.421) [...14 remote chains...] -- 2:41:51
      2125000 -- (-980.586) (-981.642) [...14 remote chains...] -- 2:41:47

      Average standard deviation of split frequencies: 0.019933

      2126000 -- (-976.030) (-973.801) [...14 remote chains...] -- 2:41:42
      2127000 -- (-980.362) (-970.395) [...14 remote chains...] -- 2:41:50
      2128000 -- (-976.604) (-975.499) [...14 remote chains...] -- 2:41:45
      2129000 -- (-997.606) (-979.984) [...14 remote chains...] -- 2:41:53
      2130000 -- (-978.921) (-979.409) [...14 remote chains...] -- 2:41:48

      Average standard deviation of split frequencies: 0.020134

      2131000 -- [-974.932] (-983.959) [...14 remote chains...] -- 2:41:43
      2132000 -- [-981.042] (-987.433) [...14 remote chains...] -- 2:41:51
      2133000 -- (-971.483) (-987.639) [...14 remote chains...] -- 2:41:47
      2134000 -- (-969.646) (-1000.389) [...14 remote chains...] -- 2:41:42
      2135000 -- [-972.626] (-970.485) [...14 remote chains...] -- 2:41:50

      Average standard deviation of split frequencies: 0.020335

      2136000 -- [-980.252] (-981.821) [...14 remote chains...] -- 2:41:45
      2137000 -- [-973.409] (-982.535) [...14 remote chains...] -- 2:41:40
      2138000 -- [-975.414] (-975.705) [...14 remote chains...] -- 2:41:48
      2139000 -- [-981.147] (-978.419) [...14 remote chains...] -- 2:41:43
      2140000 -- [-975.329] (-981.282) [...14 remote chains...] -- 2:41:38

      Average standard deviation of split frequencies: 0.020713

      2141000 -- [-974.873] (-997.117) [...14 remote chains...] -- 2:41:47
      2142000 -- [-976.875] (-991.461) [...14 remote chains...] -- 2:41:42
      2143000 -- (-977.996) (-984.521) [...14 remote chains...] -- 2:41:37
      2144000 -- (-975.640) (-983.799) [...14 remote chains...] -- 2:41:45
      2145000 -- [-972.043] (-978.334) [...14 remote chains...] -- 2:41:40

      Average standard deviation of split frequencies: 0.020730

      2146000 -- (-986.009) (-984.360) [...14 remote chains...] -- 2:41:48
      2147000 -- (-993.522) (-980.612) [...14 remote chains...] -- 2:41:43
      2148000 -- (-975.222) (-992.702) [...14 remote chains...] -- 2:41:38
      2149000 -- (-978.159) (-998.655) [...14 remote chains...] -- 2:41:47
      2150000 -- (-983.041) (-989.020) [...14 remote chains...] -- 2:41:42

      Average standard deviation of split frequencies: 0.020334

      2151000 -- [-979.279] (-980.152) [...14 remote chains...] -- 2:41:37
      2152000 -- (-976.808) (-995.876) [...14 remote chains...] -- 2:41:45
      2153000 -- (-974.680) (-979.834) [...14 remote chains...] -- 2:41:40
      2154000 -- (-985.217) (-985.416) [...14 remote chains...] -- 2:41:35
      2155000 -- (-989.906) (-980.803) [...14 remote chains...] -- 2:41:43

      Average standard deviation of split frequencies: 0.020363

      2156000 -- (-972.837) (-982.434) [...14 remote chains...] -- 2:41:38
      2157000 -- (-980.357) (-972.508) [...14 remote chains...] -- 2:41:34
      2158000 -- (-978.290) (-988.324) [...14 remote chains...] -- 2:41:42
      2159000 -- (-985.379) (-988.800) [...14 remote chains...] -- 2:41:37
      2160000 -- (-965.817) (-989.861) [...14 remote chains...] -- 2:41:32

      Average standard deviation of split frequencies: 0.020510

      2161000 -- (-977.830) (-990.304) [...14 remote chains...] -- 2:41:40
      2162000 -- (-996.559) (-987.786) [...14 remote chains...] -- 2:41:35
      2163000 -- (-980.760) (-980.884) [...14 remote chains...] -- 2:41:30
      2164000 -- (-975.136) (-989.634) [...14 remote chains...] -- 2:41:38
      2165000 -- (-968.972) (-981.484) [...14 remote chains...] -- 2:41:34

      Average standard deviation of split frequencies: 0.020232

      2166000 -- (-978.040) (-986.278) [...14 remote chains...] -- 2:41:42
      2167000 -- (-970.651) (-991.744) [...14 remote chains...] -- 2:41:37
      2168000 -- (-978.206) (-977.084) [...14 remote chains...] -- 2:41:32
      2169000 -- (-970.750) (-985.854) [...14 remote chains...] -- 2:41:40
      2170000 -- (-983.135) (-974.858) [...14 remote chains...] -- 2:41:35

      Average standard deviation of split frequencies: 0.020357

      2171000 -- (-988.158) (-980.729) [...14 remote chains...] -- 2:41:30
      2172000 -- (-982.684) (-985.477) [...14 remote chains...] -- 2:41:38
      2173000 -- (-979.831) (-979.382) [...14 remote chains...] -- 2:41:33
      2174000 -- (-980.481) (-994.342) [...14 remote chains...] -- 2:41:29
      2175000 -- (-989.468) (-986.217) [...14 remote chains...] -- 2:41:37

      Average standard deviation of split frequencies: 0.020369

      2176000 -- (-986.641) (-984.487) [...14 remote chains...] -- 2:41:32
      2177000 -- (-978.788) (-987.043) [...14 remote chains...] -- 2:41:27
      2178000 -- (-987.952) (-991.182) [...14 remote chains...] -- 2:41:35
      2179000 -- (-977.484) (-983.180) [...14 remote chains...] -- 2:41:30
      2180000 -- (-984.036) (-992.502) [...14 remote chains...] -- 2:41:38

      Average standard deviation of split frequencies: 0.020628

      2181000 -- (-977.684) (-995.982) [...14 remote chains...] -- 2:41:33
      2182000 -- (-980.590) (-992.407) [...14 remote chains...] -- 2:41:29
      2183000 -- (-986.223) (-989.623) [...14 remote chains...] -- 2:41:37
      2184000 -- (-979.784) (-983.121) [...14 remote chains...] -- 2:41:32
      2185000 -- (-980.517) (-978.433) [...14 remote chains...] -- 2:41:27

      Average standard deviation of split frequencies: 0.021052

      2186000 -- (-986.076) (-980.543) [...14 remote chains...] -- 2:41:35
      2187000 -- (-977.693) (-987.973) [...14 remote chains...] -- 2:41:30
      2188000 -- (-978.896) (-974.142) [...14 remote chains...] -- 2:41:25
      2189000 -- (-982.980) (-981.833) [...14 remote chains...] -- 2:41:33
      2190000 -- (-976.977) (-979.389) [...14 remote chains...] -- 2:41:29

      Average standard deviation of split frequencies: 0.021349

      2191000 -- (-993.392) (-983.905) [...14 remote chains...] -- 2:41:24
      2192000 -- (-995.562) (-980.751) [...14 remote chains...] -- 2:41:32
      2193000 -- (-983.817) (-980.563) [...14 remote chains...] -- 2:41:27
      2194000 -- (-978.424) (-972.521) [...14 remote chains...] -- 2:41:22
      2195000 -- (-975.296) (-985.886) [...14 remote chains...] -- 2:41:30

      Average standard deviation of split frequencies: 0.021778

      2196000 -- (-981.465) (-973.237) [...14 remote chains...] -- 2:41:25
      2197000 -- (-989.336) (-971.263) [...14 remote chains...] -- 2:41:21
      2198000 -- (-982.385) (-982.231) [...14 remote chains...] -- 2:41:28
      2199000 -- (-981.863) (-978.842) [...14 remote chains...] -- 2:41:24
      2200000 -- (-981.772) (-986.635) [...14 remote chains...] -- 2:41:32

      Average standard deviation of split frequencies: 0.022365

      2201000 -- (-975.303) (-977.908) [...14 remote chains...] -- 2:41:27
      2202000 -- (-979.306) (-983.554) [...14 remote chains...] -- 2:41:22
      2203000 -- (-975.047) (-981.476) [...14 remote chains...] -- 2:41:30
      2204000 -- (-973.032) (-981.476) [...14 remote chains...] -- 2:41:25
      2205000 -- (-975.491) (-993.199) [...14 remote chains...] -- 2:41:20

      Average standard deviation of split frequencies: 0.022871

      2206000 -- (-980.909) (-971.696) [...14 remote chains...] -- 2:41:28
      2207000 -- [-980.655] (-997.977) [...14 remote chains...] -- 2:41:24
      2208000 -- (-988.142) (-994.929) [...14 remote chains...] -- 2:41:19
      2209000 -- (-981.492) (-985.430) [...14 remote chains...] -- 2:41:27
      2210000 -- (-973.488) (-991.667) [...14 remote chains...] -- 2:41:22

      Average standard deviation of split frequencies: 0.023130

      2211000 -- [-974.831] (-1003.044) [...14 remote chains...] -- 2:41:17
      2212000 -- (-964.973) (-982.152) [...14 remote chains...] -- 2:41:25
      2213000 -- [-963.988] (-977.353) [...14 remote chains...] -- 2:41:20
      2214000 -- (-982.844) (-976.594) [...14 remote chains...] -- 2:41:16
      2215000 -- (-965.840) (-987.923) [...14 remote chains...] -- 2:41:23

      Average standard deviation of split frequencies: 0.023400

      2216000 -- (-980.696) (-988.768) [...14 remote chains...] -- 2:41:19
      2217000 -- (-978.104) (-985.970) [...14 remote chains...] -- 2:41:27
      2218000 -- (-974.443) (-978.295) [...14 remote chains...] -- 2:41:22
      2219000 -- (-983.981) (-987.519) [...14 remote chains...] -- 2:41:17
      2220000 -- (-976.512) (-990.556) [...14 remote chains...] -- 2:41:25

      Average standard deviation of split frequencies: 0.023489

      2221000 -- (-973.492) (-973.688) [...14 remote chains...] -- 2:41:20
      2222000 -- (-983.625) (-986.355) [...14 remote chains...] -- 2:41:16
      2223000 -- (-982.372) (-981.788) [...14 remote chains...] -- 2:41:23
      2224000 -- (-979.523) (-971.917) [...14 remote chains...] -- 2:41:19
      2225000 -- (-974.680) (-983.904) [...14 remote chains...] -- 2:41:14

      Average standard deviation of split frequencies: 0.023527

      2226000 -- (-988.249) (-973.017) [...14 remote chains...] -- 2:41:22
      2227000 -- (-984.502) (-994.797) [...14 remote chains...] -- 2:41:17
      2228000 -- (-979.794) (-979.614) [...14 remote chains...] -- 2:41:12
      2229000 -- (-983.130) (-978.920) [...14 remote chains...] -- 2:41:20
      2230000 -- (-984.610) (-997.207) [...14 remote chains...] -- 2:41:15

      Average standard deviation of split frequencies: 0.023363

      2231000 -- (-999.474) (-998.265) [...14 remote chains...] -- 2:41:23
      2232000 -- (-988.916) (-982.457) [...14 remote chains...] -- 2:41:18
      2233000 -- (-980.189) (-971.570) [...14 remote chains...] -- 2:41:14
      2234000 -- (-981.228) (-974.214) [...14 remote chains...] -- 2:41:22
      2235000 -- (-985.503) (-978.232) [...14 remote chains...] -- 2:41:17

      Average standard deviation of split frequencies: 0.023302

      2236000 -- (-985.400) (-985.612) [...14 remote chains...] -- 2:41:12
      2237000 -- (-980.403) (-977.276) [...14 remote chains...] -- 2:41:20
      2238000 -- (-979.891) (-986.031) [...14 remote chains...] -- 2:41:15
      2239000 -- (-984.618) (-979.433) [...14 remote chains...] -- 2:41:11
      2240000 -- (-980.905) (-976.124) [...14 remote chains...] -- 2:41:18

      Average standard deviation of split frequencies: 0.023667

      2241000 -- (-985.840) (-975.285) [...14 remote chains...] -- 2:41:14
      2242000 -- (-986.212) (-975.564) [...14 remote chains...] -- 2:41:09
      2243000 -- (-979.652) (-987.732) [...14 remote chains...] -- 2:41:17
      2244000 -- (-979.323) (-986.411) [...14 remote chains...] -- 2:41:12
      2245000 -- (-984.793) (-973.864) [...14 remote chains...] -- 2:41:07

      Average standard deviation of split frequencies: 0.023904

      2246000 -- (-977.654) (-973.860) [...14 remote chains...] -- 2:41:15
      2247000 -- (-981.016) (-989.880) [...14 remote chains...] -- 2:41:10
      2248000 -- (-987.113) (-988.798) [...14 remote chains...] -- 2:41:06
      2249000 -- (-979.490) (-983.635) [...14 remote chains...] -- 2:41:13
      2250000 -- (-974.662) (-988.733) [...14 remote chains...] -- 2:41:09

      Average standard deviation of split frequencies: 0.023506

      2251000 -- (-977.473) (-988.335) [...14 remote chains...] -- 2:41:04
      2252000 -- (-994.577) (-984.469) [...14 remote chains...] -- 2:41:12
      2253000 -- (-987.616) (-978.740) [...14 remote chains...] -- 2:41:07
      2254000 -- (-982.987) (-976.478) [...14 remote chains...] -- 2:41:03
      2255000 -- (-1005.114) (-996.455) [...14 remote chains...] -- 2:41:10

      Average standard deviation of split frequencies: 0.022974

      2256000 -- (-989.383) (-963.758) [...14 remote chains...] -- 2:41:06
      2257000 -- (-980.607) (-972.177) [...14 remote chains...] -- 2:41:13
      2258000 -- (-978.215) (-985.154) [...14 remote chains...] -- 2:41:09
      2259000 -- (-979.330) (-978.708) [...14 remote chains...] -- 2:41:04
      2260000 -- (-995.127) (-979.084) [...14 remote chains...] -- 2:41:12

      Average standard deviation of split frequencies: 0.022404

      2261000 -- (-983.565) (-980.230) [...14 remote chains...] -- 2:41:07
      2262000 -- (-973.211) (-988.246) [...14 remote chains...] -- 2:41:02
      2263000 -- (-973.467) (-971.968) [...14 remote chains...] -- 2:41:10
      2264000 -- (-979.759) (-980.798) [...14 remote chains...] -- 2:41:05
      2265000 -- (-977.470) (-984.165) [...14 remote chains...] -- 2:41:01

      Average standard deviation of split frequencies: 0.021870

      2266000 -- (-972.782) (-994.319) [...14 remote chains...] -- 2:41:08
      2267000 -- (-965.245) (-978.989) [...14 remote chains...] -- 2:41:04
      2268000 -- (-975.348) (-981.989) [...14 remote chains...] -- 2:40:59
      2269000 -- (-989.955) (-987.116) [...14 remote chains...] -- 2:41:07
      2270000 -- (-987.930) (-985.072) [...14 remote chains...] -- 2:41:02

      Average standard deviation of split frequencies: 0.021585

      2271000 -- (-983.287) (-983.732) [...14 remote chains...] -- 2:41:10
      2272000 -- (-978.359) (-976.271) [...14 remote chains...] -- 2:41:05
      2273000 -- (-982.714) (-978.450) [...14 remote chains...] -- 2:41:01
      2274000 -- (-966.690) (-991.052) [...14 remote chains...] -- 2:41:08
      2275000 -- (-991.004) (-981.233) [...14 remote chains...] -- 2:41:04

      Average standard deviation of split frequencies: 0.021640

      2276000 -- (-991.966) (-973.945) [...14 remote chains...] -- 2:40:59
      2277000 -- [-978.691] (-977.333) [...14 remote chains...] -- 2:41:07
      2278000 -- (-980.593) (-985.436) [...14 remote chains...] -- 2:41:02
      2279000 -- (-975.984) (-977.590) [...14 remote chains...] -- 2:40:57
      2280000 -- (-979.378) (-973.649) [...14 remote chains...] -- 2:41:05

      Average standard deviation of split frequencies: 0.021598

      2281000 -- (-975.728) (-973.011) [...14 remote chains...] -- 2:41:00
      2282000 -- (-980.049) (-982.404) [...14 remote chains...] -- 2:40:56
      2283000 -- (-970.239) (-983.494) [...14 remote chains...] -- 2:41:03
      2284000 -- (-971.841) (-975.361) [...14 remote chains...] -- 2:40:59
      2285000 -- (-980.526) (-976.907) [...14 remote chains...] -- 2:40:54

      Average standard deviation of split frequencies: 0.021220

      2286000 -- (-989.020) (-984.584) [...14 remote chains...] -- 2:41:02
      2287000 -- (-977.122) (-1000.410) [...14 remote chains...] -- 2:40:57
      2288000 -- (-972.697) (-986.485) [...14 remote chains...] -- 2:41:05
      2289000 -- (-972.484) (-987.397) [...14 remote chains...] -- 2:41:00
      2290000 -- (-970.375) (-968.219) [...14 remote chains...] -- 2:40:56

      Average standard deviation of split frequencies: 0.020690

      2291000 -- (-981.812) (-983.788) [...14 remote chains...] -- 2:41:03
      2292000 -- (-994.257) (-979.255) [...14 remote chains...] -- 2:40:59
      2293000 -- (-985.243) (-979.521) [...14 remote chains...] -- 2:40:54
      2294000 -- (-993.482) (-987.318) [...14 remote chains...] -- 2:41:02
      2295000 -- (-986.903) (-985.924) [...14 remote chains...] -- 2:40:57

      Average standard deviation of split frequencies: 0.020215

      2296000 -- (-987.189) (-990.173) [...14 remote chains...] -- 2:40:52
      2297000 -- (-984.390) (-983.736) [...14 remote chains...] -- 2:41:00
      2298000 -- (-976.790) (-981.222) [...14 remote chains...] -- 2:40:55
      2299000 -- (-1000.727) (-978.691) [...14 remote chains...] -- 2:41:03
      2300000 -- (-977.187) (-974.057) [...14 remote chains...] -- 2:40:58

      Average standard deviation of split frequencies: 0.020214

      2301000 -- (-986.680) (-986.540) [...14 remote chains...] -- 2:40:54
      2302000 -- (-974.523) (-980.987) [...14 remote chains...] -- 2:41:01
      2303000 -- (-990.544) (-990.373) [...14 remote chains...] -- 2:40:57
      2304000 -- (-973.744) (-985.004) [...14 remote chains...] -- 2:40:52
      2305000 -- (-980.119) (-987.247) [...14 remote chains...] -- 2:41:00

      Average standard deviation of split frequencies: 0.020266

      2306000 -- (-982.564) (-986.917) [...14 remote chains...] -- 2:40:55
      2307000 -- (-982.943) (-983.338) [...14 remote chains...] -- 2:40:51
      2308000 -- (-983.769) (-984.231) [...14 remote chains...] -- 2:40:58
      2309000 -- (-971.265) (-980.427) [...14 remote chains...] -- 2:40:54
      2310000 -- (-975.155) (-981.542) [...14 remote chains...] -- 2:40:49

      Average standard deviation of split frequencies: 0.020193

      2311000 -- (-985.260) (-981.311) [...14 remote chains...] -- 2:40:57
      2312000 -- (-978.793) (-994.665) [...14 remote chains...] -- 2:40:52
      2313000 -- (-968.028) (-980.502) [...14 remote chains...] -- 2:40:59
      2314000 -- (-976.043) (-978.073) [...14 remote chains...] -- 2:40:55
      2315000 -- (-968.564) (-990.204) [...14 remote chains...] -- 2:40:50

      Average standard deviation of split frequencies: 0.019824

      2316000 -- (-974.366) (-978.610) [...14 remote chains...] -- 2:40:58
      2317000 -- (-977.392) (-981.509) [...14 remote chains...] -- 2:40:53
      2318000 -- (-984.283) (-976.740) [...14 remote chains...] -- 2:40:49
      2319000 -- [-978.498] (-984.944) [...14 remote chains...] -- 2:40:56
      2320000 -- [-978.193] (-981.395) [...14 remote chains...] -- 2:40:52

      Average standard deviation of split frequencies: 0.019912

      2321000 -- (-979.549) (-976.961) [...14 remote chains...] -- 2:40:47
      2322000 -- (-982.829) (-994.473) [...14 remote chains...] -- 2:40:55
      2323000 -- (-977.857) (-982.893) [...14 remote chains...] -- 2:40:50
      2324000 -- (-974.432) (-990.381) [...14 remote chains...] -- 2:40:46
      2325000 -- (-972.174) (-976.412) [...14 remote chains...] -- 2:40:53

      Average standard deviation of split frequencies: 0.020190

      2326000 -- [-978.885] (-982.303) [...14 remote chains...] -- 2:40:49
      2327000 -- [-973.640] (-990.682) [...14 remote chains...] -- 2:40:44
      2328000 -- [-984.370] (-979.494) [...14 remote chains...] -- 2:40:51
      2329000 -- [-980.940] (-989.662) [...14 remote chains...] -- 2:40:47
      2330000 -- [-978.128] (-987.217) [...14 remote chains...] -- 2:40:42

      Average standard deviation of split frequencies: 0.020108

      2331000 -- [-972.351] (-991.751) [...14 remote chains...] -- 2:40:50
      2332000 -- [-970.658] (-984.608) [...14 remote chains...] -- 2:40:45
      2333000 -- [-983.051] (-989.323) [...14 remote chains...] -- 2:40:53
      2334000 -- [-975.685] (-988.188) [...14 remote chains...] -- 2:40:48
      2335000 -- [-970.503] (-993.738) [...14 remote chains...] -- 2:40:44

      Average standard deviation of split frequencies: 0.019484

      2336000 -- [-968.818] (-981.855) [...14 remote chains...] -- 2:40:51
      2337000 -- (-973.589) (-986.970) [...14 remote chains...] -- 2:40:47
      2338000 -- [-976.196] (-989.245) [...14 remote chains...] -- 2:40:42
      2339000 -- [-972.661] (-986.706) [...14 remote chains...] -- 2:40:50
      2340000 -- [-973.320] (-980.723) [...14 remote chains...] -- 2:40:45

      Average standard deviation of split frequencies: 0.019250

      2341000 -- [-968.704] (-984.487) [...14 remote chains...] -- 2:40:41
      2342000 -- [-971.487] (-979.696) [...14 remote chains...] -- 2:40:48
      2343000 -- [-979.330] (-984.628) [...14 remote chains...] -- 2:40:43
      2344000 -- [-975.375] (-979.999) [...14 remote chains...] -- 2:40:39
      2345000 -- (-973.177) (-986.671) [...14 remote chains...] -- 2:40:46

      Average standard deviation of split frequencies: 0.019349

      2346000 -- (-984.413) (-989.625) [...14 remote chains...] -- 2:40:42
      2347000 -- (-988.010) (-979.091) [...14 remote chains...] -- 2:40:49
      2348000 -- (-975.980) (-988.515) [...14 remote chains...] -- 2:40:45
      2349000 -- (-985.218) (-987.628) [...14 remote chains...] -- 2:40:40
      2350000 -- (-975.340) (-970.400) [...14 remote chains...] -- 2:40:48

      Average standard deviation of split frequencies: 0.019067

      2351000 -- (-980.040) (-977.283) [...14 remote chains...] -- 2:40:43
      2352000 -- (-976.510) (-977.540) [...14 remote chains...] -- 2:40:39
      2353000 -- (-985.537) (-999.113) [...14 remote chains...] -- 2:40:46
      2354000 -- [-981.695] (-978.389) [...14 remote chains...] -- 2:40:42
      2355000 -- (-972.584) (-984.774) [...14 remote chains...] -- 2:40:37

      Average standard deviation of split frequencies: 0.018751

      2356000 -- [-971.003] (-973.911) [...14 remote chains...] -- 2:40:44
      2357000 -- [-971.991] (-985.293) [...14 remote chains...] -- 2:40:40
      2358000 -- [-978.894] (-975.278) [...14 remote chains...] -- 2:40:36
      2359000 -- [-974.481] (-996.827) [...14 remote chains...] -- 2:40:43
      2360000 -- [-974.956] (-970.660) [...14 remote chains...] -- 2:40:38

      Average standard deviation of split frequencies: 0.018633

      2361000 -- [-982.004] (-972.126) [...14 remote chains...] -- 2:40:34
      2362000 -- [-983.500] (-979.691) [...14 remote chains...] -- 2:40:41
      2363000 -- [-983.413] (-985.767) [...14 remote chains...] -- 2:40:37
      2364000 -- [-976.556] (-978.459) [...14 remote chains...] -- 2:40:32
      2365000 -- [-975.177] (-991.276) [...14 remote chains...] -- 2:40:40

      Average standard deviation of split frequencies: 0.018382

      2366000 -- [-976.839] (-982.451) [...14 remote chains...] -- 2:40:35
      2367000 -- [-981.122] (-985.332) [...14 remote chains...] -- 2:40:42
      2368000 -- [-984.809] (-984.348) [...14 remote chains...] -- 2:40:38
      2369000 -- [-973.001] (-982.707) [...14 remote chains...] -- 2:40:34
      2370000 -- [-985.529] (-983.695) [...14 remote chains...] -- 2:40:41

      Average standard deviation of split frequencies: 0.018243

      2371000 -- [-982.203] (-984.840) [...14 remote chains...] -- 2:40:36
      2372000 -- [-975.584] (-973.784) [...14 remote chains...] -- 2:40:32
      2373000 -- (-971.320) (-987.911) [...14 remote chains...] -- 2:40:39
      2374000 -- [-976.554] (-977.559) [...14 remote chains...] -- 2:40:35
      2375000 -- (-975.433) (-981.255) [...14 remote chains...] -- 2:40:30

      Average standard deviation of split frequencies: 0.018011

      2376000 -- (-969.625) (-977.192) [...14 remote chains...] -- 2:40:38
      2377000 -- (-972.072) (-979.631) [...14 remote chains...] -- 2:40:33
      2378000 -- (-974.662) (-978.422) [...14 remote chains...] -- 2:40:29
      2379000 -- (-985.268) (-977.827) [...14 remote chains...] -- 2:40:36
      2380000 -- (-985.261) (-977.181) [...14 remote chains...] -- 2:40:32

      Average standard deviation of split frequencies: 0.018120

      2381000 -- (-978.702) (-994.809) [...14 remote chains...] -- 2:40:27
      2382000 -- (-983.365) (-978.114) [...14 remote chains...] -- 2:40:34
      2383000 -- (-963.409) (-981.379) [...14 remote chains...] -- 2:40:30
      2384000 -- (-972.965) (-986.450) [...14 remote chains...] -- 2:40:26
      2385000 -- (-980.392) (-988.608) [...14 remote chains...] -- 2:40:33

      Average standard deviation of split frequencies: 0.017827

      2386000 -- (-993.421) (-986.044) [...14 remote chains...] -- 2:40:29
      2387000 -- (-986.309) (-994.361) [...14 remote chains...] -- 2:40:36
      2388000 -- (-976.614) (-983.397) [...14 remote chains...] -- 2:40:31
      2389000 -- (-982.482) (-991.355) [...14 remote chains...] -- 2:40:27
      2390000 -- (-982.637) (-982.896) [...14 remote chains...] -- 2:40:34

      Average standard deviation of split frequencies: 0.017229

      2391000 -- [-993.749] (-996.771) [...14 remote chains...] -- 2:40:30
      2392000 -- [-977.689] (-978.972) [...14 remote chains...] -- 2:40:25
      2393000 -- [-979.832] (-994.561) [...14 remote chains...] -- 2:40:33
      2394000 -- [-977.660] (-997.728) [...14 remote chains...] -- 2:40:28
      2395000 -- [-979.072] (-989.334) [...14 remote chains...] -- 2:40:24

      Average standard deviation of split frequencies: 0.016977

      2396000 -- [-979.686] (-979.310) [...14 remote chains...] -- 2:40:31
      2397000 -- [-981.617] (-982.102) [...14 remote chains...] -- 2:40:27
      2398000 -- [-980.905] (-975.041) [...14 remote chains...] -- 2:40:34
      2399000 -- [-982.888] (-985.773) [...14 remote chains...] -- 2:40:29
      2400000 -- [-988.219] (-979.565) [...14 remote chains...] -- 2:40:25

      Average standard deviation of split frequencies: 0.016715

      2401000 -- [-976.814] (-974.645) [...14 remote chains...] -- 2:40:32
      2402000 -- [-979.494] (-988.037) [...14 remote chains...] -- 2:40:28
      2403000 -- [-966.094] (-989.154) [...14 remote chains...] -- 2:40:23
      2404000 -- [-973.118] (-987.006) [...14 remote chains...] -- 2:40:31
      2405000 -- [-980.267] (-987.996) [...14 remote chains...] -- 2:40:26

      Average standard deviation of split frequencies: 0.016407

      2406000 -- (-991.873) [-972.854] [...14 remote chains...] -- 2:40:33
      2407000 -- (-981.648) [-979.737] [...14 remote chains...] -- 2:40:29
      2408000 -- (-978.119) [-973.317] [...14 remote chains...] -- 2:40:25
      2409000 -- (-987.717) [-980.083] [...14 remote chains...] -- 2:40:32
      2410000 -- (-982.649) [-983.621] [...14 remote chains...] -- 2:40:27

      Average standard deviation of split frequencies: 0.016246

      2411000 -- (-988.055) [-982.362] [...14 remote chains...] -- 2:40:23
      2412000 -- (-970.511) [-977.389] [...14 remote chains...] -- 2:40:30
      2413000 -- (-983.094) [-982.355] [...14 remote chains...] -- 2:40:26
      2414000 -- (-974.916) [-968.837] [...14 remote chains...] -- 2:40:21
      2415000 -- (-987.441) [-973.597] [...14 remote chains...] -- 2:40:29

      Average standard deviation of split frequencies: 0.015915

      2416000 -- (-976.347) [-969.731] [...14 remote chains...] -- 2:40:24
      2417000 -- (-999.062) [-983.823] [...14 remote chains...] -- 2:40:20
      2418000 -- (-978.463) [-982.937] [...14 remote chains...] -- 2:40:27
      2419000 -- (-992.642) [-980.474] [...14 remote chains...] -- 2:40:23
      2420000 -- (-984.308) [-981.377] [...14 remote chains...] -- 2:40:18

      Average standard deviation of split frequencies: 0.015646

      2421000 -- (-987.451) [-984.955] [...14 remote chains...] -- 2:40:25
      2422000 -- (-981.783) [-977.681] [...14 remote chains...] -- 2:40:21
      2423000 -- (-986.013) [-973.821] [...14 remote chains...] -- 2:40:28
      2424000 -- (-980.124) [-978.295] [...14 remote chains...] -- 2:40:24
      2425000 -- (-986.719) [-985.964] [...14 remote chains...] -- 2:40:19

      Average standard deviation of split frequencies: 0.015622

      2426000 -- (-996.203) [-974.961] [...14 remote chains...] -- 2:40:27
      2427000 -- (-979.596) [-978.722] [...14 remote chains...] -- 2:40:22
      2428000 -- (-991.795) [-971.696] [...14 remote chains...] -- 2:40:18
      2429000 -- (-977.339) [-982.851] [...14 remote chains...] -- 2:40:25
      2430000 -- (-973.588) [-974.854] [...14 remote chains...] -- 2:40:21

      Average standard deviation of split frequencies: 0.016146

      2431000 -- (-974.614) [-982.912] [...14 remote chains...] -- 2:40:16
      2432000 -- (-983.727) [-977.834] [...14 remote chains...] -- 2:40:23
      2433000 -- (-977.185) [-988.802] [...14 remote chains...] -- 2:40:19
      2434000 -- (-994.886) [-984.687] [...14 remote chains...] -- 2:40:26
      2435000 -- (-982.113) [-976.179] [...14 remote chains...] -- 2:40:22

      Average standard deviation of split frequencies: 0.016243

      2436000 -- (-993.196) [-970.552] [...14 remote chains...] -- 2:40:17
      2437000 -- (-978.056) [-970.700] [...14 remote chains...] -- 2:40:24
      2438000 -- (-974.893) [-974.198] [...14 remote chains...] -- 2:40:20
      2439000 -- (-986.976) [-982.091] [...14 remote chains...] -- 2:40:16
      2440000 -- (-980.708) [-970.901] [...14 remote chains...] -- 2:40:23

      Average standard deviation of split frequencies: 0.016188

      2441000 -- (-972.162) [-976.625] [...14 remote chains...] -- 2:40:19
      2442000 -- (-993.145) [-973.097] [...14 remote chains...] -- 2:40:14
      2443000 -- (-990.121) [-980.871] [...14 remote chains...] -- 2:40:21
      2444000 -- (-986.860) [-988.311] [...14 remote chains...] -- 2:40:17
      2445000 -- (-968.787) (-979.203) [...14 remote chains...] -- 2:40:13

      Average standard deviation of split frequencies: 0.016128

      2446000 -- (-970.816) [-971.881] [...14 remote chains...] -- 2:40:20
      2447000 -- (-975.210) [-972.311] [...14 remote chains...] -- 2:40:15
      2448000 -- (-988.151) [-980.666] [...14 remote chains...] -- 2:40:11
      2449000 -- (-981.946) [-971.360] [...14 remote chains...] -- 2:40:18
      2450000 -- (-986.514) [-977.023] [...14 remote chains...] -- 2:40:14

      Average standard deviation of split frequencies: 0.016417

      2451000 -- (-994.963) [-983.612] [...14 remote chains...] -- 2:40:21
      2452000 -- (-995.947) [-986.813] [...14 remote chains...] -- 2:40:17
      2453000 -- (-995.450) [-975.759] [...14 remote chains...] -- 2:40:12
      2454000 -- (-974.129) [-972.274] [...14 remote chains...] -- 2:40:19
      2455000 -- (-980.588) [-976.651] [...14 remote chains...] -- 2:40:15

      Average standard deviation of split frequencies: 0.016682

      2456000 -- (-979.549) [-977.178] [...14 remote chains...] -- 2:40:11
      2457000 -- (-976.729) [-975.176] [...14 remote chains...] -- 2:40:18
      2458000 -- (-987.776) [-973.970] [...14 remote chains...] -- 2:40:13
      2459000 -- (-979.741) [-974.629] [...14 remote chains...] -- 2:40:09
      2460000 -- (-990.929) [-970.202] [...14 remote chains...] -- 2:40:16

      Average standard deviation of split frequencies: 0.016817

      2461000 -- (-970.080) [-967.261] [...14 remote chains...] -- 2:40:12
      2462000 -- (-982.571) [-969.961] [...14 remote chains...] -- 2:40:08
      2463000 -- (-988.157) [-968.751] [...14 remote chains...] -- 2:40:15
      2464000 -- (-983.119) [-979.652] [...14 remote chains...] -- 2:40:10
      2465000 -- (-987.786) [-971.504] [...14 remote chains...] -- 2:40:06

      Average standard deviation of split frequencies: 0.016481

      2466000 -- (-991.593) [-983.164] [...14 remote chains...] -- 2:40:13
      2467000 -- (-989.453) [-977.023] [...14 remote chains...] -- 2:40:09
      2468000 -- (-983.705) [-977.893] [...14 remote chains...] -- 2:40:16
      2469000 -- (-990.776) [-977.968] [...14 remote chains...] -- 2:40:11
      2470000 -- (-972.236) [-978.772] [...14 remote chains...] -- 2:40:07

      Average standard deviation of split frequencies: 0.016664

      2471000 -- (-987.835) [-976.684] [...14 remote chains...] -- 2:40:14
      2472000 -- (-992.742) [-978.946] [...14 remote chains...] -- 2:40:10
      2473000 -- (-987.478) [-974.364] [...14 remote chains...] -- 2:40:06
      2474000 -- (-984.989) [-968.895] [...14 remote chains...] -- 2:40:12
      2475000 -- (-986.645) [-973.190] [...14 remote chains...] -- 2:40:08

      Average standard deviation of split frequencies: 0.016901

      2476000 -- (-990.583) [-961.354] [...14 remote chains...] -- 2:40:04
      2477000 -- (-970.403) [-965.978] [...14 remote chains...] -- 2:40:11
      2478000 -- (-979.790) [-980.859] [...14 remote chains...] -- 2:40:07
      2479000 -- (-981.648) [-986.926] [...14 remote chains...] -- 2:40:02
      2480000 -- (-994.288) [-989.373] [...14 remote chains...] -- 2:40:09

      Average standard deviation of split frequencies: 0.017234

      2481000 -- (-981.841) [-978.052] [...14 remote chains...] -- 2:40:05
      2482000 -- (-979.925) [-966.440] [...14 remote chains...] -- 2:40:12
      2483000 -- (-984.681) [-970.585] [...14 remote chains...] -- 2:40:08
      2484000 -- (-974.706) [-974.148] [...14 remote chains...] -- 2:40:04
      2485000 -- (-993.665) [-989.925] [...14 remote chains...] -- 2:40:10

      Average standard deviation of split frequencies: 0.017315

      2486000 -- (-980.996) [-972.238] [...14 remote chains...] -- 2:40:06
      2487000 -- (-977.055) [-982.609] [...14 remote chains...] -- 2:40:02
      2488000 -- (-985.763) [-983.726] [...14 remote chains...] -- 2:40:09
      2489000 -- (-990.928) [-978.108] [...14 remote chains...] -- 2:40:05
      2490000 -- (-989.076) [-977.091] [...14 remote chains...] -- 2:40:00

      Average standard deviation of split frequencies: 0.017279

      2491000 -- (-986.830) [-981.234] [...14 remote chains...] -- 2:40:07
      2492000 -- (-992.448) [-978.000] [...14 remote chains...] -- 2:40:03
      2493000 -- (-985.617) [-983.756] [...14 remote chains...] -- 2:39:59
      2494000 -- (-990.047) [-985.162] [...14 remote chains...] -- 2:40:06
      2495000 -- (-972.142) [-969.143] [...14 remote chains...] -- 2:40:01

      Average standard deviation of split frequencies: 0.016866

      2496000 -- (-986.696) [-990.496] [...14 remote chains...] -- 2:39:57
      2497000 -- (-976.663) [-980.067] [...14 remote chains...] -- 2:40:04
      2498000 -- (-977.295) [-976.603] [...14 remote chains...] -- 2:40:00
      2499000 -- (-982.940) [-976.793] [...14 remote chains...] -- 2:40:07
      2500000 -- (-980.571) [-978.888] [...14 remote chains...] -- 2:40:03

      Average standard deviation of split frequencies: 0.016604

      2501000 -- (-975.842) [-971.847] [...14 remote chains...] -- 2:39:58
      2502000 -- (-980.720) [-973.501] [...14 remote chains...] -- 2:40:05
      2503000 -- (-990.274) [-979.731] [...14 remote chains...] -- 2:40:01
      2504000 -- (-986.295) [-987.041] [...14 remote chains...] -- 2:39:57
      2505000 -- (-984.107) [-989.448] [...14 remote chains...] -- 2:40:04

      Average standard deviation of split frequencies: 0.016391

      2506000 -- (-972.522) [-975.984] [...14 remote chains...] -- 2:39:59
      2507000 -- (-971.548) [-981.196] [...14 remote chains...] -- 2:39:55
      2508000 -- (-983.225) [-988.940] [...14 remote chains...] -- 2:40:02
      2509000 -- (-981.691) [-977.442] [...14 remote chains...] -- 2:39:58
      2510000 -- (-978.890) [-970.471] [...14 remote chains...] -- 2:39:54

      Average standard deviation of split frequencies: 0.016269

      2511000 -- (-980.383) [-971.127] [...14 remote chains...] -- 2:40:00
      2512000 -- (-984.495) [-979.623] [...14 remote chains...] -- 2:39:56
      2513000 -- (-981.354) [-978.786] [...14 remote chains...] -- 2:39:52
      2514000 -- (-999.268) [-982.077] [...14 remote chains...] -- 2:39:59
      2515000 -- (-982.425) [-977.882] [...14 remote chains...] -- 2:39:55

      Average standard deviation of split frequencies: 0.016304

      2516000 -- (-972.570) [-976.707] [...14 remote chains...] -- 2:39:50
      2517000 -- (-979.257) [-970.314] [...14 remote chains...] -- 2:39:57
      2518000 -- (-979.212) [-982.790] [...14 remote chains...] -- 2:39:53
      2519000 -- (-983.757) [-975.276] [...14 remote chains...] -- 2:39:49
      2520000 -- (-976.416) [-976.430] [...14 remote chains...] -- 2:39:56

      Average standard deviation of split frequencies: 0.016552

      2521000 -- (-980.509) [-977.946] [...14 remote chains...] -- 2:39:52
      2522000 -- (-976.247) [-979.371] [...14 remote chains...] -- 2:39:58
      2523000 -- (-987.198) [-979.374] [...14 remote chains...] -- 2:39:54
      2524000 -- (-974.200) [-978.858] [...14 remote chains...] -- 2:39:50
      2525000 -- (-970.564) [-993.254] [...14 remote chains...] -- 2:39:57

      Average standard deviation of split frequencies: 0.016642

      2526000 -- (-985.235) [-978.447] [...14 remote chains...] -- 2:39:53
      2527000 -- (-978.311) [-968.605] [...14 remote chains...] -- 2:39:48
      2528000 -- (-970.893) [-976.237] [...14 remote chains...] -- 2:39:55
      2529000 -- (-979.278) [-978.049] [...14 remote chains...] -- 2:39:51
      2530000 -- (-972.443) [-970.306] [...14 remote chains...] -- 2:39:47

      Average standard deviation of split frequencies: 0.016802

      2531000 -- (-979.674) [-972.362] [...14 remote chains...] -- 2:39:54
      2532000 -- (-978.789) [-976.441] [...14 remote chains...] -- 2:39:49
      2533000 -- (-987.178) [-977.802] [...14 remote chains...] -- 2:39:45
      2534000 -- (-982.975) [-976.875] [...14 remote chains...] -- 2:39:52
      2535000 -- (-977.986) [-987.671] [...14 remote chains...] -- 2:39:48

      Average standard deviation of split frequencies: 0.016764

      2536000 -- (-981.013) [-973.335] [...14 remote chains...] -- 2:39:44
      2537000 -- (-975.397) [-968.664] [...14 remote chains...] -- 2:39:50
      2538000 -- (-977.984) [-973.334] [...14 remote chains...] -- 2:39:46
      2539000 -- (-971.826) [-972.122] [...14 remote chains...] -- 2:39:42
      2540000 -- (-977.942) [-980.277] [...14 remote chains...] -- 2:39:49

      Average standard deviation of split frequencies: 0.016639

      2541000 -- (-984.976) [-975.131] [...14 remote chains...] -- 2:39:45
      2542000 -- (-983.562) [-971.751] [...14 remote chains...] -- 2:39:51
      2543000 -- (-976.992) [-973.746] [...14 remote chains...] -- 2:39:47
      2544000 -- (-976.306) [-959.345] [...14 remote chains...] -- 2:39:43
      2545000 -- (-992.086) [-983.439] [...14 remote chains...] -- 2:39:50

      Average standard deviation of split frequencies: 0.016136

      2546000 -- (-984.681) [-976.002] [...14 remote chains...] -- 2:39:46
      2547000 -- (-988.026) [-976.397] [...14 remote chains...] -- 2:39:42
      2548000 -- (-976.068) [-974.512] [...14 remote chains...] -- 2:39:48
      2549000 -- (-975.625) [-985.039] [...14 remote chains...] -- 2:39:44
      2550000 -- (-995.052) [-979.462] [...14 remote chains...] -- 2:39:40

      Average standard deviation of split frequencies: 0.015697

      2551000 -- (-983.590) [-968.891] [...14 remote chains...] -- 2:39:47
      2552000 -- (-980.696) [-989.459] [...14 remote chains...] -- 2:39:43
      2553000 -- (-977.486) [-977.424] [...14 remote chains...] -- 2:39:39
      2554000 -- (-987.026) [-976.027] [...14 remote chains...] -- 2:39:45
      2555000 -- (-971.843) [-971.174] [...14 remote chains...] -- 2:39:41

      Average standard deviation of split frequencies: 0.015537

      2556000 -- (-987.735) [-980.629] [...14 remote chains...] -- 2:39:48
      2557000 -- [-973.723] (-978.838) [...14 remote chains...] -- 2:39:44
      2558000 -- (-989.783) [-971.127] [...14 remote chains...] -- 2:39:40
      2559000 -- (-975.687) [-975.574] [...14 remote chains...] -- 2:39:46
      2560000 -- (-976.232) [-992.969] [...14 remote chains...] -- 2:39:42

      Average standard deviation of split frequencies: 0.015572

      2561000 -- (-968.729) [-982.875] [...14 remote chains...] -- 2:39:38
      2562000 -- (-978.944) [-979.454] [...14 remote chains...] -- 2:39:45
      2563000 -- (-976.901) [-973.701] [...14 remote chains...] -- 2:39:41
      2564000 -- (-981.429) [-982.690] [...14 remote chains...] -- 2:39:36
      2565000 -- (-990.322) [-982.720] [...14 remote chains...] -- 2:39:43

      Average standard deviation of split frequencies: 0.015529

      2566000 -- (-983.238) [-976.141] [...14 remote chains...] -- 2:39:39
      2567000 -- (-986.315) [-993.606] [...14 remote chains...] -- 2:39:35
      2568000 -- (-981.938) [-976.741] [...14 remote chains...] -- 2:39:41
      2569000 -- (-979.984) [-985.895] [...14 remote chains...] -- 2:39:37
      2570000 -- (-979.143) [-974.189] [...14 remote chains...] -- 2:39:44

      Average standard deviation of split frequencies: 0.015345

      2571000 -- (-985.347) [-980.207] [...14 remote chains...] -- 2:39:40
      2572000 -- (-996.379) [-982.663] [...14 remote chains...] -- 2:39:36
      2573000 -- (-981.338) [-976.101] [...14 remote chains...] -- 2:39:42
      2574000 -- (-985.937) [-978.924] [...14 remote chains...] -- 2:39:38
      2575000 -- (-987.178) [-976.062] [...14 remote chains...] -- 2:39:34

      Average standard deviation of split frequencies: 0.014920

      2576000 -- (-988.094) [-970.031] [...14 remote chains...] -- 2:39:41
      2577000 -- (-991.898) [-980.503] [...14 remote chains...] -- 2:39:37
      2578000 -- (-986.430) [-982.605] [...14 remote chains...] -- 2:39:33
      2579000 -- (-979.502) [-978.744] [...14 remote chains...] -- 2:39:39
      2580000 -- (-991.384) [-979.933] [...14 remote chains...] -- 2:39:35

      Average standard deviation of split frequencies: 0.014492

      2581000 -- (-985.313) [-971.537] [...14 remote chains...] -- 2:39:42
      2582000 -- (-980.429) [-983.230] [...14 remote chains...] -- 2:39:38
      2583000 -- (-969.756) [-973.390] [...14 remote chains...] -- 2:39:34
      2584000 -- (-977.252) [-974.713] [...14 remote chains...] -- 2:39:40
      2585000 -- (-979.510) [-973.938] [...14 remote chains...] -- 2:39:36

      Average standard deviation of split frequencies: 0.014073

      2586000 -- (-981.292) [-978.914] [...14 remote chains...] -- 2:39:32
      2587000 -- (-975.890) [-978.612] [...14 remote chains...] -- 2:39:39
      2588000 -- (-981.202) [-984.072] [...14 remote chains...] -- 2:39:35
      2589000 -- (-975.044) [-970.112] [...14 remote chains...] -- 2:39:31
      2590000 -- (-978.995) [-990.699] [...14 remote chains...] -- 2:39:37

      Average standard deviation of split frequencies: 0.013492

      2591000 -- (-985.689) [-983.251] [...14 remote chains...] -- 2:39:33
      2592000 -- (-980.786) [-982.234] [...14 remote chains...] -- 2:39:29
      2593000 -- (-974.237) [-975.605] [...14 remote chains...] -- 2:39:36
      2594000 -- (-978.266) [-976.055] [...14 remote chains...] -- 2:39:32
      2595000 -- (-987.982) [-972.801] [...14 remote chains...] -- 2:39:27

      Average standard deviation of split frequencies: 0.013261

      2596000 -- (-975.145) [-973.846] [...14 remote chains...] -- 2:39:34
      2597000 -- (-982.435) [-974.217] [...14 remote chains...] -- 2:39:30
      2598000 -- (-984.282) [-987.381] [...14 remote chains...] -- 2:39:26
      2599000 -- (-994.178) [-987.229] [...14 remote chains...] -- 2:39:32
      2600000 -- (-991.788) [-982.196] [...14 remote chains...] -- 2:39:28

      Average standard deviation of split frequencies: 0.013177

      2601000 -- (-992.669) [-969.052] [...14 remote chains...] -- 2:39:35
      2602000 -- [-986.908] (-975.357) [...14 remote chains...] -- 2:39:31
      2603000 -- (-978.583) [-984.618] [...14 remote chains...] -- 2:39:27
      2604000 -- (-963.820) [-976.228] [...14 remote chains...] -- 2:39:33
      2605000 -- (-973.450) [-981.378] [...14 remote chains...] -- 2:39:29

      Average standard deviation of split frequencies: 0.013123

      2606000 -- (-969.043) [-978.295] [...14 remote chains...] -- 2:39:25
      2607000 -- (-988.340) [-981.235] [...14 remote chains...] -- 2:39:32
      2608000 -- (-976.441) [-969.956] [...14 remote chains...] -- 2:39:28
      2609000 -- (-981.344) [-980.517] [...14 remote chains...] -- 2:39:24
      2610000 -- (-978.809) [-978.919] [...14 remote chains...] -- 2:39:30

      Average standard deviation of split frequencies: 0.013084

      2611000 -- [-976.800] (-975.740) [...14 remote chains...] -- 2:39:26
      2612000 -- (-969.844) [-976.603] [...14 remote chains...] -- 2:39:22
      2613000 -- (-975.029) [-967.691] [...14 remote chains...] -- 2:39:29
      2614000 -- (-976.631) [-974.323] [...14 remote chains...] -- 2:39:25
      2615000 -- [-977.852] (-982.235) [...14 remote chains...] -- 2:39:21

      Average standard deviation of split frequencies: 0.013070

      2616000 -- (-980.047) [-979.444] [...14 remote chains...] -- 2:39:27
      2617000 -- (-978.969) [-974.095] [...14 remote chains...] -- 2:39:23
      2618000 -- (-979.563) [-977.892] [...14 remote chains...] -- 2:39:19
      2619000 -- (-978.618) [-973.069] [...14 remote chains...] -- 2:39:26
      2620000 -- (-974.584) [-972.803] [...14 remote chains...] -- 2:39:22

      Average standard deviation of split frequencies: 0.012890

      2621000 -- (-974.836) [-972.663] [...14 remote chains...] -- 2:39:28
      2622000 -- (-971.413) [-971.798] [...14 remote chains...] -- 2:39:24
      2623000 -- (-977.284) [-979.079] [...14 remote chains...] -- 2:39:20
      2624000 -- (-975.258) [-979.012] [...14 remote chains...] -- 2:39:26
      2625000 -- (-986.890) [-983.977] [...14 remote chains...] -- 2:39:23

      Average standard deviation of split frequencies: 0.012583

      2626000 -- (-984.891) [-986.747] [...14 remote chains...] -- 2:39:19
      2627000 -- (-992.754) [-973.866] [...14 remote chains...] -- 2:39:25
      2628000 -- (-976.509) [-983.316] [...14 remote chains...] -- 2:39:21
      2629000 -- (-976.190) [-980.269] [...14 remote chains...] -- 2:39:17
      2630000 -- (-984.231) [-988.188] [...14 remote chains...] -- 2:39:23

      Average standard deviation of split frequencies: 0.012465

      2631000 -- (-979.277) [-977.543] [...14 remote chains...] -- 2:39:19
      2632000 -- (-981.978) [-971.456] [...14 remote chains...] -- 2:39:15
      2633000 -- (-984.102) [-969.403] [...14 remote chains...] -- 2:39:22
      2634000 -- (-983.103) [-977.543] [...14 remote chains...] -- 2:39:18
      2635000 -- (-985.073) [-980.342] [...14 remote chains...] -- 2:39:14

      Average standard deviation of split frequencies: 0.012409

      2636000 -- (-975.916) [-967.750] [...14 remote chains...] -- 2:39:20
      2637000 -- (-983.518) [-990.827] [...14 remote chains...] -- 2:39:16
      2638000 -- (-983.006) [-975.310] [...14 remote chains...] -- 2:39:23
      2639000 -- (-970.745) [-982.935] [...14 remote chains...] -- 2:39:19
      2640000 -- (-982.996) [-970.454] [...14 remote chains...] -- 2:39:15

      Average standard deviation of split frequencies: 0.012386

      2641000 -- (-978.343) [-972.881] [...14 remote chains...] -- 2:39:21
      2642000 -- (-976.056) [-975.431] [...14 remote chains...] -- 2:39:17
      2643000 -- (-985.404) [-972.538] [...14 remote chains...] -- 2:39:24
      2644000 -- (-975.219) [-968.628] [...14 remote chains...] -- 2:39:20
      2645000 -- (-975.191) [-976.710] [...14 remote chains...] -- 2:39:16

      Average standard deviation of split frequencies: 0.012271

      2646000 -- (-972.777) [-974.531] [...14 remote chains...] -- 2:39:22
      2647000 -- (-975.623) [-969.915] [...14 remote chains...] -- 2:39:18
      2648000 -- (-986.722) [-982.136] [...14 remote chains...] -- 2:39:14
      2649000 -- (-978.365) [-980.193] [...14 remote chains...] -- 2:39:20
      2650000 -- (-986.872) [-975.275] [...14 remote chains...] -- 2:39:17

      Average standard deviation of split frequencies: 0.012079

      2651000 -- (-977.348) [-979.058] [...14 remote chains...] -- 2:39:23
      2652000 -- (-993.917) [-984.793] [...14 remote chains...] -- 2:39:19
      2653000 -- (-986.717) [-986.402] [...14 remote chains...] -- 2:39:15
      2654000 -- (-988.473) [-977.645] [...14 remote chains...] -- 2:39:21
      2655000 -- (-984.606) [-980.438] [...14 remote chains...] -- 2:39:17

      Average standard deviation of split frequencies: 0.011948

      2656000 -- (-985.375) [-973.175] [...14 remote chains...] -- 2:39:13
      2657000 -- (-969.488) [-979.668] [...14 remote chains...] -- 2:39:20
      2658000 -- (-986.338) [-977.485] [...14 remote chains...] -- 2:39:16
      2659000 -- (-973.865) [-987.271] [...14 remote chains...] -- 2:39:12
      2660000 -- (-984.247) [-974.596] [...14 remote chains...] -- 2:39:18

      Average standard deviation of split frequencies: 0.012089

      2661000 -- (-976.200) [-985.074] [...14 remote chains...] -- 2:39:14
      2662000 -- (-983.315) [-968.441] [...14 remote chains...] -- 2:39:10
      2663000 -- (-980.487) [-977.509] [...14 remote chains...] -- 2:39:17
      2664000 -- (-975.205) [-978.600] [...14 remote chains...] -- 2:39:13
      2665000 -- (-976.446) [-987.323] [...14 remote chains...] -- 2:39:19

      Average standard deviation of split frequencies: 0.012135

      2666000 -- (-968.190) [-971.517] [...14 remote chains...] -- 2:39:15
      2667000 -- (-972.064) [-982.034] [...14 remote chains...] -- 2:39:11
      2668000 -- (-978.290) [-987.998] [...14 remote chains...] -- 2:39:18
      2669000 -- (-971.329) [-987.692] [...14 remote chains...] -- 2:39:14
      2670000 -- (-982.837) [-971.152] [...14 remote chains...] -- 2:39:10

      Average standard deviation of split frequencies: 0.012233

      2671000 -- (-977.383) [-978.909] [...14 remote chains...] -- 2:39:16
      2672000 -- (-976.167) [-982.008] [...14 remote chains...] -- 2:39:12
      2673000 -- (-979.045) [-986.743] [...14 remote chains...] -- 2:39:08
      2674000 -- (-973.876) [-974.746] [...14 remote chains...] -- 2:39:14
      2675000 -- (-965.183) [-975.795] [...14 remote chains...] -- 2:39:10

      Average standard deviation of split frequencies: 0.012444

      2676000 -- (-970.332) [-980.299] [...14 remote chains...] -- 2:39:17
      2677000 -- (-979.934) [-988.015] [...14 remote chains...] -- 2:39:13
      2678000 -- (-981.431) [-972.249] [...14 remote chains...] -- 2:39:09
      2679000 -- (-981.669) [-978.563] [...14 remote chains...] -- 2:39:15
      2680000 -- (-989.127) [-982.563] [...14 remote chains...] -- 2:39:11

      Average standard deviation of split frequencies: 0.012684

      2681000 -- (-992.768) [-979.959] [...14 remote chains...] -- 2:39:07
      2682000 -- (-983.066) [-977.088] [...14 remote chains...] -- 2:39:14
      2683000 -- (-978.675) [-982.475] [...14 remote chains...] -- 2:39:10
      2684000 -- (-994.461) [-972.753] [...14 remote chains...] -- 2:39:06
      2685000 -- (-978.330) [-979.561] [...14 remote chains...] -- 2:39:12

      Average standard deviation of split frequencies: 0.012468

      2686000 -- (-975.582) [-966.954] [...14 remote chains...] -- 2:39:08
      2687000 -- (-983.299) [-982.242] [...14 remote chains...] -- 2:39:14
      2688000 -- (-988.888) [-980.007] [...14 remote chains...] -- 2:39:11
      2689000 -- (-980.227) [-982.001] [...14 remote chains...] -- 2:39:07
      2690000 -- (-985.322) [-971.624] [...14 remote chains...] -- 2:39:13

      Average standard deviation of split frequencies: 0.012734

      2691000 -- (-985.501) [-972.462] [...14 remote chains...] -- 2:39:09
      2692000 -- (-991.778) [-976.101] [...14 remote chains...] -- 2:39:05
      2693000 -- (-979.964) [-1002.273] [...14 remote chains...] -- 2:39:11
      2694000 -- (-972.209) [-978.111] [...14 remote chains...] -- 2:39:07
      2695000 -- (-972.127) [-972.358] [...14 remote chains...] -- 2:39:04

      Average standard deviation of split frequencies: 0.012676

      2696000 -- (-979.335) [-980.580] [...14 remote chains...] -- 2:39:10
      2697000 -- (-987.931) [-979.029] [...14 remote chains...] -- 2:39:06
      2698000 -- (-972.653) [-972.812] [...14 remote chains...] -- 2:39:12
      2699000 -- (-983.234) [-972.295] [...14 remote chains...] -- 2:39:08
      2700000 -- (-975.895) [-975.332] [...14 remote chains...] -- 2:39:04

      Average standard deviation of split frequencies: 0.012674

      2701000 -- (-980.077) [-975.127] [...14 remote chains...] -- 2:39:11
      2702000 -- [-967.784] (-977.690) [...14 remote chains...] -- 2:39:07
      2703000 -- (-976.343) [-979.284] [...14 remote chains...] -- 2:39:03
      2704000 -- (-979.015) [-969.436] [...14 remote chains...] -- 2:39:09
      2705000 -- (-975.744) [-972.302] [...14 remote chains...] -- 2:39:05

      Average standard deviation of split frequencies: 0.012606

      2706000 -- (-982.678) [-979.950] [...14 remote chains...] -- 2:39:01
      2707000 -- (-980.070) [-978.078] [...14 remote chains...] -- 2:39:08
      2708000 -- (-969.600) [-970.953] [...14 remote chains...] -- 2:39:04
      2709000 -- (-982.164) [-992.357] [...14 remote chains...] -- 2:39:00
      2710000 -- (-986.504) [-975.984] [...14 remote chains...] -- 2:39:06

      Average standard deviation of split frequencies: 0.012552

      2711000 -- (-985.915) [-969.692] [...14 remote chains...] -- 2:39:02
      2712000 -- (-994.006) [-983.342] [...14 remote chains...] -- 2:38:58
      2713000 -- (-983.895) [-983.154] [...14 remote chains...] -- 2:39:04
      2714000 -- (-977.453) [-972.973] [...14 remote chains...] -- 2:39:01
      2715000 -- (-974.226) [-974.684] [...14 remote chains...] -- 2:39:07

      Average standard deviation of split frequencies: 0.012467

      2716000 -- (-979.691) [-975.797] [...14 remote chains...] -- 2:39:03
      2717000 -- (-985.657) [-972.173] [...14 remote chains...] -- 2:38:59
      2718000 -- (-994.831) [-974.784] [...14 remote chains...] -- 2:39:05
      2719000 -- (-978.020) [-983.229] [...14 remote chains...] -- 2:39:01
      2720000 -- (-979.545) [-978.373] [...14 remote chains...] -- 2:38:57

      Average standard deviation of split frequencies: 0.012453

      2721000 -- (-979.474) [-970.528] [...14 remote chains...] -- 2:39:04
      2722000 -- (-994.637) [-970.025] [...14 remote chains...] -- 2:39:00
      2723000 -- (-979.126) [-969.774] [...14 remote chains...] -- 2:38:56
      2724000 -- (-976.502) [-977.952] [...14 remote chains...] -- 2:39:02
      2725000 -- (-981.500) [-969.965] [...14 remote chains...] -- 2:38:58

      Average standard deviation of split frequencies: 0.012477

      2726000 -- (-978.927) [-978.081] [...14 remote chains...] -- 2:38:54
      2727000 -- (-983.882) [-986.128] [...14 remote chains...] -- 2:39:01
      2728000 -- (-974.322) [-982.086] [...14 remote chains...] -- 2:38:57
      2729000 -- (-993.446) [-971.399] [...14 remote chains...] -- 2:39:03
      2730000 -- (-987.265) [-975.501] [...14 remote chains...] -- 2:38:59

      Average standard deviation of split frequencies: 0.012348

      2731000 -- (-983.907) [-971.953] [...14 remote chains...] -- 2:38:55
      2732000 -- (-989.801) [-977.292] [...14 remote chains...] -- 2:39:01
      2733000 -- (-992.093) [-970.257] [...14 remote chains...] -- 2:38:57
      2734000 -- (-976.160) [-977.796] [...14 remote chains...] -- 2:38:54
      2735000 -- (-995.914) [-975.455] [...14 remote chains...] -- 2:39:00

      Average standard deviation of split frequencies: 0.012068

      2736000 -- (-983.724) [-972.864] [...14 remote chains...] -- 2:38:56
      2737000 -- (-980.552) [-967.767] [...14 remote chains...] -- 2:38:52
      2738000 -- (-983.639) [-969.345] [...14 remote chains...] -- 2:38:58
      2739000 -- (-978.960) [-967.884] [...14 remote chains...] -- 2:38:54
      2740000 -- (-978.417) [-966.080] [...14 remote chains...] -- 2:39:01

      Average standard deviation of split frequencies: 0.012124

      2741000 -- (-979.495) [-968.333] [...14 remote chains...] -- 2:38:57
      2742000 -- (-991.047) [-979.236] [...14 remote chains...] -- 2:38:53
      2743000 -- (-985.773) [-968.612] [...14 remote chains...] -- 2:38:59
      2744000 -- (-991.807) [-974.481] [...14 remote chains...] -- 2:38:55
      2745000 -- (-996.346) [-974.014] [...14 remote chains...] -- 2:38:51

      Average standard deviation of split frequencies: 0.012517

      2746000 -- (-977.335) [-975.858] [...14 remote chains...] -- 2:38:57
      2747000 -- (-979.799) [-977.888] [...14 remote chains...] -- 2:38:54
      2748000 -- (-975.145) [-982.059] [...14 remote chains...] -- 2:38:50
      2749000 -- (-978.931) [-982.358] [...14 remote chains...] -- 2:38:56
      2750000 -- (-999.370) (-984.419) [...14 remote chains...] -- 2:38:52

      Average standard deviation of split frequencies: 0.012911

      2751000 -- (-995.368) [-977.757] [...14 remote chains...] -- 2:38:48
      2752000 -- (-984.425) [-976.998] [...14 remote chains...] -- 2:38:54
      2753000 -- (-984.125) [-968.047] [...14 remote chains...] -- 2:38:51
      2754000 -- (-991.306) [-984.588] [...14 remote chains...] -- 2:38:47
      2755000 -- (-991.045) [-975.536] [...14 remote chains...] -- 2:38:53

      Average standard deviation of split frequencies: 0.013417

      2756000 -- (-1000.502) (-977.015) [...14 remote chains...] -- 2:38:49
      2757000 -- (-978.580) [-978.720] [...14 remote chains...] -- 2:38:45
      2758000 -- (-976.444) [-975.534] [...14 remote chains...] -- 2:38:51
      2759000 -- (-976.518) [-983.752] [...14 remote chains...] -- 2:38:47
      2760000 -- (-985.100) [-981.059] [...14 remote chains...] -- 2:38:54

      Average standard deviation of split frequencies: 0.013890

      2761000 -- (-967.216) [-980.897] [...14 remote chains...] -- 2:38:50
      2762000 -- (-972.472) [-978.899] [...14 remote chains...] -- 2:38:46
      2763000 -- (-969.677) [-976.687] [...14 remote chains...] -- 2:38:52
      2764000 -- (-974.076) [-974.962] [...14 remote chains...] -- 2:38:48
      2765000 -- (-979.876) [-975.114] [...14 remote chains...] -- 2:38:44

      Average standard deviation of split frequencies: 0.013795

      2766000 -- (-971.182) [-976.055] [...14 remote chains...] -- 2:38:50
      2767000 -- (-993.874) [-992.550] [...14 remote chains...] -- 2:38:47
      2768000 -- (-986.129) [-976.037] [...14 remote chains...] -- 2:38:43
      2769000 -- (-981.301) [-970.583] [...14 remote chains...] -- 2:38:49
      2770000 -- (-976.099) [-968.887] [...14 remote chains...] -- 2:38:45

      Average standard deviation of split frequencies: 0.013779

      2771000 -- (-968.267) [-978.525] [...14 remote chains...] -- 2:38:41
      2772000 -- (-971.102) [-976.834] [...14 remote chains...] -- 2:38:47
      2773000 -- (-977.585) [-979.626] [...14 remote chains...] -- 2:38:44
      2774000 -- (-979.101) [-974.650] [...14 remote chains...] -- 2:38:40
      2775000 -- (-974.483) [-968.812] [...14 remote chains...] -- 2:38:46

      Average standard deviation of split frequencies: 0.013744

      2776000 -- (-988.139) [-979.206] [...14 remote chains...] -- 2:38:42
      2777000 -- (-978.074) [-973.327] [...14 remote chains...] -- 2:38:48
      2778000 -- (-987.912) [-975.634] [...14 remote chains...] -- 2:38:44
      2779000 -- (-980.960) [-977.921] [...14 remote chains...] -- 2:38:40
      2780000 -- (-991.170) [-970.373] [...14 remote chains...] -- 2:38:47

      Average standard deviation of split frequencies: 0.013796

      2781000 -- (-980.105) [-985.110] [...14 remote chains...] -- 2:38:43
      2782000 -- (-985.970) [-974.067] [...14 remote chains...] -- 2:38:39
      2783000 -- (-979.117) [-976.471] [...14 remote chains...] -- 2:38:45
      2784000 -- (-996.182) [-976.166] [...14 remote chains...] -- 2:38:41
      2785000 -- (-986.713) [-981.412] [...14 remote chains...] -- 2:38:37

      Average standard deviation of split frequencies: 0.013726

      2786000 -- (-971.445) [-980.380] [...14 remote chains...] -- 2:38:43
      2787000 -- (-983.781) [-971.698] [...14 remote chains...] -- 2:38:40
      2788000 -- (-985.251) [-984.404] [...14 remote chains...] -- 2:38:36
      2789000 -- (-975.685) [-977.272] [...14 remote chains...] -- 2:38:42
      2790000 -- (-983.111) [-984.143] [...14 remote chains...] -- 2:38:38

      Average standard deviation of split frequencies: 0.013512

      2791000 -- (-986.787) [-971.569] [...14 remote chains...] -- 2:38:34
      2792000 -- (-978.602) [-972.287] [...14 remote chains...] -- 2:38:40
      2793000 -- (-981.264) [-984.637] [...14 remote chains...] -- 2:38:37
      2794000 -- (-986.194) [-981.857] [...14 remote chains...] -- 2:38:43
      2795000 -- (-979.164) [-975.679] [...14 remote chains...] -- 2:38:39

      Average standard deviation of split frequencies: 0.013403

      2796000 -- (-973.581) [-977.355] [...14 remote chains...] -- 2:38:35
      2797000 -- (-967.876) [-984.715] [...14 remote chains...] -- 2:38:41
      2798000 -- (-995.814) [-980.578] [...14 remote chains...] -- 2:38:37
      2799000 -- (-984.258) [-975.576] [...14 remote chains...] -- 2:38:34
      2800000 -- (-979.119) [-987.881] [...14 remote chains...] -- 2:38:40

      Average standard deviation of split frequencies: 0.013344

      2801000 -- (-983.802) [-988.485] [...14 remote chains...] -- 2:38:36
      2802000 -- (-972.197) [-980.621] [...14 remote chains...] -- 2:38:42
      2803000 -- (-974.466) [-983.162] [...14 remote chains...] -- 2:38:38
      2804000 -- (-977.321) [-985.738] [...14 remote chains...] -- 2:38:34
      2805000 -- (-981.196) [-987.254] [...14 remote chains...] -- 2:38:40

      Average standard deviation of split frequencies: 0.013293

      2806000 -- (-972.777) [-974.578] [...14 remote chains...] -- 2:38:36
      2807000 -- (-975.032) [-979.339] [...14 remote chains...] -- 2:38:33
      2808000 -- (-968.289) [-985.123] [...14 remote chains...] -- 2:38:39
      2809000 -- (-981.753) [-982.768] [...14 remote chains...] -- 2:38:35
      2810000 -- (-981.835) [-968.530] [...14 remote chains...] -- 2:38:31

      Average standard deviation of split frequencies: 0.013048

      2811000 -- (-989.954) [-969.622] [...14 remote chains...] -- 2:38:37
      2812000 -- (-987.319) [-972.869] [...14 remote chains...] -- 2:38:33
      2813000 -- (-999.957) [-975.549] [...14 remote chains...] -- 2:38:30
      2814000 -- (-984.109) [-980.295] [...14 remote chains...] -- 2:38:36
      2815000 -- (-973.738) [-984.523] [...14 remote chains...] -- 2:38:32

      Average standard deviation of split frequencies: 0.012725

      2816000 -- (-974.198) [-977.895] [...14 remote chains...] -- 2:38:28
      2817000 -- (-978.386) [-973.126] [...14 remote chains...] -- 2:38:34
      2818000 -- (-997.341) [-971.371] [...14 remote chains...] -- 2:38:30
      2819000 -- (-977.392) [-978.091] [...14 remote chains...] -- 2:38:27
      2820000 -- (-1000.249) [-973.723] [...14 remote chains...] -- 2:38:33

      Average standard deviation of split frequencies: 0.012676

      2821000 -- (-979.064) [-977.755] [...14 remote chains...] -- 2:38:29
      2822000 -- (-985.499) [-971.879] [...14 remote chains...] -- 2:38:35
      2823000 -- (-982.225) [-974.504] [...14 remote chains...] -- 2:38:31
      2824000 -- (-973.502) [-985.791] [...14 remote chains...] -- 2:38:27
      2825000 -- (-985.227) [-967.496] [...14 remote chains...] -- 2:38:33

      Average standard deviation of split frequencies: 0.012947

      2826000 -- (-976.341) [-975.091] [...14 remote chains...] -- 2:38:29
      2827000 -- (-969.282) [-972.271] [...14 remote chains...] -- 2:38:26
      2828000 -- (-977.859) [-976.649] [...14 remote chains...] -- 2:38:32
      2829000 -- (-986.767) [-972.380] [...14 remote chains...] -- 2:38:28
      2830000 -- (-976.793) [-980.434] [...14 remote chains...] -- 2:38:24

      Average standard deviation of split frequencies: 0.013266

      2831000 -- (-976.563) [-978.178] [...14 remote chains...] -- 2:38:30
      2832000 -- (-976.734) [-979.787] [...14 remote chains...] -- 2:38:26
      2833000 -- (-969.719) [-990.300] [...14 remote chains...] -- 2:38:23
      2834000 -- (-980.010) [-972.942] [...14 remote chains...] -- 2:38:29
      2835000 -- (-987.288) [-975.394] [...14 remote chains...] -- 2:38:25

      Average standard deviation of split frequencies: 0.013788

      2836000 -- (-980.213) [-974.854] [...14 remote chains...] -- 2:38:31
      2837000 -- (-984.189) [-976.185] [...14 remote chains...] -- 2:38:27
      2838000 -- (-982.260) [-975.284] [...14 remote chains...] -- 2:38:23
      2839000 -- (-982.384) [-970.534] [...14 remote chains...] -- 2:38:29
      2840000 -- (-979.163) [-983.011] [...14 remote chains...] -- 2:38:26

      Average standard deviation of split frequencies: 0.013923

      2841000 -- (-984.253) [-982.889] [...14 remote chains...] -- 2:38:22
      2842000 -- (-978.679) [-979.199] [...14 remote chains...] -- 2:38:28
      2843000 -- (-995.988) [-971.971] [...14 remote chains...] -- 2:38:24
      2844000 -- (-972.292) [-973.783] [...14 remote chains...] -- 2:38:20
      2845000 -- (-983.849) [-982.195] [...14 remote chains...] -- 2:38:26

      Average standard deviation of split frequencies: 0.013864

      2846000 -- (-981.321) [-973.633] [...14 remote chains...] -- 2:38:22
      2847000 -- [-963.472] (-978.775) [...14 remote chains...] -- 2:38:19
      2848000 -- [-969.778] (-981.113) [...14 remote chains...] -- 2:38:25
      2849000 -- [-978.045] (-982.418) [...14 remote chains...] -- 2:38:21
      2850000 -- [-982.672] (-968.881) [...14 remote chains...] -- 2:38:17

      Average standard deviation of split frequencies: 0.013680

      2851000 -- [-978.953] (-976.822) [...14 remote chains...] -- 2:38:23
      2852000 -- [-980.586] (-998.569) [...14 remote chains...] -- 2:38:19
      2853000 -- [-981.991] (-977.519) [...14 remote chains...] -- 2:38:25
      2854000 -- [-963.714] (-981.254) [...14 remote chains...] -- 2:38:22
      2855000 -- [-965.363] (-982.237) [...14 remote chains...] -- 2:38:18

      Average standard deviation of split frequencies: 0.013295

      2856000 -- [-970.271] (-981.392) [...14 remote chains...] -- 2:38:24
      2857000 -- [-983.081] (-974.890) [...14 remote chains...] -- 2:38:20
      2858000 -- (-976.063) (-981.315) [...14 remote chains...] -- 2:38:16
      2859000 -- (-979.979) (-986.055) [...14 remote chains...] -- 2:38:22
      2860000 -- (-986.510) (-984.685) [...14 remote chains...] -- 2:38:19

      Average standard deviation of split frequencies: 0.013187

      2861000 -- [-986.187] (-984.858) [...14 remote chains...] -- 2:38:15
      2862000 -- (-984.615) (-987.832) [...14 remote chains...] -- 2:38:21
      2863000 -- (-982.836) (-988.110) [...14 remote chains...] -- 2:38:17
      2864000 -- (-974.233) (-975.596) [...14 remote chains...] -- 2:38:13
      2865000 -- (-994.041) (-976.958) [...14 remote chains...] -- 2:38:19

      Average standard deviation of split frequencies: 0.013560

      2866000 -- (-986.850) (-972.141) [...14 remote chains...] -- 2:38:15
      2867000 -- (-982.387) (-993.067) [...14 remote chains...] -- 2:38:21
      2868000 -- (-977.328) (-993.702) [...14 remote chains...] -- 2:38:18
      2869000 -- (-985.554) (-988.024) [...14 remote chains...] -- 2:38:14
      2870000 -- (-978.429) (-980.434) [...14 remote chains...] -- 2:38:20

      Average standard deviation of split frequencies: 0.013639

      2871000 -- (-988.366) (-983.524) [...14 remote chains...] -- 2:38:16
      2872000 -- (-987.278) (-979.411) [...14 remote chains...] -- 2:38:12
      2873000 -- (-987.429) (-974.982) [...14 remote chains...] -- 2:38:18
      2874000 -- (-975.771) (-966.440) [...14 remote chains...] -- 2:38:15
      2875000 -- (-976.217) (-979.424) [...14 remote chains...] -- 2:38:11

      Average standard deviation of split frequencies: 0.013668

      2876000 -- (-985.821) (-981.265) [...14 remote chains...] -- 2:38:17
      2877000 -- (-990.623) (-998.349) [...14 remote chains...] -- 2:38:13
      2878000 -- (-989.330) (-980.857) [...14 remote chains...] -- 2:38:09
      2879000 -- (-982.261) (-968.164) [...14 remote chains...] -- 2:38:15
      2880000 -- (-981.407) (-981.338) [...14 remote chains...] -- 2:38:12

      Average standard deviation of split frequencies: 0.013802

      2881000 -- (-979.637) (-984.540) [...14 remote chains...] -- 2:38:17
      2882000 -- (-979.862) (-991.499) [...14 remote chains...] -- 2:38:14
      2883000 -- (-984.549) (-985.470) [...14 remote chains...] -- 2:38:10
      2884000 -- (-982.463) (-989.967) [...14 remote chains...] -- 2:38:16
      2885000 -- (-986.777) (-974.876) [...14 remote chains...] -- 2:38:12

      Average standard deviation of split frequencies: 0.013760

      2886000 -- (-993.423) (-984.414) [...14 remote chains...] -- 2:38:08
      2887000 -- (-976.994) (-982.283) [...14 remote chains...] -- 2:38:14
      2888000 -- (-994.642) (-976.801) [...14 remote chains...] -- 2:38:11
      2889000 -- (-994.772) (-981.178) [...14 remote chains...] -- 2:38:07
      2890000 -- (-976.643) (-988.516) [...14 remote chains...] -- 2:38:13

      Average standard deviation of split frequencies: 0.013588

      2891000 -- (-998.169) (-993.514) [...14 remote chains...] -- 2:38:09
      2892000 -- (-978.822) (-984.464) [...14 remote chains...] -- 2:38:15
      2893000 -- (-987.282) (-995.481) [...14 remote chains...] -- 2:38:11
      2894000 -- (-992.913) (-980.803) [...14 remote chains...] -- 2:38:08
      2895000 -- (-991.349) (-989.289) [...14 remote chains...] -- 2:38:13

      Average standard deviation of split frequencies: 0.013757

      2896000 -- (-977.485) (-967.357) [...14 remote chains...] -- 2:38:10
      2897000 -- (-983.538) (-988.235) [...14 remote chains...] -- 2:38:15
      2898000 -- (-974.034) (-989.888) [...14 remote chains...] -- 2:38:12
      2899000 -- (-979.315) (-987.432) [...14 remote chains...] -- 2:38:08
      2900000 -- (-984.342) (-983.938) [...14 remote chains...] -- 2:38:14

      Average standard deviation of split frequencies: 0.014021

      2901000 -- (-991.871) (-976.650) [...14 remote chains...] -- 2:38:10
      2902000 -- (-980.445) (-987.940) [...14 remote chains...] -- 2:38:07
      2903000 -- (-983.224) (-984.929) [...14 remote chains...] -- 2:38:12
      2904000 -- (-972.491) (-980.780) [...14 remote chains...] -- 2:38:09
      2905000 -- (-979.956) (-989.664) [...14 remote chains...] -- 2:38:05

      Average standard deviation of split frequencies: 0.014437

      2906000 -- (-987.669) (-991.794) [...14 remote chains...] -- 2:38:11
      2907000 -- (-982.839) (-977.841) [...14 remote chains...] -- 2:38:07
      2908000 -- (-973.222) (-987.370) [...14 remote chains...] -- 2:38:04
      2909000 -- (-994.882) (-981.875) [...14 remote chains...] -- 2:38:09
      2910000 -- (-983.298) (-993.251) [...14 remote chains...] -- 2:38:06

      Average standard deviation of split frequencies: 0.014368

      2911000 -- (-985.463) (-975.733) [...14 remote chains...] -- 2:38:11
      2912000 -- (-978.801) (-976.079) [...14 remote chains...] -- 2:38:08
      2913000 -- (-985.895) (-968.448) [...14 remote chains...] -- 2:38:04
      2914000 -- (-973.393) (-981.495) [...14 remote chains...] -- 2:38:10
      2915000 -- (-984.861) (-986.639) [...14 remote chains...] -- 2:38:06

      Average standard deviation of split frequencies: 0.014320

      2916000 -- (-985.972) (-993.911) [...14 remote chains...] -- 2:38:03
      2917000 -- (-987.441) (-983.832) [...14 remote chains...] -- 2:38:08
      2918000 -- (-976.911) (-985.450) [...14 remote chains...] -- 2:38:05
      2919000 -- (-991.317) (-981.464) [...14 remote chains...] -- 2:38:01
      2920000 -- (-979.702) (-987.701) [...14 remote chains...] -- 2:38:07

      Average standard deviation of split frequencies: 0.014663

      2921000 -- (-976.311) (-983.927) [...14 remote chains...] -- 2:38:03
      2922000 -- (-981.975) (-986.515) [...14 remote chains...] -- 2:38:00
      2923000 -- (-972.969) (-988.342) [...14 remote chains...] -- 2:38:05
      2924000 -- [-970.077] (-978.042) [...14 remote chains...] -- 2:38:02
      2925000 -- [-978.911] (-988.635) [...14 remote chains...] -- 2:37:58

      Average standard deviation of split frequencies: 0.014844

      2926000 -- [-972.766] (-985.086) [...14 remote chains...] -- 2:38:04
      2927000 -- [-984.817] (-975.768) [...14 remote chains...] -- 2:38:00
      2928000 -- [-966.777] (-974.745) [...14 remote chains...] -- 2:38:06
      2929000 -- [-973.853] (-982.273) [...14 remote chains...] -- 2:38:02
      2930000 -- [-977.287] (-988.427) [...14 remote chains...] -- 2:37:59

      Average standard deviation of split frequencies: 0.014817

      2931000 -- [-968.970] (-990.357) [...14 remote chains...] -- 2:38:04
      2932000 -- [-976.651] (-990.581) [...14 remote chains...] -- 2:38:01
      2933000 -- [-971.497] (-997.082) [...14 remote chains...] -- 2:37:57
      2934000 -- [-972.798] (-998.338) [...14 remote chains...] -- 2:38:03
      2935000 -- [-974.057] (-993.735) [...14 remote chains...] -- 2:37:59

      Average standard deviation of split frequencies: 0.014831

      2936000 -- [-974.960] (-985.746) [...14 remote chains...] -- 2:37:56
      2937000 -- [-973.909] (-990.191) [...14 remote chains...] -- 2:38:01
      2938000 -- [-973.992] (-980.003) [...14 remote chains...] -- 2:37:58
      2939000 -- [-971.099] (-972.155) [...14 remote chains...] -- 2:37:54
      2940000 -- [-977.553] (-973.942) [...14 remote chains...] -- 2:38:00

      Average standard deviation of split frequencies: 0.014825

      2941000 -- [-971.866] (-980.545) [...14 remote chains...] -- 2:37:56
      2942000 -- [-974.332] (-976.583) [...14 remote chains...] -- 2:37:53
      2943000 -- [-971.509] (-981.569) [...14 remote chains...] -- 2:37:58
      2944000 -- [-972.433] (-968.276) [...14 remote chains...] -- 2:37:55
      2945000 -- [-980.448] (-985.023) [...14 remote chains...] -- 2:37:51

      Average standard deviation of split frequencies: 0.014848

      2946000 -- [-988.125] (-984.002) [...14 remote chains...] -- 2:37:57
      2947000 -- [-982.811] (-982.025) [...14 remote chains...] -- 2:37:53
      2948000 -- [-970.587] (-991.661) [...14 remote chains...] -- 2:37:59
      2949000 -- [-975.335] (-976.670) [...14 remote chains...] -- 2:37:55
      2950000 -- [-975.400] (-980.702) [...14 remote chains...] -- 2:37:52

      Average standard deviation of split frequencies: 0.014815

      2951000 -- [-974.830] (-978.924) [...14 remote chains...] -- 2:37:57
      2952000 -- [-979.445] (-972.445) [...14 remote chains...] -- 2:37:54
      2953000 -- [-977.634] (-975.399) [...14 remote chains...] -- 2:37:50
      2954000 -- [-974.346] (-987.972) [...14 remote chains...] -- 2:37:56
      2955000 -- [-972.996] (-991.932) [...14 remote chains...] -- 2:37:52

      Average standard deviation of split frequencies: 0.014917

      2956000 -- [-982.001] (-978.115) [...14 remote chains...] -- 2:37:49
      2957000 -- [-971.873] (-982.189) [...14 remote chains...] -- 2:37:54
      2958000 -- [-976.366] (-988.200) [...14 remote chains...] -- 2:37:51
      2959000 -- [-967.450] (-988.476) [...14 remote chains...] -- 2:37:47
      2960000 -- [-984.287] (-966.157) [...14 remote chains...] -- 2:37:53

      Average standard deviation of split frequencies: 0.014798

      2961000 -- [-980.522] (-986.008) [...14 remote chains...] -- 2:37:49
      2962000 -- [-995.375] (-973.873) [...14 remote chains...] -- 2:37:46
      2963000 -- [-992.469] (-982.199) [...14 remote chains...] -- 2:37:51
      2964000 -- [-978.444] (-971.959) [...14 remote chains...] -- 2:37:48
      2965000 -- [-974.624] (-986.952) [...14 remote chains...] -- 2:37:44

      Average standard deviation of split frequencies: 0.014541

      2966000 -- [-972.950] (-980.958) [...14 remote chains...] -- 2:37:50
      2967000 -- [-974.595] (-988.785) [...14 remote chains...] -- 2:37:46
      2968000 -- [-982.150] (-999.337) [...14 remote chains...] -- 2:37:43
      2969000 -- [-976.950] (-965.420) [...14 remote chains...] -- 2:37:48
      2970000 -- [-981.509] (-975.048) [...14 remote chains...] -- 2:37:45

      Average standard deviation of split frequencies: 0.014215

      2971000 -- [-976.920] (-968.305) [...14 remote chains...] -- 2:37:50
      2972000 -- [-977.191] (-978.866) [...14 remote chains...] -- 2:37:47
      2973000 -- [-972.696] (-982.829) [...14 remote chains...] -- 2:37:43
      2974000 -- [-983.453] (-989.887) [...14 remote chains...] -- 2:37:49
      2975000 -- [-978.641] (-987.507) [...14 remote chains...] -- 2:37:45

      Average standard deviation of split frequencies: 0.013985

      2976000 -- [-973.695] (-980.808) [...14 remote chains...] -- 2:37:42
      2977000 -- [-969.000] (-995.925) [...14 remote chains...] -- 2:37:47
      2978000 -- [-978.645] (-981.295) [...14 remote chains...] -- 2:37:44
      2979000 -- [-984.039] (-989.841) [...14 remote chains...] -- 2:37:40
      2980000 -- [-972.238] (-987.747) [...14 remote chains...] -- 2:37:46

      Average standard deviation of split frequencies: 0.013867

      2981000 -- [-977.912] (-996.274) [...14 remote chains...] -- 2:37:42
      2982000 -- [-970.134] (-986.540) [...14 remote chains...] -- 2:37:39
      2983000 -- [-981.139] (-968.549) [...14 remote chains...] -- 2:37:44
      2984000 -- [-982.028] (-984.888) [...14 remote chains...] -- 2:37:41
      2985000 -- [-967.755] (-980.837) [...14 remote chains...] -- 2:37:46

      Average standard deviation of split frequencies: 0.013950

      2986000 -- [-980.496] (-995.160) [...14 remote chains...] -- 2:37:43
      2987000 -- (-980.952) (-984.808) [...14 remote chains...] -- 2:37:39
      2988000 -- [-989.730] (-987.169) [...14 remote chains...] -- 2:37:45
      2989000 -- (-967.890) (-990.319) [...14 remote chains...] -- 2:37:41
      2990000 -- (-972.223) (-986.155) [...14 remote chains...] -- 2:37:38

      Average standard deviation of split frequencies: 0.013782

      2991000 -- [-973.195] (-993.820) [...14 remote chains...] -- 2:37:43
      2992000 -- [-973.344] (-981.446) [...14 remote chains...] -- 2:37:40
      2993000 -- [-977.195] (-997.902) [...14 remote chains...] -- 2:37:36
      2994000 -- [-982.203] (-975.446) [...14 remote chains...] -- 2:37:42
      2995000 -- [-990.721] (-987.310) [...14 remote chains...] -- 2:37:38

      Average standard deviation of split frequencies: 0.013846

      2996000 -- [-974.960] (-988.637) [...14 remote chains...] -- 2:37:35
      2997000 -- [-966.485] (-988.916) [...14 remote chains...] -- 2:37:40
      2998000 -- [-975.760] (-990.954) [...14 remote chains...] -- 2:37:37
      2999000 -- [-979.570] (-980.499) [...14 remote chains...] -- 2:37:42
      3000000 -- [-970.733] (-988.082) [...14 remote chains...] -- 2:37:39

      Average standard deviation of split frequencies: 0.013730

      3001000 -- [-967.427] (-974.974) [...14 remote chains...] -- 2:37:35
      3002000 -- [-978.971] (-986.579) [...14 remote chains...] -- 2:37:40
      3003000 -- [-972.155] (-972.236) [...14 remote chains...] -- 2:37:37
      3004000 -- [-983.858] (-987.731) [...14 remote chains...] -- 2:37:33
      3005000 -- [-976.445] (-982.529) [...14 remote chains...] -- 2:37:39

      Average standard deviation of split frequencies: 0.013923

      3006000 -- [-967.808] (-975.268) [...14 remote chains...] -- 2:37:35
      3007000 -- [-972.321] (-976.786) [...14 remote chains...] -- 2:37:32
      3008000 -- (-967.307) (-986.017) [...14 remote chains...] -- 2:37:37
      3009000 -- (-971.138) (-971.901) [...14 remote chains...] -- 2:37:34
      3010000 -- (-977.945) (-974.854) [...14 remote chains...] -- 2:37:30

      Average standard deviation of split frequencies: 0.014132

      3011000 -- [-975.232] (-982.178) [...14 remote chains...] -- 2:37:36
      3012000 -- [-980.965] (-982.639) [...14 remote chains...] -- 2:37:32
      3013000 -- [-969.941] (-981.323) [...14 remote chains...] -- 2:37:38
      3014000 -- [-971.133] (-970.641) [...14 remote chains...] -- 2:37:34
      3015000 -- [-985.815] (-990.836) [...14 remote chains...] -- 2:37:31

      Average standard deviation of split frequencies: 0.014348

      3016000 -- [-979.915] (-970.632) [...14 remote chains...] -- 2:37:36
      3017000 -- [-979.634] (-966.166) [...14 remote chains...] -- 2:37:33
      3018000 -- [-967.193] (-979.766) [...14 remote chains...] -- 2:37:29
      3019000 -- [-982.985] (-980.729) [...14 remote chains...] -- 2:37:35
      3020000 -- [-980.183] (-987.095) [...14 remote chains...] -- 2:37:31

      Average standard deviation of split frequencies: 0.014440

      3021000 -- [-973.404] (-972.600) [...14 remote chains...] -- 2:37:28
      3022000 -- [-978.179] (-980.323) [...14 remote chains...] -- 2:37:33
      3023000 -- [-979.926] (-986.363) [...14 remote chains...] -- 2:37:30
      3024000 -- [-972.110] (-990.114) [...14 remote chains...] -- 2:37:26
      3025000 -- [-971.083] (-982.543) [...14 remote chains...] -- 2:37:32

      Average standard deviation of split frequencies: 0.014705

      3026000 -- [-972.922] (-975.891) [...14 remote chains...] -- 2:37:28
      3027000 -- [-975.178] (-978.851) [...14 remote chains...] -- 2:37:25
      3028000 -- [-975.037] (-981.293) [...14 remote chains...] -- 2:37:30
      3029000 -- [-973.508] (-994.136) [...14 remote chains...] -- 2:37:27
      3030000 -- [-968.392] (-980.365) [...14 remote chains...] -- 2:37:32

      Average standard deviation of split frequencies: 0.014944

      3031000 -- [-973.817] (-997.203) [...14 remote chains...] -- 2:37:29
      3032000 -- [-973.541] (-983.438) [...14 remote chains...] -- 2:37:25
      3033000 -- [-978.983] (-980.023) [...14 remote chains...] -- 2:37:31
      3034000 -- [-985.083] (-982.304) [...14 remote chains...] -- 2:37:27
      3035000 -- [-982.246] (-986.046) [...14 remote chains...] -- 2:37:24

      Average standard deviation of split frequencies: 0.015328

      3036000 -- [-976.293] (-993.288) [...14 remote chains...] -- 2:37:29
      3037000 -- [-973.067] (-980.266) [...14 remote chains...] -- 2:37:26
      3038000 -- [-975.043] (-992.466) [...14 remote chains...] -- 2:37:22
      3039000 -- [-971.287] (-974.190) [...14 remote chains...] -- 2:37:28
      3040000 -- [-973.440] (-976.098) [...14 remote chains...] -- 2:37:24

      Average standard deviation of split frequencies: 0.015332

      3041000 -- [-971.892] (-994.440) [...14 remote chains...] -- 2:37:21
      3042000 -- [-974.501] (-991.214) [...14 remote chains...] -- 2:37:26
      3043000 -- [-981.428] (-984.937) [...14 remote chains...] -- 2:37:23
      3044000 -- [-986.166] (-988.879) [...14 remote chains...] -- 2:37:19
      3045000 -- [-977.397] (-975.807) [...14 remote chains...] -- 2:37:25

      Average standard deviation of split frequencies: 0.015070

      3046000 -- [-974.792] (-967.850) [...14 remote chains...] -- 2:37:21
      3047000 -- [-976.839] (-985.173) [...14 remote chains...] -- 2:37:27
      3048000 -- [-982.364] (-973.419) [...14 remote chains...] -- 2:37:23
      3049000 -- [-973.967] (-977.427) [...14 remote chains...] -- 2:37:20
      3050000 -- [-971.995] (-981.406) [...14 remote chains...] -- 2:37:25

      Average standard deviation of split frequencies: 0.015130

      3051000 -- [-975.044] (-984.645) [...14 remote chains...] -- 2:37:22
      3052000 -- [-985.700] (-984.608) [...14 remote chains...] -- 2:37:18
      3053000 -- [-974.830] (-972.123) [...14 remote chains...] -- 2:37:24
      3054000 -- [-971.870] (-974.924) [...14 remote chains...] -- 2:37:20
      3055000 -- [-976.523] (-976.500) [...14 remote chains...] -- 2:37:17

      Average standard deviation of split frequencies: 0.015055

      3056000 -- [-981.489] (-984.317) [...14 remote chains...] -- 2:37:22
      3057000 -- [-978.972] (-982.942) [...14 remote chains...] -- 2:37:19
      3058000 -- (-985.197) [-982.818] [...14 remote chains...] -- 2:37:15
      3059000 -- (-969.059) [-976.622] [...14 remote chains...] -- 2:37:21
      3060000 -- (-983.994) [-976.976] [...14 remote chains...] -- 2:37:17

      Average standard deviation of split frequencies: 0.015099

      3061000 -- (-980.360) [-972.892] [...14 remote chains...] -- 2:37:23
      3062000 -- (-975.426) [-969.801] [...14 remote chains...] -- 2:37:19
      3063000 -- (-987.662) [-977.355] [...14 remote chains...] -- 2:37:16
      3064000 -- [-970.042] (-978.208) [...14 remote chains...] -- 2:37:21
      3065000 -- (-980.164) [-977.160] [...14 remote chains...] -- 2:37:18

      Average standard deviation of split frequencies: 0.015243

      3066000 -- (-990.457) [-984.601] [...14 remote chains...] -- 2:37:14
      3067000 -- (-975.213) [-988.666] [...14 remote chains...] -- 2:37:20
      3068000 -- (-982.972) [-975.378] [...14 remote chains...] -- 2:37:16
      3069000 -- (-985.290) [-969.527] [...14 remote chains...] -- 2:37:13
      3070000 -- (-978.714) [-966.899] [...14 remote chains...] -- 2:37:18

      Average standard deviation of split frequencies: 0.015365

      3071000 -- (-982.241) [-972.931] [...14 remote chains...] -- 2:37:15
      3072000 -- (-976.719) [-978.570] [...14 remote chains...] -- 2:37:11
      3073000 -- (-978.903) [-977.581] [...14 remote chains...] -- 2:37:17
      3074000 -- (-980.975) [-973.739] [...14 remote chains...] -- 2:37:13
      3075000 -- (-973.650) [-981.652] [...14 remote chains...] -- 2:37:19

      Average standard deviation of split frequencies: 0.015797

      3076000 -- (-978.118) [-975.803] [...14 remote chains...] -- 2:37:15
      3077000 -- (-975.149) [-981.537] [...14 remote chains...] -- 2:37:12
      3078000 -- (-982.247) [-980.277] [...14 remote chains...] -- 2:37:17
      3079000 -- (-983.325) [-976.556] [...14 remote chains...] -- 2:37:14
      3080000 -- (-974.124) [-965.653] [...14 remote chains...] -- 2:37:10

      Average standard deviation of split frequencies: 0.016190

      3081000 -- (-981.290) [-977.869] [...14 remote chains...] -- 2:37:16
      3082000 -- (-988.867) [-976.745] [...14 remote chains...] -- 2:37:12
      3083000 -- (-982.989) [-970.305] [...14 remote chains...] -- 2:37:09
      3084000 -- (-986.421) [-970.453] [...14 remote chains...] -- 2:37:14
      3085000 -- (-979.952) [-975.993] [...14 remote chains...] -- 2:37:11

      Average standard deviation of split frequencies: 0.016298

      3086000 -- (-984.465) [-971.876] [...14 remote chains...] -- 2:37:07
      3087000 -- (-982.735) [-967.250] [...14 remote chains...] -- 2:37:13
      3088000 -- (-977.709) [-972.207] [...14 remote chains...] -- 2:37:09
      3089000 -- (-987.340) [-971.132] [...14 remote chains...] -- 2:37:06
      3090000 -- (-988.608) [-966.813] [...14 remote chains...] -- 2:37:11

      Average standard deviation of split frequencies: 0.015934

      3091000 -- (-978.832) [-973.101] [...14 remote chains...] -- 2:37:08
      3092000 -- (-983.194) [-975.340] [...14 remote chains...] -- 2:37:04
      3093000 -- (-994.064) [-973.445] [...14 remote chains...] -- 2:37:10
      3094000 -- (-994.138) [-975.327] [...14 remote chains...] -- 2:37:06
      3095000 -- (-987.048) [-979.077] [...14 remote chains...] -- 2:37:03

      Average standard deviation of split frequencies: 0.015699

      3096000 -- (-992.488) [-975.623] [...14 remote chains...] -- 2:37:08
      3097000 -- (-991.084) [-980.495] [...14 remote chains...] -- 2:37:05
      3098000 -- (-993.407) [-972.232] [...14 remote chains...] -- 2:37:10
      3099000 -- (-994.059) [-971.265] [...14 remote chains...] -- 2:37:07
      3100000 -- (-989.323) [-973.493] [...14 remote chains...] -- 2:37:03

      Average standard deviation of split frequencies: 0.015517

      3101000 -- (-977.085) [-978.150] [...14 remote chains...] -- 2:37:08
      3102000 -- (-977.076) [-987.835] [...14 remote chains...] -- 2:37:05
      3103000 -- (-978.354) [-972.728] [...14 remote chains...] -- 2:37:02
      3104000 -- (-980.582) (-970.807) [...14 remote chains...] -- 2:37:07
      3105000 -- (-999.605) (-990.638) [...14 remote chains...] -- 2:37:04

      Average standard deviation of split frequencies: 0.015352

      3106000 -- (-994.019) [-975.412] [...14 remote chains...] -- 2:37:00
      3107000 -- (-982.193) (-978.134) [...14 remote chains...] -- 2:37:05
      3108000 -- (-992.180) (-973.075) [...14 remote chains...] -- 2:37:02
      3109000 -- (-980.974) (-982.875) [...14 remote chains...] -- 2:36:59
      3110000 -- (-989.619) (-973.748) [...14 remote chains...] -- 2:37:04

      Average standard deviation of split frequencies: 0.015083

      3111000 -- (-990.423) (-980.060) [...14 remote chains...] -- 2:37:01
      3112000 -- (-989.130) [-977.707] [...14 remote chains...] -- 2:36:57
      3113000 -- (-976.472) (-980.108) [...14 remote chains...] -- 2:37:02
      3114000 -- (-976.549) [-975.834] [...14 remote chains...] -- 2:36:59
      3115000 -- (-984.654) [-971.316] [...14 remote chains...] -- 2:37:04

      Average standard deviation of split frequencies: 0.014843

      3116000 -- (-985.883) [-973.702] [...14 remote chains...] -- 2:37:01
      3117000 -- (-982.804) [-969.472] [...14 remote chains...] -- 2:36:58
      3118000 -- (-981.210) [-981.028] [...14 remote chains...] -- 2:37:03
      3119000 -- (-976.845) [-970.923] [...14 remote chains...] -- 2:36:59
      3120000 -- (-987.048) [-975.257] [...14 remote chains...] -- 2:36:56

      Average standard deviation of split frequencies: 0.014869

      3121000 -- (-983.121) [-978.502] [...14 remote chains...] -- 2:37:01
      3122000 -- (-978.415) (-985.920) [...14 remote chains...] -- 2:36:58
      3123000 -- (-980.980) (-981.770) [...14 remote chains...] -- 2:36:55
      3124000 -- (-982.845) [-985.129] [...14 remote chains...] -- 2:37:00
      3125000 -- (-972.533) [-977.326] [...14 remote chains...] -- 2:36:57

      Average standard deviation of split frequencies: 0.014788

      3126000 -- (-976.082) [-974.256] [...14 remote chains...] -- 2:36:53
      3127000 -- (-975.279) [-976.989] [...14 remote chains...] -- 2:36:58
      3128000 -- (-989.292) [-984.743] [...14 remote chains...] -- 2:36:55
      3129000 -- (-981.859) (-974.777) [...14 remote chains...] -- 2:37:00
      3130000 -- (-984.296) (-975.244) [...14 remote chains...] -- 2:36:57

      Average standard deviation of split frequencies: 0.014633

      3131000 -- (-997.661) [-973.799] [...14 remote chains...] -- 2:36:54
      3132000 -- (-987.028) [-975.394] [...14 remote chains...] -- 2:36:59
      3133000 -- (-984.240) [-969.194] [...14 remote chains...] -- 2:36:55
      3134000 -- (-973.706) [-966.274] [...14 remote chains...] -- 2:36:52
      3135000 -- (-981.364) [-971.586] [...14 remote chains...] -- 2:36:57

      Average standard deviation of split frequencies: 0.014729

      3136000 -- (-985.587) [-977.309] [...14 remote chains...] -- 2:36:54
      3137000 -- (-985.516) [-969.605] [...14 remote chains...] -- 2:36:59
      3138000 -- (-980.991) [-962.718] [...14 remote chains...] -- 2:36:56
      3139000 -- (-999.323) [-968.661] [...14 remote chains...] -- 2:36:52
      3140000 -- (-980.943) [-972.256] [...14 remote chains...] -- 2:36:58

      Average standard deviation of split frequencies: 0.014719

      3141000 -- (-967.814) [-974.078] [...14 remote chains...] -- 2:36:54
      3142000 -- (-971.051) [-969.103] [...14 remote chains...] -- 2:36:51
      3143000 -- (-981.760) [-979.344] [...14 remote chains...] -- 2:36:56
      3144000 -- (-980.934) [-975.074] [...14 remote chains...] -- 2:36:53
      3145000 -- (-978.134) [-976.391] [...14 remote chains...] -- 2:36:49

      Average standard deviation of split frequencies: 0.014702

      3146000 -- (-985.414) [-981.486] [...14 remote chains...] -- 2:36:55
      3147000 -- (-982.517) [-973.958] [...14 remote chains...] -- 2:36:51
      3148000 -- (-986.946) [-980.786] [...14 remote chains...] -- 2:36:56
      3149000 -- (-988.515) [-977.611] [...14 remote chains...] -- 2:36:53
      3150000 -- (-987.163) [-973.193] [...14 remote chains...] -- 2:36:50

      Average standard deviation of split frequencies: 0.014754

      3151000 -- (-984.650) [-969.615] [...14 remote chains...] -- 2:36:55
      3152000 -- (-981.480) [-980.070] [...14 remote chains...] -- 2:36:52
      3153000 -- (-987.004) [-977.932] [...14 remote chains...] -- 2:36:48
      3154000 -- (-988.661) [-983.885] [...14 remote chains...] -- 2:36:53
      3155000 -- (-984.604) [-971.605] [...14 remote chains...] -- 2:36:50

      Average standard deviation of split frequencies: 0.014918

      3156000 -- (-996.144) [-980.099] [...14 remote chains...] -- 2:36:47
      3157000 -- (-980.274) [-968.888] [...14 remote chains...] -- 2:36:52
      3158000 -- (-997.126) [-977.012] [...14 remote chains...] -- 2:36:49
      3159000 -- (-993.828) [-974.627] [...14 remote chains...] -- 2:36:45
      3160000 -- (-1005.202) [-976.715] [...14 remote chains...] -- 2:36:50

      Average standard deviation of split frequencies: 0.014849

      3161000 -- (-985.237) [-972.609] [...14 remote chains...] -- 2:36:47
      3162000 -- (-990.156) [-997.167] [...14 remote chains...] -- 2:36:52
      3163000 -- (-973.171) [-989.255] [...14 remote chains...] -- 2:36:49
      3164000 -- (-985.317) [-970.170] [...14 remote chains...] -- 2:36:46
      3165000 -- (-981.695) [-968.369] [...14 remote chains...] -- 2:36:51

      Average standard deviation of split frequencies: 0.015008

      3166000 -- (-984.218) [-970.442] [...14 remote chains...] -- 2:36:48
      3167000 -- (-977.712) [-973.963] [...14 remote chains...] -- 2:36:44
      3168000 -- (-979.888) [-969.239] [...14 remote chains...] -- 2:36:49
      3169000 -- (-984.847) [-969.635] [...14 remote chains...] -- 2:36:46
      3170000 -- (-981.600) [-972.453] [...14 remote chains...] -- 2:36:43

      Average standard deviation of split frequencies: 0.015128

      3171000 -- (-978.092) [-968.246] [...14 remote chains...] -- 2:36:48
      3172000 -- (-988.313) [-967.138] [...14 remote chains...] -- 2:36:45
      3173000 -- (-984.586) [-968.056] [...14 remote chains...] -- 2:36:41
      3174000 -- (-988.540) [-978.121] [...14 remote chains...] -- 2:36:46
      3175000 -- (-986.121) [-976.904] [...14 remote chains...] -- 2:36:43

      Average standard deviation of split frequencies: 0.015440

      3176000 -- (-981.413) [-977.631] [...14 remote chains...] -- 2:36:40
      3177000 -- (-988.971) [-977.297] [...14 remote chains...] -- 2:36:45
      3178000 -- (-978.672) [-984.612] [...14 remote chains...] -- 2:36:42
      3179000 -- (-999.253) [-976.407] [...14 remote chains...] -- 2:36:38
      3180000 -- (-981.194) [-974.333] [...14 remote chains...] -- 2:36:43

      Average standard deviation of split frequencies: 0.015606

      3181000 -- (-979.785) [-972.249] [...14 remote chains...] -- 2:36:40
      3182000 -- (-970.652) [-982.461] [...14 remote chains...] -- 2:36:37
      3183000 -- (-988.106) [-981.031] [...14 remote chains...] -- 2:36:42
      3184000 -- (-978.477) [-970.527] [...14 remote chains...] -- 2:36:39
      3185000 -- (-984.254) [-970.085] [...14 remote chains...] -- 2:36:44

      Average standard deviation of split frequencies: 0.015690

      3186000 -- (-965.084) [-974.006] [...14 remote chains...] -- 2:36:40
      3187000 -- (-979.567) [-966.514] [...14 remote chains...] -- 2:36:37
      3188000 -- (-978.615) [-977.003] [...14 remote chains...] -- 2:36:42
      3189000 -- (-978.831) [-970.346] [...14 remote chains...] -- 2:36:39
      3190000 -- (-990.893) [-977.227] [...14 remote chains...] -- 2:36:36

      Average standard deviation of split frequencies: 0.015828

      3191000 -- (-969.641) [-971.798] [...14 remote chains...] -- 2:36:41
      3192000 -- (-973.334) [-967.663] [...14 remote chains...] -- 2:36:37
      3193000 -- (-980.688) [-976.194] [...14 remote chains...] -- 2:36:34
      3194000 -- (-985.645) [-991.987] [...14 remote chains...] -- 2:36:39
      3195000 -- (-978.778) [-970.792] [...14 remote chains...] -- 2:36:36

      Average standard deviation of split frequencies: 0.015653

      3196000 -- (-983.357) [-984.791] [...14 remote chains...] -- 2:36:41
      3197000 -- (-980.297) [-975.611] [...14 remote chains...] -- 2:36:38
      3198000 -- (-990.990) [-972.101] [...14 remote chains...] -- 2:36:34
      3199000 -- (-984.062) [-979.054] [...14 remote chains...] -- 2:36:40
      3200000 -- (-995.494) [-992.707] [...14 remote chains...] -- 2:36:36

      Average standard deviation of split frequencies: 0.015697

      3201000 -- (-989.174) [-968.377] [...14 remote chains...] -- 2:36:33
      3202000 -- (-995.495) [-980.941] [...14 remote chains...] -- 2:36:38
      3203000 -- (-980.385) [-968.429] [...14 remote chains...] -- 2:36:35
      3204000 -- (-989.787) [-979.256] [...14 remote chains...] -- 2:36:31
      3205000 -- (-982.939) [-973.926] [...14 remote chains...] -- 2:36:37

      Average standard deviation of split frequencies: 0.015573

      3206000 -- (-979.939) [-976.179] [...14 remote chains...] -- 2:36:33
      3207000 -- (-979.377) [-975.572] [...14 remote chains...] -- 2:36:38
      3208000 -- (-984.908) [-969.856] [...14 remote chains...] -- 2:36:35
      3209000 -- (-969.879) [-969.238] [...14 remote chains...] -- 2:36:32
      3210000 -- (-1000.026) [-976.864] [...14 remote chains...] -- 2:36:37

      Average standard deviation of split frequencies: 0.015575

      3211000 -- (-985.151) [-978.822] [...14 remote chains...] -- 2:36:34
      3212000 -- (-995.882) [-978.252] [...14 remote chains...] -- 2:36:30
      3213000 -- (-979.758) [-976.319] [...14 remote chains...] -- 2:36:35
      3214000 -- (-979.146) [-972.582] [...14 remote chains...] -- 2:36:32
      3215000 -- (-986.584) [-966.637] [...14 remote chains...] -- 2:36:29

      Average standard deviation of split frequencies: 0.015568

      3216000 -- (-969.295) [-973.190] [...14 remote chains...] -- 2:36:34
      3217000 -- (-981.671) [-970.668] [...14 remote chains...] -- 2:36:31
      3218000 -- (-974.614) [-976.199] [...14 remote chains...] -- 2:36:27
      3219000 -- (-985.494) [-981.345] [...14 remote chains...] -- 2:36:32
      3220000 -- (-969.444) (-972.226) [...14 remote chains...] -- 2:36:29

      Average standard deviation of split frequencies: 0.015345

      3221000 -- (-974.196) [-978.449] [...14 remote chains...] -- 2:36:34
      3222000 -- (-979.488) (-981.167) [...14 remote chains...] -- 2:36:31
      3223000 -- (-981.154) (-970.808) [...14 remote chains...] -- 2:36:28
      3224000 -- (-974.603) (-980.818) [...14 remote chains...] -- 2:36:33
      3225000 -- (-977.953) [-972.692] [...14 remote chains...] -- 2:36:29

      Average standard deviation of split frequencies: 0.015172

      3226000 -- (-989.966) [-974.613] [...14 remote chains...] -- 2:36:26
      3227000 -- (-976.893) [-981.630] [...14 remote chains...] -- 2:36:31
      3228000 -- (-987.716) [-983.233] [...14 remote chains...] -- 2:36:28
      3229000 -- (-974.270) [-982.286] [...14 remote chains...] -- 2:36:25
      3230000 -- (-986.349) [-978.870] [...14 remote chains...] -- 2:36:30

      Average standard deviation of split frequencies: 0.014755

      3231000 -- (-986.017) (-989.075) [...14 remote chains...] -- 2:36:26
      3232000 -- (-985.034) (-981.289) [...14 remote chains...] -- 2:36:23
      3233000 -- (-983.380) [-979.425] [...14 remote chains...] -- 2:36:28
      3234000 -- (-983.741) (-970.538) [...14 remote chains...] -- 2:36:25
      3235000 -- (-972.288) (-980.589) [...14 remote chains...] -- 2:36:22

      Average standard deviation of split frequencies: 0.014431

      3236000 -- (-982.060) (-981.027) [...14 remote chains...] -- 2:36:27
      3237000 -- (-999.976) (-981.072) [...14 remote chains...] -- 2:36:23
      3238000 -- (-980.125) (-970.324) [...14 remote chains...] -- 2:36:20
      3239000 -- (-988.768) (-973.610) [...14 remote chains...] -- 2:36:25
      3240000 -- (-982.899) (-973.201) [...14 remote chains...] -- 2:36:22

      Average standard deviation of split frequencies: 0.014329

      3241000 -- (-974.786) (-973.415) [...14 remote chains...] -- 2:36:27
      3242000 -- (-981.178) (-981.015) [...14 remote chains...] -- 2:36:24
      3243000 -- (-978.131) (-983.618) [...14 remote chains...] -- 2:36:21
      3244000 -- (-979.377) (-988.849) [...14 remote chains...] -- 2:36:26
      3245000 -- (-978.777) (-980.290) [...14 remote chains...] -- 2:36:22

      Average standard deviation of split frequencies: 0.014172

      3246000 -- (-981.708) (-973.762) [...14 remote chains...] -- 2:36:19
      3247000 -- (-973.252) (-965.985) [...14 remote chains...] -- 2:36:24
      3248000 -- (-986.211) (-981.980) [...14 remote chains...] -- 2:36:21
      3249000 -- (-978.721) (-978.351) [...14 remote chains...] -- 2:36:18
      3250000 -- (-977.032) [-981.475] [...14 remote chains...] -- 2:36:23

      Average standard deviation of split frequencies: 0.014054

      3251000 -- (-984.476) (-978.119) [...14 remote chains...] -- 2:36:19
      3252000 -- (-984.828) (-987.226) [...14 remote chains...] -- 2:36:16
      3253000 -- (-975.891) (-984.690) [...14 remote chains...] -- 2:36:21
      3254000 -- (-981.984) (-977.732) [...14 remote chains...] -- 2:36:18
      3255000 -- (-987.357) (-989.404) [...14 remote chains...] -- 2:36:23

      Average standard deviation of split frequencies: 0.013895

      3256000 -- (-977.057) (-972.015) [...14 remote chains...] -- 2:36:20
      3257000 -- (-968.333) (-979.905) [...14 remote chains...] -- 2:36:16
      3258000 -- (-989.674) (-984.382) [...14 remote chains...] -- 2:36:21
      3259000 -- (-973.641) (-978.464) [...14 remote chains...] -- 2:36:18
      3260000 -- (-969.980) (-980.974) [...14 remote chains...] -- 2:36:15

      Average standard deviation of split frequencies: 0.013795

      3261000 -- (-981.755) (-986.231) [...14 remote chains...] -- 2:36:20
      3262000 -- (-983.646) (-978.768) [...14 remote chains...] -- 2:36:17
      3263000 -- (-984.298) (-967.094) [...14 remote chains...] -- 2:36:13
      3264000 -- (-980.837) (-968.428) [...14 remote chains...] -- 2:36:18
      3265000 -- (-981.305) (-987.865) [...14 remote chains...] -- 2:36:15

      Average standard deviation of split frequencies: 0.013667

      3266000 -- (-978.445) (-988.726) [...14 remote chains...] -- 2:36:12
      3267000 -- (-983.570) (-971.619) [...14 remote chains...] -- 2:36:17
      3268000 -- (-969.347) (-982.613) [...14 remote chains...] -- 2:36:14
      3269000 -- (-983.719) (-983.016) [...14 remote chains...] -- 2:36:10
      3270000 -- (-980.127) (-975.664) [...14 remote chains...] -- 2:36:15

      Average standard deviation of split frequencies: 0.013372

      3271000 -- (-970.696) (-991.587) [...14 remote chains...] -- 2:36:12
      3272000 -- (-988.506) (-994.025) [...14 remote chains...] -- 2:36:09
      3273000 -- (-993.855) (-993.537) [...14 remote chains...] -- 2:36:14
      3274000 -- (-985.610) (-972.182) [...14 remote chains...] -- 2:36:11
      3275000 -- (-975.814) (-987.120) [...14 remote chains...] -- 2:36:16

      Average standard deviation of split frequencies: 0.013123

      3276000 -- (-980.081) (-980.028) [...14 remote chains...] -- 2:36:12
      3277000 -- (-988.610) (-991.076) [...14 remote chains...] -- 2:36:09
      3278000 -- (-980.891) (-1005.839) [...14 remote chains...] -- 2:36:14
      3279000 -- (-980.841) (-986.644) [...14 remote chains...] -- 2:36:11
      3280000 -- (-991.565) (-991.591) [...14 remote chains...] -- 2:36:08

      Average standard deviation of split frequencies: 0.012965

      3281000 -- (-983.586) (-976.179) [...14 remote chains...] -- 2:36:13
      3282000 -- (-975.207) (-988.125) [...14 remote chains...] -- 2:36:10
      3283000 -- (-974.376) (-978.058) [...14 remote chains...] -- 2:36:06
      3284000 -- (-984.216) (-984.831) [...14 remote chains...] -- 2:36:11
      3285000 -- (-987.005) (-975.431) [...14 remote chains...] -- 2:36:08

      Average standard deviation of split frequencies: 0.012951

      3286000 -- (-987.175) (-990.415) [...14 remote chains...] -- 2:36:05
      3287000 -- (-982.394) (-970.559) [...14 remote chains...] -- 2:36:10
      3288000 -- (-989.864) (-986.024) [...14 remote chains...] -- 2:36:07
      3289000 -- (-994.711) (-975.548) [...14 remote chains...] -- 2:36:03
      3290000 -- (-990.900) (-996.932) [...14 remote chains...] -- 2:36:08

      Average standard deviation of split frequencies: 0.012849

      3291000 -- (-983.161) (-985.663) [...14 remote chains...] -- 2:36:05
      3292000 -- (-982.244) (-976.812) [...14 remote chains...] -- 2:36:02
      3293000 -- (-983.916) (-979.840) [...14 remote chains...] -- 2:36:07
      3294000 -- (-986.479) (-975.427) [...14 remote chains...] -- 2:36:04
      3295000 -- (-979.670) (-982.743) [...14 remote chains...] -- 2:36:09

      Average standard deviation of split frequencies: 0.013088

      3296000 -- (-992.243) (-975.218) [...14 remote chains...] -- 2:36:05
      3297000 -- (-987.918) (-982.369) [...14 remote chains...] -- 2:36:02
      3298000 -- (-974.029) (-983.023) [...14 remote chains...] -- 2:36:07
      3299000 -- (-984.213) (-978.799) [...14 remote chains...] -- 2:36:04
      3300000 -- (-981.634) (-983.547) [...14 remote chains...] -- 2:36:01

      Average standard deviation of split frequencies: 0.013203

      3301000 -- (-983.006) (-976.355) [...14 remote chains...] -- 2:36:06
      3302000 -- (-980.294) (-992.360) [...14 remote chains...] -- 2:36:02
      3303000 -- (-981.350) (-975.626) [...14 remote chains...] -- 2:36:07
      3304000 -- (-983.034) (-997.002) [...14 remote chains...] -- 2:36:04
      3305000 -- (-991.004) (-983.186) [...14 remote chains...] -- 2:36:01

      Average standard deviation of split frequencies: 0.013251

      3306000 -- (-991.971) (-985.704) [...14 remote chains...] -- 2:36:06
      3307000 -- (-989.799) (-981.321) [...14 remote chains...] -- 2:36:03
      3308000 -- (-983.275) (-986.165) [...14 remote chains...] -- 2:35:59
      3309000 -- (-992.580) (-982.438) [...14 remote chains...] -- 2:36:04
      3310000 -- (-981.599) (-976.255) [...14 remote chains...] -- 2:36:01

      Average standard deviation of split frequencies: 0.013194

      3311000 -- (-977.486) (-994.382) [...14 remote chains...] -- 2:35:58
      3312000 -- (-982.796) (-988.384) [...14 remote chains...] -- 2:36:03
      3313000 -- [-987.000] (-990.005) [...14 remote chains...] -- 2:36:00
      3314000 -- (-978.765) (-990.040) [...14 remote chains...] -- 2:36:05
      3315000 -- (-983.274) (-990.043) [...14 remote chains...] -- 2:36:01

      Average standard deviation of split frequencies: 0.012882

      3316000 -- (-996.477) (-977.918) [...14 remote chains...] -- 2:35:58
      3317000 -- (-973.766) (-967.785) [...14 remote chains...] -- 2:36:03
      3318000 -- (-984.805) (-975.071) [...14 remote chains...] -- 2:36:00
      3319000 -- (-988.599) (-984.079) [...14 remote chains...] -- 2:35:57
      3320000 -- (-980.293) (-983.052) [...14 remote chains...] -- 2:36:02

      Average standard deviation of split frequencies: 0.012649

      3321000 -- (-990.486) (-980.455) [...14 remote chains...] -- 2:35:58
      3322000 -- (-983.899) (-975.932) [...14 remote chains...] -- 2:35:55
      3323000 -- (-978.438) (-986.219) [...14 remote chains...] -- 2:36:00
      3324000 -- (-977.176) (-996.736) [...14 remote chains...] -- 2:35:57
      3325000 -- (-970.665) (-988.729) [...14 remote chains...] -- 2:36:02

      Average standard deviation of split frequencies: 0.012252

      3326000 -- (-981.485) (-987.976) [...14 remote chains...] -- 2:35:59
      3327000 -- (-979.691) (-991.528) [...14 remote chains...] -- 2:35:55
      3328000 -- (-987.648) (-995.153) [...14 remote chains...] -- 2:36:00
      3329000 -- (-988.533) (-977.332) [...14 remote chains...] -- 2:35:57
      3330000 -- (-984.820) (-981.019) [...14 remote chains...] -- 2:35:54

      Average standard deviation of split frequencies: 0.012316

      3331000 -- (-981.245) (-985.769) [...14 remote chains...] -- 2:35:59
      3332000 -- (-974.348) (-989.450) [...14 remote chains...] -- 2:35:56
      3333000 -- (-979.942) (-980.942) [...14 remote chains...] -- 2:35:53
      3334000 -- (-982.200) (-980.878) [...14 remote chains...] -- 2:35:57
      3335000 -- (-996.244) (-977.476) [...14 remote chains...] -- 2:35:54

      Average standard deviation of split frequencies: 0.012229

      3336000 -- (-991.360) (-971.729) [...14 remote chains...] -- 2:35:51
      3337000 -- (-994.877) (-976.660) [...14 remote chains...] -- 2:35:56
      3338000 -- (-982.766) (-995.819) [...14 remote chains...] -- 2:35:53
      3339000 -- (-999.172) (-980.054) [...14 remote chains...] -- 2:35:50
      3340000 -- (-983.659) (-978.988) [...14 remote chains...] -- 2:35:54

      Average standard deviation of split frequencies: 0.012193

      3341000 -- (-985.169) (-981.272) [...14 remote chains...] -- 2:35:51
      3342000 -- (-984.099) (-983.323) [...14 remote chains...] -- 2:35:48
      3343000 -- (-981.642) (-985.435) [...14 remote chains...] -- 2:35:53
      3344000 -- (-985.377) (-998.554) [...14 remote chains...] -- 2:35:50
      3345000 -- (-988.802) (-997.431) [...14 remote chains...] -- 2:35:55

      Average standard deviation of split frequencies: 0.012608

      3346000 -- (-977.170) (-990.805) [...14 remote chains...] -- 2:35:52
      3347000 -- (-990.012) (-990.060) [...14 remote chains...] -- 2:35:48
      3348000 -- (-985.804) (-989.435) [...14 remote chains...] -- 2:35:53
      3349000 -- (-981.955) (-978.250) [...14 remote chains...] -- 2:35:50
      3350000 -- (-987.297) (-978.952) [...14 remote chains...] -- 2:35:47

      Average standard deviation of split frequencies: 0.013001

      3351000 -- (-996.552) (-980.421) [...14 remote chains...] -- 2:35:52
      3352000 -- (-986.584) (-992.063) [...14 remote chains...] -- 2:35:49
      3353000 -- (-982.635) (-975.324) [...14 remote chains...] -- 2:35:45
      3354000 -- (-976.838) (-967.125) [...14 remote chains...] -- 2:35:50
      3355000 -- (-976.705) (-978.731) [...14 remote chains...] -- 2:35:47

      Average standard deviation of split frequencies: 0.013191

      3356000 -- (-992.975) (-976.282) [...14 remote chains...] -- 2:35:44
      3357000 -- (-991.082) (-987.552) [...14 remote chains...] -- 2:35:49
      3358000 -- (-985.064) (-992.557) [...14 remote chains...] -- 2:35:46
      3359000 -- (-970.636) (-971.663) [...14 remote chains...] -- 2:35:42
      3360000 -- (-970.528) (-974.191) [...14 remote chains...] -- 2:35:47

      Average standard deviation of split frequencies: 0.013176

      3361000 -- (-977.683) (-980.549) [...14 remote chains...] -- 2:35:44
      3362000 -- (-981.730) (-980.297) [...14 remote chains...] -- 2:35:41
      3363000 -- (-976.076) (-988.147) [...14 remote chains...] -- 2:35:46
      3364000 -- (-976.661) (-992.925) [...14 remote chains...] -- 2:35:43
      3365000 -- (-971.545) (-982.360) [...14 remote chains...] -- 2:35:47

      Average standard deviation of split frequencies: 0.013303

      3366000 -- (-980.309) (-987.418) [...14 remote chains...] -- 2:35:44
      3367000 -- (-980.160) (-987.206) [...14 remote chains...] -- 2:35:41
      3368000 -- (-980.245) (-983.601) [...14 remote chains...] -- 2:35:46
      3369000 -- (-979.568) (-984.439) [...14 remote chains...] -- 2:35:43
      3370000 -- (-978.342) (-975.763) [...14 remote chains...] -- 2:35:40

      Average standard deviation of split frequencies: 0.013337

      3371000 -- (-977.748) (-983.968) [...14 remote chains...] -- 2:35:45
      3372000 -- (-981.431) (-976.870) [...14 remote chains...] -- 2:35:41
      3373000 -- (-986.513) (-984.916) [...14 remote chains...] -- 2:35:38
      3374000 -- (-978.488) (-973.311) [...14 remote chains...] -- 2:35:43
      3375000 -- (-987.610) (-983.460) [...14 remote chains...] -- 2:35:40

      Average standard deviation of split frequencies: 0.013264

      3376000 -- (-983.055) (-987.449) [...14 remote chains...] -- 2:35:37
      3377000 -- (-977.090) (-983.911) [...14 remote chains...] -- 2:35:42
      3378000 -- (-983.301) (-978.543) [...14 remote chains...] -- 2:35:38
      3379000 -- (-980.308) (-974.984) [...14 remote chains...] -- 2:35:35
      3380000 -- (-985.714) (-984.716) [...14 remote chains...] -- 2:35:40

      Average standard deviation of split frequencies: 0.013430

      3381000 -- (-988.208) (-976.238) [...14 remote chains...] -- 2:35:37
      3382000 -- (-972.207) (-972.805) [...14 remote chains...] -- 2:35:42
      3383000 -- (-985.453) (-976.239) [...14 remote chains...] -- 2:35:39
      3384000 -- (-970.872) (-970.859) [...14 remote chains...] -- 2:35:36
      3385000 -- (-980.601) (-984.002) [...14 remote chains...] -- 2:35:40

      Average standard deviation of split frequencies: 0.013472

      3386000 -- (-980.316) (-993.278) [...14 remote chains...] -- 2:35:37
      3387000 -- (-991.340) (-985.097) [...14 remote chains...] -- 2:35:34
      3388000 -- (-988.391) (-981.514) [...14 remote chains...] -- 2:35:39
      3389000 -- (-988.904) (-981.176) [...14 remote chains...] -- 2:35:36
      3390000 -- (-982.867) (-974.721) [...14 remote chains...] -- 2:35:33

      Average standard deviation of split frequencies: 0.013436

      3391000 -- (-976.141) (-975.536) [...14 remote chains...] -- 2:35:37
      3392000 -- (-980.940) (-979.478) [...14 remote chains...] -- 2:35:34
      3393000 -- (-978.197) (-984.062) [...14 remote chains...] -- 2:35:31
      3394000 -- (-994.562) (-987.256) [...14 remote chains...] -- 2:35:36
      3395000 -- (-978.109) (-980.865) [...14 remote chains...] -- 2:35:33

      Average standard deviation of split frequencies: 0.013556

      3396000 -- (-979.645) (-986.409) [...14 remote chains...] -- 2:35:30
      3397000 -- (-987.254) (-975.022) [...14 remote chains...] -- 2:35:34
      3398000 -- (-993.053) (-980.170) [...14 remote chains...] -- 2:35:31
      3399000 -- (-982.498) (-980.470) [...14 remote chains...] -- 2:35:36
      3400000 -- (-980.603) (-983.596) [...14 remote chains...] -- 2:35:33

      Average standard deviation of split frequencies: 0.013777

      3401000 -- (-989.282) (-978.617) [...14 remote chains...] -- 2:35:30
      3402000 -- (-983.005) (-982.057) [...14 remote chains...] -- 2:35:35
      3403000 -- (-986.629) (-980.175) [...14 remote chains...] -- 2:35:32
      3404000 -- (-985.790) (-995.803) [...14 remote chains...] -- 2:35:28
      3405000 -- (-974.710) (-989.726) [...14 remote chains...] -- 2:35:33

      Average standard deviation of split frequencies: 0.013759

      3406000 -- (-985.657) (-984.081) [...14 remote chains...] -- 2:35:30
      3407000 -- (-993.549) (-985.405) [...14 remote chains...] -- 2:35:27
      3408000 -- (-995.745) (-984.356) [...14 remote chains...] -- 2:35:32
      3409000 -- (-982.870) (-985.457) [...14 remote chains...] -- 2:35:29
      3410000 -- (-983.216) (-991.309) [...14 remote chains...] -- 2:35:33

      Average standard deviation of split frequencies: 0.013783

      3411000 -- (-976.439) (-982.960) [...14 remote chains...] -- 2:35:30
      3412000 -- (-979.552) (-992.369) [...14 remote chains...] -- 2:35:27
      3413000 -- (-986.040) (-997.729) [...14 remote chains...] -- 2:35:32
      3414000 -- (-980.788) (-980.983) [...14 remote chains...] -- 2:35:29
      3415000 -- (-989.205) (-971.999) [...14 remote chains...] -- 2:35:26

      Average standard deviation of split frequencies: 0.013551

      3416000 -- (-980.567) (-988.463) [...14 remote chains...] -- 2:35:30
      3417000 -- (-982.199) (-979.813) [...14 remote chains...] -- 2:35:27
      3418000 -- (-980.755) (-969.862) [...14 remote chains...] -- 2:35:32
      3419000 -- (-978.378) (-980.656) [...14 remote chains...] -- 2:35:29
      3420000 -- (-979.492) (-980.160) [...14 remote chains...] -- 2:35:26

      Average standard deviation of split frequencies: 0.013545

      3421000 -- (-977.525) (-983.696) [...14 remote chains...] -- 2:35:31
      3422000 -- (-985.675) (-982.281) [...14 remote chains...] -- 2:35:27
      3423000 -- (-970.237) (-991.612) [...14 remote chains...] -- 2:35:24
      3424000 -- (-975.330) (-976.301) [...14 remote chains...] -- 2:35:29
      3425000 -- (-982.145) (-982.788) [...14 remote chains...] -- 2:35:26

      Average standard deviation of split frequencies: 0.013568

      3426000 -- (-985.975) (-980.498) [...14 remote chains...] -- 2:35:23
      3427000 -- (-989.723) (-972.127) [...14 remote chains...] -- 2:35:28
      3428000 -- (-984.189) (-984.196) [...14 remote chains...] -- 2:35:25
      3429000 -- (-983.575) (-976.993) [...14 remote chains...] -- 2:35:21
      3430000 -- (-978.023) (-970.099) [...14 remote chains...] -- 2:35:26

      Average standard deviation of split frequencies: 0.013715

      3431000 -- (-984.011) (-978.623) [...14 remote chains...] -- 2:35:23
      3432000 -- (-968.655) (-972.830) [...14 remote chains...] -- 2:35:20
      3433000 -- (-976.824) (-988.383) [...14 remote chains...] -- 2:35:25
      3434000 -- (-982.280) (-982.687) [...14 remote chains...] -- 2:35:22
      3435000 -- (-983.966) (-988.323) [...14 remote chains...] -- 2:35:19

      Average standard deviation of split frequencies: 0.013821

      3436000 -- (-981.205) (-984.259) [...14 remote chains...] -- 2:35:23
      3437000 -- (-988.148) (-986.581) [...14 remote chains...] -- 2:35:20
      3438000 -- (-984.148) (-979.535) [...14 remote chains...] -- 2:35:17
      3439000 -- (-972.942) (-982.076) [...14 remote chains...] -- 2:35:22
      3440000 -- (-982.726) (-983.104) [...14 remote chains...] -- 2:35:19

      Average standard deviation of split frequencies: 0.013632

      3441000 -- (-971.008) (-978.725) [...14 remote chains...] -- 2:35:23
      3442000 -- (-987.894) (-976.742) [...14 remote chains...] -- 2:35:20
      3443000 -- (-982.409) (-971.390) [...14 remote chains...] -- 2:35:17
      3444000 -- (-977.272) (-978.305) [...14 remote chains...] -- 2:35:22
      3445000 -- (-975.438) (-977.676) [...14 remote chains...] -- 2:35:19

      Average standard deviation of split frequencies: 0.013846

      3446000 -- (-973.230) (-991.560) [...14 remote chains...] -- 2:35:16
      3447000 -- (-976.146) (-979.635) [...14 remote chains...] -- 2:35:20
      3448000 -- (-977.859) (-991.416) [...14 remote chains...] -- 2:35:17
      3449000 -- (-987.887) (-967.636) [...14 remote chains...] -- 2:35:14
      3450000 -- (-977.095) (-991.878) [...14 remote chains...] -- 2:35:19

      Average standard deviation of split frequencies: 0.014098

      3451000 -- (-977.418) (-977.001) [...14 remote chains...] -- 2:35:16
      3452000 -- (-980.647) (-977.713) [...14 remote chains...] -- 2:35:13
      3453000 -- (-981.443) (-986.318) [...14 remote chains...] -- 2:35:17
      3454000 -- (-976.544) (-979.021) [...14 remote chains...] -- 2:35:14
      3455000 -- (-976.092) (-970.037) [...14 remote chains...] -- 2:35:11

      Average standard deviation of split frequencies: 0.014201

      3456000 -- (-971.426) (-976.545) [...14 remote chains...] -- 2:35:16
      3457000 -- (-979.912) (-994.455) [...14 remote chains...] -- 2:35:13
      3458000 -- (-975.344) (-972.618) [...14 remote chains...] -- 2:35:18
      3459000 -- (-983.861) (-988.604) [...14 remote chains...] -- 2:35:15
      3460000 -- (-990.025) (-984.608) [...14 remote chains...] -- 2:35:12

      Average standard deviation of split frequencies: 0.014568

      3461000 -- (-983.287) (-984.156) [...14 remote chains...] -- 2:35:16
      3462000 -- (-981.802) (-979.594) [...14 remote chains...] -- 2:35:13
      3463000 -- (-986.234) (-997.594) [...14 remote chains...] -- 2:35:10
      3464000 -- (-979.796) (-987.919) [...14 remote chains...] -- 2:35:15
      3465000 -- (-989.931) (-994.431) [...14 remote chains...] -- 2:35:12

      Average standard deviation of split frequencies: 0.014632

      3466000 -- (-978.698) (-987.517) [...14 remote chains...] -- 2:35:16
      3467000 -- (-976.572) (-993.566) [...14 remote chains...] -- 2:35:13
      3468000 -- (-974.860) (-985.296) [...14 remote chains...] -- 2:35:10
      3469000 -- (-976.960) (-977.044) [...14 remote chains...] -- 2:35:15
      3470000 -- (-972.297) (-984.645) [...14 remote chains...] -- 2:35:12

      Average standard deviation of split frequencies: 0.014847

      3471000 -- (-980.566) (-992.250) [...14 remote chains...] -- 2:35:09
      3472000 -- (-974.557) (-990.659) [...14 remote chains...] -- 2:35:13
      3473000 -- (-981.608) (-986.773) [...14 remote chains...] -- 2:35:10
      3474000 -- (-985.305) (-990.607) [...14 remote chains...] -- 2:35:07
      3475000 -- (-981.495) (-983.316) [...14 remote chains...] -- 2:35:12

      Average standard deviation of split frequencies: 0.015198

      3476000 -- (-982.088) (-988.018) [...14 remote chains...] -- 2:35:09
      3477000 -- (-985.949) (-984.444) [...14 remote chains...] -- 2:35:13
      3478000 -- (-984.025) (-993.765) [...14 remote chains...] -- 2:35:10
      3479000 -- (-992.516) (-997.072) [...14 remote chains...] -- 2:35:07
      3480000 -- (-988.773) (-983.421) [...14 remote chains...] -- 2:35:12

      Average standard deviation of split frequencies: 0.015401

      3481000 -- (-991.690) (-997.226) [...14 remote chains...] -- 2:35:09
      3482000 -- (-993.042) (-992.371) [...14 remote chains...] -- 2:35:06
      3483000 -- (-980.787) (-983.296) [...14 remote chains...] -- 2:35:11
      3484000 -- (-983.562) (-982.379) [...14 remote chains...] -- 2:35:07
      3485000 -- (-994.818) (-988.157) [...14 remote chains...] -- 2:35:04

      Average standard deviation of split frequencies: 0.015394

      3486000 -- (-972.960) (-988.114) [...14 remote chains...] -- 2:35:09
      3487000 -- (-978.915) (-999.008) [...14 remote chains...] -- 2:35:06
      3488000 -- (-981.637) (-994.362) [...14 remote chains...] -- 2:35:03
      3489000 -- (-981.951) (-991.259) [...14 remote chains...] -- 2:35:08
      3490000 -- (-978.193) (-985.575) [...14 remote chains...] -- 2:35:05

      Average standard deviation of split frequencies: 0.015530

      3491000 -- (-982.953) (-995.800) [...14 remote chains...] -- 2:35:09
      3492000 -- (-977.008) (-993.274) [...14 remote chains...] -- 2:35:06
      3493000 -- (-990.741) (-980.085) [...14 remote chains...] -- 2:35:03
      3494000 -- (-975.776) (-977.162) [...14 remote chains...] -- 2:35:08
      3495000 -- (-970.960) (-984.870) [...14 remote chains...] -- 2:35:05

      Average standard deviation of split frequencies: 0.015354

      3496000 -- (-978.728) (-989.171) [...14 remote chains...] -- 2:35:02
      3497000 -- (-969.835) (-980.651) [...14 remote chains...] -- 2:35:06
      3498000 -- (-989.132) (-985.027) [...14 remote chains...] -- 2:35:03
      3499000 -- (-981.720) (-985.193) [...14 remote chains...] -- 2:35:00
      3500000 -- (-974.201) (-1001.520) [...14 remote chains...] -- 2:35:05

      Average standard deviation of split frequencies: 0.015252

      3501000 -- (-975.864) (-991.006) [...14 remote chains...] -- 2:35:02
      3502000 -- (-972.547) (-985.398) [...14 remote chains...] -- 2:34:59
      3503000 -- (-987.825) (-999.044) [...14 remote chains...] -- 2:35:03
      3504000 -- (-974.970) (-982.163) [...14 remote chains...] -- 2:35:00
      3505000 -- (-984.614) (-969.145) [...14 remote chains...] -- 2:35:05

      Average standard deviation of split frequencies: 0.014979

      3506000 -- (-977.531) (-978.589) [...14 remote chains...] -- 2:35:02
      3507000 -- (-978.892) (-985.680) [...14 remote chains...] -- 2:34:59
      3508000 -- (-990.166) (-994.512) [...14 remote chains...] -- 2:35:03
      3509000 -- (-972.692) (-987.478) [...14 remote chains...] -- 2:35:00
      3510000 -- (-977.682) (-970.828) [...14 remote chains...] -- 2:34:57

      Average standard deviation of split frequencies: 0.014976

      3511000 -- (-987.335) (-990.764) [...14 remote chains...] -- 2:35:02
      3512000 -- (-972.828) (-990.291) [...14 remote chains...] -- 2:34:59
      3513000 -- (-979.325) (-989.164) [...14 remote chains...] -- 2:34:56
      3514000 -- (-966.632) (-986.270) [...14 remote chains...] -- 2:35:01
      3515000 -- (-982.214) (-990.738) [...14 remote chains...] -- 2:34:58

      Average standard deviation of split frequencies: 0.015104

      3516000 -- (-976.383) (-992.120) [...14 remote chains...] -- 2:35:02
      3517000 -- (-976.466) (-979.220) [...14 remote chains...] -- 2:34:59
      3518000 -- (-991.488) (-969.275) [...14 remote chains...] -- 2:34:56
      3519000 -- (-963.545) (-983.107) [...14 remote chains...] -- 2:35:01
      3520000 -- (-977.342) (-972.443) [...14 remote chains...] -- 2:34:58

      Average standard deviation of split frequencies: 0.015060

      3521000 -- (-977.020) (-974.710) [...14 remote chains...] -- 2:34:55
      3522000 -- (-982.025) (-975.610) [...14 remote chains...] -- 2:34:59
      3523000 -- (-984.715) (-990.212) [...14 remote chains...] -- 2:34:56
      3524000 -- (-985.034) [-970.410] [...14 remote chains...] -- 2:34:53
      3525000 -- (-980.661) (-969.573) [...14 remote chains...] -- 2:34:58

      Average standard deviation of split frequencies: 0.015098

      3526000 -- (-983.692) (-978.092) [...14 remote chains...] -- 2:34:55
      3527000 -- (-995.951) (-969.907) [...14 remote chains...] -- 2:34:52
      3528000 -- (-986.053) (-985.246) [...14 remote chains...] -- 2:34:56
      3529000 -- (-987.324) (-990.636) [...14 remote chains...] -- 2:34:53
      3530000 -- (-983.931) (-983.457) [...14 remote chains...] -- 2:34:50

      Average standard deviation of split frequencies: 0.014933

      3531000 -- (-992.558) (-977.253) [...14 remote chains...] -- 2:34:55
      3532000 -- (-986.445) (-979.695) [...14 remote chains...] -- 2:34:52
      3533000 -- (-976.837) (-1006.912) [...14 remote chains...] -- 2:34:56
      3534000 -- (-981.423) (-981.772) [...14 remote chains...] -- 2:34:53
      3535000 -- (-988.572) (-988.048) [...14 remote chains...] -- 2:34:50

      Average standard deviation of split frequencies: 0.014791

      3536000 -- (-987.316) (-982.358) [...14 remote chains...] -- 2:34:55
      3537000 -- (-977.566) (-981.033) [...14 remote chains...] -- 2:34:52
      3538000 -- (-975.890) (-984.252) [...14 remote chains...] -- 2:34:49
      3539000 -- (-987.825) (-969.621) [...14 remote chains...] -- 2:34:53
      3540000 -- (-989.292) (-982.555) [...14 remote chains...] -- 2:34:50

      Average standard deviation of split frequencies: 0.014607

      3541000 -- (-991.936) (-977.622) [...14 remote chains...] -- 2:34:47
      3542000 -- (-994.018) (-979.921) [...14 remote chains...] -- 2:34:52
      3543000 -- (-982.484) (-991.688) [...14 remote chains...] -- 2:34:49
      3544000 -- (-984.221) (-984.375) [...14 remote chains...] -- 2:34:46
      3545000 -- (-978.074) (-972.904) [...14 remote chains...] -- 2:34:50

      Average standard deviation of split frequencies: 0.014321

      3546000 -- (-982.974) (-983.369) [...14 remote chains...] -- 2:34:47
      3547000 -- (-973.853) (-985.421) [...14 remote chains...] -- 2:34:52
      3548000 -- (-979.202) (-988.719) [...14 remote chains...] -- 2:34:49
      3549000 -- (-979.638) (-981.019) [...14 remote chains...] -- 2:34:46
      3550000 -- (-984.525) (-982.001) [...14 remote chains...] -- 2:34:51

      Average standard deviation of split frequencies: 0.014077

      3551000 -- (-980.756) (-993.636) [...14 remote chains...] -- 2:34:48
      3552000 -- (-979.184) (-994.061) [...14 remote chains...] -- 2:34:45
      3553000 -- (-980.181) (-986.414) [...14 remote chains...] -- 2:34:49
      3554000 -- (-988.677) (-983.844) [...14 remote chains...] -- 2:34:46
      3555000 -- (-991.286) (-994.016) [...14 remote chains...] -- 2:34:43

      Average standard deviation of split frequencies: 0.014124

      3556000 -- (-977.447) (-983.335) [...14 remote chains...] -- 2:34:48
      3557000 -- (-977.797) (-979.560) [...14 remote chains...] -- 2:34:45
      3558000 -- (-972.382) (-974.118) [...14 remote chains...] -- 2:34:42
      3559000 -- (-983.606) (-972.017) [...14 remote chains...] -- 2:34:46
      3560000 -- (-979.950) (-974.137) [...14 remote chains...] -- 2:34:43

      Average standard deviation of split frequencies: 0.014149

      3561000 -- (-986.037) (-989.022) [...14 remote chains...] -- 2:34:40
      3562000 -- (-978.056) (-994.414) [...14 remote chains...] -- 2:34:45
      3563000 -- (-984.637) (-979.963) [...14 remote chains...] -- 2:34:42
      3564000 -- (-981.606) (-984.270) [...14 remote chains...] -- 2:34:39
      3565000 -- (-984.130) (-989.008) [...14 remote chains...] -- 2:34:43

      Average standard deviation of split frequencies: 0.014075

      3566000 -- (-972.536) (-993.282) [...14 remote chains...] -- 2:34:40
      3567000 -- (-977.514) (-987.927) [...14 remote chains...] -- 2:34:37
      3568000 -- (-975.704) (-994.245) [...14 remote chains...] -- 2:34:42
      3569000 -- (-986.310) (-982.109) [...14 remote chains...] -- 2:34:39
      3570000 -- (-981.576) (-981.136) [...14 remote chains...] -- 2:34:36

      Average standard deviation of split frequencies: 0.013744

      3571000 -- (-965.739) (-988.473) [...14 remote chains...] -- 2:34:40
      3572000 -- (-970.945) (-987.420) [...14 remote chains...] -- 2:34:37
      3573000 -- (-981.013) (-972.554) [...14 remote chains...] -- 2:34:34
      3574000 -- (-985.694) (-976.763) [...14 remote chains...] -- 2:34:39
      3575000 -- (-971.207) (-987.586) [...14 remote chains...] -- 2:34:36

      Average standard deviation of split frequencies: 0.013638

      3576000 -- (-982.603) (-974.422) [...14 remote chains...] -- 2:34:40
      3577000 -- (-992.252) (-988.335) [...14 remote chains...] -- 2:34:37
      3578000 -- (-976.577) (-993.304) [...14 remote chains...] -- 2:34:35
      3579000 -- (-989.390) (-992.834) [...14 remote chains...] -- 2:34:39
      3580000 -- (-991.094) (-977.086) [...14 remote chains...] -- 2:34:36

      Average standard deviation of split frequencies: 0.013862

      3581000 -- (-978.876) (-985.663) [...14 remote chains...] -- 2:34:33
      3582000 -- (-987.056) (-991.402) [...14 remote chains...] -- 2:34:38
      3583000 -- (-988.997) (-991.630) [...14 remote chains...] -- 2:34:35
      3584000 -- (-978.158) (-979.899) [...14 remote chains...] -- 2:34:32
      3585000 -- (-981.161) (-990.694) [...14 remote chains...] -- 2:34:36

      Average standard deviation of split frequencies: 0.014091

      3586000 -- (-982.185) (-999.743) [...14 remote chains...] -- 2:34:33
      3587000 -- (-982.132) (-981.962) [...14 remote chains...] -- 2:34:30
      3588000 -- (-985.399) (-997.213) [...14 remote chains...] -- 2:34:35
      3589000 -- (-985.220) (-982.216) [...14 remote chains...] -- 2:34:32
      3590000 -- (-986.264) (-984.377) [...14 remote chains...] -- 2:34:29

      Average standard deviation of split frequencies: 0.014353

      3591000 -- (-984.462) (-978.877) [...14 remote chains...] -- 2:34:33
      3592000 -- (-985.266) (-976.963) [...14 remote chains...] -- 2:34:30
      3593000 -- (-979.823) (-976.678) [...14 remote chains...] -- 2:34:27
      3594000 -- (-989.559) (-987.641) [...14 remote chains...] -- 2:34:32
      3595000 -- (-984.609) (-975.332) [...14 remote chains...] -- 2:34:29

      Average standard deviation of split frequencies: 0.014717

      3596000 -- (-976.673) (-990.340) [...14 remote chains...] -- 2:34:26
      3597000 -- (-993.515) (-982.664) [...14 remote chains...] -- 2:34:30
      3598000 -- (-986.223) (-998.319) [...14 remote chains...] -- 2:34:27
      3599000 -- (-990.060) (-996.905) [...14 remote chains...] -- 2:34:24
      3600000 -- (-982.092) (-968.187) [...14 remote chains...] -- 2:34:29

      Average standard deviation of split frequencies: 0.014810

      3601000 -- (-987.992) (-988.312) [...14 remote chains...] -- 2:34:26
      3602000 -- (-974.067) (-973.416) [...14 remote chains...] -- 2:34:30
      3603000 -- (-976.300) (-981.211) [...14 remote chains...] -- 2:34:27
      3604000 -- (-987.448) (-982.440) [...14 remote chains...] -- 2:34:24
      3605000 -- (-998.212) (-984.494) [...14 remote chains...] -- 2:34:29

      Average standard deviation of split frequencies: 0.014571

      3606000 -- (-979.458) (-978.352) [...14 remote chains...] -- 2:34:26
      3607000 -- (-984.469) (-985.249) [...14 remote chains...] -- 2:34:23
      3608000 -- (-986.476) (-984.759) [...14 remote chains...] -- 2:34:27
      3609000 -- (-986.876) (-981.270) [...14 remote chains...] -- 2:34:25
      3610000 -- (-995.811) (-977.983) [...14 remote chains...] -- 2:34:22

      Average standard deviation of split frequencies: 0.014577

      3611000 -- (-992.694) (-983.946) [...14 remote chains...] -- 2:34:26
      3612000 -- (-994.219) (-977.963) [...14 remote chains...] -- 2:34:23
      3613000 -- (-981.999) (-978.144) [...14 remote chains...] -- 2:34:20
      3614000 -- (-984.720) (-989.104) [...14 remote chains...] -- 2:34:25
      3615000 -- (-971.488) (-978.301) [...14 remote chains...] -- 2:34:22

      Average standard deviation of split frequencies: 0.014437

      3616000 -- (-977.502) (-983.751) [...14 remote chains...] -- 2:34:19
      3617000 -- (-987.464) (-978.017) [...14 remote chains...] -- 2:34:23
      3618000 -- (-978.411) (-990.330) [...14 remote chains...] -- 2:34:20
      3619000 -- (-994.118) (-991.634) [...14 remote chains...] -- 2:34:17
      3620000 -- (-975.723) (-993.633) [...14 remote chains...] -- 2:34:22

      Average standard deviation of split frequencies: 0.014746

      3621000 -- (-983.685) (-980.421) [...14 remote chains...] -- 2:34:19
      3622000 -- (-983.029) (-993.530) [...14 remote chains...] -- 2:34:16
      3623000 -- (-992.141) (-972.460) [...14 remote chains...] -- 2:34:20
      3624000 -- (-979.841) (-982.878) [...14 remote chains...] -- 2:34:17
      3625000 -- (-980.696) (-988.238) [...14 remote chains...] -- 2:34:14

      Average standard deviation of split frequencies: 0.014771

      3626000 -- (-987.130) (-981.345) [...14 remote chains...] -- 2:34:19
      3627000 -- (-981.321) (-968.768) [...14 remote chains...] -- 2:34:16
      3628000 -- (-978.788) (-988.554) [...14 remote chains...] -- 2:34:13
      3629000 -- (-970.035) (-988.117) [...14 remote chains...] -- 2:34:17
      3630000 -- (-985.858) (-972.805) [...14 remote chains...] -- 2:34:14

      Average standard deviation of split frequencies: 0.014365

      3631000 -- (-967.785) (-981.853) [...14 remote chains...] -- 2:34:19
      3632000 -- (-977.375) (-968.733) [...14 remote chains...] -- 2:34:16
      3633000 -- (-979.824) (-987.863) [...14 remote chains...] -- 2:34:13
      3634000 -- (-975.630) (-983.023) [...14 remote chains...] -- 2:34:17
      3635000 -- (-984.550) (-976.787) [...14 remote chains...] -- 2:34:14

      Average standard deviation of split frequencies: 0.014402

      3636000 -- (-989.668) (-984.084) [...14 remote chains...] -- 2:34:12
      3637000 -- (-979.234) (-990.844) [...14 remote chains...] -- 2:34:16
      3638000 -- (-974.487) (-982.592) [...14 remote chains...] -- 2:34:13
      3639000 -- (-986.016) (-975.278) [...14 remote chains...] -- 2:34:10
      3640000 -- (-990.979) (-978.412) [...14 remote chains...] -- 2:34:14

      Average standard deviation of split frequencies: 0.014429

      3641000 -- (-1002.157) (-984.134) [...14 remote chains...] -- 2:34:12
      3642000 -- (-971.457) (-982.449) [...14 remote chains...] -- 2:34:09
      3643000 -- (-979.837) (-984.821) [...14 remote chains...] -- 2:34:13
      3644000 -- (-978.524) (-978.168) [...14 remote chains...] -- 2:34:10
      3645000 -- (-992.249) (-986.650) [...14 remote chains...] -- 2:34:14

      Average standard deviation of split frequencies: 0.014454

      3646000 -- (-984.502) (-980.747) [...14 remote chains...] -- 2:34:12
      3647000 -- (-975.361) (-975.959) [...14 remote chains...] -- 2:34:09
      3648000 -- (-992.093) (-982.053) [...14 remote chains...] -- 2:34:06
      3649000 -- (-984.676) (-983.637) [...14 remote chains...] -- 2:34:10
      3650000 -- (-986.376) (-981.234) [...14 remote chains...] -- 2:34:07

      Average standard deviation of split frequencies: 0.014546

      3651000 -- (-980.174) (-1003.303) [...14 remote chains...] -- 2:34:12
      3652000 -- (-992.942) (-979.989) [...14 remote chains...] -- 2:34:09
      3653000 -- (-977.565) (-979.588) [...14 remote chains...] -- 2:34:06
      3654000 -- (-973.351) (-978.794) [...14 remote chains...] -- 2:34:10
      3655000 -- (-992.628) (-977.722) [...14 remote chains...] -- 2:34:07

      Average standard deviation of split frequencies: 0.014750

      3656000 -- (-983.006) (-996.313) [...14 remote chains...] -- 2:34:04
      3657000 -- (-993.597) (-987.507) [...14 remote chains...] -- 2:34:09
      3658000 -- (-969.047) (-988.024) [...14 remote chains...] -- 2:34:06
      3659000 -- (-976.527) (-979.486) [...14 remote chains...] -- 2:34:10
      3660000 -- (-965.439) (-978.480) [...14 remote chains...] -- 2:34:07

      Average standard deviation of split frequencies: 0.014759

      3661000 -- (-984.765) (-989.683) [...14 remote chains...] -- 2:34:04
      3662000 -- (-971.828) (-974.258) [...14 remote chains...] -- 2:34:09
      3663000 -- (-982.055) (-991.577) [...14 remote chains...] -- 2:34:06
      3664000 -- (-980.916) (-988.069) [...14 remote chains...] -- 2:34:03
      3665000 -- (-979.499) (-988.731) [...14 remote chains...] -- 2:34:07

      Average standard deviation of split frequencies: 0.014745

      3666000 -- (-978.241) (-986.984) [...14 remote chains...] -- 2:34:04
      3667000 -- (-995.675) (-976.676) [...14 remote chains...] -- 2:34:02
      3668000 -- (-990.779) (-982.704) [...14 remote chains...] -- 2:34:06
      3669000 -- (-978.747) (-991.905) [...14 remote chains...] -- 2:34:03
      3670000 -- (-983.673) (-980.668) [...14 remote chains...] -- 2:34:00

      Average standard deviation of split frequencies: 0.014451

      3671000 -- (-980.904) (-975.212) [...14 remote chains...] -- 2:34:04
      3672000 -- (-979.469) (-970.093) [...14 remote chains...] -- 2:34:02
      3673000 -- (-983.948) (-982.001) [...14 remote chains...] -- 2:33:59
      3674000 -- (-986.893) (-978.129) [...14 remote chains...] -- 2:34:03
      3675000 -- (-992.444) (-984.940) [...14 remote chains...] -- 2:34:00

      Average standard deviation of split frequencies: 0.014241

      3676000 -- (-993.033) (-980.257) [...14 remote chains...] -- 2:34:04
      3677000 -- (-987.207) (-989.970) [...14 remote chains...] -- 2:34:02
      3678000 -- (-974.497) (-992.442) [...14 remote chains...] -- 2:33:59
      3679000 -- (-983.034) (-993.376) [...14 remote chains...] -- 2:34:03
      3680000 -- (-981.810) (-992.137) [...14 remote chains...] -- 2:34:00

      Average standard deviation of split frequencies: 0.014059

      3681000 -- (-977.542) (-992.528) [...14 remote chains...] -- 2:33:57
      3682000 -- (-978.611) (-984.578) [...14 remote chains...] -- 2:34:02
      3683000 -- (-973.435) (-972.573) [...14 remote chains...] -- 2:33:59
      3684000 -- (-986.657) (-979.182) [...14 remote chains...] -- 2:33:56
      3685000 -- (-972.921) (-993.445) [...14 remote chains...] -- 2:34:00

      Average standard deviation of split frequencies: 0.013843

      3686000 -- (-984.228) (-981.110) [...14 remote chains...] -- 2:33:57
      3687000 -- (-972.163) (-977.557) [...14 remote chains...] -- 2:33:54
      3688000 -- (-970.038) (-988.562) [...14 remote chains...] -- 2:33:59
      3689000 -- (-980.360) (-982.827) [...14 remote chains...] -- 2:33:56
      3690000 -- (-973.299) (-987.103) [...14 remote chains...] -- 2:33:53

      Average standard deviation of split frequencies: 0.013586

      3691000 -- (-974.831) (-981.127) [...14 remote chains...] -- 2:33:57
      3692000 -- (-997.392) (-973.429) [...14 remote chains...] -- 2:33:54
      3693000 -- (-985.312) (-980.095) [...14 remote chains...] -- 2:33:52
      3694000 -- (-986.060) (-998.860) [...14 remote chains...] -- 2:33:56
      3695000 -- (-991.593) (-981.413) [...14 remote chains...] -- 2:33:53

      Average standard deviation of split frequencies: 0.013507

      3696000 -- (-1001.165) (-983.210) [...14 remote chains...] -- 2:33:50
      3697000 -- (-975.673) (-984.372) [...14 remote chains...] -- 2:33:54
      3698000 -- (-982.283) (-985.284) [...14 remote chains...] -- 2:33:52
      3699000 -- (-978.635) (-975.486) [...14 remote chains...] -- 2:33:49
      3700000 -- (-990.480) (-982.546) [...14 remote chains...] -- 2:33:53

      Average standard deviation of split frequencies: 0.013488

      3701000 -- (-975.078) (-990.526) [...14 remote chains...] -- 2:33:50
      3702000 -- (-971.891) (-981.684) [...14 remote chains...] -- 2:33:47
      3703000 -- (-979.814) (-976.890) [...14 remote chains...] -- 2:33:52
      3704000 -- (-974.361) (-972.581) [...14 remote chains...] -- 2:33:49
      3705000 -- (-971.019) (-987.446) [...14 remote chains...] -- 2:33:46

      Average standard deviation of split frequencies: 0.013370

      3706000 -- (-982.967) (-977.526) [...14 remote chains...] -- 2:33:50
      3707000 -- (-982.935) (-993.924) [...14 remote chains...] -- 2:33:47
      3708000 -- (-972.280) (-972.440) [...14 remote chains...] -- 2:33:44
      3709000 -- (-982.854) (-968.097) [...14 remote chains...] -- 2:33:49
      3710000 -- (-979.176) (-965.562) [...14 remote chains...] -- 2:33:46

      Average standard deviation of split frequencies: 0.013112

      3711000 -- (-984.832) (-977.331) [...14 remote chains...] -- 2:33:50
      3712000 -- (-980.538) (-988.144) [...14 remote chains...] -- 2:33:47
      3713000 -- (-983.321) (-987.105) [...14 remote chains...] -- 2:33:44
      3714000 -- (-970.611) (-987.594) [...14 remote chains...] -- 2:33:49
      3715000 -- (-997.863) (-987.221) [...14 remote chains...] -- 2:33:46

      Average standard deviation of split frequencies: 0.012927

      3716000 -- (-984.522) (-992.816) [...14 remote chains...] -- 2:33:43
      3717000 -- (-978.324) (-985.107) [...14 remote chains...] -- 2:33:47
      3718000 -- (-974.465) (-977.538) [...14 remote chains...] -- 2:33:44
      3719000 -- (-974.399) (-977.986) [...14 remote chains...] -- 2:33:42
      3720000 -- (-971.025) (-990.048) [...14 remote chains...] -- 2:33:46

      Average standard deviation of split frequencies: 0.012836

      3721000 -- (-980.614) (-978.765) [...14 remote chains...] -- 2:33:43
      3722000 -- (-982.954) (-983.236) [...14 remote chains...] -- 2:33:40
      3723000 -- (-985.353) (-980.494) [...14 remote chains...] -- 2:33:44
      3724000 -- (-979.741) (-974.939) [...14 remote chains...] -- 2:33:42
      3725000 -- (-989.152) (-980.201) [...14 remote chains...] -- 2:33:39

      Average standard deviation of split frequencies: 0.012590

      3726000 -- (-991.366) (-986.561) [...14 remote chains...] -- 2:33:43
      3727000 -- (-979.576) (-991.791) [...14 remote chains...] -- 2:33:40
      3728000 -- (-990.448) (-977.696) [...14 remote chains...] -- 2:33:44
      3729000 -- (-992.416) (-984.192) [...14 remote chains...] -- 2:33:41
      3730000 -- (-984.932) (-992.165) [...14 remote chains...] -- 2:33:39

      Average standard deviation of split frequencies: 0.012263

      3731000 -- (-972.889) (-982.807) [...14 remote chains...] -- 2:33:43
      3732000 -- (-980.065) (-996.104) [...14 remote chains...] -- 2:33:40
      3733000 -- (-970.409) (-973.762) [...14 remote chains...] -- 2:33:37
      3734000 -- (-983.909) (-988.041) [...14 remote chains...] -- 2:33:41
      3735000 -- (-968.782) (-989.449) [...14 remote chains...] -- 2:33:39

      Average standard deviation of split frequencies: 0.012050

      3736000 -- (-991.414) (-994.167) [...14 remote chains...] -- 2:33:36
      3737000 -- (-980.876) (-1005.577) [...14 remote chains...] -- 2:33:40
      3738000 -- (-984.068) (-979.276) [...14 remote chains...] -- 2:33:37
      3739000 -- (-981.853) (-992.899) [...14 remote chains...] -- 2:33:41
      3740000 -- (-1002.053) (-988.412) [...14 remote chains...] -- 2:33:39

      Average standard deviation of split frequencies: 0.011830

      3741000 -- (-989.169) (-992.625) [...14 remote chains...] -- 2:33:36
      3742000 -- (-975.666) (-974.829) [...14 remote chains...] -- 2:33:40
      3743000 -- (-969.763) (-979.861) [...14 remote chains...] -- 2:33:37
      3744000 -- (-978.172) (-976.335) [...14 remote chains...] -- 2:33:34
      3745000 -- (-972.791) (-971.276) [...14 remote chains...] -- 2:33:39

      Average standard deviation of split frequencies: 0.011743

      3746000 -- (-980.981) (-976.250) [...14 remote chains...] -- 2:33:36
      3747000 -- (-977.564) (-975.749) [...14 remote chains...] -- 2:33:33
      3748000 -- (-984.464) (-985.596) [...14 remote chains...] -- 2:33:37
      3749000 -- (-977.110) (-998.833) [...14 remote chains...] -- 2:33:34
      3750000 -- (-971.551) (-990.993) [...14 remote chains...] -- 2:33:32

      Average standard deviation of split frequencies: 0.011610

      3751000 -- (-975.312) (-985.685) [...14 remote chains...] -- 2:33:36
      3752000 -- (-984.258) (-986.551) [...14 remote chains...] -- 2:33:33
      3753000 -- (-986.203) (-970.705) [...14 remote chains...] -- 2:33:30
      3754000 -- (-987.323) (-989.846) [...14 remote chains...] -- 2:33:34
      3755000 -- (-987.020) (-984.945) [...14 remote chains...] -- 2:33:31

      Average standard deviation of split frequencies: 0.011771

      3756000 -- (-987.282) (-980.297) [...14 remote chains...] -- 2:33:36
      3757000 -- (-1005.025) (-976.980) [...14 remote chains...] -- 2:33:33
      3758000 -- (-985.637) (-992.773) [...14 remote chains...] -- 2:33:30
      3759000 -- (-973.318) (-986.407) [...14 remote chains...] -- 2:33:34
      3760000 -- (-978.493) (-977.750) [...14 remote chains...] -- 2:33:31

      Average standard deviation of split frequencies: 0.011870

      3761000 -- (-1002.075) (-968.440) [...14 remote chains...] -- 2:33:29
      3762000 -- (-986.040) (-969.535) [...14 remote chains...] -- 2:33:33
      3763000 -- (-983.246) (-981.616) [...14 remote chains...] -- 2:33:30
      3764000 -- (-989.088) (-988.405) [...14 remote chains...] -- 2:33:27
      3765000 -- (-973.131) (-981.272) [...14 remote chains...] -- 2:33:31

      Average standard deviation of split frequencies: 0.012003

      3766000 -- (-985.687) (-977.489) [...14 remote chains...] -- 2:33:29
      3767000 -- (-990.516) (-989.252) [...14 remote chains...] -- 2:33:33
      3768000 -- (-975.940) (-983.491) [...14 remote chains...] -- 2:33:30
      3769000 -- (-982.407) (-977.629) [...14 remote chains...] -- 2:33:27
      3770000 -- (-990.620) (-975.015) [...14 remote chains...] -- 2:33:31

      Average standard deviation of split frequencies: 0.011931

      3771000 -- (-996.053) (-985.562) [...14 remote chains...] -- 2:33:29
      3772000 -- (-980.325) (-985.955) [...14 remote chains...] -- 2:33:26
      3773000 -- (-981.681) (-984.410) [...14 remote chains...] -- 2:33:30
      3774000 -- (-983.276) (-985.346) [...14 remote chains...] -- 2:33:27
      3775000 -- (-994.037) (-982.950) [...14 remote chains...] -- 2:33:24

      Average standard deviation of split frequencies: 0.011807

      3776000 -- (-987.283) (-978.168) [...14 remote chains...] -- 2:33:28
      3777000 -- (-976.825) (-984.242) [...14 remote chains...] -- 2:33:26
      3778000 -- (-978.669) (-984.102) [...14 remote chains...] -- 2:33:23
      3779000 -- (-985.980) (-979.746) [...14 remote chains...] -- 2:33:27
      3780000 -- (-1001.884) (-994.090) [...14 remote chains...] -- 2:33:24

      Average standard deviation of split frequencies: 0.011626

      3781000 -- (-980.876) (-982.912) [...14 remote chains...] -- 2:33:21
      3782000 -- (-975.487) (-975.551) [...14 remote chains...] -- 2:33:26
      3783000 -- (-980.991) (-970.541) [...14 remote chains...] -- 2:33:23
      3784000 -- (-986.535) (-982.985) [...14 remote chains...] -- 2:33:20
      3785000 -- (-987.776) (-977.837) [...14 remote chains...] -- 2:33:24

      Average standard deviation of split frequencies: 0.011611

      3786000 -- (-999.644) (-984.487) [...14 remote chains...] -- 2:33:21
      3787000 -- (-990.014) (-983.452) [...14 remote chains...] -- 2:33:26
      3788000 -- (-991.040) (-990.591) [...14 remote chains...] -- 2:33:23
      3789000 -- (-988.677) (-988.855) [...14 remote chains...] -- 2:33:20
      3790000 -- (-984.322) (-988.306) [...14 remote chains...] -- 2:33:24

      Average standard deviation of split frequencies: 0.011492

      3791000 -- (-986.156) (-982.510) [...14 remote chains...] -- 2:33:21
      3792000 -- (-995.337) (-978.378) [...14 remote chains...] -- 2:33:19
      3793000 -- (-975.580) (-980.069) [...14 remote chains...] -- 2:33:23
      3794000 -- (-970.205) (-981.590) [...14 remote chains...] -- 2:33:20
      3795000 -- (-987.044) (-980.755) [...14 remote chains...] -- 2:33:17

      Average standard deviation of split frequencies: 0.011692

      3796000 -- (-973.567) (-988.095) [...14 remote chains...] -- 2:33:21
      3797000 -- (-986.113) (-976.727) [...14 remote chains...] -- 2:33:18
      3798000 -- (-984.331) (-982.533) [...14 remote chains...] -- 2:33:16
      3799000 -- (-973.014) (-996.024) [...14 remote chains...] -- 2:33:20
      3800000 -- (-981.126) (-980.748) [...14 remote chains...] -- 2:33:17

      Average standard deviation of split frequencies: 0.011538

      3801000 -- (-985.665) (-992.874) [...14 remote chains...] -- 2:33:14
      3802000 -- (-980.305) (-982.284) [...14 remote chains...] -- 2:33:18
      3803000 -- (-979.830) (-988.086) [...14 remote chains...] -- 2:33:16
      3804000 -- (-984.991) (-989.402) [...14 remote chains...] -- 2:33:13
      3805000 -- (-994.238) (-990.914) [...14 remote chains...] -- 2:33:17

      Average standard deviation of split frequencies: 0.011415

      3806000 -- (-985.790) (-984.350) [...14 remote chains...] -- 2:33:14
      3807000 -- (-982.527) (-976.417) [...14 remote chains...] -- 2:33:18
      3808000 -- (-975.175) (-983.746) [...14 remote chains...] -- 2:33:16
      3809000 -- (-960.267) (-970.008) [...14 remote chains...] -- 2:33:13
      3810000 -- (-985.826) (-970.043) [...14 remote chains...] -- 2:33:17

      Average standard deviation of split frequencies: 0.011552

      3811000 -- (-986.764) (-981.940) [...14 remote chains...] -- 2:33:14
      3812000 -- (-978.649) (-988.347) [...14 remote chains...] -- 2:33:11
      3813000 -- (-983.724) (-978.337) [...14 remote chains...] -- 2:33:16
      3814000 -- (-980.483) (-973.850) [...14 remote chains...] -- 2:33:13
      3815000 -- (-972.286) (-978.746) [...14 remote chains...] -- 2:33:10

      Average standard deviation of split frequencies: 0.011664

      3816000 -- (-978.547) (-989.133) [...14 remote chains...] -- 2:33:14
      3817000 -- (-972.466) (-983.304) [...14 remote chains...] -- 2:33:11
      3818000 -- (-975.208) (-992.636) [...14 remote chains...] -- 2:33:09
      3819000 -- (-982.779) (-979.957) [...14 remote chains...] -- 2:33:13
      3820000 -- (-972.911) (-983.693) [...14 remote chains...] -- 2:33:10

      Average standard deviation of split frequencies: 0.011826

      3821000 -- (-983.319) (-981.177) [...14 remote chains...] -- 2:33:07
      3822000 -- (-979.696) (-970.374) [...14 remote chains...] -- 2:33:11
      3823000 -- (-981.021) (-978.898) [...14 remote chains...] -- 2:33:08
      3824000 -- (-987.454) (-983.176) [...14 remote chains...] -- 2:33:13
      3825000 -- (-986.076) (-976.996) [...14 remote chains...] -- 2:33:10

      Average standard deviation of split frequencies: 0.011899

      3826000 -- (-975.538) (-980.887) [...14 remote chains...] -- 2:33:07
      3827000 -- (-977.780) (-974.340) [...14 remote chains...] -- 2:33:11
      3828000 -- (-981.316) (-968.832) [...14 remote chains...] -- 2:33:08
      3829000 -- (-993.502) (-970.487) [...14 remote chains...] -- 2:33:06
      3830000 -- (-989.276) (-975.977) [...14 remote chains...] -- 2:33:10

      Average standard deviation of split frequencies: 0.011695

      3831000 -- (-990.577) (-986.535) [...14 remote chains...] -- 2:33:07
      3832000 -- (-984.055) (-980.479) [...14 remote chains...] -- 2:33:04
      3833000 -- (-990.858) (-986.570) [...14 remote chains...] -- 2:33:08
      3834000 -- (-978.943) (-983.469) [...14 remote chains...] -- 2:33:06
      3835000 -- (-983.091) (-981.469) [...14 remote chains...] -- 2:33:03

      Average standard deviation of split frequencies: 0.011741

      3836000 -- (-990.747) (-973.809) [...14 remote chains...] -- 2:33:07
      3837000 -- (-986.805) (-980.940) [...14 remote chains...] -- 2:33:04
      3838000 -- (-988.786) (-990.585) [...14 remote chains...] -- 2:33:08
      3839000 -- (-983.134) (-984.442) [...14 remote chains...] -- 2:33:05
      3840000 -- (-988.111) (-983.341) [...14 remote chains...] -- 2:33:03

      Average standard deviation of split frequencies: 0.011695

      3841000 -- (-995.507) (-973.850) [...14 remote chains...] -- 2:33:07
      3842000 -- (-992.428) (-980.103) [...14 remote chains...] -- 2:33:04
      3843000 -- (-975.979) (-997.162) [...14 remote chains...] -- 2:33:01
      3844000 -- (-979.856) (-985.008) [...14 remote chains...] -- 2:33:05
      3845000 -- (-983.446) (-987.529) [...14 remote chains...] -- 2:33:03

      Average standard deviation of split frequencies: 0.011591

      3846000 -- (-972.587) (-986.336) [...14 remote chains...] -- 2:33:00
      3847000 -- (-975.233) (-982.176) [...14 remote chains...] -- 2:33:04
      3848000 -- (-973.175) (-979.698) [...14 remote chains...] -- 2:33:01
      3849000 -- (-977.265) (-982.711) [...14 remote chains...] -- 2:32:59
      3850000 -- (-968.132) (-984.049) [...14 remote chains...] -- 2:33:03

      Average standard deviation of split frequencies: 0.011559

      3851000 -- (-968.866) (-986.432) [...14 remote chains...] -- 2:33:00
      3852000 -- (-974.745) (-980.452) [...14 remote chains...] -- 2:33:04
      3853000 -- (-978.108) (-983.226) [...14 remote chains...] -- 2:33:01
      3854000 -- (-970.747) (-985.079) [...14 remote chains...] -- 2:32:58
      3855000 -- (-980.094) (-979.868) [...14 remote chains...] -- 2:33:02

      Average standard deviation of split frequencies: 0.011593

      3856000 -- (-992.113) (-976.992) [...14 remote chains...] -- 2:33:00
      3857000 -- (-982.776) (-985.501) [...14 remote chains...] -- 2:32:57
      3858000 -- (-991.183) (-984.445) [...14 remote chains...] -- 2:33:01
      3859000 -- (-989.684) (-976.235) [...14 remote chains...] -- 2:32:58
      3860000 -- (-980.624) (-975.112) [...14 remote chains...] -- 2:32:56

      Average standard deviation of split frequencies: 0.011419

      3861000 -- (-970.068) (-987.798) [...14 remote chains...] -- 2:33:00
      3862000 -- (-979.874) (-975.132) [...14 remote chains...] -- 2:32:57
      3863000 -- (-974.071) (-981.890) [...14 remote chains...] -- 2:32:54
      3864000 -- (-971.724) (-985.751) [...14 remote chains...] -- 2:32:58
      3865000 -- (-976.379) (-981.339) [...14 remote chains...] -- 2:32:55

      Average standard deviation of split frequencies: 0.011187

      3866000 -- (-976.972) (-995.360) [...14 remote chains...] -- 2:33:00
      3867000 -- (-974.739) (-976.864) [...14 remote chains...] -- 2:32:57
      3868000 -- (-973.544) (-974.485) [...14 remote chains...] -- 2:32:54
      3869000 -- (-988.079) (-983.264) [...14 remote chains...] -- 2:32:58
      3870000 -- (-989.840) (-981.308) [...14 remote chains...] -- 2:32:55

      Average standard deviation of split frequencies: 0.011142

      3871000 -- (-968.128) (-981.222) [...14 remote chains...] -- 2:32:53
      3872000 -- (-978.193) (-974.146) [...14 remote chains...] -- 2:32:57
      3873000 -- (-972.512) (-986.090) [...14 remote chains...] -- 2:32:54
      3874000 -- (-975.655) (-969.850) [...14 remote chains...] -- 2:32:51
      3875000 -- (-990.814) (-970.747) [...14 remote chains...] -- 2:32:55

      Average standard deviation of split frequencies: 0.011132

      3876000 -- (-986.909) (-973.936) [...14 remote chains...] -- 2:32:53
      3877000 -- (-989.353) [-981.077] [...14 remote chains...] -- 2:32:50
      3878000 -- (-987.712) (-976.874) [...14 remote chains...] -- 2:32:54
      3879000 -- (-983.896) (-973.552) [...14 remote chains...] -- 2:32:51
      3880000 -- (-977.517) [-973.661] [...14 remote chains...] -- 2:32:48

      Average standard deviation of split frequencies: 0.011180

      3881000 -- (-982.296) [-986.558] [...14 remote chains...] -- 2:32:52
      3882000 -- (-981.802) [-973.973] [...14 remote chains...] -- 2:32:50
      3883000 -- (-983.022) [-976.191] [...14 remote chains...] -- 2:32:47
      3884000 -- (-987.102) [-975.204] [...14 remote chains...] -- 2:32:51
      3885000 -- (-976.334) [-979.373] [...14 remote chains...] -- 2:32:48

      Average standard deviation of split frequencies: 0.011135

      3886000 -- (-987.424) (-976.815) [...14 remote chains...] -- 2:32:46
      3887000 -- (-980.148) [-980.489] [...14 remote chains...] -- 2:32:50
      3888000 -- (-984.611) [-977.873] [...14 remote chains...] -- 2:32:47
      3889000 -- (-987.750) [-978.950] [...14 remote chains...] -- 2:32:51
      3890000 -- (-983.386) [-972.301] [...14 remote chains...] -- 2:32:48

      Average standard deviation of split frequencies: 0.010898

      3891000 -- (-980.944) [-970.953] [...14 remote chains...] -- 2:32:45
      3892000 -- (-976.034) [-975.981] [...14 remote chains...] -- 2:32:49
      3893000 -- (-976.105) [-985.694] [...14 remote chains...] -- 2:32:47
      3894000 -- (-996.007) [-971.842] [...14 remote chains...] -- 2:32:44
      3895000 -- (-1003.099) [-973.622] [...14 remote chains...] -- 2:32:48

      Average standard deviation of split frequencies: 0.010721

      3896000 -- (-995.690) [-979.293] [...14 remote chains...] -- 2:32:45
      3897000 -- (-985.369) [-981.031] [...14 remote chains...] -- 2:32:43
      3898000 -- (-991.612) [-966.723] [...14 remote chains...] -- 2:32:47
      3899000 -- (-979.382) [-960.882] [...14 remote chains...] -- 2:32:44
      3900000 -- (-976.290) [-973.207] [...14 remote chains...] -- 2:32:41

      Average standard deviation of split frequencies: 0.010744

      3901000 -- (-991.782) [-983.348] [...14 remote chains...] -- 2:32:45
      3902000 -- (-986.045) [-992.186] [...14 remote chains...] -- 2:32:43
      3903000 -- (-983.246) [-976.539] [...14 remote chains...] -- 2:32:47
      3904000 -- (-982.453) [-973.583] [...14 remote chains...] -- 2:32:44
      3905000 -- (-978.892) [-985.188] [...14 remote chains...] -- 2:32:41

      Average standard deviation of split frequencies: 0.010939

      3906000 -- (-981.681) [-978.855] [...14 remote chains...] -- 2:32:45
      3907000 -- (-991.252) [-972.845] [...14 remote chains...] -- 2:32:42
      3908000 -- (-981.416) [-968.059] [...14 remote chains...] -- 2:32:40
      3909000 -- (-981.494) [-968.038] [...14 remote chains...] -- 2:32:44
      3910000 -- (-979.605) [-975.089] [...14 remote chains...] -- 2:32:41

      Average standard deviation of split frequencies: 0.011097

      3911000 -- (-974.613) [-968.984] [...14 remote chains...] -- 2:32:38
      3912000 -- (-993.225) [-971.909] [...14 remote chains...] -- 2:32:42
      3913000 -- (-991.312) [-975.123] [...14 remote chains...] -- 2:32:40
      3914000 -- (-970.424) [-984.572] [...14 remote chains...] -- 2:32:37
      3915000 -- (-980.697) [-978.138] [...14 remote chains...] -- 2:32:41

      Average standard deviation of split frequencies: 0.010924

      3916000 -- (-986.293) [-977.035] [...14 remote chains...] -- 2:32:38
      3917000 -- (-986.714) [-986.454] [...14 remote chains...] -- 2:32:36
      3918000 -- (-982.758) [-980.665] [...14 remote chains...] -- 2:32:39
      3919000 -- (-981.084) [-977.545] [...14 remote chains...] -- 2:32:37
      3920000 -- (-980.720) [-978.311] [...14 remote chains...] -- 2:32:34

      Average standard deviation of split frequencies: 0.010760

      3921000 -- [-974.397] (-975.267) [...14 remote chains...] -- 2:32:38
      3922000 -- (-976.029) [-978.647] [...14 remote chains...] -- 2:32:35
      3923000 -- [-974.408] (-987.061) [...14 remote chains...] -- 2:32:33
      3924000 -- (-979.005) [-977.359] [...14 remote chains...] -- 2:32:37
      3925000 -- (-981.601) [-982.103] [...14 remote chains...] -- 2:32:34

      Average standard deviation of split frequencies: 0.010648

      3926000 -- (-970.187) [-979.900] [...14 remote chains...] -- 2:32:38
      3927000 -- (-979.581) [-985.888] [...14 remote chains...] -- 2:32:35
      3928000 -- (-975.688) [-993.295] [...14 remote chains...] -- 2:32:33
      3929000 -- [-977.275] (-985.497) [...14 remote chains...] -- 2:32:37
      3930000 -- [-975.860] (-987.566) [...14 remote chains...] -- 2:32:34

      Average standard deviation of split frequencies: 0.010446

      3931000 -- [-973.919] (-980.354) [...14 remote chains...] -- 2:32:31
      3932000 -- [-974.734] (-978.681) [...14 remote chains...] -- 2:32:35
      3933000 -- [-986.119] (-978.871) [...14 remote chains...] -- 2:32:32
      3934000 -- [-979.147] (-983.058) [...14 remote chains...] -- 2:32:30
      3935000 -- [-972.593] (-972.515) [...14 remote chains...] -- 2:32:34

      Average standard deviation of split frequencies: 0.010359

      3936000 -- [-983.161] (-976.125) [...14 remote chains...] -- 2:32:31
      3937000 -- [-968.298] (-973.305) [...14 remote chains...] -- 2:32:28
      3938000 -- [-967.911] (-978.909) [...14 remote chains...] -- 2:32:32
      3939000 -- [-972.346] (-971.035) [...14 remote chains...] -- 2:32:30
      3940000 -- [-970.242] (-983.603) [...14 remote chains...] -- 2:32:27

      Average standard deviation of split frequencies: 0.010322

      3941000 -- [-976.675] (-985.854) [...14 remote chains...] -- 2:32:31
      3942000 -- [-978.794] (-980.566) [...14 remote chains...] -- 2:32:28
      3943000 -- (-979.469) [-975.446] [...14 remote chains...] -- 2:32:26
      3944000 -- [-980.851] (-987.083) [...14 remote chains...] -- 2:32:29
      3945000 -- [-969.266] (-984.824) [...14 remote chains...] -- 2:32:27

      Average standard deviation of split frequencies: 0.010105

      3946000 -- [-984.754] (-994.497) [...14 remote chains...] -- 2:32:24
      3947000 -- [-975.161] (-985.159) [...14 remote chains...] -- 2:32:28
      3948000 -- [-976.805] (-975.530) [...14 remote chains...] -- 2:32:25
      3949000 -- [-981.218] (-974.309) [...14 remote chains...] -- 2:32:23
      3950000 -- [-973.294] (-991.435) [...14 remote chains...] -- 2:32:27

      Average standard deviation of split frequencies: 0.010125

      3951000 -- [-983.028] (-984.072) [...14 remote chains...] -- 2:32:24
      3952000 -- [-986.490] (-981.625) [...14 remote chains...] -- 2:32:21
      3953000 -- [-976.905] (-981.396) [...14 remote chains...] -- 2:32:25
      3954000 -- [-976.410] (-981.912) [...14 remote chains...] -- 2:32:23
      3955000 -- [-988.599] (-982.550) [...14 remote chains...] -- 2:32:27

      Average standard deviation of split frequencies: 0.010242

      3956000 -- [-974.084] (-974.450) [...14 remote chains...] -- 2:32:24
      3957000 -- [-969.838] (-976.657) [...14 remote chains...] -- 2:32:21
      3958000 -- [-983.353] (-990.816) [...14 remote chains...] -- 2:32:25
      3959000 -- [-974.796] (-977.965) [...14 remote chains...] -- 2:32:22
      3960000 -- [-981.755] (-975.355) [...14 remote chains...] -- 2:32:20

      Average standard deviation of split frequencies: 0.010380

      3961000 -- [-970.931] (-984.424) [...14 remote chains...] -- 2:32:24
      3962000 -- [-976.363] (-983.202) [...14 remote chains...] -- 2:32:21
      3963000 -- [-984.668] (-975.959) [...14 remote chains...] -- 2:32:18
      3964000 -- [-981.785] (-973.994) [...14 remote chains...] -- 2:32:22
      3965000 -- [-970.689] (-986.353) [...14 remote chains...] -- 2:32:20

      Average standard deviation of split frequencies: 0.010241

      3966000 -- [-975.740] (-975.461) [...14 remote chains...] -- 2:32:17
      3967000 -- [-974.882] (-976.937) [...14 remote chains...] -- 2:32:21
      3968000 -- [-979.714] (-989.482) [...14 remote chains...] -- 2:32:18
      3969000 -- [-977.740] (-978.046) [...14 remote chains...] -- 2:32:22
      3970000 -- [-979.194] (-978.824) [...14 remote chains...] -- 2:32:20

      Average standard deviation of split frequencies: 0.010114

      3971000 -- (-981.263) [-967.658] [...14 remote chains...] -- 2:32:17
      3972000 -- (-975.527) [-974.330] [...14 remote chains...] -- 2:32:21
      3973000 -- [-987.310] (-984.119) [...14 remote chains...] -- 2:32:18
      3974000 -- [-975.442] (-977.681) [...14 remote chains...] -- 2:32:15
      3975000 -- [-971.490] (-981.953) [...14 remote chains...] -- 2:32:19

      Average standard deviation of split frequencies: 0.009959

      3976000 -- [-981.152] (-973.219) [...14 remote chains...] -- 2:32:17
      3977000 -- [-981.649] (-972.672) [...14 remote chains...] -- 2:32:14
      3978000 -- [-978.018] (-975.657) [...14 remote chains...] -- 2:32:18
      3979000 -- [-973.633] (-979.994) [...14 remote chains...] -- 2:32:15
      3980000 -- [-973.822] (-988.219) [...14 remote chains...] -- 2:32:13

      Average standard deviation of split frequencies: 0.009694

      3981000 -- [-985.173] (-985.417) [...14 remote chains...] -- 2:32:17
      3982000 -- [-973.441] (-978.627) [...14 remote chains...] -- 2:32:14
      3983000 -- [-981.807] (-983.146) [...14 remote chains...] -- 2:32:11
      3984000 -- [-981.726] (-980.601) [...14 remote chains...] -- 2:32:15
      3985000 -- [-981.393] (-982.141) [...14 remote chains...] -- 2:32:12

      Average standard deviation of split frequencies: 0.009463

      3986000 -- [-975.086] (-977.836) [...14 remote chains...] -- 2:32:10
      3987000 -- [-984.600] (-974.081) [...14 remote chains...] -- 2:32:14
      3988000 -- [-973.851] (-977.311) [...14 remote chains...] -- 2:32:11
      3989000 -- [-977.738] (-982.220) [...14 remote chains...] -- 2:32:15
      3990000 -- [-981.231] (-979.973) [...14 remote chains...] -- 2:32:12

      Average standard deviation of split frequencies: 0.009311

      3991000 -- [-971.329] (-971.267) [...14 remote chains...] -- 2:32:10
      3992000 -- [-987.473] (-977.071) [...14 remote chains...] -- 2:32:14
      3993000 -- [-983.185] (-979.287) [...14 remote chains...] -- 2:32:11
      3994000 -- [-973.262] (-976.026) [...14 remote chains...] -- 2:32:08
      3995000 -- [-973.955] (-981.240) [...14 remote chains...] -- 2:32:12

      Average standard deviation of split frequencies: 0.009456

      3996000 -- [-978.088] (-972.469) [...14 remote chains...] -- 2:32:10
      3997000 -- [-978.380] (-980.498) [...14 remote chains...] -- 2:32:07
      3998000 -- [-976.620] (-974.529) [...14 remote chains...] -- 2:32:11
      3999000 -- [-978.276] (-974.978) [...14 remote chains...] -- 2:32:08
      4000000 -- [-982.680] (-978.377) [...14 remote chains...] -- 2:32:12

      Average standard deviation of split frequencies: 0.009586

      4001000 -- [-977.612] (-969.894) [...14 remote chains...] -- 2:32:09
      4002000 -- [-972.673] (-989.413) [...14 remote chains...] -- 2:32:07
      4003000 -- [-964.519] (-973.270) [...14 remote chains...] -- 2:32:11
      4004000 -- [-975.242] (-984.820) [...14 remote chains...] -- 2:32:08
      4005000 -- [-980.016] (-970.145) [...14 remote chains...] -- 2:32:05

      Average standard deviation of split frequencies: 0.009703

      4006000 -- [-982.467] (-976.177) [...14 remote chains...] -- 2:32:09
      4007000 -- [-990.797] (-988.336) [...14 remote chains...] -- 2:32:07
      4008000 -- [-985.640] (-978.035) [...14 remote chains...] -- 2:32:04
      4009000 -- [-977.365] (-969.905) [...14 remote chains...] -- 2:32:08
      4010000 -- [-974.585] (-981.034) [...14 remote chains...] -- 2:32:05

      Average standard deviation of split frequencies: 0.009716

      4011000 -- [-982.106] (-970.857) [...14 remote chains...] -- 2:32:03
      4012000 -- [-981.881] (-991.214) [...14 remote chains...] -- 2:32:06
      4013000 -- [-981.616] (-976.066) [...14 remote chains...] -- 2:32:04
      4014000 -- [-973.799] (-980.306) [...14 remote chains...] -- 2:32:08
      4015000 -- [-970.115] (-981.649) [...14 remote chains...] -- 2:32:05

      Average standard deviation of split frequencies: 0.009524

      4016000 -- [-971.829] (-987.106) [...14 remote chains...] -- 2:32:02
      4017000 -- [-975.962] (-981.966) [...14 remote chains...] -- 2:32:06
      4018000 -- [-994.110] (-985.027) [...14 remote chains...] -- 2:32:04
      4019000 -- [-969.208] (-989.719) [...14 remote chains...] -- 2:32:01
      4020000 -- [-984.629] (-994.413) [...14 remote chains...] -- 2:32:05

      Average standard deviation of split frequencies: 0.009313

      4021000 -- [-974.217] (-981.967) [...14 remote chains...] -- 2:32:02
      4022000 -- [-981.448] (-981.894) [...14 remote chains...] -- 2:32:00
      4023000 -- [-977.536] (-988.698) [...14 remote chains...] -- 2:32:03
      4024000 -- [-986.809] (-979.997) [...14 remote chains...] -- 2:32:01
      4025000 -- [-981.650] (-985.870) [...14 remote chains...] -- 2:32:05

      Average standard deviation of split frequencies: 0.009131

      4026000 -- [-976.866] (-988.696) [...14 remote chains...] -- 2:32:02
      4027000 -- [-990.652] (-987.811) [...14 remote chains...] -- 2:31:59
      4028000 -- [-983.556] (-987.960) [...14 remote chains...] -- 2:32:03
      4029000 -- [-978.791] (-980.379) [...14 remote chains...] -- 2:32:01
      4030000 -- [-982.904] (-972.758) [...14 remote chains...] -- 2:31:58

      Average standard deviation of split frequencies: 0.009048

      4031000 -- [-973.887] (-972.757) [...14 remote chains...] -- 2:32:02
      4032000 -- [-985.323] (-981.167) [...14 remote chains...] -- 2:31:59
      4033000 -- [-977.962] (-975.790) [...14 remote chains...] -- 2:31:57
      4034000 -- [-972.223] (-979.749) [...14 remote chains...] -- 2:32:00
      4035000 -- [-975.535] (-987.891) [...14 remote chains...] -- 2:31:58

      Average standard deviation of split frequencies: 0.008925

      4036000 -- [-974.399] (-990.723) [...14 remote chains...] -- 2:31:55
      4037000 -- [-977.363] (-983.263) [...14 remote chains...] -- 2:31:59
      4038000 -- [-988.368] (-983.291) [...14 remote chains...] -- 2:31:56
      4039000 -- [-977.000] (-971.905) [...14 remote chains...] -- 2:32:00
      4040000 -- [-978.792] (-987.510) [...14 remote chains...] -- 2:31:58

      Average standard deviation of split frequencies: 0.008799

      4041000 -- [-984.263] (-972.430) [...14 remote chains...] -- 2:31:55
      4042000 -- [-984.111] (-995.241) [...14 remote chains...] -- 2:31:59
      4043000 -- [-990.628] (-990.287) [...14 remote chains...] -- 2:31:56
      4044000 -- [-975.649] (-984.618) [...14 remote chains...] -- 2:31:54
      4045000 -- [-985.256] (-978.263) [...14 remote chains...] -- 2:31:57

      Average standard deviation of split frequencies: 0.008694

      4046000 -- [-975.713] (-994.299) [...14 remote chains...] -- 2:31:55
      4047000 -- [-973.805] (-982.958) [...14 remote chains...] -- 2:31:52
      4048000 -- [-998.535] (-990.894) [...14 remote chains...] -- 2:31:56
      4049000 -- [-984.220] (-988.807) [...14 remote chains...] -- 2:31:53
      4050000 -- [-971.629] (-976.876) [...14 remote chains...] -- 2:31:57

      Average standard deviation of split frequencies: 0.008629

      4051000 -- [-984.206] (-973.675) [...14 remote chains...] -- 2:31:55
      4052000 -- [-972.783] (-970.974) [...14 remote chains...] -- 2:31:52
      4053000 -- [-974.282] (-977.946) [...14 remote chains...] -- 2:31:56
      4054000 -- [-978.377] (-981.946) [...14 remote chains...] -- 2:31:53
      4055000 -- [-963.457] (-976.238) [...14 remote chains...] -- 2:31:51

      Average standard deviation of split frequencies: 0.008562

      4056000 -- [-982.025] (-987.405) [...14 remote chains...] -- 2:31:54
      4057000 -- [-971.697] (-982.240) [...14 remote chains...] -- 2:31:52
      4058000 -- [-965.487] (-984.850) [...14 remote chains...] -- 2:31:49
      4059000 -- [-973.750] (-987.088) [...14 remote chains...] -- 2:31:53
      4060000 -- [-961.875] (-969.677) [...14 remote chains...] -- 2:31:50

      Average standard deviation of split frequencies: 0.008625

      4061000 -- [-969.765] (-972.205) [...14 remote chains...] -- 2:31:48
      4062000 -- [-971.873] (-977.286) [...14 remote chains...] -- 2:31:52
      4063000 -- [-981.362] (-972.665) [...14 remote chains...] -- 2:31:49
      4064000 -- [-977.089] (-981.823) [...14 remote chains...] -- 2:31:46
      4065000 -- [-983.945] (-982.761) [...14 remote chains...] -- 2:31:50

      Average standard deviation of split frequencies: 0.008736

      4066000 -- [-984.760] (-983.030) [...14 remote chains...] -- 2:31:48
      4067000 -- [-965.583] (-970.274) [...14 remote chains...] -- 2:31:51
      4068000 -- [-970.263] (-985.982) [...14 remote chains...] -- 2:31:49
      4069000 -- [-983.519] (-968.977) [...14 remote chains...] -- 2:31:46
      4070000 -- [-977.337] (-977.810) [...14 remote chains...] -- 2:31:50

      Average standard deviation of split frequencies: 0.008764

      4071000 -- [-980.717] (-991.430) [...14 remote chains...] -- 2:31:47
      4072000 -- [-975.510] (-987.980) [...14 remote chains...] -- 2:31:45
      4073000 -- [-977.473] (-976.748) [...14 remote chains...] -- 2:31:49
      4074000 -- [-970.934] (-975.518) [...14 remote chains...] -- 2:31:46
      4075000 -- [-971.600] (-979.406) [...14 remote chains...] -- 2:31:43

      Average standard deviation of split frequencies: 0.008734

      4076000 -- [-975.232] (-977.881) [...14 remote chains...] -- 2:31:47
      4077000 -- [-976.021] (-962.423) [...14 remote chains...] -- 2:31:45
      4078000 -- [-977.716] (-973.591) [...14 remote chains...] -- 2:31:42
      4079000 -- [-977.088] (-974.569) [...14 remote chains...] -- 2:31:46
      4080000 -- [-984.830] (-975.776) [...14 remote chains...] -- 2:31:43

      Average standard deviation of split frequencies: 0.008660

      4081000 -- [-981.821] (-972.300) [...14 remote chains...] -- 2:31:41
      4082000 -- [-988.149] (-975.430) [...14 remote chains...] -- 2:31:44
      4083000 -- [-977.771] (-980.159) [...14 remote chains...] -- 2:31:42
      4084000 -- [-978.088] (-978.220) [...14 remote chains...] -- 2:31:39
      4085000 -- [-974.913] (-985.095) [...14 remote chains...] -- 2:31:43

      Average standard deviation of split frequencies: 0.008562

      4086000 -- [-979.791] (-991.037) [...14 remote chains...] -- 2:31:40
      4087000 -- [-978.972] (-977.354) [...14 remote chains...] -- 2:31:38
      4088000 -- [-980.513] (-979.701) [...14 remote chains...] -- 2:31:42
      4089000 -- [-984.795] (-993.687) [...14 remote chains...] -- 2:31:39
      4090000 -- [-972.561] (-987.236) [...14 remote chains...] -- 2:31:37

      Average standard deviation of split frequencies: 0.008455

      4091000 -- [-974.742] (-982.032) [...14 remote chains...] -- 2:31:40
      4092000 -- [-973.415] (-970.467) [...14 remote chains...] -- 2:31:38
      4093000 -- [-973.808] (-985.215) [...14 remote chains...] -- 2:31:41
      4094000 -- [-977.154] (-984.634) [...14 remote chains...] -- 2:31:39
      4095000 -- [-976.140] (-996.009) [...14 remote chains...] -- 2:31:36

      Average standard deviation of split frequencies: 0.008418

      4096000 -- [-983.055] (-985.787) [...14 remote chains...] -- 2:31:40
      4097000 -- [-968.422] (-989.027) [...14 remote chains...] -- 2:31:37
      4098000 -- [-970.463] (-995.938) [...14 remote chains...] -- 2:31:35
      4099000 -- [-978.321] (-988.067) [...14 remote chains...] -- 2:31:39
      4100000 -- [-970.191] (-976.985) [...14 remote chains...] -- 2:31:36

      Average standard deviation of split frequencies: 0.008461

      4101000 -- [-971.055] (-994.648) [...14 remote chains...] -- 2:31:34
      4102000 -- [-978.640] (-992.401) [...14 remote chains...] -- 2:31:37
      4103000 -- [-986.004] (-983.893) [...14 remote chains...] -- 2:31:35
      4104000 -- [-975.078] (-991.410) [...14 remote chains...] -- 2:31:32
      4105000 -- [-969.605] (-984.853) [...14 remote chains...] -- 2:31:36

      Average standard deviation of split frequencies: 0.008332

      4106000 -- [-977.969] (-997.326) [...14 remote chains...] -- 2:31:33
      4107000 -- [-974.395] (-977.453) [...14 remote chains...] -- 2:31:31
      4108000 -- [-980.549] (-980.784) [...14 remote chains...] -- 2:31:34
      4109000 -- [-984.032] (-981.624) [...14 remote chains...] -- 2:31:32
      4110000 -- [-1005.269] (-981.454) [...14 remote chains...] -- 2:31:29

      Average standard deviation of split frequencies: 0.008277

      4111000 -- [-979.400] (-979.308) [...14 remote chains...] -- 2:31:33
      4112000 -- [-975.517] (-982.525) [...14 remote chains...] -- 2:31:31
      4113000 -- [-974.179] (-986.183) [...14 remote chains...] -- 2:31:28
      4114000 -- [-986.173] (-997.974) [...14 remote chains...] -- 2:31:32
      4115000 -- [-990.576] (-985.440) [...14 remote chains...] -- 2:31:29

      Average standard deviation of split frequencies: 0.008116

      4116000 -- [-981.516] (-980.645) [...14 remote chains...] -- 2:31:33
      4117000 -- [-970.818] (-993.809) [...14 remote chains...] -- 2:31:30
      4118000 -- [-977.863] (-980.365) [...14 remote chains...] -- 2:31:28
      4119000 -- [-965.279] (-982.631) [...14 remote chains...] -- 2:31:31
      4120000 -- [-975.133] (-978.100) [...14 remote chains...] -- 2:31:29

      Average standard deviation of split frequencies: 0.008006

      4121000 -- [-980.344] (-987.820) [...14 remote chains...] -- 2:31:26
      4122000 -- [-970.889] (-986.245) [...14 remote chains...] -- 2:31:30
      4123000 -- [-974.256] (-985.361) [...14 remote chains...] -- 2:31:28
      4124000 -- [-971.635] (-989.621) [...14 remote chains...] -- 2:31:25
      4125000 -- [-981.209] (-991.083) [...14 remote chains...] -- 2:31:29

      Average standard deviation of split frequencies: 0.007970

      4126000 -- [-982.524] (-995.471) [...14 remote chains...] -- 2:31:26
      4127000 -- [-969.425] (-997.917) [...14 remote chains...] -- 2:31:24
      4128000 -- [-977.851] (-1005.292) [...14 remote chains...] -- 2:31:27
      4129000 -- [-986.465] (-994.753) [...14 remote chains...] -- 2:31:25
      4130000 -- [-987.751] (-973.403) [...14 remote chains...] -- 2:31:22

      Average standard deviation of split frequencies: 0.007975

      4131000 -- [-975.717] (-982.497) [...14 remote chains...] -- 2:31:26
      4132000 -- [-978.568] (-982.804) [...14 remote chains...] -- 2:31:23
      4133000 -- [-977.731] (-976.985) [...14 remote chains...] -- 2:31:21
      4134000 -- [-977.235] (-983.941) [...14 remote chains...] -- 2:31:25
      4135000 -- [-968.384] (-977.627) [...14 remote chains...] -- 2:31:22

      Average standard deviation of split frequencies: 0.007892

      4136000 -- [-971.170] (-975.775) [...14 remote chains...] -- 2:31:19
      4137000 -- [-976.754] (-977.716) [...14 remote chains...] -- 2:31:23
      4138000 -- [-971.287] (-978.859) [...14 remote chains...] -- 2:31:21
      4139000 -- [-973.869] (-975.422) [...14 remote chains...] -- 2:31:18
      4140000 -- [-979.335] (-972.666) [...14 remote chains...] -- 2:31:22

      Average standard deviation of split frequencies: 0.007953

      4141000 -- [-975.289] (-985.462) [...14 remote chains...] -- 2:31:19
      4142000 -- [-978.374] (-975.917) [...14 remote chains...] -- 2:31:17
      4143000 -- [-978.268] (-977.345) [...14 remote chains...] -- 2:31:20
      4144000 -- [-977.839] (-974.603) [...14 remote chains...] -- 2:31:18
      4145000 -- [-973.644] (-976.191) [...14 remote chains...] -- 2:31:21

      Average standard deviation of split frequencies: 0.008020

      4146000 -- [-984.872] (-971.070) [...14 remote chains...] -- 2:31:19
      4147000 -- [-975.856] (-974.036) [...14 remote chains...] -- 2:31:16
      4148000 -- [-971.812] (-984.489) [...14 remote chains...] -- 2:31:20
      4149000 -- [-976.347] (-983.405) [...14 remote chains...] -- 2:31:18
      4150000 -- [-969.958] (-982.743) [...14 remote chains...] -- 2:31:15

      Average standard deviation of split frequencies: 0.008077

      4151000 -- [-973.496] (-981.872) [...14 remote chains...] -- 2:31:19
      4152000 -- [-980.338] (-982.779) [...14 remote chains...] -- 2:31:16
      4153000 -- [-978.692] (-974.581) [...14 remote chains...] -- 2:31:14
      4154000 -- [-985.912] (-978.444) [...14 remote chains...] -- 2:31:17
      4155000 -- [-979.014] (-972.723) [...14 remote chains...] -- 2:31:15

      Average standard deviation of split frequencies: 0.008164

      4156000 -- [-981.401] (-980.218) [...14 remote chains...] -- 2:31:12
      4157000 -- [-978.224] (-977.446) [...14 remote chains...] -- 2:31:16
      4158000 -- [-975.459] (-975.057) [...14 remote chains...] -- 2:31:13
      4159000 -- [-981.590] (-973.453) [...14 remote chains...] -- 2:31:11
      4160000 -- [-971.439] (-978.925) [...14 remote chains...] -- 2:31:15

      Average standard deviation of split frequencies: 0.008163

      4161000 -- [-988.199] (-972.916) [...14 remote chains...] -- 2:31:12
      4162000 -- [-982.886] (-977.869) [...14 remote chains...] -- 2:31:16
      4163000 -- [-980.116] (-997.434) [...14 remote chains...] -- 2:31:13
      4164000 -- [-981.502] (-990.098) [...14 remote chains...] -- 2:31:11
      4165000 -- [-973.476] (-978.093) [...14 remote chains...] -- 2:31:14

      Average standard deviation of split frequencies: 0.008134

      4166000 -- [-978.019] (-985.439) [...14 remote chains...] -- 2:31:12
      4167000 -- [-978.531] (-977.413) [...14 remote chains...] -- 2:31:09
      4168000 -- [-978.547] (-972.565) [...14 remote chains...] -- 2:31:13
      4169000 -- [-977.472] (-967.349) [...14 remote chains...] -- 2:31:10
      4170000 -- [-977.876] (-979.924) [...14 remote chains...] -- 2:31:08

      Average standard deviation of split frequencies: 0.007987

      4171000 -- [-973.343] (-982.213) [...14 remote chains...] -- 2:31:12
      4172000 -- [-971.546] (-976.881) [...14 remote chains...] -- 2:31:09
      4173000 -- [-979.695] (-974.035) [...14 remote chains...] -- 2:31:13
      4174000 -- [-976.676] (-981.384) [...14 remote chains...] -- 2:31:10
      4175000 -- [-961.873] (-988.220) [...14 remote chains...] -- 2:31:08

      Average standard deviation of split frequencies: 0.007857

      4176000 -- [-974.900] (-980.195) [...14 remote chains...] -- 2:31:11
      4177000 -- [-964.689] (-976.347) [...14 remote chains...] -- 2:31:09
      4178000 -- [-973.316] (-988.234) [...14 remote chains...] -- 2:31:06
      4179000 -- [-979.046] (-976.666) [...14 remote chains...] -- 2:31:10
      4180000 -- [-966.724] (-990.307) [...14 remote chains...] -- 2:31:07

      Average standard deviation of split frequencies: 0.007772

      4181000 -- [-974.699] (-990.164) [...14 remote chains...] -- 2:31:05
      4182000 -- [-976.641] (-987.752) [...14 remote chains...] -- 2:31:09
      4183000 -- [-973.753] (-980.797) [...14 remote chains...] -- 2:31:06
      4184000 -- [-982.386] (-969.322) [...14 remote chains...] -- 2:31:03
      4185000 -- [-974.751] (-977.444) [...14 remote chains...] -- 2:31:07

      Average standard deviation of split frequencies: 0.007692

      4186000 -- [-980.067] (-973.462) [...14 remote chains...] -- 2:31:05
      4187000 -- [-969.193] (-978.283) [...14 remote chains...] -- 2:31:02
      4188000 -- [-971.475] (-967.420) [...14 remote chains...] -- 2:31:06
      4189000 -- [-983.844] (-975.250) [...14 remote chains...] -- 2:31:03
      4190000 -- [-975.794] (-975.510) [...14 remote chains...] -- 2:31:01

      Average standard deviation of split frequencies: 0.007694

      4191000 -- [-978.669] (-978.081) [...14 remote chains...] -- 2:31:04
      4192000 -- [-982.651] (-986.234) [...14 remote chains...] -- 2:31:02
      4193000 -- [-973.933] (-979.617) [...14 remote chains...] -- 2:31:05
      4194000 -- [-973.658] (-980.480) [...14 remote chains...] -- 2:31:03
      4195000 -- [-979.032] (-980.002) [...14 remote chains...] -- 2:31:00

      Average standard deviation of split frequencies: 0.007765

      4196000 -- [-983.470] (-980.974) [...14 remote chains...] -- 2:31:04
      4197000 -- [-977.311] (-979.315) [...14 remote chains...] -- 2:31:02
      4198000 -- [-970.166] (-977.665) [...14 remote chains...] -- 2:30:59
      4199000 -- [-976.824] (-990.241) [...14 remote chains...] -- 2:31:03
      4200000 -- [-972.749] (-978.074) [...14 remote chains...] -- 2:31:00

      Average standard deviation of split frequencies: 0.007772

      4201000 -- [-973.611] (-981.576) [...14 remote chains...] -- 2:30:58
      4202000 -- [-967.684] (-973.863) [...14 remote chains...] -- 2:31:01
      4203000 -- [-965.090] (-981.501) [...14 remote chains...] -- 2:30:59
      4204000 -- [-972.487] (-978.353) [...14 remote chains...] -- 2:30:56
      4205000 -- [-985.577] (-978.142) [...14 remote chains...] -- 2:31:00

      Average standard deviation of split frequencies: 0.007814

      4206000 -- [-977.920] (-990.494) [...14 remote chains...] -- 2:30:57
      4207000 -- [-977.571] (-970.196) [...14 remote chains...] -- 2:31:01
      4208000 -- [-972.086] (-973.125) [...14 remote chains...] -- 2:30:59
      4209000 -- [-973.388] (-974.321) [...14 remote chains...] -- 2:30:56
      4210000 -- [-973.556] (-994.670) [...14 remote chains...] -- 2:31:00

      Average standard deviation of split frequencies: 0.007719

      4211000 -- [-974.204] (-976.179) [...14 remote chains...] -- 2:30:57
      4212000 -- [-968.231] (-982.406) [...14 remote chains...] -- 2:30:55
      4213000 -- [-971.011] (-978.937) [...14 remote chains...] -- 2:30:58
      4214000 -- [-968.872] (-985.960) [...14 remote chains...] -- 2:30:56
      4215000 -- [-970.311] (-986.428) [...14 remote chains...] -- 2:30:53

      Average standard deviation of split frequencies: 0.007806

      4216000 -- [-981.103] (-984.414) [...14 remote chains...] -- 2:30:57
      4217000 -- [-969.061] (-982.660) [...14 remote chains...] -- 2:30:54
      4218000 -- [-968.897] (-984.258) [...14 remote chains...] -- 2:30:52
      4219000 -- [-977.248] (-983.091) [...14 remote chains...] -- 2:30:56
      4220000 -- [-984.381] (-984.088) [...14 remote chains...] -- 2:30:53

      Average standard deviation of split frequencies: 0.008012

      4221000 -- [-969.062] (-983.684) [...14 remote chains...] -- 2:30:51
      4222000 -- [-980.417] (-980.104) [...14 remote chains...] -- 2:30:54
      4223000 -- [-975.918] (-986.730) [...14 remote chains...] -- 2:30:52
      4224000 -- [-971.029] (-1000.290) [...14 remote chains...] -- 2:30:49
      4225000 -- [-984.406] (-985.395) [...14 remote chains...] -- 2:30:53

      Average standard deviation of split frequencies: 0.008250

      4226000 -- [-974.288] (-989.817) [...14 remote chains...] -- 2:30:50
      4227000 -- [-987.428] (-989.439) [...14 remote chains...] -- 2:30:48
      4228000 -- [-984.286] (-981.027) [...14 remote chains...] -- 2:30:51
      4229000 -- (-977.207) (-997.028) [...14 remote chains...] -- 2:30:49
      4230000 -- [-967.540] (-978.805) [...14 remote chains...] -- 2:30:46

      Average standard deviation of split frequencies: 0.008452

      4231000 -- [-976.253] (-976.944) [...14 remote chains...] -- 2:30:50
      4232000 -- [-974.528] (-992.393) [...14 remote chains...] -- 2:30:48
      4233000 -- [-977.239] (-974.773) [...14 remote chains...] -- 2:30:45
      4234000 -- [-986.303] (-975.692) [...14 remote chains...] -- 2:30:49
      4235000 -- [-981.028] (-980.376) [...14 remote chains...] -- 2:30:46

      Average standard deviation of split frequencies: 0.008694

      4236000 -- [-976.252] (-979.991) [...14 remote chains...] -- 2:30:50
      4237000 -- [-987.951] (-990.480) [...14 remote chains...] -- 2:30:47
      4238000 -- [-981.075] (-975.651) [...14 remote chains...] -- 2:30:45
      4239000 -- [-972.619] (-996.787) [...14 remote chains...] -- 2:30:48
      4240000 -- [-978.705] (-988.347) [...14 remote chains...] -- 2:30:46

      Average standard deviation of split frequencies: 0.008759

      4241000 -- [-974.811] (-988.937) [...14 remote chains...] -- 2:30:43
      4242000 -- [-974.826] (-994.484) [...14 remote chains...] -- 2:30:47
      4243000 -- [-975.090] (-983.774) [...14 remote chains...] -- 2:30:44
      4244000 -- [-967.427] (-991.730) [...14 remote chains...] -- 2:30:42
      4245000 -- [-978.775] (-980.761) [...14 remote chains...] -- 2:30:46

      Average standard deviation of split frequencies: 0.008639

      4246000 -- [-974.877] (-976.828) [...14 remote chains...] -- 2:30:43
      4247000 -- [-978.478] (-985.379) [...14 remote chains...] -- 2:30:41
      4248000 -- [-985.403] (-986.055) [...14 remote chains...] -- 2:30:44
      4249000 -- (-988.846) (-984.248) [...14 remote chains...] -- 2:30:42
      4250000 -- (-974.264) (-985.683) [...14 remote chains...] -- 2:30:45

      Average standard deviation of split frequencies: 0.008641

      4251000 -- (-986.609) (-994.991) [...14 remote chains...] -- 2:30:43
      4252000 -- (-972.028) (-983.417) [...14 remote chains...] -- 2:30:40
      4253000 -- (-986.549) (-985.095) [...14 remote chains...] -- 2:30:44
      4254000 -- (-985.315) (-995.659) [...14 remote chains...] -- 2:30:41
      4255000 -- (-986.210) (-978.721) [...14 remote chains...] -- 2:30:39

      Average standard deviation of split frequencies: 0.008561

      4256000 -- (-965.508) (-980.526) [...14 remote chains...] -- 2:30:43
      4257000 -- (-980.566) (-978.676) [...14 remote chains...] -- 2:30:40
      4258000 -- [-979.736] (-983.785) [...14 remote chains...] -- 2:30:38
      4259000 -- [-975.600] (-988.978) [...14 remote chains...] -- 2:30:41
      4260000 -- (-973.268) (-980.248) [...14 remote chains...] -- 2:30:39

      Average standard deviation of split frequencies: 0.008506

      4261000 -- (-978.206) (-984.650) [...14 remote chains...] -- 2:30:42
      4262000 -- [-968.438] (-976.446) [...14 remote chains...] -- 2:30:40
      4263000 -- [-979.890] (-982.770) [...14 remote chains...] -- 2:30:37
      4264000 -- [-976.159] (-983.868) [...14 remote chains...] -- 2:30:41
      4265000 -- (-974.379) (-980.836) [...14 remote chains...] -- 2:30:38

      Average standard deviation of split frequencies: 0.008692

      4266000 -- [-973.678] (-985.847) [...14 remote chains...] -- 2:30:36
      4267000 -- [-982.494] (-999.288) [...14 remote chains...] -- 2:30:40
      4268000 -- (-973.853) (-991.147) [...14 remote chains...] -- 2:30:37
      4269000 -- [-975.550] (-990.731) [...14 remote chains...] -- 2:30:35
      4270000 -- [-982.782] (-978.843) [...14 remote chains...] -- 2:30:38

      Average standard deviation of split frequencies: 0.008751

      4271000 -- (-969.322) (-995.159) [...14 remote chains...] -- 2:30:36
      4272000 -- [-989.067] (-987.494) [...14 remote chains...] -- 2:30:39
      4273000 -- [-973.032] (-984.166) [...14 remote chains...] -- 2:30:37
      4274000 -- [-971.253] (-986.590) [...14 remote chains...] -- 2:30:34
      4275000 -- [-970.276] (-974.058) [...14 remote chains...] -- 2:30:38

      Average standard deviation of split frequencies: 0.008903

      4276000 -- [-972.073] (-980.141) [...14 remote chains...] -- 2:30:35
      4277000 -- [-979.981] (-980.381) [...14 remote chains...] -- 2:30:33
      4278000 -- [-987.567] (-990.896) [...14 remote chains...] -- 2:30:36
      4279000 -- [-993.241] (-974.011) [...14 remote chains...] -- 2:30:34
      4280000 -- [-972.381] (-975.936) [...14 remote chains...] -- 2:30:32

      Average standard deviation of split frequencies: 0.009041

      4281000 -- [-976.788] (-978.523) [...14 remote chains...] -- 2:30:35
      4282000 -- [-985.617] (-978.258) [...14 remote chains...] -- 2:30:33
      4283000 -- [-982.631] (-979.232) [...14 remote chains...] -- 2:30:30
      4284000 -- [-979.493] (-984.477) [...14 remote chains...] -- 2:30:34
      4285000 -- [-978.456] (-971.707) [...14 remote chains...] -- 2:30:31

      Average standard deviation of split frequencies: 0.009075

      4286000 -- [-990.120] (-978.248) [...14 remote chains...] -- 2:30:29
      4287000 -- [-980.043] (-981.007) [...14 remote chains...] -- 2:30:32
      4288000 -- [-975.175] (-977.042) [...14 remote chains...] -- 2:30:30
      4289000 -- [-972.284] (-977.803) [...14 remote chains...] -- 2:30:27
      4290000 -- [-970.852] (-973.498) [...14 remote chains...] -- 2:30:31

      Average standard deviation of split frequencies: 0.009189

      4291000 -- [-973.823] (-976.753) [...14 remote chains...] -- 2:30:29
      4292000 -- [-971.405] (-976.292) [...14 remote chains...] -- 2:30:32
      4293000 -- [-986.041] (-961.099) [...14 remote chains...] -- 2:30:30
      4294000 -- [-987.664] (-977.442) [...14 remote chains...] -- 2:30:27
      4295000 -- [-984.363] (-980.354) [...14 remote chains...] -- 2:30:31

      Average standard deviation of split frequencies: 0.009322

      4296000 -- [-976.371] (-965.126) [...14 remote chains...] -- 2:30:28
      4297000 -- [-979.479] (-981.046) [...14 remote chains...] -- 2:30:26
      4298000 -- [-973.620] (-968.852) [...14 remote chains...] -- 2:30:29
      4299000 -- [-980.092] (-976.595) [...14 remote chains...] -- 2:30:27
      4300000 -- [-971.662] (-988.175) [...14 remote chains...] -- 2:30:24

      Average standard deviation of split frequencies: 0.009634

      4301000 -- [-973.286] (-978.290) [...14 remote chains...] -- 2:30:28
      4302000 -- [-976.124] (-982.398) [...14 remote chains...] -- 2:30:25
      4303000 -- [-978.462] (-982.802) [...14 remote chains...] -- 2:30:29
      4304000 -- [-981.061] (-984.194) [...14 remote chains...] -- 2:30:27
      4305000 -- [-983.697] (-988.145) [...14 remote chains...] -- 2:30:24

      Average standard deviation of split frequencies: 0.009837

      4306000 -- [-979.009] (-984.593) [...14 remote chains...] -- 2:30:28
      4307000 -- [-970.665] (-984.116) [...14 remote chains...] -- 2:30:25
      4308000 -- [-984.174] (-983.115) [...14 remote chains...] -- 2:30:23
      4309000 -- [-981.365] (-980.907) [...14 remote chains...] -- 2:30:26
      4310000 -- [-982.539] (-986.553) [...14 remote chains...] -- 2:30:24

      Average standard deviation of split frequencies: 0.009851

      4311000 -- [-978.382] (-988.110) [...14 remote chains...] -- 2:30:21
      4312000 -- [-964.169] (-965.683) [...14 remote chains...] -- 2:30:25
      4313000 -- [-988.596] (-966.769) [...14 remote chains...] -- 2:30:22
      4314000 -- [-975.669] (-968.012) [...14 remote chains...] -- 2:30:20
      4315000 -- [-977.601] (-967.707) [...14 remote chains...] -- 2:30:23

      Average standard deviation of split frequencies: 0.009865

      4316000 -- [-995.766] (-979.800) [...14 remote chains...] -- 2:30:21
      4317000 -- [-987.906] (-989.068) [...14 remote chains...] -- 2:30:25
      4318000 -- [-979.464] (-989.179) [...14 remote chains...] -- 2:30:22
      4319000 -- [-977.146] (-980.244) [...14 remote chains...] -- 2:30:20
      4320000 -- [-988.840] (-988.490) [...14 remote chains...] -- 2:30:23

      Average standard deviation of split frequencies: 0.009750

      4321000 -- [-979.289] (-994.368) [...14 remote chains...] -- 2:30:21
      4322000 -- [-975.063] (-990.341) [...14 remote chains...] -- 2:30:18
      4323000 -- [-978.145] (-974.044) [...14 remote chains...] -- 2:30:22
      4324000 -- [-989.160] (-989.621) [...14 remote chains...] -- 2:30:19
      4325000 -- [-970.552] (-977.132) [...14 remote chains...] -- 2:30:17

      Average standard deviation of split frequencies: 0.009591

      4326000 -- [-977.898] (-978.262) [...14 remote chains...] -- 2:30:20
      4327000 -- [-975.556] (-984.288) [...14 remote chains...] -- 2:30:18
      4328000 -- [-979.829] (-988.021) [...14 remote chains...] -- 2:30:16
      4329000 -- [-989.226] (-975.085) [...14 remote chains...] -- 2:30:19
      4330000 -- [-984.367] (-1000.566) [...14 remote chains...] -- 2:30:17

      Average standard deviation of split frequencies: 0.009617

      4331000 -- [-991.178] (-982.895) [...14 remote chains...] -- 2:30:14
      4332000 -- [-984.103] (-990.187) [...14 remote chains...] -- 2:30:18
      4333000 -- [-981.545] (-991.462) [...14 remote chains...] -- 2:30:15
      4334000 -- [-985.376] (-972.240) [...14 remote chains...] -- 2:30:13
      4335000 -- [-981.518] (-967.712) [...14 remote chains...] -- 2:30:16

      Average standard deviation of split frequencies: 0.009666

      4336000 -- [-978.820] (-986.243) [...14 remote chains...] -- 2:30:14
      4337000 -- [-985.303] (-981.287) [...14 remote chains...] -- 2:30:11
      4338000 -- [-979.812] (-986.790) [...14 remote chains...] -- 2:30:15
      4339000 -- [-976.168] (-974.627) [...14 remote chains...] -- 2:30:12
      4340000 -- [-986.109] (-967.483) [...14 remote chains...] -- 2:30:16

      Average standard deviation of split frequencies: 0.009564

      4341000 -- [-973.178] (-973.034) [...14 remote chains...] -- 2:30:14
      4342000 -- [-986.795] (-969.821) [...14 remote chains...] -- 2:30:11
      4343000 -- [-981.731] (-981.433) [...14 remote chains...] -- 2:30:15
      4344000 -- [-978.814] (-976.846) [...14 remote chains...] -- 2:30:12
      4345000 -- [-970.915] (-969.415) [...14 remote chains...] -- 2:30:10

      Average standard deviation of split frequencies: 0.009478

      4346000 -- [-981.359] (-972.936) [...14 remote chains...] -- 2:30:13
      4347000 -- [-973.490] (-988.049) [...14 remote chains...] -- 2:30:11
      4348000 -- [-976.112] (-979.938) [...14 remote chains...] -- 2:30:08
      4349000 -- [-976.893] (-978.062) [...14 remote chains...] -- 2:30:12
      4350000 -- [-974.542] (-985.586) [...14 remote chains...] -- 2:30:09

      Average standard deviation of split frequencies: 0.009256

      4351000 -- [-975.971] (-975.960) [...14 remote chains...] -- 2:30:07
      4352000 -- [-972.797] (-981.075) [...14 remote chains...] -- 2:30:10
      4353000 -- [-970.437] (-982.146) [...14 remote chains...] -- 2:30:08
      4354000 -- [-972.555] (-973.074) [...14 remote chains...] -- 2:30:06
      4355000 -- (-987.603) [-976.766] [...14 remote chains...] -- 2:30:09

      Average standard deviation of split frequencies: 0.009101

      4356000 -- [-976.758] (-977.447) [...14 remote chains...] -- 2:30:07
      4357000 -- (-976.739) [-981.120] [...14 remote chains...] -- 2:30:04
      4358000 -- (-973.372) [-975.330] [...14 remote chains...] -- 2:30:08
      4359000 -- (-991.166) [-968.360] [...14 remote chains...] -- 2:30:05
      4360000 -- (-984.471) [-977.443] [...14 remote chains...] -- 2:30:03

      Average standard deviation of split frequencies: 0.008984

      4361000 -- (-986.713) [-975.584] [...14 remote chains...] -- 2:30:06
      4362000 -- (-975.406) [-977.403] [...14 remote chains...] -- 2:30:04
      4363000 -- (-981.430) [-978.786] [...14 remote chains...] -- 2:30:07
      4364000 -- (-973.610) [-989.768] [...14 remote chains...] -- 2:30:05
      4365000 -- (-977.446) [-984.366] [...14 remote chains...] -- 2:30:03

      Average standard deviation of split frequencies: 0.009098

      4366000 -- (-987.390) [-987.901] [...14 remote chains...] -- 2:30:06
      4367000 -- (-981.490) [-971.469] [...14 remote chains...] -- 2:30:04
      4368000 -- (-979.353) [-982.150] [...14 remote chains...] -- 2:30:01
      4369000 -- (-985.665) [-977.759] [...14 remote chains...] -- 2:30:05
      4370000 -- (-993.953) [-975.885] [...14 remote chains...] -- 2:30:02

      Average standard deviation of split frequencies: 0.009219

      4371000 -- (-994.167) [-965.474] [...14 remote chains...] -- 2:30:00
      4372000 -- (-1014.965) [-972.728] [...14 remote chains...] -- 2:30:03
      4373000 -- (-1001.479) [-983.888] [...14 remote chains...] -- 2:30:01
      4374000 -- (-982.183) [-974.573] [...14 remote chains...] -- 2:29:58
      4375000 -- (-991.273) [-978.326] [...14 remote chains...] -- 2:30:02

      Average standard deviation of split frequencies: 0.009493

      4376000 -- (-982.230) [-974.593] [...14 remote chains...] -- 2:30:00
      4377000 -- (-974.210) [-966.861] [...14 remote chains...] -- 2:29:57
      4378000 -- (-983.350) [-971.444] [...14 remote chains...] -- 2:30:01
      4379000 -- (-995.113) [-984.745] [...14 remote chains...] -- 2:29:58
      4380000 -- (-993.450) [-970.666] [...14 remote chains...] -- 2:29:56

      Average standard deviation of split frequencies: 0.009420

      4381000 -- (-980.386) [-976.792] [...14 remote chains...] -- 2:29:59
      4382000 -- (-980.619) [-979.308] [...14 remote chains...] -- 2:29:57
      4383000 -- (-991.811) [-975.436] [...14 remote chains...] -- 2:30:00
      4384000 -- (-991.470) [-980.684] [...14 remote chains...] -- 2:29:58
      4385000 -- (-974.221) [-974.762] [...14 remote chains...] -- 2:29:55

      Average standard deviation of split frequencies: 0.009242

      4386000 -- (-991.347) [-982.074] [...14 remote chains...] -- 2:29:59
      4387000 -- (-968.902) [-971.607] [...14 remote chains...] -- 2:29:56
      4388000 -- (-986.128) [-985.258] [...14 remote chains...] -- 2:29:54
      4389000 -- (-985.969) [-979.470] [...14 remote chains...] -- 2:29:57
      4390000 -- (-991.325) [-975.890] [...14 remote chains...] -- 2:29:55

      Average standard deviation of split frequencies: 0.009107

      4391000 -- (-999.727) [-978.612] [...14 remote chains...] -- 2:29:53
      4392000 -- (-978.710) [-975.336] [...14 remote chains...] -- 2:29:56
      4393000 -- (-989.590) [-974.887] [...14 remote chains...] -- 2:29:54
      4394000 -- (-999.334) [-979.403] [...14 remote chains...] -- 2:29:51
      4395000 -- (-984.206) [-973.116] [...14 remote chains...] -- 2:29:55

      Average standard deviation of split frequencies: 0.008983

      4396000 -- (-997.929) (-979.295) [...14 remote chains...] -- 2:29:52
      4397000 -- (-994.470) (-1004.142) [...14 remote chains...] -- 2:29:50
      4398000 -- (-985.411) (-978.803) [...14 remote chains...] -- 2:29:53
      4399000 -- (-982.972) (-971.573) [...14 remote chains...] -- 2:29:51
      4400000 -- (-991.998) (-977.232) [...14 remote chains...] -- 2:29:49

      Average standard deviation of split frequencies: 0.008922

      4401000 -- (-983.620) (-984.508) [...14 remote chains...] -- 2:29:52
      4402000 -- (-980.052) (-984.009) [...14 remote chains...] -- 2:29:50
      4403000 -- (-985.922) (-983.250) [...14 remote chains...] -- 2:29:53
      4404000 -- (-994.405) (-972.935) [...14 remote chains...] -- 2:29:51
      4405000 -- (-996.730) (-986.672) [...14 remote chains...] -- 2:29:48

      Average standard deviation of split frequencies: 0.008820

      4406000 -- (-993.608) (-973.121) [...14 remote chains...] -- 2:29:52
      4407000 -- (-989.564) (-974.904) [...14 remote chains...] -- 2:29:49
      4408000 -- (-1000.615) (-974.170) [...14 remote chains...] -- 2:29:47
      4409000 -- (-977.855) (-991.123) [...14 remote chains...] -- 2:29:50
      4410000 -- (-992.125) (-985.695) [...14 remote chains...] -- 2:29:48

      Average standard deviation of split frequencies: 0.008873

      4411000 -- (-975.779) (-976.235) [...14 remote chains...] -- 2:29:46
      4412000 -- (-990.058) (-993.099) [...14 remote chains...] -- 2:29:49
      4413000 -- (-976.123) (-999.048) [...14 remote chains...] -- 2:29:47
      4414000 -- (-985.739) (-977.325) [...14 remote chains...] -- 2:29:44
      4415000 -- (-983.594) (-982.837) [...14 remote chains...] -- 2:29:48

      Average standard deviation of split frequencies: 0.008911

      4416000 -- (-985.775) (-991.813) [...14 remote chains...] -- 2:29:45
      4417000 -- (-989.896) (-981.473) [...14 remote chains...] -- 2:29:49
      4418000 -- (-984.341) (-972.396) [...14 remote chains...] -- 2:29:46
      4419000 -- (-980.525) (-976.718) [...14 remote chains...] -- 2:29:44
      4420000 -- (-976.925) (-985.296) [...14 remote chains...] -- 2:29:47

      Average standard deviation of split frequencies: 0.008884

      4421000 -- (-978.709) (-990.121) [...14 remote chains...] -- 2:29:45
      4422000 -- (-993.546) (-1000.489) [...14 remote chains...] -- 2:29:42
      4423000 -- (-990.142) (-983.589) [...14 remote chains...] -- 2:29:46
      4424000 -- (-983.789) (-975.470) [...14 remote chains...] -- 2:29:43
      4425000 -- (-983.984) (-968.146) [...14 remote chains...] -- 2:29:41

      Average standard deviation of split frequencies: 0.008854

      4426000 -- (-983.369) (-985.018) [...14 remote chains...] -- 2:29:44
      4427000 -- (-989.509) (-977.848) [...14 remote chains...] -- 2:29:42
      4428000 -- (-978.405) (-980.023) [...14 remote chains...] -- 2:29:46
      4429000 -- (-988.625) (-974.142) [...14 remote chains...] -- 2:29:43
      4430000 -- (-981.170) (-981.068) [...14 remote chains...] -- 2:29:41

      Average standard deviation of split frequencies: 0.008893

      4431000 -- (-979.565) (-994.877) [...14 remote chains...] -- 2:29:44
      4432000 -- (-982.243) (-977.102) [...14 remote chains...] -- 2:29:42
      4433000 -- (-981.279) (-988.622) [...14 remote chains...] -- 2:29:39
      4434000 -- (-970.021) (-973.354) [...14 remote chains...] -- 2:29:43
      4435000 -- (-977.687) (-976.929) [...14 remote chains...] -- 2:29:40

      Average standard deviation of split frequencies: 0.008932

      4436000 -- (-979.662) (-979.297) [...14 remote chains...] -- 2:29:44
      4437000 -- (-979.979) (-976.573) [...14 remote chains...] -- 2:29:41
      4438000 -- (-996.415) (-983.689) [...14 remote chains...] -- 2:29:39
      4439000 -- (-984.447) (-979.955) [...14 remote chains...] -- 2:29:42
      4440000 -- (-982.854) (-981.925) [...14 remote chains...] -- 2:29:40

      Average standard deviation of split frequencies: 0.009046

      4441000 -- (-987.151) (-981.816) [...14 remote chains...] -- 2:29:38
      4442000 -- (-989.366) (-978.422) [...14 remote chains...] -- 2:29:41
      4443000 -- (-987.442) (-987.098) [...14 remote chains...] -- 2:29:39
      4444000 -- (-983.464) (-971.202) [...14 remote chains...] -- 2:29:36
      4445000 -- (-993.411) (-973.138) [...14 remote chains...] -- 2:29:40

      Average standard deviation of split frequencies: 0.008963

      4446000 -- (-987.195) (-983.102) [...14 remote chains...] -- 2:29:37
      4447000 -- (-987.562) (-982.796) [...14 remote chains...] -- 2:29:35
      4448000 -- (-972.706) (-976.802) [...14 remote chains...] -- 2:29:38
      4449000 -- (-996.427) (-981.011) [...14 remote chains...] -- 2:29:36
      4450000 -- (-979.137) [-980.606] [...14 remote chains...] -- 2:29:34

      Average standard deviation of split frequencies: 0.008940

      4451000 -- (-986.466) (-973.166) [...14 remote chains...] -- 2:29:37
      4452000 -- (-979.770) [-974.980] [...14 remote chains...] -- 2:29:35
      4453000 -- (-987.283) [-966.579] [...14 remote chains...] -- 2:29:38
      4454000 -- (-983.793) (-978.339) [...14 remote chains...] -- 2:29:36
      4455000 -- (-981.498) [-972.866] [...14 remote chains...] -- 2:29:33

      Average standard deviation of split frequencies: 0.008878

      4456000 -- (-991.072) (-980.974) [...14 remote chains...] -- 2:29:37
      4457000 -- (-982.831) (-983.669) [...14 remote chains...] -- 2:29:34
      4458000 -- (-977.534) (-984.296) [...14 remote chains...] -- 2:29:32
      4459000 -- (-987.140) (-972.869) [...14 remote chains...] -- 2:29:35
      4460000 -- (-986.431) (-965.621) [...14 remote chains...] -- 2:29:33

      Average standard deviation of split frequencies: 0.008683

      4461000 -- (-982.538) (-973.661) [...14 remote chains...] -- 2:29:30
      4462000 -- (-972.482) (-980.752) [...14 remote chains...] -- 2:29:34
      4463000 -- (-987.694) (-977.656) [...14 remote chains...] -- 2:29:31
[truncated: 2,345,649 more chars]
