# Supplementary material for: Revisiting a long‐overlooked skull: Implications for the distribution of Dinodontosaurus brevirostris (Kannemeyeriiformes) in the Brazilian Triassic
Source: Anat Rec (Hoboken). 2025 Sep 29;309(7):1749–65. doi: 10.1002/ar.70056 (PMC13251750; doi:10.1002/ar.70056)
Supplement: Supplementary file 2 — Data S2. Supporting Information. [file AR-309-1749-s002.zip › Supplementary Material/phylogenetic analyses/results/Bayesian/BI_reduced/infile.nex.run2.p]

[ID: 2761666094]
Gen	LnL	LnPr	TL	alpha	m{1}
0	-1.553024e+03	7.654370e+01	1.140000e+00	1.000000e+00	1.000000e+00
1000	-1.001693e+03	-9.838341e+00	5.125945e+00	2.799395e+00	9.009900e-01
2000	-9.912626e+02	-1.037152e+01	5.312417e+00	1.312927e+00	1.026808e+00
3000	-9.806816e+02	-4.111622e+00	4.657927e+00	2.481164e+00	9.729464e-01
4000	-9.735532e+02	8.509482e-01	4.363696e+00	1.202080e+00	1.000000e+00
5000	-9.734688e+02	-7.353572e+00	5.053803e+00	1.115572e+00	8.240038e-01
6000	-9.764930e+02	8.364201e+00	3.731029e+00	2.523665e+00	1.006544e+00
7000	-9.735292e+02	-9.212084e+00	5.124332e+00	2.190925e+00	8.855235e-01
8000	-9.749687e+02	-1.904861e+01	6.160186e+00	1.613884e+00	8.601362e-01
9000	-9.757219e+02	-1.803540e+01	6.074372e+00	1.394836e+00	9.078757e-01
10000	-9.829618e+02	-3.788351e+00	4.741245e+00	1.156716e+00	7.713725e-01
11000	-9.726185e+02	-1.431200e+01	5.659848e+00	1.671061e+00	7.433735e-01
12000	-9.878916e+02	-2.541707e+01	6.891100e+00	1.630318e+00	6.635989e-01
13000	-9.782994e+02	-2.635452e+01	7.049387e+00	1.280180e+00	6.622162e-01
14000	-9.669707e+02	-9.632255e+00	5.251010e+00	1.230887e+00	7.570555e-01
15000	-9.761996e+02	-4.414660e+01	9.621426e+00	1.396165e+00	5.057087e-01
16000	-9.789473e+02	-4.205636e+01	9.132898e+00	2.272902e+00	4.936058e-01
17000	-9.872305e+02	-3.835747e+01	8.680802e+00	1.462290e+00	6.229955e-01
18000	-9.762154e+02	-2.200314e+01	6.584374e+00	7.968235e-01	5.552607e-01
19000	-9.791113e+02	-3.635288e+01	8.324139e+00	1.842816e+00	5.128249e-01
20000	-9.802477e+02	-4.025119e+01	8.897960e+00	1.950641e+00	5.074251e-01
21000	-9.770835e+02	-3.260621e+01	7.686416e+00	2.623392e+00	4.828727e-01
22000	-9.773116e+02	-3.494584e+01	8.159852e+00	1.568471e+00	4.965414e-01
23000	-9.854229e+02	-5.416593e+01	1.105593e+01	3.489461e+00	4.350418e-01
24000	-9.784109e+02	-5.230798e+01	1.109396e+01	1.435407e+00	4.205101e-01
25000	-9.806605e+02	-5.826246e+01	1.206880e+01	2.575949e+00	4.023796e-01
26000	-9.684185e+02	-2.809036e+01	7.327510e+00	8.212829e-01	4.612748e-01
27000	-9.846141e+02	-6.397546e+01	1.356158e+01	1.609081e+00	3.647043e-01
28000	-9.833832e+02	-4.700626e+01	1.020181e+01	9.176818e-01	4.626779e-01
29000	-9.855593e+02	-5.798468e+01	1.219472e+01	1.704341e+00	4.460923e-01
30000	-9.776972e+02	-3.649405e+01	8.471966e+00	9.834236e-01	4.240350e-01
31000	-9.681884e+02	-3.992434e+01	8.937389e+00	1.372241e+00	4.056475e-01
32000	-9.757686e+02	-4.329999e+01	9.423529e+00	1.733175e+00	4.280654e-01
33000	-9.804115e+02	-6.555798e+01	1.395838e+01	1.536933e+00	3.577207e-01
34000	-9.801786e+02	-3.781605e+01	8.778559e+00	2.839885e-01	2.976698e-01
35000	-9.747887e+02	-6.475847e+00	5.063849e+00	1.256391e-01	3.088446e-01
36000	-9.765205e+02	-1.958977e+00	4.671208e+00	1.677405e-01	3.472716e-01
37000	-9.788670e+02	-2.188775e+01	6.634048e+00	2.555804e-01	3.267790e-01
38000	-9.859816e+02	-5.147323e+00	4.939054e+00	2.069670e-01	3.412382e-01
39000	-9.732642e+02	6.206001e+00	4.044214e+00	1.367763e-01	3.482487e-01
40000	-9.747624e+02	-3.266016e+01	7.995264e+00	4.403466e-01	3.118543e-01
41000	-9.877722e+02	-3.896638e+01	8.879241e+00	7.856321e-01	3.577113e-01
42000	-9.658955e+02	-5.292440e+01	1.128458e+01	1.078736e+00	3.626140e-01
43000	-9.707300e+02	-7.255890e+01	1.585476e+01	1.214409e+00	2.734898e-01
44000	-9.705059e+02	-5.704465e+01	1.175950e+01	2.842949e+00	4.126349e-01
45000	-9.804315e+02	-5.067263e+01	1.061035e+01	2.344426e+00	4.158281e-01
46000	-9.763715e+02	-5.967082e+01	1.267150e+01	1.195063e+00	4.078762e-01
47000	-9.780291e+02	-4.515822e+01	9.744617e+00	1.682992e+00	3.794123e-01
48000	-9.817717e+02	-3.376217e+01	8.113645e+00	7.074353e-01	3.824316e-01
49000	-9.729857e+02	-4.983085e+01	1.074528e+01	7.814940e-01	3.686553e-01
50000	-9.788557e+02	-6.865000e+01	1.472554e+01	1.556039e+00	3.854110e-01
51000	-9.779785e+02	-4.641181e+01	9.721005e+00	3.074804e+00	4.172438e-01
52000	-9.742673e+02	-5.671443e+01	1.172995e+01	2.656552e+00	3.709580e-01
53000	-9.648731e+02	-6.219502e+01	1.287375e+01	2.812252e+00	3.675161e-01
54000	-9.654293e+02	-6.019900e+01	1.270089e+01	1.590550e+00	3.323386e-01
55000	-9.756804e+02	-5.505475e+01	1.163708e+01	1.451303e+00	3.885231e-01
56000	-9.805841e+02	-1.103241e+02	3.024205e+01	1.378136e+00	1.305497e-01
57000	-9.823673e+02	-5.787931e+01	1.215788e+01	1.772046e+00	3.520187e-01
58000	-9.785520e+02	-4.743240e+01	1.009611e+01	1.937649e+00	3.704290e-01
59000	-9.872799e+02	-4.847661e+01	1.021176e+01	2.332452e+00	4.027829e-01
60000	-9.772140e+02	-3.690185e+01	8.363769e+00	2.121833e+00	4.574300e-01
61000	-9.737351e+02	-3.746955e+01	8.411984e+00	2.362819e+00	5.478912e-01
62000	-9.713297e+02	-3.643913e+01	8.397954e+00	1.427279e+00	5.750585e-01
63000	-9.833864e+02	-4.174301e+01	9.138725e+00	1.923249e+00	5.324620e-01
64000	-9.798432e+02	-3.094027e+01	7.669775e+00	1.080487e+00	5.139021e-01
65000	-9.667933e+02	-3.226540e+01	7.774791e+00	1.633555e+00	6.080686e-01
66000	-9.755760e+02	-4.299431e+01	9.448032e+00	1.279623e+00	6.280310e-01
67000	-9.709423e+02	-1.795175e+01	6.140655e+00	6.968043e-01	5.599125e-01
68000	-9.778653e+02	-8.630593e-01	4.544083e+00	6.296799e-01	6.183117e-01
69000	-9.727396e+02	-3.485522e+01	7.955895e+00	2.915772e+00	5.367925e-01
70000	-9.725531e+02	-3.416339e+01	8.003790e+00	1.883047e+00	4.943535e-01
71000	-9.654515e+02	-3.869677e+01	8.802007e+00	1.012986e+00	4.761849e-01
72000	-9.698527e+02	-4.025960e+01	8.992780e+00	1.355971e+00	4.863991e-01
73000	-9.746970e+02	-3.670520e+01	8.456586e+00	1.297875e+00	5.192618e-01
74000	-9.717413e+02	-3.062645e+01	7.555498e+00	1.618749e+00	4.627590e-01
75000	-9.813081e+02	-5.070807e+01	1.076493e+01	1.554423e+00	4.058083e-01
76000	-9.782074e+02	-5.330120e+01	1.145053e+01	6.214145e-01	2.961797e-01
77000	-9.671212e+02	-4.743213e+01	1.027304e+01	9.467985e-01	3.437756e-01
78000	-9.829952e+02	-3.905536e+01	8.907508e+00	6.937973e-01	3.564858e-01
79000	-9.776732e+02	-5.587014e+01	1.177052e+01	1.614853e+00	4.205703e-01
80000	-9.826363e+02	-2.862715e+01	7.378323e+00	9.660059e-01	4.546962e-01
81000	-9.884079e+02	-3.212995e+01	7.895336e+00	6.244500e-01	4.185630e-01
82000	-9.774134e+02	-5.949839e+01	1.241867e+01	2.176557e+00	3.665925e-01
83000	-9.831163e+02	-3.722341e+01	8.652453e+00	5.142465e-01	3.777048e-01
84000	-9.722527e+02	-6.286163e+01	1.325411e+01	1.810256e+00	3.794017e-01
85000	-9.625707e+02	-4.822725e+01	1.037793e+01	1.162545e+00	3.841864e-01
86000	-9.663173e+02	-5.547151e+01	1.157273e+01	2.185040e+00	4.242514e-01
87000	-9.711859e+02	-4.292488e+01	9.368230e+00	1.693178e+00	4.386590e-01
88000	-9.777082e+02	-4.331686e+01	9.511468e+00	1.221089e+00	4.431125e-01
89000	-9.707869e+02	-4.562223e+01	9.627050e+00	2.838504e+00	4.172156e-01
90000	-9.796246e+02	-4.380783e+01	9.559144e+00	1.427292e+00	4.554681e-01
91000	-9.773560e+02	-4.390630e+01	9.257439e+00	3.351892e+00	4.459338e-01
92000	-9.901661e+02	-3.388942e+01	7.732256e+00	3.569041e+00	4.422774e-01
93000	-9.734512e+02	-6.297261e+01	1.333222e+01	1.584362e+00	3.413125e-01
94000	-9.703733e+02	-6.104439e+01	1.295710e+01	1.291913e+00	3.399408e-01
95000	-9.808386e+02	-7.156444e+01	1.546132e+01	1.666452e+00	3.721980e-01
96000	-9.669825e+02	-7.151514e+01	1.525425e+01	2.392933e+00	3.004158e-01
97000	-9.786200e+02	-6.252164e+01	1.251617e+01	4.752080e+00	3.205354e-01
98000	-9.824070e+02	-5.131253e+01	1.083911e+01	1.766865e+00	3.376131e-01
99000	-9.680904e+02	-6.200073e+01	1.325470e+01	9.468002e-01	4.016281e-01
100000	-9.790510e+02	-4.758416e+01	1.011815e+01	1.965090e+00	4.043032e-01
101000	-9.773610e+02	-6.121983e+01	1.296777e+01	1.420190e+00	3.677623e-01
102000	-9.814867e+02	-5.403202e+01	1.136320e+01	1.789692e+00	3.088723e-01
103000	-9.743115e+02	-7.099944e+01	1.538409e+01	1.389604e+00	2.744004e-01
104000	-9.779718e+02	-6.506827e+01	1.350307e+01	2.949896e+00	3.221965e-01
105000	-9.689427e+02	-6.081481e+01	1.292129e+01	1.220873e+00	3.125626e-01
106000	-9.832032e+02	-7.249902e+01	1.570538e+01	1.699564e+00	2.641473e-01
107000	-9.727614e+02	-7.811448e+01	1.739641e+01	1.419347e+00	2.353655e-01
108000	-9.842929e+02	-8.060583e+01	1.827036e+01	1.078392e+00	2.389508e-01
109000	-9.874650e+02	-7.885645e+01	1.763754e+01	1.366322e+00	2.316616e-01
110000	-9.725476e+02	-7.726999e+01	1.718901e+01	1.267241e+00	2.426665e-01
111000	-9.756709e+02	-5.795438e+01	1.232062e+01	1.086257e+00	2.526971e-01
112000	-9.760341e+02	-8.101025e+01	1.759557e+01	3.657736e+00	2.220451e-01
113000	-9.786812e+02	-7.542199e+01	1.661731e+01	1.370630e+00	2.605535e-01
114000	-9.752390e+02	-8.737810e+01	2.000247e+01	2.605216e+00	2.496477e-01
115000	-9.743606e+02	-8.962896e+01	2.107773e+01	1.816317e+00	1.946409e-01
116000	-9.692866e+02	-9.829603e+01	2.465027e+01	1.358155e+00	1.746467e-01
117000	-9.781694e+02	-9.131806e+01	2.197146e+01	1.090513e+00	1.719280e-01
118000	-9.752936e+02	-1.165732e+02	3.360565e+01	1.385051e+00	1.684391e-01
119000	-9.775944e+02	-9.647930e+01	2.343131e+01	2.503349e+00	1.841383e-01
120000	-9.765880e+02	-1.038185e+02	2.685893e+01	1.854339e+00	1.795603e-01
121000	-9.737132e+02	-9.802957e+01	2.442822e+01	1.620634e+00	1.790868e-01
122000	-9.704594e+02	-7.431384e+01	1.650036e+01	6.696648e-01	1.927068e-01
123000	-9.740572e+02	-9.669666e+01	2.388794e+01	1.594207e+00	1.679679e-01
124000	-9.796258e+02	-1.005203e+02	2.448992e+01	3.963915e+00	1.795914e-01
125000	-9.819451e+02	-9.619781e+01	2.371224e+01	1.526352e+00	1.706821e-01
126000	-9.794350e+02	-1.524581e+02	6.187493e+01	2.594842e-01	2.770680e-02
127000	-9.750574e+02	-1.064727e+02	2.839916e+01	1.231971e+00	1.623114e-01
128000	-9.790758e+02	-1.152584e+02	3.277860e+01	1.548360e+00	1.345248e-01
129000	-9.748112e+02	-8.452855e+01	1.972069e+01	5.783467e-01	1.643701e-01
130000	-9.782594e+02	-1.064169e+02	2.752281e+01	3.019031e+00	1.927761e-01
131000	-9.704309e+02	-1.002967e+02	2.507678e+01	2.355526e+00	1.683801e-01
132000	-9.832367e+02	-1.028145e+02	2.618108e+01	2.349578e+00	1.726927e-01
133000	-9.712689e+02	-8.200345e+01	1.878036e+01	8.832501e-01	1.927520e-01
134000	-9.718804e+02	-8.779232e+01	2.068113e+01	1.083073e+00	1.926809e-01
135000	-9.772845e+02	-7.812662e+01	1.724046e+01	1.951353e+00	2.242450e-01
136000	-9.735106e+02	-8.326141e+01	1.891483e+01	1.728200e+00	2.015702e-01
137000	-9.868985e+02	-8.784497e+01	2.046242e+01	1.752973e+00	2.195951e-01
138000	-9.761091e+02	-7.873271e+01	1.750630e+01	1.673956e+00	1.973861e-01
139000	-9.746861e+02	-8.462689e+01	1.909765e+01	2.536736e+00	1.961052e-01
140000	-9.736929e+02	-8.111456e+01	1.799618e+01	2.461296e+00	2.223682e-01
141000	-9.765304e+02	-6.835189e+01	1.488928e+01	6.223158e-01	2.091296e-01
142000	-9.731831e+02	-5.976231e+01	1.286320e+01	4.265053e-01	1.794743e-01
143000	-9.746749e+02	-7.707491e+01	1.739762e+01	3.757590e-01	1.710006e-01
144000	-9.737832e+02	-1.224129e+02	3.679742e+01	1.824455e+00	1.533734e-01
145000	-9.814090e+02	-8.867590e+01	2.115352e+01	6.546748e-01	1.430968e-01
146000	-9.823019e+02	-1.087465e+02	2.962535e+01	1.015998e+00	1.466182e-01
147000	-9.748659e+02	-9.387025e+01	2.245114e+01	2.385304e+00	1.677432e-01
148000	-9.841107e+02	-1.119459e+02	2.999033e+01	3.493121e+00	1.531450e-01
149000	-9.720546e+02	-9.923316e+01	2.504922e+01	1.356334e+00	1.679997e-01
150000	-9.717797e+02	-1.118191e+02	3.036321e+01	2.637093e+00	1.651573e-01
151000	-9.793083e+02	-8.030332e+01	1.822917e+01	9.063908e-01	1.857718e-01
152000	-9.729277e+02	-9.754244e+01	2.427272e+01	1.506681e+00	1.877414e-01
153000	-9.716251e+02	-8.228460e+01	1.874746e+01	1.265856e+00	1.759923e-01
154000	-9.709647e+02	-1.146673e+02	3.234364e+01	1.748802e+00	1.524860e-01
155000	-9.780548e+02	-1.158602e+02	3.306052e+01	1.642408e+00	1.251677e-01
156000	-9.745888e+02	-1.245048e+02	3.813147e+01	1.788735e+00	1.201846e-01
157000	-9.860385e+02	-1.227941e+02	3.598896e+01	3.530551e+00	1.245554e-01
158000	-9.938734e+02	-1.089815e+02	2.953828e+01	1.424529e+00	1.261456e-01
159000	-9.746729e+02	-1.147384e+02	3.228806e+01	1.921863e+00	1.438760e-01
160000	-9.869674e+02	-9.512280e+01	2.296486e+01	2.319528e+00	1.639583e-01
161000	-9.790936e+02	-1.047820e+02	2.741765e+01	1.609039e+00	1.492160e-01
162000	-9.740328e+02	-1.147561e+02	3.251051e+01	1.532789e+00	1.374712e-01
163000	-9.713563e+02	-1.236032e+02	3.823139e+01	7.305114e-01	1.018189e-01
164000	-9.719897e+02	-8.531831e+01	1.997386e+01	6.284334e-01	1.663195e-01
165000	-9.643059e+02	-4.777259e+01	1.046645e+01	2.234430e-01	1.747901e-01
166000	-9.857332e+02	-7.816477e+01	1.762730e+01	7.081988e-01	1.812082e-01
167000	-9.750471e+02	-8.930954e+01	2.139168e+01	6.375438e-01	1.901869e-01
168000	-9.847866e+02	-9.261970e+01	2.226782e+01	1.612198e+00	1.700330e-01
169000	-9.809434e+02	-9.649031e+01	2.327277e+01	2.910415e+00	1.853209e-01
170000	-9.725261e+02	-9.492010e+01	2.319294e+01	1.540595e+00	1.984219e-01
171000	-9.719706e+02	-7.393488e+01	1.619463e+01	1.368643e+00	2.031581e-01
172000	-9.736890e+02	-7.333642e+01	1.613652e+01	9.772745e-01	1.827877e-01
173000	-9.773028e+02	-1.316270e+02	4.345468e+01	1.060535e+00	6.319027e-02
174000	-9.750996e+02	-9.403895e+01	2.293951e+01	1.300075e+00	1.737217e-01
175000	-9.768380e+02	-1.083160e+02	2.946475e+01	9.058822e-01	1.703816e-01
176000	-9.751622e+02	-1.015923e+02	2.611470e+01	1.276160e+00	1.751884e-01
177000	-9.728082e+02	-1.054364e+02	2.783390e+01	1.378034e+00	1.624875e-01
178000	-9.765032e+02	-1.001794e+02	2.539829e+01	1.492640e+00	1.482116e-01
179000	-9.795911e+02	-1.145093e+02	3.253406e+01	1.243088e+00	1.536143e-01
180000	-9.779325e+02	-1.118695e+02	3.066773e+01	2.098210e+00	1.643128e-01
181000	-9.818420e+02	-1.092533e+02	2.971744e+01	1.339714e+00	1.773964e-01
182000	-9.876580e+02	-7.310057e+01	1.613567e+01	7.444881e-01	1.888547e-01
183000	-9.730200e+02	-1.039037e+02	2.685276e+01	1.953066e+00	1.500331e-01
184000	-9.712411e+02	-1.077541e+02	2.885664e+01	1.572701e+00	1.423028e-01
185000	-9.743128e+02	-1.154465e+02	3.341308e+01	5.994543e-01	1.283441e-01
186000	-9.748134e+02	-1.072063e+02	2.911657e+01	4.967104e-01	1.137793e-01
187000	-9.823741e+02	-1.099861e+02	3.040868e+01	7.157003e-01	1.147963e-01
188000	-9.736444e+02	-1.401801e+02	5.018822e+01	8.728898e-01	9.524373e-02
189000	-9.765550e+02	-1.088049e+02	2.961924e+01	1.086508e+00	1.193081e-01
190000	-9.736871e+02	-1.064240e+02	2.804398e+01	1.923565e+00	1.362066e-01
191000	-9.848640e+02	-1.007717e+02	2.532937e+01	2.244039e+00	1.324271e-01
192000	-9.911429e+02	-8.454885e+01	1.960591e+01	9.369823e-01	1.525998e-01
193000	-9.830695e+02	-1.091124e+02	2.973959e+01	1.154892e+00	1.612258e-01
194000	-9.798799e+02	-9.241810e+01	2.246703e+01	8.919376e-01	1.964167e-01
195000	-9.699606e+02	-8.313100e+01	1.919737e+01	7.392389e-01	1.966215e-01
196000	-9.668603e+02	-9.687834e+01	2.388163e+01	1.791329e+00	1.918463e-01
197000	-9.736189e+02	-8.351889e+01	1.902128e+01	1.660774e+00	2.489559e-01
198000	-9.775209e+02	-8.164147e+01	1.852226e+01	1.322028e+00	2.441121e-01
199000	-9.800911e+02	-7.299202e+01	1.597866e+01	1.199194e+00	2.330745e-01
200000	-9.950187e+02	-8.030395e+01	1.779931e+01	2.286348e+00	2.650003e-01
201000	-9.684002e+02	-7.193059e+01	1.571981e+01	1.078291e+00	2.152296e-01
202000	-9.749282e+02	-6.693427e+01	1.458095e+01	4.073664e-01	1.944282e-01
203000	-9.796283e+02	-5.992259e+01	1.294427e+01	2.268620e-01	1.717039e-01
204000	-9.747576e+02	-9.698737e+01	2.413697e+01	1.279246e+00	1.800637e-01
205000	-9.736056e+02	-1.007074e+02	2.567801e+01	1.379284e+00	1.895339e-01
206000	-9.828543e+02	-6.008287e+01	1.291576e+01	5.134597e-01	1.994745e-01
207000	-9.749620e+02	-4.205117e+01	9.482525e+00	1.289602e-01	1.632888e-01
208000	-9.749506e+02	-4.290928e+01	9.621310e+00	1.595242e-01	1.555536e-01
209000	-9.798489e+02	-7.413142e+01	1.651524e+01	4.352870e-01	1.497813e-01
210000	-9.703679e+02	-4.518824e+01	1.000754e+01	1.958014e-01	1.680447e-01
211000	-9.678330e+02	-4.417110e+01	9.842716e+00	1.251290e-01	1.497258e-01
212000	-9.639136e+02	-7.837775e+01	1.784240e+01	2.204368e-01	1.030192e-01
213000	-9.660749e+02	-6.052510e+01	1.310137e+01	1.380874e-01	1.132251e-01
214000	-9.656318e+02	-6.982960e+01	1.541062e+01	1.206179e-01	8.787544e-02
215000	-9.816405e+02	-6.953743e+01	1.532484e+01	1.496339e-01	9.193014e-02
216000	-9.823784e+02	-7.496637e+01	1.684808e+01	1.195929e-01	7.565010e-02
217000	-9.686077e+02	-9.152535e+01	2.239716e+01	1.805937e-01	6.687449e-02
218000	-9.658261e+02	-9.124136e+01	2.229790e+01	1.552713e-01	7.125958e-02
219000	-9.790060e+02	-1.094530e+02	3.036816e+01	2.613932e-01	6.353781e-02
220000	-9.705612e+02	-1.007398e+02	2.623879e+01	1.458010e-01	5.600305e-02
221000	-9.796512e+02	-8.719334e+01	2.080838e+01	1.278541e-01	6.411825e-02
222000	-9.776490e+02	-1.006466e+02	2.619748e+01	1.449577e-01	5.984265e-02
223000	-9.780803e+02	-9.660755e+01	2.444219e+01	1.652103e-01	6.572923e-02
224000	-9.819995e+02	-1.135699e+02	3.244428e+01	4.673565e-01	7.966780e-02
225000	-9.685668e+02	-1.336895e+02	4.488811e+01	1.162267e+00	9.832538e-02
226000	-9.651959e+02	-1.289026e+02	4.109136e+01	1.704062e+00	8.708983e-02
227000	-9.706079e+02	-1.311506e+02	4.328923e+01	8.143147e-01	8.348503e-02
228000	-9.651683e+02	-1.425233e+02	5.166771e+01	1.441167e+00	7.964362e-02
229000	-9.683693e+02	-1.853894e+02	1.004358e+02	2.208052e+00	4.818173e-02
230000	-9.784385e+02	-1.495639e+02	5.793411e+01	1.444572e+00	7.604687e-02
231000	-9.729333e+02	-1.288509e+02	4.178193e+01	6.500507e-01	1.011033e-01
232000	-9.768352e+02	-5.570680e+01	1.204363e+01	1.397235e-01	1.128275e-01
233000	-9.717491e+02	-7.590889e+01	1.712362e+01	1.261073e-01	8.895681e-02
234000	-9.819948e+02	-1.079199e+02	2.952408e+01	3.911995e-01	8.965795e-02
235000	-9.773039e+02	-9.878401e+01	2.531434e+01	2.910781e-01	1.034101e-01
236000	-9.797524e+02	-1.103438e+02	3.063373e+01	6.380458e-01	9.327331e-02
237000	-9.719815e+02	-1.340742e+02	4.423735e+01	2.429839e+00	1.037659e-01
238000	-9.842355e+02	-1.209291e+02	3.620090e+01	1.315612e+00	1.350566e-01
239000	-9.808427e+02	-1.172659e+02	3.377610e+01	1.777374e+00	1.377932e-01
240000	-9.762586e+02	-1.071937e+02	2.883003e+01	1.066606e+00	1.505915e-01
241000	-9.855583e+02	-1.114477e+02	3.067929e+01	1.654155e+00	1.537850e-01
242000	-9.739610e+02	-1.077602e+02	2.854898e+01	2.209767e+00	1.420972e-01
243000	-9.680206e+02	-1.013057e+02	2.589909e+01	1.475461e+00	1.353262e-01
244000	-9.810281e+02	-9.860698e+01	2.488448e+01	1.116137e+00	1.469061e-01
245000	-9.765946e+02	-1.601090e+02	6.823133e+01	1.798543e+00	7.357516e-02
246000	-9.817678e+02	-9.331053e+01	2.297222e+01	4.886038e-01	1.200607e-01
247000	-9.694996e+02	-9.259436e+01	2.277936e+01	2.638169e-01	1.055113e-01
248000	-9.683439e+02	-1.033107e+02	2.717418e+01	6.616249e-01	1.018475e-01
249000	-9.865630e+02	-1.068186e+02	2.873925e+01	8.771920e-01	1.081324e-01
250000	-9.766067e+02	-1.591775e+02	6.671228e+01	2.279810e+00	7.365558e-02
251000	-9.758538e+02	-1.517530e+02	5.822003e+01	3.329444e+00	7.985392e-02
252000	-9.780218e+02	-1.288336e+02	4.183364e+01	5.582330e-01	8.042250e-02
253000	-9.771892e+02	-1.352399e+02	4.550283e+01	1.889500e+00	8.596000e-02
254000	-9.708898e+02	-1.523060e+02	6.088244e+01	1.112118e+00	6.530400e-02
255000	-9.741921e+02	-1.463149e+02	5.378294e+01	2.774348e+00	7.067173e-02
256000	-9.745898e+02	-1.614439e+02	6.900265e+01	2.426824e+00	6.017947e-02
257000	-9.949823e+02	-1.301794e+02	4.281951e+01	5.010738e-01	4.893085e-02
258000	-9.714474e+02	-1.372370e+02	4.589258e+01	3.370008e+00	9.406913e-02
259000	-9.846223e+02	-1.171690e+02	3.426656e+01	8.241453e-01	1.006980e-01
260000	-9.657193e+02	-1.250478e+02	3.860170e+01	1.598322e+00	1.092798e-01
261000	-9.754883e+02	-1.375435e+02	4.616228e+01	3.321394e+00	1.041951e-01
262000	-9.783806e+02	-1.331013e+02	4.502771e+01	3.862652e-01	5.909412e-02
263000	-9.754159e+02	-1.016443e+02	2.621384e+01	1.106096e+00	1.401190e-01
264000	-9.740992e+02	-1.354297e+02	4.605919e+01	1.343153e+00	1.326918e-01
265000	-9.709718e+02	-1.323967e+02	4.375023e+01	1.421103e+00	1.062334e-01
266000	-9.763185e+02	-1.404337e+02	5.022653e+01	1.079902e+00	9.668579e-02
267000	-9.808779e+02	-1.353854e+02	4.572054e+01	1.745992e+00	8.846025e-02
268000	-9.851952e+02	-1.219318e+02	3.740913e+01	3.589442e-01	8.064486e-02
269000	-9.858973e+02	-9.341466e+01	2.311508e+01	2.312469e-01	7.151901e-02
270000	-9.968939e+02	-7.596325e+01	1.710863e+01	2.310141e-01	8.077098e-02
271000	-9.790434e+02	-9.495056e+01	2.374494e+01	1.986636e-01	7.132849e-02
272000	-9.805295e+02	-1.240099e+02	3.825944e+01	1.093399e+00	8.734605e-02
273000	-9.750961e+02	-1.464396e+02	5.477071e+01	1.781055e+00	7.209677e-02
274000	-9.748995e+02	-1.188272e+02	3.515767e+01	9.555433e-01	1.200582e-01
275000	-9.751200e+02	-1.518141e+02	5.978939e+01	1.744054e+00	8.455880e-02
276000	-9.785980e+02	-1.373681e+02	4.743402e+01	1.496917e+00	8.459011e-02
277000	-9.823759e+02	-1.282397e+02	4.125204e+01	8.065725e-01	1.093556e-01
278000	-9.906469e+02	-1.385100e+02	4.821361e+01	1.647975e+00	1.175822e-01
279000	-9.814035e+02	-1.469827e+02	5.504085e+01	2.021670e+00	7.612887e-02
280000	-9.747974e+02	-1.657734e+02	7.490989e+01	1.565665e+00	6.454291e-02
281000	-9.703594e+02	-1.301632e+02	4.207840e+01	1.536648e+00	8.867317e-02
282000	-9.743719e+02	-1.461057e+02	5.385771e+01	2.479815e+00	8.616128e-02
283000	-9.837551e+02	-1.097317e+02	3.048209e+01	3.190120e-01	8.616931e-02
284000	-9.746915e+02	-1.070347e+02	2.913857e+01	2.805634e-01	8.222164e-02
285000	-9.768184e+02	-1.362631e+02	4.722604e+01	6.588607e-01	5.933289e-02
286000	-9.801259e+02	-1.252677e+02	3.922052e+01	8.656779e-01	5.792751e-02
287000	-9.766667e+02	-1.330397e+02	4.471347e+01	7.482281e-01	6.384783e-02
288000	-9.801616e+02	-1.187051e+02	3.549817e+01	2.596471e-01	5.943453e-02
289000	-9.779228e+02	-1.086778e+02	3.003702e+01	1.332491e-01	5.358282e-02
290000	-9.811710e+02	-9.941469e+01	2.563779e+01	1.784257e-01	6.445881e-02
291000	-9.732891e+02	-8.741799e+01	2.089127e+01	1.215809e-01	7.040803e-02
292000	-9.687481e+02	-8.592425e+01	2.034900e+01	1.548493e-01	7.823720e-02
293000	-9.769768e+02	-9.526764e+01	2.388209e+01	1.794814e-01	7.954991e-02
294000	-9.780228e+02	-8.901138e+01	2.142692e+01	2.436843e-01	7.527853e-02
295000	-9.755407e+02	-9.029123e+01	2.191830e+01	2.046481e-01	7.424458e-02
296000	-9.739311e+02	-9.116794e+01	2.225640e+01	1.903322e-01	6.764451e-02
297000	-9.760075e+02	-1.112248e+02	3.130898e+01	2.305240e-01	6.418381e-02
298000	-9.742766e+02	-1.106942e+02	3.106519e+01	1.620175e-01	5.875048e-02
299000	-9.750608e+02	-1.135738e+02	3.260362e+01	1.810319e-01	5.528889e-02
300000	-9.764390e+02	-1.145537e+02	3.310530e+01	2.556751e-01	5.615420e-02
301000	-9.731159e+02	-1.186501e+02	3.549813e+01	2.046741e-01	5.557104e-02
302000	-9.769705e+02	-1.096275e+02	3.054495e+01	9.313936e-02	4.413490e-02
303000	-9.814370e+02	-9.854524e+01	2.528999e+01	1.086308e-01	4.521459e-02
304000	-9.750186e+02	-1.124138e+02	3.197598e+01	1.723506e-01	4.745665e-02
305000	-9.790915e+02	-1.014596e+02	2.658676e+01	9.307564e-02	4.741082e-02
306000	-9.739698e+02	-1.517274e+02	5.974889e+01	1.699397e+00	7.838129e-02
307000	-9.802845e+02	-1.013185e+02	2.649082e+01	1.639736e-01	5.342680e-02
308000	-9.739397e+02	-1.008749e+02	2.630737e+01	1.278900e-01	4.956824e-02
309000	-9.748526e+02	-1.034296e+02	2.745161e+01	1.839315e-01	5.188055e-02
310000	-9.782028e+02	-9.853059e+01	2.527669e+01	1.247811e-01	5.393369e-02
311000	-9.806857e+02	-1.061225e+02	2.877372e+01	1.104723e-01	4.613662e-02
312000	-9.732690e+02	-1.187356e+02	3.442538e+01	2.115856e+00	1.201955e-01
313000	-9.847294e+02	-1.101625e+02	3.080868e+01	1.203557e-01	4.648140e-02
314000	-9.826046e+02	-1.509664e+02	5.922723e+01	1.481576e+00	8.384480e-02
315000	-9.759318e+02	-1.191527e+02	3.584367e+01	1.302281e-01	4.164290e-02
316000	-9.829670e+02	-1.110589e+02	3.127894e+01	1.214111e-01	4.369508e-02
317000	-9.775086e+02	-1.198550e+02	3.627892e+01	1.131435e-01	4.038859e-02
318000	-9.678660e+02	-1.265446e+02	4.054591e+01	1.489634e-01	3.858195e-02
319000	-9.785595e+02	-1.317239e+02	4.284538e+01	2.009138e+00	1.039829e-01
320000	-9.753917e+02	-8.216770e+01	1.908111e+01	1.277303e-01	7.980849e-02
321000	-9.762399e+02	-9.046413e+01	2.200492e+01	1.480121e-01	7.755692e-02
322000	-9.808373e+02	-9.839184e+01	2.518387e+01	2.013302e-01	6.434449e-02
323000	-9.818874e+02	-1.007299e+02	2.619626e+01	2.310074e-01	6.002273e-02
324000	-9.697760e+02	-1.108836e+02	3.117564e+01	1.415948e-01	4.473957e-02
325000	-9.725449e+02	-1.097725e+02	3.061732e+01	9.834928e-02	4.337449e-02
326000	-9.764998e+02	-9.260457e+01	2.283454e+01	1.330378e-01	5.550463e-02
327000	-9.865450e+02	-1.146778e+02	3.320002e+01	2.102570e-01	5.360315e-02
328000	-9.714573e+02	-1.054319e+02	2.843496e+01	1.169879e-01	5.516442e-02
329000	-9.783717e+02	-1.097702e+02	3.060669e+01	1.165528e-01	5.122967e-02
330000	-9.906292e+02	-9.002083e+01	2.185505e+01	1.024151e-01	5.870199e-02
331000	-9.779008e+02	-1.128587e+02	3.225531e+01	1.022401e-01	4.483845e-02
332000	-9.763961e+02	-1.068187e+02	2.912053e+01	1.011106e-01	4.604960e-02
333000	-9.780894e+02	-1.169699e+02	3.455458e+01	1.275012e-01	3.713376e-02
334000	-9.800725e+02	-1.359807e+02	4.728444e+01	3.014051e-01	3.989065e-02
335000	-9.813000e+02	-1.175333e+02	3.490692e+01	8.755059e-02	3.180149e-02
336000	-9.865423e+02	-1.024123e+02	2.702193e+01	9.304505e-02	4.164066e-02
337000	-9.680833e+02	-1.062406e+02	2.883392e+01	1.054914e-01	4.588757e-02
338000	-9.751894e+02	-1.258796e+02	4.005516e+01	2.149244e-01	4.054302e-02
339000	-9.787189e+02	-1.143597e+02	3.306804e+01	1.284399e-01	4.786391e-02
340000	-9.751652e+02	-1.067060e+02	2.905469e+01	1.216831e-01	4.985188e-02
341000	-9.820899e+02	-1.162795e+02	3.415780e+01	1.234701e-01	5.165784e-02
342000	-9.813633e+02	-8.973921e+01	2.174017e+01	1.274140e-01	6.503335e-02
343000	-9.820090e+02	-1.034287e+02	2.745602e+01	1.736189e-01	6.431232e-02
344000	-9.657655e+02	-1.014582e+02	2.658561e+01	9.417488e-02	5.382470e-02
345000	-9.797733e+02	-1.419918e+02	5.213018e+01	3.643984e-01	5.377434e-02
346000	-9.687156e+02	-8.627914e+01	2.047615e+01	1.481949e-01	6.698293e-02
347000	-9.794886e+02	-9.791180e+01	2.500591e+01	1.361961e-01	6.949184e-02
348000	-9.745323e+02	-8.909416e+01	2.149352e+01	1.460026e-01	7.789977e-02
349000	-9.826276e+02	-9.700593e+01	2.459992e+01	1.876001e-01	6.547304e-02
350000	-9.737859e+02	-9.439652e+01	2.354389e+01	1.408986e-01	6.564237e-02
351000	-9.827239e+02	-7.122739e+01	1.579161e+01	1.126995e-01	8.655120e-02
352000	-9.723242e+02	-1.174625e+02	3.431544e+01	1.032867e+00	9.296416e-02
353000	-9.732852e+02	-6.792294e+01	1.490393e+01	1.368378e-01	9.875497e-02
354000	-9.727048e+02	-7.176014e+01	1.593644e+01	1.197180e-01	8.780505e-02
355000	-9.795328e+02	-6.861966e+01	1.508839e+01	1.262708e-01	8.531365e-02
356000	-9.800993e+02	-7.629036e+01	1.723831e+01	1.222789e-01	9.406514e-02
357000	-9.742727e+02	-6.779920e+01	1.488270e+01	9.502472e-02	1.023953e-01
358000	-9.761504e+02	-5.096994e+01	1.109066e+01	1.143556e-01	1.164034e-01
359000	-9.789119e+02	-8.090351e+01	1.863489e+01	2.333144e-01	1.115186e-01
360000	-9.795432e+02	-6.947231e+01	1.529238e+01	2.065079e-01	1.028448e-01
361000	-9.800396e+02	-5.660193e+01	1.223814e+01	1.181942e-01	1.153275e-01
362000	-9.724923e+02	-7.897931e+01	1.804707e+01	1.628147e-01	1.062351e-01
363000	-9.702708e+02	-7.030236e+01	1.554002e+01	1.121985e-01	8.485131e-02
364000	-9.658962e+02	-6.918400e+01	1.523105e+01	1.493643e-01	9.329117e-02
365000	-9.699589e+02	-9.851970e+01	2.513236e+01	4.489838e-01	1.094023e-01
366000	-9.679005e+02	-1.287465e+02	4.130361e+01	1.238229e+00	9.756554e-02
367000	-9.694917e+02	-1.469049e+02	5.509952e+01	1.878297e+00	8.245785e-02
368000	-9.612297e+02	-1.249349e+02	3.890306e+01	1.019771e+00	9.034020e-02
369000	-9.823431e+02	-1.365529e+02	4.712959e+01	1.072773e+00	8.108111e-02
370000	-9.831111e+02	-1.421820e+02	5.003056e+01	3.066742e+00	9.614548e-02
371000	-9.879086e+02	-1.169492e+02	3.393552e+01	1.181032e+00	1.260515e-01
372000	-9.767186e+02	-1.296963e+02	4.168095e+01	1.640980e+00	1.089005e-01
373000	-9.740031e+02	-1.381700e+02	4.806644e+01	1.493899e+00	9.710938e-02
374000	-9.752170e+02	-1.414788e+02	5.103855e+01	1.145697e+00	1.018487e-01
375000	-9.855071e+02	-1.343303e+02	4.570244e+01	7.148857e-01	8.779750e-02
376000	-9.796348e+02	-1.194580e+02	3.555378e+01	9.193257e-01	1.052269e-01
377000	-9.651572e+02	-1.444887e+02	5.316764e+01	1.653970e+00	7.308609e-02
378000	-9.793143e+02	-1.062557e+02	2.873077e+01	3.316709e-01	6.986128e-02
379000	-9.794282e+02	-8.683760e+01	2.065114e+01	2.125993e-01	8.076813e-02
380000	-9.690866e+02	-7.979636e+01	1.830982e+01	1.441401e-01	8.314825e-02
381000	-9.745634e+02	-6.989481e+01	1.541316e+01	1.763628e-01	1.026900e-01
382000	-9.733518e+02	-6.069885e+01	1.314383e+01	1.263980e-01	1.105241e-01
383000	-9.708009e+02	-6.226964e+01	1.350894e+01	1.263503e-01	1.057541e-01
384000	-9.871775e+02	-7.420015e+01	1.653187e+01	4.460147e-01	1.400150e-01
385000	-9.765179e+02	-8.672265e+01	2.026002e+01	1.207556e+00	1.718593e-01
386000	-9.680435e+02	-9.674615e+01	2.386493e+01	1.699978e+00	1.817486e-01
387000	-9.805267e+02	-9.119791e+01	2.190166e+01	1.155538e+00	1.911037e-01
388000	-9.750506e+02	-9.037634e+01	2.149219e+01	1.431790e+00	1.851829e-01
389000	-9.790170e+02	-7.481217e+01	1.656962e+01	9.265181e-01	2.852236e-01
390000	-9.881425e+02	-7.950297e+01	1.762382e+01	2.057801e+00	2.449797e-01
391000	-9.795066e+02	-7.204471e+01	1.555782e+01	1.788664e+00	2.715929e-01
392000	-9.812564e+02	-8.714946e+01	2.039857e+01	1.238845e+00	2.233337e-01
393000	-9.757304e+02	-8.264027e+01	1.854026e+01	2.264633e+00	2.433121e-01
394000	-9.720295e+02	-8.396481e+01	1.921588e+01	1.517241e+00	2.007198e-01
395000	-9.758612e+02	-1.031174e+02	2.603663e+01	2.976796e+00	1.601780e-01
396000	-9.752225e+02	-1.050022e+02	2.719615e+01	2.305664e+00	1.943493e-01
397000	-9.739414e+02	-8.550476e+01	1.977972e+01	1.381275e+00	1.975733e-01
398000	-9.742192e+02	-1.030899e+02	2.677704e+01	1.305012e+00	1.746250e-01
399000	-9.633081e+02	-9.410123e+01	2.292476e+01	1.399847e+00	1.688784e-01
400000	-9.725286e+02	-7.741096e+01	1.706415e+01	1.828970e+00	2.114895e-01
401000	-9.690754e+02	-9.754317e+01	2.398121e+01	2.213174e+00	1.949375e-01
402000	-9.694065e+02	-8.838485e+01	2.053377e+01	2.090794e+00	2.130433e-01
403000	-9.765635e+02	-7.508402e+01	1.662139e+01	1.018504e+00	2.160819e-01
404000	-9.701400e+02	-9.284810e+01	2.187095e+01	2.887377e+00	1.927758e-01
405000	-9.755654e+02	-1.080574e+02	2.893706e+01	1.712111e+00	2.014644e-01
406000	-9.677082e+02	-9.097784e+01	2.142061e+01	2.227256e+00	2.167051e-01
407000	-9.790253e+02	-7.295206e+01	1.588396e+01	1.501579e+00	2.566404e-01
408000	-9.771866e+02	-8.793071e+01	2.069191e+01	1.191209e+00	2.205115e-01
409000	-9.747679e+02	-9.066641e+01	2.076954e+01	3.709425e+00	2.234473e-01
410000	-9.755113e+02	-7.777749e+01	1.729928e+01	1.405611e+00	2.523827e-01
411000	-9.686024e+02	-7.829699e+01	1.707270e+01	2.686088e+00	2.281866e-01
412000	-9.700691e+02	-5.932680e+01	1.237725e+01	2.196170e+00	3.201403e-01
413000	-9.678889e+02	-4.675125e+01	1.008681e+01	1.309064e+00	3.713238e-01
414000	-9.776356e+02	-2.890095e+01	7.394694e+00	1.114041e+00	5.405302e-01
415000	-9.742467e+02	-2.655185e+01	7.128236e+00	8.467281e-01	4.549038e-01
416000	-9.716220e+02	-4.609687e+01	9.709297e+00	2.828520e+00	4.012574e-01
417000	-9.881545e+02	-4.701975e+01	9.923003e+00	2.510813e+00	4.344132e-01
418000	-9.696975e+02	-5.227720e+01	1.092900e+01	2.260052e+00	3.920247e-01
419000	-9.747744e+02	-6.742594e+01	1.458846e+01	8.694394e-01	3.309805e-01
420000	-9.727789e+02	-8.048590e+01	1.800805e+01	1.794530e+00	2.265529e-01
421000	-9.802756e+02	-9.419858e+01	2.313961e+01	9.533325e-01	2.235504e-01
422000	-9.812672e+02	-7.735957e+01	1.707580e+01	1.738186e+00	2.350404e-01
423000	-9.733129e+02	-8.542154e+01	1.953054e+01	2.032922e+00	2.659725e-01
424000	-9.757533e+02	-5.778062e+01	1.230474e+01	9.862837e-01	2.619513e-01
425000	-9.814861e+02	-8.575387e+01	1.975568e+01	1.700889e+00	2.415706e-01
426000	-9.811291e+02	-5.749874e+01	1.220059e+01	1.190827e+00	2.709359e-01
427000	-9.746386e+02	-7.377766e+01	1.620331e+01	1.180548e+00	2.726838e-01
428000	-9.770140e+02	-8.806583e+01	2.076213e+01	1.129574e+00	2.394570e-01
429000	-9.774997e+02	-5.146858e+01	1.113800e+01	3.697465e-01	1.888726e-01
430000	-9.701335e+02	-1.089756e+02	2.949860e+01	1.497871e+00	1.597530e-01
431000	-9.790759e+02	-9.346150e+01	2.298148e+01	6.160609e-01	1.508419e-01
432000	-9.773562e+02	-1.033225e+02	2.704553e+01	9.520128e-01	1.521559e-01
433000	-9.866278e+02	-7.288678e+01	1.614950e+01	4.813173e-01	1.548106e-01
434000	-9.719739e+02	-7.086007e+01	1.562585e+01	3.528730e-01	1.591554e-01
435000	-9.736122e+02	-6.899447e+01	1.512421e+01	3.647142e-01	1.528961e-01
436000	-9.742322e+02	-8.874419e+01	2.125472e+01	4.455773e-01	1.426735e-01
437000	-9.838547e+02	-7.652180e+01	1.722435e+01	4.005046e-01	1.780928e-01
438000	-9.782522e+02	-1.002807e+02	2.491856e+01	2.709836e+00	1.936089e-01
439000	-9.813395e+02	-8.631471e+01	1.998153e+01	1.602577e+00	2.462969e-01
440000	-9.684328e+02	-7.345756e+01	1.581109e+01	2.271883e+00	2.897126e-01
441000	-9.719523e+02	-6.658453e+01	1.405063e+01	2.185370e+00	2.726374e-01
442000	-9.746510e+02	-6.416883e+01	1.338183e+01	2.567636e+00	3.159913e-01
443000	-9.715189e+02	-5.693404e+01	1.186262e+01	2.233083e+00	3.202016e-01
444000	-9.762056e+02	-5.929977e+01	1.268933e+01	7.434746e-01	3.831205e-01
445000	-9.789858e+02	-1.253062e+01	5.609473e+00	3.953753e-01	4.020903e-01
446000	-9.673824e+02	-7.483670e+01	1.614728e+01	2.439167e+00	3.087902e-01
447000	-9.847643e+02	-5.775926e+01	1.226679e+01	1.141682e+00	3.077715e-01
448000	-9.789387e+02	-7.689602e+01	1.615768e+01	4.461392e+00	2.739373e-01
449000	-9.800887e+02	-5.774674e+01	1.243293e+01	3.592183e-01	2.282930e-01
450000	-9.757739e+02	-4.524437e+01	9.934184e+00	6.712572e-01	2.788741e-01
451000	-9.817910e+02	-6.641490e+01	1.399875e+01	2.228102e+00	2.993854e-01
452000	-9.794799e+02	-6.519702e+01	1.390847e+01	1.381540e+00	2.909156e-01
453000	-9.768271e+02	-8.481551e+01	1.917108e+01	2.503116e+00	2.405074e-01
454000	-9.790871e+02	-7.374868e+01	1.620016e+01	1.162750e+00	2.281423e-01
455000	-9.810048e+02	-8.995918e+01	2.157437e+01	7.926822e-01	1.935254e-01
456000	-9.659567e+02	-9.120159e+01	2.123552e+01	2.955507e+00	2.300966e-01
457000	-9.739603e+02	-8.196940e+01	1.855050e+01	1.561803e+00	2.382156e-01
458000	-9.653609e+02	-1.026673e+02	2.569483e+01	3.300859e+00	1.768321e-01
459000	-9.750228e+02	-9.533261e+01	2.366585e+01	7.754416e-01	1.606151e-01
460000	-9.706015e+02	-1.203297e+02	3.527438e+01	2.260748e+00	1.294224e-01
461000	-9.804039e+02	-1.005627e+02	2.577849e+01	1.005912e+00	1.713420e-01
462000	-9.737823e+02	-1.010814e+02	2.557665e+01	1.984989e+00	1.634389e-01
463000	-9.730977e+02	-9.770403e+01	2.382420e+01	2.757583e+00	2.161718e-01
464000	-9.762370e+02	-9.984058e+01	2.511371e+01	1.813321e+00	1.806437e-01
465000	-9.815404e+02	-9.193075e+01	2.234797e+01	7.140326e-01	2.087889e-01
466000	-9.727313e+02	-9.656999e+01	2.372999e+01	1.854853e+00	2.336128e-01
467000	-9.732420e+02	-8.855415e+01	2.069998e+01	1.791995e+00	2.118821e-01
468000	-9.798301e+02	-9.401431e+01	2.286104e+01	1.475161e+00	2.125527e-01
469000	-9.854839e+02	-7.793062e+01	1.730255e+01	1.547826e+00	2.428723e-01
470000	-9.816108e+02	-3.607408e+01	8.474523e+00	5.463010e-01	3.105724e-01
471000	-9.833334e+02	-5.297224e+01	1.119563e+01	1.578665e+00	3.381474e-01
472000	-9.639276e+02	-6.790631e+01	1.455900e+01	1.465960e+00	3.103653e-01
473000	-9.733133e+02	-5.058064e+01	1.074554e+01	1.529907e+00	3.556323e-01
474000	-9.724150e+02	-4.989516e+01	1.066694e+01	1.263381e+00	3.755562e-01
475000	-9.742978e+02	-5.106503e+01	1.089875e+01	1.206139e+00	3.746927e-01
476000	-9.842019e+02	-6.024412e+01	1.273247e+01	1.493467e+00	3.140294e-01
477000	-9.885746e+02	-2.596556e+01	7.133385e+00	2.194922e-01	2.459852e-01
478000	-9.801526e+02	-6.517816e+01	1.382959e+01	1.689085e+00	2.858005e-01
479000	-9.840015e+02	-6.623479e+01	1.426498e+01	9.663639e-01	3.260483e-01
480000	-9.741418e+02	-5.672676e+01	1.207301e+01	1.020289e+00	3.829771e-01
481000	-9.780452e+02	-7.467498e+01	1.612114e+01	2.370768e+00	3.307608e-01
482000	-9.774490e+02	-8.803525e+01	2.072588e+01	1.200481e+00	2.323053e-01
483000	-9.720279e+02	-8.996383e+01	2.130141e+01	1.537656e+00	1.751493e-01
484000	-9.781500e+02	-1.160587e+02	3.370043e+01	7.032954e-01	1.632044e-01
485000	-9.804260e+02	-1.151283e+02	3.272503e+01	1.515203e+00	1.606750e-01
486000	-9.720124e+02	-1.044003e+02	2.700388e+01	2.120252e+00	1.476528e-01
487000	-9.757136e+02	-1.063404e+02	2.777017e+01	2.416805e+00	1.466029e-01
488000	-9.827255e+02	-1.169241e+02	3.357374e+01	1.792319e+00	1.815224e-01
489000	-9.924838e+02	-9.620812e+01	2.387324e+01	1.141618e+00	2.363955e-01
490000	-9.807804e+02	-8.231803e+01	1.811093e+01	3.297348e+00	2.671571e-01
491000	-9.675100e+02	-7.082257e+01	1.510540e+01	2.264391e+00	2.773192e-01
492000	-9.795581e+02	-7.523374e+01	1.653878e+01	1.455485e+00	2.952371e-01
493000	-9.768162e+02	-8.894698e+01	2.105529e+01	1.196229e+00	1.801867e-01
494000	-9.790376e+02	-7.354791e+01	1.614553e+01	1.156616e+00	2.060387e-01
495000	-9.712115e+02	-7.743047e+01	1.748576e+01	4.395205e-01	1.693705e-01
496000	-9.707640e+02	-1.046596e+02	2.785218e+01	5.626673e-01	1.397992e-01
497000	-9.715250e+02	-1.076042e+02	2.899589e+01	1.139308e+00	1.230487e-01
498000	-9.797137e+02	-1.263457e+02	3.968711e+01	1.234767e+00	1.284707e-01
499000	-9.727283e+02	-9.388419e+01	2.313282e+01	6.560492e-01	1.421873e-01
500000	-9.697578e+02	-1.037003e+02	2.663718e+01	2.222583e+00	1.558997e-01
501000	-9.779056e+02	-9.758254e+01	2.454490e+01	8.950942e-01	1.581684e-01
502000	-9.779976e+02	-9.957558e+01	2.514304e+01	1.480008e+00	1.636951e-01
503000	-9.784461e+02	-1.012859e+02	2.605207e+01	1.110517e+00	1.737111e-01
504000	-9.768229e+02	-8.528222e+01	1.959093e+01	1.714670e+00	2.138505e-01
505000	-9.756759e+02	-5.289753e+01	1.130074e+01	9.701376e-01	3.252013e-01
506000	-9.705671e+02	-6.575441e+01	1.411902e+01	1.076499e+00	3.279943e-01
507000	-9.664028e+02	-6.179655e+01	1.251062e+01	4.052413e+00	3.578042e-01
508000	-9.802998e+02	-5.202394e+01	1.099719e+01	1.651656e+00	4.012785e-01
509000	-9.867307e+02	-5.507624e+01	1.180580e+01	6.498571e-01	3.525724e-01
510000	-9.805078e+02	-4.229568e+01	9.302087e+00	1.467377e+00	3.654596e-01
511000	-9.733674e+02	-5.536317e+01	1.170498e+01	1.427143e+00	3.344662e-01
512000	-9.758938e+02	-5.667629e+01	1.195307e+01	1.540922e+00	3.659209e-01
513000	-9.728465e+02	-6.900741e+01	1.474067e+01	1.854453e+00	3.420614e-01
514000	-9.779221e+02	-5.679085e+01	1.163825e+01	3.181691e+00	3.476578e-01
515000	-9.744256e+02	-5.857305e+01	1.224156e+01	2.073329e+00	3.544963e-01
516000	-9.743476e+02	-4.382374e+01	9.662044e+00	8.333179e-01	3.492634e-01
517000	-9.755169e+02	-2.502922e+01	6.932781e+00	9.006015e-01	4.870686e-01
518000	-9.776465e+02	-6.663467e+01	1.419648e+01	1.642643e+00	3.675302e-01
519000	-9.799420e+02	-4.026207e+01	9.108550e+00	6.305310e-01	4.983556e-01
520000	-9.758858e+02	-6.800551e+00	5.073415e+00	3.436930e-01	4.306795e-01
521000	-9.778592e+02	-4.503250e+01	9.860128e+00	8.858131e-01	3.922213e-01
522000	-9.790561e+02	-2.162007e+01	6.574054e+00	5.026316e-01	4.521116e-01
523000	-9.783898e+02	-3.379366e+01	7.801289e+00	2.968635e+00	5.277775e-01
524000	-9.713832e+02	-5.086377e+01	1.077633e+01	1.649685e+00	4.453723e-01
525000	-9.644468e+02	-3.654314e+01	8.539345e+00	5.821614e-01	3.974396e-01
526000	-9.788951e+02	-5.291117e+01	1.121932e+01	1.396809e+00	3.477472e-01
527000	-9.833436e+02	-4.872121e+01	1.051434e+01	9.116223e-01	3.687401e-01
528000	-9.734371e+02	-8.023982e+01	1.798604e+01	1.619115e+00	2.694550e-01
529000	-9.776362e+02	-9.613345e+01	2.361941e+01	1.690928e+00	1.673495e-01
530000	-9.776840e+02	-9.553862e+01	2.355979e+01	1.243591e+00	1.856657e-01
531000	-9.696740e+02	-1.196955e+02	3.473995e+01	2.534960e+00	1.333136e-01
532000	-9.837019e+02	-1.009475e+02	2.607879e+01	7.120260e-01	1.149434e-01
533000	-9.845921e+02	-1.414487e+02	5.060968e+01	1.631019e+00	1.105055e-01
534000	-9.731483e+02	-1.229014e+02	3.767455e+01	9.060606e-01	8.784288e-02
535000	-9.809330e+02	-1.409636e+02	5.033466e+01	1.478580e+00	1.058972e-01
536000	-9.814593e+02	-1.142845e+02	3.243628e+01	1.196601e+00	9.451083e-02
537000	-9.680288e+02	-1.240880e+02	3.834074e+01	1.044450e+00	9.427382e-02
538000	-9.763596e+02	-1.179321e+02	3.401650e+01	2.022364e+00	1.226211e-01
539000	-9.706191e+02	-1.053819e+02	2.753777e+01	1.952179e+00	1.496089e-01
540000	-9.715920e+02	-9.209564e+01	2.191650e+01	2.013834e+00	2.085835e-01
541000	-9.760362e+02	-9.286173e+01	2.253220e+01	1.166851e+00	1.770281e-01
542000	-9.733888e+02	-1.128020e+02	3.126349e+01	1.893692e+00	1.833726e-01
543000	-9.786569e+02	-1.094337e+02	2.989927e+01	1.160374e+00	1.493657e-01
544000	-9.768721e+02	-9.914641e+01	2.509939e+01	1.152513e+00	1.519722e-01
545000	-9.765171e+02	-1.111014e+02	3.071846e+01	1.232502e+00	1.276844e-01
546000	-9.747603e+02	-1.088654e+02	2.982675e+01	7.352552e-01	1.269836e-01
547000	-9.680057e+02	-1.064676e+02	2.843274e+01	1.157254e+00	1.228103e-01
548000	-9.819844e+02	-9.962882e+01	2.561291e+01	4.493969e-01	1.006329e-01
549000	-9.732098e+02	-1.285042e+02	4.035304e+01	2.394839e+00	9.980406e-02
550000	-9.708182e+02	-8.135496e+01	1.871853e+01	4.255929e-01	1.301320e-01
551000	-9.770078e+02	-9.649546e+01	2.427668e+01	4.501695e-01	1.199609e-01
552000	-9.816344e+02	-1.185549e+02	3.419126e+01	2.340699e+00	1.384445e-01
553000	-9.708314e+02	-1.140177e+02	3.200353e+01	1.725272e+00	1.337513e-01
554000	-9.693845e+02	-1.248243e+02	3.772881e+01	2.742972e+00	1.282087e-01
555000	-9.679720e+02	-1.248296e+02	3.830295e+01	1.845089e+00	1.184441e-01
556000	-9.728003e+02	-1.349459e+02	4.596162e+01	9.878049e-01	1.065042e-01
557000	-9.722223e+02	-9.362612e+01	2.324435e+01	1.174962e-01	7.075251e-02
558000	-9.734191e+02	-8.307586e+01	1.937718e+01	1.440408e-01	7.708215e-02
559000	-9.782264e+02	-9.057503e+01	2.204196e+01	1.610212e-01	7.433469e-02
560000	-9.773706e+02	-7.966667e+01	1.828201e+01	1.023772e-01	7.745355e-02
561000	-9.735211e+02	-7.174103e+01	1.593415e+01	1.088569e-01	8.249556e-02
562000	-9.805697e+02	-8.106231e+01	1.869092e+01	2.183776e-01	8.144470e-02
563000	-9.823283e+02	-9.240784e+01	2.268623e+01	3.160434e-01	8.365550e-02
564000	-9.774781e+02	-7.888891e+01	1.799016e+01	2.549624e-01	9.116655e-02
565000	-9.802897e+02	-6.597489e+01	1.441437e+01	1.080979e-01	8.390289e-02
566000	-9.767008e+02	-7.912370e+01	1.810055e+01	1.361654e-01	7.450551e-02
567000	-9.739108e+02	-6.493774e+01	1.415842e+01	9.982480e-02	9.484862e-02
568000	-9.828676e+02	-7.814860e+01	1.779753e+01	1.367814e-01	9.197844e-02
569000	-9.769428e+02	-6.276447e+01	1.361987e+01	1.520853e-01	1.083869e-01
570000	-9.745226e+02	-6.506126e+01	1.416151e+01	2.108510e-01	1.249098e-01
571000	-9.689847e+02	-3.943657e+01	9.058133e+00	1.209021e-01	1.316163e-01
572000	-9.667842e+02	-7.677782e+01	1.732521e+01	3.194605e-01	1.350910e-01
573000	-9.780470e+02	-8.164351e+01	1.886830e+01	2.529018e-01	1.003577e-01
574000	-9.723741e+02	-8.000020e+01	1.837918e+01	1.293212e-01	1.026169e-01
575000	-9.794066e+02	-9.917836e+01	2.544281e+01	3.890964e-01	1.175901e-01
576000	-9.731316e+02	-1.270192e+02	3.954430e+01	2.124491e+00	1.208262e-01
577000	-9.815390e+02	-1.556198e+02	6.430990e+01	1.016128e+00	6.444929e-02
578000	-9.808371e+02	-7.223550e+01	1.600880e+01	3.341517e-01	1.136371e-01
579000	-9.890288e+02	-6.202447e+01	1.344881e+01	1.369890e-01	1.417729e-01
580000	-9.770969e+02	-4.499778e+01	9.987408e+00	1.201165e-01	1.416122e-01
581000	-9.700800e+02	-4.973867e+01	1.085103e+01	1.303019e-01	1.362392e-01
582000	-9.929562e+02	-4.203660e+01	9.474254e+00	1.640898e-01	1.441575e-01
583000	-9.720136e+02	-4.791159e+01	1.051575e+01	9.434540e-02	1.295379e-01
584000	-9.784453e+02	-7.233885e+01	1.606550e+01	2.338232e-01	1.118597e-01
585000	-9.788024e+02	-4.738651e+01	1.041116e+01	1.395134e-01	1.410155e-01
586000	-9.833605e+02	-6.043753e+01	1.308361e+01	1.282904e-01	1.221094e-01
587000	-9.719869e+02	-3.817688e+01	8.858651e+00	1.282066e-01	1.634440e-01
588000	-9.822151e+02	-3.756772e+01	8.765111e+00	1.228560e-01	1.529181e-01
589000	-9.761777e+02	-4.003853e+01	9.147254e+00	1.656696e-01	1.861590e-01
590000	-9.855793e+02	-2.917304e+01	7.560287e+00	1.293820e-01	1.964583e-01
591000	-9.759774e+02	-4.180219e+01	9.434418e+00	1.696146e-01	1.439547e-01
592000	-9.771007e+02	-4.188354e+01	9.451752e+00	1.464300e-01	1.546032e-01
593000	-9.759743e+02	-3.200232e+01	7.950137e+00	1.039917e-01	1.670534e-01
594000	-9.742803e+02	-1.303572e+01	5.687988e+00	1.142351e-01	2.617062e-01
595000	-9.752874e+02	-1.639754e+01	6.030173e+00	1.703608e-01	2.375129e-01
596000	-9.732351e+02	-5.741938e+00	5.000539e+00	1.026016e-01	2.571404e-01
597000	-9.722307e+02	-1.224452e+01	5.607155e+00	1.326522e-01	2.831157e-01
598000	-9.695869e+02	-3.614350e+00	4.814739e+00	1.139713e-01	2.507825e-01
599000	-9.737099e+02	-1.324834e+01	5.701114e+00	1.964610e-01	2.962378e-01
600000	-9.705586e+02	-4.357320e+00	4.877254e+00	1.282593e-01	2.903057e-01
601000	-9.756954e+02	-2.202112e+01	6.664415e+00	1.301548e-01	2.197672e-01
602000	-9.778621e+02	-1.237142e+01	5.617669e+00	1.535900e-01	2.664422e-01
603000	-9.733693e+02	-2.207765e+01	6.664628e+00	1.848691e-01	2.582791e-01
604000	-9.709450e+02	-1.503330e+01	5.885085e+00	1.844831e-01	2.709034e-01
605000	-9.808363e+02	-2.586378e+01	7.125709e+00	1.787683e-01	2.270802e-01
606000	-9.733798e+02	-1.584151e+01	5.975303e+00	1.317094e-01	2.119972e-01
607000	-9.785070e+02	-3.356631e+01	8.154478e+00	2.263719e-01	2.408864e-01
608000	-9.708286e+02	-1.621776e+01	6.008825e+00	1.913241e-01	2.220528e-01
609000	-9.828829e+02	-3.111799e+01	7.816999e+00	1.787291e-01	1.878895e-01
610000	-9.721612e+02	-4.387172e+01	9.771435e+00	2.399054e-01	1.994496e-01
611000	-9.616967e+02	-4.421895e+01	9.844904e+00	1.603201e-01	1.772378e-01
612000	-9.750369e+02	-5.379802e+01	1.161740e+01	2.913255e-01	1.657790e-01
613000	-9.733356e+02	-3.391132e+01	8.221884e+00	1.036441e-01	1.482230e-01
614000	-9.836861e+02	-5.074223e+01	1.104529e+01	1.207463e-01	1.383391e-01
615000	-9.704689e+02	-6.208915e+01	1.344730e+01	2.081247e-01	1.424263e-01
616000	-9.820288e+02	-6.349554e+01	1.376284e+01	2.840967e-01	1.566327e-01
617000	-9.755791e+02	-6.415651e+01	1.391573e+01	3.111013e-01	1.494954e-01
618000	-9.773435e+02	-5.094708e+01	1.108839e+01	1.031894e-01	1.302730e-01
619000	-9.705783e+02	-5.252258e+01	1.137756e+01	2.080924e-01	1.390715e-01
620000	-9.745350e+02	-6.873172e+01	1.511949e+01	1.198993e-01	1.050592e-01
621000	-9.836772e+02	-7.713740e+01	1.748410e+01	1.519336e-01	8.528771e-02
622000	-9.651203e+02	-6.855097e+01	1.507171e+01	1.211935e-01	9.798749e-02
623000	-9.759095e+02	-9.372201e+01	2.317251e+01	3.938963e-01	1.062525e-01
624000	-9.725796e+02	-1.226840e+02	3.685426e+01	2.003466e+00	1.110927e-01
625000	-9.819564e+02	-1.446190e+02	5.397894e+01	8.551664e-01	8.596784e-02
626000	-9.848378e+02	-1.211163e+02	3.607261e+01	1.714400e+00	1.063537e-01
627000	-9.802555e+02	-1.254097e+02	3.935797e+01	7.980912e-01	9.445921e-02
628000	-9.847526e+02	-1.140785e+02	3.171266e+01	2.326431e+00	1.127051e-01
629000	-9.764111e+02	-1.184487e+02	3.470394e+01	1.349787e+00	9.783919e-02
630000	-9.727499e+02	-1.273095e+02	3.905591e+01	3.159483e+00	1.215024e-01
631000	-9.779165e+02	-9.916611e+01	2.462225e+01	2.294742e+00	1.712894e-01
632000	-9.761912e+02	-6.887075e+01	1.509733e+01	3.432939e-01	1.857649e-01
633000	-9.772573e+02	-9.424035e+01	2.298085e+01	1.396511e+00	1.815193e-01
634000	-9.742378e+02	-9.981634e+01	2.538889e+01	1.151280e+00	1.781047e-01
635000	-9.720191e+02	-9.164464e+01	2.194111e+01	1.497541e+00	2.158566e-01
636000	-9.754404e+02	-9.361639e+01	2.221483e+01	2.747627e+00	2.206078e-01
637000	-9.645191e+02	-7.414000e+01	1.611569e+01	1.855287e+00	2.769990e-01
638000	-9.841156e+02	-5.619194e+01	1.197533e+01	9.501522e-01	3.264697e-01
639000	-9.714984e+02	-4.370998e+01	9.611431e+00	1.018745e+00	3.539963e-01
640000	-9.729893e+02	-5.784029e+01	1.226559e+01	1.228345e+00	3.536336e-01
641000	-9.776572e+02	-6.082897e+01	1.293766e+01	1.162517e+00	3.079615e-01
642000	-9.743362e+02	-4.218028e+01	9.292477e+00	1.410825e+00	3.971156e-01
643000	-9.892098e+02	-5.811432e+01	1.230848e+01	1.302609e+00	4.188396e-01
644000	-9.679220e+02	-4.743528e+01	1.012413e+01	1.782505e+00	4.547623e-01
645000	-9.883325e+02	-1.718123e+01	5.964185e+00	1.576834e+00	6.745472e-01
646000	-9.772075e+02	-1.097051e+01	5.325838e+00	1.769279e+00	9.454063e-01
647000	-9.765324e+02	-2.408448e+00	4.593715e+00	1.561772e+00	9.552251e-01
648000	-9.732730e+02	-5.232897e+00	4.785722e+00	2.073941e+00	9.800002e-01
649000	-9.824384e+02	-8.633384e+00	5.174117e+00	1.065808e+00	9.479740e-01
650000	-9.804710e+02	-5.769679e+00	4.845013e+00	1.915266e+00	9.801189e-01
651000	-9.799266e+02	1.025527e+01	3.676427e+00	1.463649e+00	9.931708e-01
652000	-9.847438e+02	-1.616739e+01	5.885478e+00	1.314805e+00	9.637494e-01
653000	-9.823938e+02	7.363989e-03	4.446017e+00	9.908267e-01	1.000000e+00
654000	-9.706867e+02	-1.076648e+01	5.005847e+00	5.067198e+00	9.332735e-01
655000	-9.729006e+02	-3.369909e+00	4.436565e+00	4.488224e+00	9.896871e-01
656000	-9.756452e+02	-7.461270e-01	4.488617e+00	1.206044e+00	1.000000e+00
657000	-9.889153e+02	-1.377850e+00	4.559953e+00	9.476424e-01	8.734537e-01
658000	-9.843314e+02	-3.079997e+00	4.668552e+00	1.320874e+00	1.027082e+00
659000	-9.757559e+02	7.423045e+00	3.859549e+00	1.555458e+00	1.000000e+00
660000	-9.808776e+02	-1.446708e+00	4.537852e+00	1.290793e+00	9.557911e-01
661000	-9.760702e+02	-3.288610e+01	7.972073e+00	8.312703e-01	6.829778e-01
662000	-9.820373e+02	-1.106463e+01	5.250838e+00	2.665117e+00	9.302490e-01
663000	-9.749378e+02	-3.467331e+01	7.919688e+00	2.992918e+00	5.997948e-01
664000	-9.766807e+02	-1.895193e+01	6.226527e+00	9.107098e-01	5.596225e-01
665000	-9.767901e+02	-2.707484e+00	4.666843e+00	9.690418e-01	8.034825e-01
666000	-9.699366e+02	-5.929278e+00	4.865378e+00	1.837930e+00	8.079500e-01
667000	-9.800666e+02	-1.538939e+01	5.805448e+00	1.311509e+00	8.747657e-01
668000	-9.737687e+02	-5.440959e+00	4.762832e+00	2.552776e+00	8.523630e-01
669000	-9.779505e+02	1.578497e-02	4.429058e+00	1.198121e+00	9.823012e-01
670000	-9.721144e+02	-2.161452e+01	6.124679e+00	4.507059e+00	8.158933e-01
671000	-9.803612e+02	-1.384540e+01	5.712014e+00	6.854688e-01	6.976152e-01
672000	-9.776943e+02	-4.788966e+00	4.876634e+00	5.670930e-01	6.700337e-01
673000	-9.838913e+02	-4.487087e+01	9.506813e+00	2.802983e+00	5.537200e-01
674000	-9.762595e+02	-5.561729e+01	1.175100e+01	1.456934e+00	4.259100e-01
675000	-9.767589e+02	-1.124718e+01	5.450491e+00	7.378858e-01	5.960284e-01
676000	-9.771421e+02	-5.159055e+01	1.096571e+01	1.381938e+00	4.717423e-01
677000	-9.758362e+02	-5.160456e+01	1.101634e+01	1.132957e+00	3.569226e-01
678000	-9.768048e+02	-6.676202e+01	1.417881e+01	1.841474e+00	3.483034e-01
679000	-9.773661e+02	-5.221918e+01	1.116441e+01	9.850726e-01	3.669571e-01
680000	-9.737078e+02	-8.433225e+01	1.923485e+01	1.827532e+00	3.042405e-01
681000	-9.771683e+02	-6.371758e+01	1.365193e+01	9.703327e-01	2.897168e-01
682000	-9.783569e+02	-6.510103e+01	1.375284e+01	1.931299e+00	3.195455e-01
683000	-9.745439e+02	-1.030651e+01	5.412525e+00	1.924603e-01	3.714014e-01
684000	-9.743862e+02	1.320477e+01	3.567177e+00	2.144220e-01	4.838558e-01
685000	-9.771512e+02	1.979719e+01	3.178639e+00	1.188407e-01	4.826899e-01
686000	-9.828719e+02	4.561810e+00	4.162358e+00	1.566558e-01	4.023795e-01
687000	-9.741277e+02	2.480462e+01	2.904286e+00	1.937290e-01	5.449573e-01
688000	-9.784730e+02	1.624959e+01	3.385376e+00	1.171058e-01	4.514020e-01
689000	-9.850100e+02	2.158044e+01	3.079787e+00	1.146837e-01	4.388293e-01
690000	-9.778987e+02	-2.575657e+01	7.061557e+00	5.844193e-01	5.000152e-01
691000	-9.818429e+02	-3.990868e+01	9.007057e+00	9.147820e-01	3.593518e-01
692000	-9.804271e+02	-5.878582e+01	1.184632e+01	4.163512e+00	3.350410e-01
693000	-9.759525e+02	-7.556255e+01	1.611518e+01	3.279645e+00	2.947279e-01
694000	-9.745746e+02	-4.964487e+01	1.045782e+01	2.142761e+00	3.544339e-01
695000	-9.745244e+02	-4.866979e+01	1.040963e+01	1.431164e+00	4.296418e-01
696000	-9.760245e+02	-5.282061e+01	1.095797e+01	2.652363e+00	3.931517e-01
697000	-9.803751e+02	-4.076174e+01	9.002304e+00	1.797878e+00	5.016562e-01
698000	-9.783921e+02	1.249683e+01	3.605203e+00	3.247682e-01	5.633187e-01
699000	-9.789819e+02	2.406043e+01	2.942809e+00	1.961628e-01	5.243509e-01
700000	-9.930930e+02	4.689864e+00	4.143569e+00	2.838333e-01	5.317952e-01
701000	-9.935889e+02	-3.924707e+01	8.708110e+00	2.173278e+00	4.004980e-01
702000	-9.746118e+02	-6.320943e+01	1.340049e+01	1.528348e+00	3.005866e-01
703000	-9.737002e+02	-6.215960e+01	1.327466e+01	1.019449e+00	2.961322e-01
704000	-9.705609e+02	-5.287030e+01	1.122172e+01	1.343734e+00	3.709284e-01
705000	-9.817084e+02	-5.514248e+01	1.132895e+01	3.072622e+00	4.614527e-01
706000	-9.777917e+02	-5.259151e+01	1.117847e+01	1.285509e+00	3.638000e-01
707000	-9.776023e+02	-4.968924e+01	1.055780e+01	1.644319e+00	4.440155e-01
708000	-9.780759e+02	-4.551711e+01	9.767632e+00	1.907476e+00	4.804845e-01
709000	-9.763285e+02	-4.000670e+01	8.832388e+00	2.126923e+00	5.170462e-01
710000	-9.843707e+02	-1.254749e+02	3.840707e+01	2.327963e+00	1.103030e-01
711000	-9.784895e+02	-4.848936e+01	1.022720e+01	2.259047e+00	4.637765e-01
712000	-9.787821e+02	-5.180736e+01	1.095659e+01	1.646291e+00	4.540008e-01
713000	-9.759709e+02	-5.389304e+01	1.128913e+01	2.024329e+00	4.802376e-01
714000	-9.782712e+02	-4.237991e+01	9.376498e+00	1.097980e+00	4.300543e-01
715000	-9.732760e+02	-4.463358e+01	9.774896e+00	9.815923e-01	3.729975e-01
716000	-9.733635e+02	-5.354091e+01	1.121152e+01	2.066284e+00	3.718087e-01
717000	-9.693021e+02	-7.308592e+01	1.562310e+01	2.588869e+00	3.287181e-01
718000	-9.771970e+02	-8.074203e+01	1.823248e+01	1.334607e+00	2.947662e-01
719000	-9.707682e+02	-6.502434e+01	1.383961e+01	1.493708e+00	3.123420e-01
720000	-9.739265e+02	-6.486358e+01	1.392479e+01	9.808162e-01	3.588822e-01
721000	-9.738418e+02	-5.068806e+01	1.079982e+01	1.349718e+00	4.091102e-01
722000	-9.772547e+02	-6.085536e+01	1.280446e+01	1.781741e+00	3.875051e-01
723000	-9.755229e+02	-6.658432e+01	1.411271e+01	1.932070e+00	3.526914e-01
724000	-9.726250e+02	-4.507469e+01	9.793853e+00	1.312306e+00	4.731139e-01
725000	-9.802695e+02	-3.727916e+01	8.339282e+00	2.665790e+00	5.126032e-01
726000	-9.845019e+02	-1.233425e+01	5.496024e+00	1.354530e+00	7.123774e-01
727000	-9.681709e+02	-1.283789e+01	5.530500e+00	1.504540e+00	6.295911e-01
728000	-9.754863e+02	-1.082126e+01	5.260572e+00	2.317056e+00	8.667365e-01
729000	-9.691108e+02	-1.125748e+01	5.209863e+00	3.300778e+00	9.446605e-01
730000	-9.763434e+02	-5.210884e+00	4.870011e+00	1.065772e+00	8.412178e-01
731000	-9.782135e+02	-9.827321e+00	5.250614e+00	1.430218e+00	1.000000e+00
732000	-9.634910e+02	-2.445028e+01	6.650528e+00	2.677521e+00	7.806273e-01
733000	-9.780754e+02	-3.148891e+01	7.726023e+00	1.214312e+00	6.511021e-01
734000	-9.799893e+02	2.030434e+00	4.296477e+00	8.986606e-01	1.000000e+00
735000	-9.800201e+02	-5.480726e+00	4.865629e+00	1.386468e+00	9.432473e-01
736000	-9.817286e+02	-6.933040e+00	5.023669e+00	1.032962e+00	8.637344e-01
737000	-9.846888e+02	4.142320e+00	4.134442e+00	9.557875e-01	1.140759e+00
738000	-9.716680e+02	-5.014452e+00	4.788153e+00	1.826812e+00	8.912213e-01
739000	-9.814279e+02	-2.575248e+01	6.945205e+00	1.522353e+00	6.640906e-01
740000	-9.683212e+02	-2.217675e+01	6.308072e+00	3.398738e+00	6.651023e-01
741000	-9.751230e+02	-1.486563e+01	5.582079e+00	3.007271e+00	7.593807e-01
742000	-9.783041e+02	-5.135638e+01	1.090284e+01	1.476093e+00	3.998817e-01
743000	-9.825161e+02	-5.258450e+01	1.103245e+01	2.029465e+00	3.478354e-01
744000	-9.734806e+02	-5.816324e+01	1.231725e+01	1.310772e+00	3.305197e-01
745000	-9.720655e+02	-6.245050e+01	1.322959e+01	1.505267e+00	3.310042e-01
746000	-9.756001e+02	-7.289377e+01	1.605874e+01	8.129738e-01	2.056769e-01
747000	-9.790722e+02	-7.426839e+01	1.595213e+01	2.571274e+00	2.760531e-01
748000	-9.769276e+02	-5.829068e+01	1.237922e+01	1.150945e+00	3.953863e-01
749000	-9.779338e+02	-5.650137e+01	1.167518e+01	2.711098e+00	4.026996e-01
750000	-9.728421e+02	-5.230774e+01	1.096498e+01	2.102975e+00	4.361259e-01
751000	-9.750185e+02	-4.530824e+01	9.903968e+00	9.087348e-01	3.987727e-01
752000	-9.807290e+02	-8.979057e+01	2.136499e+01	1.191143e+00	2.158511e-01
753000	-9.779947e+02	-9.666909e+01	2.423598e+01	7.218323e-01	1.652753e-01
754000	-9.769949e+02	-8.305794e+01	1.885051e+01	1.721945e+00	2.143497e-01
755000	-9.743029e+02	-1.008054e+02	2.566686e+01	1.502773e+00	1.446346e-01
756000	-9.877597e+02	-9.248008e+01	2.234098e+01	1.281588e+00	1.611442e-01
757000	-9.783895e+02	-7.410866e+01	1.641716e+01	7.558965e-01	2.062853e-01
758000	-9.800035e+02	-8.584763e+01	1.964115e+01	2.131694e+00	2.829678e-01
759000	-9.730304e+02	-4.246079e+01	9.373777e+00	1.195391e+00	3.052426e-01
760000	-9.781724e+02	-3.313120e+01	7.849170e+00	1.958727e+00	4.445898e-01
761000	-9.811368e+02	9.041675e+00	3.820032e+00	5.171026e-01	7.923430e-01
762000	-9.860324e+02	4.009113e+01	2.214664e+00	1.570438e-01	6.140308e-01
763000	-9.654865e+02	3.423883e+01	2.458410e+00	1.377740e-01	5.600270e-01
764000	-9.818816e+02	2.369995e+01	2.960954e+00	2.105986e-01	6.273817e-01
765000	-9.694839e+02	1.798585e+01	3.279653e+00	1.681613e-01	5.804441e-01
766000	-9.981192e+02	9.519654e+00	3.801989e+00	3.060613e-01	5.967613e-01
767000	-9.740672e+02	-5.107334e+01	1.086520e+01	1.390459e+00	4.403481e-01
768000	-9.890248e+02	-6.586958e+01	1.382552e+01	2.397397e+00	3.108557e-01
769000	-9.731791e+02	-6.723977e+01	1.445858e+01	1.197051e+00	3.106879e-01
770000	-9.756617e+02	-1.436154e+01	5.785830e+00	4.751729e-01	5.472666e-01
771000	-9.707172e+02	-2.924625e+01	7.399338e+00	1.423721e+00	5.369135e-01
772000	-9.739782e+02	-3.659785e+01	8.183072e+00	3.059037e+00	6.594288e-01
773000	-9.860874e+02	-4.672108e+01	1.010243e+01	1.190681e+00	4.853902e-01
774000	-9.755512e+02	-4.110962e+01	9.178013e+00	1.045696e+00	5.548976e-01
775000	-9.774147e+02	-3.577035e+01	8.311154e+00	1.349000e+00	5.321663e-01
776000	-9.811650e+02	-3.217356e+01	7.728590e+00	1.880103e+00	5.382750e-01
777000	-9.877901e+02	1.272977e+00	4.394347e+00	3.850044e-01	6.279990e-01
778000	-9.787598e+02	-1.227193e+01	5.593694e+00	2.960080e-01	5.262614e-01
779000	-9.925424e+02	-4.665978e+00	4.907058e+00	9.277566e-02	3.278860e-01
780000	-9.790561e+02	-4.494792e+00	4.888043e+00	1.409189e-01	3.224684e-01
781000	-9.799366e+02	-1.442160e+01	5.827404e+00	1.301222e-01	3.298952e-01
782000	-9.811940e+02	-3.967845e+00	4.842019e+00	1.483426e-01	3.495832e-01
783000	-9.810302e+02	1.013281e+00	4.438540e+00	7.991254e-02	2.776340e-01
784000	-9.762047e+02	-2.818761e+00	4.745786e+00	1.330703e-01	3.118776e-01
785000	-9.790759e+02	-1.083745e+01	5.462661e+00	2.020456e-01	3.472082e-01
786000	-9.709177e+02	-5.622718e+01	1.212452e+01	2.771382e-01	1.735310e-01
787000	-9.829627e+02	-7.183886e+01	1.588295e+01	3.920736e-01	1.485334e-01
788000	-9.770989e+02	-8.145769e+01	1.848946e+01	1.240785e+00	1.692170e-01
789000	-9.806672e+02	-8.381525e+01	1.940735e+01	7.932963e-01	2.040971e-01
790000	-9.821583e+02	-6.342240e+01	1.364452e+01	7.063140e-01	1.938757e-01
791000	-9.790573e+02	-1.008968e+02	2.528185e+01	2.478993e+00	2.347044e-01
792000	-9.755100e+02	-7.011659e+01	1.534539e+01	6.516999e-01	2.035014e-01
793000	-9.774043e+02	-7.774724e+01	1.719326e+01	1.730221e+00	2.256519e-01
794000	-9.796351e+02	-6.767365e+01	1.473350e+01	5.486459e-01	2.070072e-01
795000	-9.772881e+02	-7.900812e+01	1.806714e+01	1.273782e-01	8.881369e-02
796000	-9.709163e+02	-8.286857e+01	1.927446e+01	2.446630e-01	8.343541e-02
797000	-9.716502e+02	-8.376991e+01	1.918521e+01	1.414861e+00	1.978883e-01
798000	-9.772637e+02	-8.385395e+01	1.892039e+01	2.303728e+00	2.730459e-01
799000	-9.724486e+02	-5.968810e+01	1.274548e+01	8.789195e-01	3.168493e-01
800000	-9.826675e+02	-4.846957e+01	1.039448e+01	1.314003e+00	3.940008e-01
801000	-9.813043e+02	-3.374527e+01	8.043265e+00	1.185456e+00	4.565110e-01
802000	-9.709238e+02	-3.202439e+01	7.698129e+00	1.955131e+00	5.488264e-01
803000	-9.790054e+02	-2.830905e+01	7.333975e+00	9.899453e-01	5.116742e-01
804000	-9.762100e+02	-1.969960e+01	6.100342e+00	2.817528e+00	6.757114e-01
805000	-9.771348e+02	-3.250135e+01	7.644277e+00	2.830599e+00	6.649999e-01
806000	-9.710379e+02	-1.359459e+01	5.582317e+00	1.733817e+00	8.169265e-01
807000	-9.830427e+02	-1.045378e+01	5.228069e+00	2.299903e+00	9.491469e-01
808000	-9.639679e+02	-5.833201e+00	4.912003e+00	1.203100e+00	9.003601e-01
809000	-9.744604e+02	2.678195e+00	4.238921e+00	1.011899e+00	1.000000e+00
810000	-9.838223e+02	-2.297339e+01	6.529916e+00	2.237606e+00	7.330905e-01
811000	-9.879992e+02	-2.437313e+01	6.832726e+00	1.068613e+00	1.017982e+00
812000	-9.816353e+02	9.069594e-01	4.305036e+00	1.909833e+00	1.022630e+00
813000	-9.725471e+02	-6.854605e+00	4.947488e+00	1.817854e+00	9.454840e-01
814000	-9.749308e+02	8.578101e+00	3.838339e+00	7.111142e-01	9.448961e-01
815000	-9.608454e+02	-2.086449e+00	4.559705e+00	1.659313e+00	9.651643e-01
816000	-9.875929e+02	-1.699998e+01	5.883767e+00	2.163839e+00	8.495309e-01
817000	-9.755466e+02	-1.022189e+01	5.287130e+00	1.433023e+00	8.885293e-01
818000	-9.691486e+02	1.457207e+00	4.031706e+00	5.060278e+00	1.000000e+00
819000	-9.772984e+02	-1.878010e+01	6.071603e+00	2.165354e+00	6.780869e-01
820000	-9.741605e+02	-1.634182e+01	5.703867e+00	3.262631e+00	8.036380e-01
821000	-9.733032e+02	-3.121158e+01	7.734031e+00	8.781629e-01	5.762486e-01
822000	-9.729671e+02	-3.788741e+01	8.424492e+00	2.696224e+00	5.435411e-01
823000	-9.757442e+02	-2.001474e+01	6.157473e+00	2.604948e+00	6.756474e-01
824000	-9.710151e+02	-3.655466e+01	8.326784e+00	2.026529e+00	6.529148e-01
825000	-9.838733e+02	-2.148103e+01	6.342644e+00	2.393488e+00	6.871814e-01
826000	-9.800124e+02	-3.675932e+01	8.390202e+00	1.799969e+00	6.650797e-01
827000	-9.729951e+02	-6.061123e+01	1.234296e+01	3.639423e+00	4.704851e-01
828000	-9.756109e+02	-3.529956e+01	8.291412e+00	1.013366e+00	4.996888e-01
829000	-9.740892e+02	-5.074316e+01	1.065214e+01	2.190609e+00	3.657217e-01
830000	-9.854915e+02	-5.050716e+01	1.075184e+01	1.422944e+00	3.704615e-01
831000	-9.811068e+02	-6.622359e+01	1.403041e+01	1.907132e+00	2.742246e-01
832000	-9.801574e+02	-7.562904e+01	1.625597e+01	2.844934e+00	2.742107e-01
833000	-9.731455e+02	-7.373802e+01	1.574694e+01	2.786413e+00	2.850655e-01
834000	-9.778337e+02	-5.320059e+01	1.131851e+01	1.183423e+00	3.623445e-01
835000	-9.780041e+02	-6.942686e+01	1.497578e+01	1.364257e+00	3.637246e-01
836000	-9.835714e+02	-6.905492e+01	1.426568e+01	3.783675e+00	3.449102e-01
837000	-9.789004e+02	-5.830845e+01	1.231489e+01	1.466924e+00	3.402730e-01
838000	-9.922829e+02	-5.051396e+01	1.067916e+01	1.816839e+00	4.263513e-01
839000	-9.830455e+02	-1.541531e+01	5.862229e+00	7.866940e-01	5.651898e-01
840000	-9.917966e+02	-4.710148e+01	1.012845e+01	1.424407e+00	4.407363e-01
841000	-9.777551e+02	-2.905567e+01	7.436181e+00	9.513194e-01	4.429734e-01
842000	-9.835584e+02	-4.541741e+01	9.859994e+00	1.271501e+00	4.377085e-01
843000	-9.832373e+02	-4.033592e+01	8.962058e+00	1.626993e+00	5.075351e-01
844000	-9.700619e+02	-9.805853e+00	5.305769e+00	8.180563e-01	6.179886e-01
845000	-9.658704e+02	-5.457057e+00	4.882941e+00	1.162170e+00	8.270560e-01
846000	-9.761893e+02	-6.626567e-01	4.353311e+00	2.850151e+00	9.672949e-01
847000	-9.716565e+02	-2.216353e+01	6.421325e+00	2.377702e+00	8.630517e-01
848000	-9.679207e+02	-3.156924e+01	7.716868e+00	1.361953e+00	5.656532e-01
849000	-9.668211e+02	-3.671025e+01	8.442409e+00	1.398298e+00	4.884320e-01
850000	-9.799118e+02	-3.997940e+01	8.830164e+00	2.113943e+00	4.728385e-01
851000	-9.761305e+02	-2.921297e+01	7.334740e+00	1.887949e+00	5.590870e-01
852000	-9.777724e+02	-2.985808e+01	7.451096e+00	1.640020e+00	6.015926e-01
853000	-9.776308e+02	-1.501364e+01	5.789574e+00	1.090666e+00	6.404745e-01
854000	-9.757088e+02	-2.352336e+01	6.715242e+00	1.201838e+00	6.613783e-01
855000	-9.685743e+02	-6.711107e+01	1.443240e+01	1.172481e+00	3.626242e-01
856000	-9.702111e+02	-6.033049e+01	1.257816e+01	2.278097e+00	3.040741e-01
857000	-9.774839e+02	-1.055034e+02	2.795444e+01	1.191017e+00	1.851908e-01
858000	-9.717255e+02	-9.096808e+01	2.173315e+01	1.375088e+00	2.160983e-01
859000	-9.840652e+02	-1.241504e+02	3.814677e+01	1.410283e+00	1.354882e-01
860000	-9.730937e+02	-1.257975e+02	3.892356e+01	1.850787e+00	1.025928e-01
861000	-9.810288e+02	-1.092633e+02	2.952797e+01	1.726883e+00	1.416396e-01
862000	-9.765504e+02	-8.752144e+01	2.062454e+01	9.712950e-01	1.798639e-01
863000	-9.819182e+02	-9.139270e+01	2.202066e+01	1.034973e+00	1.673122e-01
864000	-9.758516e+02	-1.264626e+02	3.949920e+01	1.636286e+00	1.195752e-01
865000	-9.818092e+02	-1.091945e+02	2.928392e+01	2.147270e+00	1.579121e-01
866000	-9.842772e+02	-9.964897e+01	2.504962e+01	1.771208e+00	1.779563e-01
867000	-9.812533e+02	-1.216621e+02	3.619071e+01	2.065367e+00	1.311975e-01
868000	-9.771021e+02	-1.132098e+02	3.172351e+01	1.437462e+00	1.191786e-01
869000	-9.764589e+02	-1.367318e+02	4.640045e+01	2.197693e+00	1.097224e-01
870000	-9.925305e+02	-1.227580e+02	3.754817e+01	9.634300e-01	8.712652e-02
871000	-9.704887e+02	-1.091284e+02	2.997646e+01	7.029043e-01	8.966040e-02
872000	-9.778201e+02	-1.257907e+02	3.899123e+01	1.740026e+00	1.224339e-01
873000	-9.714395e+02	-1.272981e+02	3.973134e+01	2.120357e+00	1.289945e-01
874000	-9.858022e+02	-1.249764e+02	3.830465e+01	1.989192e+00	1.144820e-01
875000	-9.768384e+02	-1.244645e+02	3.862807e+01	9.740898e-01	1.065738e-01
876000	-9.714777e+02	-9.906892e+01	2.516446e+01	9.235293e-01	1.167321e-01
877000	-9.720114e+02	-1.155631e+02	3.240176e+01	2.538294e+00	1.454273e-01
878000	-9.836950e+02	-1.019187e+02	2.615148e+01	1.520155e+00	1.770591e-01
879000	-9.787446e+02	-6.883159e+01	1.463537e+01	2.090627e+00	2.757120e-01
880000	-9.750456e+02	-1.096244e+02	2.976663e+01	1.613332e+00	1.603284e-01
881000	-9.728349e+02	-1.310742e+02	4.154769e+01	3.211531e+00	1.083802e-01
882000	-9.782414e+02	-1.316225e+02	4.305948e+01	1.607235e+00	1.164935e-01
883000	-9.711546e+02	-1.146350e+02	3.236458e+01	1.678179e+00	1.395439e-01
884000	-9.806891e+02	-9.976280e+01	2.501453e+01	1.967046e+00	1.581600e-01
885000	-9.716457e+02	-1.032123e+02	2.701464e+01	9.088679e-01	1.253453e-01
886000	-9.693678e+02	-1.129129e+02	3.156553e+01	1.435933e+00	1.524230e-01
887000	-9.749244e+02	-8.271564e+01	1.889818e+01	1.233440e+00	2.052037e-01
888000	-9.694205e+02	-9.346440e+01	2.268272e+01	1.381614e+00	1.964780e-01
889000	-9.780748e+02	-8.340728e+01	1.919311e+01	1.028374e+00	1.842637e-01
890000	-9.676097e+02	-6.282815e+01	1.317144e+01	2.135425e+00	3.086699e-01
891000	-9.717890e+02	-4.080476e+01	9.063238e+00	1.457034e+00	5.433193e-01
892000	-9.746277e+02	-4.940791e+01	1.059505e+01	1.161994e+00	3.840121e-01
893000	-9.676592e+02	-4.635663e+01	1.006975e+01	1.010952e+00	3.172942e-01
894000	-9.733029e+02	-9.604545e+01	2.338129e+01	2.194176e+00	1.939770e-01
895000	-9.709263e+02	-8.584050e+01	1.983265e+01	1.562074e+00	2.153163e-01
896000	-9.768697e+02	-9.449757e+01	2.301668e+01	1.562916e+00	2.175693e-01
897000	-9.815974e+02	-6.802103e+01	1.464951e+01	1.224549e+00	2.931590e-01
898000	-9.728922e+02	-7.976116e+01	1.742913e+01	2.957525e+00	3.018905e-01
899000	-9.789637e+02	-6.914542e+01	1.435251e+01	3.525651e+00	3.757747e-01
900000	-9.668907e+02	-4.442623e+01	9.668839e+00	1.395765e+00	4.393771e-01
901000	-9.747474e+02	-3.936915e+01	8.647460e+00	2.692814e+00	5.855237e-01
902000	-9.786586e+02	-3.533555e+01	8.097328e+00	2.395184e+00	5.007533e-01
903000	-9.861823e+02	-5.846379e+01	1.229475e+01	1.715959e+00	3.787052e-01
904000	-9.848696e+02	-4.459050e+01	9.742761e+00	1.126123e+00	4.581759e-01
905000	-9.813343e+02	-4.992774e+01	1.062929e+01	1.497735e+00	4.240048e-01
906000	-9.847472e+02	-6.945026e+01	1.509173e+01	9.441372e-01	3.235202e-01
907000	-9.790088e+02	-7.840451e+01	1.748482e+01	1.416640e+00	2.257862e-01
908000	-9.789650e+02	-6.486062e+01	1.385683e+01	1.258644e+00	3.129490e-01
909000	-9.742673e+02	-4.465863e+01	9.757843e+00	1.106130e+00	4.148962e-01
910000	-9.726590e+02	-6.035734e+01	1.259586e+01	2.224423e+00	3.136397e-01
911000	-9.747908e+02	-7.659757e+01	1.663112e+01	2.498299e+00	3.228721e-01
912000	-9.853770e+02	-7.346782e+01	1.625723e+01	6.792632e-01	2.112125e-01
913000	-9.797912e+02	-1.003916e+02	2.545805e+01	1.567232e+00	1.641083e-01
914000	-9.812470e+02	-8.948317e+01	2.129876e+01	1.064244e+00	2.231388e-01
915000	-9.831914e+02	-9.610218e+01	2.362452e+01	1.647029e+00	2.072303e-01
916000	-9.712600e+02	-1.370240e+02	4.656328e+01	2.277441e+00	1.058435e-01
917000	-9.790105e+02	-4.508509e+01	9.911923e+00	6.398240e-01	2.995750e-01
918000	-9.741543e+02	-8.654723e+01	2.017051e+01	1.289042e+00	2.014964e-01
919000	-9.741404e+02	-6.936616e+01	1.498050e+01	1.285430e+00	2.769761e-01
920000	-9.712446e+02	-9.121658e+01	2.130574e+01	2.778594e+00	2.309276e-01
921000	-9.705129e+02	-9.022551e+01	2.147588e+01	1.325099e+00	1.783223e-01
922000	-9.765259e+02	-8.133469e+01	1.830750e+01	1.689814e+00	2.163377e-01
923000	-9.783884e+02	-7.733581e+01	1.723271e+01	1.186506e+00	2.359612e-01
924000	-9.716844e+02	-8.506298e+01	1.949790e+01	1.771280e+00	3.048373e-01
925000	-9.731815e+02	-7.916773e+01	1.725965e+01	2.928251e+00	2.509481e-01
926000	-9.818103e+02	-1.207462e+02	3.567439e+01	2.005823e+00	1.260547e-01
927000	-9.757016e+02	-1.242255e+02	3.724148e+01	2.920957e+00	1.230158e-01
928000	-9.716267e+02	-1.270151e+02	4.020774e+01	1.122328e+00	8.990285e-02
929000	-9.821037e+02	-1.232497e+02	3.724796e+01	1.934717e+00	8.811421e-02
930000	-9.765707e+02	-1.450012e+02	5.341499e+01	1.881885e+00	7.478261e-02
931000	-9.737567e+02	-1.358201e+02	4.640325e+01	1.282342e+00	8.660512e-02
932000	-9.787794e+02	-1.067063e+02	2.835344e+01	1.560296e+00	1.436163e-01
933000	-9.945500e+02	-9.015297e+01	2.177792e+01	4.402359e-01	1.188856e-01
934000	-9.869323e+02	-6.691597e+01	1.464679e+01	1.301830e-01	1.011835e-01
935000	-9.778192e+02	-8.483756e+01	1.995843e+01	1.925055e-01	9.212193e-02
936000	-9.768429e+02	-7.881481e+01	1.797864e+01	2.179040e-01	8.997087e-02
937000	-9.804741e+02	-6.628791e+01	1.446428e+01	2.225716e-01	1.190054e-01
938000	-9.753552e+02	-6.355167e+01	1.380556e+01	1.623923e-01	1.159821e-01
939000	-9.716118e+02	-6.475429e+01	1.409789e+01	1.623923e-01	1.046023e-01
940000	-9.755417e+02	-5.796813e+01	1.251545e+01	2.018995e-01	1.408788e-01
941000	-9.740476e+02	-7.908740e+01	1.808275e+01	1.567410e-01	8.313887e-02
942000	-9.730671e+02	-8.916752e+01	2.147606e+01	2.666161e-01	9.669508e-02
943000	-9.749518e+02	-6.093664e+01	1.318404e+01	1.891035e-01	1.439705e-01
944000	-9.698763e+02	-8.259725e+01	1.921151e+01	1.628447e-01	7.571400e-02
945000	-9.755872e+02	-9.063416e+01	2.204218e+01	2.195823e-01	1.027390e-01
946000	-9.757038e+02	-1.292564e+02	4.141704e+01	1.583253e+00	1.130776e-01
947000	-9.844397e+02	-8.739354e+01	2.072211e+01	5.693346e-01	1.821776e-01
948000	-9.814889e+02	-8.112098e+01	1.858107e+01	6.181338e-01	1.561971e-01
949000	-9.785189e+02	-8.562443e+01	1.941820e+01	2.570083e+00	2.231992e-01
950000	-9.720693e+02	-9.158954e+01	2.195536e+01	1.404657e+00	2.087345e-01
951000	-9.804525e+02	-8.701142e+01	1.985433e+01	2.669624e+00	2.275645e-01
952000	-9.761178e+02	-1.024313e+02	2.569549e+01	3.063336e+00	1.716298e-01
953000	-9.676078e+02	-8.696980e+01	2.049375e+01	7.890006e-01	1.672511e-01
954000	-9.777072e+02	-8.995006e+01	2.105245e+01	2.207156e+00	1.781779e-01
955000	-9.769923e+02	-8.123841e+01	1.832905e+01	1.525515e+00	2.133707e-01
956000	-9.766428e+02	-1.123472e+02	3.160467e+01	7.969236e-01	1.418279e-01
957000	-9.822571e+02	-7.740888e+01	1.713730e+01	1.579997e+00	2.440081e-01
958000	-9.746423e+02	-3.763504e+01	8.703424e+00	5.918504e-01	3.259162e-01
959000	-9.729297e+02	-9.805839e+01	2.436058e+01	1.811502e+00	2.070727e-01
960000	-9.765323e+02	-8.701066e+01	1.986760e+01	2.630137e+00	1.982617e-01
961000	-9.804402e+02	-8.399508e+01	1.933364e+01	1.193604e+00	2.228004e-01
962000	-9.714024e+02	-7.482824e+01	1.617910e+01	2.317271e+00	2.861145e-01
963000	-9.850412e+02	-3.916650e+01	8.854748e+00	1.142891e+00	4.971591e-01
964000	-9.843756e+02	-6.437443e+01	1.384967e+01	8.021106e-01	2.791272e-01
965000	-9.727512e+02	-9.208500e+01	2.173043e+01	2.499261e+00	2.183335e-01
966000	-9.830971e+02	-9.246794e+01	2.200262e+01	2.157900e+00	2.153899e-01
967000	-9.773183e+02	-8.117515e+01	1.839533e+01	1.253474e+00	2.318216e-01
968000	-9.800215e+02	-1.120144e+02	3.091861e+01	1.761795e+00	1.464974e-01
969000	-9.741109e+02	-1.097436e+02	3.013716e+01	1.002616e+00	1.166621e-01
970000	-9.727053e+02	-1.095834e+02	2.921603e+01	2.672867e+00	1.414677e-01
971000	-9.833932e+02	-8.847413e+01	2.099031e+01	9.029615e-01	1.719491e-01
972000	-9.848811e+02	-8.878151e+01	2.059573e+01	2.312533e+00	2.253988e-01
973000	-9.805569e+02	-8.266441e+01	1.874767e+01	1.645012e+00	3.564654e-01
974000	-9.760984e+02	-8.222269e+01	1.809419e+01	3.255458e+00	2.452996e-01
975000	-9.752489e+02	-9.527285e+01	2.375856e+01	4.874713e-01	1.250020e-01
976000	-9.736214e+02	-1.190234e+02	3.494194e+01	1.518008e+00	1.159931e-01
977000	-9.673138e+02	-1.124847e+02	3.185108e+01	4.749136e-01	9.986791e-02
978000	-9.755783e+02	-9.288194e+01	2.286815e+01	3.246910e-01	9.721606e-02
979000	-9.751975e+02	-7.487004e+01	1.681735e+01	1.285498e-01	9.102315e-02
980000	-9.602714e+02	-9.250983e+01	2.280443e+01	1.151958e-01	6.317876e-02
981000	-9.707977e+02	-1.030094e+02	2.728042e+01	1.311864e-01	4.782902e-02
982000	-9.839059e+02	-1.304825e+02	4.328154e+01	1.569503e-01	2.778137e-02
983000	-9.781443e+02	-1.137877e+02	3.276865e+01	9.568673e-02	3.936869e-02
984000	-9.786964e+02	-1.134508e+02	3.252611e+01	1.990806e-01	5.546783e-02
985000	-9.809892e+02	-1.154324e+02	3.365408e+01	1.587948e-01	4.292190e-02
986000	-9.872818e+02	-1.226378e+02	3.799157e+01	1.414905e-01	4.275519e-02
987000	-9.779617e+02	-1.060183e+02	2.872704e+01	1.018852e-01	5.370263e-02
988000	-9.812532e+02	-9.347680e+01	2.317667e+01	1.382374e-01	6.086560e-02
989000	-9.774894e+02	-6.589050e+01	1.438557e+01	1.385656e-01	9.234588e-02
990000	-9.915080e+02	-4.592349e+01	1.015163e+01	1.160666e-01	1.479092e-01
991000	-9.772589e+02	-5.500806e+01	1.189665e+01	1.432694e-01	1.121210e-01
992000	-9.892032e+02	-8.059894e+01	1.855835e+01	1.668883e-01	8.254364e-02
993000	-9.807301e+02	-5.951093e+01	1.287574e+01	1.193022e-01	1.002102e-01
994000	-9.734039e+02	-8.921160e+01	2.152988e+01	1.651465e-01	8.228496e-02
995000	-9.730106e+02	-9.074299e+01	2.210235e+01	1.697247e-01	7.264897e-02
996000	-9.800161e+02	-7.247893e+01	1.613629e+01	1.206336e-01	8.554947e-02
997000	-9.746975e+02	-7.386449e+01	1.652324e+01	1.404607e-01	9.833286e-02
998000	-9.766606e+02	-6.790790e+01	1.489976e+01	1.378584e-01	8.981134e-02
999000	-9.681490e+02	-1.283902e+02	4.012053e+01	2.627717e+00	1.107446e-01
1000000	-9.754593e+02	-1.210629e+02	3.681303e+01	4.492000e-01	8.157059e-02
1001000	-9.752049e+02	-1.146289e+02	3.235185e+01	1.695401e+00	1.169753e-01
1002000	-9.822091e+02	-1.015686e+02	2.661124e+01	1.481011e-01	6.160332e-02
1003000	-9.735702e+02	-1.094712e+02	2.944961e+01	2.091376e+00	1.284898e-01
1004000	-9.874799e+02	-9.916304e+01	2.481982e+01	1.824357e+00	1.795526e-01
1005000	-9.755634e+02	-1.254517e+02	3.919306e+01	1.091690e+00	8.744617e-02
1006000	-9.772672e+02	-1.177238e+02	3.401291e+01	1.820301e+00	1.427048e-01
1007000	-9.843030e+02	-9.832955e+01	2.431619e+01	2.189244e+00	3.013526e-01
1008000	-9.683841e+02	-8.450538e+01	1.885698e+01	3.149498e+00	2.633619e-01
1009000	-9.904042e+02	-7.852699e+01	1.776352e+01	6.256852e-01	2.351127e-01
1010000	-9.770355e+02	-7.652231e+01	1.648217e+01	2.941718e+00	3.223924e-01
1011000	-9.760473e+02	-4.641430e+01	9.995861e+00	1.488414e+00	4.719189e-01
1012000	-9.781166e+02	-4.614625e+01	9.939902e+00	1.540333e+00	4.804009e-01
1013000	-9.745345e+02	-6.857316e+01	1.437641e+01	2.857840e+00	3.175905e-01
1014000	-9.810791e+02	-5.453113e+01	1.146763e+01	1.766058e+00	4.222277e-01
1015000	-9.841735e+02	-6.200939e+01	1.234490e+01	5.028576e+00	3.499963e-01
1016000	-9.837040e+02	-9.238668e+01	2.248415e+01	8.161665e-01	2.055335e-01
1017000	-9.689684e+02	-4.734224e+01	1.018284e+01	1.359830e+00	3.138696e-01
1018000	-9.674694e+02	-2.802735e+01	7.320055e+00	8.160259e-01	5.515536e-01
1019000	-9.719523e+02	-5.569805e+01	1.184818e+01	1.066780e+00	4.949231e-01
1020000	-9.724100e+02	-5.974155e+01	1.263789e+01	1.417888e+00	3.715799e-01
1021000	-9.662036e+02	-5.949917e+01	1.249439e+01	1.829323e+00	4.569847e-01
1022000	-9.711797e+02	-5.244619e+01	1.093623e+01	2.391308e+00	3.675326e-01
1023000	-9.737812e+02	-3.861477e+01	8.529175e+00	2.721542e+00	5.340770e-01
1024000	-9.770908e+02	-1.017293e+01	5.361179e+00	5.977921e-01	6.374818e-01
1025000	-9.722288e+02	-5.318212e+01	1.098402e+01	2.878291e+00	4.417905e-01
1026000	-9.843544e+02	-4.112320e+01	9.164638e+00	1.142284e+00	4.425256e-01
1027000	-9.794457e+02	-5.052170e+01	1.065797e+01	1.937927e+00	4.770623e-01
1028000	-9.786671e+02	-6.569944e+01	1.410702e+01	1.070339e+00	3.250619e-01
1029000	-9.783040e+02	-7.871469e+01	1.755415e+01	1.498305e+00	2.532929e-01
1030000	-9.984914e+02	-8.194419e+01	1.879134e+01	7.901634e-01	1.507172e-01
1031000	-9.779582e+02	-6.842779e+01	1.474446e+01	1.260044e+00	2.415198e-01
1032000	-9.731290e+02	-9.527545e+01	2.326849e+01	1.706282e+00	1.722621e-01
1033000	-9.779016e+02	-8.552618e+01	1.986009e+01	1.167553e+00	2.087659e-01
1034000	-9.690841e+02	-1.014851e+02	2.533671e+01	2.940434e+00	1.663409e-01
1035000	-9.691588e+02	-7.528452e+01	1.624447e+01	2.541196e+00	2.944117e-01
1036000	-9.762656e+02	-4.923619e+01	1.035041e+01	2.322987e+00	4.173387e-01
1037000	-9.806970e+02	-5.259162e+01	1.103247e+01	2.036471e+00	4.115449e-01
1038000	-9.838834e+02	-9.356250e+01	2.252463e+01	1.887196e+00	2.056767e-01
1039000	-9.822783e+02	-9.948400e+01	2.484918e+01	2.076171e+00	1.628538e-01
1040000	-9.783628e+02	-6.823048e+01	1.480364e+01	8.325029e-01	2.142701e-01
1041000	-9.823230e+02	-1.191648e+02	3.461298e+01	2.222003e+00	1.328002e-01
1042000	-9.716164e+02	-8.367266e+01	1.956151e+01	1.922103e-01	7.803380e-02
1043000	-9.830808e+02	-1.057192e+02	2.850093e+01	2.679462e-01	8.852350e-02
1044000	-9.741014e+02	-1.376669e+02	4.763331e+01	1.540987e+00	9.470432e-02
1045000	-9.837275e+02	-1.245562e+02	3.816402e+01	1.789087e+00	1.752237e-01
1046000	-9.798999e+02	-1.177788e+02	3.359150e+01	2.615596e+00	1.281945e-01
1047000	-9.693306e+02	-1.181083e+02	3.420250e+01	1.874578e+00	1.200132e-01
1048000	-9.665798e+02	-1.051610e+02	2.781284e+01	1.147111e+00	1.332201e-01
1049000	-9.757106e+02	-1.170715e+02	3.410517e+01	1.007127e+00	1.018278e-01
1050000	-9.765444e+02	-7.514865e+01	1.669973e+01	8.119612e-01	1.822761e-01
1051000	-9.808215e+02	-1.060884e+02	2.836735e+01	9.135470e-01	1.166328e-01
1052000	-9.780615e+02	-1.025994e+02	2.641460e+01	1.613874e+00	1.331600e-01
1053000	-9.805738e+02	-1.206536e+02	3.572367e+01	1.831007e+00	1.257699e-01
1054000	-9.726107e+02	-8.389820e+01	1.950542e+01	5.841804e-01	1.707955e-01
1055000	-9.795960e+02	-5.184158e+01	1.118855e+01	4.840908e-01	2.248120e-01
1056000	-9.724198e+02	-2.184961e+01	6.642332e+00	1.467145e-01	2.137029e-01
1057000	-9.730486e+02	-4.554603e+01	1.008292e+01	1.258180e-01	1.673509e-01
1058000	-9.724038e+02	-3.870074e+01	8.941776e+00	1.207307e-01	1.513332e-01
1059000	-9.801800e+02	-3.479118e+01	8.349120e+00	1.108079e-01	1.853905e-01
1060000	-9.762290e+02	-5.509731e+01	1.191468e+01	1.459330e-01	1.438148e-01
1061000	-9.686457e+02	-1.494070e+01	5.877976e+00	1.602798e-01	2.527275e-01
1062000	-9.946613e+02	-2.261632e+01	6.734991e+00	1.283794e-01	2.708217e-01
1063000	-9.733430e+02	-5.702640e+01	1.221105e+01	6.694412e-01	2.928177e-01
1064000	-9.785046e+02	-6.455003e+01	1.394790e+01	5.721031e-01	2.636788e-01
1065000	-9.705255e+02	-7.078563e+01	1.511365e+01	2.196017e+00	3.302544e-01
1066000	-9.816548e+02	-3.277783e+01	7.901165e+00	1.230422e+00	5.316961e-01
1067000	-9.681338e+02	-4.716115e+00	4.790588e+00	1.499754e+00	9.976629e-01
1068000	-9.719594e+02	-3.130218e+00	4.609310e+00	2.092189e+00	1.000000e+00
1069000	-9.716877e+02	2.424409e+00	4.122738e+00	2.833618e+00	1.000000e+00
1070000	-9.759647e+02	3.015023e+01	2.624042e+00	5.585598e-01	1.000000e+00
1071000	-9.783100e+02	-8.440073e+00	5.051116e+00	2.232122e+00	7.803866e-01
1072000	-9.830358e+02	-1.424791e+01	5.661547e+00	1.589992e+00	8.480976e-01
1073000	-9.775243e+02	-9.681270e+00	5.295195e+00	8.062451e-01	8.021145e-01
1074000	-9.710735e+02	-2.108506e+01	6.408422e+00	1.413166e+00	7.437018e-01
1075000	-9.756356e+02	-3.751434e+01	8.536196e+00	1.574325e+00	5.510458e-01
1076000	-9.806374e+02	-4.913483e+01	1.051531e+01	1.319951e+00	4.432007e-01
1077000	-9.869883e+02	-6.887120e+01	1.489368e+01	1.124644e+00	2.263025e-01
1078000	-9.706604e+02	-6.070356e+01	1.276377e+01	1.812261e+00	4.189485e-01
1079000	-9.783149e+02	-3.410086e+01	8.085783e+00	1.241550e+00	5.152325e-01
1080000	-9.810496e+02	-1.768877e+01	6.030637e+00	1.457234e+00	6.582655e-01
1081000	-9.767838e+02	-5.418711e+00	4.723856e+00	2.994582e+00	1.059185e+00
1082000	-9.802953e+02	-8.886994e+00	4.943082e+00	3.900583e+00	9.497540e-01
1083000	-9.830006e+02	-3.045360e+01	7.508587e+00	1.799373e+00	5.198212e-01
1084000	-9.740952e+02	-3.821813e+01	8.450937e+00	2.848789e+00	5.833108e-01
1085000	-9.841695e+02	-3.886164e+01	8.726373e+00	1.668698e+00	5.782880e-01
1086000	-9.833857e+02	-6.026788e+01	1.242033e+01	2.938395e+00	4.148680e-01
1087000	-9.770860e+02	-3.401647e+01	8.107508e+00	1.004730e+00	4.939308e-01
1088000	-9.716591e+02	-4.527193e+01	9.948044e+00	6.193506e-01	3.310615e-01
1089000	-9.799162e+02	-5.474636e+01	1.157701e+01	1.438757e+00	3.521025e-01
1090000	-9.717050e+02	-2.057034e+01	6.403743e+00	9.398111e-01	5.083465e-01
1091000	-9.782623e+02	-7.604516e+01	1.693935e+01	8.867043e-01	3.283218e-01
1092000	-9.816507e+02	-7.791967e+01	1.719398e+01	1.900223e+00	3.213583e-01
1093000	-9.690437e+02	-5.778849e+01	1.220067e+01	1.480210e+00	2.983818e-01
1094000	-9.884891e+02	-6.436604e+01	1.367323e+01	1.529348e+00	2.754819e-01
1095000	-9.779184e+02	-7.528612e+01	1.658241e+01	1.355999e+00	3.024899e-01
1096000	-9.749225e+02	-8.910908e+01	2.106091e+01	1.342826e+00	2.335685e-01
1097000	-9.785996e+02	-9.322848e+01	2.199727e+01	2.932605e+00	1.994297e-01
1098000	-9.828022e+02	-5.563576e+01	1.166049e+01	1.917461e+00	3.713280e-01
1099000	-9.937048e+02	-5.928923e+01	1.269027e+01	7.286681e-01	2.507647e-01
1100000	-9.798554e+02	-7.315328e+01	1.600145e+01	1.278364e+00	2.644633e-01
1101000	-9.768457e+02	-7.383879e+01	1.617775e+01	1.332640e+00	2.448180e-01
1102000	-9.809562e+02	-8.340017e+01	1.861145e+01	2.802778e+00	2.735385e-01
1103000	-9.859212e+02	-6.733264e+01	1.451058e+01	1.083669e+00	2.907332e-01
1104000	-9.816142e+02	-8.970551e+01	2.111139e+01	1.800134e+00	2.233222e-01
1105000	-9.732017e+02	-8.258163e+01	1.877746e+01	1.470374e+00	2.639339e-01
1106000	-9.749256e+02	-1.070445e+02	2.783205e+01	2.990002e+00	1.706775e-01
1107000	-9.832102e+02	-1.040816e+02	2.765969e+01	3.922462e-01	1.274790e-01
1108000	-9.733924e+02	-9.441923e+01	2.349786e+01	2.778039e-01	8.910340e-02
1109000	-9.742957e+02	-9.217866e+01	2.261201e+01	2.778039e-01	9.122408e-02
1110000	-9.680537e+02	-1.354463e+02	4.586335e+01	1.617956e+00	1.080041e-01
1111000	-9.733155e+02	-1.165178e+02	3.328747e+01	1.894192e+00	1.403683e-01
1112000	-9.785886e+02	-1.122206e+02	3.144677e+01	9.665921e-01	1.008228e-01
1113000	-9.844063e+02	-1.215654e+02	3.708546e+01	5.115327e-01	7.038814e-02
1114000	-9.822975e+02	-1.212430e+02	3.696406e+01	3.848623e-01	7.894003e-02
1115000	-9.735012e+02	-7.954120e+01	1.815347e+01	3.848623e-01	1.363526e-01
1116000	-9.709875e+02	-9.786261e+01	2.466785e+01	8.830673e-01	1.298721e-01
1117000	-9.714213e+02	-8.628164e+01	2.012259e+01	1.161444e+00	1.700369e-01
1118000	-9.768062e+02	-8.034202e+01	1.788841e+01	2.035894e+00	2.270722e-01
1119000	-9.655976e+02	-8.547207e+01	1.966212e+01	1.694279e+00	2.042766e-01
1120000	-9.667005e+02	-9.221762e+01	2.208941e+01	1.678444e+00	2.239535e-01
1121000	-9.707386e+02	-9.799559e+01	2.466325e+01	1.026947e+00	2.193116e-01
1122000	-9.695677e+02	-8.519856e+01	1.979508e+01	1.030063e+00	2.076035e-01
1123000	-9.812890e+02	-8.642493e+01	2.011389e+01	1.329818e+00	1.904966e-01
1124000	-9.727503e+02	-7.419432e+01	1.625062e+01	1.429200e+00	2.615181e-01
1125000	-9.788716e+02	-5.284695e+01	1.129778e+01	9.344961e-01	3.633269e-01
1126000	-9.802319e+02	-2.165785e+01	6.523363e+00	9.789444e-01	5.192005e-01
1127000	-9.859633e+02	-6.259804e+01	1.310530e+01	2.193850e+00	4.624141e-01
1128000	-9.707726e+02	-5.149899e+01	1.095129e+01	1.365512e+00	3.289059e-01
1129000	-9.705804e+02	-4.208193e+01	9.278663e+00	1.397172e+00	4.284060e-01
1130000	-9.739357e+02	-5.448559e+01	1.114961e+01	3.327248e+00	4.025157e-01
1131000	-9.813865e+02	-7.338445e+01	1.583537e+01	2.110413e+00	3.757885e-01
1132000	-9.687394e+02	-5.183485e+01	1.096215e+01	1.644795e+00	3.862323e-01
1133000	-9.786992e+02	-3.778027e+01	8.707766e+00	7.087187e-01	4.080828e-01
1134000	-9.693643e+02	-5.616241e+01	1.190921e+01	1.237286e+00	2.912380e-01
1135000	-9.753809e+02	-7.721495e+01	1.716684e+01	1.286681e+00	2.899239e-01
1136000	-9.744190e+02	-6.537530e+01	1.404623e+01	9.941240e-01	2.913190e-01
1137000	-9.751258e+02	-1.453425e+02	5.526118e+01	1.356656e-01	2.553682e-02
1138000	-9.794797e+02	-9.953555e+01	2.492906e+01	1.940000e+00	1.591447e-01
1139000	-9.776154e+02	-1.078492e+02	2.893365e+01	1.510790e+00	1.793270e-01
1140000	-9.767677e+02	-1.131984e+02	3.201453e+01	8.855766e-01	8.576609e-02
1141000	-9.774903e+02	-9.429734e+01	2.331851e+01	6.029219e-01	1.063793e-01
1142000	-9.712922e+02	-1.384344e+02	4.761519e+01	2.331638e+00	1.051684e-01
1143000	-9.785379e+02	-1.230957e+02	3.728086e+01	1.727992e+00	1.024743e-01
1144000	-9.731394e+02	-1.290715e+02	4.085445e+01	2.220427e+00	1.016862e-01
1145000	-9.762818e+02	-1.463251e+02	5.489320e+01	1.529267e+00	9.679768e-02
1146000	-9.874796e+02	-1.244725e+02	3.774121e+01	2.371504e+00	9.855209e-02
1147000	-9.730272e+02	-1.158548e+02	3.352349e+01	8.119528e-01	1.081598e-01
1148000	-9.701858e+02	-1.280371e+02	4.008557e+01	2.326943e+00	1.011671e-01
1149000	-9.823382e+02	-7.617104e+01	1.710618e+01	4.470764e-01	1.619516e-01
1150000	-9.700557e+02	-5.215277e+01	1.132719e+01	9.177468e-02	1.376290e-01
1151000	-9.791889e+02	-3.661114e+01	8.620840e+00	1.101135e-01	1.666024e-01
1152000	-9.784232e+02	-3.752129e+01	8.752537e+00	1.580725e-01	1.752283e-01
1153000	-9.771551e+02	-9.904378e+00	5.374126e+00	1.928758e-01	2.518490e-01
1154000	-9.745704e+02	-3.665247e+01	8.616204e+00	1.820338e-01	2.102469e-01
1155000	-9.830765e+02	-4.689096e+01	1.028016e+01	3.661206e-01	2.433366e-01
1156000	-9.765651e+02	-4.952321e+01	1.075448e+01	4.249817e-01	2.351811e-01
1157000	-9.831501e+02	-7.506704e+01	1.645333e+01	1.587432e+00	2.500389e-01
1158000	-9.726572e+02	-7.059500e+01	1.515146e+01	1.861712e+00	3.394067e-01
1159000	-9.738478e+02	-5.579472e+01	1.177729e+01	1.506570e+00	3.597650e-01
1160000	-9.873612e+02	-3.354692e+01	8.104221e+00	5.582146e-01	4.474891e-01
1161000	-9.816699e+02	-4.922840e+01	1.047611e+01	1.626629e+00	3.568362e-01
1162000	-9.735505e+02	-7.453010e+01	1.621350e+01	1.896742e+00	3.416761e-01
1163000	-9.857619e+02	-5.187228e+01	1.110587e+01	9.384183e-01	3.393389e-01
1164000	-9.756556e+02	-6.352285e+01	1.339541e+01	1.863512e+00	3.227894e-01
1165000	-9.803053e+02	-6.205796e+01	1.286678e+01	2.706237e+00	3.010043e-01
1166000	-9.911474e+02	-3.798371e+01	8.801257e+00	3.047713e-01	2.153158e-01
1167000	-9.891411e+02	-3.649204e+01	8.591612e+00	1.841172e-01	2.313688e-01
1168000	-9.765129e+02	-3.757699e+01	8.752093e+00	2.166595e-01	2.227278e-01
1169000	-9.838430e+02	-7.732835e+01	1.752665e+01	2.024950e-01	1.128152e-01
1170000	-9.736505e+02	-6.839641e+01	1.501522e+01	1.825578e-01	1.272683e-01
1171000	-9.790852e+02	-6.080816e+01	1.315089e+01	2.049483e-01	1.366901e-01
1172000	-9.748909e+02	-6.359389e+01	1.377779e+01	3.201660e-01	1.979675e-01
1173000	-9.726202e+02	-6.429731e+01	1.396497e+01	2.491866e-01	1.488094e-01
1174000	-9.718813e+02	-8.800875e+01	2.093598e+01	5.881427e-01	1.685461e-01
1175000	-9.827912e+02	-7.671117e+01	1.720235e+01	6.636252e-01	2.565443e-01
1176000	-9.790671e+02	-5.996905e+01	1.285807e+01	6.561060e-01	2.975770e-01
1177000	-9.696953e+02	-3.884146e+01	8.679491e+00	1.954868e+00	4.516555e-01
1178000	-9.683154e+02	-3.579328e+01	8.181744e+00	2.263686e+00	6.662699e-01
1179000	-9.774986e+02	-2.223604e+01	6.427680e+00	2.394188e+00	6.876688e-01
1180000	-9.828531e+02	-1.252700e+01	5.552787e+00	9.662106e-01	6.566135e-01
1181000	-9.657878e+02	-1.826725e+01	6.191576e+00	5.447531e-01	4.576250e-01
1182000	-9.807512e+02	-3.677213e+01	8.565055e+00	6.402305e-01	4.993394e-01
1183000	-9.827754e+02	-3.202259e+01	7.740494e+00	1.641748e+00	4.709615e-01
1184000	-9.813361e+02	-2.774758e+01	7.157645e+00	1.808955e+00	7.383911e-01
1185000	-9.762424e+02	-2.392229e+01	6.785515e+00	1.010765e+00	5.598446e-01
1186000	-9.782401e+02	-3.728414e+00	4.808574e+00	3.004047e-01	5.309461e-01
1187000	-9.683699e+02	-2.688658e+01	7.192582e+00	6.717812e-01	6.058779e-01
1188000	-9.742487e+02	-2.755955e+01	7.131784e+00	1.826204e+00	5.720176e-01
1189000	-9.785938e+02	-3.557786e+01	8.202119e+00	1.906941e+00	5.484884e-01
1190000	-9.905647e+02	-4.519264e+01	9.701416e+00	1.970547e+00	4.949313e-01
1191000	-9.783206e+02	-1.204573e+01	5.491883e+00	1.108640e+00	6.512276e-01
1192000	-9.709656e+02	-4.477977e+01	9.751763e+00	1.262782e+00	4.883589e-01
1193000	-9.750141e+02	-1.114551e+01	5.391205e+00	1.254606e+00	7.203346e-01
1194000	-9.737687e+02	-3.201321e+01	7.555151e+00	3.008112e+00	7.388430e-01
1195000	-9.760932e+02	-1.930619e+01	6.238865e+00	1.152882e+00	7.008371e-01
1196000	-9.632772e+02	-5.480009e+00	4.834615e+00	1.746940e+00	8.296863e-01
1197000	-9.690894e+02	-3.277808e+00	4.583819e+00	2.552882e+00	9.294277e-01
1198000	-9.684917e+02	-1.388601e+01	5.559496e+00	2.256925e+00	8.379456e-01
1199000	-9.692544e+02	-3.169783e+01	7.550154e+00	2.730285e+00	5.814380e-01
1200000	-9.794814e+02	-5.265656e+00	4.826746e+00	1.624596e+00	1.057060e+00
1201000	-9.831765e+02	-2.288117e+01	6.655907e+00	1.062596e+00	6.312430e-01
1202000	-9.705138e+02	-4.382203e+00	4.819240e+00	8.290459e-01	1.015300e+00
1203000	-9.776943e+02	9.365428e+00	3.792206e+00	6.055454e-01	1.000000e+00
1204000	-9.867065e+02	1.081784e+01	3.678178e+00	8.742394e-01	1.000000e+00
1205000	-9.877137e+02	-9.084565e+00	5.112099e+00	2.198467e+00	1.000000e+00
1206000	-9.794354e+02	-4.731098e+00	4.716547e+00	2.394411e+00	7.965285e-01
1207000	-9.590883e+02	-6.384276e+00	4.921776e+00	1.641892e+00	8.331066e-01
1208000	-9.664057e+02	1.811779e+01	3.255879e+00	4.460023e-01	9.672992e-01
1209000	-9.732315e+02	-5.588187e+00	4.844293e+00	1.742167e+00	8.910375e-01
1210000	-9.732431e+02	-6.219873e+00	4.972721e+00	8.957142e-01	8.204155e-01
1211000	-9.792112e+02	-3.568807e+01	8.234147e+00	1.795700e+00	6.160612e-01
1212000	-9.672066e+02	5.009689e+00	4.063287e+00	1.067689e+00	9.416622e-01
1213000	-9.794914e+02	6.989027e+00	3.804240e+00	2.803319e+00	1.359258e+00
1214000	-9.796123e+02	-1.708224e-01	4.485004e+00	6.761897e-01	8.692511e-01
1215000	-9.816139e+02	2.061495e+01	3.123544e+00	2.857459e-01	6.055879e-01
1216000	-9.767482e+02	-5.351441e+00	4.809253e+00	1.915458e+00	9.361047e-01
1217000	-9.883571e+02	1.019815e+01	3.716768e+00	9.056037e-01	1.000000e+00
1218000	-9.811569e+02	-3.461397e+01	7.897529e+00	3.092700e+00	6.143886e-01
1219000	-9.766687e+02	-2.361695e+01	6.542930e+00	2.768371e+00	7.507742e-01
1220000	-9.771256e+02	-2.593691e+01	6.963334e+00	1.558989e+00	5.726147e-01
1221000	-9.778725e+02	-2.991085e+01	7.405993e+00	2.037313e+00	7.029011e-01
1222000	-9.792062e+02	-2.464145e+01	6.598695e+00	3.312033e+00	6.630410e-01
1223000	-9.887433e+02	-3.529285e+01	7.791392e+00	4.539896e+00	5.936988e-01
1224000	-9.687529e+02	-4.456976e+01	9.700885e+00	1.350788e+00	3.648378e-01
1225000	-9.731035e+02	-4.940863e+01	1.032196e+01	2.652410e+00	3.629622e-01
1226000	-9.819644e+02	-7.046871e+01	1.529136e+01	1.206747e+00	2.798741e-01
1227000	-9.773376e+02	-9.034752e+01	2.141477e+01	1.612784e+00	2.389584e-01
1228000	-9.731089e+02	-7.663404e+01	1.658269e+01	2.702914e+00	2.731609e-01
1229000	-9.757126e+02	-1.132030e+02	3.148305e+01	1.880788e+00	1.512426e-01
1230000	-9.798007e+02	-8.356430e+01	1.896532e+01	1.876783e+00	2.071040e-01
1231000	-9.830783e+02	-1.180303e+02	3.410091e+01	1.973319e+00	1.313891e-01
1232000	-9.731828e+02	-1.048677e+02	2.706231e+01	2.460804e+00	1.623657e-01
1233000	-9.784114e+02	-1.059431e+02	2.798846e+01	1.559162e+00	1.463622e-01
1234000	-9.814313e+02	-1.405116e+02	4.994386e+01	1.502124e+00	7.673474e-02
1235000	-9.742731e+02	-1.472254e+02	5.616959e+01	1.014646e+00	7.226938e-02
1236000	-9.815987e+02	-1.716665e+02	8.283840e+01	1.031985e+00	4.953745e-02
1237000	-9.763408e+02	-1.328197e+02	4.411772e+01	1.338967e+00	9.062296e-02
1238000	-9.778566e+02	-9.545947e+01	2.312353e+01	2.254755e+00	1.713683e-01
1239000	-9.798961e+02	-1.004400e+02	2.537897e+01	1.797825e+00	1.686356e-01
1240000	-9.790031e+02	-1.498214e+02	5.799399e+01	1.638259e+00	8.469998e-02
1241000	-9.752162e+02	-1.020136e+02	2.667575e+01	4.510689e-01	1.277211e-01
1242000	-9.734271e+02	-1.033440e+02	2.680982e+01	1.487301e+00	1.757291e-01
1243000	-9.700243e+02	-5.742889e+01	1.231558e+01	5.841686e-01	2.451553e-01
1244000	-9.723163e+02	-1.023639e+02	2.643363e+01	1.336183e+00	1.615552e-01
1245000	-9.676038e+02	-9.513157e+01	2.352012e+01	9.348981e-01	1.767095e-01
1246000	-9.721516e+02	-1.559227e+02	6.484256e+01	8.038133e-01	6.153754e-02
1247000	-9.714807e+02	-1.324976e+02	4.409961e+01	1.041684e+00	8.961542e-02
1248000	-9.703681e+02	-1.426173e+02	5.134004e+01	1.924209e+00	8.419398e-02
1249000	-9.738019e+02	-1.277598e+02	4.069889e+01	1.137956e+00	1.019223e-01
1250000	-9.724889e+02	-1.363363e+02	4.680375e+01	1.277222e+00	9.581420e-02
1251000	-9.741949e+02	-1.355257e+02	4.550398e+01	2.173787e+00	9.742281e-02
1252000	-9.687591e+02	-1.143351e+02	3.153953e+01	2.906868e+00	1.500031e-01
1253000	-9.749516e+02	-1.173533e+02	3.399089e+01	1.488306e+00	1.455948e-01
1254000	-9.822593e+02	-1.284974e+02	4.168162e+01	4.411180e-01	5.488494e-02
1255000	-9.673702e+02	-1.176790e+02	3.458318e+01	7.874058e-01	9.926933e-02
1256000	-9.763564e+02	-1.031177e+02	2.679819e+01	1.286474e+00	1.332976e-01
1257000	-9.735461e+02	-1.071396e+02	2.858383e+01	1.517361e+00	1.786620e-01
1258000	-9.730800e+02	-7.559787e+01	1.665596e+01	1.412546e+00	2.915394e-01
1259000	-9.721586e+02	-5.924342e+01	1.244566e+01	1.797320e+00	3.837548e-01
1260000	-9.745722e+02	-6.763885e+01	1.446006e+01	1.590249e+00	2.729273e-01
1261000	-9.808292e+02	-3.683500e+01	8.559111e+00	7.425739e-01	4.079712e-01
1262000	-9.800001e+02	-5.739305e+01	1.199580e+01	2.053587e+00	4.067568e-01
1263000	-9.792179e+02	-2.532764e+01	7.000812e+00	6.453770e-01	4.270458e-01
1264000	-9.757044e+02	-1.133075e+01	5.410631e+00	1.236491e+00	7.608085e-01
1265000	-9.649862e+02	8.025757e+00	3.844853e+00	1.167858e+00	1.000000e+00
1266000	-9.756576e+02	-3.173648e+00	4.632807e+00	1.848526e+00	1.163201e+00
1267000	-9.780329e+02	-5.252085e+00	4.803576e+00	1.882806e+00	9.104742e-01
1268000	-9.727027e+02	-2.784015e+01	7.094556e+00	2.403617e+00	6.898332e-01
1269000	-9.667586e+02	-4.919481e+01	1.048935e+01	1.520963e+00	4.313642e-01
1270000	-9.765281e+02	-5.780247e+01	1.231685e+01	9.518703e-01	3.216863e-01
1271000	-9.715000e+02	-2.965787e+01	7.539045e+00	7.738962e-01	4.095832e-01
1272000	-9.661986e+02	-1.072694e+02	2.866773e+01	1.474697e+00	1.519512e-01
1273000	-9.755409e+02	-1.679705e+01	6.022303e+00	6.437854e-01	6.464734e-01
1274000	-9.740026e+02	-1.626366e+01	5.803901e+00	2.200854e+00	9.682125e-01
1275000	-9.771312e+02	-1.141583e+01	5.351785e+00	1.939839e+00	8.677194e-01
1276000	-9.726033e+02	-9.039728e+00	5.161216e+00	1.613237e+00	8.986275e-01
1277000	-9.788846e+02	-6.162318e+00	4.806462e+00	2.759114e+00	9.715934e-01
1278000	-9.816519e+02	-1.927830e+01	6.009278e+00	3.247599e+00	7.737082e-01
1279000	-9.752884e+02	-3.467621e+01	8.135880e+00	1.466001e+00	5.976985e-01
1280000	-9.751834e+02	-4.919714e+01	1.048761e+01	1.532766e+00	3.983325e-01
1281000	-9.779805e+02	-6.789494e+01	1.438533e+01	2.143990e+00	3.184096e-01
1282000	-9.781591e+02	-5.370674e+01	1.142509e+01	1.154025e+00	4.064992e-01
1283000	-9.798717e+02	-4.178458e+01	9.300183e+00	9.679336e-01	4.132640e-01
1284000	-9.711733e+02	-4.297816e+01	9.197280e+00	2.794880e+00	5.705837e-01
1285000	-9.734175e+02	-2.198239e+01	6.503600e+00	1.475384e+00	6.318936e-01
1286000	-9.781768e+02	-1.820364e+01	6.124190e+00	1.100698e+00	6.344062e-01
1287000	-9.779311e+02	-1.577061e+01	5.842592e+00	1.331857e+00	7.430286e-01
1288000	-9.701170e+02	-1.038680e+01	5.259526e+00	1.893835e+00	7.218435e-01
1289000	-9.743007e+02	1.642154e+01	3.337454e+00	7.483371e-01	9.560141e-01
1290000	-9.710235e+02	-7.084406e+00	5.024766e+00	1.171994e+00	9.458923e-01
1291000	-9.797491e+02	5.459513e+01	1.707688e+00	2.615106e-01	8.850426e-01
1292000	-9.713642e+02	-1.120535e+01	5.379865e+00	1.433501e+00	7.418389e-01
1293000	-9.761197e+02	-5.015573e+00	4.848381e+00	1.121907e+00	8.468901e-01
1294000	-9.776870e+02	7.602467e+00	3.785361e+00	2.470362e+00	1.311548e+00
1295000	-9.778249e+02	4.657331e+00	4.052907e+00	1.564325e+00	1.000000e+00
1296000	-9.818787e+02	-2.325336e+01	6.742441e+00	7.027609e-01	4.602114e-01
1297000	-9.778460e+02	-3.600701e+01	8.389819e+00	1.050253e+00	6.175287e-01
1298000	-9.746661e+02	-4.461903e+01	9.510507e+00	2.529012e+00	4.459908e-01
1299000	-9.845000e+02	-5.163066e+01	1.102242e+01	1.127510e+00	4.395225e-01
1300000	-9.802563e+02	-7.502393e+01	1.645811e+01	1.527569e+00	3.399629e-01
1301000	-9.687150e+02	-7.464462e+01	1.673606e+01	1.826222e-01	1.019566e-01
1302000	-9.759938e+02	-5.863418e+01	1.267841e+01	1.271701e-01	1.237030e-01
1303000	-9.783298e+02	-6.242111e+01	1.354374e+01	1.302386e-01	1.263006e-01
1304000	-9.785719e+02	-3.504876e+01	8.153677e+00	1.714412e+00	6.410958e-01
1305000	-9.724094e+02	-2.001565e+01	6.311339e+00	1.208317e+00	6.486985e-01
1306000	-9.781988e+02	-6.098247e+00	4.976188e+00	7.347182e-01	6.123109e-01
1307000	-9.698674e+02	-2.672563e+01	7.132482e+00	9.867397e-01	4.697560e-01
1308000	-9.691207e+02	-6.792824e+00	4.939363e+00	1.848928e+00	8.879061e-01
1309000	-9.763405e+02	-1.125764e+00	4.412591e+00	2.549912e+00	8.683061e-01
1310000	-9.736108e+02	-3.164729e+01	7.586078e+00	2.410337e+00	6.610419e-01
1311000	-9.745492e+02	-3.247273e+01	7.541734e+00	3.568519e+00	5.709872e-01
1312000	-9.861202e+02	-9.093729e+01	2.166511e+01	1.526688e+00	1.815104e-01
1313000	-9.778562e+02	-4.105828e+01	8.938149e+00	2.501347e+00	4.420148e-01
1314000	-9.732593e+02	-4.718608e+01	1.009137e+01	1.718095e+00	4.331834e-01
1315000	-9.868452e+02	-1.618874e+01	5.719792e+00	2.951819e+00	7.604346e-01
1316000	-9.756677e+02	-1.084054e+01	5.318063e+00	1.721903e+00	7.673009e-01
1317000	-9.729353e+02	-2.972994e+01	7.261252e+00	2.976172e+00	6.578241e-01
1318000	-9.711091e+02	-4.435506e+00	4.744430e+00	1.765955e+00	9.445816e-01
1319000	-9.829346e+02	2.576680e+00	4.197758e+00	1.663987e+00	1.125534e+00
1320000	-9.677417e+02	-1.042960e+01	5.275568e+00	1.764496e+00	7.897517e-01
1321000	-9.754631e+02	3.974876e-01	4.380983e+00	1.432395e+00	1.000000e+00
1322000	-9.783407e+02	1.515821e+01	3.353179e+00	1.746850e+00	1.000000e+00
1323000	-9.774425e+02	-4.969996e+00	4.754419e+00	2.181658e+00	1.000000e+00
1324000	-9.787055e+02	3.118008e+00	4.147758e+00	1.798693e+00	1.174959e+00
1325000	-9.792774e+02	2.408435e+01	2.919025e+00	6.290520e-01	1.189581e+00
1326000	-9.833804e+02	7.553817e+00	3.884260e+00	1.064819e+00	7.727682e-01
1327000	-9.847723e+02	6.758135e+00	3.844335e+00	2.443076e+00	9.692804e-01
1328000	-9.826329e+02	1.136379e+01	3.591448e+00	1.673236e+00	9.661704e-01
1329000	-9.778579e+02	9.510700e+00	3.739319e+00	1.252051e+00	9.891229e-01
1330000	-9.736065e+02	-3.611548e+00	4.631253e+00	2.305361e+00	8.425963e-01
1331000	-9.695380e+02	-6.832355e+00	4.893513e+00	2.415293e+00	1.000000e+00
1332000	-9.622206e+02	-1.364849e+00	4.572096e+00	7.844949e-01	8.417263e-01
1333000	-9.757734e+02	2.058276e+01	3.112626e+00	5.151132e-01	8.997148e-01
1334000	-9.668605e+02	-2.508539e+01	6.775474e+00	2.257804e+00	6.941388e-01
1335000	-9.820306e+02	-2.359904e+01	6.735108e+00	1.110110e+00	6.476112e-01
1336000	-9.775716e+02	-3.272402e+01	7.838715e+00	1.627228e+00	5.844390e-01
1337000	-9.732025e+02	-2.929957e+01	7.304280e+00	2.210634e+00	6.404875e-01
1338000	-9.802593e+02	-2.179950e+01	6.235907e+00	3.673036e+00	6.921288e-01
1339000	-9.716820e+02	3.372585e-01	4.318187e+00	2.307408e+00	1.000000e+00
1340000	-9.822327e+02	-4.428555e+01	9.700969e+00	1.066089e+00	4.003830e-01
1341000	-9.642535e+02	-3.866912e+01	8.695232e+00	1.679486e+00	4.448209e-01
1342000	-9.691934e+02	-5.734842e+01	1.209862e+01	1.520723e+00	4.369195e-01
1343000	-9.680832e+02	-5.310725e+01	1.129875e+01	1.189900e+00	3.916804e-01
1344000	-9.730377e+02	-7.368195e+01	1.617019e+01	1.202712e+00	3.623499e-01
1345000	-9.754305e+02	-6.954671e+01	1.470691e+01	2.525538e+00	3.273478e-01
1346000	-9.841085e+02	-6.383100e+01	1.346689e+01	1.866468e+00	3.328470e-01
1347000	-9.701146e+02	-4.631780e+01	1.000178e+01	1.358169e+00	4.936327e-01
1348000	-9.772955e+02	-3.807173e+01	8.594795e+00	1.742749e+00	5.987327e-01
1349000	-9.727438e+02	-3.557839e+01	8.239312e+00	1.650396e+00	4.685112e-01
1350000	-9.783224e+02	-3.381944e+01	8.065578e+00	1.102259e+00	4.412823e-01
1351000	-9.772201e+02	-3.358212e+01	8.067397e+00	8.521339e-01	4.861058e-01
1352000	-9.881191e+02	-3.241905e+01	7.829737e+00	1.387336e+00	5.906375e-01
1353000	-9.773047e+02	-4.647213e+01	9.982804e+00	1.620744e+00	4.531073e-01
1354000	-9.758170e+02	-7.315915e+01	1.600945e+01	1.255469e+00	2.803337e-01
1355000	-9.753703e+02	-1.664736e+01	6.025434e+00	4.646926e-01	6.221065e-01
1356000	-9.713539e+02	-9.808378e-01	4.498780e+00	1.313093e+00	1.000000e+00
1357000	-9.790533e+02	-6.645577e-01	4.440522e+00	1.732557e+00	1.000000e+00
1358000	-9.697836e+02	-8.055226e+00	5.076764e+00	1.561082e+00	1.000000e+00
1359000	-9.646358e+02	-2.170182e+01	6.441970e+00	1.734174e+00	7.769709e-01
1360000	-9.852215e+02	-4.791912e+01	9.752359e+00	4.398648e+00	4.579016e-01
1361000	-9.719304e+02	-4.559718e+01	9.867314e+00	1.408983e+00	3.961472e-01
1362000	-9.819401e+02	-2.492587e+01	6.833418e+00	1.615613e+00	7.021090e-01
1363000	-9.884039e+02	-3.137397e+01	7.694773e+00	1.329463e+00	7.184645e-01
1364000	-9.792655e+02	-1.742046e+01	5.962980e+00	1.827502e+00	9.245208e-01
1365000	-9.753407e+02	4.899742e+00	3.991672e+00	2.180605e+00	1.114849e+00
1366000	-9.877364e+02	-1.265622e-01	4.440932e+00	1.189344e+00	1.000000e+00
1367000	-9.768621e+02	6.859037e-01	4.381853e+00	1.132772e+00	1.000000e+00
1368000	-9.790847e+02	-5.056688e+00	4.746933e+00	2.357348e+00	8.934182e-01
1369000	-9.848870e+02	-2.219491e+01	6.579513e+00	1.030440e+00	5.932819e-01
1370000	-9.758538e+02	-6.292276e+01	1.328962e+01	1.718035e+00	3.833429e-01
1371000	-9.726092e+02	-3.848818e+01	8.672377e+00	1.648212e+00	4.353496e-01
1372000	-9.751916e+02	-1.976056e+01	6.301300e+00	1.043368e+00	7.085495e-01
1373000	-9.799596e+02	7.511083e-01	4.327900e+00	1.766766e+00	8.813509e-01
1374000	-9.703318e+02	-1.286751e+01	5.505835e+00	1.786937e+00	9.410903e-01
1375000	-9.815889e+02	5.222783e+00	4.063920e+00	8.458161e-01	1.120947e+00
1376000	-9.823723e+02	-7.208383e+01	1.589960e+01	5.766783e-01	2.310690e-01
1377000	-9.876101e+02	-3.790692e+01	8.562234e+00	1.793755e+00	5.478952e-01
1378000	-9.816919e+02	-3.512533e+01	8.091925e+00	2.222879e+00	5.331803e-01
1379000	-9.866791e+02	-2.563652e+01	6.879929e+00	1.941743e+00	7.200057e-01
1380000	-9.929257e+02	9.286255e+00	3.735734e+00	1.530564e+00	1.000000e+00
1381000	-9.771033e+02	-6.850823e+00	4.953773e+00	1.742358e+00	7.839613e-01
1382000	-9.807633e+02	-3.355330e+01	7.995012e+00	1.335280e+00	5.879120e-01
1383000	-9.681696e+02	-4.349288e+01	9.258762e+00	2.930347e+00	5.003389e-01
1384000	-9.833558e+02	-2.552848e+01	6.955942e+00	1.210773e+00	6.948336e-01
1385000	-9.868305e+02	5.793298e+00	4.002719e+00	1.131172e+00	1.305713e+00
1386000	-9.737218e+02	1.712256e+01	3.273311e+00	1.140473e+00	1.000000e+00
1387000	-9.727976e+02	-6.647249e+00	4.935093e+00	1.752215e+00	8.456611e-01
1388000	-9.781116e+02	-1.167374e+01	5.395686e+00	1.735864e+00	8.043444e-01
1389000	-9.675666e+02	-1.996965e+01	6.280794e+00	1.437051e+00	7.568332e-01
1390000	-9.737223e+02	-7.957150e+00	5.084719e+00	1.374525e+00	8.175088e-01
1391000	-9.793033e+02	-1.093669e+01	5.347943e+00	1.501300e+00	1.033398e+00
1392000	-9.870036e+02	-6.318665e+01	1.259349e+01	5.064515e+00	4.021649e-01
1393000	-9.843910e+02	-5.706271e+01	1.187620e+01	2.296332e+00	4.265822e-01
1394000	-9.805121e+02	-4.691817e+01	1.002014e+01	1.853970e+00	3.783502e-01
1395000	-9.861538e+02	-7.310971e+01	1.591938e+01	1.530961e+00	2.718940e-01
1396000	-9.779873e+02	-5.088780e+01	1.091164e+01	9.614203e-01	3.628405e-01
1397000	-9.784555e+02	-5.519167e+01	1.175399e+01	1.016772e+00	3.717004e-01
1398000	-9.699422e+02	-3.289502e+01	7.834200e+00	1.830949e+00	5.436332e-01
1399000	-9.722560e+02	-5.910942e+01	1.257709e+01	1.061891e+00	4.054619e-01
1400000	-9.789164e+02	-7.517169e+01	1.670544e+01	8.152952e-01	2.189524e-01
1401000	-9.816572e+02	-9.805143e+01	2.460777e+01	1.214451e+00	1.836787e-01
1402000	-9.749849e+02	-1.141172e+02	3.238247e+01	1.127653e+00	1.279681e-01
1403000	-9.825647e+02	-1.514837e+02	5.989209e+01	1.307236e+00	6.535781e-02
1404000	-9.725168e+02	-1.324930e+02	4.427558e+01	7.965044e-01	7.268298e-02
1405000	-9.712051e+02	-1.170790e+02	3.433996e+01	6.069853e-01	8.397368e-02
1406000	-9.731811e+02	-1.130503e+02	3.194254e+01	8.707405e-01	1.128941e-01
1407000	-9.678626e+02	-8.946780e+01	2.133995e+01	9.365401e-01	2.337509e-01
1408000	-9.682802e+02	-9.623160e+01	2.375377e+01	1.457997e+00	2.082484e-01
1409000	-9.777038e+02	-9.815746e+01	2.452053e+01	1.528089e+00	1.872225e-01
1410000	-9.834980e+02	-9.131686e+01	2.211777e+01	7.030120e-01	1.412976e-01
1411000	-9.781871e+02	-9.961325e+01	2.525200e+01	1.264631e+00	1.394539e-01
1412000	-9.730702e+02	-1.074366e+02	2.818425e+01	2.642695e+00	1.701374e-01
1413000	-9.777916e+02	-5.316115e+01	1.135475e+01	9.613213e-01	3.259772e-01
1414000	-9.718100e+02	-4.898998e+01	1.051000e+01	1.203960e+00	3.694727e-01
1415000	-9.850733e+02	-2.131802e+01	6.490098e+00	9.287366e-01	5.751367e-01
1416000	-9.770454e+02	-2.607340e+01	7.056978e+00	9.380386e-01	5.806259e-01
1417000	-9.717730e+02	-7.911760e+00	5.074546e+00	1.442306e+00	9.167291e-01
1418000	-9.830560e+02	-2.139345e+01	6.436170e+00	1.476824e+00	8.666470e-01
1419000	-9.768057e+02	-1.300241e+01	5.608683e+00	8.751296e-01	8.411605e-01
1420000	-9.704729e+02	5.059387e+00	4.040607e+00	1.333719e+00	1.063504e+00
1421000	-9.718197e+02	-7.879689e+00	5.065382e+00	1.512376e+00	7.510077e-01
1422000	-9.764443e+02	-1.685345e+01	5.996158e+00	9.464542e-01	5.405797e-01
1423000	-9.773837e+02	-3.191194e+01	7.765281e+00	1.349587e+00	5.153896e-01
1424000	-9.920637e+02	-4.682787e+01	1.017202e+01	9.060401e-01	6.487757e-01
1425000	-9.850647e+02	-6.440290e+00	4.876816e+00	2.216302e+00	9.665002e-01
1426000	-9.761507e+02	-2.796594e+01	7.221539e+00	1.523257e+00	6.013104e-01
1427000	-9.781229e+02	-4.831698e+01	1.036492e+01	1.323854e+00	5.841754e-01
1428000	-9.663971e+02	-1.521412e+00	4.437878e+00	2.623031e+00	9.822523e-01
1429000	-9.709507e+02	-2.171570e-01	4.434091e+00	1.366958e+00	1.000000e+00
1430000	-9.778144e+02	5.401763e+00	4.025720e+00	1.199527e+00	1.297482e+00
1431000	-9.709594e+02	1.321243e+00	4.340137e+00	1.037292e+00	1.000000e+00
1432000	-9.738235e+02	-2.273081e+01	6.705587e+00	4.908299e-01	5.313316e-01
1433000	-9.698388e+02	-1.694334e+01	6.043788e+00	5.885011e-01	5.136666e-01
1434000	-9.774899e+02	-4.002596e+00	4.796605e+00	7.153437e-01	6.066848e-01
1435000	-9.706838e+02	1.194396e+00	4.375868e+00	7.014226e-01	6.562136e-01
1436000	-9.651308e+02	-3.071201e+01	7.405504e+00	2.842225e+00	5.690831e-01
1437000	-9.701930e+02	-2.846238e+01	7.189792e+00	2.269597e+00	5.047750e-01
1438000	-9.737358e+02	-2.363524e+01	6.550664e+00	2.719729e+00	7.188446e-01
1439000	-9.638624e+02	-4.066529e+01	9.042491e+00	1.447979e+00	5.587147e-01
1440000	-9.738978e+02	-3.746294e+01	8.669663e+00	6.407752e-01	5.472695e-01
1441000	-9.765271e+02	-4.037775e+01	8.889582e+00	2.130787e+00	4.529749e-01
1442000	-9.775758e+02	-2.869318e+01	7.194223e+00	2.465454e+00	5.478927e-01
1443000	-9.807864e+02	-2.957157e+01	7.376965e+00	1.920870e+00	6.478851e-01
1444000	-9.664769e+02	-1.069352e+01	5.260865e+00	2.186171e+00	1.000000e+00
1445000	-9.671882e+02	-5.324383e+00	4.800557e+00	1.990617e+00	8.829240e-01
1446000	-9.696112e+02	-2.123817e+01	6.434025e+00	1.340428e+00	6.570358e-01
1447000	-9.772478e+02	-4.344425e+01	9.511018e+00	1.351179e+00	4.549298e-01
1448000	-9.774389e+02	-2.070671e+01	6.365172e+00	1.418358e+00	6.057905e-01
1449000	-9.783957e+02	-2.831875e+01	7.160574e+00	2.356930e+00	6.739038e-01
1450000	-9.849837e+02	-2.847279e+01	7.264564e+00	1.693154e+00	6.710998e-01
1451000	-9.678544e+02	-3.768499e+01	8.533618e+00	1.762153e+00	5.126262e-01
1452000	-9.756531e+02	-1.853011e+01	6.115659e+00	1.506080e+00	8.315539e-01
1453000	-9.743943e+02	-5.172954e+01	1.097688e+01	1.462822e+00	3.601363e-01
1454000	-9.809195e+02	-2.134317e+01	6.559375e+00	3.523760e-01	4.404824e-01
1455000	-9.725831e+02	-3.229338e+01	7.791988e+00	1.536085e+00	5.380050e-01
1456000	-9.722797e+02	-4.797025e+01	1.026383e+01	1.536085e+00	5.320661e-01
1457000	-9.754297e+02	-4.374214e+00	4.799642e+00	1.051215e+00	9.158866e-01
1458000	-9.724000e+02	8.774270e+00	3.781541e+00	1.355484e+00	1.000000e+00
1459000	-9.683288e+02	-8.005322e+00	5.076142e+00	1.518100e+00	9.234032e-01
1460000	-9.657469e+02	-3.353893e+01	7.899242e+00	2.005339e+00	5.445195e-01
1461000	-9.724659e+02	-2.864620e+01	7.357088e+00	1.148570e+00	6.306016e-01
1462000	-9.848603e+02	-4.419681e+01	9.380922e+00	2.888027e+00	4.469607e-01
1463000	-9.728582e+02	-5.674549e+01	1.205594e+01	1.119962e+00	3.446059e-01
1464000	-9.720350e+02	-1.864724e+01	6.192729e+00	9.141946e-01	6.397964e-01
1465000	-9.711870e+02	-1.213259e+01	5.450807e+00	1.620017e+00	9.588493e-01
1466000	-9.748967e+02	4.518041e+01	2.020509e+00	2.252450e-01	1.032594e+00
1467000	-9.798471e+02	4.690375e+01	1.962154e+00	1.489156e-01	8.682084e-01
1468000	-9.765908e+02	4.476366e+01	2.036982e+00	1.856435e-01	8.673577e-01
1469000	-9.883553e+02	3.768882e+01	2.305921e+00	2.889798e-01	9.112861e-01
1470000	-9.814720e+02	3.129963e+01	2.582856e+00	2.992056e-01	1.000000e+00
1471000	-9.724436e+02	7.779464e+00	3.787940e+00	2.254976e+00	1.000000e+00
1472000	-9.741499e+02	6.039081e+00	4.025776e+00	5.614243e-01	8.705873e-01
1473000	-9.756433e+02	-7.450854e+00	4.810961e+00	3.994812e+00	1.000000e+00
1474000	-9.851257e+02	3.475337e+01	2.427911e+00	3.253719e-01	1.000000e+00
1475000	-9.854787e+02	-7.335891e+00	4.960058e+00	2.155793e+00	9.536946e-01
1476000	-9.779311e+02	-2.720390e+01	7.130129e+00	1.483731e+00	7.270788e-01
1477000	-9.770719e+02	-4.200528e+01	9.221053e+00	1.675050e+00	5.189555e-01
1478000	-9.825483e+02	-7.594433e-01	4.461851e+00	1.556975e+00	7.687629e-01
1479000	-9.737013e+02	3.727286e+01	2.319923e+00	3.645244e-01	1.000000e+00
1480000	-9.784345e+02	7.485913e+00	3.913596e+00	7.084374e-01	9.879426e-01
1481000	-9.754551e+02	-2.722231e+01	7.137246e+00	1.445552e+00	6.546345e-01
1482000	-9.774637e+02	-4.880896e+00	4.736970e+00	2.300203e+00	8.928403e-01
1483000	-9.772354e+02	-2.364657e+01	6.719693e+00	1.287501e+00	8.614304e-01
1484000	-9.670451e+02	-6.018114e+01	1.253535e+01	2.323921e+00	3.981896e-01
1485000	-9.776971e+02	-3.404486e+01	8.063753e+00	1.340530e+00	4.326770e-01
1486000	-9.719402e+02	-2.738611e+01	6.919556e+00	3.365747e+00	6.834014e-01
1487000	-9.787776e+02	-6.172104e+01	1.309282e+01	1.371475e+00	2.918315e-01
1488000	-9.659231e+02	-2.463352e+01	6.746369e+00	2.049913e+00	5.565472e-01
1489000	-9.727338e+02	-6.918174e+01	1.480352e+01	1.784230e+00	3.569123e-01
1490000	-9.872700e+02	-5.951673e+01	1.250546e+01	1.796217e+00	3.873032e-01
1491000	-9.762651e+02	-4.049774e+01	9.028743e+00	1.367003e+00	5.216173e-01
1492000	-9.606356e+02	4.883616e+00	4.019961e+00	1.798417e+00	9.954484e-01
1493000	-9.765527e+02	-8.121232e+00	5.054155e+00	1.879297e+00	1.000000e+00
1494000	-9.802608e+02	-1.178810e+01	5.436697e+00	1.422085e+00	8.528466e-01
1495000	-9.717067e+02	-7.554715e+00	4.960885e+00	2.365199e+00	9.788136e-01
1496000	-9.783479e+02	4.412430e+00	4.087083e+00	1.335574e+00	1.000000e+00
1497000	-9.821824e+02	-2.097325e+01	6.276524e+00	2.479169e+00	7.704800e-01
1498000	-9.701043e+02	6.192768e+00	3.903675e+00	2.144718e+00	1.000000e+00
1499000	-9.798041e+02	-4.690705e+00	4.770851e+00	1.707519e+00	1.166043e+00
1500000	-9.752202e+02	-5.688597e+00	4.823279e+00	2.088121e+00	1.000000e+00
1501000	-9.651042e+02	-7.759667e+00	5.012933e+00	1.980469e+00	9.476153e-01
1502000	-9.784146e+02	-2.944808e+01	7.448857e+00	1.247080e+00	5.820642e-01
1503000	-9.674363e+02	-2.046525e+00	4.567171e+00	1.527022e+00	8.681995e-01
1504000	-9.808554e+02	4.998672e+00	4.055944e+00	1.180733e+00	9.461141e-01
1505000	-9.784678e+02	-2.819410e+01	7.190503e+00	1.995704e+00	7.072250e-01
1506000	-9.725720e+02	-6.074464e+00	4.893867e+00	1.653317e+00	8.285515e-01
1507000	-9.739729e+02	-2.419918e+01	6.800833e+00	1.159854e+00	6.156482e-01
1508000	-9.808974e+02	-4.422239e+01	9.792913e+00	4.654808e-01	3.737084e-01
1509000	-9.746546e+02	-3.735372e+01	8.562586e+00	1.238207e+00	5.874440e-01
1510000	-9.740015e+02	-2.599720e+01	6.989984e+00	1.402705e+00	7.343409e-01
1511000	-9.737938e+02	-1.809167e+01	6.107138e+00	1.146576e+00	7.811594e-01
1512000	-9.766899e+02	-4.528545e+01	9.703114e+00	2.053390e+00	6.074670e-01
1513000	-9.771568e+02	-9.673396e+00	5.275704e+00	1.006825e+00	8.766575e-01
1514000	-9.701955e+02	-1.450285e+01	5.714497e+00	1.318329e+00	8.403233e-01
1515000	-9.758261e+02	5.470746e+00	3.989176e+00	1.644870e+00	1.433618e+00
1516000	-9.690278e+02	-3.726303e+00	4.662793e+00	2.036888e+00	1.000000e+00
1517000	-9.654454e+02	-3.558704e-01	4.427160e+00	1.593973e+00	9.789356e-01
1518000	-9.727627e+02	3.920582e+00	4.086190e+00	1.839745e+00	1.332497e+00
1519000	-9.722302e+02	-6.129527e+00	4.884779e+00	1.813380e+00	1.000000e+00
1520000	-9.765411e+02	8.187167e-01	4.325396e+00	1.731822e+00	1.000000e+00
1521000	-9.794094e+02	-6.280124e-01	4.353997e+00	2.806619e+00	1.000000e+00
1522000	-9.762835e+02	-1.370623e+01	5.549768e+00	2.176197e+00	8.766442e-01
1523000	-9.807522e+02	-3.749541e+00	4.712154e+00	1.465478e+00	8.450262e-01
1524000	-9.732750e+02	9.608396e+00	3.700516e+00	1.742387e+00	1.172306e+00
1525000	-9.747672e+02	4.658864e+01	1.970377e+00	2.289903e-01	9.345609e-01
1526000	-9.727992e+02	4.979033e+00	4.118756e+00	3.335061e-01	5.523527e-01
1527000	-9.687095e+02	-2.513480e+01	6.987083e+00	5.638356e-01	4.631578e-01
1528000	-9.696173e+02	-1.363728e+01	5.557773e+00	2.025715e+00	8.357613e-01
1529000	-9.791199e+02	-1.604879e+01	5.859154e+00	1.449854e+00	8.971899e-01
1530000	-9.724144e+02	1.855415e+01	3.215865e+00	7.061530e-01	1.000000e+00
1531000	-9.768669e+02	-3.486929e+01	8.042343e+00	2.315987e+00	6.593793e-01
1532000	-9.753171e+02	-2.741857e+01	7.234377e+00	8.751280e-01	5.299142e-01
1533000	-9.686184e+02	-2.059293e+01	6.371923e+00	1.244551e+00	7.514471e-01
1534000	-9.786104e+02	-2.183411e+01	6.500254e+00	1.356257e+00	7.957855e-01
1535000	-9.721040e+02	-3.186477e-01	4.381646e+00	2.139990e+00	1.178823e+00
1536000	-9.715440e+02	-7.694346e+00	5.026696e+00	1.760231e+00	9.642152e-01
1537000	-9.671346e+02	8.534409e+00	3.814982e+00	1.098966e+00	1.218284e+00
1538000	-9.658576e+02	-1.328998e+00	4.431991e+00	2.505541e+00	1.000000e+00
1539000	-9.691269e+02	7.690160e+00	3.818106e+00	1.897059e+00	9.746673e-01
1540000	-9.721603e+02	1.127599e+00	4.341230e+00	1.216721e+00	1.000000e+00
1541000	-9.845226e+02	-2.302797e+01	6.551200e+00	2.107821e+00	7.894581e-01
1542000	-9.864986e+02	-6.345370e+01	1.337916e+01	1.863970e+00	3.439922e-01
1543000	-9.729287e+02	-5.458555e+01	1.132072e+01	2.557192e+00	4.241362e-01
1544000	-9.648517e+02	-4.622230e+01	1.002824e+01	1.112052e+00	5.283064e-01
1545000	-9.729589e+02	-4.450678e+01	9.753047e+00	9.822870e-01	4.881146e-01
1546000	-9.794366e+02	-4.540667e+01	9.870597e+00	1.199511e+00	4.545805e-01
1547000	-9.741381e+02	-6.216484e+01	1.326572e+01	1.063297e+00	3.113676e-01
1548000	-9.903529e+02	-7.900028e+01	1.746013e+01	2.094028e+00	2.579457e-01
1549000	-9.825770e+02	-9.385109e+01	2.325205e+01	3.231493e-01	9.834728e-02
1550000	-9.728252e+02	-8.699313e+01	2.012255e+01	1.873053e+00	2.372905e-01
1551000	-9.903415e+02	-8.298761e+01	1.921978e+01	5.282557e-01	1.671101e-01
1552000	-9.808267e+02	-3.744134e+01	8.708240e+00	3.666924e-01	2.329342e-01
1553000	-9.787631e+02	-2.964958e+01	7.516801e+00	9.332979e-01	4.619834e-01
1554000	-9.719542e+02	-3.126242e+01	7.536116e+00	2.400500e+00	5.627983e-01
1555000	-9.778637e+02	-4.249054e+01	9.296992e+00	1.693426e+00	5.154889e-01
1556000	-9.901473e+02	-2.741366e+01	7.089713e+00	2.015855e+00	5.563178e-01
1557000	-9.721418e+02	-5.211713e+01	1.108544e+01	1.288449e+00	3.565670e-01
1558000	-9.840536e+02	-1.203183e+02	3.563525e+01	1.643250e+00	1.289967e-01
1559000	-9.700607e+02	-7.584094e+01	1.640519e+01	2.530233e+00	2.651081e-01
1560000	-9.782303e+02	-9.785561e+01	2.421780e+01	1.952190e+00	2.006937e-01
1561000	-9.811922e+02	-1.029148e+02	2.656319e+01	1.600295e+00	2.284015e-01
1562000	-9.859896e+02	-1.015379e+02	2.620191e+01	1.026342e+00	2.484638e-01
1563000	-9.721346e+02	-1.023240e+02	2.645886e+01	1.240304e+00	1.893303e-01
1564000	-9.716196e+02	-3.676228e+01	8.566484e+00	6.209037e-01	3.342672e-01
1565000	-9.684731e+02	-2.065693e+01	6.414840e+00	9.283398e-01	4.735044e-01
1566000	-9.702220e+02	-6.610733e+01	1.409246e+01	1.537520e+00	3.546019e-01
1567000	-9.662361e+02	-8.312304e+01	1.908707e+01	1.064980e+00	2.078571e-01
1568000	-9.836491e+02	-9.295752e+01	2.199945e+01	2.655868e+00	1.877082e-01
1569000	-9.765380e+02	-5.967122e+01	1.264479e+01	1.316303e+00	3.139449e-01
1570000	-9.750603e+02	-5.837884e+01	1.231522e+01	1.535785e+00	3.805247e-01
1571000	-9.742429e+02	-1.673192e+01	5.985522e+00	9.254109e-01	6.650734e-01
1572000	-9.672485e+02	-1.101367e+01	5.391355e+00	1.121200e+00	6.670372e-01
1573000	-9.759753e+02	-6.334589e+01	1.338854e+01	1.715976e+00	3.177640e-01
1574000	-9.773575e+02	-2.067010e+01	6.271577e+00	2.220662e+00	6.320398e-01
1575000	-9.765339e+02	-2.410331e+01	6.601424e+00	2.750472e+00	6.819687e-01
1576000	-9.682803e+02	-2.542894e+01	6.927316e+00	1.345034e+00	6.349145e-01
1577000	-9.707609e+02	-1.150088e+01	5.428676e+00	1.218365e+00	7.128178e-01
1578000	-9.774640e+02	-2.835834e+01	7.327711e+00	1.087708e+00	5.964790e-01
1579000	-9.751307e+02	-6.011965e+01	1.286571e+01	7.727082e-01	2.754571e-01
1580000	-9.880846e+02	-1.179438e+02	3.452353e+01	1.154825e+00	1.558300e-01
1581000	-9.800362e+02	-8.241980e+01	1.854634e+01	2.025199e+00	2.008658e-01
1582000	-9.686637e+02	-6.579973e+01	1.380739e+01	2.402851e+00	3.652097e-01
1583000	-9.662606e+02	-2.619679e+01	7.048905e+00	1.126335e+00	5.360051e-01
1584000	-9.729708e+02	-5.340391e+01	1.143606e+01	7.963698e-01	2.829148e-01
1585000	-9.751793e+02	-2.726150e+01	7.144366e+00	1.428194e+00	6.270250e-01
1586000	-9.759777e+02	-1.119562e+01	5.387710e+00	1.341386e+00	9.383973e-01
1587000	-9.708885e+02	-1.009646e+01	5.169806e+00	2.575982e+00	9.459711e-01
1588000	-9.706441e+02	-2.940087e+00	4.562335e+00	2.480402e+00	1.107304e+00
1589000	-9.706347e+02	-1.841260e+00	4.564772e+00	1.351427e+00	1.000000e+00
1590000	-9.893570e+02	-1.066848e+01	5.323807e+00	1.488814e+00	8.668717e-01
1591000	-9.699888e+02	-2.910037e+00	4.641859e+00	1.474694e+00	9.610923e-01
1592000	-9.803209e+02	-2.445678e+01	6.811856e+00	1.325651e+00	6.795121e-01
1593000	-9.765597e+02	-2.993627e+01	7.471768e+00	1.561001e+00	7.374607e-01
1594000	-9.809069e+02	-4.995548e+00	4.674285e+00	3.167129e+00	1.091745e+00
1595000	-9.739551e+02	-5.139525e+00	4.594702e+00	4.280711e+00	9.756934e-01
1596000	-9.708076e+02	-1.420693e+01	5.691150e+00	1.254003e+00	8.370799e-01
1597000	-9.706477e+02	-1.622681e+01	5.871174e+00	1.511914e+00	8.395944e-01
1598000	-9.805332e+02	1.139711e+01	3.577022e+00	1.866753e+00	1.110195e+00
1599000	-9.736670e+02	1.061327e+01	3.650825e+00	1.499550e+00	1.279888e+00
1600000	-9.739408e+02	-2.060941e+00	4.559541e+00	1.635841e+00	1.000000e+00
1601000	-9.732750e+02	-3.189729e+01	7.805959e+00	1.038284e+00	4.739171e-01
1602000	-9.824246e+02	-1.357923e+01	5.593211e+00	1.608187e+00	6.898867e-01
1603000	-9.810031e+02	-7.917804e+01	1.775474e+01	1.305308e+00	3.353185e-01
1604000	-9.778325e+02	-7.624656e+01	1.667231e+01	2.004638e+00	3.788971e-01
1605000	-9.657429e+02	-5.471178e+01	1.137150e+01	2.427736e+00	4.306580e-01
1606000	-9.903207e+02	-3.315309e+00	4.623656e+00	2.101823e+00	6.950253e-01
1607000	-9.853634e+02	-1.391668e+01	5.694578e+00	9.296888e-01	8.827639e-01
1608000	-9.755193e+02	-4.942129e+00	4.776516e+00	1.891914e+00	8.145512e-01
1609000	-9.732388e+02	-1.074296e+01	5.255925e+00	2.288713e+00	1.000000e+00
1610000	-9.686468e+02	-3.633271e+01	8.348570e+00	1.656083e+00	5.206632e-01
1611000	-9.690464e+02	-7.964748e+00	5.149101e+00	6.710742e-01	6.852493e-01
1612000	-9.811876e+02	-1.033651e+01	5.310820e+00	1.294919e+00	7.694197e-01
1613000	-9.847377e+02	-1.853361e+01	6.220939e+00	5.432263e-01	6.148938e-01
1614000	-9.694411e+02	-2.115507e+01	6.333769e+00	2.146830e+00	7.649678e-01
1615000	-9.669502e+02	-2.274677e+01	6.622223e+00	1.215678e+00	6.930603e-01
1616000	-9.824133e+02	-5.212584e+01	1.095441e+01	1.976106e+00	4.500109e-01
1617000	-9.677145e+02	-1.178593e+02	3.363128e+01	2.625842e+00	1.377264e-01
1618000	-9.736274e+02	-1.669118e+01	5.819065e+00	2.480734e+00	7.440834e-01
1619000	-9.675918e+02	1.481570e-01	4.396837e+00	1.477850e+00	1.072484e+00
1620000	-9.789208e+02	-2.702336e+01	7.112106e+00	1.446721e+00	7.724636e-01
1621000	-9.757644e+02	-1.261101e+01	5.529925e+00	1.283540e+00	6.527168e-01
1622000	-9.687745e+02	-9.927651e+00	5.161278e+00	2.500482e+00	1.000000e+00
1623000	-9.847191e+02	-2.750434e+01	7.165299e+00	1.505108e+00	7.076059e-01
1624000	-9.802016e+02	-2.069408e+01	6.465713e+00	5.180495e-01	4.849010e-01
1625000	-9.729659e+02	-3.152218e+00	4.684850e+00	1.196309e+00	1.000000e+00
1626000	-9.795604e+02	-1.279075e+01	5.617960e+00	5.699855e-01	5.147121e-01
1627000	-9.736620e+02	-3.066304e+01	7.568959e+00	1.554316e+00	5.436505e-01
1628000	-9.683451e+02	2.248474e+00	4.320284e+00	3.687937e-01	5.528166e-01
1629000	-9.752860e+02	-1.636508e+01	5.786048e+00	2.476585e+00	8.524275e-01
1630000	-9.764372e+02	8.340197e+00	3.833389e+00	1.021786e+00	1.000000e+00
1631000	-9.760921e+02	-2.341086e+01	6.697704e+00	1.237537e+00	7.863569e-01
1632000	-9.708065e+02	1.930868e+00	4.287481e+00	1.116493e+00	9.106168e-01
1633000	-9.810759e+02	7.704247e+00	3.881463e+00	9.550086e-01	1.000000e+00
1634000	-9.853163e+02	-3.752282e+01	8.382875e+00	2.613125e+00	6.093785e-01
1635000	-9.772695e+02	-2.608129e+00	4.612642e+00	1.529306e+00	9.486367e-01
1636000	-9.766027e+02	-1.183906e+01	5.426638e+00	1.577776e+00	8.915040e-01
1637000	-9.694066e+02	-2.852945e+01	7.299229e+00	1.479758e+00	8.897075e-01
1638000	-9.769084e+02	-7.094691e+00	4.998380e+00	1.479758e+00	9.027325e-01
1639000	-9.726818e+02	-2.042618e+00	4.640867e+00	6.193383e-01	5.798236e-01
1640000	-9.742669e+02	1.624282e+01	3.353639e+00	6.545154e-01	1.000000e+00
1641000	-9.660788e+02	-1.672891e+01	5.924417e+00	1.503137e+00	6.813784e-01
1642000	-9.755411e+02	7.725962e-01	4.319590e+00	1.853731e+00	1.150623e+00
1643000	-9.832392e+02	-5.386279e-01	4.419208e+00	1.878198e+00	1.000000e+00
1644000	-9.745037e+02	-1.149483e+01	5.365116e+00	1.878198e+00	7.811750e-01
1645000	-9.810273e+02	-1.290876e+01	5.628906e+00	5.778958e-01	5.665296e-01
1646000	-9.650109e+02	-2.183289e+01	6.479711e+00	1.534343e+00	6.408055e-01
1647000	-9.691409e+02	-5.638433e+01	1.190649e+01	1.472255e+00	3.803581e-01
1648000	-9.759224e+02	-1.218353e+01	5.448638e+00	1.693474e+00	9.111733e-01
1649000	-9.856372e+02	-1.243216e+01	5.451580e+00	1.911575e+00	8.867826e-01
1650000	-9.794578e+02	-1.512478e+01	5.690199e+00	2.181305e+00	8.133392e-01
1651000	-9.810714e+02	-2.802783e+01	7.292561e+00	1.029987e+00	4.816903e-01
1652000	-9.883432e+02	-1.258810e+01	5.359118e+00	3.034698e+00	8.087918e-01
1653000	-9.717758e+02	-5.519579e+01	1.164430e+01	1.556915e+00	3.666094e-01
1654000	-9.717856e+02	-4.798316e+01	1.026240e+01	1.556915e+00	4.106709e-01
1655000	-9.840598e+02	-9.565755e+01	2.348316e+01	1.552638e+00	1.956928e-01
1656000	-9.789631e+02	-6.129363e+01	1.271329e+01	2.629310e+00	3.399561e-01
1657000	-9.770344e+02	-8.237098e+01	1.883440e+01	1.084464e+00	2.567122e-01
1658000	-9.865060e+02	-9.347526e+01	2.228466e+01	2.423764e+00	2.203313e-01
1659000	-9.888806e+02	-6.231332e+01	1.306358e+01	2.091883e+00	3.004951e-01
1660000	-9.761200e+02	-6.912825e+01	1.492025e+01	1.279235e+00	3.670697e-01
1661000	-9.900992e+02	-4.266339e+01	9.460712e+00	8.723326e-01	3.605836e-01
1662000	-9.700182e+02	-4.015063e+01	8.935607e+00	1.609885e+00	5.096740e-01
1663000	-9.740332e+02	-1.598212e+01	5.864277e+00	1.333734e+00	6.841090e-01
1664000	-9.765315e+02	-1.682419e+01	5.971793e+00	1.147645e+00	7.327497e-01
1665000	-9.773524e+02	-3.546285e+01	8.343141e+00	8.231872e-01	3.972341e-01
1666000	-9.709748e+02	-6.677793e+01	1.402769e+01	2.472594e+00	4.559066e-01
1667000	-9.746580e+02	-4.489631e+01	9.802812e+00	1.081834e+00	5.603357e-01
1668000	-9.806541e+02	-5.143939e+01	1.057542e+01	3.299320e+00	4.434500e-01
1669000	-9.687631e+02	-4.100992e+01	9.019641e+00	1.936587e+00	4.999272e-01
1670000	-9.795493e+02	-3.615656e+01	8.414295e+00	1.034219e+00	4.245258e-01
1671000	-9.838846e+02	-5.075757e+01	1.075231e+01	1.670848e+00	4.091673e-01
1672000	-9.836028e+02	-5.008883e+01	1.067174e+01	1.431409e+00	4.163388e-01
1673000	-9.799572e+02	-4.896377e+01	1.031058e+01	2.270428e+00	4.485602e-01
1674000	-9.698815e+02	-4.366815e+01	9.379260e+00	2.369452e+00	5.417366e-01
1675000	-9.736842e+02	-1.663627e+01	5.955100e+00	1.118151e+00	7.488671e-01
1676000	-9.727894e+02	-2.057594e+01	6.174823e+00	3.006845e+00	7.936822e-01
1677000	-9.887338e+02	-4.069495e+00	4.799294e+00	7.505923e-01	5.353189e-01
1678000	-9.732548e+02	-3.538649e+01	8.320226e+00	9.031361e-01	4.992285e-01
1679000	-9.749913e+02	-5.294130e+01	1.113201e+01	1.873201e+00	3.539362e-01
1680000	-9.790752e+02	-7.147702e+01	1.536535e+01	1.937305e+00	3.045957e-01
1681000	-9.732570e+02	-7.907980e+01	1.756074e+01	1.841721e+00	2.418066e-01
1682000	-9.799751e+02	-8.660222e+01	2.031200e+01	9.384336e-01	1.928050e-01
1683000	-9.786229e+02	-1.339066e+02	4.489657e+01	1.367993e+00	1.042648e-01
1684000	-9.822269e+02	-7.799061e+01	1.742172e+01	1.211513e+00	2.807996e-01
1685000	-9.798505e+02	-8.823256e+01	2.032626e+01	2.528054e+00	2.958735e-01
1686000	-9.776759e+02	-9.937300e+01	2.510268e+01	1.371437e+00	1.835669e-01
1687000	-9.790308e+02	-7.524853e+01	1.620448e+01	2.647253e+00	2.733884e-01
1688000	-9.820299e+02	-6.641236e+01	1.382693e+01	2.934314e+00	2.840175e-01
1689000	-9.844241e+02	-7.900820e+01	1.712320e+01	3.226844e+00	2.649064e-01
1690000	-9.817119e+02	-8.667261e+01	1.989159e+01	2.222099e+00	2.393903e-01
1691000	-9.810407e+02	-3.474097e+01	8.210975e+00	1.008735e+00	4.218088e-01
1692000	-9.862180e+02	-2.265246e+01	6.683409e+00	6.002220e-01	5.002592e-01
1693000	-9.728771e+02	-4.918327e+01	1.046792e+01	1.626077e+00	3.864458e-01
1694000	-9.779414e+02	-6.053528e+01	1.292462e+01	9.265779e-01	3.036473e-01
1695000	-9.700841e+02	-3.323031e+01	7.934345e+00	1.444912e+00	5.874983e-01
1696000	-9.760627e+02	-7.257746e+00	4.951680e+00	2.173150e+00	9.883573e-01
1697000	-9.730770e+02	1.289380e+01	3.550741e+00	7.856501e-01	9.118619e-01
1698000	-9.749727e+02	-4.970334e+00	4.804936e+00	1.585071e+00	1.000000e+00
1699000	-9.705133e+02	4.164311e+00	4.099827e+00	1.408076e+00	9.000141e-01
1700000	-9.785529e+02	-4.138075e+01	9.092130e+00	1.851899e+00	4.651184e-01
1701000	-9.731609e+02	-3.976247e+01	8.881967e+00	1.564264e+00	5.220437e-01
1702000	-9.855736e+02	-5.886731e+00	4.892686e+00	1.479218e+00	8.605665e-01
1703000	-9.744393e+02	2.339796e+01	2.910544e+00	1.479218e+00	1.326713e+00
1704000	-9.796352e+02	-1.132701e+01	5.205052e+00	3.422520e+00	9.221964e-01
1705000	-9.783980e+02	-2.820070e+01	7.197436e+00	1.947639e+00	5.951232e-01
1706000	-9.745821e+02	-7.603052e+01	1.663685e+01	1.911373e+00	3.625893e-01
1707000	-9.724965e+02	-2.800218e+01	7.051605e+00	2.910008e+00	5.158799e-01
1708000	-9.731931e+02	-5.414786e+01	1.148410e+01	1.300781e+00	3.896666e-01
1709000	-9.836841e+02	-5.772920e+01	1.204564e+01	2.152543e+00	4.123265e-01
1710000	-9.763651e+02	-5.994871e+01	1.280798e+01	8.593410e-01	2.728581e-01
1711000	-9.807212e+02	-8.810385e+01	2.026279e+01	2.580818e+00	2.314386e-01
1712000	-9.724578e+02	-4.416616e+01	9.662892e+00	1.170741e+00	4.647157e-01
1713000	-9.758651e+02	-6.681472e+01	1.425432e+01	1.589184e+00	3.274985e-01
1714000	-9.743152e+02	-6.398657e+01	1.379995e+01	6.206194e-01	2.633551e-01
1715000	-9.647446e+02	-2.861696e+01	7.182885e+00	2.478686e+00	5.896355e-01
1716000	-9.788400e+02	-4.919346e+01	1.022690e+01	2.964863e+00	4.670665e-01
1717000	-9.708126e+02	-6.506313e+01	1.377457e+01	1.802794e+00	3.839764e-01
1718000	-9.779029e+02	-6.215181e+01	1.308199e+01	1.849657e+00	3.189875e-01
1719000	-9.753386e+02	-6.863094e+01	1.442309e+01	2.729413e+00	2.775145e-01
1720000	-9.766394e+02	-3.085084e+01	7.628461e+00	1.297651e+00	5.560637e-01
1721000	-9.741671e+02	-4.129077e+01	8.998468e+00	2.351161e+00	5.560637e-01
1722000	-9.800077e+02	-4.282651e+01	9.330278e+00	1.825931e+00	5.680987e-01
1723000	-9.798695e+02	-2.008130e+01	6.248984e+00	1.836225e+00	5.843961e-01
1724000	-9.770645e+02	-1.968184e+01	6.232635e+00	1.585096e+00	7.334866e-01
1725000	-9.739259e+02	8.447917e+00	3.767983e+00	1.884328e+00	1.199834e+00
1726000	-9.833869e+02	3.938171e-01	4.346420e+00	1.883084e+00	1.000000e+00
1727000	-9.763596e+02	-1.258212e+01	5.493449e+00	1.628906e+00	8.787282e-01
1728000	-9.757093e+02	-2.952636e+00	4.667388e+00	1.207603e+00	8.579774e-01
1729000	-9.740741e+02	-2.865163e+01	7.312345e+00	1.500090e+00	6.775857e-01
1730000	-9.712750e+02	-2.583485e+01	6.779604e+00	2.972716e+00	6.242005e-01
1731000	-9.684796e+02	-8.490828e+01	1.940889e+01	1.881712e+00	2.459931e-01
1732000	-9.701780e+02	-5.976897e+01	1.270997e+01	1.119578e+00	3.085929e-01
1733000	-9.844356e+02	-4.192356e+01	9.298115e+00	1.119578e+00	3.828185e-01
1734000	-9.690164e+02	-4.533279e+01	9.755953e+00	1.791320e+00	3.997934e-01
1735000	-9.719875e+02	-5.517085e+01	1.142737e+01	2.606764e+00	4.084882e-01
1736000	-9.779565e+02	-6.782346e+01	1.442500e+01	1.914302e+00	3.103411e-01
1737000	-9.804006e+02	-6.197476e+01	1.260573e+01	3.796997e+00	3.383897e-01
1738000	-9.709971e+02	-6.705646e+01	1.440039e+01	1.245395e+00	3.002714e-01
1739000	-9.776875e+02	-7.182196e+01	1.554435e+01	1.615777e+00	3.119271e-01
1740000	-9.746913e+02	-7.828052e+01	1.708773e+01	2.618817e+00	2.446557e-01
1741000	-9.965928e+02	-7.086489e+01	1.511656e+01	2.264249e+00	2.743539e-01
1742000	-9.688299e+02	-3.156206e+01	7.748812e+00	1.120248e+00	5.765706e-01
1743000	-9.752351e+02	-2.882218e+01	7.290636e+00	1.839311e+00	8.175836e-01
1744000	-9.705727e+02	2.417484e+00	4.160879e+00	2.321030e+00	9.001192e-01
1745000	-9.689895e+02	-2.819299e+00	4.539640e+00	2.641142e+00	1.000000e+00
1746000	-9.824800e+02	1.139742e+01	3.642464e+00	8.446268e-01	1.000000e+00
1747000	-9.685761e+02	-1.390304e+00	4.513680e+00	1.535893e+00	1.169967e+00
1748000	-9.643132e+02	-2.032458e+01	6.229905e+00	2.252647e+00	8.744185e-01
1749000	-9.716427e+02	-2.441494e+01	6.793099e+00	1.440104e+00	7.677301e-01
1750000	-9.832467e+02	-1.545487e+01	5.711163e+00	2.303360e+00	7.181785e-01
1751000	-9.772969e+02	-1.161576e+01	5.354217e+00	2.114081e+00	7.767579e-01
1752000	-9.827308e+02	-1.224418e+01	5.515192e+00	1.067570e+00	1.000000e+00
1753000	-9.792801e+02	1.124092e+01	3.655464e+00	8.003219e-01	1.058127e+00
1754000	-9.781037e+02	-8.205224e+00	4.998489e+00	2.589058e+00	1.000000e+00
1755000	-9.706885e+02	6.397291e+00	3.858998e+00	2.589262e+00	1.000000e+00
1756000	-9.821345e+02	-3.973821e-02	4.399184e+00	1.635629e+00	1.000000e+00
1757000	-9.734047e+02	-1.299795e+01	5.509500e+00	1.879738e+00	9.045291e-01
1758000	-9.790355e+02	3.401686e-01	4.335300e+00	2.081296e+00	1.000000e+00
1759000	-9.810262e+02	-3.969827e+00	4.713573e+00	1.668760e+00	1.000000e+00
1760000	-9.735394e+02	-1.658328e+01	5.959187e+00	1.026335e+00	8.878993e-01
1761000	-9.793092e+02	-5.755610e+00	4.868050e+00	1.633251e+00	8.878993e-01
1762000	-9.655172e+02	-1.427667e+01	5.481570e+00	3.445857e+00	8.395944e-01
1763000	-9.769007e+02	-1.142281e+01	5.369586e+00	1.759084e+00	1.051294e+00
1764000	-9.869098e+02	1.635768e+01	3.189802e+00	3.360925e+00	1.721283e+00
1765000	-9.824582e+02	3.440497e+01	2.444389e+00	2.933398e-01	1.002421e+00
1766000	-9.827464e+02	3.568177e+01	2.372936e+00	6.850508e-01	1.550914e+00
1767000	-9.682126e+02	-2.146596e+01	6.432373e+00	1.582762e+00	6.715347e-01
1768000	-9.867796e+02	-5.999372e+01	1.218958e+01	3.737472e+00	4.997296e-01
1769000	-9.870389e+02	-3.632398e+01	8.501497e+00	6.155388e-01	3.776439e-01
1770000	-9.778675e+02	-7.587109e+01	1.651369e+01	2.180374e+00	3.651199e-01
1771000	-9.714775e+02	-4.449142e+01	9.705103e+00	1.247681e+00	4.733124e-01
1772000	-9.784215e+02	-6.196881e+01	1.300608e+01	2.000147e+00	3.310760e-01
1773000	-9.788570e+02	-3.743617e+01	8.428725e+00	2.216426e+00	5.802285e-01
1774000	-9.791854e+02	-2.359856e+01	6.691776e+00	1.475419e+00	6.873326e-01
1775000	-9.777407e+02	-5.962110e+01	1.270628e+01	9.883330e-01	3.311558e-01
1776000	-9.907683e+02	-5.924539e+01	1.248609e+01	1.613592e+00	3.845629e-01
1777000	-9.854121e+02	-6.905591e+01	1.504253e+01	7.375684e-01	3.017710e-01
1778000	-9.772323e+02	-3.613201e+01	8.443230e+00	8.145306e-01	4.153809e-01
1779000	-9.830565e+02	-5.080357e+01	1.093050e+01	7.785774e-01	3.009906e-01
1780000	-9.713752e+02	-4.731178e+01	1.020394e+01	1.211334e+00	3.883340e-01
1781000	-9.738618e+02	-4.016633e+01	8.984241e+00	1.316757e+00	4.678356e-01
1782000	-9.741610e+02	-3.730284e+01	8.476209e+00	1.763751e+00	4.958365e-01
1783000	-9.714641e+02	-1.566659e+01	5.810112e+00	1.543262e+00	6.829811e-01
1784000	-9.736038e+02	-1.848986e+01	6.019000e+00	2.367656e+00	7.294883e-01
1785000	-9.839932e+02	8.591615e+00	3.825659e+00	8.841833e-01	1.139276e+00
1786000	-9.742785e+02	-4.383263e-01	4.416425e+00	1.813458e+00	1.248087e+00
1787000	-9.738966e+02	-1.339458e+01	5.518243e+00	2.186700e+00	8.643232e-01
1788000	-9.661219e+02	-1.313048e+01	5.591876e+00	1.172941e+00	7.220969e-01
1789000	-9.740469e+02	-2.900967e-01	4.416406e+00	1.665471e+00	1.000000e+00
1790000	-9.801770e+02	1.744580e+01	3.237900e+00	1.429891e+00	1.108855e+00
1791000	-9.779091e+02	-1.135696e+01	5.305626e+00	2.370683e+00	8.376935e-01
1792000	-9.758682e+02	1.052765e+01	3.585434e+00	2.603823e+00	1.000000e+00
1793000	-9.728422e+02	-1.379272e+01	5.635270e+00	1.397941e+00	7.935274e-01
1794000	-9.743656e+02	1.344285e+01	3.468861e+00	1.551266e+00	9.906633e-01
1795000	-9.768563e+02	-3.212394e+01	7.767141e+00	1.547981e+00	5.934390e-01
1796000	-9.817972e+02	-4.043927e+01	9.052743e+00	1.157484e+00	5.156673e-01
1797000	-9.717842e+02	-3.226847e+01	7.710973e+00	2.104571e+00	5.221992e-01
1798000	-9.752764e+02	-4.381036e+01	9.411514e+00	2.316200e+00	4.830659e-01
1799000	-9.751969e+02	-6.576044e+00	4.974325e+00	1.233673e+00	7.502516e-01
1800000	-9.789135e+02	-2.098211e+00	4.593307e+00	1.256545e+00	8.245285e-01
1801000	-9.732440e+02	-2.238178e+00	4.542415e+00	2.025524e+00	8.486404e-01
1802000	-9.751641e+02	1.042488e+00	4.278897e+00	2.117966e+00	9.940988e-01
1803000	-9.836569e+02	-1.695996e+01	5.925576e+00	1.723120e+00	6.437257e-01
1804000	-9.788742e+02	1.032255e+01	3.653806e+00	1.744261e+00	1.405259e+00
1805000	-9.903478e+02	-4.589725e+00	4.720604e+00	2.204487e+00	9.462861e-01
1806000	-9.826380e+02	-1.653366e+01	5.960014e+00	9.688531e-01	5.942349e-01
1807000	-9.813274e+02	-7.052808e+00	5.062922e+00	7.129415e-01	6.396349e-01
1808000	-9.864191e+02	-1.268792e+01	5.408154e+00	2.619550e+00	7.069613e-01
1809000	-9.774876e+02	-1.160707e+01	5.451693e+00	1.085318e+00	5.956083e-01
1810000	-9.834001e+02	1.562136e+01	3.374694e+00	9.233870e-01	1.534688e+00
1811000	-9.779642e+02	-1.531368e+01	5.873434e+00	5.770121e-01	4.857690e-01
1812000	-9.889504e+02	-3.464404e+01	8.050715e+00	2.031642e+00	5.031664e-01
1813000	-9.762332e+02	-3.616571e+00	4.626343e+00	2.370281e+00	9.135493e-01
1814000	-9.799943e+02	-1.455832e+01	5.671769e+00	1.798361e+00	9.363335e-01
1815000	-9.872686e+02	-4.113161e+00	4.752653e+00	1.345802e+00	8.673006e-01
1816000	-9.712731e+02	-9.862580e+00	5.192551e+00	2.093994e+00	1.000000e+00
1817000	-9.802535e+02	-2.709641e+00	4.652336e+00	1.146996e+00	9.936768e-01
1818000	-9.769922e+02	-2.433463e+01	6.702654e+00	2.119443e+00	1.000000e+00
1819000	-9.773295e+02	-1.056645e+00	4.464505e+00	1.820606e+00	1.000000e+00
1820000	-9.837237e+02	-1.580754e+01	5.777623e+00	2.001483e+00	8.295233e-01
1821000	-9.791368e+02	-1.096041e+01	5.287826e+00	2.164106e+00	1.000000e+00
1822000	-9.817713e+02	5.692440e+00	3.942005e+00	2.094027e+00	1.000000e+00
1823000	-9.764334e+02	8.268283e+00	3.764369e+00	2.118071e+00	1.000000e+00
1824000	-9.894910e+02	1.187992e-01	4.421423e+00	1.192492e+00	7.352476e-01
1825000	-9.862434e+02	1.048044e-01	4.434188e+00	1.043766e+00	7.680431e-01
1826000	-9.887079e+02	-1.551208e+01	5.792141e+00	1.564029e+00	9.377883e-01
1827000	-9.749807e+02	-1.539010e+01	5.757499e+00	1.781449e+00	8.684184e-01
1828000	-9.691355e+02	-1.383816e+01	5.529765e+00	2.512327e+00	8.317208e-01
1829000	-9.833506e+02	-1.511884e+01	5.617754e+00	2.900152e+00	8.062777e-01
1830000	-9.850356e+02	-2.995216e+00	4.639699e+00	1.586150e+00	9.617173e-01
1831000	-9.738666e+02	2.626378e+01	2.809288e+00	6.064231e-01	1.190967e+00
1832000	-9.885173e+02	-3.013463e+01	7.652066e+00	4.060652e-01	3.825958e-01
1833000	-9.751697e+02	-5.576022e+01	1.189727e+01	8.924727e-01	3.047511e-01
1834000	-9.707200e+02	-5.395618e+01	1.129214e+01	2.072258e+00	3.003392e-01
1835000	-9.765097e+02	-7.750732e+01	1.707011e+01	1.905157e+00	2.419744e-01
1836000	-9.757524e+02	-7.540946e+01	1.630886e+01	2.438178e+00	2.954110e-01
1837000	-9.725456e+02	-7.132367e+01	1.491762e+01	3.484781e+00	2.854126e-01
1838000	-9.840980e+02	-4.355907e+01	9.609470e+00	8.794569e-01	3.207031e-01
1839000	-9.805252e+02	-4.710966e+01	9.629169e+00	4.313394e+00	4.285796e-01
1840000	-9.682868e+02	-2.178768e+01	6.379265e+00	2.374074e+00	6.395876e-01
1841000	-9.849794e+02	-2.630825e+01	6.993068e+00	1.688736e+00	7.387828e-01
1842000	-9.756437e+02	-2.319116e+01	6.492300e+00	2.782666e+00	6.117679e-01
1843000	-9.653458e+02	-3.730843e+01	8.267339e+00	3.187466e+00	5.420839e-01
1844000	-9.793738e+02	-1.478553e+01	5.640915e+00	2.334128e+00	1.091218e+00
1845000	-9.760263e+02	-1.482718e+01	5.695152e+00	1.834490e+00	7.379115e-01
1846000	-9.748560e+02	-2.436464e+01	6.652970e+00	2.571079e+00	8.900086e-01
1847000	-9.722783e+02	3.362082e+00	4.147230e+00	1.561796e+00	9.662692e-01
1848000	-9.763303e+02	-1.605142e+01	5.795975e+00	2.065930e+00	7.928206e-01
1849000	-9.720633e+02	-7.804626e+00	5.066863e+00	1.420792e+00	1.000000e+00
1850000	-9.755319e+02	4.138757e+00	4.155722e+00	6.697195e-01	9.410217e-01
1851000	-9.791238e+02	-2.461329e+00	4.520994e+00	2.515520e+00	1.000000e+00
1852000	-9.762188e+02	1.389395e+01	3.475396e+00	9.941195e-01	1.119556e+00
1853000	-9.846800e+02	-1.932937e+01	6.248230e+00	1.091129e+00	7.752141e-01
1854000	-9.793575e+02	1.151640e+01	3.622769e+00	1.031229e+00	1.108415e+00
1855000	-9.743960e+02	4.023318e+00	4.093922e+00	1.630382e+00	1.182640e+00
1856000	-9.707259e+02	-5.855037e+00	4.887568e+00	1.506646e+00	1.000000e+00
1857000	-9.665101e+02	-3.078315e+01	7.618603e+00	1.303364e+00	6.879078e-01
1858000	-9.816760e+02	-3.329369e+01	7.958194e+00	1.337827e+00	4.188627e-01
1859000	-9.811423e+02	-4.745099e+01	1.014320e+01	1.690972e+00	3.751534e-01
1860000	-9.813167e+02	-4.055805e+01	9.138439e+00	7.400655e-01	3.555842e-01
1861000	-9.757907e+02	-2.261915e+01	6.621311e+00	1.095870e+00	7.364842e-01
1862000	-9.693876e+02	-2.501562e+01	6.862993e+00	1.460557e+00	8.144222e-01
1863000	-9.756813e+02	-5.715445e+00	4.896010e+00	1.269569e+00	1.000000e+00
1864000	-9.712209e+02	-5.450309e+00	4.829037e+00	1.782446e+00	1.000000e+00
1865000	-9.770663e+02	-3.529075e+00	4.728891e+00	1.044782e+00	9.841098e-01
1866000	-9.763889e+02	-3.178781e+01	7.652289e+00	2.057584e+00	5.515044e-01
1867000	-9.762952e+02	-1.166533e+01	5.397499e+00	1.708460e+00	9.596777e-01
1868000	-9.852799e+02	-2.173742e+01	6.494747e+00	1.307579e+00	7.594347e-01
1869000	-9.724111e+02	-1.157746e+01	5.411174e+00	1.477519e+00	7.262974e-01
1870000	-9.821593e+02	-2.853176e+01	7.261639e+00	1.774967e+00	8.406372e-01
1871000	-9.878711e+02	6.186916e+00	4.023453e+00	4.461546e-01	6.588214e-01
1872000	-9.964454e+02	-2.205287e+01	6.438738e+00	2.113648e+00	1.000000e+00
1873000	-9.879940e+02	-2.252383e+00	4.593223e+00	1.411753e+00	9.620371e-01
1874000	-9.748178e+02	-1.438439e+01	5.709761e+00	1.246770e+00	9.447731e-01
1875000	-9.811331e+02	-1.257860e+01	5.494411e+00	1.615477e+00	8.330577e-01
1876000	-9.841812e+02	-8.430985e+00	5.139111e+00	1.247065e+00	8.879013e-01
1877000	-9.716824e+02	3.927036e+00	4.123887e+00	1.315271e+00	1.000000e+00
1878000	-9.785064e+02	2.101478e+01	3.095848e+00	3.874468e-01	7.160831e-01
1879000	-9.905364e+02	2.066418e+01	3.126978e+00	1.746430e-01	6.324560e-01
1880000	-9.813764e+02	3.997522e+01	2.219784e+00	1.431172e-01	7.368331e-01
1881000	-9.704082e+02	4.050434e+01	2.200552e+00	1.032280e-01	5.237715e-01
1882000	-9.902671e+02	2.811472e+01	2.742266e+00	1.143987e-01	5.545770e-01
1883000	-9.784996e+02	2.170394e+01	3.071092e+00	1.503821e-01	4.697520e-01
1884000	-9.757083e+02	1.323068e+01	3.571145e+00	1.258605e-01	4.610908e-01
1885000	-9.801296e+02	-4.433076e-02	4.520756e+00	1.015018e-01	3.244960e-01
1886000	-9.835710e+02	-8.808725e+00	5.276806e+00	1.303427e-01	2.976786e-01
1887000	-9.723793e+02	9.254209e+00	3.831836e+00	1.306140e-01	3.429302e-01
1888000	-9.745081e+02	6.358719e+00	4.033058e+00	1.398563e-01	3.082597e-01
1889000	-9.791093e+02	3.033792e+00	4.274177e+00	1.889373e-01	3.805068e-01
1890000	-9.695235e+02	2.665378e+00	4.303864e+00	1.667714e-01	4.169464e-01
1891000	-9.806897e+02	-4.483736e+00	4.873827e+00	2.943842e-01	4.108729e-01
1892000	-9.747224e+02	-9.831361e+00	5.359339e+00	2.756274e-01	3.546380e-01
1893000	-9.778841e+02	-1.169423e+01	5.544202e+00	2.209442e-01	3.586405e-01
1894000	-9.749530e+02	-1.875696e+01	6.281173e+00	2.209442e-01	2.691636e-01
1895000	-9.761894e+02	-6.393592e+00	5.052670e+00	1.682604e-01	2.958292e-01
1896000	-9.806514e+02	1.557859e+01	3.427146e+00	9.720630e-02	3.533122e-01
1897000	-9.832668e+02	1.478259e+01	3.475668e+00	1.010768e-01	3.533122e-01
1898000	-9.837200e+02	2.544311e+01	2.870277e+00	2.182615e-01	5.672748e-01
1899000	-9.901062e+02	3.868498e+01	2.268530e+00	2.120529e-01	8.102480e-01
1900000	-9.741815e+02	4.270880e+01	2.103363e+00	4.380355e-01	1.000000e+00
1901000	-9.758032e+02	-1.832090e+01	6.157683e+00	9.091812e-01	7.310196e-01
1902000	-9.839070e+02	-2.235285e+01	6.421763e+00	2.563167e+00	8.302915e-01
1903000	-9.763878e+02	-3.288374e+01	7.924227e+00	1.170813e+00	5.588437e-01
1904000	-9.742203e+02	-4.559102e+01	9.902187e+00	1.201762e+00	5.223067e-01
1905000	-9.703534e+02	-4.261132e+01	9.254498e+00	2.075006e+00	5.467131e-01
1906000	-9.775452e+02	-2.040956e+00	4.627952e+00	7.750365e-01	6.148345e-01
1907000	-9.757051e+02	-3.762884e+01	8.549679e+00	1.599102e+00	6.065628e-01
1908000	-9.698547e+02	-3.043577e+01	7.626627e+00	8.962353e-01	5.916019e-01
1909000	-9.732160e+02	-4.841994e+00	4.836816e+00	1.083214e+00	7.524129e-01
1910000	-9.731099e+02	-8.275173e+00	5.079204e+00	1.753877e+00	8.375563e-01
1911000	-9.753372e+02	-4.311173e-01	4.471506e+00	1.106630e+00	8.255363e-01
1912000	-9.703209e+02	2.081876e+00	4.152085e+00	2.776005e+00	9.412565e-01
1913000	-9.668279e+02	-1.725010e+01	5.994602e+00	1.357787e+00	6.363982e-01
1914000	-9.799133e+02	-1.088256e+01	5.424224e+00	6.464234e-01	6.974890e-01
1915000	-9.848708e+02	-1.752462e+01	5.886917e+00	2.658189e+00	8.238691e-01
1916000	-9.739473e+02	-7.313393e+00	5.041296e+00	1.215399e+00	1.000000e+00
1917000	-9.787149e+02	4.632677e+00	4.098983e+00	9.513250e-01	1.049918e+00
1918000	-9.887039e+02	-1.029969e+01	5.284950e+00	1.534141e+00	7.679373e-01
1919000	-9.792746e+02	-4.670647e+00	4.737711e+00	2.081127e+00	1.000000e+00
1920000	-9.906926e+02	-1.735306e+01	6.011075e+00	1.305429e+00	6.967635e-01
1921000	-9.800646e+02	-3.141949e+00	4.659563e+00	1.491661e+00	1.000000e+00
1922000	-9.832749e+02	4.192935e-01	4.338793e+00	1.956723e+00	1.000000e+00
1923000	-9.884511e+02	-7.686833e+00	5.090745e+00	1.037285e+00	9.793189e-01
1924000	-9.849415e+02	-7.704396e+00	4.841705e+00	3.888552e+00	1.000000e+00
1925000	-9.813146e+02	1.095572e-01	4.386519e+00	1.649053e+00	8.650405e-01
1926000	-9.743513e+02	-1.887378e+01	6.164964e+00	1.395162e+00	7.789192e-01
1927000	-9.711238e+02	-5.042875e+01	1.057769e+01	2.276428e+00	3.804086e-01
1928000	-9.671212e+02	-3.437950e+01	8.068316e+00	1.643041e+00	5.969057e-01
1929000	-9.749580e+02	-7.598729e+00	4.931603e+00	2.743662e+00	7.908509e-01
1930000	-9.765561e+02	-5.716715e+00	4.900308e+00	1.221275e+00	1.000000e+00
1931000	-9.759480e+02	1.881395e+00	4.309850e+00	8.723259e-01	9.692249e-01
1932000	-9.640430e+02	-2.922759e+00	4.529405e+00	2.872028e+00	1.000000e+00
1933000	-9.710346e+02	7.174173e+00	3.884016e+00	1.448002e+00	9.515842e-01
1934000	-9.749911e+02	-1.633545e+01	5.848283e+00	1.841603e+00	7.776857e-01
1935000	-9.735735e+02	-3.124324e+01	7.633898e+00	1.649611e+00	5.920261e-01
1936000	-9.797406e+02	-1.892027e+01	6.223763e+00	9.041930e-01	6.857744e-01
1937000	-9.729151e+02	-2.830423e+00	4.619622e+00	1.666225e+00	7.339167e-01
1938000	-9.699561e+02	-1.454497e+01	5.745466e+00	1.054682e+00	8.778484e-01
1939000	-9.748590e+02	-2.626053e+01	6.995853e+00	1.618444e+00	6.007334e-01
1940000	-9.692130e+02	3.156685e+00	4.123274e+00	2.094010e+00	9.697370e-01
1941000	-9.691081e+02	-1.002876e+01	5.298403e+00	1.119496e+00	8.680685e-01
1942000	-9.697613e+02	-3.179322e-02	4.404649e+00	1.557619e+00	9.099476e-01
1943000	-9.769451e+02	-1.483371e+01	5.739512e+00	1.402084e+00	8.712010e-01
1944000	-9.762606e+02	-2.680215e+01	7.074668e+00	1.524814e+00	6.118655e-01
1945000	-9.738201e+02	7.827709e+00	3.864496e+00	1.078569e+00	9.802987e-01
1946000	-9.800355e+02	3.530607e+00	4.186478e+00	8.618699e-01	8.748864e-01
1947000	-9.829195e+02	-2.514210e+01	6.885604e+00	1.400580e+00	6.406699e-01
1948000	-9.772562e+02	-2.600441e+01	6.941904e+00	1.801236e+00	6.870448e-01
1949000	-9.791577e+02	-3.816254e+01	8.484414e+00	2.568453e+00	6.065731e-01
1950000	-9.812093e+02	-2.598357e+01	6.989017e+00	1.396906e+00	5.993684e-01
1951000	-9.786469e+02	-4.505911e+01	9.667539e+00	2.036303e+00	6.191536e-01
1952000	-9.779664e+02	-5.647082e+01	1.162710e+01	2.916449e+00	4.013524e-01
1953000	-9.760523e+02	-3.821798e+01	8.769371e+00	7.454793e-01	3.829525e-01
1954000	-9.756050e+02	-4.096922e+01	8.949414e+00	2.340623e+00	5.578532e-01
1955000	-9.711940e+02	-3.045623e+00	4.643983e+00	1.584454e+00	1.000000e+00
1956000	-9.693198e+02	-1.115516e+01	5.368733e+00	1.500422e+00	9.284533e-01
1957000	-9.709215e+02	2.937244e+00	4.206945e+00	1.180081e+00	1.000000e+00
1958000	-9.720537e+02	1.431370e+01	3.440660e+00	1.140376e+00	1.000000e+00
1959000	-9.731857e+02	-3.232184e+00	4.680944e+00	1.323385e+00	1.044035e+00
1960000	-9.755590e+02	-4.199538e+01	9.281518e+00	1.293100e+00	5.436040e-01
1961000	-9.826657e+02	1.293226e+01	3.579586e+00	2.912211e-01	6.363481e-01
1962000	-9.802220e+02	-2.373144e+01	6.846381e+00	3.137489e-01	4.804122e-01
1963000	-9.794047e+02	6.010624e+00	4.051992e+00	2.237731e-01	4.769496e-01
1964000	-9.730662e+02	-1.803811e+00	4.637489e+00	4.216482e-01	4.913213e-01
1965000	-9.744194e+02	-4.398925e+01	9.393272e+00	2.605551e+00	4.642034e-01
1966000	-9.674937e+02	-2.081647e+01	6.402988e+00	1.192623e+00	6.014855e-01
1967000	-9.717844e+02	-4.631225e+01	9.947785e+00	1.661151e+00	3.372810e-01
1968000	-9.717124e+02	-3.284452e+01	7.982846e+00	7.130033e-01	4.627569e-01
1969000	-9.724372e+02	-6.216529e+01	1.310530e+01	1.761095e+00	4.574805e-01
1970000	-9.834941e+02	-6.408543e+01	1.361277e+01	1.502962e+00	3.328589e-01
1971000	-9.704345e+02	-6.644913e+01	1.400673e+01	2.229599e+00	3.205276e-01
1972000	-9.734408e+02	-6.917529e+01	1.461808e+01	2.502243e+00	3.643824e-01
1973000	-9.714107e+02	-7.993667e+01	1.805920e+01	1.081336e+00	2.735612e-01
1974000	-9.844587e+02	-8.036238e+01	1.820430e+01	1.044383e+00	3.111438e-01
1975000	-9.751810e+02	-1.067879e+02	2.858246e+01	1.168503e+00	1.309162e-01
1976000	-9.702599e+02	-4.652523e+01	1.004140e+01	1.340232e+00	3.604432e-01
1977000	-9.645462e+02	-6.983417e+01	1.481320e+01	2.399106e+00	3.344924e-01
1978000	-9.792261e+02	-8.107713e+01	1.849282e+01	8.497090e-01	2.100957e-01
1979000	-9.799905e+02	-7.962953e+01	1.768746e+01	1.976131e+00	2.858756e-01
1980000	-9.757809e+02	-8.506598e+01	1.843505e+01	5.019542e+00	2.388656e-01
1981000	-9.709811e+02	-1.029395e+02	2.687686e+01	9.361995e-01	1.940409e-01
1982000	-9.803958e+02	-8.209493e+01	1.904059e+01	1.780509e-01	9.364301e-02
1983000	-9.816647e+02	-6.506471e+01	1.418076e+01	1.362846e-01	1.159014e-01
1984000	-9.839881e+02	-5.442321e+01	1.177421e+01	1.500033e-01	1.577076e-01
1985000	-9.883554e+02	-4.557694e+01	1.009222e+01	1.041460e-01	1.598318e-01
1986000	-9.764205e+02	-4.263345e+01	9.577667e+00	1.426563e-01	1.453908e-01
1987000	-9.768562e+02	-5.838808e+01	1.262671e+01	1.150849e-01	1.191168e-01
1988000	-9.782169e+02	-5.242467e+01	1.136823e+01	1.570813e-01	1.123827e-01
1989000	-9.839546e+02	-2.292716e+01	6.763756e+00	1.976678e-01	2.523849e-01
1990000	-9.797277e+02	1.261701e+01	3.607231e+00	1.728828e-01	4.924952e-01
1991000	-9.702211e+02	2.343344e+01	2.977113e+00	1.706995e-01	4.822305e-01
1992000	-9.843490e+02	4.028547e+01	2.209281e+00	9.951605e-02	4.822305e-01
1993000	-9.817367e+02	4.002639e+01	2.219485e+00	9.951605e-02	5.702179e-01
1994000	-9.821275e+02	1.594859e+01	3.405819e+00	7.891979e-02	4.500867e-01
1995000	-9.757263e+02	1.430824e+01	3.497609e+00	2.208256e-01	4.529103e-01
1996000	-9.717763e+02	-3.708774e+01	8.564990e+00	9.562793e-01	4.207590e-01
1997000	-9.774202e+02	-2.536916e+01	6.994619e+00	7.370744e-01	5.606307e-01
[truncated: 28,003 more rows]
