# Supplementary material for: Revisiting a long‐overlooked skull: Implications for the distribution of Dinodontosaurus brevirostris (Kannemeyeriiformes) in the Brazilian Triassic
Source: Anat Rec (Hoboken). 2025 Sep 29;309(7):1749–65. doi: 10.1002/ar.70056 (PMC13251750; doi:10.1002/ar.70056)
Supplement: Supplementary file 2 — Data S2. Supporting Information. [file AR-309-1749-s002.zip › Supplementary Material/phylogenetic analyses/results/Bayesian/BI_reduced/infile.nex.run3.p]

[ID: 2761666094]
Gen	LnL	LnPr	TL	alpha	m{1}
0	-1.683153e+03	7.654370e+01	1.140000e+00	1.000000e+00	1.000000e+00
1000	-1.017226e+03	-9.313739e+00	5.211003e+00	1.344661e+00	8.888193e-01
2000	-9.784510e+02	-7.711536e+00	5.036724e+00	1.664813e+00	8.736975e-01
3000	-9.757108e+02	-3.414203e+01	7.901544e+00	2.591896e+00	7.540129e-01
4000	-9.735517e+02	-2.261989e+01	6.584187e+00	1.415185e+00	7.363097e-01
5000	-9.763838e+02	-1.539242e+01	5.651816e+00	2.831809e+00	7.696431e-01
6000	-9.847199e+02	-4.508499e+01	9.757452e+00	1.534769e+00	5.849524e-01
7000	-9.850305e+02	-2.588615e+01	6.962120e+00	1.518117e+00	7.647724e-01
8000	-9.792022e+02	-1.610532e+01	5.871179e+00	1.390376e+00	7.210554e-01
9000	-9.797658e+02	-3.769632e+01	8.622008e+00	1.187597e+00	5.402145e-01
10000	-9.797402e+02	-2.835610e+01	7.255781e+00	1.645086e+00	7.573469e-01
11000	-9.776584e+02	-3.084372e+01	7.663660e+00	1.029211e+00	5.396313e-01
12000	-9.791818e+02	-3.395385e+01	8.023030e+00	1.537126e+00	5.245991e-01
13000	-9.748899e+02	-1.024063e+01	5.285634e+00	1.467756e+00	8.209141e-01
14000	-9.756765e+02	-1.065506e+01	5.288727e+00	1.849116e+00	8.405101e-01
15000	-9.829225e+02	-3.037539e+01	7.556630e+00	1.359190e+00	7.647904e-01
16000	-9.868875e+02	-1.047891e+01	5.105140e+00	3.669797e+00	7.663688e-01
17000	-9.713125e+02	-3.263245e+00	4.675591e+00	1.419053e+00	8.713799e-01
18000	-9.720704e+02	-7.305434e+00	5.051447e+00	1.093786e+00	8.448058e-01
19000	-9.890438e+02	-1.925282e+01	6.038835e+00	2.944399e+00	9.271966e-01
20000	-9.628409e+02	9.427320e+00	3.690184e+00	2.081067e+00	8.805187e-01
21000	-9.751331e+02	-7.549756e+00	5.016691e+00	1.728215e+00	9.132089e-01
22000	-9.719481e+02	-3.958834e+00	4.758310e+00	1.124302e+00	9.694003e-01
23000	-9.819262e+02	-1.939443e+01	6.147834e+00	2.073337e+00	8.448218e-01
24000	-9.744451e+02	3.042118e+00	4.173018e+00	1.532044e+00	8.500786e-01
25000	-9.752872e+02	-1.074217e+01	5.415440e+00	5.976694e-01	6.315337e-01
26000	-9.790670e+02	-2.668551e+01	7.037617e+00	1.705927e+00	7.022190e-01
27000	-9.801760e+02	-2.454800e+01	6.517255e+00	3.922176e+00	8.196540e-01
28000	-9.780511e+02	-1.153865e+01	5.376974e+00	1.797189e+00	9.478825e-01
29000	-9.677716e+02	-1.215316e+01	5.454389e+00	1.603454e+00	9.262687e-01
30000	-9.758087e+02	5.867144e-01	4.339676e+00	1.777818e+00	9.590640e-01
31000	-9.710261e+02	-3.963810e+00	4.709486e+00	1.711728e+00	8.984870e-01
32000	-9.975036e+02	4.959847e-01	4.341250e+00	1.848078e+00	8.222235e-01
33000	-9.834279e+02	-1.581601e+01	5.801719e+00	1.774478e+00	8.086389e-01
34000	-9.921226e+02	5.545927e-01	4.370427e+00	1.411441e+00	8.189104e-01
35000	-9.701690e+02	2.843944e+00	4.248444e+00	7.195398e-01	8.716396e-01
36000	-9.715824e+02	1.709064e+01	3.301524e+00	6.889822e-01	9.194419e-01
37000	-9.750712e+02	7.093264e+00	3.929728e+00	8.691086e-01	1.000198e+00
38000	-9.876003e+02	1.468130e+01	3.443646e+00	7.238961e-01	9.810407e-01
39000	-9.710433e+02	-4.819104e+00	4.794187e+00	1.560333e+00	9.546908e-01
40000	-9.629364e+02	-5.700478e+00	4.916362e+00	1.020262e+00	8.969036e-01
41000	-9.701521e+02	-1.469465e+01	5.726341e+00	1.392996e+00	8.704285e-01
42000	-9.759542e+02	-8.680698e+00	5.048373e+00	2.503445e+00	8.209253e-01
43000	-9.786507e+02	-1.665730e+01	5.941091e+00	1.272474e+00	7.788528e-01
44000	-9.772563e+02	7.846575e+00	3.856666e+00	1.174059e+00	8.783087e-01
45000	-9.779376e+02	-3.316598e+00	4.671303e+00	1.524214e+00	1.000000e+00
46000	-9.715807e+02	-7.487980e+00	5.013618e+00	1.701063e+00	9.758999e-01
47000	-9.769288e+02	3.230575e+00	4.133582e+00	1.879257e+00	9.859917e-01
48000	-9.775332e+02	1.163123e+01	3.622097e+00	9.268671e-01	1.000000e+00
49000	-9.754495e+02	1.571021e+00	4.348695e+00	6.763468e-01	9.122032e-01
50000	-9.746428e+02	-2.537565e+00	4.676853e+00	6.781319e-01	8.725464e-01
51000	-9.809250e+02	-1.667101e+01	5.936228e+00	1.332529e+00	7.576236e-01
52000	-9.723293e+02	-1.456687e+01	5.767842e+00	8.566776e-01	6.992860e-01
53000	-9.718731e+02	-2.813568e+01	6.935971e+00	3.980985e+00	7.373465e-01
54000	-9.820000e+02	-1.884665e+01	6.151793e+00	1.489112e+00	6.254504e-01
55000	-9.736880e+02	-2.105355e+01	6.383552e+00	1.601892e+00	6.587844e-01
56000	-9.887073e+02	-3.639855e+01	8.421400e+00	1.228231e+00	5.525214e-01
57000	-9.757485e+02	-4.253835e+01	9.346757e+00	1.437300e+00	5.386077e-01
58000	-9.714016e+02	-2.530437e+01	6.935634e+00	1.152428e+00	5.480931e-01
59000	-9.823140e+02	-5.420686e+01	1.149999e+01	1.280780e+00	4.864184e-01
60000	-9.760442e+02	-4.294021e+01	9.398455e+00	1.525100e+00	5.319737e-01
61000	-9.846862e+02	-3.755951e+01	8.636178e+00	9.574086e-01	5.234359e-01
62000	-9.760954e+02	-4.079945e+01	9.077317e+00	1.363390e+00	4.475751e-01
63000	-9.738812e+02	-2.651198e+01	7.043910e+00	1.481718e+00	4.929136e-01
64000	-9.817942e+02	-3.202638e+01	7.816060e+00	1.093935e+00	5.364300e-01
65000	-9.774908e+02	-4.154087e+01	8.989951e+00	2.655144e+00	5.316039e-01
66000	-9.663461e+02	-4.192154e+01	9.128969e+00	2.162572e+00	5.205891e-01
67000	-9.730323e+02	-5.677665e+01	1.187470e+01	2.017506e+00	4.134128e-01
68000	-9.876138e+02	-3.820462e+01	8.744940e+00	8.907846e-01	4.025839e-01
69000	-9.695834e+02	-5.211108e+01	1.109579e+01	1.229101e+00	3.594368e-01
70000	-9.691834e+02	-4.926593e+01	1.057335e+01	1.137013e+00	3.727497e-01
71000	-9.707188e+02	-4.234669e+01	9.311764e+00	1.459198e+00	4.200996e-01
72000	-9.747665e+02	-5.068132e+01	1.080071e+01	1.338287e+00	4.153485e-01
73000	-9.770732e+02	-4.847537e+01	1.042912e+01	1.130042e+00	3.839959e-01
74000	-9.763092e+02	-5.097222e+01	1.078153e+01	1.730635e+00	3.879407e-01
75000	-9.846739e+02	-5.491172e+01	1.139973e+01	2.486001e+00	4.236844e-01
76000	-9.715159e+02	-3.574074e+01	8.352714e+00	1.035900e+00	4.213529e-01
77000	-9.768671e+02	-4.877550e+01	1.049192e+01	1.087709e+00	4.134030e-01
78000	-9.803930e+02	-5.536658e+01	1.169230e+01	1.492519e+00	3.553278e-01
79000	-9.793862e+02	-5.919509e+01	1.237431e+01	2.078064e+00	4.071666e-01
80000	-9.762440e+02	-5.423869e+01	1.145891e+01	1.517112e+00	3.759259e-01
81000	-9.778426e+02	-5.512040e+01	1.164120e+01	1.496721e+00	3.838872e-01
82000	-9.795191e+02	-4.250500e+01	9.433737e+00	8.765361e-01	3.516903e-01
83000	-9.856739e+02	-7.023042e+01	1.499878e+01	2.079561e+00	3.358511e-01
84000	-9.743483e+02	-6.295746e+01	1.322866e+01	2.016271e+00	3.183509e-01
85000	-9.831836e+02	-7.029768e+01	1.526596e+01	1.131336e+00	2.951285e-01
86000	-9.763169e+02	-7.410149e+01	1.593509e+01	2.465924e+00	2.586583e-01
87000	-9.851301e+02	-8.588537e+01	1.970547e+01	1.979902e+00	2.749210e-01
88000	-9.719543e+02	-7.145621e+01	1.541784e+01	1.720279e+00	2.923886e-01
89000	-9.745691e+02	-7.710890e+01	1.699641e+01	1.756405e+00	2.620368e-01
90000	-9.747583e+02	-7.658123e+01	1.701822e+01	1.154761e+00	2.483954e-01
91000	-9.814367e+02	-6.709733e+01	1.450947e+01	8.527759e-01	2.278152e-01
92000	-9.830768e+02	-6.196932e+01	1.329960e+01	7.215555e-01	2.633858e-01
93000	-9.772102e+02	-6.971686e+01	1.504450e+01	1.390981e+00	2.650881e-01
94000	-9.910001e+02	-6.396471e+01	1.327870e+01	2.807090e+00	2.686613e-01
95000	-9.812679e+02	-8.632590e+01	1.974168e+01	2.314006e+00	2.634203e-01
96000	-9.664948e+02	-8.049118e+01	1.811625e+01	1.453505e+00	2.348255e-01
97000	-9.656405e+02	-6.508016e+01	1.396965e+01	1.012781e+00	2.710814e-01
98000	-9.667796e+02	-8.016372e+01	1.814728e+01	1.027121e+00	2.492896e-01
99000	-9.728396e+02	-7.152520e+01	1.536024e+01	2.004629e+00	2.618537e-01
100000	-9.863246e+02	-5.618847e+01	1.180318e+01	1.774756e+00	3.171250e-01
101000	-9.693938e+02	-7.038762e+01	1.502443e+01	2.138528e+00	3.241851e-01
102000	-9.776198e+02	-5.414618e+01	1.153579e+01	1.042423e+00	4.111225e-01
103000	-9.769153e+02	-6.037189e+01	1.261907e+01	2.133546e+00	3.977910e-01
104000	-9.725507e+02	-3.043235e+01	7.613110e+00	9.934954e-01	3.894027e-01
105000	-9.629274e+02	-5.392138e+01	1.135356e+01	1.727564e+00	4.349455e-01
106000	-9.734099e+02	-4.358513e+01	8.995449e+00	4.664615e+00	4.693371e-01
107000	-9.710479e+02	-3.903639e+01	8.917799e+00	6.091344e-01	4.842727e-01
108000	-9.790090e+02	-5.511728e+01	1.171447e+01	1.134931e+00	3.953261e-01
109000	-9.667958e+02	-5.511757e+01	1.133327e+01	3.025957e+00	4.038384e-01
110000	-9.788694e+02	-5.909633e+01	1.244035e+01	1.674656e+00	3.803029e-01
111000	-9.758439e+02	-4.921045e+01	1.052697e+01	1.332334e+00	3.481748e-01
112000	-9.725476e+02	-6.722335e+01	1.431161e+01	1.767476e+00	3.329224e-01
113000	-9.798085e+02	-5.344654e+01	1.108588e+01	2.615604e+00	3.754786e-01
114000	-9.847602e+02	-5.724727e+01	1.180346e+01	2.832211e+00	3.739438e-01
115000	-9.685963e+02	-4.205144e+01	9.385358e+00	7.157403e-01	3.734940e-01
116000	-9.811484e+02	-6.151118e+00	5.032157e+00	1.556541e-01	3.371165e-01
117000	-9.751417e+02	9.304753e+00	3.827931e+00	1.375621e-01	3.627671e-01
118000	-9.756470e+02	6.843568e+00	3.997056e+00	1.607474e-01	3.864479e-01
119000	-9.787678e+02	2.436144e+00	4.321213e+00	1.689832e-01	3.340315e-01
120000	-9.706058e+02	-1.643690e+01	6.037804e+00	1.381416e-01	3.290327e-01
121000	-9.893186e+02	5.838292e+00	4.073052e+00	1.037017e-01	3.271461e-01
122000	-9.918990e+02	-1.358571e+01	5.741271e+00	1.367513e-01	2.965604e-01
123000	-9.921943e+02	-1.210399e+01	5.589581e+00	1.696653e-01	3.222132e-01
124000	-9.805128e+02	6.224948e+00	4.040904e+00	1.640076e-01	3.252932e-01
125000	-9.864713e+02	2.083682e+00	4.351429e+00	1.282108e-01	3.322288e-01
126000	-9.806204e+02	2.604094e+00	4.312177e+00	1.191679e-01	2.575802e-01
127000	-9.707687e+02	5.119559e+00	4.122384e+00	1.433092e-01	3.917638e-01
128000	-9.730568e+02	-8.375129e+00	5.217631e+00	3.342120e-01	3.838202e-01
129000	-9.975443e+02	-4.450227e+00	4.877258e+00	2.211233e-01	3.525100e-01
130000	-9.766515e+02	-1.086562e+00	4.603050e+00	1.252594e-01	2.952607e-01
131000	-9.824434e+02	-2.430634e+01	6.932937e+00	1.764482e-01	2.495251e-01
132000	-9.904595e+02	-6.841967e+00	5.092450e+00	1.734970e-01	2.889829e-01
133000	-9.883364e+02	3.329634e+00	4.259139e+00	9.197760e-02	2.841539e-01
134000	-9.820699e+02	-8.264279e+00	5.223150e+00	1.636063e-01	2.973463e-01
135000	-9.801752e+02	-1.010295e+01	5.399552e+00	1.245811e-01	2.671164e-01
136000	-9.866354e+02	-2.176311e+01	6.633425e+00	1.362538e-01	2.383098e-01
137000	-9.851064e+02	-3.184384e+01	7.911530e+00	2.219782e-01	2.149054e-01
138000	-9.732817e+02	-2.930400e+01	7.575113e+00	1.491424e-01	1.912614e-01
139000	-9.781729e+02	-3.236299e+01	7.992303e+00	1.642152e-01	2.249215e-01
140000	-9.839593e+02	-1.284725e+01	5.668153e+00	1.233627e-01	2.754509e-01
141000	-9.776577e+02	-4.480484e+01	9.914020e+00	3.475202e-01	2.569311e-01
142000	-9.708487e+02	-9.451622e+01	2.359089e+01	1.442123e-01	6.761116e-02
143000	-9.784025e+02	-7.439801e+01	1.638807e+01	1.147493e+00	2.688998e-01
144000	-9.697803e+02	-7.420524e+01	1.618138e+01	1.686153e+00	2.849881e-01
145000	-9.742669e+02	-6.085439e+01	1.293512e+01	1.199168e+00	2.819778e-01
146000	-9.803340e+02	-8.870128e+01	2.134778e+01	1.487036e-01	6.348944e-02
147000	-9.851853e+02	-7.153554e+01	1.548954e+01	1.532643e+00	2.218933e-01
148000	-9.730983e+02	-1.030157e+02	2.641843e+01	2.021631e+00	2.080269e-01
149000	-9.785394e+02	-1.135101e+02	3.151433e+01	2.129213e+00	1.713900e-01
150000	-9.862914e+02	-1.004749e+02	2.538229e+01	1.825019e+00	1.764128e-01
151000	-9.761500e+02	-1.124269e+02	3.122385e+01	1.593618e+00	1.711009e-01
152000	-9.741061e+02	-9.856202e+01	2.444224e+01	2.119561e+00	1.728576e-01
153000	-9.768292e+02	-8.802129e+01	2.061270e+01	1.504477e+00	1.906628e-01
154000	-9.829723e+02	-8.880446e+01	2.065847e+01	2.158869e+00	2.139659e-01
155000	-9.782587e+02	-7.576987e+01	1.673723e+01	1.303826e+00	2.473349e-01
156000	-9.876198e+02	-7.784291e+01	1.683746e+01	3.032512e+00	2.287170e-01
157000	-9.747960e+02	-5.955737e+01	1.260811e+01	1.368767e+00	3.161754e-01
158000	-9.773527e+02	-5.957455e+01	1.260551e+01	1.397798e+00	3.516097e-01
159000	-9.886892e+02	-4.716313e+01	1.018025e+01	1.195200e+00	3.506993e-01
160000	-9.785598e+02	-4.890600e+01	1.053944e+01	9.603813e-01	3.776720e-01
161000	-9.781839e+02	-5.055275e+01	1.082749e+01	1.068329e+00	4.944255e-01
162000	-9.793397e+02	-3.171272e+01	7.870729e+00	3.844846e-01	3.779188e-01
163000	-9.744690e+02	-6.290500e+01	1.314863e+01	2.311619e+00	4.117646e-01
164000	-9.737352e+02	-5.517341e+01	1.164847e+01	1.514071e+00	4.225242e-01
165000	-9.618569e+02	-4.050699e+01	9.045264e+00	1.272232e+00	3.836685e-01
166000	-9.676399e+02	-5.809660e+01	1.203354e+01	2.577443e+00	3.695316e-01
167000	-9.723236e+02	-5.143929e+01	1.096786e+01	1.219508e+00	3.892305e-01
168000	-9.727141e+02	-4.397690e+01	9.426164e+00	2.394163e+00	4.186694e-01
169000	-9.728265e+02	-4.508754e+01	9.742397e+00	1.625294e+00	4.498077e-01
170000	-9.903985e+02	-4.470036e+01	9.763189e+00	1.116651e+00	4.154313e-01
171000	-9.755838e+02	-2.509497e+01	6.952759e+00	8.032200e-01	4.715633e-01
172000	-9.820292e+02	-4.603846e+01	9.968351e+00	1.269650e+00	4.461732e-01
173000	-9.786331e+02	-3.591429e+01	8.263262e+00	1.821352e+00	5.230734e-01
174000	-9.784876e+02	-3.691973e+01	8.343820e+00	2.275443e+00	4.826743e-01
175000	-9.653070e+02	-4.927052e+01	1.015091e+01	3.467143e+00	5.169253e-01
176000	-9.658844e+02	-4.567859e+01	9.897182e+00	1.318147e+00	4.615457e-01
177000	-9.915255e+02	-3.904476e+01	8.892676e+00	7.780018e-01	4.788480e-01
178000	-9.737141e+02	-2.821785e+01	7.286446e+00	1.267596e+00	5.231170e-01
179000	-9.742928e+02	-4.532625e+01	9.765886e+00	1.726806e+00	4.676145e-01
180000	-9.850069e+02	-5.179608e+01	1.072165e+01	2.872339e+00	3.959636e-01
181000	-9.741220e+02	-7.415719e+01	1.616273e+01	1.704562e+00	3.444880e-01
182000	-9.657303e+02	-6.317222e+01	1.335978e+01	1.665596e+00	3.279985e-01
183000	-9.674339e+02	-6.408023e+01	1.369400e+01	1.156489e+00	2.764163e-01
184000	-9.711365e+02	-8.747597e+01	2.040255e+01	1.554047e+00	2.342823e-01
185000	-9.728204e+02	-7.112066e+01	1.509496e+01	2.602226e+00	2.584322e-01
186000	-9.751599e+02	-9.111383e+01	2.171747e+01	1.562811e+00	2.402351e-01
187000	-9.709276e+02	-7.125357e+01	1.547891e+01	1.290179e+00	2.777232e-01
188000	-9.821966e+02	-7.236013e+01	1.574505e+01	1.415441e+00	2.311428e-01
189000	-9.799832e+02	-7.081906e+01	1.539096e+01	1.183532e+00	1.999056e-01
190000	-9.768552e+02	-9.990284e+01	2.521890e+01	1.630975e+00	1.472110e-01
191000	-9.757920e+02	-1.016752e+02	2.615500e+01	1.268677e+00	1.477842e-01
192000	-9.662822e+02	-1.069197e+02	2.817851e+01	2.137821e+00	1.752213e-01
193000	-9.834035e+02	-1.068304e+02	2.834219e+01	1.707782e+00	1.438282e-01
194000	-9.679981e+02	-1.242611e+02	3.825292e+01	1.354797e+00	1.187322e-01
195000	-9.774122e+02	-1.195046e+02	3.501955e+01	1.867188e+00	1.257250e-01
196000	-9.816377e+02	-1.119381e+02	3.116688e+01	1.212758e+00	1.195513e-01
197000	-9.823505e+02	-1.160157e+02	3.358723e+01	8.600971e-01	1.055892e-01
198000	-9.781014e+02	-1.128062e+02	3.157471e+01	1.312010e+00	1.391151e-01
199000	-9.766579e+02	-1.005529e+02	2.566368e+01	1.257527e+00	1.411954e-01
200000	-9.889984e+02	-1.266672e+02	3.890854e+01	2.743657e+00	1.319063e-01
201000	-9.860447e+02	-1.145375e+02	3.191268e+01	2.413300e+00	1.315354e-01
202000	-9.731921e+02	-1.168861e+02	3.413485e+01	7.700953e-01	1.360863e-01
203000	-9.827405e+02	-9.723918e+01	2.424501e+01	1.270154e+00	1.588766e-01
204000	-9.881746e+02	-1.132327e+02	3.169525e+01	1.513116e+00	1.408752e-01
205000	-9.747598e+02	-9.720037e+01	2.439865e+01	8.622210e-01	1.442372e-01
206000	-9.828624e+02	-1.019913e+02	2.573063e+01	2.543307e+00	1.521832e-01
207000	-9.881620e+02	-1.285740e+02	4.096348e+01	1.562776e+00	1.191350e-01
208000	-9.688045e+02	-1.236135e+02	3.786739e+01	1.312965e+00	1.081786e-01
209000	-9.818286e+02	-5.422457e+01	1.172528e+01	1.895060e-01	1.109542e-01
210000	-9.775441e+02	-5.951372e+01	1.284831e+01	2.442779e-01	1.326939e-01
211000	-9.678464e+02	-8.703871e+01	2.061760e+01	5.081170e-01	1.442589e-01
212000	-9.745331e+02	-8.539353e+01	2.010268e+01	3.307825e-01	1.227888e-01
213000	-9.768592e+02	-8.885912e+01	2.134342e+01	3.184268e-01	1.285638e-01
214000	-9.708432e+02	-1.261227e+02	3.966244e+01	1.049086e+00	1.073849e-01
215000	-9.777545e+02	-1.106198e+02	3.035059e+01	1.462354e+00	1.639524e-01
216000	-9.756956e+02	-1.006363e+02	2.510630e+01	2.626278e+00	1.525252e-01
217000	-9.873050e+02	-9.226734e+01	2.242992e+01	8.374717e-01	1.354071e-01
218000	-9.763425e+02	-1.105122e+02	3.044567e+01	1.170057e+00	1.390447e-01
219000	-9.723136e+02	-1.167326e+02	3.387930e+01	1.062945e+00	1.289857e-01
220000	-9.766778e+02	-1.194342e+02	3.464962e+01	2.428424e+00	1.371028e-01
221000	-9.702834e+02	-1.075362e+02	2.887987e+01	1.307363e+00	1.320592e-01
222000	-9.736675e+02	-6.491918e+01	1.414745e+01	1.257974e-01	1.076230e-01
223000	-9.846252e+02	-6.538478e+01	1.425116e+01	1.719939e-01	1.114212e-01
224000	-9.786449e+02	-9.089888e+01	2.208563e+01	3.696800e-01	1.054479e-01
225000	-9.731055e+02	-1.153360e+02	3.245549e+01	2.213010e+00	1.639914e-01
226000	-9.698743e+02	-9.224752e+01	2.171725e+01	2.697079e+00	2.050355e-01
227000	-9.731976e+02	-9.850593e+01	2.490981e+01	9.555644e-01	1.383165e-01
228000	-9.768705e+02	-1.069215e+02	2.844944e+01	1.576652e+00	2.071075e-01
229000	-9.677164e+02	-8.796210e+01	2.055211e+01	1.616204e+00	1.764704e-01
230000	-9.774518e+02	-8.514866e+01	1.931062e+01	2.416190e+00	2.171528e-01
231000	-9.914160e+02	-1.262998e+02	3.818871e+01	3.494012e+00	1.134320e-01
232000	-9.707955e+02	-7.043255e+01	1.521374e+01	1.463304e+00	2.332196e-01
233000	-9.810504e+02	-6.220610e+01	1.340002e+01	5.270254e-01	2.404890e-01
234000	-9.848129e+02	-5.534903e+01	1.189760e+01	4.797100e-01	2.870392e-01
235000	-9.804585e+02	-4.608575e+01	1.012804e+01	4.109612e-01	2.521885e-01
236000	-9.732251e+02	-6.836879e+01	1.488861e+01	6.417950e-01	2.197870e-01
237000	-9.774866e+02	-9.572322e+01	2.359785e+01	1.333987e+00	1.792700e-01
238000	-9.730950e+02	-7.314689e+01	1.597779e+01	1.357207e+00	2.109911e-01
239000	-9.745350e+02	-6.215073e+01	1.331253e+01	8.472397e-01	2.238515e-01
240000	-9.795249e+02	-6.799081e+01	1.440689e+01	2.153849e+00	2.528761e-01
241000	-9.731484e+02	-8.451896e+01	1.934681e+01	1.678029e+00	2.552940e-01
242000	-9.818535e+02	-8.021166e+01	1.792991e+01	1.771625e+00	2.576338e-01
243000	-9.751702e+02	-7.428321e+01	1.621062e+01	1.660084e+00	2.808373e-01
244000	-9.768903e+02	-5.215127e+01	1.118977e+01	7.875866e-01	2.955715e-01
245000	-9.775295e+02	-6.023953e+01	1.273854e+01	1.461561e+00	3.354073e-01
246000	-9.720888e+02	-6.817406e+01	1.466824e+01	1.304185e+00	3.301659e-01
247000	-9.797609e+02	-7.321301e+01	1.607305e+01	1.080906e+00	3.274900e-01
248000	-9.801537e+02	-7.015209e+01	1.497062e+01	2.109302e+00	3.554151e-01
249000	-9.688406e+02	-6.122914e+01	1.286823e+01	1.870964e+00	4.028865e-01
250000	-9.665160e+02	-5.779760e+01	1.209601e+01	1.982258e+00	4.005170e-01
251000	-9.648228e+02	-2.233441e+01	6.626243e+00	7.689419e-01	4.795196e-01
252000	-9.818433e+02	-1.761750e+01	6.129106e+00	4.691367e-01	5.729067e-01
253000	-9.762935e+02	-2.857716e+01	7.425672e+00	5.530538e-01	5.505000e-01
254000	-9.780864e+02	-1.423873e+01	5.686844e+00	1.328624e+00	6.659621e-01
255000	-9.721921e+02	-5.913454e+00	4.907392e+00	1.336401e+00	7.124119e-01
256000	-9.782216e+02	-2.601371e+00	4.592951e+00	1.764079e+00	8.402843e-01
257000	-9.755314e+02	-1.057402e+01	5.217195e+00	2.537834e+00	8.802852e-01
258000	-9.740250e+02	-9.476737e+00	5.130446e+00	2.388181e+00	1.000000e+00
259000	-9.833384e+02	1.019186e+01	3.719560e+00	8.695583e-01	9.352567e-01
260000	-9.783980e+02	2.041573e+00	4.251637e+00	1.479511e+00	1.045567e+00
261000	-9.746699e+02	9.546093e+00	3.752178e+00	1.023120e+00	9.574407e-01
262000	-9.855067e+02	2.068031e+01	3.098412e+00	6.752920e-01	1.005847e+00
263000	-9.747241e+02	5.988127e+01	1.558419e+00	1.125578e-01	9.747300e-01
264000	-9.841544e+02	7.309120e+01	1.230679e+00	1.573163e-01	9.878219e-01
265000	-9.820025e+02	5.635729e+01	1.656099e+00	2.223596e-01	1.066051e+00
266000	-9.750362e+02	5.438211e+01	1.716487e+00	1.858529e-01	9.046300e-01
267000	-9.765029e+02	4.832892e+01	1.908656e+00	2.771380e-01	9.592342e-01
268000	-9.808988e+02	4.582909e+01	1.999295e+00	1.697651e-01	9.369400e-01
269000	-9.824658e+02	4.373457e+01	2.076781e+00	1.271633e-01	7.682674e-01
270000	-9.794699e+02	6.276190e+01	1.479486e+00	1.505093e-01	9.305226e-01
271000	-9.703804e+02	6.022867e+01	1.548554e+00	1.217454e-01	8.780347e-01
272000	-9.653755e+02	5.969434e+01	1.562890e+00	1.386061e-01	8.493420e-01
273000	-9.929549e+02	5.388376e+01	1.733201e+00	1.398863e-01	9.060445e-01
274000	-9.836134e+02	4.938901e+01	1.877701e+00	1.357957e-01	9.154020e-01
275000	-9.805379e+02	4.138618e+01	2.162391e+00	2.048293e-01	9.399525e-01
276000	-9.748902e+02	4.776016e+01	1.928664e+00	2.599150e-01	1.000000e+00
277000	-9.768872e+02	6.911352e+01	1.322116e+00	1.124762e-01	1.022383e+00
278000	-9.747972e+02	5.057083e+01	1.838954e+00	1.255250e-01	7.784426e-01
279000	-9.673457e+02	5.104133e+01	1.823767e+00	1.209335e-01	8.913351e-01
280000	-9.808940e+02	5.022036e+01	1.849163e+00	1.649557e-01	7.821767e-01
281000	-9.691527e+02	3.982279e+00	4.183492e+00	4.504616e-01	6.655844e-01
282000	-9.834098e+02	-1.729781e+00	4.575505e+00	1.107348e+00	8.315459e-01
283000	-9.825292e+02	3.824925e+01	2.283178e+00	2.858834e-01	8.953188e-01
284000	-9.719839e+02	-5.071366e+00	4.809472e+00	1.632814e+00	8.611542e-01
285000	-9.715127e+02	2.883644e+00	4.192032e+00	1.434033e+00	9.792263e-01
286000	-9.782902e+02	2.362440e+01	2.943194e+00	6.248209e-01	8.945285e-01
287000	-9.714744e+02	3.365583e+00	4.151908e+00	1.494698e+00	9.624957e-01
288000	-9.755092e+02	-1.003130e+01	5.218539e+00	1.980544e+00	9.751970e-01
289000	-9.805090e+02	-3.055504e-01	4.459158e+00	1.137151e+00	9.824715e-01
290000	-9.839131e+02	6.783867e+00	3.965871e+00	6.621976e-01	9.026960e-01
291000	-9.835896e+02	-1.471858e+01	5.679488e+00	1.881690e+00	8.793603e-01
292000	-9.795866e+02	-2.483887e+01	6.733283e+00	2.365302e+00	7.963691e-01
293000	-9.762744e+02	-2.898581e+01	7.343693e+00	1.591578e+00	7.220846e-01
294000	-9.709611e+02	-2.518685e+01	6.895390e+00	1.364819e+00	6.996367e-01
295000	-9.826982e+02	1.700114e+00	4.269527e+00	1.584047e+00	9.549941e-01
296000	-9.785764e+02	-1.985329e+01	6.111276e+00	2.869850e+00	8.609338e-01
297000	-9.754759e+02	-2.098983e+01	6.404989e+00	1.348289e+00	7.456157e-01
298000	-9.743713e+02	-3.104643e+01	7.389326e+00	3.300727e+00	5.827883e-01
299000	-9.789492e+02	-2.053643e+01	6.317404e+00	1.674698e+00	6.524888e-01
300000	-9.764462e+02	-5.079481e+01	1.060234e+01	2.509659e+00	5.945552e-01
301000	-9.764071e+02	-2.457857e+01	6.786274e+00	1.660708e+00	5.658921e-01
302000	-9.757233e+02	-3.649816e+01	8.394130e+00	1.512195e+00	4.617524e-01
303000	-9.828900e+02	-6.005614e+01	1.263931e+01	1.726038e+00	4.203819e-01
304000	-9.713239e+02	-5.418492e+01	1.138798e+01	1.818142e+00	3.751441e-01
305000	-9.742354e+02	-4.572689e+01	9.735799e+00	2.303249e+00	4.380094e-01
306000	-9.801402e+02	-3.414521e+01	8.075850e+00	1.355727e+00	4.558582e-01
307000	-9.712991e+02	-2.985604e+01	7.513659e+00	1.163494e+00	5.637749e-01
308000	-9.625820e+02	-4.525105e+01	9.498356e+00	3.233848e+00	4.684518e-01
309000	-9.764223e+02	-4.570380e+01	9.791506e+00	1.955070e+00	5.586150e-01
310000	-9.857583e+02	-4.208226e+01	9.171072e+00	2.061397e+00	5.636716e-01
311000	-9.800061e+02	-4.150254e+01	9.036988e+00	2.319870e+00	5.296634e-01
312000	-9.867857e+02	-3.777779e+01	8.315009e+00	3.330077e+00	5.476274e-01
313000	-9.676834e+02	-4.400472e+01	9.490483e+00	2.034741e+00	5.331207e-01
314000	-9.757661e+02	-3.120953e+01	7.615461e+00	1.753152e+00	5.310170e-01
315000	-9.773822e+02	-4.132102e+01	9.038551e+00	2.128508e+00	4.954418e-01
316000	-9.785596e+02	-5.894123e+01	1.228006e+01	2.261815e+00	3.569990e-01
317000	-9.808569e+02	-5.596237e+01	1.170814e+01	2.010936e+00	4.271916e-01
318000	-9.712384e+02	-3.566144e+01	8.342098e+00	1.028883e+00	4.834752e-01
319000	-9.729114e+02	-4.077682e+01	8.954282e+00	2.117291e+00	4.611943e-01
320000	-9.805228e+02	-5.209238e+01	1.106576e+01	1.365149e+00	4.567010e-01
321000	-9.835071e+02	-3.507076e+01	8.220665e+00	1.271515e+00	4.747502e-01
322000	-9.729848e+02	-3.670609e+01	8.210465e+00	2.977382e+00	5.756566e-01
323000	-9.711667e+02	-3.864381e+01	8.773939e+00	1.141693e+00	4.769215e-01
324000	-9.682448e+02	-3.925145e+01	8.965695e+00	5.194431e-01	4.103874e-01
325000	-9.763151e+02	-4.312357e+01	9.515097e+00	1.006071e+00	4.112828e-01
326000	-9.709833e+02	-3.610764e+01	8.458898e+00	6.847747e-01	4.446594e-01
327000	-9.827322e+02	1.345059e+01	3.548693e+00	2.613764e-01	4.741641e-01
328000	-9.785617e+02	1.057739e+01	3.738641e+00	1.955779e-01	4.518282e-01
329000	-9.751674e+02	9.218044e+00	3.835737e+00	1.094127e-01	3.505109e-01
330000	-9.655866e+02	-3.205930e+00	4.774492e+00	1.796530e-01	3.238889e-01
331000	-9.736753e+02	-4.115374e+00	4.850625e+00	1.955696e-01	3.370255e-01
332000	-9.851480e+02	-2.637550e+01	7.178926e+00	2.684964e-01	3.012446e-01
333000	-9.736971e+02	-6.845383e+00	5.095225e+00	1.461207e-01	3.469994e-01
334000	-9.754256e+02	-1.430149e+01	5.815732e+00	1.234658e-01	2.441253e-01
335000	-9.771860e+02	-3.054962e+01	7.736085e+00	2.011306e-01	2.678401e-01
336000	-9.884837e+02	-2.685635e+01	7.261566e+00	1.001225e-01	2.228362e-01
337000	-9.732245e+02	-2.599155e+01	7.147346e+00	1.345956e-01	2.183006e-01
338000	-9.897205e+02	-2.625950e+01	7.177192e+00	1.661959e-01	2.519950e-01
339000	-9.738460e+02	-2.778075e+00	4.743742e+00	1.167115e-01	2.691766e-01
340000	-9.845258e+02	-4.833490e+00	4.909189e+00	2.357607e-01	3.214811e-01
341000	-9.704997e+02	-4.115831e+01	9.284900e+00	4.352846e-01	2.778449e-01
342000	-9.738886e+02	-7.392878e+01	1.628752e+01	1.032940e+00	2.151473e-01
343000	-9.731765e+02	-8.524303e+01	1.964857e+01	1.505197e+00	2.368610e-01
344000	-9.672599e+02	-1.017832e+02	2.629265e+01	1.069022e+00	1.771462e-01
345000	-9.712577e+02	-1.079299e+02	2.884415e+01	1.773959e+00	1.399259e-01
346000	-9.722567e+02	-1.048958e+02	2.796846e+01	5.539212e-01	1.176794e-01
347000	-9.731501e+02	-1.178187e+02	3.416678e+01	1.647062e+00	1.455080e-01
348000	-9.706866e+02	-1.056244e+02	2.793256e+01	1.357969e+00	1.597447e-01
349000	-9.684540e+02	-9.160480e+01	2.178060e+01	1.884929e+00	1.944231e-01
350000	-9.732046e+02	-9.385274e+01	2.283978e+01	1.367825e+00	2.048545e-01
351000	-9.707767e+02	-9.736292e+01	2.448329e+01	8.223865e-01	1.116696e-01
352000	-9.716239e+02	-9.459688e+01	2.319305e+01	1.217107e+00	1.586519e-01
353000	-9.766988e+02	-9.820407e+01	2.409179e+01	2.605392e+00	1.946135e-01
354000	-9.796876e+02	-6.784135e+01	1.457120e+01	1.352864e+00	2.649133e-01
355000	-9.729088e+02	-7.366473e+01	1.605674e+01	1.591148e+00	2.708509e-01
356000	-9.661875e+02	-7.125093e+01	1.531632e+01	1.895132e+00	2.982487e-01
357000	-9.704794e+02	-1.042700e+02	2.738401e+01	1.169151e+00	1.447807e-01
358000	-9.800572e+02	-7.483736e+01	1.604403e+01	2.809365e+00	2.539347e-01
359000	-9.914188e+02	-8.433916e+01	1.915995e+01	2.060391e+00	2.374691e-01
360000	-9.889980e+02	-8.684321e+01	2.038128e+01	9.818213e-01	2.152217e-01
361000	-9.841127e+02	-9.238064e+01	2.242036e+01	9.755927e-01	1.644129e-01
362000	-9.828295e+02	-8.757933e+01	2.041060e+01	1.634493e+00	1.714897e-01
363000	-9.838522e+02	-9.329651e+01	2.274748e+01	1.047589e+00	1.719086e-01
364000	-9.779072e+02	-1.192800e+02	3.521856e+01	1.305289e+00	1.480788e-01
365000	-9.755635e+02	-8.397282e+01	1.957313e+01	4.579513e-01	1.653518e-01
366000	-9.697207e+02	-9.149867e+01	2.187402e+01	1.529780e+00	1.623699e-01
367000	-9.779951e+02	-1.026619e+02	2.634804e+01	1.824336e+00	1.547417e-01
368000	-9.819797e+02	-7.413727e+01	1.658478e+01	1.988837e-01	1.181629e-01
369000	-9.738660e+02	-1.267853e+02	4.013901e+01	9.951306e-01	1.106789e-01
370000	-9.797859e+02	-8.709576e+01	2.077131e+01	1.338321e-01	6.690537e-02
371000	-9.781985e+02	-8.864633e+01	2.133131e+01	1.386188e-01	7.445808e-02
372000	-9.836181e+02	-9.480221e+01	2.371935e+01	1.132540e-01	7.023885e-02
373000	-9.797487e+02	-9.457711e+01	2.361621e+01	1.425097e-01	7.213298e-02
374000	-9.841197e+02	-9.966710e+01	2.483039e+01	2.303503e+00	1.986316e-01
375000	-9.779218e+02	-9.363258e+01	2.301651e+01	6.983489e-01	1.898701e-01
376000	-9.754071e+02	-6.902620e+01	1.511135e+01	4.453703e-01	1.682224e-01
377000	-9.790030e+02	-5.029592e+01	1.088970e+01	4.844362e-01	2.546026e-01
378000	-9.873226e+02	-2.515272e+01	7.039229e+00	1.601589e-01	2.607933e-01
379000	-9.778276e+02	-4.858005e+01	1.058757e+01	3.744336e-01	2.410193e-01
380000	-9.866064e+02	-1.385237e+01	5.769543e+00	1.254937e-01	2.397694e-01
381000	-9.735524e+02	-2.424549e+00	4.714533e+00	1.119880e-01	2.699654e-01
382000	-9.692624e+02	-2.306910e+01	6.786299e+00	1.510313e-01	2.631191e-01
383000	-9.823224e+02	-1.908809e+01	6.331925e+00	9.633602e-02	2.238872e-01
384000	-9.790412e+02	-1.347611e+01	5.728666e+00	1.514866e-01	2.326972e-01
385000	-9.773471e+02	-3.579898e+01	8.497568e+00	1.168192e-01	2.059312e-01
386000	-9.806267e+02	-3.826345e+01	8.868635e+00	1.506998e-01	2.075403e-01
387000	-9.725564e+02	-7.246276e+01	1.604754e+01	4.221732e-01	1.574441e-01
388000	-9.772286e+02	-1.106043e+02	3.078794e+01	6.018851e-01	1.505681e-01
389000	-9.732391e+02	-1.036435e+02	2.700511e+01	1.360832e+00	1.551016e-01
390000	-9.781058e+02	-9.171701e+01	2.183792e+01	1.844208e+00	1.756728e-01
391000	-9.854199e+02	-1.020170e+02	2.618284e+01	1.548199e+00	1.744131e-01
392000	-9.721641e+02	-1.067308e+02	2.831748e+01	1.659483e+00	1.610232e-01
393000	-9.899896e+02	-9.357940e+01	2.290095e+01	9.385945e-01	1.837087e-01
394000	-9.752403e+02	-1.090460e+02	2.934557e+01	1.874774e+00	1.818133e-01
395000	-9.788910e+02	-9.223716e+01	2.167931e+01	2.788440e+00	1.750690e-01
396000	-9.832015e+02	-7.995553e+01	1.820354e+01	6.399730e-01	2.053624e-01
397000	-9.776258e+02	-1.046617e+02	2.779837e+01	6.784610e-01	1.367341e-01
398000	-9.738592e+02	-8.592394e+01	2.031306e+01	2.571184e-01	1.301194e-01
399000	-9.679082e+02	-1.024245e+02	2.674776e+01	7.037597e-01	1.292616e-01
400000	-9.808223e+02	-1.297063e+02	4.206258e+01	1.102419e+00	1.302487e-01
401000	-9.802467e+02	-9.268555e+01	2.274997e+01	4.302462e-01	1.209758e-01
402000	-9.755424e+02	-1.583744e+02	6.746560e+01	7.725329e-01	5.125177e-02
403000	-9.751040e+02	-1.318303e+02	4.297440e+01	1.934254e+00	1.031223e-01
404000	-9.660792e+02	-1.176503e+02	3.491758e+01	1.863324e-01	4.471087e-02
405000	-9.719197e+02	-1.332588e+02	4.532135e+01	1.503323e-01	3.553549e-02
406000	-9.756823e+02	-1.167415e+02	3.327007e+01	2.148949e+00	1.293467e-01
407000	-9.829002e+02	-1.059016e+02	2.778210e+01	1.952698e+00	1.229059e-01
408000	-9.811100e+02	-1.290380e+02	4.134960e+01	1.462804e+00	1.109473e-01
409000	-9.728986e+02	-1.266021e+02	3.987438e+01	1.208867e+00	9.333036e-02
410000	-9.701471e+02	-1.135109e+02	3.235412e+01	5.732642e-01	8.797908e-02
411000	-9.728284e+02	-1.401243e+02	4.840354e+01	3.023179e+00	8.767992e-02
412000	-9.736620e+02	-1.411773e+02	5.139325e+01	4.208810e-01	5.453771e-02
413000	-9.954305e+02	-1.012299e+02	2.624656e+01	6.185812e-01	1.146716e-01
414000	-9.832776e+02	-9.097663e+01	2.197127e+01	7.495908e-01	1.283928e-01
415000	-9.732095e+02	-8.960723e+01	2.160828e+01	3.493977e-01	1.068157e-01
416000	-9.707040e+02	-6.639662e+01	1.450771e+01	1.590513e-01	1.106685e-01
417000	-9.741746e+02	-8.904265e+01	2.137803e+01	4.077656e-01	1.216268e-01
418000	-9.841328e+02	-6.464648e+01	1.405201e+01	2.416791e-01	1.156549e-01
419000	-9.753032e+02	-5.180386e+01	1.124967e+01	1.352028e-01	1.192105e-01
420000	-9.826508e+02	-7.848425e+01	1.782298e+01	3.898505e-01	1.234698e-01
421000	-9.750274e+02	-9.655091e+01	2.440016e+01	2.091439e-01	7.493678e-02
422000	-9.736608e+02	-9.521793e+01	2.386398e+01	1.740817e-01	7.368826e-02
423000	-9.713475e+02	-8.459177e+01	1.990163e+01	1.119821e-01	7.383383e-02
424000	-9.814516e+02	-7.379130e+01	1.650368e+01	1.355382e-01	8.158154e-02
425000	-9.785281e+02	-7.923728e+01	1.811747e+01	1.957145e-01	8.318309e-02
426000	-9.681025e+02	-8.462496e+01	1.987925e+01	2.104213e-01	8.108132e-02
427000	-9.756948e+02	-5.450918e+01	1.179544e+01	1.330028e-01	1.063145e-01
428000	-9.905781e+02	-6.819197e+01	1.496963e+01	1.529641e-01	1.054237e-01
429000	-9.928542e+02	-1.137020e+02	3.268549e+01	1.606273e-01	5.132078e-02
430000	-9.707393e+02	-1.023247e+02	2.692806e+01	2.096591e-01	6.059079e-02
431000	-9.765208e+02	-1.163256e+02	3.393023e+01	5.667112e-01	7.279571e-02
432000	-9.783862e+02	-1.323739e+02	4.373815e+01	1.414996e+00	8.179777e-02
433000	-9.780432e+02	-1.312576e+02	4.198228e+01	2.768795e+00	1.085630e-01
434000	-9.757732e+02	-9.556883e+01	2.383514e+01	5.955752e-01	1.071365e-01
435000	-9.802939e+02	-6.966274e+01	1.535186e+01	1.735834e-01	1.202174e-01
436000	-9.775379e+02	-4.007510e+01	9.158440e+00	1.326895e-01	1.198351e-01
437000	-9.690967e+02	-5.279284e+01	1.144833e+01	1.240362e-01	1.250502e-01
438000	-9.754895e+02	-3.612373e+01	8.544563e+00	1.280202e-01	1.517155e-01
439000	-9.745999e+02	-7.236990e+01	1.607233e+01	2.403914e-01	1.235398e-01
440000	-9.813303e+02	-5.406553e+01	1.170020e+01	1.528335e-01	1.329538e-01
441000	-9.810749e+02	-4.316175e+01	9.671156e+00	1.176305e-01	1.528805e-01
442000	-9.750810e+02	-6.026617e+01	1.304438e+01	1.289733e-01	1.200414e-01
443000	-9.704230e+02	-5.985119e+01	1.294779e+01	1.398987e-01	1.048827e-01
444000	-9.698038e+02	-7.776740e+01	1.766380e+01	1.913121e-01	9.753489e-02
445000	-9.817024e+02	-5.033674e+01	1.097345e+01	8.784747e-02	1.067282e-01
446000	-9.929282e+02	-4.676600e+01	1.029980e+01	1.323104e-01	1.372159e-01
447000	-9.843051e+02	-4.549513e+01	1.007050e+01	1.451907e-01	1.371038e-01
448000	-9.762409e+02	-6.094535e+01	1.319077e+01	1.685627e-01	1.316724e-01
449000	-9.716430e+02	-3.789821e+01	8.814823e+00	1.316628e-01	1.544503e-01
450000	-9.786959e+02	-5.919170e+01	1.280118e+01	1.327528e-01	1.314146e-01
451000	-9.690972e+02	-5.715482e+01	1.234896e+01	1.551768e-01	1.475402e-01
452000	-9.789955e+02	-4.880431e+01	1.067649e+01	1.214658e-01	1.467378e-01
453000	-9.871350e+02	-6.044107e+01	1.306932e+01	1.944238e-01	1.591169e-01
454000	-9.759185e+02	-3.120366e+01	7.826883e+00	1.926448e-01	2.144067e-01
455000	-9.828939e+02	-9.777926e+01	2.466658e+01	8.027179e-01	1.636625e-01
456000	-9.788957e+02	-1.098400e+02	3.009243e+01	1.186743e+00	1.479613e-01
457000	-9.780935e+02	-8.609371e+01	2.024310e+01	6.270917e-01	1.513617e-01
458000	-9.843506e+02	-1.059861e+02	2.799120e+01	1.596373e+00	1.382253e-01
459000	-9.801491e+02	-1.115908e+02	3.111043e+01	9.726396e-01	1.282250e-01
460000	-9.704163e+02	-1.234403e+02	3.801220e+01	9.115846e-01	1.180467e-01
461000	-9.738824e+02	-8.698221e+01	2.048557e+01	8.245656e-01	1.421203e-01
462000	-9.721985e+02	-1.063721e+02	2.806122e+01	1.835461e+00	1.645535e-01
463000	-9.682473e+02	-1.110252e+02	3.124076e+01	1.598696e-01	4.532027e-02
464000	-9.741896e+02	-7.438459e+01	1.596656e+01	2.635415e+00	2.387545e-01
465000	-9.747103e+02	-6.824508e+01	1.481216e+01	8.140431e-01	2.615396e-01
466000	-9.775326e+02	-5.575257e+01	1.175810e+01	1.557677e+00	3.104691e-01
467000	-9.795169e+02	-5.476358e+01	1.171017e+01	8.022075e-01	3.463598e-01
468000	-9.771254e+02	-7.540926e+01	1.654612e+01	1.605448e+00	3.164632e-01
469000	-9.794939e+02	-6.386927e+01	1.265094e+01	5.486481e+00	3.746932e-01
470000	-9.817856e+02	-3.499848e+01	8.155708e+00	1.649977e+00	5.062272e-01
471000	-9.829921e+02	-3.450406e+00	4.761561e+00	5.772964e-01	7.463907e-01
472000	-9.640780e+02	-3.356540e+01	7.990400e+00	1.380153e+00	5.540491e-01
473000	-9.686995e+02	-2.986749e+01	7.465233e+00	1.541874e+00	5.268395e-01
474000	-9.694479e+02	-3.772492e+01	8.338779e+00	3.114982e+00	5.576310e-01
475000	-9.660801e+02	-3.656190e+01	8.346643e+00	1.898386e+00	5.456006e-01
476000	-9.810539e+02	-2.780468e+01	7.225024e+00	1.334621e+00	6.644722e-01
477000	-9.869473e+02	-2.804904e+01	7.163224e+00	2.066232e+00	6.130661e-01
478000	-9.664040e+02	-3.850859e+01	8.551620e+00	2.465945e+00	6.050011e-01
479000	-9.812140e+02	-4.022227e+01	9.009653e+00	1.211979e+00	3.991372e-01
480000	-9.753173e+02	-3.361817e+01	8.019336e+00	1.227607e+00	4.811921e-01
481000	-9.740428e+02	-5.450623e+00	4.940171e+00	4.974929e-01	6.360864e-01
482000	-9.699000e+02	-2.863115e+01	7.361291e+00	1.101123e+00	4.963185e-01
483000	-9.757862e+02	-4.102064e+01	9.087053e+00	1.523579e+00	4.316597e-01
484000	-9.754711e+02	-4.402703e+01	9.568663e+00	1.589802e+00	4.634519e-01
485000	-9.749753e+02	-3.463516e+01	8.201164e+00	9.708550e-01	5.183311e-01
486000	-9.822637e+02	-2.813711e+01	7.162761e+00	2.157961e+00	7.251498e-01
487000	-9.763809e+02	3.436291e+00	4.167967e+00	1.206203e+00	1.000000e+00
488000	-9.817153e+02	8.389318e+00	3.830926e+00	1.008900e+00	1.088987e+00
489000	-9.732481e+02	-2.214092e+01	6.587273e+00	9.096613e-01	7.857284e-01
490000	-9.730510e+02	-2.923040e+01	7.184253e+00	3.081328e+00	6.405058e-01
491000	-9.689460e+02	-5.291448e+00	4.929596e+00	4.593744e-01	6.380434e-01
492000	-9.872625e+02	-2.766173e+01	7.297855e+00	6.227146e-01	4.300883e-01
493000	-9.832745e+02	-5.017995e+01	1.073585e+01	1.180687e+00	4.583097e-01
494000	-9.835027e+02	-3.959025e+01	8.945189e+00	9.885258e-01	3.562826e-01
495000	-9.752096e+02	-4.884798e+01	1.039929e+01	1.666033e+00	4.314984e-01
496000	-9.723084e+02	-6.236879e+01	1.302706e+01	2.307760e+00	3.810538e-01
497000	-9.710551e+02	-7.237499e+01	1.570035e+01	1.593975e+00	2.936731e-01
498000	-9.798691e+02	-5.298825e+01	1.108001e+01	2.187553e+00	3.190438e-01
499000	-9.782598e+02	-5.226963e+01	1.117521e+01	9.803231e-01	3.264807e-01
500000	-9.738045e+02	-6.882476e+01	1.483364e+01	1.310424e+00	2.884754e-01
501000	-9.752633e+02	-7.210708e+01	1.560907e+01	1.661728e+00	2.834915e-01
502000	-9.826856e+02	-6.851486e+01	1.491275e+01	6.947600e-01	2.467784e-01
503000	-9.735618e+02	-1.115122e+02	3.009939e+01	2.845254e+00	1.892231e-01
504000	-9.837363e+02	-8.708824e+01	2.031722e+01	1.409549e+00	2.132157e-01
505000	-9.819788e+02	-9.112996e+01	2.117112e+01	3.060397e+00	2.617163e-01
506000	-9.663482e+02	-6.978989e+01	1.480152e+01	2.400130e+00	2.933126e-01
507000	-9.784593e+02	-7.127214e+01	1.527419e+01	2.074788e+00	3.161238e-01
508000	-9.835843e+02	-6.793153e+01	1.469292e+01	9.650529e-01	2.544380e-01
509000	-9.756668e+02	-6.337326e+01	1.357195e+01	9.630499e-01	2.534537e-01
510000	-9.728813e+02	-5.736655e+01	1.236603e+01	2.878485e-01	2.054262e-01
511000	-9.789739e+02	-9.863072e+01	2.472717e+01	1.510738e+00	1.787590e-01
512000	-9.909445e+02	-8.922958e+01	2.114378e+01	1.235104e+00	1.987588e-01
513000	-9.758570e+02	-9.130080e+01	2.154402e+01	2.216181e+00	2.261171e-01
514000	-9.801853e+02	-7.062451e+01	1.520323e+01	1.695030e+00	2.745731e-01
515000	-9.830608e+02	-5.927171e+01	1.252728e+01	1.451383e+00	3.323173e-01
516000	-9.753483e+02	-6.713072e+01	1.429303e+01	1.749483e+00	2.934797e-01
517000	-9.798675e+02	-8.352612e+01	1.880244e+01	2.337893e+00	2.592091e-01
518000	-9.802624e+02	-7.903641e+01	1.759698e+01	1.679272e+00	2.623805e-01
519000	-9.767154e+02	-9.182858e+01	2.164106e+01	2.482581e+00	2.221123e-01
520000	-9.758882e+02	-6.952854e+01	1.487722e+01	1.845542e+00	3.529684e-01
521000	-9.853655e+02	-5.883774e+01	1.263006e+01	5.495752e-01	3.099713e-01
522000	-9.820039e+02	-7.612442e+01	1.665243e+01	1.951311e+00	2.860670e-01
523000	-9.802125e+02	-9.364508e+01	2.250233e+01	2.027480e+00	2.467128e-01
524000	-9.658896e+02	-7.145736e+01	1.539079e+01	1.822503e+00	2.850109e-01
525000	-9.820267e+02	-9.178049e+01	2.184965e+01	1.876459e+00	2.061507e-01
526000	-9.862149e+02	-9.726039e+01	2.434822e+01	1.043166e+00	2.053158e-01
527000	-9.768227e+02	-8.618541e+01	1.990237e+01	1.703474e+00	2.210815e-01
528000	-9.747961e+02	-1.016768e+02	2.580704e+01	2.055095e+00	1.717588e-01
529000	-9.748078e+02	-7.494886e+01	1.634180e+01	1.861278e+00	2.222107e-01
530000	-9.684432e+02	-9.713803e+01	2.413306e+01	1.439374e+00	1.490201e-01
531000	-9.711815e+02	-8.885325e+01	2.109210e+01	1.001002e+00	1.565044e-01
532000	-9.834428e+02	-1.093217e+02	2.899840e+01	2.851624e+00	1.385530e-01
533000	-9.858378e+02	-1.183762e+02	3.326041e+01	3.800833e+00	1.302161e-01
534000	-9.877147e+02	-1.131634e+02	3.086055e+01	3.021778e+00	1.646550e-01
535000	-9.827855e+02	-9.832395e+01	2.411425e+01	2.670850e+00	1.582781e-01
536000	-9.826051e+02	-1.161244e+02	3.324558e+01	1.575496e+00	1.023486e-01
537000	-9.832979e+02	-8.990810e+01	2.168580e+01	4.419694e-01	1.054017e-01
538000	-9.839177e+02	-1.113116e+02	3.123742e+01	4.525773e-01	1.188071e-01
539000	-9.725334e+02	-1.285406e+02	4.007020e+01	2.853439e+00	1.215576e-01
540000	-9.783272e+02	-1.115345e+02	3.129398e+01	5.685484e-01	9.213430e-02
541000	-9.830003e+02	-1.019732e+02	2.676352e+01	2.178511e-01	7.559200e-02
542000	-9.751500e+02	-7.745434e+01	1.755872e+01	2.229100e-01	9.868314e-02
543000	-9.723866e+02	-9.882466e+01	2.531555e+01	3.289348e-01	1.009470e-01
544000	-9.773541e+02	-4.902096e+01	1.070679e+01	1.764054e-01	1.260548e-01
545000	-9.885379e+02	-6.674907e+01	1.452881e+01	4.279703e-01	1.638265e-01
546000	-9.771034e+02	-9.556042e+01	2.297797e+01	2.723883e+00	2.075834e-01
547000	-9.779103e+02	-1.277891e+02	4.119945e+01	4.326517e-01	6.171424e-02
548000	-9.761389e+02	-7.862355e+01	1.758699e+01	1.299184e+00	2.082820e-01
549000	-9.723340e+02	-8.818431e+01	2.050228e+01	1.979343e+00	2.060254e-01
550000	-9.785636e+02	-1.008444e+02	2.489038e+01	3.339694e+00	1.812354e-01
551000	-9.814115e+02	-1.273618e+02	3.927486e+01	2.876807e+00	1.361863e-01
552000	-9.789111e+02	-1.282322e+02	4.018972e+01	2.366285e+00	1.217347e-01
553000	-9.706127e+02	-1.537934e+02	6.125104e+01	2.224615e+00	6.130939e-02
554000	-9.765771e+02	-1.350561e+02	4.539576e+01	1.848332e+00	1.022189e-01
555000	-9.779692e+02	-1.289298e+02	4.080135e+01	2.156941e+00	9.914895e-02
556000	-9.771389e+02	-1.083067e+02	2.917169e+01	1.485697e+00	1.241124e-01
557000	-9.859460e+02	-1.115511e+02	3.072054e+01	1.678197e+00	1.743065e-01
558000	-9.800887e+02	-6.306498e+01	1.367361e+01	2.266962e-01	1.612975e-01
559000	-9.810724e+02	-8.393986e+01	1.951866e+01	5.864884e-01	1.525898e-01
560000	-9.791237e+02	-9.500396e+01	2.325381e+01	1.471591e+00	1.835755e-01
561000	-9.785165e+02	-9.141098e+01	2.217376e+01	6.499472e-01	2.243763e-01
562000	-9.729172e+02	-8.682197e+01	2.025040e+01	1.334444e+00	2.181695e-01
563000	-9.767544e+02	-1.020428e+02	2.642778e+01	1.027987e+00	1.972545e-01
564000	-9.786298e+02	-1.112389e+02	3.086232e+01	1.093933e+00	1.485944e-01
565000	-9.747177e+02	-1.061853e+02	2.849551e+01	7.452188e-01	1.433578e-01
566000	-9.726607e+02	-8.794729e+01	2.092295e+01	5.628654e-01	1.229537e-01
567000	-9.826675e+02	-1.071302e+02	2.893613e+01	7.867691e-01	1.020046e-01
568000	-9.718358e+02	-9.726726e+01	2.415681e+01	1.511134e+00	1.551097e-01
569000	-9.764799e+02	-9.943120e+01	2.484246e+01	2.039185e+00	1.661579e-01
570000	-9.674479e+02	-9.326046e+01	2.217321e+01	2.500867e+00	1.952352e-01
571000	-9.781073e+02	-7.759147e+01	1.717208e+01	1.645579e+00	2.219345e-01
572000	-9.762371e+02	-8.556483e+01	1.956509e+01	2.073781e+00	1.700844e-01
573000	-9.745052e+02	-1.198778e+02	3.444616e+01	3.222177e+00	1.214727e-01
574000	-9.764586e+02	-1.174232e+02	3.358179e+01	2.277189e+00	1.574121e-01
575000	-9.706385e+02	-9.562360e+01	2.355919e+01	1.330056e+00	1.483974e-01
576000	-9.824007e+02	-1.368856e+02	4.684000e+01	1.779533e+00	9.231302e-02
577000	-9.765646e+02	-9.663470e+01	2.439194e+01	3.126400e-01	9.292572e-02
578000	-9.815624e+02	-1.599287e+02	6.888453e+01	1.019353e+00	5.560939e-02
579000	-9.773252e+02	-1.357300e+02	4.333837e+01	5.325286e+00	1.092376e-01
580000	-9.736107e+02	-9.502558e+01	2.327467e+01	1.440926e+00	1.830912e-01
581000	-9.835005e+02	-8.398070e+01	1.941026e+01	9.500551e-01	2.198214e-01
582000	-9.757407e+02	-8.504020e+01	1.939970e+01	2.041094e+00	2.244854e-01
583000	-9.691620e+02	-1.047563e+02	2.704309e+01	2.391102e+00	1.619576e-01
584000	-9.829129e+02	-1.181261e+02	3.416096e+01	1.964610e+00	1.215029e-01
585000	-9.680203e+02	-1.248732e+02	3.849024e+01	1.596835e+00	1.089642e-01
586000	-9.781141e+02	-1.142597e+02	3.273172e+01	6.344738e-01	1.113980e-01
587000	-9.686416e+02	-1.016984e+02	2.604345e+01	1.542470e+00	1.649815e-01
588000	-9.857693e+02	-8.687424e+01	2.025884e+01	1.362536e+00	1.757458e-01
589000	-9.812643e+02	-9.893499e+01	2.475962e+01	1.738308e+00	1.853255e-01
590000	-9.866316e+02	-3.737062e+01	8.723521e+00	1.962594e-01	2.260857e-01
591000	-9.803423e+02	-3.518858e+01	8.399238e+00	1.680460e-01	1.933527e-01
592000	-9.768654e+02	-8.116120e+01	1.863134e+01	5.020243e-01	1.729057e-01
593000	-9.794618e+02	-4.182234e+01	9.430361e+00	2.142624e-01	2.006265e-01
594000	-9.800653e+02	-2.889704e+01	7.524927e+00	1.194455e-01	1.782475e-01
595000	-9.724463e+02	-1.890498e+01	6.312496e+00	8.727143e-02	1.819987e-01
596000	-9.796531e+02	-3.164611e+01	7.896403e+00	1.329338e-01	1.690790e-01
597000	-9.819349e+02	-4.157550e+01	9.396981e+00	1.693290e-01	1.747345e-01
598000	-9.783193e+02	-3.654740e+01	8.580341e+00	3.141201e-01	2.174965e-01
599000	-9.848386e+02	-8.966914e+01	2.105776e+01	1.911578e+00	2.049744e-01
600000	-9.832719e+02	-9.748951e+01	2.436091e+01	1.241836e+00	1.739495e-01
601000	-9.754389e+02	-1.068528e+02	2.842532e+01	1.557814e+00	1.584594e-01
602000	-9.684911e+02	-9.998469e+01	2.520039e+01	1.755799e+00	1.615139e-01
603000	-9.834945e+02	-9.815616e+01	2.457862e+01	1.388479e+00	1.748578e-01
604000	-9.804052e+02	-9.973221e+01	2.517088e+01	1.571881e+00	1.533034e-01
605000	-9.745533e+02	-1.030814e+02	2.668913e+01	1.489389e+00	1.507503e-01
606000	-9.768268e+02	-1.368840e+02	4.651550e+01	2.199770e+00	9.235399e-02
607000	-9.695329e+02	-1.083264e+02	2.857010e+01	2.732484e+00	1.531722e-01
608000	-9.737535e+02	-7.881629e+01	1.775455e+01	9.441725e-01	2.052220e-01
609000	-9.698207e+02	-8.399742e+01	1.939250e+01	1.019802e+00	2.300462e-01
610000	-9.776123e+02	-8.044829e+01	1.831685e+01	7.738907e-01	2.047646e-01
611000	-9.797547e+02	-9.331764e+01	2.161952e+01	4.029555e+00	2.132103e-01
612000	-9.777900e+02	-9.448807e+01	2.304525e+01	1.481088e+00	1.999007e-01
613000	-9.699006e+02	-1.104196e+02	3.044661e+01	1.075628e+00	1.358001e-01
614000	-9.808450e+02	-6.708079e+01	1.467466e+01	1.857475e-01	1.341413e-01
615000	-9.746864e+02	-7.180961e+01	1.592025e+01	2.277180e-01	1.074189e-01
616000	-9.732031e+02	-6.248738e+01	1.355511e+01	1.483962e-01	9.976900e-02
617000	-9.818341e+02	-7.619698e+01	1.720407e+01	1.436967e-01	6.652257e-02
618000	-9.724977e+02	-9.391669e+01	2.335716e+01	1.256367e-01	6.725504e-02
619000	-9.754189e+02	-9.158494e+01	2.241058e+01	2.053063e-01	8.023220e-02
620000	-9.725757e+02	-6.916039e+01	1.521782e+01	1.757343e-01	1.028474e-01
621000	-9.707247e+02	-8.179087e+01	1.844098e+01	1.725824e+00	2.140022e-01
622000	-9.689212e+02	-6.623503e+01	1.447212e+01	1.385477e-01	1.014485e-01
623000	-9.857172e+02	-6.166953e+01	1.336628e+01	1.350208e-01	9.148553e-02
624000	-9.826740e+02	-9.320181e+01	2.255343e+01	1.452068e+00	2.067169e-01
625000	-9.691811e+02	-9.643654e+01	2.389744e+01	1.310864e+00	1.745750e-01
626000	-9.746759e+02	-9.266519e+01	2.282802e+01	2.103055e-01	7.650834e-02
627000	-9.765295e+02	-9.451041e+01	2.358732e+01	1.472340e-01	7.225035e-02
628000	-9.771024e+02	-4.711362e+01	1.026066e+01	6.970958e-01	2.752655e-01
629000	-9.766900e+02	-7.613196e+01	1.716175e+01	2.208041e-01	1.097324e-01
630000	-9.792200e+02	-5.404517e+01	1.146329e+01	1.301734e+00	3.111061e-01
631000	-9.701735e+02	-7.969486e+01	1.796799e+01	1.132178e+00	2.164099e-01
632000	-9.755616e+02	-8.783855e+01	2.025660e+01	2.333254e+00	2.292047e-01
633000	-9.697449e+02	-8.609818e+01	1.978158e+01	1.969247e+00	2.110341e-01
634000	-9.799427e+02	-1.152895e+02	3.246541e+01	2.148397e+00	1.552917e-01
635000	-9.860485e+02	-1.015626e+02	2.598692e+01	1.533928e+00	1.916412e-01
636000	-9.761821e+02	-8.895161e+01	2.121963e+01	7.490395e-01	1.876203e-01
637000	-9.698196e+02	-7.859826e+01	1.770971e+01	8.722259e-01	1.764158e-01
638000	-9.754698e+02	-9.676367e+01	2.347406e+01	2.681366e+00	1.877522e-01
639000	-9.853336e+02	-1.172267e+02	3.389356e+01	1.532006e+00	1.173940e-01
640000	-9.693945e+02	-1.289978e+02	4.103181e+01	1.886468e+00	9.573999e-02
641000	-9.813444e+02	-1.009344e+02	2.563183e+01	1.711731e+00	1.510553e-01
642000	-9.837448e+02	-9.836405e+01	2.465664e+01	1.411067e+00	1.433723e-01
643000	-9.799206e+02	-1.104215e+02	3.023905e+01	1.481396e+00	1.400611e-01
644000	-9.820855e+02	-9.030358e+01	2.168650e+01	8.355679e-01	1.618100e-01
645000	-9.871688e+02	-9.219318e+01	2.223511e+01	1.271275e+00	1.982639e-01
646000	-9.782412e+02	-8.255558e+01	1.838344e+01	2.671291e+00	2.215344e-01
647000	-9.733398e+02	-6.422219e+01	1.388195e+01	5.162487e-01	2.086588e-01
648000	-9.696719e+02	-8.524858e+01	1.983420e+01	9.656160e-01	1.959060e-01
649000	-9.678711e+02	-9.644306e+01	2.370183e+01	1.797234e+00	2.020617e-01
650000	-9.835642e+02	-5.845766e+01	1.247523e+01	8.757053e-01	2.779408e-01
651000	-9.842318e+02	-1.009588e+02	2.586442e+01	1.207021e+00	2.332330e-01
652000	-9.780688e+02	-8.485087e+01	1.924846e+01	2.305166e+00	2.708593e-01
653000	-9.782421e+02	-9.496988e+01	2.319379e+01	1.588245e+00	2.148945e-01
654000	-9.652740e+02	-1.006514e+02	2.563690e+01	1.417163e+00	1.563806e-01
655000	-9.789530e+02	-1.002525e+02	2.492831e+01	2.658714e+00	1.675806e-01
656000	-9.832732e+02	-8.988836e+01	2.116370e+01	1.839171e+00	2.089178e-01
657000	-9.776686e+02	-9.588705e+01	2.383524e+01	9.135699e-01	1.601484e-01
658000	-9.799918e+02	-8.885259e+01	2.073463e+01	1.993314e+00	1.896948e-01
659000	-9.675715e+02	-7.999372e+01	1.813130e+01	9.080388e-01	1.840932e-01
660000	-9.780528e+02	-1.082496e+02	2.919733e+01	1.376868e+00	1.627745e-01
661000	-9.779927e+02	-8.921765e+01	2.106346e+01	1.444351e+00	1.850045e-01
662000	-9.699522e+02	-9.580358e+01	2.332593e+01	2.090596e+00	2.421635e-01
663000	-9.788006e+02	-9.985307e+01	2.493455e+01	2.244641e+00	2.212247e-01
664000	-9.771438e+02	-9.307019e+01	2.240871e+01	1.695404e+00	2.365536e-01
665000	-9.774160e+02	-1.173077e+02	3.389933e+01	1.602927e+00	1.255379e-01
666000	-9.714438e+02	-1.269812e+02	3.981846e+01	1.672158e+00	1.168655e-01
667000	-9.874027e+02	-1.168838e+02	3.311934e+01	2.560602e+00	1.442312e-01
668000	-9.711381e+02	-1.035389e+02	2.729608e+01	6.270019e-01	9.944635e-02
669000	-9.761783e+02	-9.192265e+01	2.244454e+01	4.548301e-01	1.091867e-01
670000	-9.676401e+02	-1.241767e+02	3.835206e+01	1.115482e+00	1.273839e-01
671000	-9.760617e+02	-8.638757e+01	2.046277e+01	2.945693e-01	1.199687e-01
672000	-9.765236e+02	-9.802025e+01	2.475014e+01	8.459842e-01	1.320666e-01
673000	-9.776215e+02	-1.230440e+02	3.745460e+01	1.398572e+00	1.343547e-01
674000	-9.699653e+02	-1.068313e+02	2.844874e+01	1.487933e+00	1.364136e-01
675000	-9.874356e+02	-7.346605e+01	1.631588e+01	4.699532e-01	1.833639e-01
676000	-9.682600e+02	-6.642402e+01	1.398347e+01	2.299901e+00	2.704875e-01
677000	-9.830271e+02	-7.097423e+01	1.539439e+01	1.325893e+00	3.214893e-01
678000	-9.708832e+02	-6.610103e+01	1.381857e+01	2.657693e+00	3.270682e-01
679000	-9.716663e+02	-7.624053e+01	1.680624e+01	1.537159e+00	2.662929e-01
680000	-9.856005e+02	-7.142248e+01	1.576244e+01	4.142416e-01	1.483764e-01
681000	-9.720597e+02	-1.102149e+02	2.928218e+01	3.171093e+00	1.435510e-01
682000	-9.761752e+02	-1.102079e+02	3.015446e+01	1.433142e+00	1.561744e-01
683000	-9.652505e+02	-1.253799e+02	3.833572e+01	2.344242e+00	1.351328e-01
684000	-9.801727e+02	-7.558652e+01	1.669586e+01	1.263217e+00	1.807655e-01
685000	-9.788352e+02	-3.253792e+01	8.017917e+00	1.573976e-01	2.504942e-01
686000	-9.713418e+02	-2.143236e+01	6.587762e+00	1.968920e-01	2.433810e-01
687000	-9.701071e+02	-3.090025e+01	7.794247e+00	1.264950e-01	1.737943e-01
688000	-9.714560e+02	-5.529673e+01	1.195305e+01	1.614695e-01	1.541077e-01
689000	-9.792054e+02	-7.492152e+01	1.672646e+01	4.926218e-01	1.563050e-01
690000	-9.757157e+02	-3.998227e+01	9.133565e+00	1.946537e-01	1.559891e-01
691000	-9.793433e+02	-5.650126e+01	1.220702e+01	1.631920e-01	1.472351e-01
692000	-9.767327e+02	-5.984258e+01	1.293413e+01	1.917595e-01	1.487798e-01
693000	-9.726240e+02	-3.688558e+01	8.657650e+00	1.422638e-01	1.629814e-01
694000	-9.706115e+02	-8.754685e+01	2.081985e+01	4.493450e-01	1.540130e-01
695000	-9.711460e+02	-4.589959e+01	1.013742e+01	1.720265e-01	1.451711e-01
696000	-9.762587e+02	-3.300822e+01	8.089449e+00	1.231635e-01	1.748204e-01
697000	-9.704975e+02	-2.486982e+01	7.011197e+00	1.035034e-01	2.010859e-01
698000	-9.798156e+02	-1.355334e+01	5.738334e+00	1.333238e-01	2.497316e-01
699000	-9.784390e+02	-2.005384e+01	6.438371e+00	1.178456e-01	2.436240e-01
700000	-9.757891e+02	-9.497328e+00	5.341052e+00	1.348292e-01	2.561693e-01
701000	-9.716241e+02	-9.161701e+00	5.308204e+00	1.479652e-01	2.589008e-01
702000	-9.770718e+02	-4.381607e+00	4.880920e+00	1.101088e-01	2.506862e-01
703000	-9.782130e+02	-2.692204e+01	7.263677e+00	1.493309e-01	2.213527e-01
704000	-9.776239e+02	-9.062927e+00	5.302143e+00	1.137735e-01	2.383997e-01
705000	-9.737697e+02	-5.114441e+01	1.109961e+01	2.427544e-01	2.016701e-01
706000	-9.735177e+02	-4.645153e+01	1.021320e+01	2.993715e-01	1.841648e-01
707000	-9.790018e+02	-5.242759e+01	1.137798e+01	1.110009e-01	1.313815e-01
708000	-9.745806e+02	-7.779439e+01	1.766733e+01	2.067895e-01	1.103632e-01
709000	-9.700230e+02	-9.381115e+01	2.330027e+01	1.623672e-01	6.757771e-02
710000	-9.762556e+02	-1.055498e+02	2.846723e+01	1.680968e-01	5.740194e-02
711000	-9.760419e+02	-8.547618e+01	2.021383e+01	9.352434e-02	7.259927e-02
712000	-9.735757e+02	-9.124157e+01	2.231571e+01	1.089974e-01	5.343980e-02
713000	-9.818919e+02	-8.150789e+01	1.884887e+01	1.769312e-01	8.024177e-02
714000	-9.714359e+02	-9.104618e+01	2.222841e+01	1.418356e-01	7.213085e-02
715000	-9.849678e+02	-1.060887e+02	2.873148e+01	1.632050e-01	4.511289e-02
716000	-9.651574e+02	-1.262278e+02	4.031098e+01	1.810378e-01	4.269364e-02
717000	-9.797203e+02	-1.408249e+02	4.932557e+01	2.574843e+00	8.935378e-02
718000	-9.748888e+02	-1.292890e+02	4.239600e+01	2.096343e-01	3.772193e-02
719000	-9.752230e+02	-1.131193e+02	3.239574e+01	1.054979e-01	3.534162e-02
720000	-9.806686e+02	-1.345386e+02	4.628464e+01	1.560752e-01	3.534150e-02
721000	-9.807529e+02	-1.189934e+02	3.574007e+01	1.433795e-01	4.346022e-02
722000	-9.729218e+02	-1.345096e+02	4.627220e+01	1.433795e-01	3.165280e-02
723000	-9.733431e+02	-1.488908e+02	5.776896e+01	9.479120e-01	6.467951e-02
724000	-9.773583e+02	-1.126386e+02	3.191420e+01	5.116372e-01	9.420764e-02
725000	-9.707079e+02	-1.496164e+02	5.702978e+01	2.468621e+00	8.087876e-02
726000	-9.874075e+02	-1.172303e+02	3.470836e+01	1.238289e-01	4.612358e-02
727000	-9.820399e+02	-1.005188e+02	2.615839e+01	1.046949e-01	5.505281e-02
728000	-9.719415e+02	-8.207998e+01	1.905975e+01	1.048684e-01	7.645758e-02
729000	-9.700508e+02	-7.686524e+01	1.740966e+01	1.261302e-01	8.281824e-02
730000	-9.806857e+02	-8.692604e+01	2.072360e+01	9.765425e-02	7.298297e-02
731000	-9.748673e+02	-1.260480e+02	3.922057e+01	1.645908e+00	1.103603e-01
732000	-9.838852e+02	-7.433143e+01	1.664326e+01	1.900847e-01	1.131627e-01
733000	-9.791843e+02	-6.886231e+01	1.513818e+01	1.794486e-01	1.225706e-01
734000	-9.675843e+02	-6.190926e+01	1.342297e+01	1.320751e-01	1.158230e-01
735000	-9.808495e+02	-8.515538e+01	2.007748e+01	1.653859e-01	8.440682e-02
736000	-9.777159e+02	-5.708790e+01	1.233862e+01	1.362280e-01	1.051412e-01
737000	-9.718376e+02	-3.893290e+01	8.982123e+00	9.673020e-02	1.424904e-01
738000	-9.731967e+02	-4.337173e+01	9.700364e+00	1.558206e-01	1.489779e-01
739000	-9.734250e+02	6.414816e+00	4.031047e+00	1.118933e-01	3.100487e-01
740000	-9.781084e+02	2.880515e+00	4.292049e+00	1.067594e-01	3.576621e-01
741000	-9.810191e+02	9.618339e+00	3.807704e+00	1.226862e-01	3.684310e-01
742000	-9.758014e+02	-3.885083e+00	4.836476e+00	1.302825e-01	3.079843e-01
743000	-9.794780e+02	-2.464592e+01	6.966610e+00	2.413349e-01	2.790609e-01
744000	-9.737901e+02	-6.254099e+01	1.352998e+01	3.084164e-01	1.596021e-01
745000	-9.777864e+02	-4.638736e+01	1.007528e+01	1.010379e+00	4.735994e-01
746000	-9.772171e+02	-2.521818e+01	6.970372e+00	7.829820e-01	4.839187e-01
747000	-9.785038e+02	-4.094033e+01	8.991781e+00	2.043020e+00	4.410454e-01
748000	-9.730503e+02	-7.680362e+01	1.671395e+01	2.417868e+00	2.885064e-01
749000	-9.856905e+02	-1.052170e+02	2.718738e+01	2.539393e+00	1.990230e-01
750000	-9.850282e+02	-7.622596e+01	1.685253e+01	1.363957e+00	2.118273e-01
751000	-9.687755e+02	-7.136593e+01	1.569632e+01	5.996990e-01	2.051423e-01
752000	-9.722274e+02	-8.764926e+01	2.043386e+01	1.638323e+00	2.092721e-01
753000	-9.675115e+02	-8.648264e+01	2.032796e+01	7.732661e-01	1.804146e-01
754000	-9.807278e+02	-1.112160e+02	3.016734e+01	2.415974e+00	1.730411e-01
755000	-9.743918e+02	-1.038093e+02	2.671412e+01	2.162355e+00	1.849991e-01
756000	-9.632555e+02	-8.730908e+01	2.038137e+01	1.447421e+00	1.907652e-01
757000	-9.723034e+02	-1.154448e+02	3.299585e+01	1.343162e+00	1.170830e-01
758000	-9.723362e+02	-1.065126e+02	2.858368e+01	8.907223e-01	1.124418e-01
759000	-9.742515e+02	-1.240418e+02	3.554626e+01	5.515673e+00	1.263745e-01
760000	-9.766229e+02	-1.007910e+02	2.596363e+01	8.148789e-01	1.506969e-01
761000	-9.729652e+02	-7.393919e+01	1.616682e+01	1.471985e+00	2.485376e-01
762000	-9.799213e+02	-9.403874e+01	2.273682e+01	1.817131e+00	1.754448e-01
763000	-9.696610e+02	-8.692093e+01	2.014843e+01	1.726297e+00	2.172948e-01
764000	-9.863551e+02	-9.209424e+01	2.194288e+01	1.942447e+00	2.232578e-01
765000	-9.924775e+02	-9.837583e+01	2.419150e+01	2.535879e+00	1.976853e-01
766000	-9.815410e+02	-1.479771e+02	5.626636e+01	1.660334e+00	8.195977e-02
767000	-9.716105e+02	-1.368741e+02	4.654935e+01	2.145677e+00	8.570979e-02
768000	-9.721064e+02	-1.166680e+02	3.395575e+01	8.644233e-01	1.123842e-01
769000	-9.795437e+02	-1.108758e+02	3.069872e+01	1.044871e+00	1.505853e-01
770000	-9.880394e+02	-8.863342e+01	2.057130e+01	2.233334e+00	1.929387e-01
771000	-9.758149e+02	-7.459548e+01	1.658988e+01	6.393670e-01	2.279927e-01
772000	-9.907023e+02	-7.026738e+01	1.493262e+01	2.370715e+00	3.291713e-01
773000	-9.894912e+02	-8.658362e+01	2.026100e+01	1.065707e+00	2.057310e-01
774000	-9.803182e+02	-9.189913e+01	2.094150e+01	4.463230e+00	2.496128e-01
775000	-9.818312e+02	-9.976554e+01	2.497385e+01	2.064995e+00	1.789119e-01
776000	-9.733653e+02	-6.902612e+01	1.479088e+01	1.677707e+00	2.676676e-01
777000	-9.783589e+02	-8.409972e+01	1.935100e+01	1.246223e+00	2.590422e-01
778000	-9.751117e+02	-8.624345e+01	2.006779e+01	1.281449e+00	2.615568e-01
779000	-9.893199e+02	-1.005344e+02	2.592665e+01	6.417936e-01	1.911740e-01
780000	-9.735132e+02	-8.064020e+01	1.834600e+01	8.738435e-01	1.880660e-01
781000	-9.715272e+02	-8.795946e+01	2.036626e+01	2.140849e+00	2.159579e-01
782000	-9.750284e+02	-8.540770e+01	1.937773e+01	2.474222e+00	2.215542e-01
783000	-9.682164e+02	-1.104740e+02	3.017805e+01	1.653027e+00	1.602904e-01
784000	-9.777798e+02	-1.047574e+02	2.759749e+01	1.200371e+00	1.696508e-01
785000	-9.739788e+02	-7.793832e+01	1.730774e+01	1.538198e+00	2.334584e-01
786000	-9.721046e+02	-1.013337e+02	2.618264e+01	8.653197e-01	1.412580e-01
787000	-9.708259e+02	-1.293164e+02	4.144993e+01	1.595462e+00	1.318036e-01
788000	-9.735319e+02	-1.159489e+02	3.319121e+01	1.497120e+00	1.415769e-01
789000	-9.849906e+02	-1.189858e+02	3.472095e+01	1.857802e+00	1.133481e-01
790000	-9.773424e+02	-1.305371e+02	4.246202e+01	1.364068e+00	9.564692e-02
791000	-9.760009e+02	-1.081020e+02	2.948370e+01	6.539614e-01	1.281021e-01
792000	-9.686710e+02	-1.060725e+02	2.807851e+01	1.499694e+00	1.874525e-01
793000	-9.725479e+02	-1.318644e+02	4.269037e+01	2.368181e+00	1.179684e-01
794000	-9.784232e+02	-8.610904e+01	2.009585e+01	1.065973e+00	2.126195e-01
795000	-9.799156e+02	-9.844226e+01	2.471648e+01	1.347564e+00	2.087799e-01
796000	-9.783621e+02	-8.710223e+01	2.055320e+01	7.532674e-01	2.185118e-01
797000	-9.716228e+02	-5.446042e+01	1.145316e+01	1.767525e+00	2.907777e-01
798000	-9.774139e+02	-8.955813e+01	2.117874e+01	1.467650e+00	2.743443e-01
799000	-9.716998e+02	-9.567483e+01	2.392098e+01	4.916718e-01	1.224137e-01
800000	-9.756734e+02	-1.288373e+02	4.060218e+01	2.358338e+00	9.609761e-02
801000	-9.883488e+02	-1.521156e+02	6.082497e+01	9.803723e-01	6.974928e-02
802000	-9.685834e+02	-1.260093e+02	3.896487e+01	1.999124e+00	9.953130e-02
803000	-9.833216e+02	-9.664011e+01	2.437703e+01	3.537670e-01	1.047014e-01
804000	-9.711567e+02	-5.396499e+01	1.165076e+01	2.944126e-01	1.732575e-01
805000	-9.702843e+02	-2.414763e+01	6.915915e+00	1.570952e-01	2.064144e-01
806000	-9.672069e+02	-4.393152e+01	9.791741e+00	1.814246e-01	1.653451e-01
807000	-9.750023e+02	-4.342696e+01	9.709522e+00	1.572958e-01	1.540423e-01
808000	-9.709382e+02	-2.896130e+01	7.536110e+00	9.942012e-02	1.862348e-01
809000	-9.812056e+02	-2.058289e+01	6.498350e+00	1.216330e-01	2.022941e-01
810000	-9.909708e+02	-2.719516e+01	7.295209e+00	1.767228e-01	2.124936e-01
811000	-9.810922e+02	-4.211272e+01	9.487428e+00	1.610766e-01	1.887298e-01
812000	-9.841650e+02	-2.764982e+01	7.350745e+00	2.011314e-01	2.337191e-01
813000	-9.829175e+02	-3.272501e+01	8.046213e+00	1.443838e-01	1.925459e-01
814000	-9.734791e+02	-2.015807e+01	6.452388e+00	9.889541e-02	2.065538e-01
815000	-9.755459e+02	-2.583533e+01	7.126732e+00	1.421813e-01	2.091478e-01
816000	-9.857282e+02	-1.462925e+01	5.840942e+00	2.064753e-01	2.413967e-01
817000	-9.946650e+02	-1.449904e+01	5.839441e+00	9.081772e-02	2.706776e-01
818000	-9.771197e+02	-2.383628e+01	6.878142e+00	1.562246e-01	2.236066e-01
819000	-9.740668e+02	-2.369466e+01	6.855303e+00	2.031488e-01	2.404400e-01
820000	-9.697380e+02	-1.451109e+01	5.835398e+00	1.420502e-01	2.259904e-01
821000	-9.741305e+02	-4.468322e+01	9.928617e+00	1.420502e-01	1.604690e-01
822000	-9.705519e+02	-2.748653e+01	7.326442e+00	2.257219e-01	2.452148e-01
823000	-9.799772e+02	-6.126792e+01	1.310987e+01	8.437332e-01	2.631452e-01
824000	-9.772694e+02	-1.078031e+02	2.859128e+01	2.165588e+00	1.994454e-01
825000	-9.798366e+02	-8.305277e+01	1.904892e+01	1.110572e+00	1.866530e-01
826000	-9.669332e+02	-9.276157e+01	2.205865e+01	2.303520e+00	2.060728e-01
827000	-9.753593e+02	-1.040963e+02	2.713737e+01	1.526804e+00	1.520014e-01
828000	-9.709297e+02	-1.205242e+02	3.542661e+01	2.198914e+00	1.220544e-01
829000	-9.727562e+02	-1.143098e+02	3.218848e+01	1.676185e+00	1.362998e-01
830000	-9.928060e+02	-1.218602e+02	3.568293e+01	3.105496e+00	1.092870e-01
831000	-9.828391e+02	-1.423815e+02	5.193467e+01	9.840660e-01	9.613898e-02
832000	-9.740847e+02	-1.558107e+02	6.375597e+01	1.746869e+00	6.515363e-02
833000	-9.822861e+02	-1.544835e+02	6.314222e+01	1.022731e+00	5.675487e-02
834000	-9.956293e+02	-1.645286e+02	7.409022e+01	1.018985e+00	3.966310e-02
835000	-9.747296e+02	-1.629826e+02	7.336543e+01	9.598827e-02	1.659551e-02
836000	-9.911621e+02	-1.659662e+02	7.679388e+01	1.791169e-01	2.299493e-02
837000	-9.882757e+02	-1.325607e+02	4.480332e+01	1.478558e-01	3.386438e-02
838000	-9.846397e+02	-1.397487e+02	5.045170e+01	1.218955e-01	2.979386e-02
839000	-9.773663e+02	-1.111252e+02	3.130711e+01	1.344619e-01	3.990460e-02
840000	-9.758228e+02	-1.218506e+02	3.742731e+01	2.487182e-01	4.900399e-02
841000	-9.757137e+02	-1.092224e+02	3.032490e+01	1.149216e-01	4.775917e-02
842000	-9.735804e+02	-1.422316e+02	5.089182e+01	2.074322e+00	1.131215e-01
843000	-9.810405e+02	-1.409688e+02	5.078358e+01	9.416699e-01	8.699067e-02
844000	-9.685909e+02	-1.517801e+02	5.979307e+01	1.706229e+00	7.909721e-02
845000	-9.701119e+02	-1.311185e+02	4.298812e+01	1.203248e+00	1.036033e-01
846000	-9.759948e+02	-6.977227e+01	1.533782e+01	3.357739e-01	1.472995e-01
847000	-9.820349e+02	-8.040704e+01	1.816443e+01	1.215824e+00	1.824528e-01
848000	-9.738030e+02	-3.506549e+01	8.366794e+00	2.649309e-01	2.455863e-01
849000	-9.691621e+02	-6.548648e+01	1.395578e+01	1.476115e+00	3.439206e-01
850000	-9.791338e+02	-1.815214e+01	6.086851e+00	1.395400e+00	4.618298e-01
851000	-9.757053e+02	-2.749819e+01	7.217825e+00	1.084678e+00	4.907560e-01
852000	-9.742972e+02	-3.143083e+01	7.722169e+00	1.184556e+00	5.974987e-01
853000	-9.705014e+02	-2.867089e+01	7.388120e+00	9.344606e-01	4.787203e-01
854000	-9.668378e+02	-2.651010e+01	6.953944e+00	2.208689e+00	5.624284e-01
855000	-9.757559e+02	-4.547500e+01	9.740492e+00	2.023893e+00	4.903102e-01
856000	-9.677471e+02	-6.261457e+01	1.316515e+01	1.949256e+00	3.079511e-01
857000	-9.863925e+02	-4.891731e+01	1.059544e+01	6.693125e-01	4.606590e-01
858000	-9.772443e+02	-5.461251e+01	1.148007e+01	1.785492e+00	3.580102e-01
859000	-9.763696e+02	-5.640005e+01	1.194124e+01	1.321308e+00	4.386845e-01
860000	-9.760236e+02	-4.108996e+01	9.166612e+00	1.096786e+00	3.713776e-01
861000	-9.787091e+02	-3.827891e+01	8.835626e+00	3.782809e-01	2.960125e-01
862000	-9.826656e+02	-9.502631e+01	2.287413e+01	2.453799e+00	2.555906e-01
863000	-9.822718e+02	-8.801944e+01	2.016290e+01	2.783162e+00	2.932959e-01
864000	-9.758931e+02	-5.517157e+01	1.129400e+01	3.278244e+00	4.170696e-01
865000	-9.822819e+02	-5.700591e+01	1.206478e+01	1.338438e+00	3.935482e-01
866000	-9.776003e+02	-4.923404e+01	1.051942e+01	1.396873e+00	4.401668e-01
867000	-9.675957e+02	-2.335230e+01	6.639142e+00	1.676626e+00	5.787954e-01
868000	-9.725303e+02	-2.140904e+01	6.385038e+00	1.944196e+00	8.228354e-01
869000	-9.867913e+02	-1.296442e+01	5.273545e+00	4.320992e+00	7.406313e-01
870000	-9.821733e+02	-1.992057e+01	6.279860e+00	1.396391e+00	8.037944e-01
871000	-9.763825e+02	-8.812164e+00	5.131506e+00	1.711938e+00	1.000000e+00
872000	-9.838674e+02	-7.812185e+00	4.940629e+00	2.853813e+00	1.002653e+00
873000	-9.644328e+02	-8.601541e+00	5.034360e+00	2.581344e+00	1.000000e+00
874000	-9.693747e+02	-1.131182e+01	5.317226e+00	2.202076e+00	1.000000e+00
875000	-9.677505e+02	-4.805949e+00	4.842081e+00	9.857188e-01	8.748085e-01
876000	-9.801369e+02	-1.061344e+00	4.520888e+00	1.116858e+00	1.000000e+00
877000	-9.745666e+02	-2.662759e+01	6.919409e+00	2.608424e+00	7.014414e-01
878000	-9.783121e+02	-1.325656e+01	5.253028e+00	4.833470e+00	9.019391e-01
879000	-9.734597e+02	-2.182524e+00	4.540140e+00	1.998156e+00	9.840220e-01
880000	-9.749490e+02	3.712520e-01	4.394023e+00	1.290899e+00	1.119454e+00
881000	-9.847619e+02	-1.153299e+01	5.382768e+00	1.730644e+00	7.897255e-01
882000	-9.779707e+02	-3.885452e+00	4.785166e+00	7.330516e-01	6.964089e-01
883000	-9.881236e+02	-9.049011e+00	5.213943e+00	1.048062e+00	7.612911e-01
884000	-9.946063e+02	3.006713e-01	4.316519e+00	2.365801e+00	9.548121e-01
885000	-9.697622e+02	1.256575e+01	3.577901e+00	6.842675e-01	1.133995e+00
886000	-9.862893e+02	2.930318e+00	4.241758e+00	7.220326e-01	8.524298e-01
887000	-9.748214e+02	1.088469e+00	4.270286e+00	2.185662e+00	1.114854e+00
888000	-9.745656e+02	-1.445302e+01	5.518800e+00	3.239435e+00	9.717397e-01
889000	-9.809701e+02	-1.248441e+01	5.446455e+00	2.017012e+00	7.811280e-01
890000	-9.701472e+02	-4.094907e+01	9.090612e+00	1.429720e+00	4.543027e-01
891000	-9.728764e+02	-6.288115e+01	1.282162e+01	3.730842e+00	3.531199e-01
892000	-9.668086e+02	-6.606491e+01	1.394575e+01	2.095812e+00	3.119659e-01
893000	-9.783358e+02	-6.000510e+01	1.271639e+01	1.326785e+00	3.807422e-01
894000	-9.814362e+02	-5.880148e+01	1.238709e+01	1.625393e+00	3.212065e-01
895000	-9.730183e+02	-6.293729e+01	1.322490e+01	2.012380e+00	3.450101e-01
896000	-9.762710e+02	-5.275306e+01	1.116709e+01	1.505277e+00	3.254047e-01
897000	-9.756016e+02	-6.229454e+01	1.308314e+01	1.987354e+00	3.551806e-01
898000	-9.704708e+02	-9.326531e+01	2.265157e+01	1.262611e+00	2.636562e-01
899000	-9.869455e+02	-4.742159e+01	1.005721e+01	2.146917e+00	4.689209e-01
900000	-9.761365e+02	-2.666826e+01	6.996324e+00	2.022360e+00	7.441885e-01
901000	-9.805045e+02	-6.250674e+00	5.001742e+00	5.977537e-01	6.901476e-01
902000	-9.687564e+02	-2.880989e+01	7.314930e+00	1.638294e+00	5.476096e-01
903000	-9.704381e+02	-3.680913e+01	8.476613e+00	1.267331e+00	6.696259e-01
904000	-9.842206e+02	2.975695e+00	4.136324e+00	2.096738e+00	1.000000e+00
905000	-9.746317e+02	-6.363053e+00	4.876922e+00	2.137844e+00	1.000000e+00
906000	-9.833056e+02	-2.155227e+01	6.465571e+00	1.377486e+00	7.958046e-01
907000	-9.729250e+02	1.215320e+01	3.578006e+00	1.095156e+00	1.000000e+00
908000	-9.766379e+02	1.692919e+00	4.214377e+00	2.324817e+00	9.690665e-01
909000	-9.816316e+02	-1.876169e+01	6.151844e+00	1.403685e+00	9.234841e-01
910000	-9.834428e+02	-1.347654e+01	5.580670e+00	1.632453e+00	7.192112e-01
911000	-9.746355e+02	-1.695803e+01	5.983214e+00	1.173337e+00	8.074728e-01
912000	-9.874024e+02	-5.036332e+01	1.079473e+01	1.051868e+00	3.917647e-01
913000	-9.706824e+02	-5.120751e+01	1.054846e+01	3.213057e+00	4.774331e-01
914000	-9.623806e+02	-1.520405e+01	5.802740e+00	1.152559e+00	6.415080e-01
915000	-9.800507e+02	-2.639105e+01	7.096291e+00	9.406551e-01	6.102934e-01
916000	-9.741309e+02	-5.386004e+01	1.141882e+01	1.338736e+00	4.111843e-01
917000	-9.806697e+02	-3.833461e+01	8.785730e+00	7.560971e-01	3.996555e-01
918000	-9.736218e+02	-4.211163e+01	9.239160e+00	1.669734e+00	4.931561e-01
919000	-9.688609e+02	-6.578822e+01	1.406734e+01	1.320831e+00	2.768507e-01
920000	-9.684641e+02	-5.474586e+01	1.167873e+01	9.382046e-01	3.146731e-01
921000	-9.834130e+02	-5.715700e+01	1.214138e+01	1.127428e+00	3.788417e-01
922000	-9.724286e+02	-6.186512e+01	1.318140e+01	1.129099e+00	3.328587e-01
923000	-9.778923e+02	-4.008220e+01	8.901073e+00	1.761746e+00	3.848926e-01
924000	-9.727989e+02	-6.597323e+01	1.391783e+01	2.119153e+00	4.530352e-01
925000	-9.751411e+02	-3.675308e+01	8.424999e+00	1.558476e+00	5.206555e-01
926000	-9.794386e+02	-9.527859e+00	5.171073e+00	1.993536e+00	9.597743e-01
927000	-9.699311e+02	-1.782866e+01	6.043982e+00	1.472004e+00	7.707217e-01
928000	-9.786597e+02	-3.440881e+00	4.577035e+00	2.799574e+00	1.000000e+00
929000	-9.759372e+02	2.572277e+00	4.238800e+00	1.119426e+00	1.000000e+00
930000	-9.742246e+02	6.931377e+00	3.934197e+00	9.669067e-01	1.000000e+00
931000	-9.726988e+02	1.864771e+01	3.200452e+00	8.831627e-01	1.000000e+00
932000	-9.723048e+02	1.030189e+01	3.695735e+00	1.121766e+00	1.000000e+00
933000	-9.682874e+02	2.741372e+00	4.215185e+00	1.265558e+00	1.006530e+00
934000	-9.679494e+02	-2.535874e+01	6.675447e+00	3.374049e+00	7.438969e-01
935000	-9.763067e+02	-2.196761e+01	6.486038e+00	1.613783e+00	5.779601e-01
936000	-9.838856e+02	-2.090736e+01	6.341979e+00	1.825754e+00	6.045105e-01
937000	-9.735721e+02	-1.671418e+01	5.862714e+00	2.080881e+00	8.274722e-01
938000	-9.748409e+02	-3.070170e+01	7.585335e+00	1.470308e+00	5.272307e-01
939000	-9.773264e+02	-6.717304e+01	1.424738e+01	1.975483e+00	3.047224e-01
940000	-9.766086e+02	-5.382676e+01	1.147058e+01	1.046983e+00	3.551812e-01
941000	-9.820487e+02	-7.216954e+01	1.551774e+01	2.061962e+00	3.611809e-01
942000	-9.790423e+02	-8.779990e+01	2.017096e+01	2.540432e+00	2.679236e-01
943000	-9.734582e+02	-8.897931e+01	2.096809e+01	1.469690e+00	2.516407e-01
944000	-9.788211e+02	-5.683861e+01	1.210377e+01	9.865768e-01	3.168899e-01
945000	-9.813854e+02	-3.017565e+01	7.452586e+00	1.946254e+00	5.821208e-01
946000	-9.754368e+02	-4.175450e+01	9.049704e+00	2.491806e+00	5.007459e-01
947000	-9.693535e+02	-3.891943e+01	8.723760e+00	1.743516e+00	5.186340e-01
948000	-9.738300e+02	-2.693987e+01	7.163770e+00	9.527364e-01	5.259107e-01
949000	-9.827156e+02	-2.843413e+01	7.268196e+00	1.626139e+00	5.501489e-01
950000	-9.888236e+02	-2.888056e+01	7.082691e+00	3.538946e+00	5.681537e-01
951000	-9.807026e+02	-6.621114e+00	4.879159e+00	2.369992e+00	9.158663e-01
952000	-9.740168e+02	-2.345254e+01	6.701067e+00	1.250771e+00	5.678676e-01
953000	-9.750640e+02	-4.306384e+01	9.339328e+00	2.008064e+00	5.025406e-01
954000	-9.817683e+02	-3.651163e+01	8.273264e+00	2.349951e+00	6.150348e-01
955000	-9.919778e+02	-5.896314e+01	1.232862e+01	2.057850e+00	3.918071e-01
956000	-9.648788e+02	-8.118405e+01	1.844450e+01	1.107972e+00	2.249497e-01
957000	-9.767925e+02	-2.635143e+01	7.159677e+00	3.967098e-01	3.610417e-01
958000	-9.654808e+02	-5.280516e+01	1.095055e+01	2.675576e+00	4.682518e-01
959000	-9.762596e+02	-2.853923e+01	7.334267e+00	1.217856e+00	4.423962e-01
960000	-9.753824e+02	-2.327985e+01	6.738783e+00	7.600033e-01	5.919335e-01
961000	-9.792231e+02	-1.632093e+01	5.743061e+00	2.854338e+00	7.567794e-01
962000	-9.818154e+02	-1.411018e+01	5.743923e+00	6.350825e-01	6.413275e-01
963000	-9.757880e+02	-6.186128e+01	1.308267e+01	1.556138e+00	2.758246e-01
964000	-9.714901e+02	-5.417132e+01	1.146998e+01	1.394559e+00	3.514642e-01
965000	-9.847451e+02	-5.390660e+01	1.157295e+01	6.190571e-01	3.223423e-01
966000	-9.723791e+02	-6.696880e+01	1.430509e+01	1.539106e+00	3.633272e-01
967000	-9.685130e+02	-8.818910e+01	2.077289e+01	1.222749e+00	2.603661e-01
968000	-9.703548e+02	-7.448928e+01	1.609985e+01	2.261234e+00	3.171473e-01
969000	-9.756430e+02	-4.134994e+01	9.145244e+00	1.489595e+00	4.188031e-01
970000	-9.716002e+02	-5.290248e+01	1.119861e+01	1.493688e+00	4.559704e-01
971000	-9.838247e+02	-3.625945e+01	8.363914e+00	1.478458e+00	4.459334e-01
972000	-9.758917e+02	-6.164303e+01	1.292870e+01	2.016243e+00	3.835092e-01
973000	-9.733635e+02	-3.135714e+01	7.757570e+00	8.511899e-01	4.804268e-01
974000	-9.694058e+02	-5.793032e+01	1.208538e+01	2.165275e+00	3.770648e-01
975000	-9.735109e+02	-7.366888e+01	1.573859e+01	2.747808e+00	2.882709e-01
976000	-9.706781e+02	-8.900562e+01	2.094845e+01	1.550440e+00	2.013190e-01
977000	-9.722926e+02	-8.126897e+01	1.850952e+01	9.893129e-01	2.095867e-01
978000	-9.737717e+02	-9.611546e+01	2.394985e+01	8.618714e-01	1.694219e-01
979000	-9.721620e+02	-1.133495e+02	3.057077e+01	3.765170e+00	1.450559e-01
980000	-9.724968e+02	-1.048729e+02	2.738322e+01	1.773781e+00	1.560886e-01
981000	-9.673134e+02	-9.926602e+01	2.507440e+01	1.330410e+00	1.655850e-01
982000	-9.757776e+02	-5.528678e+01	1.191234e+01	3.466290e-01	2.354876e-01
983000	-9.824001e+02	-5.386000e+01	1.147306e+01	1.067853e+00	3.765374e-01
984000	-9.711137e+02	-6.651635e+01	1.409482e+01	1.936921e+00	3.544829e-01
985000	-9.705647e+02	-5.164313e+01	1.081240e+01	2.238316e+00	3.931192e-01
986000	-9.754201e+02	-3.931865e+01	8.901653e+00	9.944877e-01	3.663231e-01
987000	-9.807031e+02	-1.132995e+00	4.467445e+00	1.859794e+00	8.642589e-01
988000	-9.834322e+02	-1.550608e+00	4.521258e+00	1.601501e+00	9.833829e-01
989000	-9.768218e+02	-4.626876e+01	9.948581e+00	1.613110e+00	5.120371e-01
990000	-9.728583e+02	-3.415878e+01	8.091050e+00	1.262478e+00	5.061140e-01
991000	-9.737840e+02	-7.651881e+00	5.054485e+00	1.406257e+00	8.345850e-01
992000	-9.879214e+02	-5.037282e+01	1.078632e+01	1.105888e+00	4.490314e-01
993000	-9.788750e+02	-3.484734e+01	8.169440e+00	1.403257e+00	5.609542e-01
994000	-9.792117e+02	-4.924069e+01	1.037144e+01	2.211705e+00	4.985428e-01
995000	-9.798164e+02	-3.142423e+01	7.683509e+00	1.462884e+00	4.455226e-01
996000	-9.707605e+02	-3.435262e+01	8.152759e+00	1.024667e+00	4.027666e-01
997000	-9.766313e+02	-4.862869e+01	1.043602e+01	1.245600e+00	3.597757e-01
998000	-9.775263e+02	-2.958844e+01	7.530002e+00	7.725785e-01	5.127078e-01
999000	-9.733558e+02	-6.623655e+01	1.410020e+01	1.635228e+00	3.493855e-01
1000000	-9.721384e+02	-7.534585e+01	1.664982e+01	1.181791e+00	2.105220e-01
1001000	-9.798234e+02	-4.369458e+01	9.735534e+00	2.724887e-01	1.812017e-01
1002000	-9.663999e+02	-8.669640e+01	1.998948e+01	1.961179e+00	2.384320e-01
1003000	-9.749118e+02	-6.179651e+01	1.325980e+01	7.205228e-01	2.993165e-01
1004000	-9.861669e+02	-8.815576e+01	2.067668e+01	1.458998e+00	1.950303e-01
1005000	-9.707431e+02	-6.126411e+01	1.303636e+01	1.162161e+00	2.678685e-01
1006000	-9.803455e+02	-8.569320e+01	1.995248e+01	1.065454e+00	2.207116e-01
1007000	-9.786240e+02	-6.391152e+01	1.359790e+01	1.391753e+00	3.252513e-01
1008000	-9.734485e+02	-3.919513e+01	8.815699e+00	1.422930e+00	4.397436e-01
1009000	-9.722273e+02	-3.174104e+01	7.777558e+00	1.088990e+00	7.411440e-01
1010000	-9.783666e+02	-4.751246e+01	9.992214e+00	2.607370e+00	4.776253e-01
1011000	-9.840174e+02	-3.387675e+01	8.041276e+00	1.330986e+00	6.380630e-01
1012000	-9.816477e+02	-5.193925e+01	1.100531e+01	1.524847e+00	5.253256e-01
1013000	-9.842981e+02	-4.278008e+01	9.440102e+00	1.113207e+00	4.392513e-01
1014000	-9.706798e+02	-2.416485e+01	6.815171e+00	1.006153e+00	5.604938e-01
1015000	-9.763835e+02	-9.270714e+00	5.174092e+00	1.703402e+00	7.012818e-01
1016000	-9.690121e+02	-2.104704e+01	6.431542e+00	1.171162e+00	6.609403e-01
1017000	-9.717223e+02	-6.507714e+01	1.372108e+01	2.040043e+00	4.057984e-01
1018000	-9.751989e+02	-5.366052e+01	1.076606e+01	4.500893e+00	4.325970e-01
1019000	-9.794116e+02	1.402799e+01	3.468032e+00	9.795891e-01	1.021846e+00
1020000	-9.767270e+02	-2.221412e+01	6.398955e+00	2.625966e+00	7.512490e-01
1021000	-9.640508e+02	-9.772330e+00	5.240885e+00	1.480062e+00	9.111448e-01
1022000	-9.696717e+02	-1.689354e+01	5.871093e+00	2.179433e+00	8.450971e-01
1023000	-9.750208e+02	-1.331102e+01	5.530116e+00	1.981592e+00	8.989236e-01
1024000	-9.762172e+02	-2.474548e+01	6.902011e+00	8.690430e-01	5.918089e-01
1025000	-9.661184e+02	-2.416327e+01	6.773771e+00	1.349924e+00	6.302200e-01
1026000	-9.750424e+02	-2.977015e+01	7.108241e+00	4.224334e+00	6.705520e-01
1027000	-9.749001e+02	-1.195213e+01	5.505899e+00	8.709010e-01	6.827779e-01
1028000	-9.808739e+02	-4.015742e+01	8.973537e+00	1.375672e+00	4.619569e-01
1029000	-9.777596e+02	-5.586494e+01	1.184679e+01	1.240327e+00	4.353723e-01
1030000	-9.848499e+02	-4.206929e+01	9.172315e+00	2.040721e+00	4.852341e-01
1031000	-9.789426e+02	-3.475947e+01	8.100181e+00	1.799087e+00	5.811721e-01
1032000	-9.692498e+02	-1.966328e+01	6.239773e+00	1.501720e+00	7.479864e-01
1033000	-9.788642e+02	-2.140608e+01	6.484772e+00	1.063309e+00	5.588832e-01
1034000	-9.714820e+02	-1.129752e+02	3.184171e+01	9.828016e-01	1.086863e-01
1035000	-9.809594e+02	-7.302356e+01	1.574690e+01	2.072107e+00	2.895302e-01
1036000	-9.652114e+02	-8.254612e+01	1.868848e+01	1.709726e+00	2.627644e-01
1037000	-9.823180e+02	-4.890529e+01	1.046744e+01	1.350738e+00	3.543716e-01
1038000	-9.802322e+02	-6.261827e+01	1.291715e+01	3.042699e+00	3.698169e-01
1039000	-9.733640e+02	-4.531373e+01	9.732437e+00	1.909764e+00	4.598123e-01
1040000	-9.731309e+02	-1.390805e+01	5.530887e+00	2.570740e+00	8.718142e-01
1041000	-9.705736e+02	-1.205364e+01	5.414321e+00	1.920832e+00	8.503441e-01
1042000	-9.733076e+02	-4.950929e+01	1.069149e+01	7.463515e-01	3.579423e-01
1043000	-9.884293e+02	-5.861941e+01	1.244765e+01	1.164165e+00	3.860391e-01
1044000	-9.955249e+02	-6.284675e+01	1.323557e+01	1.875644e+00	3.302681e-01
1045000	-9.786997e+02	-5.664503e+01	1.178269e+01	2.330677e+00	3.869571e-01
1046000	-9.786282e+02	-5.581011e+01	1.174538e+01	1.677097e+00	4.040906e-01
1047000	-9.727693e+02	-6.103144e+01	1.305374e+01	8.531558e-01	3.283821e-01
1048000	-9.716504e+02	-5.952085e+01	1.268446e+01	9.865222e-01	3.222713e-01
1049000	-9.638700e+02	-6.574859e+01	1.389986e+01	1.968676e+00	2.958904e-01
1050000	-9.738728e+02	-1.120364e+02	3.117762e+01	1.290655e+00	1.669612e-01
1051000	-9.733500e+02	-8.815174e+01	2.052943e+01	1.869944e+00	1.868495e-01
1052000	-9.795372e+02	-1.034503e+02	2.649026e+01	2.297005e+00	1.637271e-01
1053000	-9.710082e+02	-1.081338e+02	2.865247e+01	2.370455e+00	1.603963e-01
1054000	-9.764932e+02	-1.415121e+02	5.193067e+01	1.194225e-01	3.002930e-02
1055000	-9.679899e+02	-8.052122e+01	1.828040e+01	9.620214e-01	1.922095e-01
1056000	-9.586494e+02	-6.411199e+01	1.345529e+01	2.196910e+00	3.145061e-01
1057000	-9.727181e+02	-5.978955e+01	1.255961e+01	1.821656e+00	3.400667e-01
1058000	-9.769847e+02	-6.937418e+01	1.483976e+01	1.836127e+00	2.319897e-01
1059000	-9.739491e+02	-6.755195e+01	1.449121e+01	1.379725e+00	2.882160e-01
1060000	-9.790377e+02	-5.907128e+01	1.238838e+01	1.889208e+00	3.356669e-01
1061000	-9.682842e+02	-3.799065e+01	8.785526e+00	4.134557e-01	2.930357e-01
1062000	-9.707790e+02	-5.972535e+01	1.271392e+01	1.058174e+00	3.638817e-01
1063000	-9.793764e+02	-8.250531e+01	1.890401e+01	1.005253e+00	2.430735e-01
1064000	-9.785887e+02	-7.595243e+01	1.627140e+01	3.113670e+00	2.956837e-01
1065000	-9.800602e+02	-8.462407e+01	1.943538e+01	1.518482e+00	2.585688e-01
1066000	-9.660569e+02	-7.593516e+01	1.661235e+01	1.900999e+00	2.710156e-01
1067000	-9.723881e+02	-8.106608e+01	1.822208e+01	1.691634e+00	2.661542e-01
1068000	-9.804004e+02	-5.714917e+01	1.221211e+01	7.872587e-01	2.841700e-01
1069000	-9.951995e+02	-7.216436e+01	1.552046e+01	2.046672e+00	2.834140e-01
1070000	-9.762285e+02	-7.064006e+01	1.530748e+01	1.317480e+00	2.414580e-01
1071000	-9.790937e+02	-7.739809e+01	1.676618e+01	2.832391e+00	2.557621e-01
1072000	-9.805446e+02	-8.762202e+01	2.046700e+01	1.517010e+00	2.252864e-01
1073000	-9.777745e+02	-9.144770e+01	2.184418e+01	1.558229e+00	1.867109e-01
1074000	-9.847642e+02	-9.941138e+01	2.524524e+01	1.078426e+00	1.796577e-01
1075000	-9.766820e+02	-8.373294e+01	1.929065e+01	1.060394e+00	2.286822e-01
1076000	-9.801547e+02	-9.616336e+01	2.335685e+01	2.373085e+00	2.045504e-01
1077000	-9.728623e+02	-8.422556e+01	1.929923e+01	1.527270e+00	2.415427e-01
1078000	-9.764060e+02	-1.421199e+02	5.180602e+01	8.742688e-01	7.338629e-02
1079000	-9.892554e+02	-1.476977e+02	5.621067e+01	1.441914e+00	7.665257e-02
1080000	-9.844507e+02	-1.006422e+02	2.574356e+01	1.164761e+00	1.380740e-01
1081000	-9.701217e+02	-1.057037e+02	2.772095e+01	1.884294e+00	2.037768e-01
1082000	-9.688923e+02	-8.232438e+01	1.856092e+01	1.884294e+00	2.920050e-01
1083000	-9.660056e+02	-3.830116e+01	8.686275e+00	1.370136e+00	4.485516e-01
1084000	-9.765991e+02	-8.002405e+01	1.737424e+01	3.402553e+00	3.084516e-01
1085000	-9.776662e+02	-1.017908e+02	2.614498e+01	1.406754e+00	1.898129e-01
1086000	-9.811086e+02	-8.149461e+01	1.838089e+01	1.618349e+00	2.526670e-01
1087000	-9.796499e+02	-9.036300e+01	2.139001e+01	1.695544e+00	2.416299e-01
1088000	-9.789383e+02	-2.970882e+01	7.542193e+00	8.011510e-01	4.769990e-01
1089000	-9.759078e+02	-2.737781e+01	7.194568e+00	1.147361e+00	5.865185e-01
1090000	-9.796616e+02	-3.969198e+01	8.673192e+00	2.846674e+00	4.919078e-01
1091000	-9.765223e+02	-4.661189e+01	1.020326e+01	5.152208e-01	2.973462e-01
1092000	-9.758514e+02	-6.561027e+01	1.423766e+01	4.519107e-01	1.978883e-01
1093000	-9.747628e+02	-7.282556e+01	1.609311e+01	6.216257e-01	2.061486e-01
1094000	-9.762987e+02	-1.090363e+02	2.977530e+01	1.007973e+00	1.522428e-01
1095000	-9.772930e+02	-6.762100e+01	1.465303e+01	8.107210e-01	2.686791e-01
1096000	-9.857136e+02	-3.209505e+01	7.898172e+00	5.691568e-01	3.607879e-01
1097000	-9.709591e+02	-5.916296e+01	1.266487e+01	7.171498e-01	2.994932e-01
1098000	-9.741066e+02	-3.875552e+01	8.924572e+00	2.850757e-01	2.040394e-01
1099000	-9.791134e+02	-3.538068e+01	8.439233e+00	9.011780e-02	1.585240e-01
1100000	-9.756406e+02	-2.470750e+01	6.992805e+00	9.011780e-02	1.721558e-01
1101000	-9.810091e+02	-2.443957e+01	6.951657e+00	1.568014e-01	2.579072e-01
1102000	-9.850889e+02	-3.339789e+01	8.141431e+00	1.489377e-01	1.972658e-01
1103000	-9.840403e+02	-2.578325e+01	7.122018e+00	1.276322e-01	2.068871e-01
1104000	-9.792503e+02	-2.937590e+01	7.585543e+00	1.429501e-01	2.091493e-01
1105000	-9.883993e+02	-5.457664e+01	1.180563e+01	1.510464e-01	1.309423e-01
1106000	-9.833672e+02	-9.483786e+01	2.326875e+01	1.268045e+00	1.725729e-01
1107000	-9.815193e+02	-8.151434e+01	1.885551e+01	1.629824e-01	8.380947e-02
1108000	-9.699034e+02	-9.853001e+01	2.443172e+01	2.112715e+00	1.802469e-01
1109000	-9.711508e+02	-7.058468e+01	1.561100e+01	1.321952e-01	1.029763e-01
1110000	-9.793133e+02	-4.889522e+01	1.067490e+01	2.208581e-01	1.555372e-01
1111000	-9.813234e+02	-6.681600e+01	1.463117e+01	9.154395e-02	1.032855e-01
1112000	-9.789014e+02	-4.573080e+01	1.009454e+01	2.449335e-01	1.911685e-01
1113000	-9.812449e+02	-6.489161e+01	1.413729e+01	1.394576e-01	1.125819e-01
1114000	-9.680145e+02	-5.156222e+01	1.120232e+01	1.344859e-01	1.239161e-01
1115000	-9.753997e+02	-6.197776e+01	1.343349e+01	1.556565e-01	1.156099e-01
1116000	-9.708839e+02	-6.069734e+01	1.313678e+01	1.556565e-01	1.273532e-01
1117000	-9.824349e+02	-3.928627e+01	9.028660e+00	1.560673e-01	1.821157e-01
1118000	-9.857416e+02	-2.118877e+01	6.567296e+00	1.295928e-01	2.004016e-01
1119000	-9.743288e+02	-2.880630e+01	7.509635e+00	1.441570e-01	2.074494e-01
1120000	-9.749419e+02	-5.934219e+01	1.283886e+01	1.148812e-01	1.188032e-01
1121000	-9.781347e+02	-6.053851e+01	1.309748e+01	1.685272e-01	1.307488e-01
1122000	-9.688165e+02	-1.080077e+02	2.957008e+01	3.872680e-01	1.170336e-01
1123000	-9.720851e+02	-1.197146e+02	3.569706e+01	9.363648e-01	1.108953e-01
1124000	-9.725284e+02	-1.030601e+02	2.659906e+01	1.666400e+00	1.720573e-01
1125000	-9.736659e+02	-1.117790e+02	3.096676e+01	1.434437e+00	1.418234e-01
1126000	-9.772269e+02	-9.370599e+01	2.304549e+01	6.983981e-01	1.357458e-01
1127000	-9.679463e+02	-8.775908e+01	2.062824e+01	1.198516e+00	1.840545e-01
1128000	-9.795657e+02	-8.321924e+01	1.870737e+01	2.324409e+00	2.423046e-01
1129000	-9.787628e+02	-8.101942e+01	1.836977e+01	1.178166e+00	2.498816e-01
1130000	-9.770308e+02	-7.107282e+01	1.513232e+01	2.412232e+00	2.485788e-01
1131000	-9.676382e+02	-7.204024e+01	1.559023e+01	1.664392e+00	2.435575e-01
1132000	-9.699160e+02	-4.042262e+01	8.819848e+00	2.623660e+00	4.431361e-01
1133000	-9.735156e+02	-2.298055e+01	6.675730e+00	9.934504e-01	4.743338e-01
1134000	-9.820824e+02	-4.456106e+01	9.785786e+00	8.456331e-01	3.994178e-01
1135000	-9.738314e+02	-6.309129e+01	1.346148e+01	1.149811e+00	3.259610e-01
1136000	-9.746698e+02	-9.445000e+01	2.275237e+01	2.188561e+00	1.890693e-01
1137000	-9.823953e+02	-1.207080e+02	3.559243e+01	2.104616e+00	1.335112e-01
1138000	-9.733261e+02	-9.262166e+01	2.210965e+01	2.029177e+00	1.948168e-01
1139000	-9.728352e+02	-8.889678e+01	2.059085e+01	2.441557e+00	2.995983e-01
1140000	-9.677604e+02	-1.104703e+02	3.038052e+01	1.254677e+00	1.299779e-01
1141000	-9.724920e+02	-1.393259e+02	4.900341e+01	1.475017e+00	9.727835e-02
1142000	-9.801365e+02	-1.013163e+02	2.631765e+01	5.464167e-01	1.113700e-01
1143000	-9.752402e+02	-6.874033e+01	1.479399e+01	1.379842e+00	2.718785e-01
1144000	-9.768040e+02	-1.040490e+02	2.622212e+01	3.492306e+00	1.819993e-01
1145000	-9.782844e+02	-1.007947e+02	2.545690e+01	1.973001e+00	1.534421e-01
1146000	-9.852960e+02	-1.116567e+02	2.985232e+01	3.476072e+00	1.299525e-01
1147000	-9.724419e+02	-7.417152e+01	1.600711e+01	2.276259e+00	3.060098e-01
1148000	-9.749926e+02	-8.451587e+01	1.916793e+01	2.213005e+00	2.564795e-01
1149000	-9.761970e+02	-6.734672e+01	1.411548e+01	2.683220e+00	3.271256e-01
1150000	-9.670285e+02	-7.187147e+01	1.541029e+01	2.163720e+00	3.225660e-01
1151000	-9.821968e+02	-4.892210e+01	1.028287e+01	2.382226e+00	4.643270e-01
1152000	-9.834909e+02	-7.874469e+01	1.762496e+01	1.295777e+00	3.611933e-01
1153000	-9.813858e+02	-5.839429e+01	1.206862e+01	2.708598e+00	4.620332e-01
1154000	-9.738128e+02	-4.853785e+01	1.035373e+01	1.606337e+00	4.843919e-01
1155000	-9.741324e+02	-4.926593e+01	1.041672e+01	1.988478e+00	4.460565e-01
1156000	-9.721128e+02	-6.539024e+01	1.348280e+01	3.358020e+00	3.792265e-01
1157000	-9.690020e+02	-2.780010e+01	7.205162e+00	1.486187e+00	6.596001e-01
1158000	-9.723167e+02	-1.661680e+01	5.911248e+00	1.516967e+00	7.644519e-01
1159000	-9.712830e+02	-2.359138e+01	6.685546e+00	1.521022e+00	6.269509e-01
1160000	-9.726484e+02	-1.746165e+01	5.795213e+00	3.483603e+00	7.900660e-01
1161000	-9.796034e+02	-1.708186e+01	5.783680e+00	3.216522e+00	7.737284e-01
1162000	-9.780057e+02	-3.258068e+01	7.731935e+00	2.262655e+00	6.284597e-01
1163000	-9.755423e+02	-2.258951e+01	6.524672e+00	1.899239e+00	6.427360e-01
1164000	-9.720942e+02	-2.275552e+01	6.609157e+00	1.336337e+00	7.474867e-01
1165000	-9.783157e+02	-4.441931e+00	4.665487e+00	2.719899e+00	1.000000e+00
1166000	-9.801747e+02	-1.059975e+01	5.309118e+00	1.576273e+00	1.000000e+00
1167000	-9.865596e+02	-3.336499e+00	4.676405e+00	1.482472e+00	1.000000e+00
1168000	-9.796195e+02	-4.366830e+01	9.408428e+00	2.192812e+00	5.245164e-01
1169000	-9.753480e+02	-2.707267e+01	7.143683e+00	1.244783e+00	6.532933e-01
1170000	-9.799681e+02	-5.982249e+00	4.929303e+00	1.153531e+00	7.933658e-01
1171000	-9.713061e+02	6.846736e+00	3.968003e+00	5.690172e-01	7.363274e-01
1172000	-9.796105e+02	-5.044679e+01	1.068546e+01	1.716020e+00	4.176616e-01
1173000	-9.707884e+02	-3.043615e+01	7.559799e+00	1.396154e+00	5.593675e-01
1174000	-9.731485e+02	-5.719962e+01	1.218358e+01	9.715601e-01	3.167438e-01
1175000	-9.778932e+02	-7.349231e+01	1.578791e+01	2.391121e+00	3.120958e-01
1176000	-9.847618e+02	-5.140040e+01	1.090837e+01	1.491120e+00	3.911668e-01
1177000	-9.779947e+02	-3.343950e+01	7.965221e+00	1.433519e+00	4.185402e-01
1178000	-9.801643e+02	-3.902539e+01	8.854412e+00	1.003943e+00	5.287036e-01
1179000	-9.709394e+02	-3.565449e+01	8.232027e+00	1.776758e+00	5.629086e-01
1180000	-9.703145e+02	-2.842621e+01	7.231548e+00	1.904957e+00	6.021352e-01
1181000	-9.691418e+02	-5.615929e+01	1.190551e+01	1.251961e+00	3.060994e-01
1182000	-9.721461e+02	-5.669107e+01	1.183737e+01	2.111978e+00	3.694524e-01
1183000	-9.751623e+02	-4.801614e+01	1.028183e+01	1.482074e+00	3.441427e-01
1184000	-9.780719e+02	-7.732823e+01	1.723312e+01	1.177553e+00	2.679048e-01
1185000	-9.718327e+02	-6.505065e+01	1.377325e+01	1.795804e+00	3.178762e-01
1186000	-9.716069e+02	-4.696647e+01	1.002118e+01	1.896360e+00	4.456918e-01
1187000	-9.808787e+02	-4.560244e+01	8.888281e+00	7.363802e+00	4.659387e-01
1188000	-9.694358e+02	-3.803255e+01	8.502304e+00	2.318714e+00	4.712350e-01
1189000	-9.767814e+02	7.399722e+00	3.881793e+00	1.254734e+00	1.000000e+00
1190000	-9.755345e+02	-4.626785e+01	9.913963e+00	1.810862e+00	4.701795e-01
1191000	-9.803081e+02	-3.163387e+01	7.747901e+00	1.198724e+00	3.654856e-01
1192000	-9.743524e+02	-2.092037e+01	6.351149e+00	1.756930e+00	7.717549e-01
1193000	-9.712530e+02	-1.109926e+01	5.387449e+00	1.247767e+00	8.372185e-01
1194000	-9.723281e+02	-1.129607e+01	5.348621e+00	1.853519e+00	1.000000e+00
1195000	-9.728141e+02	4.345763e+01	2.081471e+00	2.773132e-01	1.000000e+00
1196000	-9.791859e+02	4.849883e+01	1.904110e+00	2.412006e-01	9.739618e-01
1197000	-9.789640e+02	3.909359e+01	2.252179e+00	2.101843e-01	8.580717e-01
1198000	-9.794051e+02	4.766217e+01	1.929824e+00	3.240978e-01	1.000000e+00
1199000	-9.731194e+02	3.502393e+00	4.233622e+00	2.582811e-01	5.422092e-01
1200000	-9.831005e+02	4.589242e+01	1.997085e+00	1.685843e-01	7.571785e-01
1201000	-9.866273e+02	4.566723e+01	2.004792e+00	1.773150e-01	9.572270e-01
1202000	-9.751353e+02	1.421433e+01	3.505109e+00	1.940274e-01	5.435439e-01
1203000	-9.727955e+02	-1.474954e+01	5.735100e+00	1.361419e+00	7.026182e-01
1204000	-9.738287e+02	-3.378951e+01	8.035740e+00	1.282864e+00	6.083918e-01
1205000	-9.747315e+02	-2.323560e+01	6.639388e+00	1.557831e+00	8.866592e-01
1206000	-9.822878e+02	-5.563548e+00	4.865919e+00	1.465925e+00	8.710080e-01
1207000	-9.790444e+02	1.690088e+01	3.320840e+00	5.501163e-01	1.000000e+00
1208000	-9.716536e+02	-1.327551e+01	5.584227e+00	1.395391e+00	8.039886e-01
1209000	-9.724037e+02	-8.754258e-01	4.488774e+00	1.333373e+00	1.000000e+00
1210000	-9.796680e+02	-3.546510e+00	4.652255e+00	1.984847e+00	8.419656e-01
1211000	-9.797488e+02	-2.989828e+01	7.508856e+00	1.242014e+00	7.060971e-01
1212000	-9.784077e+02	1.022223e+01	3.682082e+00	1.410059e+00	1.000000e+00
1213000	-9.701784e+02	-2.456406e+01	6.789116e+00	1.622463e+00	7.570497e-01
1214000	-9.744300e+02	-1.230215e+01	5.532624e+00	9.470765e-01	9.078796e-01
1215000	-9.746790e+02	1.254232e+01	3.594489e+00	4.469971e-01	8.811484e-01
1216000	-9.730222e+02	-1.280605e+01	5.537229e+00	1.403927e+00	8.747015e-01
1217000	-9.824092e+02	-6.824868e-01	4.432586e+00	1.851452e+00	8.319613e-01
1218000	-9.829020e+02	-3.195189e+01	7.846060e+00	8.019210e-01	5.881589e-01
1219000	-9.892971e+02	-4.097189e+01	8.762400e+00	3.544617e+00	5.617678e-01
1220000	-9.766762e+02	-5.312934e+01	1.129165e+01	1.247909e+00	3.728982e-01
1221000	-9.752582e+02	-4.990175e+01	1.046841e+01	2.341894e+00	5.141423e-01
1222000	-9.767188e+02	-2.417453e+01	6.747555e+00	1.580961e+00	6.492653e-01
1223000	-9.775110e+02	2.127830e+00	4.180823e+00	2.340909e+00	1.000000e+00
1224000	-9.883463e+02	-1.707294e+01	5.848682e+00	2.575236e+00	8.634012e-01
1225000	-9.847780e+02	-1.617239e+01	5.679449e+00	3.335888e+00	8.556344e-01
1226000	-9.817955e+02	-1.545721e+01	5.846197e+00	9.835548e-01	7.661179e-01
1227000	-9.806222e+02	-4.185965e+01	9.364756e+00	6.490729e-01	3.803584e-01
1228000	-9.738419e+02	-3.448694e+01	8.242348e+00	5.380044e-01	3.739529e-01
1229000	-9.711665e+02	-4.862772e+01	1.051154e+01	8.332941e-01	3.879179e-01
1230000	-9.819322e+02	-3.241574e+01	7.818060e+00	1.468772e+00	5.512456e-01
1231000	-9.862620e+02	-1.132993e+01	5.468258e+00	6.366169e-01	6.978878e-01
1232000	-9.837160e+02	-2.702554e+01	6.983860e+00	2.480738e+00	6.322544e-01
1233000	-9.774057e+02	-1.636945e+01	5.922680e+00	1.160276e+00	7.435424e-01
1234000	-9.759707e+02	-2.968957e+01	7.290608e+00	2.706918e+00	7.714314e-01
1235000	-9.696004e+02	-1.347315e+01	5.650750e+00	9.232091e-01	6.774221e-01
1236000	-9.786529e+02	-4.184832e+01	9.071029e+00	2.451699e+00	5.997585e-01
1237000	-9.750392e+02	-4.340552e+01	9.662448e+00	4.127235e-01	3.220756e-01
1238000	-9.713479e+02	-1.874758e+01	6.130339e+00	1.587827e+00	5.380486e-01
1239000	-9.749233e+02	-6.896701e+00	4.993321e+00	1.338975e+00	1.024204e+00
1240000	-9.717941e+02	1.241400e+01	3.570952e+00	9.455749e-01	9.075630e-01
1241000	-9.789988e+02	-1.292374e+00	4.459739e+00	2.116628e+00	8.775028e-01
1242000	-9.714449e+02	-4.815253e+01	1.047234e+01	5.712909e-01	4.435159e-01
1243000	-9.777028e+02	-5.951188e+01	1.266920e+01	1.046494e+00	3.354858e-01
1244000	-9.730897e+02	-1.564846e+02	6.394967e+01	2.231520e+00	6.052532e-02
1245000	-9.811871e+02	-1.085183e+02	2.910463e+01	1.832848e+00	1.757776e-01
1246000	-9.793132e+02	-9.528975e+01	2.317858e+01	1.946375e+00	2.089018e-01
1247000	-9.869466e+02	-1.058602e+02	2.846282e+01	4.877161e-01	1.683567e-01
1248000	-9.748955e+02	-8.747461e+01	2.089812e+01	1.591711e-01	7.664138e-02
1249000	-9.710271e+02	-1.209073e+02	3.670618e+01	4.670069e-01	7.676529e-02
1250000	-9.790242e+02	-9.824249e+01	2.503985e+01	3.875558e-01	1.004985e-01
1251000	-9.770288e+02	-8.429385e+01	1.970889e+01	3.783203e-01	1.002868e-01
1252000	-9.747393e+02	-1.206194e+02	3.653345e+01	4.605935e-01	6.782625e-02
1253000	-9.788425e+02	-1.440369e+02	5.395019e+01	3.057344e-01	3.580275e-02
1254000	-9.913694e+02	-1.460133e+02	5.467058e+01	1.467248e+00	6.875189e-02
1255000	-9.684721e+02	-1.290174e+02	4.227242e+01	1.139246e-01	3.432098e-02
1256000	-9.832036e+02	-1.263384e+02	4.039150e+01	1.718559e-01	4.022586e-02
1257000	-9.765134e+02	-1.114413e+02	3.148146e+01	1.221097e-01	4.406984e-02
1258000	-9.681338e+02	-1.083822e+02	2.989040e+01	1.263337e-01	4.340909e-02
1259000	-9.803866e+02	-1.270215e+02	4.086928e+01	1.486505e-01	3.743248e-02
1260000	-9.713595e+02	-1.258744e+02	4.011666e+01	1.177116e-01	3.412085e-02
1261000	-9.725673e+02	-1.391014e+02	4.992274e+01	1.177116e-01	2.854817e-02
1262000	-9.783541e+02	-1.278765e+02	4.148006e+01	1.118418e-01	3.037216e-02
1263000	-9.750970e+02	-1.192177e+02	3.590090e+01	1.002286e-01	3.241556e-02
1264000	-9.777832e+02	-9.675647e+01	2.453393e+01	9.516808e-02	5.615581e-02
1265000	-9.772191e+02	-1.086909e+02	3.005249e+01	1.160120e-01	5.283695e-02
1266000	-9.822917e+02	-8.740395e+01	2.088950e+01	1.124790e-01	7.421102e-02
1267000	-9.823214e+02	-9.139502e+01	2.224840e+01	4.383402e-01	9.785853e-02
1268000	-9.788289e+02	-1.244766e+02	3.809903e+01	1.811453e+00	1.058278e-01
1269000	-9.735798e+02	-1.165745e+02	3.316762e+01	2.164854e+00	1.133055e-01
1270000	-9.684895e+02	-1.344518e+02	4.525669e+01	1.429797e+00	1.103255e-01
1271000	-9.798077e+02	-4.142809e+01	9.308647e+00	5.596557e-01	3.081795e-01
1272000	-9.801302e+02	-5.730144e+01	1.202795e+01	1.808872e+00	4.344194e-01
1273000	-9.812824e+02	-4.972143e+01	1.078544e+01	4.591359e-01	3.064337e-01
1274000	-9.783614e+02	4.441594e+00	4.133193e+00	6.735542e-01	6.395661e-01
1275000	-9.701673e+02	-5.016276e+00	4.806158e+00	1.616652e+00	9.767121e-01
1276000	-9.662215e+02	-7.035400e-01	4.455020e+00	1.587547e+00	1.000000e+00
1277000	-9.759704e+02	-1.532143e+01	5.796449e+00	1.331317e+00	6.384762e-01
1278000	-9.752807e+02	-1.937440e+01	6.244457e+00	1.170360e+00	5.773307e-01
1279000	-9.787889e+02	-7.518692e+01	1.664814e+01	1.028684e+00	3.303460e-01
1280000	-9.735766e+02	-6.265600e+01	1.333572e+01	1.252716e+00	2.952327e-01
1281000	-9.772245e+02	-8.185007e+01	1.824588e+01	2.400152e+00	2.451482e-01
1282000	-9.750527e+02	-8.516835e+01	1.969069e+01	1.306385e+00	2.036683e-01
1283000	-9.728056e+02	-9.614596e+01	2.323330e+01	2.665056e+00	1.799561e-01
1284000	-9.845970e+02	-9.808041e+01	2.426764e+01	2.056881e+00	2.011595e-01
1285000	-9.822734e+02	-6.418428e+01	1.358538e+01	1.717360e+00	4.124701e-01
1286000	-9.734840e+02	-2.490279e+01	6.884571e+00	1.169769e+00	6.093154e-01
1287000	-9.737541e+02	-2.471989e+01	6.643947e+00	3.003223e+00	7.562175e-01
1288000	-9.703941e+02	-4.557014e+01	9.735045e+00	2.150907e+00	5.839943e-01
1289000	-9.803614e+02	-6.641063e+00	4.926379e+00	1.845868e+00	1.022373e+00
1290000	-9.742476e+02	4.074340e+01	2.179802e+00	3.967923e-01	9.629620e-01
1291000	-9.717321e+02	-6.109143e+00	4.873825e+00	1.919818e+00	8.592434e-01
1292000	-9.879618e+02	8.940489e+00	3.814823e+00	6.952351e-01	8.483190e-01
1293000	-9.903710e+02	-2.309376e+01	6.656741e+00	1.268084e+00	6.479696e-01
1294000	-9.832609e+02	-4.255620e+01	9.333531e+00	1.535780e+00	5.574827e-01
1295000	-9.737190e+02	-7.393752e+00	5.019927e+00	1.535780e+00	8.087843e-01
1296000	-9.784667e+02	-6.915204e+00	5.055782e+00	6.550836e-01	7.033142e-01
1297000	-9.724085e+02	-3.895354e+01	8.786351e+00	1.371014e+00	4.557651e-01
1298000	-9.764051e+02	-2.827654e+01	7.379615e+00	6.054480e-01	3.950743e-01
1299000	-9.734072e+02	-5.404629e+01	1.160727e+01	5.894513e-01	3.647631e-01
1300000	-9.803619e+02	-4.539589e+01	9.866240e+00	1.213891e+00	3.436857e-01
1301000	-9.811087e+02	-5.538943e+01	1.188511e+01	5.801696e-01	3.075945e-01
1302000	-9.750878e+02	-7.056587e+01	1.519060e+01	1.684198e+00	2.860182e-01
1303000	-9.769089e+02	-9.371190e+01	2.301252e+01	7.877711e-01	1.924232e-01
1304000	-9.822843e+02	-5.710856e+01	1.197824e+01	1.852881e+00	3.266082e-01
1305000	-9.904196e+02	-6.521627e+01	1.407689e+01	7.099395e-01	2.641766e-01
1306000	-9.694126e+02	-8.577086e+01	1.998281e+01	1.055011e+00	2.069250e-01
1307000	-9.684763e+02	-1.134088e+02	3.151788e+01	2.021260e+00	1.095889e-01
1308000	-9.762243e+02	-7.769273e+01	1.762501e+01	2.436321e-01	1.314324e-01
1309000	-9.792390e+02	-5.939508e+01	1.285148e+01	1.115056e-01	1.184335e-01
1310000	-9.696944e+02	-5.687434e+01	1.228481e+01	1.727677e-01	1.266991e-01
1311000	-9.668079e+02	-2.616312e+01	7.166808e+00	1.519411e-01	1.937245e-01
1312000	-9.755665e+02	-6.176084e+01	1.337787e+01	1.766155e-01	1.248539e-01
1313000	-9.761991e+02	-4.890354e+01	1.069245e+01	1.354415e-01	1.536909e-01
1314000	-9.791380e+02	-5.692504e+01	1.231047e+01	1.040503e-01	1.138889e-01
1315000	-9.877085e+02	-6.521021e+01	1.421589e+01	1.397400e-01	1.153594e-01
1316000	-9.918179e+02	-6.152022e+01	1.333049e+01	1.394246e-01	1.056098e-01
1317000	-9.904208e+02	-7.071189e+01	1.562988e+01	1.898336e-01	1.099057e-01
1318000	-9.797681e+02	-4.516062e+01	1.001391e+01	1.319157e-01	1.563902e-01
1319000	-9.884690e+02	-3.258787e+01	8.027601e+00	1.387920e-01	1.936885e-01
1320000	-9.827323e+02	-1.006097e+01	5.395526e+00	1.247726e-01	2.609142e-01
1321000	-9.716132e+02	-2.263742e+00	4.698572e+00	1.426780e-01	3.072384e-01
1322000	-9.717763e+02	-3.683764e+01	8.650292e+00	1.426780e-01	1.939274e-01
1323000	-9.690882e+02	-9.199280e+00	5.310955e+00	1.562446e-01	3.098170e-01
1324000	-9.757471e+02	1.821540e+01	3.267510e+00	1.475562e-01	4.291096e-01
1325000	-9.722183e+02	4.077628e+00	4.202631e+00	9.758282e-02	3.393679e-01
1326000	-9.733566e+02	-1.386971e+01	5.771393e+00	1.247006e-01	2.208131e-01
1327000	-9.843738e+02	8.474637e+00	3.886120e+00	1.170028e-01	4.236316e-01
1328000	-9.747800e+02	3.353434e+01	2.489635e+00	1.323594e-01	5.599478e-01
1329000	-9.781009e+02	1.631283e+01	3.380297e+00	1.384631e-01	4.397994e-01
1330000	-9.920661e+02	2.043140e+01	3.130503e+00	3.439768e-01	9.401985e-01
1331000	-9.902272e+02	-2.907300e+01	7.347635e+00	1.648317e+00	9.667471e-01
1332000	-9.782333e+02	-2.522996e+01	6.858888e+00	1.708808e+00	5.624031e-01
1333000	-9.769372e+02	-5.721530e+01	1.173652e+01	3.125422e+00	4.133675e-01
1334000	-9.786029e+02	-6.467112e+01	1.288082e+01	5.256906e+00	3.554771e-01
1335000	-9.831616e+02	-3.700702e+01	8.429341e+00	1.783124e+00	4.954331e-01
1336000	-9.816673e+02	-3.854136e+01	8.855472e+00	5.130999e-01	3.832195e-01
1337000	-9.735471e+02	-3.513498e+01	7.770361e+00	4.535493e+00	5.063758e-01
1338000	-9.869608e+02	-7.383648e+01	1.609472e+01	1.626781e+00	3.457967e-01
1339000	-9.764818e+02	-6.207629e+01	1.310090e+01	1.691371e+00	3.180073e-01
1340000	-9.736560e+02	-6.243715e+01	1.303061e+01	2.360507e+00	3.156709e-01
1341000	-9.758913e+02	-4.761959e+01	1.026666e+01	1.169686e+00	3.255107e-01
1342000	-9.776880e+02	-4.916397e+01	1.040996e+01	1.923534e+00	3.759997e-01
1343000	-9.751957e+02	-1.499992e+00	4.549208e+00	1.202974e+00	7.620999e-01
1344000	-9.808878e+02	-5.130076e+01	1.084628e+01	1.717353e+00	4.873160e-01
1345000	-9.727928e+02	-2.026067e+01	6.321325e+00	1.363799e+00	5.460902e-01
1346000	-9.651302e+02	-6.253006e+01	1.311887e+01	2.066570e+00	3.635632e-01
1347000	-9.776625e+02	-2.408847e+00	4.696445e+00	3.133562e-01	5.390509e-01
1348000	-9.741524e+02	-2.145167e+01	6.453054e+00	1.386651e+00	7.055407e-01
1349000	-9.692515e+02	-1.559913e+01	5.794010e+00	1.632834e+00	7.945073e-01
1350000	-9.784584e+02	-6.001741e+00	4.971432e+00	6.922385e-01	8.536292e-01
1351000	-9.914656e+02	1.904469e+01	3.207692e+00	3.589224e-01	1.000000e+00
1352000	-9.744147e+02	1.347073e+00	4.386130e+00	4.165459e-01	7.150896e-01
1353000	-9.802622e+02	-3.482885e+01	8.195077e+00	1.206732e+00	6.240984e-01
1354000	-9.796399e+02	6.261644e+00	4.000140e+00	6.991756e-01	7.419864e-01
1355000	-9.840288e+02	-2.885877e+01	7.310700e+00	1.719996e+00	6.454510e-01
1356000	-9.753023e+02	1.908370e+00	4.294731e+00	1.043659e+00	8.091713e-01
1357000	-9.751319e+02	-2.887268e+01	7.171439e+00	2.824861e+00	6.592059e-01
1358000	-9.789991e+02	1.430487e+01	3.460296e+00	8.285403e-01	9.047905e-01
1359000	-9.851552e+02	1.240264e+00	4.358712e+00	8.772606e-01	1.019267e+00
1360000	-9.772707e+02	-1.591402e+01	5.877550e+00	1.137704e+00	7.370375e-01
1361000	-9.819279e+02	-4.172682e+01	8.936825e+00	3.178313e+00	4.796852e-01
1362000	-9.832661e+02	-3.300725e+01	7.891933e+00	1.526236e+00	5.205980e-01
1363000	-9.795220e+02	-2.618335e+01	7.066109e+00	9.746624e-01	5.384551e-01
1364000	-9.760322e+02	-4.051163e+01	8.905660e+00	2.161869e+00	5.042415e-01
1365000	-9.753205e+02	-5.398975e+01	1.142232e+01	1.450931e+00	4.354771e-01
1366000	-9.765385e+02	-5.167734e+01	1.075367e+01	2.583406e+00	4.656935e-01
1367000	-9.777061e+02	-6.050391e+01	1.265496e+01	2.102944e+00	3.644225e-01
1368000	-9.744215e+02	-5.050054e+01	1.085439e+01	8.744987e-01	3.898742e-01
1369000	-9.709004e+02	-9.552010e+01	2.356148e+01	1.220893e+00	1.635203e-01
1370000	-9.728520e+02	-5.347477e+01	1.129159e+01	1.593654e+00	2.879985e-01
1371000	-9.801378e+02	-5.248312e+01	1.126104e+01	7.567384e-01	3.278948e-01
1372000	-9.674462e+02	-4.848577e+01	1.021041e+01	2.349152e+00	4.399171e-01
1373000	-9.714054e+02	-7.786050e+01	1.735016e+01	1.319051e+00	2.873459e-01
1374000	-9.753520e+02	-8.013649e+01	1.788628e+01	1.837233e+00	2.156835e-01
1375000	-9.707983e+02	-7.134743e+01	1.506565e+01	2.940764e+00	3.592479e-01
1376000	-9.768064e+02	-7.925953e+01	1.766124e+01	1.691831e+00	2.703438e-01
1377000	-9.719972e+02	-6.264069e+01	1.303906e+01	2.526900e+00	3.007053e-01
1378000	-9.683443e+02	-7.256959e+01	1.562732e+01	2.056971e+00	2.650489e-01
1379000	-9.752816e+02	-8.366797e+01	1.902482e+01	1.799077e+00	2.360070e-01
1380000	-9.836835e+02	-8.171160e+01	1.828225e+01	2.146529e+00	2.438703e-01
1381000	-9.740467e+02	-1.108670e+02	2.993627e+01	2.520663e+00	1.271112e-01
1382000	-9.825274e+02	-7.510170e+01	1.662114e+01	1.037042e+00	3.054109e-01
1383000	-9.850021e+02	-1.191218e+02	3.442427e+01	2.503974e+00	1.600306e-01
1384000	-9.801999e+02	-9.364679e+01	2.292984e+01	9.324825e-01	1.392081e-01
1385000	-9.684308e+02	-1.022888e+02	2.614957e+01	1.894453e+00	1.728619e-01
1386000	-9.625445e+02	-6.683224e+01	1.433415e+01	1.285998e+00	2.886515e-01
1387000	-9.788850e+02	-5.789374e+01	1.217761e+01	1.693713e+00	3.619267e-01
1388000	-9.807166e+02	-3.661018e+01	8.602767e+00	2.284881e-01	2.213870e-01
1389000	-9.931487e+02	-6.711584e+01	1.467914e+01	2.032678e-01	1.409812e-01
1390000	-9.731022e+02	-4.898142e+01	1.070406e+01	1.513786e-01	1.379780e-01
1391000	-9.799566e+02	-4.494668e+01	9.975469e+00	1.371893e-01	1.581332e-01
1392000	-9.791928e+02	-4.844346e+01	1.060621e+01	1.375224e-01	1.495312e-01
1393000	-9.799135e+02	-2.364394e+01	6.859166e+00	1.204981e-01	1.865822e-01
1394000	-9.897807e+02	-3.769370e+01	8.770484e+00	2.139785e-01	2.556370e-01
1395000	-9.877798e+02	-5.055923e+01	1.096518e+01	3.534166e-01	2.452453e-01
1396000	-9.773448e+02	-4.430691e+01	9.819968e+00	3.927889e-01	2.265695e-01
1397000	-9.818087e+02	-5.891731e+01	1.262058e+01	6.720958e-01	2.137979e-01
1398000	-9.782360e+02	-5.678720e+01	1.184178e+01	2.186796e+00	4.479201e-01
1399000	-9.796460e+02	-7.715295e+01	1.706710e+01	1.560954e+00	2.580776e-01
1400000	-9.736458e+02	-1.009842e+02	2.526158e+01	2.613387e+00	1.852661e-01
1401000	-9.770486e+02	-9.989844e+01	2.521847e+01	1.627581e+00	1.656766e-01
1402000	-9.639583e+02	-7.499770e+01	1.653951e+01	1.216905e+00	2.328059e-01
1403000	-9.778821e+02	-8.369680e+01	1.935774e+01	8.231484e-01	2.165284e-01
1404000	-9.661471e+02	-1.188404e+02	3.524600e+01	8.193325e-01	8.751085e-02
1405000	-9.823103e+02	-1.480144e+02	5.650313e+01	1.438790e+00	8.624428e-02
1406000	-9.751062e+02	-1.645752e+02	7.438302e+01	8.154019e-01	4.340720e-02
1407000	-9.732320e+02	-1.502167e+02	5.860201e+01	1.388668e+00	8.350699e-02
1408000	-9.685053e+02	-1.329311e+02	4.441262e+01	1.047797e+00	8.467012e-02
1409000	-9.743975e+02	-1.269586e+02	3.981914e+01	1.648489e+00	1.033372e-01
1410000	-9.762901e+02	-1.169763e+02	3.420666e+01	7.354260e-01	1.051516e-01
1411000	-9.735149e+02	-1.225364e+02	3.713636e+01	1.400674e+00	1.058018e-01
1412000	-9.859936e+02	-1.072525e+02	2.893849e+01	9.042507e-01	1.220244e-01
1413000	-9.786331e+02	-1.056624e+02	2.830286e+01	6.214970e-01	1.295100e-01
1414000	-9.710890e+02	-1.203697e+02	3.532991e+01	2.207162e+00	1.406134e-01
1415000	-9.802726e+02	-1.034827e+02	2.677934e+01	1.692698e+00	1.648522e-01
1416000	-9.796930e+02	-9.396763e+01	2.313460e+01	7.350091e-01	2.072304e-01
1417000	-9.834325e+02	-9.838381e+01	2.470612e+01	1.313628e+00	1.608366e-01
1418000	-9.814988e+02	-8.383955e+01	1.945324e+01	6.807588e-01	1.834500e-01
1419000	-9.725010e+02	-5.565000e+01	1.177217e+01	1.386694e+00	3.604941e-01
1420000	-9.731335e+02	-3.807340e+01	8.573914e+00	1.882722e+00	4.801432e-01
1421000	-9.780090e+02	-4.292272e+01	9.433450e+00	1.295986e+00	4.898571e-01
1422000	-9.736042e+02	-1.185581e+02	3.406429e+01	2.564945e+00	1.391719e-01
1423000	-9.779094e+02	-5.933747e+01	1.249886e+01	1.647147e+00	4.076637e-01
1424000	-9.718354e+02	-7.349633e+01	1.583867e+01	2.210309e+00	2.841333e-01
1425000	-9.849153e+02	-8.802154e+01	2.051054e+01	1.793178e+00	2.584514e-01
1426000	-9.695969e+02	-6.196126e+01	1.282279e+01	2.805716e+00	3.617178e-01
1427000	-9.836552e+02	-2.612106e+01	7.026952e+00	1.227476e+00	6.302833e-01
1428000	-9.861819e+02	-4.165906e+01	9.134683e+00	1.864471e+00	4.460488e-01
1429000	-9.744651e+02	-3.971393e+01	8.816211e+00	1.938424e+00	5.185750e-01
1430000	-9.666430e+02	-4.417009e+01	9.554915e+00	1.814755e+00	4.700826e-01
1431000	-9.734498e+02	-8.156566e+01	1.852033e+01	1.252247e+00	2.371372e-01
1432000	-9.732294e+02	-1.801783e+01	6.070764e+00	1.410908e+00	7.546159e-01
1433000	-9.703783e+02	-1.884796e+01	6.180689e+00	1.225104e+00	6.929279e-01
1434000	-9.822064e+02	-3.697568e+01	8.539177e+00	1.015823e+00	6.720951e-01
1435000	-9.728887e+02	-1.575577e+00	4.552518e+00	1.237501e+00	1.000000e+00
1436000	-9.788959e+02	-9.208271e+00	5.068437e+00	2.806884e+00	9.162951e-01
1437000	-9.799003e+02	-5.918474e+00	4.960628e+00	7.318835e-01	7.202834e-01
1438000	-9.693561e+02	-2.135366e+01	6.450556e+00	1.310578e+00	6.756882e-01
1439000	-9.836220e+02	3.757034e+00	4.142250e+00	1.234624e+00	1.116941e+00
1440000	-9.790260e+02	-1.429288e+00	4.428589e+00	2.649170e+00	1.082459e+00
1441000	-9.863665e+02	6.983973e+00	3.923167e+00	1.072625e+00	9.804075e-01
1442000	-9.814819e+02	7.688934e+00	3.904836e+00	6.317718e-01	7.758513e-01
1443000	-9.660354e+02	-1.720634e+01	6.017551e+00	1.097762e+00	7.477203e-01
1444000	-9.713206e+02	-2.116527e+01	6.416999e+00	1.417620e+00	6.521886e-01
1445000	-9.875092e+02	-6.469563e+00	4.874871e+00	2.268114e+00	9.339828e-01
1446000	-9.848433e+02	-7.291852e+00	5.051781e+00	1.076460e+00	8.380791e-01
1447000	-9.846626e+02	-4.099523e+01	9.073058e+00	1.585881e+00	5.335116e-01
1448000	-9.810616e+02	-6.290246e+01	1.320182e+01	2.077702e+00	3.502569e-01
1449000	-9.901468e+02	-4.119520e+01	9.284985e+00	4.716646e-01	3.384072e-01
1450000	-9.817388e+02	-3.403591e+01	8.214924e+00	2.763561e-01	2.866486e-01
1451000	-9.730206e+02	-7.277231e+01	1.590756e+01	1.236354e+00	3.094933e-01
1452000	-9.696227e+02	-5.770838e+01	1.229921e+01	9.397670e-01	2.677536e-01
1453000	-9.752744e+02	-8.835005e+01	2.046364e+01	2.254573e+00	2.719196e-01
1454000	-9.748189e+02	-6.538979e+01	1.416393e+01	5.295665e-01	2.492506e-01
1455000	-9.640133e+02	-1.055621e+02	2.758554e+01	2.030517e+00	1.383822e-01
1456000	-9.715649e+02	-9.122932e+01	2.178566e+01	1.495920e+00	1.863737e-01
1457000	-9.832454e+02	-1.038105e+02	2.689691e+01	1.763487e+00	1.637566e-01
1458000	-9.846585e+02	-8.704665e+01	2.045332e+01	9.804645e-01	2.147221e-01
1459000	-9.753736e+02	-8.922738e+01	2.130309e+01	7.966294e-01	2.062006e-01
1460000	-9.594832e+02	-1.023167e+02	2.634852e+01	1.478085e+00	1.753003e-01
1461000	-9.620811e+02	-1.094768e+02	2.918465e+01	2.629634e+00	1.473128e-01
1462000	-9.815738e+02	-8.365005e+01	1.907200e+01	1.637738e+00	1.904384e-01
1463000	-9.713261e+02	-8.003760e+01	1.804668e+01	1.222373e+00	2.364873e-01
1464000	-9.778607e+02	-1.150343e+02	3.265329e+01	1.551288e+00	1.647903e-01
1465000	-9.690618e+02	-3.715028e+01	8.432485e+00	1.905183e+00	5.336731e-01
1466000	-9.693141e+02	-3.444658e+01	7.974614e+00	2.373658e+00	5.462736e-01
1467000	-9.663394e+02	-3.332242e+01	7.958728e+00	1.362751e+00	4.808249e-01
1468000	-9.873478e+02	-3.510024e+01	8.308727e+00	6.954883e-01	4.516044e-01
1469000	-9.784368e+02	-4.859224e+01	1.031282e+01	1.886523e+00	4.779639e-01
1470000	-9.809230e+02	-3.446542e+01	8.100905e+00	1.499963e+00	7.095897e-01
1471000	-9.708755e+02	-3.920348e+01	8.869310e+00	1.086399e+00	5.186798e-01
1472000	-9.749073e+02	-2.791772e+01	7.330081e+00	6.287499e-01	4.604776e-01
1473000	-9.767869e+02	-2.248698e+01	6.600362e+00	1.143249e+00	5.560887e-01
1474000	-9.690346e+02	-3.003483e+01	7.598147e+00	7.076459e-01	4.358481e-01
1475000	-9.783573e+02	-3.944561e+01	8.847644e+00	1.467657e+00	5.852730e-01
1476000	-9.736391e+02	-4.385204e+01	9.512999e+00	1.747101e+00	3.827084e-01
1477000	-9.661564e+02	-4.307692e+01	9.451018e+00	1.344242e+00	3.828164e-01
1478000	-9.718102e+02	-2.453188e+01	6.878589e+00	8.481414e-01	5.115578e-01
1479000	-9.821704e+02	-4.754781e+01	1.013837e+01	1.814911e+00	4.721036e-01
1480000	-9.785617e+02	-5.518883e+01	1.138730e+01	2.825424e+00	3.484140e-01
1481000	-9.817255e+02	-7.097244e+01	1.492867e+01	3.090978e+00	2.403915e-01
1482000	-9.745460e+02	-6.564693e+01	1.383850e+01	2.120890e+00	2.949792e-01
1483000	-9.765986e+02	-5.499260e+01	1.163030e+01	1.422497e+00	3.987477e-01
1484000	-9.702630e+02	-3.021636e+01	7.613308e+00	7.760365e-01	4.208220e-01
1485000	-9.713130e+02	-4.905684e+01	1.028186e+01	2.522613e+00	5.161012e-01
1486000	-9.872719e+02	-1.878425e+01	6.160681e+00	1.344971e+00	6.192244e-01
1487000	-9.832514e+02	-5.526737e+00	4.758990e+00	2.684136e+00	1.007819e+00
1488000	-9.781704e+02	-7.744077e+00	5.066424e+00	1.365141e+00	7.414334e-01
1489000	-9.788010e+02	-1.894020e+01	6.172203e+00	1.395130e+00	7.065577e-01
1490000	-9.728373e+02	2.346615e+00	4.237933e+00	1.356635e+00	1.000000e+00
1491000	-9.768851e+02	-1.629974e+01	5.891294e+00	1.391253e+00	7.675004e-01
1492000	-9.768346e+02	-1.004485e+01	5.287709e+00	1.249789e+00	8.738649e-01
1493000	-9.766002e+02	-3.019402e+00	4.636198e+00	1.652963e+00	9.755455e-01
1494000	-9.773494e+02	-1.151744e+01	5.370395e+00	1.845196e+00	7.673859e-01
1495000	-9.752556e+02	-2.876749e+01	7.315801e+00	1.589139e+00	5.915295e-01
1496000	-9.781589e+02	-8.660985e+01	1.981503e+01	2.382954e+00	3.005072e-01
1497000	-9.723653e+02	-1.009339e+02	2.290498e+01	8.282787e+00	2.130837e-01
1498000	-9.708946e+02	-5.697375e+01	1.193845e+01	1.908401e+00	4.071241e-01
1499000	-9.799635e+02	-6.852023e+01	1.480537e+01	1.115538e+00	2.811835e-01
1500000	-9.762251e+02	-6.527795e+01	1.379287e+01	1.941437e+00	3.017408e-01
1501000	-9.759592e+02	-8.546932e+01	1.978857e+01	1.319902e+00	2.864271e-01
1502000	-9.856005e+02	-1.774226e+01	6.105519e+00	8.121733e-01	5.112714e-01
1503000	-9.714659e+02	-2.478644e+01	6.760218e+00	2.086608e+00	6.749884e-01
1504000	-9.799029e+02	1.566193e+01	3.364519e+00	1.052926e+00	1.001531e+00
1505000	-9.732687e+02	-3.728189e+01	8.442789e+00	1.967383e+00	4.964473e-01
1506000	-9.765587e+02	-6.111496e+01	1.283323e+01	1.912813e+00	3.738172e-01
1507000	-9.793004e+02	-6.264701e+01	1.331322e+01	1.340551e+00	2.972199e-01
1508000	-9.829124e+02	-4.258289e+01	9.350010e+00	1.462031e+00	4.335072e-01
1509000	-9.846167e+02	-4.253739e+01	9.183692e+00	2.438257e+00	4.505447e-01
1510000	-9.717980e+02	-2.716932e+01	7.083103e+00	1.824410e+00	6.103268e-01
1511000	-9.676493e+02	-3.428875e+01	8.166349e+00	8.661652e-01	4.325178e-01
1512000	-9.783344e+02	-2.367910e+01	6.804255e+00	6.112505e-01	6.057981e-01
1513000	-9.837860e+02	-9.842221e+01	2.440747e+01	2.062931e+00	2.276673e-01
1514000	-9.737491e+02	-7.567440e+01	1.688972e+01	6.852206e-01	2.006517e-01
1515000	-9.755132e+02	-5.066155e+01	1.093157e+01	6.309785e-01	2.650666e-01
1516000	-9.797543e+02	-6.872662e+01	1.487915e+01	1.036170e+00	2.584099e-01
1517000	-9.754951e+02	-5.157087e+01	1.094747e+01	1.457333e+00	3.264173e-01
1518000	-9.729924e+02	-3.744224e+01	8.437321e+00	2.164559e+00	4.848966e-01
1519000	-9.769274e+02	-3.641304e+01	8.378411e+00	1.533612e+00	5.609275e-01
1520000	-9.793157e+02	-4.523667e+01	9.808138e+00	1.391239e+00	5.070432e-01
1521000	-9.725262e+02	-3.026829e+01	7.462235e+00	1.965463e+00	5.863662e-01
1522000	-9.768784e+02	-1.914724e+01	6.136762e+00	1.928195e+00	7.683609e-01
1523000	-9.743680e+02	-5.518952e+00	4.777526e+00	2.456803e+00	1.000000e+00
1524000	-9.731004e+02	-1.951763e+01	6.169334e+00	1.998895e+00	7.799695e-01
1525000	-9.770170e+02	-1.669791e+01	5.819244e+00	2.485724e+00	8.783179e-01
1526000	-9.783770e+02	-3.858130e+00	4.694484e+00	1.786220e+00	9.023688e-01
1527000	-9.878168e+02	6.100605e+00	3.920406e+00	1.995696e+00	1.182407e+00
1528000	-9.808358e+02	-1.083102e+01	5.311588e+00	1.781248e+00	8.126012e-01
1529000	-9.652609e+02	-1.242831e+00	4.473259e+00	1.896223e+00	9.925546e-01
1530000	-9.737276e+02	1.048068e+01	3.700746e+00	8.665933e-01	1.000000e+00
1531000	-9.741820e+02	-6.141671e+00	4.896280e+00	1.692686e+00	7.277907e-01
1532000	-9.667007e+02	-3.688781e+01	8.237957e+00	2.969162e+00	6.223493e-01
1533000	-9.760283e+02	-6.225249e+01	1.325337e+01	1.204321e+00	2.988870e-01
1534000	-9.733024e+02	-8.245216e+01	1.863125e+01	1.793265e+00	2.902191e-01
1535000	-9.713531e+02	-4.334379e+01	9.494245e+00	1.351238e+00	5.178330e-01
1536000	-9.743325e+02	-4.352422e+01	9.328718e+00	2.533156e+00	5.487998e-01
1537000	-9.873952e+02	-3.429634e+01	8.067915e+00	1.562697e+00	5.437514e-01
1538000	-9.727363e+02	-2.929682e+01	7.419167e+00	1.322445e+00	5.217011e-01
1539000	-9.683974e+02	-4.493685e+01	9.749874e+00	1.430898e+00	3.685571e-01
1540000	-9.753061e+02	-7.989986e+01	1.789706e+01	1.565783e+00	2.274069e-01
1541000	-9.745349e+02	-5.079474e+01	1.072355e+01	1.860875e+00	3.891019e-01
1542000	-9.756946e+02	-3.063348e+00	4.702463e+00	8.955467e-01	8.351082e-01
1543000	-9.700824e+02	-1.421878e+01	5.705371e+00	1.124675e+00	6.703648e-01
1544000	-9.885717e+02	-6.260027e+01	1.336802e+01	1.058276e+00	3.154419e-01
1545000	-9.701496e+02	-6.089371e+01	1.267935e+01	2.382450e+00	4.243848e-01
1546000	-9.761090e+02	-4.397563e+01	9.692118e+00	8.081691e-01	4.019435e-01
1547000	-9.759452e+02	-3.620953e+01	8.364134e+00	1.427040e+00	6.034699e-01
1548000	-9.721128e+02	-3.999110e+01	8.913765e+00	1.589585e+00	5.471885e-01
1549000	-9.726786e+02	-3.550488e+01	8.181126e+00	1.979578e+00	6.442489e-01
1550000	-9.706665e+02	-6.324312e+00	4.973388e+00	9.925785e-01	1.028731e+00
1551000	-9.774750e+02	1.788346e+01	3.275892e+00	3.351773e-01	7.491796e-01
1552000	-9.755962e+02	1.757612e+01	3.302321e+00	1.898889e-01	5.200706e-01
1553000	-9.886350e+02	2.036419e+01	3.139838e+00	2.435136e-01	6.369307e-01
1554000	-9.742597e+02	-1.426325e+01	5.768327e+00	5.482955e-01	5.964465e-01
1555000	-9.772153e+02	-3.388021e+00	4.760368e+00	5.290601e-01	6.758465e-01
1556000	-9.781840e+02	-5.322448e+00	4.746727e+00	2.625551e+00	1.000000e+00
1557000	-9.777921e+02	-9.887639e+00	5.120646e+00	2.907142e+00	9.363353e-01
1558000	-9.769427e+02	-3.674603e+00	4.733998e+00	1.129357e+00	9.289672e-01
1559000	-9.758030e+02	1.519806e+01	3.422967e+00	5.464831e-01	8.321551e-01
1560000	-9.771356e+02	-1.818199e+01	5.954576e+00	2.668858e+00	8.451437e-01
1561000	-9.845238e+02	-4.583205e+01	9.976245e+00	1.018128e+00	5.971306e-01
1562000	-9.762419e+02	-1.250259e+01	5.495272e+00	1.530608e+00	9.376458e-01
1563000	-9.797206e+02	-1.251252e+01	5.540488e+00	1.077130e+00	6.946480e-01
1564000	-9.765936e+02	-2.066861e+01	6.234623e+00	2.553809e+00	6.946480e-01
1565000	-9.725826e+02	-2.769851e+00	4.636554e+00	1.399069e+00	1.028950e+00
1566000	-9.775042e+02	-3.029169e+01	7.397694e+00	2.481774e+00	6.802889e-01
1567000	-9.803112e+02	-2.909036e+01	7.369196e+00	1.499436e+00	5.983092e-01
1568000	-9.763092e+02	-4.256914e+01	9.375268e+00	1.294685e+00	4.885854e-01
1569000	-9.758523e+02	-5.337890e+01	1.134102e+01	1.248226e+00	3.878888e-01
1570000	-9.797688e+02	1.177878e+01	3.626561e+00	7.098849e-01	8.918587e-01
1571000	-9.865040e+02	-6.121783e+00	4.951680e+00	1.037183e+00	9.699829e-01
1572000	-9.878543e+02	-4.862278e+01	1.008478e+01	3.192048e+00	4.839345e-01
1573000	-9.811621e+02	-6.678382e+01	1.406402e+01	2.329990e+00	3.890248e-01
1574000	-9.886443e+02	-5.686661e+01	1.209281e+01	1.066408e+00	3.149514e-01
1575000	-9.741576e+02	-7.766839e+01	1.714728e+01	1.805918e+00	2.620836e-01
1576000	-9.844734e+02	-1.039942e+02	2.677286e+01	2.218445e+00	1.820453e-01
1577000	-9.742245e+02	-7.675710e+01	1.693879e+01	1.600556e+00	2.636336e-01
1578000	-9.752175e+02	-4.424865e+01	9.497726e+00	2.235222e+00	5.167925e-01
1579000	-9.673581e+02	-3.750701e+01	8.444672e+00	2.179825e+00	5.172869e-01
1580000	-9.707131e+02	-1.001626e+00	4.538247e+00	8.407935e-01	9.404299e-01
1581000	-9.617851e+02	-1.079947e+01	5.291722e+00	1.961534e+00	9.923501e-01
1582000	-9.896675e+02	-1.552585e+00	4.437611e+00	2.657604e+00	1.000000e+00
1583000	-9.821322e+02	-2.076395e+00	4.540761e+00	1.884297e+00	1.056398e+00
1584000	-9.742000e+02	-8.723411e+00	5.127084e+00	1.671903e+00	9.180828e-01
1585000	-9.877199e+02	1.166647e+01	3.597588e+00	1.274291e+00	1.000000e+00
1586000	-9.840692e+02	-2.186084e+00	4.281479e+00	5.312503e+00	1.000000e+00
1587000	-9.830771e+02	-2.345222e+01	6.417834e+00	3.697193e+00	7.612591e-01
1588000	-9.807931e+02	2.762267e+00	4.227224e+00	1.083736e+00	9.358262e-01
1589000	-9.768704e+02	3.996293e+00	4.141819e+00	1.001239e+00	9.660708e-01
1590000	-9.817437e+02	-2.055526e+01	6.289152e+00	1.947356e+00	6.571760e-01
1591000	-9.770098e+02	-5.492615e+00	4.861196e+00	1.449844e+00	9.726506e-01
1592000	-9.726773e+02	-4.213115e+01	9.130543e+00	2.362370e+00	5.204250e-01
1593000	-9.698609e+02	1.143213e+01	3.611845e+00	1.285720e+00	1.000000e+00
1594000	-9.751090e+02	-1.460616e+01	5.797722e+00	6.036213e-01	6.534611e-01
1595000	-9.742240e+02	-2.681055e+01	6.856591e+00	3.308386e+00	7.773090e-01
1596000	-9.786760e+02	-4.736515e+00	4.796447e+00	1.451120e+00	8.331115e-01
1597000	-9.709652e+02	-2.850618e+01	7.337732e+00	1.158018e+00	6.074177e-01
1598000	-9.914411e+02	1.442027e+00	4.262281e+00	1.937978e+00	8.813933e-01
1599000	-9.714470e+02	-1.993819e+01	6.195521e+00	2.179629e+00	9.220086e-01
1600000	-9.707366e+02	1.289382e+00	4.253929e+00	2.201298e+00	9.833265e-01
1601000	-9.711584e+02	1.186901e+01	3.534315e+00	2.071744e+00	1.000000e+00
1602000	-9.779942e+02	6.165437e+00	3.966299e+00	1.274538e+00	1.000000e+00
1603000	-9.731158e+02	-2.345354e+01	6.607240e+00	2.050796e+00	8.634260e-01
1604000	-9.805265e+02	-3.136667e+00	4.561629e+00	2.685708e+00	9.682354e-01
1605000	-9.715083e+02	-2.026891e+01	6.145262e+00	2.971510e+00	7.264617e-01
1606000	-9.937712e+02	-4.170262e+01	9.240494e+00	1.252512e+00	6.649616e-01
1607000	-9.779421e+02	-3.240418e+01	7.798902e+00	1.596524e+00	5.308013e-01
1608000	-9.856538e+02	-5.238041e+01	1.110239e+01	1.464489e+00	5.335740e-01
1609000	-9.759540e+02	-2.394188e+00	4.568024e+00	1.864149e+00	1.000000e+00
1610000	-9.744119e+02	-4.644898e+00	4.698970e+00	2.519050e+00	9.931948e-01
1611000	-9.796839e+02	6.854229e+00	3.857714e+00	2.151098e+00	1.000000e+00
1612000	-9.759547e+02	-1.690035e+01	5.882748e+00	2.074005e+00	6.404302e-01
1613000	-9.804881e+02	4.351291e-01	4.417871e+00	9.215210e-01	8.294243e-01
1614000	-9.776166e+02	-3.704119e+00	4.744919e+00	1.028737e+00	8.613981e-01
1615000	-9.815522e+02	-2.353628e+00	4.630709e+00	1.054077e+00	1.062015e+00
1616000	-9.798338e+02	-2.404027e+01	6.801382e+00	9.963694e-01	6.461552e-01
1617000	-9.751557e+02	-3.294586e+01	8.084171e+00	9.787589e-02	1.619626e-01
1618000	-9.745324e+02	-3.368975e+01	8.185172e+00	1.363530e-01	2.065477e-01
1619000	-9.698614e+02	-3.955549e+01	9.072347e+00	1.505978e-01	1.649014e-01
1620000	-9.686562e+02	-4.462193e+01	9.920404e+00	1.279233e-01	1.373462e-01
1621000	-9.843360e+02	-6.249727e+01	1.298542e+01	2.619667e+00	4.243865e-01
1622000	-9.815285e+02	-5.732274e+01	1.222955e+01	8.791551e-01	4.725225e-01
1623000	-9.742721e+02	-5.083378e+01	1.052931e+01	2.942999e+00	3.895681e-01
1624000	-9.752993e+02	-5.392117e+01	1.139727e+01	1.507771e+00	3.435278e-01
1625000	-9.812575e+02	-5.598742e+01	1.183867e+01	1.402021e+00	4.404648e-01
1626000	-9.857791e+02	-4.988689e+01	1.058748e+01	1.681797e+00	5.341271e-01
1627000	-9.866492e+02	-3.069701e+01	7.529290e+00	1.886517e+00	6.604473e-01
1628000	-9.845134e+02	-1.240314e+01	5.490871e+00	1.476465e+00	7.125730e-01
1629000	-9.782480e+02	-4.035853e+01	8.925198e+00	1.884095e+00	4.803125e-01
1630000	-9.701293e+02	-4.104027e+01	9.125344e+00	1.303906e+00	5.821894e-01
1631000	-9.781011e+02	-2.996216e+01	7.359830e+00	2.443395e+00	6.622061e-01
1632000	-9.753030e+02	-2.195799e+01	6.521409e+00	1.296067e+00	6.452554e-01
1633000	-9.764893e+02	-5.032529e+01	1.085614e+01	6.900157e-01	3.721823e-01
1634000	-9.754239e+02	-5.666941e+01	1.203598e+01	1.138671e+00	3.424718e-01
1635000	-9.853850e+02	-5.289076e+01	1.110278e+01	1.972793e+00	4.853017e-01
1636000	-9.805381e+02	-7.763930e+01	1.736926e+01	1.034335e+00	2.159143e-01
1637000	-9.630658e+02	-5.292699e+01	1.130219e+01	9.922234e-01	3.162211e-01
1638000	-9.724199e+02	-1.826272e+01	6.117173e+00	1.224675e+00	6.495276e-01
1639000	-9.735953e+02	-9.140270e+00	5.215038e+00	1.127452e+00	7.468224e-01
1640000	-9.820169e+02	4.877154e+00	4.108302e+00	5.787474e-01	6.736744e-01
1641000	-9.857561e+02	-1.715922e+00	4.369793e+00	3.690143e+00	1.000000e+00
1642000	-9.862366e+02	-1.244628e+01	5.522877e+00	1.190928e+00	5.634256e-01
1643000	-9.845921e+02	-1.558945e+01	5.843118e+00	1.145593e+00	7.692147e-01
1644000	-9.861512e+02	-2.556147e+00	4.603014e+00	1.595288e+00	1.000000e+00
1645000	-9.837290e+02	1.086893e+01	3.621964e+00	1.691237e+00	1.000000e+00
1646000	-9.711741e+02	1.495275e+01	3.391102e+00	1.318750e+00	1.000000e+00
1647000	-9.796479e+02	-1.050511e+01	5.153623e+00	3.161831e+00	1.000000e+00
1648000	-9.667734e+02	-1.087537e+01	5.374997e+00	1.154706e+00	8.292336e-01
1649000	-9.791544e+02	-2.416511e+01	6.657259e+00	2.335024e+00	6.984607e-01
1650000	-9.744638e+02	-1.471324e+00	4.500446e+00	1.782668e+00	1.000000e+00
1651000	-9.777693e+02	-2.383291e+01	6.753028e+00	1.193386e+00	4.735800e-01
1652000	-9.794182e+02	-3.660275e+01	8.492579e+00	9.539795e-01	4.581798e-01
1653000	-9.784425e+02	-4.483686e+01	9.810457e+00	9.779575e-01	4.084156e-01
1654000	-9.751723e+02	-3.857759e+01	8.686160e+00	1.647321e+00	5.546016e-01
1655000	-9.716648e+02	-3.609847e+01	8.248472e+00	2.107337e+00	4.868493e-01
1656000	-9.728188e+02	-3.444341e+01	8.128043e+00	1.287953e+00	5.640788e-01
1657000	-9.713443e+02	-2.823311e+01	7.332303e+00	9.269427e-01	5.329301e-01
1658000	-9.739293e+02	-4.948123e+01	1.043211e+01	2.119562e+00	4.220249e-01
1659000	-9.697712e+02	-6.595301e+01	1.383261e+01	2.451424e+00	3.854994e-01
1660000	-9.842059e+02	-2.931337e+01	7.505765e+00	6.804749e-01	4.121544e-01
1661000	-9.727718e+02	-3.355335e+01	7.899071e+00	2.020998e+00	5.814660e-01
1662000	-9.809399e+02	-1.280597e+01	5.527861e+00	1.499607e+00	7.552132e-01
1663000	-9.714615e+02	-1.366733e+01	5.623560e+00	1.390220e+00	5.834200e-01
1664000	-9.741562e+02	-4.560231e+01	9.717509e+00	2.285800e+00	4.856122e-01
1665000	-9.823992e+02	-4.891675e+01	1.043416e+01	1.543880e+00	4.585512e-01
1666000	-9.853357e+02	-5.207700e+01	1.066687e+01	3.445591e+00	4.515960e-01
1667000	-9.821051e+02	-5.355739e+01	1.131479e+01	1.558995e+00	4.075354e-01
1668000	-9.728669e+02	-2.988488e+01	7.534501e+00	1.035124e+00	5.390361e-01
1669000	-9.686920e+02	-8.195206e+00	5.022355e+00	2.309904e+00	1.000000e+00
1670000	-9.788021e+02	1.081979e+01	3.683623e+00	7.889029e-01	1.054026e+00
1671000	-9.741109e+02	-1.675737e+01	5.764965e+00	3.075398e+00	6.884690e-01
1672000	-9.641335e+02	-3.069070e+01	7.536878e+00	1.823046e+00	6.367010e-01
1673000	-9.769591e+02	-3.570941e+01	8.245335e+00	1.739889e+00	6.244293e-01
1674000	-9.789087e+02	1.951059e+01	3.181551e+00	3.538855e-01	7.455374e-01
1675000	-9.797088e+02	2.520223e+00	4.267001e+00	7.973277e-01	8.149593e-01
1676000	-9.765242e+02	9.024837e+00	3.804601e+00	7.621641e-01	9.319717e-01
1677000	-9.773098e+02	-6.572512e+00	4.908949e+00	1.977546e+00	9.003491e-01
1678000	-9.793249e+02	5.602391e+00	3.996135e+00	1.414920e+00	1.000000e+00
1679000	-9.742898e+02	-9.386246e+00	5.232298e+00	1.186668e+00	8.628833e-01
1680000	-9.654595e+02	-2.146278e+01	6.461223e+00	1.326088e+00	5.695984e-01
1681000	-9.751760e+02	-8.893358e+00	5.241392e+00	5.956219e-01	6.341987e-01
1682000	-9.688194e+02	-4.112986e+01	9.135663e+00	1.329171e+00	4.881654e-01
1683000	-9.717776e+02	-3.939098e+01	8.723240e+00	2.218456e+00	4.607305e-01
1684000	-9.758056e+02	-6.856095e+01	1.488848e+01	8.344603e-01	2.744961e-01
1685000	-9.639291e+02	-8.183053e+01	1.822145e+01	2.458082e+00	2.795084e-01
1686000	-9.693431e+02	-8.040642e+01	1.772999e+01	2.614265e+00	2.869012e-01
1687000	-9.773973e+02	-4.901687e+01	1.042342e+01	1.702739e+00	4.261087e-01
1688000	-9.712034e+02	-5.285884e+01	1.140767e+01	3.933464e-01	2.481147e-01
1689000	-9.811292e+02	-5.355635e+01	1.156231e+01	3.213789e-01	1.777258e-01
1690000	-9.754760e+02	-9.550742e+01	2.364605e+01	9.991051e-01	1.980381e-01
1691000	-9.902152e+02	-9.627717e+01	2.306523e+01	3.219656e+00	2.776059e-01
1692000	-9.771455e+02	-8.454389e+01	1.918395e+01	2.192634e+00	3.038515e-01
1693000	-9.710502e+02	-9.807914e+01	2.442106e+01	1.687335e+00	1.822921e-01
1694000	-9.846682e+02	-7.093675e+01	1.544924e+01	1.083754e+00	2.813867e-01
1695000	-9.776097e+02	-7.545705e+01	1.650152e+01	1.808849e+00	2.526894e-01
1696000	-9.735802e+02	-6.160877e+01	1.290639e+01	2.080950e+00	3.529992e-01
1697000	-9.801615e+02	-6.456050e+01	1.348285e+01	2.528070e+00	3.082339e-01
1698000	-9.852475e+02	-6.772624e+01	1.450742e+01	1.489811e+00	2.901704e-01
1699000	-9.783690e+02	-4.824946e+01	1.032258e+01	1.489811e+00	5.233623e-01
1700000	-9.851522e+02	-3.497932e+01	8.324222e+00	4.686804e-01	3.451740e-01
1701000	-9.758674e+02	-5.630965e+01	1.168315e+01	2.480320e+00	4.638304e-01
1702000	-9.705463e+02	-3.625238e+01	8.412934e+00	1.139224e+00	4.931579e-01
1703000	-9.787881e+02	-3.618070e+01	8.280893e+00	1.966640e+00	5.689855e-01
1704000	-9.854696e+02	-1.467765e+01	5.704194e+00	1.595214e+00	8.826772e-01
1705000	-9.684048e+02	-6.842174e+00	4.942078e+00	1.867240e+00	1.000000e+00
1706000	-9.734916e+02	2.300620e+00	4.210996e+00	1.762398e+00	9.316276e-01
1707000	-9.818984e+02	2.158008e+01	3.050313e+00	6.564979e-01	1.000000e+00
1708000	-9.789844e+02	1.704006e+01	3.237154e+00	1.848610e+00	1.469546e+00
1709000	-9.896182e+02	3.153035e+00	4.189893e+00	1.193450e+00	1.052202e+00
1710000	-9.763788e+02	1.245619e+01	3.582813e+00	7.165067e-01	1.000000e+00
1711000	-9.859387e+02	-2.078957e+01	6.173268e+00	3.234732e+00	8.571638e-01
1712000	-9.817886e+02	-5.398032e+00	4.808682e+00	1.968755e+00	8.571638e-01
1713000	-9.851018e+02	1.686894e+00	4.194505e+00	2.597517e+00	1.000000e+00
1714000	-9.875291e+02	3.694305e-01	4.308845e+00	2.397448e+00	1.000000e+00
1715000	-9.882512e+02	-7.843664e+00	5.082332e+00	1.287579e+00	9.236428e-01
1716000	-9.821839e+02	-3.193666e+01	7.757759e+00	1.429327e+00	6.892512e-01
1717000	-9.748933e+02	-5.464213e+01	1.141221e+01	2.153880e+00	3.544073e-01
1718000	-9.838157e+02	-4.142047e+01	9.206053e+00	1.182915e+00	3.987154e-01
1719000	-9.862130e+02	-1.078649e+01	5.367832e+00	1.141238e+00	7.138575e-01
1720000	-9.732248e+02	-2.287092e+01	6.619134e+00	1.366274e+00	6.648223e-01
1721000	-9.688015e+02	-7.452848e+01	1.601857e+01	2.591969e+00	3.344433e-01
1722000	-9.748573e+02	-5.308062e+01	1.117102e+01	1.812714e+00	4.287512e-01
1723000	-9.761536e+02	-2.660002e+01	6.847670e+00	3.171660e+00	5.886298e-01
1724000	-9.724871e+02	-6.500441e+00	4.922861e+00	1.745606e+00	9.150051e-01
1725000	-9.785251e+02	1.051433e+01	3.685059e+00	1.072390e+00	9.938967e-01
1726000	-9.830879e+02	-3.876988e+00	4.646000e+00	2.391297e+00	1.000000e+00
1727000	-9.791968e+02	2.508878e+01	2.829288e+00	1.382168e+00	1.211132e+00
1728000	-9.868045e+02	-3.109575e+01	7.714140e+00	9.085365e-01	5.669302e-01
1729000	-9.814997e+02	4.117522e+01	2.144245e+00	8.895297e-01	1.292877e+00
1730000	-9.726415e+02	-2.240697e+01	6.496563e+00	1.961281e+00	6.623251e-01
1731000	-9.644510e+02	-9.030569e+00	5.189277e+00	1.297635e+00	7.640378e-01
1732000	-9.770889e+02	-1.948261e+01	6.201005e+00	1.673952e+00	9.473860e-01
1733000	-9.755725e+02	-3.022402e+00	4.686327e+00	1.048698e+00	1.000000e+00
1734000	-9.948611e+02	-1.584749e+01	5.895060e+00	9.028387e-01	9.110130e-01
1735000	-9.727554e+02	-1.508959e+00	4.471626e+00	2.182958e+00	1.000000e+00
1736000	-9.797696e+02	-3.812092e+01	8.500330e+00	2.420292e+00	4.970708e-01
1737000	-9.822773e+02	-8.426014e+01	1.890072e+01	2.770146e+00	2.231950e-01
1738000	-9.733625e+02	-9.680996e+01	2.344331e+01	2.804138e+00	1.803454e-01
1739000	-9.717255e+02	-9.972642e+01	2.482517e+01	2.375123e+00	1.890938e-01
1740000	-9.779981e+02	-7.103155e+01	1.545174e+01	1.169255e+00	2.433462e-01
1741000	-9.792895e+02	-1.041422e+02	2.703050e+01	1.804333e+00	1.822909e-01
1742000	-9.812904e+02	-9.778930e+01	2.434005e+01	1.591689e+00	2.300821e-01
1743000	-9.733323e+02	-7.746080e+01	1.699807e+01	2.102688e+00	2.918499e-01
1744000	-9.720820e+02	-6.464995e+01	1.380879e+01	1.247240e+00	3.200074e-01
1745000	-9.781479e+02	2.333929e+00	4.299030e+00	5.616374e-01	1.052973e+00
1746000	-9.729928e+02	1.661601e+01	3.321143e+00	8.298492e-01	1.164693e+00
1747000	-9.719599e+02	-6.787923e-02	4.365580e+00	2.096537e+00	7.874589e-01
1748000	-9.748096e+02	-1.131354e+01	5.267041e+00	2.739865e+00	8.784085e-01
1749000	-9.741691e+02	2.147836e+00	4.233822e+00	1.610176e+00	8.939633e-01
1750000	-9.802899e+02	-3.924149e+00	4.681390e+00	2.009959e+00	1.000000e+00
1751000	-9.721162e+02	-1.561342e+01	5.699320e+00	2.579340e+00	8.099693e-01
1752000	-9.751633e+02	-3.086857e-01	4.177685e+00	4.819785e+00	1.000000e+00
1753000	-9.842976e+02	8.744863e-01	4.297980e+00	2.034862e+00	9.207636e-01
1754000	-9.784765e+02	-9.860983e-02	4.412052e+00	1.529654e+00	8.991847e-01
1755000	-9.793882e+02	1.708561e+01	3.277175e+00	1.110972e+00	9.646369e-01
1756000	-9.711399e+02	6.073158e+00	3.824900e+00	3.413818e+00	1.175007e+00
1757000	-9.758328e+02	6.792749e+00	3.951310e+00	8.607552e-01	1.000000e+00
1758000	-9.855720e+02	-1.162034e+01	5.386573e+00	1.778038e+00	6.276530e-01
1759000	-9.780867e+02	-1.425572e+01	5.740838e+00	8.110322e-01	7.196581e-01
1760000	-9.712700e+02	-3.770010e+01	8.519379e+00	1.872205e+00	4.574430e-01
1761000	-9.819826e+02	-8.896064e+01	2.023690e+01	3.511807e+00	2.356423e-01
1762000	-9.722117e+02	-5.068844e+01	1.057539e+01	2.548506e+00	4.911915e-01
1763000	-9.710276e+02	-4.102040e+01	8.944307e+00	2.424288e+00	5.016441e-01
1764000	-9.716722e+02	-5.612133e+01	1.180474e+01	1.700088e+00	3.946881e-01
1765000	-9.712114e+02	-5.134030e+01	1.076867e+01	2.166835e+00	4.677719e-01
1766000	-9.708992e+02	-7.314169e+01	1.578906e+01	2.036290e+00	3.017797e-01
1767000	-9.747654e+02	-3.732404e+01	8.434036e+00	2.068489e+00	6.632400e-01
1768000	-9.737554e+02	-4.445502e+01	9.361291e+00	3.265508e+00	5.955971e-01
1769000	-9.813132e+02	-3.813183e+00	4.681571e+00	1.896816e+00	8.208803e-01
1770000	-9.794286e+02	-1.344719e+00	4.449708e+00	2.296074e+00	9.742471e-01
1771000	-9.826523e+02	-6.000768e+01	1.251377e+01	2.249114e+00	4.531926e-01
1772000	-9.818487e+02	-2.968932e+01	7.414563e+00	1.750165e+00	6.053792e-01
1773000	-9.860752e+02	1.782836e+01	3.223908e+00	1.291245e+00	1.000000e+00
1774000	-9.772580e+02	-4.542927e+00	4.813286e+00	1.059598e+00	8.907838e-01
1775000	-9.803362e+02	8.291986e+00	3.800565e+00	1.554846e+00	1.188994e+00
1776000	-9.711439e+02	-5.626395e+00	4.840953e+00	1.819330e+00	1.000000e+00
1777000	-9.670313e+02	-1.270945e+01	5.168818e+00	5.199784e+00	1.000000e+00
1778000	-9.732659e+02	-1.674322e+01	5.841819e+00	2.311952e+00	7.230530e-01
1779000	-9.733385e+02	-1.663893e+01	5.968287e+00	9.956261e-01	6.124513e-01
1780000	-9.769341e+02	-1.514632e+01	5.742099e+00	1.689207e+00	8.316899e-01
1781000	-9.728547e+02	-2.267323e+01	6.520022e+00	2.023362e+00	7.140943e-01
1782000	-9.750054e+02	-3.383943e+01	7.913868e+00	2.200785e+00	5.716650e-01
1783000	-9.779688e+02	-2.410001e+01	6.816516e+00	9.301254e-01	6.637221e-01
1784000	-9.778404e+02	-3.824623e+01	8.544812e+00	2.248866e+00	4.817735e-01
1785000	-9.762098e+02	-3.610863e+01	8.356143e+00	1.380468e+00	4.007902e-01
1786000	-9.747076e+02	-2.221985e+01	6.457226e+00	2.118220e+00	6.861008e-01
1787000	-9.772379e+02	-5.790684e+01	1.167734e+01	4.105951e+00	4.021668e-01
1788000	-9.643832e+02	-4.808620e+01	1.018007e+01	2.119301e+00	4.891937e-01
1789000	-9.793836e+02	-3.814892e+01	8.623265e+00	1.631898e+00	4.833465e-01
1790000	-9.824076e+02	-3.829387e+01	8.672177e+00	1.455217e+00	4.049957e-01
1791000	-9.881425e+02	-7.170649e+01	1.528108e+01	2.483187e+00	3.384499e-01
1792000	-9.778842e+02	-8.370658e+01	1.881150e+01	2.490479e+00	2.655641e-01
1793000	-9.663752e+02	-9.091936e+01	2.145462e+01	2.076544e+00	2.063230e-01
1794000	-9.821152e+02	-7.956003e+01	1.796049e+01	1.021499e+00	2.745664e-01
1795000	-9.711656e+02	-1.026734e+02	2.654393e+01	1.401417e+00	1.802154e-01
1796000	-9.780240e+02	-8.667543e+01	2.046069e+01	5.883161e-01	2.179868e-01
1797000	-9.831420e+02	-9.777193e+01	2.459906e+01	9.556506e-01	1.501349e-01
1798000	-9.677336e+02	-5.667077e+01	1.193004e+01	1.645702e+00	3.577997e-01
1799000	-9.780497e+02	-6.930049e+01	1.487181e+01	1.638395e+00	2.681549e-01
1800000	-9.727414e+02	-8.115686e+01	1.809813e+01	2.177046e+00	2.799425e-01
1801000	-9.840011e+02	-7.045011e+01	1.485548e+01	2.851186e+00	3.045268e-01
1802000	-9.708844e+02	-1.775471e+01	5.916611e+00	2.603555e+00	8.795678e-01
1803000	-9.796463e+02	3.390612e+00	4.184299e+00	1.031249e+00	1.000000e+00
1804000	-9.734471e+02	-1.835032e+01	6.084299e+00	1.617323e+00	7.645124e-01
1805000	-9.821392e+02	2.970886e+00	4.221911e+00	9.460849e-01	9.922780e-01
1806000	-9.785951e+02	-6.470557e+00	4.989207e+00	9.594022e-01	1.000000e+00
1807000	-9.803074e+02	-1.243297e+01	5.430816e+00	2.128153e+00	8.606575e-01
1808000	-9.746729e+02	-1.554716e+01	5.747107e+00	2.040717e+00	7.786953e-01
1809000	-9.693611e+02	-1.044439e+01	5.371720e+00	7.581994e-01	6.151715e-01
1810000	-9.736520e+02	-7.660012e+00	5.081451e+00	1.113724e+00	1.102846e+00
1811000	-9.639509e+02	1.226471e+01	3.598964e+00	6.545014e-01	1.000000e+00
1812000	-9.778115e+02	-1.352401e+01	5.564873e+00	1.840241e+00	8.300793e-01
1813000	-9.780747e+02	-2.522873e+01	6.854511e+00	1.743765e+00	7.090008e-01
1814000	-9.728276e+02	-3.429061e+00	4.682162e+00	1.505567e+00	8.382412e-01
1815000	-9.836634e+02	2.659229e+01	2.719265e+00	2.110806e+00	1.000000e+00
1816000	-9.820432e+02	-8.719044e+00	5.035200e+00	2.689425e+00	9.040306e-01
1817000	-9.833083e+02	-5.321628e+00	4.893849e+00	9.006870e-01	7.466835e-01
1818000	-9.679277e+02	-3.043164e+00	4.611687e+00	1.976031e+00	1.000000e+00
1819000	-9.696791e+02	1.626198e+01	3.305838e+00	1.444072e+00	1.435585e+00
1820000	-9.701495e+02	1.775828e+00	4.305453e+00	1.035487e+00	1.000000e+00
1821000	-9.774389e+02	-5.082235e+00	4.688426e+00	3.083243e+00	1.000000e+00
1822000	-9.759621e+02	-1.816358e+01	6.103026e+00	1.256612e+00	7.233572e-01
1823000	-9.676738e+02	9.102372e+00	3.723423e+00	1.900527e+00	1.119149e+00
1824000	-9.750690e+02	-2.598597e+00	4.590217e+00	1.794927e+00	1.000000e+00
1825000	-9.751139e+02	-5.232759e+01	1.113553e+01	1.241447e+00	3.879431e-01
1826000	-9.731145e+02	-6.037184e+01	1.284314e+01	1.125465e+00	3.632120e-01
1827000	-9.814709e+02	-7.168205e+01	1.560103e+01	1.266380e+00	2.926249e-01
1828000	-9.783178e+02	-1.240900e+02	3.774472e+01	1.983476e+00	1.749063e-01
1829000	-9.851960e+02	-4.566207e+01	1.005661e+01	3.907960e-01	2.391229e-01
1830000	-9.778212e+02	-2.099247e+01	6.529399e+00	2.611659e-01	2.935014e-01
1831000	-9.707650e+02	1.157192e+01	3.665981e+00	3.073875e-01	6.074513e-01
1832000	-9.690690e+02	-2.803682e+01	7.364970e+00	4.784455e-01	4.143455e-01
1833000	-9.750769e+02	-3.755110e+01	8.345307e+00	2.896688e+00	4.737573e-01
1834000	-9.784321e+02	-2.477049e+01	6.832692e+00	1.466248e+00	5.807918e-01
1835000	-9.764944e+02	-7.980689e+00	4.976019e+00	2.619077e+00	6.748779e-01
1836000	-9.761690e+02	-2.036401e+01	6.135535e+00	3.156292e+00	6.869418e-01
1837000	-9.766582e+02	-3.239784e+01	7.680451e+00	2.459091e+00	6.575815e-01
1838000	-9.798412e+02	-1.147519e+01	5.391158e+00	1.584782e+00	8.203611e-01
1839000	-9.683876e+02	-3.533379e+01	8.223381e+00	1.515770e+00	5.644079e-01
1840000	-9.752002e+02	-2.425406e+01	6.832169e+00	9.541588e-01	6.972281e-01
1841000	-9.747048e+02	-9.729316e+00	5.177694e+00	2.122675e+00	8.046625e-01
1842000	-9.751613e+02	-1.964836e+00	4.521385e+00	2.014144e+00	1.000000e+00
1843000	-9.723617e+02	-3.038699e+01	7.569794e+00	1.272000e+00	8.416473e-01
1844000	-9.774469e+02	-4.102031e+01	9.119406e+00	1.320991e+00	6.022232e-01
1845000	-9.796511e+02	-3.111093e+01	7.631189e+00	1.537439e+00	5.808633e-01
1846000	-9.734929e+02	4.133599e+00	4.146292e+00	8.030388e-01	7.089732e-01
1847000	-9.770955e+02	-3.506673e+01	7.415226e+00	7.122506e+00	6.028321e-01
1848000	-9.761532e+02	-2.072469e+01	6.462603e+00	5.759136e-01	5.511416e-01
1849000	-9.696946e+02	-2.446956e+01	6.838387e+00	1.118094e+00	5.995897e-01
1850000	-9.764569e+02	-6.217174e+01	1.303923e+01	2.057212e+00	4.160954e-01
1851000	-9.705605e+02	-7.426561e+01	1.586483e+01	2.884560e+00	2.984515e-01
1852000	-9.756517e+02	-3.994114e+01	9.107583e+00	3.156458e-01	2.936346e-01
1853000	-9.954518e+02	-7.372994e+01	1.639682e+01	4.486430e-01	2.936346e-01
1854000	-9.688357e+02	-6.290296e+01	1.321812e+01	2.007469e+00	3.208530e-01
1855000	-9.709840e+02	-4.651859e+01	9.806087e+00	2.685076e+00	5.110652e-01
1856000	-9.649362e+02	-3.727621e+01	8.445867e+00	1.940985e+00	5.538582e-01
1857000	-9.729372e+02	-2.156725e+01	6.353921e+00	2.379098e+00	7.545510e-01
1858000	-9.713535e+02	-9.270496e+00	5.216177e+00	1.245332e+00	7.518524e-01
1859000	-9.771674e+02	-3.261573e+01	7.731010e+00	2.304491e+00	5.311091e-01
1860000	-9.739978e+02	-4.139327e+00	4.746669e+00	1.443121e+00	1.327563e+00
1861000	-9.732216e+02	-1.135598e+00	4.433569e+00	2.292040e+00	1.000000e+00
1862000	-9.802621e+02	5.051053e+00	4.008609e+00	1.790482e+00	1.321301e+00
1863000	-9.796233e+02	9.148328e+00	3.770996e+00	1.138865e+00	9.821110e-01
1864000	-9.731911e+02	-2.405575e+01	6.749139e+00	1.448885e+00	7.146628e-01
1865000	-9.711422e+02	-2.139123e+01	6.340870e+00	2.319520e+00	6.555783e-01
1866000	-9.743079e+02	-1.681054e+01	5.916541e+00	1.660056e+00	6.578072e-01
1867000	-9.730709e+02	-1.193087e+01	5.485156e+00	1.063093e+00	6.971903e-01
1868000	-9.794120e+02	-1.745913e+01	6.055833e+00	9.915920e-01	5.643032e-01
1869000	-9.745752e+02	-1.423167e+01	5.422389e+00	4.014670e+00	9.161213e-01
1870000	-9.797678e+02	-6.883264e-02	4.435711e+00	1.198022e+00	1.000000e+00
1871000	-9.825460e+02	6.383751e+00	3.938869e+00	1.447596e+00	1.000000e+00
1872000	-9.693323e+02	-9.868642e-01	4.484583e+00	1.497542e+00	7.858161e-01
1873000	-9.788526e+02	-2.207980e+01	6.388110e+00	2.587715e+00	6.220754e-01
1874000	-9.708791e+02	-4.682081e+00	4.697466e+00	2.574309e+00	1.000000e+00
1875000	-9.905431e+02	-2.657231e+00	4.495212e+00	3.034270e+00	9.926828e-01
1876000	-9.815076e+02	3.919845e-01	4.153444e+00	4.447431e+00	1.000000e+00
1877000	-9.879816e+02	-1.329912e+01	5.549795e+00	1.768806e+00	1.000000e+00
1878000	-9.889719e+02	-6.304204e+00	4.919334e+00	1.589856e+00	9.809207e-01
1879000	-9.803996e+02	-1.653601e+00	4.525188e+00	1.655452e+00	1.000000e+00
1880000	-9.881509e+02	-2.677506e+00	4.591237e+00	1.861285e+00	1.000000e+00
1881000	-9.807277e+02	-2.076297e+01	6.334193e+00	1.750935e+00	6.823937e-01
1882000	-9.910157e+02	-6.795250e+01	1.437592e+01	2.239150e+00	3.147761e-01
1883000	-9.780201e+02	-3.129689e+01	7.706544e+00	1.165605e+00	4.591053e-01
1884000	-9.800137e+02	-2.633897e+01	6.864908e+00	2.768093e+00	7.639499e-01
1885000	-9.729801e+02	-3.887962e+01	8.821254e+00	1.071583e+00	4.973797e-01
1886000	-9.716907e+02	-1.268011e+01	5.525274e+00	1.400222e+00	7.884938e-01
1887000	-9.793446e+02	-1.777091e+01	6.054167e+00	1.318961e+00	6.693839e-01
1888000	-9.744324e+02	-1.925061e+01	6.112532e+00	2.255533e+00	7.380894e-01
1889000	-9.674350e+02	-1.191466e+01	5.344021e+00	2.520747e+00	9.210675e-01
1890000	-9.829746e+02	-2.195583e+01	6.549771e+00	1.048047e+00	8.706236e-01
1891000	-9.871571e+02	-3.683720e+00	4.752130e+00	9.225818e-01	8.407849e-01
1892000	-9.825097e+02	3.121919e+00	4.182308e+00	1.326792e+00	1.179218e+00
1893000	-9.749264e+02	3.836171e+00	4.137068e+00	1.226111e+00	1.000000e+00
1894000	-9.831726e+02	8.044991e-01	4.409100e+00	6.643204e-01	1.000000e+00
1895000	-9.939707e+02	1.523802e+01	3.417615e+00	5.946942e-01	8.704813e-01
1896000	-9.864902e+02	2.921851e+01	2.534462e+00	3.444359e+00	1.475080e+00
1897000	-9.855060e+02	8.117570e+00	3.846218e+00	1.056033e+00	9.861113e-01
1898000	-9.794533e+02	-9.761447e+00	5.197591e+00	1.938029e+00	8.634043e-01
1899000	-9.769209e+02	-1.227564e+01	5.523940e+00	1.009410e+00	6.665034e-01
1900000	-9.809028e+02	3.712250e+00	4.105337e+00	1.784376e+00	9.183694e-01
1901000	-9.862814e+02	-1.458950e+01	5.626026e+00	2.287589e+00	8.434436e-01
1902000	-9.779944e+02	-3.999423e+00	4.746770e+00	1.302018e+00	1.000000e+00
1903000	-9.808473e+02	-2.354926e-02	4.367197e+00	2.031309e+00	9.568862e-01
1904000	-9.829585e+02	-6.753978e+00	4.886115e+00	2.422380e+00	9.568862e-01
1905000	-9.808685e+02	-7.406789e+00	5.057710e+00	1.125124e+00	8.796604e-01
1906000	-9.822016e+02	4.081586e+00	4.081357e+00	1.745500e+00	1.136242e+00
1907000	-9.681089e+02	-1.834640e+01	6.058834e+00	1.850827e+00	8.255145e-01
1908000	-9.656796e+02	-5.344093e+00	4.884617e+00	1.029817e+00	9.731330e-01
1909000	-9.714600e+02	-3.248041e+01	7.776010e+00	1.839666e+00	6.449225e-01
1910000	-9.840451e+02	-5.883603e+01	1.231439e+01	1.996846e+00	3.951403e-01
1911000	-9.869036e+02	-3.337311e+01	7.877026e+00	1.999464e+00	5.030706e-01
1912000	-9.950258e+02	-4.027108e+01	8.972459e+00	1.496170e+00	4.783096e-01
1913000	-9.926944e+02	-2.986776e+01	7.490358e+00	1.351480e+00	5.474316e-01
1914000	-9.827411e+02	-7.697232e+01	1.718541e+01	9.816709e-01	2.483448e-01
1915000	-9.856834e+02	-8.352687e+01	1.895466e+01	1.871889e+00	2.290239e-01
1916000	-9.807199e+02	-1.318657e+02	4.388375e+01	7.061201e-01	9.846248e-02
1917000	-9.804103e+02	-7.419452e+01	1.631791e+01	1.191253e+00	2.785863e-01
1918000	-9.751300e+02	-7.725708e+01	1.696554e+01	2.009477e+00	2.428840e-01
1919000	-9.821460e+02	-8.036755e+01	1.794309e+01	1.885054e+00	2.683291e-01
1920000	-9.971052e+02	-6.979833e+01	1.500467e+01	1.624909e+00	3.301870e-01
1921000	-9.834036e+02	-3.390813e+01	8.072554e+00	1.141845e+00	5.495902e-01
1922000	-9.785844e+02	-9.653959e+00	5.274140e+00	1.004144e+00	5.495902e-01
1923000	-9.700472e+02	-4.906950e+01	1.031173e+01	2.369821e+00	5.390674e-01
1924000	-9.820670e+02	-5.456034e+01	1.147762e+01	1.745512e+00	4.127514e-01
1925000	-9.813847e+02	-8.122785e+01	1.837409e+01	1.372997e+00	2.816772e-01
1926000	-9.833387e+02	-7.410283e+01	1.628571e+01	1.213394e+00	3.580004e-01
1927000	-9.826904e+02	-7.837442e+01	1.721087e+01	2.298311e+00	3.239523e-01
1928000	-9.785863e+02	-1.604812e+01	5.955845e+00	5.229149e-01	3.837426e-01
1929000	-9.874030e+02	-4.820650e+00	4.848812e+00	9.219632e-01	1.000000e+00
1930000	-9.756932e+02	3.490988e+00	4.131030e+00	1.653682e+00	1.000000e+00
1931000	-9.754791e+02	-1.797187e+01	6.036093e+00	1.689153e+00	7.680580e-01
1932000	-9.792619e+02	-2.945065e+01	7.068251e+00	4.224766e+00	6.045209e-01
1933000	-9.835255e+02	-1.000645e+01	5.275089e+00	1.346476e+00	6.030829e-01
1934000	-9.839190e+02	2.049954e+01	3.101287e+00	8.038523e-01	1.000000e+00
1935000	-9.751795e+02	-3.946081e+00	4.703691e+00	1.763535e+00	9.821515e-01
1936000	-9.778299e+02	1.579804e+01	3.371667e+00	7.972660e-01	1.016992e+00
1937000	-9.883686e+02	4.718777e+00	4.061961e+00	1.377018e+00	9.944261e-01
1938000	-9.788148e+02	-2.662816e+01	6.864848e+00	3.057770e+00	7.111834e-01
1939000	-9.806711e+02	-5.125891e-02	4.459468e+00	8.789353e-01	7.683468e-01
1940000	-9.815406e+02	-1.787555e+01	5.910715e+00	2.780821e+00	7.386307e-01
1941000	-9.831801e+02	-3.904137e+01	8.916108e+00	6.249075e-01	3.437691e-01
1942000	-9.679360e+02	-3.549622e+01	8.283108e+00	1.266964e+00	4.593276e-01
1943000	-9.792446e+02	-5.847593e+01	1.227103e+01	1.838580e+00	3.877121e-01
1944000	-9.717939e+02	-6.209780e+01	1.303636e+01	1.995875e+00	3.869072e-01
1945000	-9.763109e+02	-5.917761e+01	1.253889e+01	1.304259e+00	3.772757e-01
1946000	-9.777738e+02	-5.480003e+01	1.148188e+01	1.964013e+00	4.508340e-01
1947000	-9.761701e+02	-4.910937e+01	1.043205e+01	1.748001e+00	5.501855e-01
1948000	-9.836053e+02	-3.496731e+01	8.191010e+00	1.373406e+00	6.263462e-01
1949000	-9.796515e+02	-3.810791e+01	8.432165e+00	2.864974e+00	5.119647e-01
1950000	-9.788312e+02	-2.794479e+01	7.213830e+00	1.562691e+00	4.984358e-01
1951000	-9.768041e+02	-2.922637e+01	7.342985e+00	1.837602e+00	6.362899e-01
1952000	-9.833821e+02	-5.129080e+01	1.080521e+01	1.923973e+00	4.548579e-01
1953000	-9.788338e+02	-4.601590e+01	9.900443e+00	1.636676e+00	4.114413e-01
1954000	-9.805773e+02	-2.889496e+01	7.313611e+00	1.733597e+00	6.114660e-01
1955000	-9.790248e+02	-3.411958e+01	8.113124e+00	1.068495e+00	5.397345e-01
1956000	-9.730064e+02	6.304392e+00	3.946816e+00	1.413296e+00	1.112344e+00
1957000	-9.730729e+02	5.742054e-01	4.365792e+00	1.451717e+00	1.000000e+00
1958000	-9.722927e+02	1.388576e+01	3.476999e+00	9.763194e-01	1.000000e+00
1959000	-9.842139e+02	2.462857e+00	4.221781e+00	1.455847e+00	1.000000e+00
1960000	-9.795313e+02	-1.067439e+01	5.264108e+00	2.132198e+00	9.180010e-01
1961000	-9.858125e+02	7.489123e+00	3.934539e+00	4.042480e-01	8.436343e-01
1962000	-9.870248e+02	3.651844e+01	2.349268e+00	4.120884e-01	8.182134e-01
1963000	-9.800082e+02	4.598374e+01	1.988556e+00	3.177973e-01	9.224334e-01
1964000	-9.684261e+02	5.450319e+01	1.712342e+00	2.005947e-01	1.000000e+00
1965000	-9.777271e+02	4.696061e+01	1.959264e+00	1.748821e-01	1.000000e+00
1966000	-9.782064e+02	1.368220e+01	3.467077e+00	1.340914e+00	1.000000e+00
1967000	-9.806093e+02	-1.745034e+01	5.985724e+00	1.641922e+00	5.942461e-01
1968000	-9.854834e+02	-3.621942e-01	4.469146e+00	1.067509e+00	1.000000e+00
1969000	-9.805623e+02	2.111031e+01	3.074859e+00	6.749699e-01	1.000000e+00
1970000	-9.775709e+02	1.173752e+01	3.652619e+00	3.476177e-01	6.407727e-01
1971000	-9.806139e+02	-3.181677e+01	7.678540e+00	1.892148e+00	5.969760e-01
1972000	-9.728096e+02	-1.532938e+01	5.620351e+00	3.084550e+00	8.144854e-01
1973000	-9.756317e+02	7.702349e-01	4.348320e+00	1.481991e+00	1.000000e+00
1974000	-9.686585e+02	-4.980822e-01	4.431971e+00	1.674874e+00	9.727498e-01
1975000	-9.743309e+02	-1.992998e+01	6.030503e+00	3.699706e+00	7.150317e-01
1976000	-9.798350e+02	-5.326900e+00	4.837901e+00	1.555459e+00	9.137421e-01
1977000	-9.793293e+02	-4.063680e+01	9.037597e+00	1.450290e+00	4.206963e-01
1978000	-9.802476e+02	-3.368028e+01	8.042421e+00	1.126432e+00	5.446518e-01
1979000	-9.681947e+02	-4.130022e+01	8.952558e+00	2.651647e+00	5.367582e-01
1980000	-9.857508e+02	-1.729194e+01	6.048154e+00	8.962300e-01	6.818047e-01
1981000	-9.788043e+02	1.642633e+01	3.257339e+00	2.112218e+00	1.434734e+00
1982000	-9.733803e+02	-2.365899e+01	6.728588e+00	1.224957e+00	6.619728e-01
1983000	-9.669205e+02	-4.456222e+01	9.238804e+00	4.122520e+00	4.525990e-01
1984000	-9.724542e+02	-3.375487e+01	8.014873e+00	1.395919e+00	5.034422e-01
1985000	-9.836739e+02	-2.678482e+01	7.152694e+00	8.854399e-01	5.705526e-01
1986000	-9.759023e+02	-5.423790e+01	1.132938e+01	2.165875e+00	5.027168e-01
1987000	-9.738966e+02	-2.585471e+01	6.836751e+00	2.516807e+00	6.668480e-01
1988000	-9.811749e+02	-2.550350e+01	7.052288e+00	4.058290e-01	3.658825e-01
1989000	-9.848642e+02	-4.198468e+00	4.834111e+00	4.712903e-01	5.764727e-01
1990000	-9.805869e+02	-4.793315e+01	1.032398e+01	1.165730e+00	4.752636e-01
1991000	-9.793800e+02	-9.952807e+00	5.176847e+00	2.355421e+00	1.000000e+00
1992000	-9.816898e+02	-1.348720e+00	4.562323e+00	8.891841e-01	1.000000e+00
1993000	-9.845882e+02	-3.016669e+01	7.421916e+00	2.171288e+00	7.581019e-01
1994000	-9.771010e+02	-4.867714e+01	1.039898e+01	1.496866e+00	5.582245e-01
1995000	-9.965112e+02	-4.552267e+01	1.002062e+01	4.557920e-01	2.927452e-01
1996000	-9.798873e+02	-6.833231e+01	1.454948e+01	1.929559e+00	3.250408e-01
1997000	-9.825889e+02	-1.265100e+01	5.522782e+00	1.396625e+00	7.513379e-01
[truncated: 28,003 more rows]
