# Supplementary material for: Revisiting a long‐overlooked skull: Implications for the distribution of Dinodontosaurus brevirostris (Kannemeyeriiformes) in the Brazilian Triassic
Source: Anat Rec (Hoboken). 2025 Sep 29;309(7):1749–65. doi: 10.1002/ar.70056 (PMC13251750; doi:10.1002/ar.70056)
Supplement: Supplementary file 2 — Data S2. Supporting Information. [file AR-309-1749-s002.zip › Supplementary Material/phylogenetic analyses/results/Bayesian/BI_reduced/infile.nex.mcmc]

[ID: 2761666094]
[ Gen -- Generation]
[ <name1>(<name2>)$acc_run2 -- Acceptance rate of move <name1> changing parameter 1 in run 2]
[ Swap(1<>2)$acc_run3 -- Acceptance rate of swaps between chains 1 and 2 in run 3]
[ StdDev(s) -- Average standard deviation of split frequencies]
Gen	Multiplier(Alpha)$acc_run1	Multiplier(Alpha)$lambda_run1	Dirichlet(Ratemultiplier)$acc_run1	Dirichlet(Ratemultiplier)$alpha_run1	Slider(Ratemultiplier)$acc_run1	Slider(Ratemultiplier)$delta_run1	ExtSPR(Tau)$acc_run1	ExtTBR(Tau)$acc_run1	NNI(Tau)$acc_run1	ParsSPR(Tau)$acc_run1	Multiplier(V)$acc_run1	Multiplier(V)$lambda_run1	Nodeslider(V)$acc_run1	TLMultiplier(V)$acc_run1	TLMultiplier(V)$lambda_run1	Swap(1<>2)$acc(1)	Swap(1<>3)$acc(1)	Swap(1<>4)$acc(1)	Swap(2<>3)$acc(1)	Swap(2<>4)$acc(1)	Swap(3<>4)$acc(1)	Multiplier(Alpha)$acc_run2	Multiplier(Alpha)$lambda_run2	Dirichlet(Ratemultiplier)$acc_run2	Dirichlet(Ratemultiplier)$alpha_run2	Slider(Ratemultiplier)$acc_run2	Slider(Ratemultiplier)$delta_run2	ExtSPR(Tau)$acc_run2	ExtTBR(Tau)$acc_run2	NNI(Tau)$acc_run2	ParsSPR(Tau)$acc_run2	Multiplier(V)$acc_run2	Multiplier(V)$lambda_run2	Nodeslider(V)$acc_run2	TLMultiplier(V)$acc_run2	TLMultiplier(V)$lambda_run2	Swap(1<>2)$acc(2)	Swap(1<>3)$acc(2)	Swap(1<>4)$acc(2)	Swap(2<>3)$acc(2)	Swap(2<>4)$acc(2)	Swap(3<>4)$acc(2)	Multiplier(Alpha)$acc_run3	Multiplier(Alpha)$lambda_run3	Dirichlet(Ratemultiplier)$acc_run3	Dirichlet(Ratemultiplier)$alpha_run3	Slider(Ratemultiplier)$acc_run3	Slider(Ratemultiplier)$delta_run3	ExtSPR(Tau)$acc_run3
5000	0.770000	8.190802e-01	NA	5.000000e+01	NA	5.000000e-02	0.200000	0.140000	0.360000	0.240000	0.730000	1.659696e+00	0.570000	0.250000	1.386294e+00	0.516248	0.237530	0.062463	0.557387	0.203715	0.497406	NA	8.109302e-01	NA	5.000000e+01	NA	5.000000e-02	0.170000	0.170000	0.200000	0.100000	0.770000	1.676376e+00	0.560000	0.340000	1.414299e+00	0.454545	0.170279	0.050456	0.533934	0.203079	0.471257	NA	8.109302e-01	NA	5.000000e+01	NA	5.000000e-02	0.230000
10000	0.740000	8.273121e-01	0.250000	5.050251e+01	0.900000	5.050251e-02	0.160000	0.100000	0.270000	0.150000	0.630000	2.006986e+00	0.570000	0.290000	1.400227e+00	0.518233	0.246269	0.088551	0.569982	0.273700	0.589691	0.770000	8.273121e-01	0.370000	4.950249e+01	0.940000	5.050251e-02	0.220000	0.150000	0.300000	0.160000	0.690000	2.027157e+00	0.560000	0.190000	1.400227e+00	0.497915	0.207530	0.052873	0.559903	0.203786	0.469158	0.850000	8.190802e-01	0.060000	5.050251e+01	0.890000	5.050251e-02	0.230000
15000	0.740000	8.273121e-01	0.250000	5.050251e+01	0.900000	5.101007e-02	0.140000	0.130000	0.240000	0.180000	0.600000	2.426947e+00	0.600000	0.260000	1.442870e+00	0.485427	0.206589	0.070524	0.545911	0.247737	0.565398	0.770000	8.356267e-01	0.060000	5.000000e+01	0.890000	5.101007e-02	0.220000	0.150000	0.190000	0.100000	0.500000	2.451339e+00	0.500000	0.290000	1.414299e+00	0.475590	0.190552	0.049769	0.546502	0.215651	0.514104	0.730000	8.273121e-01	0.000000	5.101007e+01	0.860000	5.101007e-02	0.230000
20000	0.830000	8.356267e-01	0.000000	5.101007e+01	0.950000	5.152273e-02	0.300000	0.120000	0.230000	0.150000	0.550000	2.934785e+00	0.470000	0.360000	1.442870e+00	0.408829	0.161541	0.053948	0.537902	0.225959	0.545885	0.820000	8.440249e-01	0.060000	5.000000e+01	0.890000	5.101007e-02	0.230000	0.160000	0.330000	0.130000	0.480000	2.964280e+00	0.450000	0.330000	1.442870e+00	0.472703	0.182538	0.041065	0.524829	0.184005	0.476644	0.720000	8.356267e-01	0.000000	5.101007e+01	0.860000	5.101007e-02	0.190000
25000	0.750000	8.440249e-01	0.000000	5.152273e+01	0.950000	5.152273e-02	0.190000	0.170000	0.270000	0.120000	0.370000	3.548888e+00	0.530000	0.220000	1.428513e+00	0.343720	0.129723	0.043055	0.513951	0.188487	0.496561	0.760000	8.525075e-01	0.000000	5.050251e+01	0.960000	5.152273e-02	0.180000	0.100000	0.240000	0.260000	0.500000	3.584555e+00	0.550000	0.270000	1.457371e+00	0.480861	0.176125	0.033557	0.512668	0.153365	0.423621	0.850000	8.440249e-01	0.080000	5.152273e+01	0.900000	5.152273e-02	0.220000
30000	0.720000	8.525075e-01	0.340000	5.101007e+01	0.950000	5.204054e-02	0.230000	0.150000	0.310000	0.210000	0.570000	4.291491e+00	0.500000	0.190000	1.442870e+00	0.289492	0.109162	0.036049	0.514877	0.161108	0.439541	0.710000	8.610753e-01	0.000000	5.101007e+01	0.950000	5.204054e-02	0.210000	0.170000	0.270000	0.160000	0.450000	4.334621e+00	0.470000	0.280000	1.472018e+00	0.458742	0.150612	0.028084	0.457629	0.131156	0.426063	0.730000	8.525075e-01	0.010000	5.204054e+01	0.910000	5.204054e-02	0.160000
35000	0.800000	8.610753e-01	0.340000	5.101007e+01	0.930000	5.256355e-02	0.190000	0.100000	0.230000	0.100000	0.450000	5.189484e+00	0.410000	0.240000	1.457371e+00	0.248852	0.093002	0.031028	0.480345	0.141051	0.421187	0.690000	8.697293e-01	0.000000	5.101007e+01	0.950000	5.204054e-02	0.260000	0.170000	0.230000	0.170000	0.390000	5.189484e+00	0.570000	0.220000	1.486812e+00	0.449804	0.130078	0.023968	0.398281	0.113473	0.444473	0.680000	8.610753e-01	0.010000	5.204054e+01	0.920000	5.256355e-02	0.160000
40000	0.810000	8.697293e-01	0.370000	5.050251e+01	0.930000	5.256355e-02	0.200000	0.130000	0.200000	0.190000	0.390000	6.151120e+00	0.470000	0.290000	1.472018e+00	0.221198	0.081346	0.027222	0.423601	0.124186	0.435831	0.600000	8.784702e-01	0.000000	5.152273e+01	0.930000	5.256355e-02	0.250000	0.160000	0.220000	0.150000	0.330000	6.275381e+00	0.610000	0.200000	1.472018e+00	0.397190	0.113794	0.020925	0.356247	0.099694	0.448857	0.730000	8.697293e-01	0.170000	5.256355e+01	0.920000	5.256355e-02	0.190000
45000	0.770000	8.784702e-01	0.370000	5.050251e+01	0.860000	5.309183e-02	0.140000	0.170000	0.230000	0.190000	0.400000	7.438240e+00	0.480000	0.310000	1.501755e+00	0.200544	0.072344	0.024214	0.381407	0.111350	0.460771	0.600000	8.784702e-01	0.000000	5.204054e+01	0.900000	5.309183e-02	0.180000	0.160000	0.200000	0.170000	0.380000	7.438240e+00	0.530000	0.330000	1.501755e+00	0.390126	0.101323	0.018664	0.318406	0.089117	0.467970	0.760000	8.784702e-01	0.230000	5.309183e+01	0.900000	5.309183e-02	0.230000
50000	0.820000	8.872990e-01	0.000000	5.101007e+01	0.880000	5.362541e-02	0.190000	0.100000	0.310000	0.160000	0.260000	8.470879e+00	0.580000	0.230000	1.486812e+00	0.182887	0.064985	0.021722	0.364958	0.103070	0.453960	0.790000	8.962165e-01	0.000000	5.256355e+01	0.900000	5.309183e-02	0.220000	0.130000	0.200000	0.120000	0.320000	8.470879e+00	0.530000	0.260000	1.501755e+00	0.368968	0.091019	0.016804	0.288396	0.080332	0.485813	0.770000	8.872990e-01	0.230000	5.309183e+01	0.890000	5.362541e-02	0.110000
55000	0.710000	8.962165e-01	0.000000	5.152273e+01	0.910000	5.416435e-02	0.170000	0.190000	0.310000	0.160000	0.320000	8.642002e+00	0.580000	0.330000	1.472018e+00	0.169040	0.059221	0.019752	0.341181	0.093547	0.436523	0.790000	9.052236e-01	0.000000	5.309183e+01	0.860000	5.362541e-02	0.190000	0.170000	0.290000	0.180000	0.220000	8.556013e+00	0.500000	0.210000	1.501755e+00	0.343298	0.082572	0.015334	0.264384	0.073140	0.497614	0.770000	8.962165e-01	0.440000	5.256355e+01	0.890000	5.362541e-02	0.150000
60000	0.710000	9.052236e-01	0.000000	5.204054e+01	0.910000	5.416435e-02	0.220000	0.140000	0.300000	0.130000	0.230000	8.220527e+00	0.510000	0.270000	1.516848e+00	0.157275	0.054548	0.018033	0.315771	0.085838	0.431400	0.730000	9.143213e-01	0.000000	5.309183e+01	0.910000	5.416435e-02	0.190000	0.210000	0.310000	0.200000	0.190000	8.386592e+00	0.530000	0.210000	1.486812e+00	0.318526	0.075650	0.014057	0.247481	0.067228	0.486785	0.730000	9.052236e-01	0.000000	5.309183e+01	0.910000	5.416435e-02	0.180000
65000	0.720000	9.143213e-01	0.000000	5.204054e+01	0.920000	5.470871e-02	0.090000	0.090000	0.190000	0.120000	0.230000	8.470879e+00	0.620000	0.200000	1.472018e+00	0.145594	0.050484	0.016660	0.291256	0.079478	0.441417	0.750000	9.235103e-01	0.000000	5.362541e+01	0.910000	5.416435e-02	0.190000	0.120000	0.310000	0.150000	0.290000	8.470879e+00	0.540000	0.200000	1.501755e+00	0.294537	0.069632	0.012976	0.232729	0.063063	0.496126	0.770000	9.143213e-01	0.000000	5.362541e+01	0.870000	5.470871e-02	0.290000
70000	0.810000	9.235103e-01	0.000000	5.256355e+01	0.950000	5.525855e-02	0.110000	0.240000	0.250000	0.180000	0.270000	8.728855e+00	0.580000	0.250000	1.486812e+00	0.135105	0.046881	0.015484	0.291205	0.078804	0.440931	0.780000	9.327918e-01	0.000000	5.362541e+01	0.950000	5.470871e-02	0.210000	0.080000	0.280000	0.120000	0.280000	9.085087e+00	0.520000	0.260000	1.547490e+00	0.273511	0.064526	0.012066	0.228603	0.061789	0.505157	0.760000	9.235103e-01	0.000000	5.362541e+01	0.920000	5.525855e-02	0.150000
75000	0.760000	9.327918e-01	0.000000	5.309183e+01	0.950000	5.525855e-02	0.270000	0.090000	0.260000	0.120000	0.280000	8.470879e+00	0.480000	0.250000	1.486812e+00	0.125980	0.043884	0.014452	0.296085	0.076677	0.431260	0.780000	9.421665e-01	0.000000	5.416435e+01	0.860000	5.525855e-02	0.180000	0.170000	0.300000	0.180000	0.220000	9.176393e+00	0.520000	0.190000	1.516848e+00	0.255581	0.060124	0.011276	0.227925	0.061885	0.511380	0.750000	9.327918e-01	0.000000	5.416435e+01	0.920000	5.525855e-02	0.200000
80000	0.760000	9.421665e-01	0.000000	5.309183e+01	0.910000	5.581390e-02	0.180000	0.130000	0.290000	0.110000	0.200000	9.085087e+00	0.480000	0.150000	1.501755e+00	0.118113	0.041071	0.013550	0.309999	0.073018	0.413809	0.780000	9.421665e-01	0.000000	5.470871e+01	0.880000	5.581390e-02	0.180000	0.210000	0.250000	0.140000	0.240000	8.470879e+00	0.520000	0.220000	1.501755e+00	0.239912	0.056338	0.010549	0.229308	0.062502	0.513700	0.770000	9.421665e-01	0.000000	5.470871e+01	0.930000	5.581390e-02	0.330000
85000	0.790000	9.516354e-01	0.030000	5.362541e+01	0.890000	5.637484e-02	0.250000	0.170000	0.230000	0.170000	0.290000	8.470879e+00	0.500000	0.210000	1.486812e+00	0.110986	0.038612	0.012753	0.319651	0.069891	0.399676	0.700000	9.516354e-01	0.000000	5.525855e+01	0.880000	5.581390e-02	0.140000	0.120000	0.180000	0.170000	0.300000	8.470879e+00	0.390000	0.270000	1.516848e+00	0.226126	0.052973	0.009939	0.223331	0.059367	0.510084	0.830000	9.516354e-01	0.000000	5.470871e+01	0.820000	5.637484e-02	0.150000
90000	0.720000	9.611995e-01	0.570000	5.309183e+01	0.890000	5.637484e-02	0.180000	0.190000	0.240000	0.160000	0.260000	8.728855e+00	0.560000	0.300000	1.501755e+00	0.105001	0.036411	0.012044	0.322796	0.067106	0.387850	0.830000	9.611995e-01	0.000000	5.581390e+01	0.870000	5.637484e-02	0.140000	0.130000	0.190000	0.120000	0.220000	8.386592e+00	0.570000	0.220000	1.532092e+00	0.213755	0.050098	0.009382	0.228734	0.056693	0.497644	0.770000	9.611995e-01	0.000000	5.525855e+01	0.820000	5.637484e-02	0.220000
95000	0.750000	9.708597e-01	0.420000	5.256355e+01	0.920000	5.694142e-02	0.160000	0.140000	0.300000	0.150000	0.220000	8.816582e+00	0.550000	0.230000	1.501755e+00	0.099434	0.034470	0.011397	0.316534	0.064170	0.384886	0.710000	9.708597e-01	0.000000	5.581390e+01	0.860000	5.694142e-02	0.210000	0.140000	0.260000	0.170000	0.230000	8.386592e+00	0.470000	0.280000	1.516848e+00	0.202701	0.047457	0.008873	0.242238	0.053879	0.473341	0.760000	9.708597e-01	0.000000	5.581390e+01	0.910000	5.694142e-02	0.200000
100000	0.720000	9.806170e-01	0.420000	5.256355e+01	0.810000	5.751369e-02	0.190000	0.170000	0.200000	0.200000	0.390000	8.556013e+00	0.520000	0.280000	1.547490e+00	0.094705	0.032722	0.010803	0.307836	0.063123	0.396318	0.690000	9.806170e-01	0.000000	5.637484e+01	0.920000	5.751369e-02	0.210000	0.130000	0.270000	0.160000	0.240000	8.816582e+00	0.540000	0.310000	1.532092e+00	0.192452	0.045122	0.008426	0.241229	0.052190	0.471712	0.740000	9.806170e-01	0.000000	5.637484e+01	0.910000	5.751369e-02	0.210000
105000	0.710000	9.904724e-01	0.000000	5.309183e+01	0.810000	5.751369e-02	0.180000	0.110000	0.220000	0.130000	0.280000	8.556013e+00	0.530000	0.230000	1.532092e+00	0.090248	0.031213	0.010299	0.301134	0.060717	0.395901	0.660000	9.904724e-01	0.000000	5.694142e+01	0.920000	5.751369e-02	0.170000	0.170000	0.260000	0.190000	0.270000	8.386592e+00	0.530000	0.270000	1.578751e+00	0.183434	0.043016	0.008025	0.256707	0.054982	0.465894	0.750000	9.904724e-01	0.000000	5.637484e+01	0.960000	5.809171e-02	0.120000
110000	0.780000	1.000427e+00	0.000000	5.362541e+01	0.920000	5.809171e-02	0.160000	0.120000	0.230000	0.190000	0.280000	8.905190e+00	0.510000	0.230000	1.547490e+00	0.086345	0.029748	0.009823	0.297552	0.057981	0.386836	0.650000	1.000427e+00	0.000000	5.751369e+01	0.920000	5.809171e-02	0.210000	0.120000	0.360000	0.220000	0.220000	8.642002e+00	0.530000	0.310000	1.563043e+00	0.175746	0.041043	0.007653	0.250659	0.053281	0.471593	0.770000	1.000427e+00	0.000000	5.694142e+01	0.960000	5.809171e-02	0.180000
115000	0.730000	1.010481e+00	0.100000	5.416435e+01	0.940000	5.867554e-02	0.240000	0.140000	0.260000	0.180000	0.260000	9.176393e+00	0.550000	0.260000	1.578751e+00	0.083098	0.028503	0.009384	0.285073	0.055408	0.392400	0.740000	1.010481e+00	0.000000	5.751369e+01	0.900000	5.867554e-02	0.280000	0.140000	0.230000	0.220000	0.380000	8.728855e+00	0.570000	0.250000	1.578751e+00	0.168573	0.039284	0.007329	0.245541	0.051821	0.470195	0.670000	1.010481e+00	0.000000	5.751369e+01	0.910000	5.867554e-02	0.230000
120000	0.720000	1.020637e+00	0.100000	5.416435e+01	0.940000	5.926524e-02	0.190000	0.120000	0.360000	0.130000	0.300000	8.556013e+00	0.500000	0.200000	1.563043e+00	0.079930	0.027279	0.009004	0.273971	0.053030	0.394371	0.740000	1.020637e+00	0.000000	5.809171e+01	0.960000	5.926524e-02	0.180000	0.120000	0.260000	0.220000	0.200000	8.386592e+00	0.570000	0.180000	1.594618e+00	0.162504	0.037638	0.007021	0.243825	0.050906	0.469700	0.620000	1.020637e+00	0.000000	5.809171e+01	0.910000	5.867554e-02	0.170000
125000	0.670000	1.030894e+00	0.280000	5.362541e+01	0.940000	5.926524e-02	0.300000	0.170000	0.290000	0.260000	0.300000	8.470879e+00	0.540000	0.190000	1.516848e+00	0.076608	0.026204	0.008628	0.264281	0.050934	0.401106	0.740000	1.030894e+00	0.000000	5.809171e+01	0.960000	5.926524e-02	0.210000	0.130000	0.260000	0.150000	0.260000	8.642002e+00	0.570000	0.170000	1.547490e+00	0.157228	0.036211	0.006738	0.248722	0.051169	0.462748	0.570000	1.030894e+00	0.000000	5.809171e+01	0.860000	5.926524e-02	0.220000
130000	0.770000	1.041255e+00	0.270000	5.309183e+01	0.910000	5.986087e-02	0.340000	0.170000	0.260000	0.190000	0.220000	8.138731e+00	0.520000	0.160000	1.501755e+00	0.073678	0.025198	0.008299	0.257240	0.049698	0.408608	0.740000	1.041255e+00	0.000000	5.867554e+01	0.880000	5.986087e-02	0.170000	0.170000	0.250000	0.110000	0.270000	8.386592e+00	0.530000	0.340000	1.547490e+00	0.152776	0.034834	0.006476	0.249965	0.050010	0.457018	0.450000	1.041255e+00	0.000000	5.867554e+01	0.870000	5.986087e-02	0.210000
135000	0.800000	1.051720e+00	0.450000	5.256355e+01	0.890000	6.046248e-02	0.170000	0.130000	0.230000	0.160000	0.190000	8.642002e+00	0.630000	0.340000	1.501755e+00	0.070997	0.024252	0.007992	0.257037	0.049239	0.411158	0.760000	1.051720e+00	0.000000	5.926524e+01	0.910000	6.046248e-02	0.260000	0.200000	0.320000	0.160000	0.260000	8.556013e+00	0.510000	0.270000	1.594618e+00	0.150352	0.033517	0.006238	0.250106	0.048840	0.451916	0.670000	1.051720e+00	0.000000	5.926524e+01	0.920000	6.046248e-02	0.200000
140000	0.760000	1.062290e+00	0.450000	5.256355e+01	0.890000	6.046248e-02	0.240000	0.210000	0.320000	0.200000	0.320000	8.994689e+00	0.580000	0.240000	1.516848e+00	0.068475	0.023413	0.007700	0.254367	0.047936	0.406325	0.770000	1.062290e+00	0.000000	5.986087e+01	0.910000	6.046248e-02	0.180000	0.140000	0.290000	0.220000	0.240000	8.303144e+00	0.450000	0.320000	1.578751e+00	0.145208	0.032348	0.006038	0.253135	0.051169	0.454470	0.410000	1.062290e+00	0.000000	5.986087e+01	0.920000	6.046248e-02	0.200000
145000	0.710000	1.072966e+00	0.000000	5.309183e+01	0.850000	6.107014e-02	0.310000	0.150000	0.240000	0.220000	0.350000	8.303144e+00	0.560000	0.330000	1.532092e+00	0.066068	0.022616	0.007438	0.262240	0.047419	0.399236	0.790000	1.072966e+00	0.000000	5.986087e+01	0.880000	6.107014e-02	0.260000	0.170000	0.340000	0.110000	0.310000	8.220527e+00	0.550000	0.240000	1.578751e+00	0.140518	0.031202	0.005832	0.256956	0.053904	0.458612	0.520000	1.072966e+00	0.000000	5.986087e+01	0.870000	6.107014e-02	0.330000
150000	0.740000	1.083749e+00	0.000000	5.362541e+01	0.860000	6.168390e-02	0.120000	0.150000	0.240000	0.180000	0.270000	8.556013e+00	0.540000	0.240000	1.532092e+00	0.063891	0.021887	0.007182	0.268555	0.051722	0.403312	0.690000	1.083749e+00	0.000000	6.046248e+01	0.910000	6.168390e-02	0.260000	0.170000	0.330000	0.290000	0.260000	8.556013e+00	0.490000	0.210000	1.516848e+00	0.136513	0.030257	0.005680	0.258916	0.056619	0.463191	0.680000	1.083749e+00	0.000000	6.046248e+01	0.870000	6.107014e-02	0.140000
155000	0.770000	1.094641e+00	0.000000	5.362541e+01	0.860000	6.168390e-02	0.220000	0.180000	0.290000	0.180000	0.260000	8.470879e+00	0.460000	0.230000	1.516848e+00	0.061927	0.021193	0.006937	0.277846	0.054908	0.404289	0.680000	1.094641e+00	0.000000	6.107014e+01	0.910000	6.168390e-02	0.340000	0.140000	0.340000	0.240000	0.280000	8.138731e+00	0.490000	0.230000	1.516848e+00	0.132520	0.029326	0.005494	0.257129	0.055747	0.465106	0.690000	1.094641e+00	0.000000	6.046248e+01	0.910000	6.168390e-02	0.230000
160000	0.650000	1.105643e+00	0.000000	5.416435e+01	0.910000	6.230384e-02	0.180000	0.130000	0.250000	0.170000	0.190000	8.057749e+00	0.410000	0.300000	1.501755e+00	0.060011	0.020526	0.006719	0.279796	0.054707	0.401448	0.720000	1.105643e+00	0.000000	6.107014e+01	0.890000	6.230384e-02	0.220000	0.170000	0.270000	0.190000	0.250000	8.386592e+00	0.460000	0.270000	1.501755e+00	0.133504	0.029366	0.005327	0.262214	0.054373	0.452929	0.720000	1.105643e+00	0.000000	6.107014e+01	0.930000	6.230384e-02	0.270000
165000	0.520000	1.116755e+00	0.000000	5.470871e+01	0.780000	6.293000e-02	0.120000	0.130000	0.230000	0.140000	0.200000	8.303144e+00	0.570000	0.340000	1.486812e+00	0.058114	0.019913	0.006516	0.275007	0.053463	0.406758	0.760000	1.116755e+00	0.000000	6.168390e+01	0.890000	6.293000e-02	0.180000	0.150000	0.240000	0.200000	0.250000	8.642002e+00	0.580000	0.280000	1.547490e+00	0.137686	0.028848	0.005163	0.258949	0.053034	0.445843	0.690000	1.116755e+00	0.000000	6.168390e+01	0.930000	6.230384e-02	0.170000
170000	0.690000	1.127978e+00	0.000000	5.470871e+01	0.940000	6.356246e-02	0.190000	0.210000	0.230000	0.200000	0.300000	8.386592e+00	0.640000	0.240000	1.472018e+00	0.056431	0.019340	0.006321	0.275204	0.052445	0.405657	0.500000	1.127978e+00	0.000000	6.230384e+01	0.890000	6.356246e-02	0.210000	0.180000	0.340000	0.180000	0.350000	8.905190e+00	0.580000	0.240000	1.532092e+00	0.140289	0.028050	0.005011	0.255447	0.051579	0.438868	0.710000	1.127978e+00	0.000000	6.168390e+01	0.930000	6.293000e-02	0.200000
175000	0.650000	1.139314e+00	0.000000	5.525855e+01	0.940000	6.356246e-02	0.200000	0.150000	0.330000	0.220000	0.240000	8.303144e+00	0.480000	0.250000	1.457371e+00	0.054990	0.018784	0.006141	0.267637	0.051073	0.409919	0.730000	1.139314e+00	0.000000	6.293000e+01	0.890000	6.356246e-02	0.190000	0.140000	0.170000	0.110000	0.230000	8.303144e+00	0.520000	0.300000	1.516848e+00	0.138129	0.027386	0.004868	0.260159	0.050422	0.429941	0.740000	1.139314e+00	0.000000	6.230384e+01	0.850000	6.356246e-02	0.220000
180000	0.640000	1.150765e+00	0.000000	5.581390e+01	0.920000	6.420127e-02	0.180000	0.150000	0.260000	0.080000	0.270000	8.905190e+00	0.590000	0.220000	1.472018e+00	0.053863	0.018263	0.005970	0.261146	0.049792	0.416918	0.770000	1.150765e+00	0.000000	6.293000e+01	0.870000	6.420127e-02	0.210000	0.170000	0.310000	0.200000	0.270000	8.470879e+00	0.460000	0.290000	1.547490e+00	0.136190	0.026657	0.004729	0.256369	0.049182	0.423208	0.670000	1.150765e+00	0.000000	6.293000e+01	0.850000	6.420127e-02	0.190000
185000	0.610000	1.162330e+00	0.000000	5.637484e+01	0.960000	6.484650e-02	0.250000	0.150000	0.240000	0.160000	0.270000	8.386592e+00	0.590000	0.260000	1.457371e+00	0.052546	0.017787	0.005807	0.255469	0.048476	0.418030	0.730000	1.162330e+00	0.000000	6.356246e+01	0.840000	6.484650e-02	0.170000	0.140000	0.280000	0.230000	0.220000	8.556013e+00	0.520000	0.270000	1.563043e+00	0.134419	0.026078	0.004622	0.262597	0.048629	0.416161	0.670000	1.150765e+00	0.000000	6.356246e+01	0.850000	6.420127e-02	0.170000
190000	0.760000	1.174012e+00	0.000000	5.637484e+01	0.900000	6.549822e-02	0.170000	0.160000	0.290000	0.150000	0.190000	8.816582e+00	0.580000	0.280000	1.486812e+00	0.051173	0.017315	0.005659	0.255415	0.047710	0.413739	0.670000	1.174012e+00	0.000000	6.420127e+01	0.920000	6.549822e-02	0.240000	0.130000	0.250000	0.230000	0.290000	8.642002e+00	0.550000	0.340000	1.578751e+00	0.132615	0.025551	0.004498	0.268948	0.049002	0.413173	0.650000	1.162330e+00	0.000000	6.356246e+01	0.940000	6.484650e-02	0.310000
195000	0.760000	1.185811e+00	0.000000	5.694142e+01	0.900000	6.549822e-02	0.180000	0.150000	0.330000	0.170000	0.310000	8.386592e+00	0.480000	0.330000	1.472018e+00	0.049856	0.016874	0.005512	0.254308	0.047660	0.417247	0.700000	1.185811e+00	0.000000	6.420127e+01	0.920000	6.549822e-02	0.160000	0.110000	0.280000	0.190000	0.260000	8.470879e+00	0.550000	0.240000	1.563043e+00	0.129331	0.024957	0.004387	0.273570	0.052908	0.418204	0.710000	1.174012e+00	0.000000	6.420127e+01	0.870000	6.549822e-02	0.200000
200000	0.720000	1.197728e+00	0.000000	5.694142e+01	0.900000	6.615649e-02	0.130000	0.180000	0.270000	0.090000	0.220000	8.470879e+00	0.700000	0.280000	1.486812e+00	0.048748	0.016490	0.005375	0.258984	0.047328	0.411910	0.640000	1.197728e+00	0.000000	6.484650e+01	0.910000	6.615649e-02	0.160000	0.120000	0.270000	0.180000	0.240000	8.556013e+00	0.690000	0.270000	1.563043e+00	0.126537	0.024332	0.004278	0.276006	0.055997	0.422855	0.700000	1.185811e+00	0.000000	6.484650e+01	0.940000	6.615649e-02	0.150000
205000	0.710000	1.209766e+00	0.000000	5.751369e+01	0.850000	6.682137e-02	0.170000	0.200000	0.350000	0.190000	0.250000	8.220527e+00	0.560000	0.210000	1.501755e+00	0.047597	0.016095	0.005245	0.260134	0.046945	0.408760	0.580000	1.209766e+00	0.000000	6.549822e+01	0.920000	6.682137e-02	0.280000	0.180000	0.250000	0.220000	0.270000	8.470879e+00	0.540000	0.280000	1.547490e+00	0.123550	0.023738	0.004173	0.281293	0.058879	0.425830	0.730000	1.197728e+00	0.000000	6.549822e+01	0.940000	6.615649e-02	0.220000
210000	0.690000	1.221924e+00	0.000000	5.809171e+01	0.860000	6.749294e-02	0.130000	0.150000	0.210000	0.160000	0.260000	8.303144e+00	0.570000	0.240000	1.516848e+00	0.046500	0.015709	0.005122	0.265491	0.050699	0.410720	0.680000	1.221924e+00	0.000000	6.549822e+01	0.920000	6.682137e-02	0.240000	0.120000	0.250000	0.130000	0.250000	8.386592e+00	0.510000	0.160000	1.532092e+00	0.120558	0.023181	0.004073	0.286255	0.061210	0.427900	0.680000	1.209766e+00	0.000000	6.549822e+01	0.900000	6.682137e-02	0.220000
215000	0.640000	1.234205e+00	0.000000	5.867554e+01	0.860000	6.749294e-02	0.180000	0.090000	0.290000	0.080000	0.300000	8.386592e+00	0.500000	0.260000	1.547490e+00	0.045424	0.015346	0.005005	0.261533	0.049762	0.412471	0.460000	1.234205e+00	0.000000	6.615649e+01	0.820000	6.749294e-02	0.080000	0.110000	0.190000	0.220000	0.270000	8.470879e+00	0.680000	0.190000	1.486812e+00	0.118162	0.022646	0.003976	0.280923	0.059871	0.425782	0.650000	1.221924e+00	0.000000	6.615649e+01	0.900000	6.682137e-02	0.200000
220000	0.640000	1.246609e+00	0.000000	5.867554e+01	0.920000	6.817126e-02	0.200000	0.200000	0.180000	0.120000	0.230000	8.303144e+00	0.470000	0.220000	1.532092e+00	0.044391	0.014992	0.004894	0.256742	0.048801	0.414159	0.460000	1.234205e+00	0.000000	6.682137e+01	0.880000	6.817126e-02	0.230000	0.170000	0.360000	0.310000	0.280000	8.386592e+00	0.470000	0.200000	1.472018e+00	0.115834	0.022172	0.003888	0.283838	0.061270	0.425130	0.600000	1.234205e+00	0.000000	6.682137e+01	0.920000	6.749294e-02	0.160000
225000	0.670000	1.259137e+00	0.000000	5.926524e+01	0.820000	6.885639e-02	0.210000	0.120000	0.260000	0.180000	0.280000	8.470879e+00	0.620000	0.260000	1.532092e+00	0.043555	0.014666	0.004786	0.251918	0.047798	0.415752	0.510000	1.246609e+00	0.000000	6.749294e+01	0.800000	6.885639e-02	0.200000	0.140000	0.400000	0.180000	0.220000	8.470879e+00	0.480000	0.250000	1.428513e+00	0.113515	0.021734	0.003803	0.288837	0.063927	0.426622	0.540000	1.246609e+00	0.000000	6.749294e+01	0.880000	6.817126e-02	0.170000
230000	0.670000	1.271792e+00	0.000000	5.986087e+01	0.820000	6.885639e-02	0.230000	0.130000	0.370000	0.140000	0.270000	8.728855e+00	0.530000	0.240000	1.547490e+00	0.042845	0.014351	0.004687	0.248291	0.047052	0.419945	0.530000	1.259137e+00	0.000000	6.749294e+01	0.880000	6.954841e-02	0.240000	0.150000	0.250000	0.200000	0.230000	8.556013e+00	0.560000	0.230000	1.442870e+00	0.115670	0.021762	0.003743	0.290910	0.065625	0.428145	0.630000	1.259137e+00	0.000000	6.749294e+01	0.810000	6.885639e-02	0.200000
235000	0.670000	1.284573e+00	0.000000	6.046248e+01	0.860000	6.954841e-02	0.190000	0.120000	0.320000	0.160000	0.310000	8.816582e+00	0.520000	0.210000	1.532092e+00	0.042020	0.014041	0.004589	0.246819	0.046391	0.420748	0.650000	1.271792e+00	0.000000	6.817126e+01	0.880000	6.954841e-02	0.230000	0.140000	0.330000	0.230000	0.240000	8.470879e+00	0.540000	0.230000	1.442870e+00	0.114284	0.021376	0.003662	0.288775	0.065257	0.430487	0.750000	1.271792e+00	0.000000	6.817126e+01	0.810000	6.885639e-02	0.190000
240000	0.550000	1.297484e+00	0.000000	6.107014e+01	0.870000	7.024738e-02	0.170000	0.150000	0.280000	0.230000	0.310000	9.085087e+00	0.500000	0.250000	1.472018e+00	0.041165	0.013739	0.004495	0.247468	0.046873	0.420091	0.550000	1.284573e+00	0.000000	6.885639e+01	0.900000	7.024738e-02	0.160000	0.110000	0.300000	0.200000	0.260000	8.642002e+00	0.570000	0.260000	1.428513e+00	0.114830	0.021389	0.003696	0.290173	0.066688	0.432950	0.670000	1.284573e+00	0.000000	6.885639e+01	0.930000	6.954841e-02	0.220000
245000	0.660000	1.310524e+00	0.000000	6.107014e+01	0.910000	7.095338e-02	0.170000	0.120000	0.250000	0.120000	0.250000	8.816582e+00	0.490000	0.280000	1.501755e+00	0.040610	0.013456	0.004404	0.242718	0.045897	0.419198	0.660000	1.297484e+00	0.000000	6.885639e+01	0.830000	7.095338e-02	0.160000	0.080000	0.300000	0.180000	0.270000	8.057749e+00	0.650000	0.290000	1.472018e+00	0.114120	0.020985	0.003623	0.290184	0.066153	0.431547	0.550000	1.297484e+00	0.000000	6.885639e+01	0.920000	7.024738e-02	0.210000
250000	0.640000	1.323695e+00	0.000000	6.168390e+01	0.910000	7.095338e-02	0.240000	0.180000	0.350000	0.130000	0.270000	8.556013e+00	0.470000	0.250000	1.486812e+00	0.040176	0.013179	0.004314	0.238907	0.045095	0.418801	0.660000	1.310524e+00	0.000000	6.954841e+01	0.830000	7.095338e-02	0.190000	0.170000	0.300000	0.180000	0.320000	7.977573e+00	0.550000	0.270000	1.457371e+00	0.115046	0.020616	0.003551	0.287644	0.065157	0.431468	0.610000	1.310524e+00	0.000000	6.954841e+01	0.820000	7.095338e-02	0.180000
255000	0.610000	1.336998e+00	0.000000	6.230384e+01	0.890000	7.166647e-02	0.220000	0.220000	0.230000	0.270000	0.180000	8.386592e+00	0.520000	0.280000	1.501755e+00	0.041032	0.012917	0.004229	0.236305	0.044693	0.421236	0.690000	1.323695e+00	0.000000	7.024738e+01	0.860000	7.166647e-02	0.160000	0.180000	0.300000	0.280000	0.190000	8.057749e+00	0.610000	0.190000	1.442870e+00	0.123416	0.022089	0.003563	0.286991	0.064506	0.433215	0.670000	1.323695e+00	0.000000	7.024738e+01	0.820000	7.095338e-02	0.200000
260000	0.630000	1.350435e+00	0.000000	6.293000e+01	0.800000	7.238673e-02	0.210000	0.170000	0.260000	0.120000	0.280000	8.303144e+00	0.520000	0.200000	1.486812e+00	0.042296	0.012679	0.004145	0.236709	0.045292	0.423689	0.780000	1.336998e+00	0.000000	7.024738e+01	0.870000	7.238673e-02	0.230000	0.130000	0.250000	0.150000	0.270000	8.470879e+00	0.550000	0.210000	1.442870e+00	0.129092	0.023983	0.003564	0.287822	0.063682	0.431467	0.670000	1.323695e+00	0.180000	7.095338e+01	0.900000	7.166647e-02	0.140000
265000	0.580000	1.364007e+00	0.000000	6.293000e+01	0.800000	7.238673e-02	0.190000	0.150000	0.260000	0.250000	0.230000	8.556013e+00	0.430000	0.300000	1.501755e+00	0.042552	0.012472	0.004065	0.237131	0.045231	0.419191	0.620000	1.350435e+00	0.000000	7.095338e+01	0.840000	7.311423e-02	0.180000	0.130000	0.290000	0.230000	0.130000	8.556013e+00	0.500000	0.220000	1.428513e+00	0.129820	0.023629	0.003543	0.288705	0.063795	0.432914	0.670000	1.336998e+00	0.180000	7.095338e+01	0.910000	7.238673e-02	0.180000
270000	0.650000	1.377716e+00	0.000000	6.356246e+01	0.870000	7.311423e-02	0.290000	0.130000	0.300000	0.160000	0.250000	8.994689e+00	0.570000	0.270000	1.516848e+00	0.043606	0.012274	0.003987	0.235814	0.044521	0.414408	0.570000	1.364007e+00	0.000000	7.166647e+01	0.840000	7.311423e-02	0.260000	0.160000	0.230000	0.210000	0.230000	8.303144e+00	0.610000	0.290000	1.442870e+00	0.128893	0.023280	0.003476	0.292450	0.066975	0.435721	0.500000	1.350435e+00	0.580000	7.024738e+01	0.870000	7.311423e-02	0.290000
275000	0.680000	1.391562e+00	0.000000	6.420127e+01	0.860000	7.384904e-02	0.160000	0.130000	0.280000	0.140000	0.260000	8.556013e+00	0.520000	0.150000	1.532092e+00	0.043945	0.012102	0.003911	0.234914	0.044067	0.412641	0.520000	1.377716e+00	0.000000	7.166647e+01	0.840000	7.384904e-02	0.160000	0.160000	0.240000	0.090000	0.280000	8.386592e+00	0.580000	0.390000	1.457371e+00	0.129027	0.022888	0.003413	0.289473	0.066221	0.438799	0.420000	1.364007e+00	0.060000	7.095338e+01	0.870000	7.311423e-02	0.220000
280000	0.700000	1.405547e+00	0.000000	6.484650e+01	0.860000	7.384904e-02	0.220000	0.250000	0.230000	0.210000	0.270000	8.470879e+00	0.600000	0.260000	1.532092e+00	0.047428	0.012051	0.003842	0.234393	0.043351	0.407811	0.650000	1.391562e+00	0.000000	7.238673e+01	0.880000	7.459123e-02	0.120000	0.120000	0.260000	0.270000	0.270000	8.470879e+00	0.540000	0.200000	1.414299e+00	0.135020	0.022763	0.003350	0.286603	0.065370	0.441754	0.390000	1.377716e+00	0.250000	7.166647e+01	0.860000	7.384904e-02	0.220000
285000	0.700000	1.405547e+00	0.000000	6.484650e+01	0.890000	7.459123e-02	0.280000	0.110000	0.240000	0.150000	0.160000	8.728855e+00	0.560000	0.280000	1.547490e+00	0.050644	0.011924	0.003776	0.233605	0.042912	0.407479	0.660000	1.405547e+00	0.000000	7.311423e+01	0.880000	7.459123e-02	0.170000	0.190000	0.300000	0.150000	0.250000	8.728855e+00	0.590000	0.290000	1.428513e+00	0.138802	0.022880	0.003312	0.286108	0.064439	0.439971	0.400000	1.391562e+00	0.250000	7.166647e+01	0.880000	7.459123e-02	0.170000
290000	0.630000	1.419673e+00	0.000000	6.549822e+01	0.850000	7.534089e-02	0.250000	0.130000	0.340000	0.200000	0.220000	8.138731e+00	0.530000	0.220000	1.501755e+00	0.051961	0.011793	0.003712	0.234782	0.042664	0.405198	0.540000	1.419673e+00	0.000000	7.384904e+01	0.900000	7.534089e-02	0.220000	0.160000	0.300000	0.140000	0.240000	8.816582e+00	0.580000	0.210000	1.428513e+00	0.138700	0.023022	0.003276	0.288698	0.064514	0.439530	0.550000	1.405547e+00	0.030000	7.238673e+01	0.860000	7.534089e-02	0.220000
295000	0.640000	1.433941e+00	0.000000	6.549822e+01	0.840000	7.609808e-02	0.230000	0.130000	0.230000	0.140000	0.240000	8.386592e+00	0.490000	0.200000	1.516848e+00	0.056379	0.011775	0.003660	0.232828	0.041968	0.405359	0.410000	1.433941e+00	0.000000	7.384904e+01	0.870000	7.609808e-02	0.150000	0.200000	0.230000	0.160000	0.270000	8.728855e+00	0.490000	0.170000	1.386294e+00	0.136595	0.022662	0.003219	0.287429	0.063997	0.441862	0.610000	1.419673e+00	0.150000	7.311423e+01	0.860000	7.534089e-02	0.260000
300000	0.640000	1.448353e+00	0.000000	6.615649e+01	0.840000	7.609808e-02	0.190000	0.190000	0.290000	0.200000	0.280000	8.470879e+00	0.560000	0.330000	1.501755e+00	0.058794	0.011605	0.003598	0.229763	0.041346	0.406318	0.500000	1.448353e+00	0.000000	7.459123e+01	0.820000	7.686288e-02	0.220000	0.150000	0.310000	0.300000	0.270000	8.728855e+00	0.550000	0.290000	1.372501e+00	0.135492	0.022406	0.003175	0.287316	0.064436	0.443434	0.610000	1.433941e+00	0.150000	7.311423e+01	0.850000	7.609808e-02	0.180000
305000	0.630000	1.462909e+00	0.000000	6.682137e+01	0.810000	7.686288e-02	0.230000	0.170000	0.300000	0.220000	0.290000	8.556013e+00	0.510000	0.230000	1.501755e+00	0.065357	0.011459	0.003538	0.226946	0.040746	0.406611	0.400000	1.462909e+00	0.000000	7.534089e+01	0.820000	7.686288e-02	0.290000	0.130000	0.320000	0.160000	0.270000	8.642002e+00	0.520000	0.230000	1.331937e+00	0.134020	0.022132	0.003162	0.290886	0.065646	0.443194	0.590000	1.448353e+00	0.000000	7.384904e+01	0.860000	7.686288e-02	0.130000
310000	0.560000	1.477611e+00	0.000000	6.749294e+01	0.940000	7.763536e-02	0.230000	0.150000	0.250000	0.170000	0.210000	8.470879e+00	0.540000	0.260000	1.547490e+00	0.067481	0.011447	0.003481	0.226420	0.040116	0.402203	0.420000	1.477611e+00	0.000000	7.609808e+01	0.790000	7.763536e-02	0.170000	0.100000	0.260000	0.110000	0.250000	8.057749e+00	0.480000	0.240000	1.318684e+00	0.134255	0.021900	0.003111	0.292323	0.064904	0.438104	0.600000	1.462909e+00	0.000000	7.459123e+01	0.860000	7.686288e-02	0.180000
315000	0.650000	1.492461e+00	0.000000	6.749294e+01	0.940000	7.763536e-02	0.170000	0.180000	0.190000	0.220000	0.310000	8.556013e+00	0.500000	0.240000	1.532092e+00	0.075219	0.016100	0.003427	0.232674	0.039491	0.395992	0.460000	1.492461e+00	0.000000	7.609808e+01	0.850000	7.841561e-02	0.290000	0.180000	0.280000	0.210000	0.290000	8.994689e+00	0.400000	0.210000	1.279711e+00	0.137141	0.021582	0.003062	0.289305	0.063883	0.434026	0.600000	1.477611e+00	0.000000	7.534089e+01	0.880000	7.763536e-02	0.130000
320000	0.600000	1.507461e+00	0.000000	6.817126e+01	0.850000	7.841561e-02	0.240000	0.130000	0.280000	0.230000	0.250000	8.556013e+00	0.620000	0.310000	1.516848e+00	0.078976	0.015861	0.003374	0.229923	0.039043	0.398551	0.370000	1.507461e+00	0.000000	7.686288e+01	0.840000	7.920370e-02	0.160000	0.140000	0.260000	0.240000	0.270000	8.556013e+00	0.460000	0.200000	1.254371e+00	0.140243	0.021285	0.003014	0.285828	0.062869	0.430674	0.570000	1.492461e+00	0.000000	7.609808e+01	0.920000	7.841561e-02	0.210000
325000	0.610000	1.522611e+00	0.000000	6.885639e+01	0.830000	7.920370e-02	0.190000	0.110000	0.320000	0.160000	0.290000	8.642002e+00	0.470000	0.260000	1.532092e+00	0.080641	0.015625	0.003322	0.227070	0.038460	0.398819	0.320000	1.522611e+00	0.000000	7.763536e+01	0.840000	7.920370e-02	0.150000	0.190000	0.290000	0.150000	0.210000	8.386592e+00	0.560000	0.280000	1.241890e+00	0.144178	0.020980	0.002967	0.281596	0.061882	0.431919	0.710000	1.507461e+00	0.000000	7.609808e+01	0.820000	7.920370e-02	0.230000
330000	0.350000	1.537914e+00	0.000000	6.885639e+01	0.790000	7.999971e-02	0.210000	0.140000	0.240000	0.220000	0.290000	8.303144e+00	0.490000	0.240000	1.486812e+00	0.079406	0.015382	0.003271	0.224014	0.037897	0.396180	0.450000	1.537914e+00	0.000000	7.763536e+01	0.870000	7.999971e-02	0.210000	0.100000	0.240000	0.210000	0.320000	8.470879e+00	0.510000	0.170000	1.205186e+00	0.148609	0.020900	0.002922	0.279657	0.061023	0.428970	0.590000	1.522611e+00	0.000000	7.686288e+01	0.820000	7.920370e-02	0.250000
335000	0.370000	1.553370e+00	0.000000	6.954841e+01	0.790000	7.999971e-02	0.190000	0.020000	0.130000	0.180000	0.290000	8.386592e+00	0.520000	0.210000	1.472018e+00	0.078257	0.015150	0.003221	0.227028	0.038843	0.396609	0.320000	1.553370e+00	0.000000	7.841561e+01	0.870000	7.999971e-02	0.240000	0.140000	0.260000	0.240000	0.230000	8.220527e+00	0.520000	0.260000	1.193195e+00	0.152703	0.020751	0.002878	0.276596	0.060163	0.427848	0.490000	1.537914e+00	0.000000	7.686288e+01	0.900000	7.999971e-02	0.210000
340000	0.450000	1.568982e+00	0.000000	7.024738e+01	0.830000	8.080372e-02	0.190000	0.090000	0.290000	0.200000	0.170000	8.386592e+00	0.530000	0.220000	1.428513e+00	0.077154	0.014923	0.003173	0.224324	0.038327	0.395879	0.370000	1.568982e+00	0.000000	7.920370e+01	0.760000	8.080372e-02	0.270000	0.190000	0.230000	0.220000	0.180000	8.470879e+00	0.510000	0.180000	1.181322e+00	0.151970	0.020495	0.002836	0.276022	0.059753	0.425979	0.400000	1.553370e+00	0.000000	7.763536e+01	0.870000	8.080372e-02	0.120000
345000	0.430000	1.584750e+00	0.000000	7.024738e+01	0.860000	8.161581e-02	0.130000	0.140000	0.300000	0.200000	0.230000	8.470879e+00	0.560000	0.260000	1.428513e+00	0.076035	0.014699	0.003126	0.227259	0.038059	0.392529	0.360000	1.584750e+00	0.000000	7.920370e+01	0.810000	8.161581e-02	0.230000	0.070000	0.260000	0.140000	0.350000	8.386592e+00	0.480000	0.200000	1.146409e+00	0.150013	0.020233	0.002796	0.279262	0.060349	0.424539	0.550000	1.568982e+00	0.000000	7.841561e+01	0.870000	8.080372e-02	0.180000
350000	0.490000	1.600677e+00	0.000000	7.095338e+01	0.860000	8.161581e-02	0.170000	0.110000	0.200000	0.190000	0.230000	8.303144e+00	0.510000	0.140000	1.386294e+00	0.074964	0.014492	0.003080	0.225674	0.037848	0.394691	0.390000	1.600677e+00	0.000000	7.999971e+01	0.840000	8.243606e-02	0.270000	0.190000	0.270000	0.230000	0.300000	8.138731e+00	0.550000	0.290000	1.135002e+00	0.148214	0.019945	0.002754	0.281304	0.060079	0.422230	0.660000	1.584750e+00	0.000000	7.920370e+01	0.870000	8.161581e-02	0.190000
355000	0.360000	1.616764e+00	0.000000	7.166647e+01	0.860000	8.243606e-02	0.260000	0.160000	0.310000	0.180000	0.280000	8.556013e+00	0.550000	0.240000	1.345323e+00	0.073923	0.014295	0.003035	0.224710	0.037543	0.396183	0.410000	1.616764e+00	0.000000	8.080372e+01	0.850000	8.326456e-02	0.180000	0.090000	0.310000	0.190000	0.270000	8.303144e+00	0.510000	0.300000	1.157930e+00	0.146408	0.019659	0.002716	0.281786	0.059828	0.422230	0.520000	1.600677e+00	0.000000	7.920370e+01	0.830000	8.243606e-02	0.130000
360000	0.590000	1.633013e+00	0.000000	7.166647e+01	0.860000	8.326456e-02	0.180000	0.150000	0.310000	0.130000	0.300000	8.816582e+00	0.530000	0.230000	1.358844e+00	0.072914	0.014094	0.002992	0.223114	0.037162	0.396590	0.370000	1.633013e+00	0.000000	8.080372e+01	0.850000	8.326456e-02	0.180000	0.100000	0.240000	0.170000	0.360000	8.386592e+00	0.550000	0.330000	1.146409e+00	0.144477	0.019421	0.002677	0.284887	0.060136	0.420847	0.510000	1.616764e+00	0.000000	7.999971e+01	0.830000	8.243606e-02	0.210000
365000	0.570000	1.649425e+00	0.000000	7.238673e+01	0.950000	8.410138e-02	0.110000	0.160000	0.250000	0.160000	0.190000	8.994689e+00	0.570000	0.310000	1.400227e+00	0.071886	0.013900	0.002950	0.224737	0.037443	0.395999	0.350000	1.649425e+00	0.000000	8.161581e+01	0.810000	8.410138e-02	0.140000	0.120000	0.250000	0.180000	0.250000	8.642002e+00	0.620000	0.260000	1.181322e+00	0.142524	0.019155	0.002640	0.287394	0.062925	0.423825	0.710000	1.633013e+00	0.000000	8.080372e+01	0.900000	8.326456e-02	0.200000
370000	0.560000	1.666002e+00	0.000000	7.311423e+01	0.950000	8.410138e-02	0.210000	0.130000	0.330000	0.190000	0.250000	9.268618e+00	0.530000	0.270000	1.400227e+00	0.070904	0.013717	0.002910	0.226570	0.037887	0.396771	0.460000	1.666002e+00	0.000000	8.243606e+01	0.810000	8.410138e-02	0.200000	0.190000	0.330000	0.190000	0.290000	8.728855e+00	0.480000	0.310000	1.217299e+00	0.141563	0.019032	0.002605	0.289890	0.063896	0.423651	0.540000	1.649425e+00	0.000000	8.080372e+01	0.850000	8.410138e-02	0.220000
375000	0.660000	1.682746e+00	0.120000	7.384904e+01	0.830000	8.494662e-02	0.190000	0.190000	0.190000	0.070000	0.230000	8.816582e+00	0.540000	0.260000	1.442870e+00	0.069987	0.013532	0.002871	0.226823	0.037865	0.397560	0.600000	1.682746e+00	0.000000	8.326456e+01	0.880000	8.494662e-02	0.200000	0.210000	0.330000	0.280000	0.290000	8.816582e+00	0.540000	0.360000	1.254371e+00	0.140433	0.018828	0.002572	0.291141	0.064828	0.425677	0.530000	1.666002e+00	0.000000	8.161581e+01	0.850000	8.410138e-02	0.110000
380000	0.590000	1.699657e+00	0.120000	7.384904e+01	0.760000	8.580034e-02	0.240000	0.160000	0.370000	0.160000	0.290000	8.556013e+00	0.570000	0.170000	1.428513e+00	0.069036	0.013361	0.002834	0.228486	0.038462	0.398767	0.580000	1.699657e+00	0.000000	8.326456e+01	0.830000	8.580034e-02	0.200000	0.250000	0.320000	0.220000	0.200000	8.386592e+00	0.600000	0.220000	1.266978e+00	0.139257	0.018590	0.002562	0.293240	0.066513	0.427269	0.440000	1.682746e+00	0.000000	8.243606e+01	0.820000	8.494662e-02	0.170000
385000	0.550000	1.716739e+00	0.160000	7.459123e+01	0.760000	8.580034e-02	0.190000	0.140000	0.170000	0.190000	0.300000	8.138731e+00	0.570000	0.290000	1.442870e+00	0.068142	0.013199	0.002796	0.230183	0.038695	0.397821	0.390000	1.716739e+00	0.000000	8.410138e+01	0.770000	8.666265e-02	0.160000	0.120000	0.210000	0.200000	0.250000	8.470879e+00	0.580000	0.270000	1.292572e+00	0.137525	0.018348	0.002528	0.294345	0.066540	0.427225	0.390000	1.699657e+00	0.000000	8.326456e+01	0.830000	8.580034e-02	0.270000
390000	0.580000	1.733993e+00	0.450000	7.384904e+01	0.840000	8.666265e-02	0.180000	0.160000	0.270000	0.140000	0.290000	8.728855e+00	0.520000	0.300000	1.457371e+00	0.067269	0.013026	0.002761	0.227976	0.038188	0.394902	0.540000	1.733993e+00	0.000000	8.494662e+01	0.770000	8.666265e-02	0.210000	0.190000	0.330000	0.190000	0.240000	8.386592e+00	0.510000	0.270000	1.345323e+00	0.135823	0.018108	0.002496	0.295903	0.067895	0.429299	0.590000	1.716739e+00	0.000000	8.326456e+01	0.760000	8.666265e-02	0.230000
395000	0.500000	1.751420e+00	0.450000	7.384904e+01	0.870000	8.753363e-02	0.150000	0.220000	0.210000	0.230000	0.230000	8.642002e+00	0.510000	0.250000	1.457371e+00	0.066426	0.012864	0.002726	0.227147	0.037691	0.390394	0.530000	1.751420e+00	0.000000	8.580034e+01	0.840000	8.753363e-02	0.130000	0.160000	0.160000	0.160000	0.180000	8.816582e+00	0.470000	0.290000	1.372501e+00	0.134182	0.017889	0.002465	0.299537	0.070479	0.431701	0.570000	1.733993e+00	0.000000	8.410138e+01	0.760000	8.666265e-02	0.140000
400000	0.500000	1.751420e+00	0.000000	7.459123e+01	0.870000	8.753363e-02	0.280000	0.150000	0.170000	0.120000	0.260000	8.728855e+00	0.490000	0.240000	1.414299e+00	0.065559	0.012706	0.002693	0.229640	0.037236	0.386021	0.550000	1.769022e+00	0.000000	8.580034e+01	0.840000	8.841335e-02	0.250000	0.200000	0.350000	0.140000	0.260000	9.455856e+00	0.560000	0.390000	1.414299e+00	0.132566	0.017667	0.002433	0.302587	0.072501	0.433298	0.530000	1.751420e+00	0.000000	8.494662e+01	0.810000	8.753363e-02	0.260000
405000	0.630000	1.769022e+00	0.000000	7.534089e+01	0.820000	8.841335e-02	0.220000	0.040000	0.330000	0.140000	0.280000	8.728855e+00	0.550000	0.280000	1.428513e+00	0.064766	0.012549	0.002660	0.229268	0.036780	0.381563	0.530000	1.786801e+00	0.000000	8.666265e+01	0.840000	8.841335e-02	0.150000	0.100000	0.210000	0.180000	0.280000	8.816582e+00	0.490000	0.220000	1.400227e+00	0.130988	0.017476	0.002403	0.305274	0.072204	0.430686	0.550000	1.769022e+00	0.000000	8.580034e+01	0.860000	8.841335e-02	0.180000
410000	0.480000	1.786801e+00	0.000000	7.609808e+01	0.840000	8.930192e-02	0.180000	0.160000	0.240000	0.130000	0.210000	8.470879e+00	0.490000	0.310000	1.414299e+00	0.063982	0.012394	0.002628	0.230265	0.036377	0.377827	0.500000	1.804758e+00	0.000000	8.753363e+01	0.810000	8.930192e-02	0.150000	0.150000	0.250000	0.140000	0.270000	9.268618e+00	0.610000	0.260000	1.442870e+00	0.129455	0.017261	0.002373	0.305888	0.072358	0.430328	0.520000	1.786801e+00	0.000000	8.580034e+01	0.860000	8.841335e-02	0.300000
415000	0.490000	1.804758e+00	0.000000	7.609808e+01	0.800000	9.019942e-02	0.150000	0.100000	0.130000	0.110000	0.220000	8.386592e+00	0.560000	0.310000	1.457371e+00	0.063219	0.012245	0.002596	0.231602	0.036717	0.377155	0.480000	1.822897e+00	0.000000	8.753363e+01	0.850000	9.019942e-02	0.240000	0.160000	0.240000	0.170000	0.260000	8.994689e+00	0.640000	0.240000	1.428513e+00	0.127882	0.017053	0.002345	0.306693	0.072140	0.429508	0.390000	1.804758e+00	0.000000	8.666265e+01	0.860000	8.930192e-02	0.170000
420000	0.510000	1.822897e+00	0.000000	7.686288e+01	0.800000	9.019942e-02	0.210000	0.180000	0.350000	0.200000	0.250000	8.470879e+00	0.530000	0.250000	1.428513e+00	0.062487	0.012104	0.002564	0.231397	0.036883	0.379430	0.510000	1.841217e+00	0.000000	8.841335e+01	0.830000	9.110594e-02	0.130000	0.080000	0.240000	0.150000	0.350000	9.268618e+00	0.500000	0.290000	1.457371e+00	0.126374	0.016846	0.002317	0.308855	0.071705	0.426641	0.390000	1.804758e+00	0.000000	8.753363e+01	0.860000	8.930192e-02	0.300000
425000	0.540000	1.841217e+00	0.000000	7.763536e+01	0.880000	9.110594e-02	0.250000	0.220000	0.370000	0.200000	0.320000	8.057749e+00	0.570000	0.310000	1.472018e+00	0.062096	0.011971	0.002534	0.231165	0.036636	0.378873	0.540000	1.859721e+00	0.000000	8.930192e+01	0.830000	9.110594e-02	0.190000	0.230000	0.270000	0.180000	0.300000	8.816582e+00	0.510000	0.280000	1.472018e+00	0.124903	0.016653	0.002289	0.310947	0.071807	0.425837	0.420000	1.822897e+00	0.000000	8.753363e+01	0.840000	9.019942e-02	0.200000
430000	0.420000	1.859721e+00	0.000000	7.841561e+01	0.890000	9.202157e-02	0.180000	0.160000	0.240000	0.100000	0.310000	8.905190e+00	0.550000	0.310000	1.486812e+00	0.061617	0.011843	0.002505	0.232251	0.037655	0.380859	0.530000	1.878412e+00	0.000000	9.019942e+01	0.850000	9.202157e-02	0.300000	0.050000	0.260000	0.160000	0.180000	8.470879e+00	0.520000	0.250000	1.442870e+00	0.123409	0.016464	0.002263	0.313996	0.071999	0.424340	0.370000	1.841217e+00	0.000000	8.841335e+01	0.780000	9.110594e-02	0.220000
435000	0.580000	1.878412e+00	0.000000	7.841561e+01	0.890000	9.202157e-02	0.150000	0.160000	0.290000	0.200000	0.340000	8.994689e+00	0.530000	0.170000	1.501755e+00	0.063715	0.011707	0.002476	0.229795	0.037261	0.380637	0.460000	1.897290e+00	0.000000	9.019942e+01	0.880000	9.294640e-02	0.230000	0.200000	0.320000	0.160000	0.240000	8.220527e+00	0.630000	0.280000	1.442870e+00	0.122185	0.016273	0.002236	0.312864	0.071373	0.423960	0.440000	1.859721e+00	0.000000	8.930192e+01	0.820000	9.202157e-02	0.130000
440000	0.460000	1.897290e+00	0.000000	7.920370e+01	0.860000	9.294640e-02	0.300000	0.200000	0.360000	0.220000	0.280000	8.905190e+00	0.610000	0.240000	1.457371e+00	0.065269	0.011577	0.002448	0.228903	0.037501	0.382587	0.480000	1.916358e+00	0.000000	9.110594e+01	0.880000	9.294640e-02	0.220000	0.170000	0.280000	0.140000	0.330000	8.642002e+00	0.580000	0.250000	1.457371e+00	0.121093	0.016085	0.002211	0.311345	0.070942	0.422912	0.330000	1.878412e+00	0.000000	9.019942e+01	0.820000	9.202157e-02	0.180000
445000	0.530000	1.916358e+00	0.000000	7.999971e+01	0.810000	9.388053e-02	0.160000	0.170000	0.260000	0.150000	0.260000	8.470879e+00	0.480000	0.250000	1.428513e+00	0.064736	0.011459	0.002420	0.230381	0.038183	0.383275	0.540000	1.935618e+00	0.000000	9.202157e+01	0.830000	9.388053e-02	0.240000	0.100000	0.310000	0.130000	0.240000	8.556013e+00	0.610000	0.290000	1.472018e+00	0.119866	0.015906	0.002188	0.311916	0.070193	0.420108	0.270000	1.897290e+00	0.000000	9.110594e+01	0.770000	9.294640e-02	0.190000
450000	0.580000	1.935618e+00	0.000000	7.999971e+01	0.810000	9.388053e-02	0.190000	0.060000	0.200000	0.230000	0.240000	8.220527e+00	0.440000	0.280000	1.414299e+00	0.065735	0.011392	0.002393	0.231708	0.038285	0.382509	0.530000	1.955071e+00	0.000000	9.294640e+01	0.800000	9.482404e-02	0.200000	0.150000	0.260000	0.170000	0.290000	8.728855e+00	0.580000	0.160000	1.457371e+00	0.118641	0.015729	0.002164	0.312397	0.069599	0.418264	0.340000	1.916358e+00	0.000000	9.110594e+01	0.810000	9.388053e-02	0.260000
455000	0.610000	1.955071e+00	0.000000	8.080372e+01	0.820000	9.482404e-02	0.160000	0.160000	0.310000	0.180000	0.260000	8.556013e+00	0.550000	0.230000	1.428513e+00	0.065218	0.011294	0.002367	0.235418	0.038333	0.379953	0.580000	1.974720e+00	0.000000	9.294640e+01	0.870000	9.577704e-02	0.140000	0.110000	0.240000	0.170000	0.220000	8.816582e+00	0.530000	0.280000	1.472018e+00	0.117372	0.015557	0.002140	0.313429	0.070191	0.419057	0.320000	1.935618e+00	0.000000	9.202157e+01	0.810000	9.388053e-02	0.250000
460000	0.560000	1.974720e+00	0.000000	8.161581e+01	0.850000	9.577704e-02	0.180000	0.150000	0.180000	0.140000	0.250000	8.470879e+00	0.460000	0.310000	1.442870e+00	0.064660	0.011212	0.002341	0.239752	0.037939	0.376134	0.470000	1.994566e+00	0.000000	9.388053e+01	0.870000	9.577704e-02	0.180000	0.100000	0.180000	0.120000	0.240000	8.905190e+00	0.470000	0.220000	1.457371e+00	0.116185	0.015390	0.002116	0.313400	0.070223	0.418605	0.400000	1.955071e+00	0.000000	9.294640e+01	0.840000	9.482404e-02	0.150000
465000	0.450000	1.994566e+00	0.000000	8.161581e+01	0.860000	9.673962e-02	0.220000	0.250000	0.280000	0.180000	0.210000	8.816582e+00	0.520000	0.230000	1.428513e+00	0.064729	0.011101	0.002317	0.240410	0.037629	0.374616	0.470000	1.994566e+00	0.000000	9.482404e+01	0.850000	9.673962e-02	0.250000	0.100000	0.280000	0.190000	0.330000	8.556013e+00	0.610000	0.210000	1.442870e+00	0.115034	0.015219	0.002094	0.314508	0.070128	0.418048	0.440000	1.974720e+00	0.000000	9.294640e+01	0.850000	9.577704e-02	0.120000
470000	0.470000	2.014612e+00	0.000000	8.243606e+01	0.860000	9.673962e-02	0.210000	0.150000	0.290000	0.140000	0.280000	8.728855e+00	0.570000	0.260000	1.442870e+00	0.064023	0.010983	0.002291	0.241565	0.038631	0.377149	0.580000	2.014612e+00	0.000000	9.482404e+01	0.900000	9.771187e-02	0.160000	0.150000	0.200000	0.080000	0.320000	8.556013e+00	0.570000	0.250000	1.457371e+00	0.113844	0.015054	0.002072	0.315105	0.070326	0.418781	0.580000	1.994566e+00	0.000000	9.388053e+01	0.810000	9.673962e-02	0.230000
475000	0.510000	2.034859e+00	0.000000	8.326456e+01	0.820000	9.771187e-02	0.260000	0.140000	0.290000	0.180000	0.340000	8.642002e+00	0.660000	0.310000	1.428513e+00	0.063337	0.010867	0.002267	0.245121	0.041172	0.378844	0.510000	2.055310e+00	0.000000	9.577704e+01	0.900000	9.771187e-02	0.190000	0.130000	0.280000	0.190000	0.330000	8.556013e+00	0.520000	0.260000	1.501755e+00	0.112778	0.014890	0.002051	0.313415	0.069633	0.416904	0.540000	2.014612e+00	0.000000	9.482404e+01	0.810000	9.673962e-02	0.270000
480000	0.480000	2.055310e+00	0.000000	8.410138e+01	0.830000	9.869389e-02	0.220000	0.140000	0.220000	0.160000	0.250000	8.386592e+00	0.490000	0.260000	1.472018e+00	0.062704	0.010751	0.002243	0.245175	0.041250	0.380092	0.400000	2.075966e+00	0.000000	9.673962e+01	0.770000	9.869389e-02	0.220000	0.120000	0.230000	0.130000	0.210000	8.556013e+00	0.630000	0.220000	1.486812e+00	0.111619	0.014734	0.002029	0.313387	0.070094	0.418536	0.540000	2.034859e+00	0.000000	9.482404e+01	0.790000	9.771187e-02	0.220000
485000	0.400000	2.075966e+00	0.000000	8.410138e+01	0.790000	9.968578e-02	0.300000	0.140000	0.270000	0.130000	0.220000	7.977573e+00	0.620000	0.230000	1.442870e+00	0.062062	0.010639	0.002219	0.243234	0.040936	0.382714	0.400000	2.075966e+00	0.000000	9.771187e+01	0.760000	9.968578e-02	0.190000	0.280000	0.280000	0.290000	0.220000	8.470879e+00	0.640000	0.300000	1.486812e+00	0.110597	0.014585	0.002008	0.314454	0.070146	0.416889	0.500000	2.055310e+00	0.000000	9.577704e+01	0.850000	9.869389e-02	0.210000
490000	0.320000	2.096830e+00	0.000000	8.494662e+01	0.790000	9.968578e-02	0.230000	0.180000	0.340000	0.160000	0.290000	7.898195e+00	0.520000	0.320000	1.428513e+00	0.061448	0.010528	0.002197	0.241011	0.040536	0.384497	0.380000	2.117904e+00	0.000000	9.771187e+01	0.840000	1.006876e-01	0.260000	0.100000	0.270000	0.130000	0.180000	8.642002e+00	0.560000	0.300000	1.501755e+00	0.109631	0.014458	0.001988	0.315597	0.069859	0.415681	0.500000	2.055310e+00	0.170000	9.673962e+01	0.850000	9.869389e-02	0.200000
495000	0.320000	2.096830e+00	0.000000	8.580034e+01	0.780000	1.006876e-01	0.160000	0.050000	0.290000	0.180000	0.320000	8.303144e+00	0.580000	0.130000	1.442870e+00	0.060962	0.010422	0.002175	0.238658	0.040116	0.383996	0.530000	2.139189e+00	0.000000	9.869389e+01	0.820000	1.016996e-01	0.150000	0.150000	0.280000	0.160000	0.260000	8.905190e+00	0.580000	0.290000	1.486812e+00	0.108565	0.014310	0.001968	0.315956	0.069629	0.415769	0.440000	2.075966e+00	0.170000	9.673962e+01	0.860000	9.968578e-02	0.190000
500000	0.550000	2.117904e+00	0.000000	8.580034e+01	0.830000	1.016996e-01	0.160000	0.220000	0.260000	0.220000	0.310000	8.138731e+00	0.540000	0.270000	1.457371e+00	0.060649	0.010314	0.002154	0.236345	0.039734	0.385477	0.510000	2.160688e+00	0.000000	9.968578e+01	0.820000	1.016996e-01	0.170000	0.150000	0.270000	0.190000	0.310000	8.303144e+00	0.580000	0.200000	1.501755e+00	0.107637	0.014177	0.001948	0.317533	0.070863	0.416827	0.560000	2.096830e+00	0.130000	9.771187e+01	0.850000	1.006876e-01	0.140000
505000	0.520000	2.139189e+00	0.000000	8.666265e+01	0.830000	1.016996e-01	0.280000	0.100000	0.180000	0.100000	0.210000	8.556013e+00	0.530000	0.240000	1.472018e+00	0.061269	0.010211	0.002133	0.234187	0.039346	0.383178	0.420000	2.182403e+00	0.000000	1.006876e+02	0.870000	1.027217e-01	0.200000	0.100000	0.320000	0.200000	0.250000	8.220527e+00	0.510000	0.240000	1.486812e+00	0.106933	0.014039	0.001928	0.316676	0.070345	0.415472	0.460000	2.117904e+00	0.000000	9.869389e+01	0.810000	1.016996e-01	0.300000
510000	0.550000	2.160688e+00	0.000000	8.753363e+01	0.780000	1.027217e-01	0.150000	0.110000	0.190000	0.160000	0.260000	8.303144e+00	0.500000	0.320000	1.486812e+00	0.061148	0.010111	0.002112	0.232863	0.038958	0.380864	0.480000	2.204337e+00	0.000000	1.006876e+02	0.920000	1.037540e-01	0.280000	0.100000	0.300000	0.180000	0.330000	7.977573e+00	0.450000	0.260000	1.501755e+00	0.105869	0.013898	0.001910	0.317585	0.070457	0.415849	0.480000	2.139189e+00	0.000000	9.968578e+01	0.810000	1.016996e-01	0.190000
515000	0.520000	2.182403e+00	0.000000	8.841335e+01	0.730000	1.037540e-01	0.230000	0.200000	0.300000	0.260000	0.240000	8.556013e+00	0.610000	0.250000	1.472018e+00	0.061720	0.010012	0.002092	0.230784	0.038581	0.380005	0.500000	2.226491e+00	0.000000	1.016996e+02	0.790000	1.047968e-01	0.310000	0.190000	0.340000	0.130000	0.230000	8.556013e+00	0.570000	0.270000	1.532092e+00	0.104850	0.013763	0.001891	0.319956	0.072541	0.417659	0.490000	2.160688e+00	0.000000	9.968578e+01	0.810000	1.027217e-01	0.170000
520000	0.490000	2.204337e+00	0.000000	8.841335e+01	0.730000	1.037540e-01	0.180000	0.150000	0.300000	0.150000	0.240000	8.470879e+00	0.560000	0.290000	1.501755e+00	0.064220	0.009922	0.002072	0.228773	0.038217	0.378068	0.430000	2.248867e+00	0.000000	1.027217e+02	0.790000	1.047968e-01	0.270000	0.140000	0.360000	0.180000	0.230000	7.977573e+00	0.630000	0.250000	1.516848e+00	0.103850	0.013632	0.001873	0.318704	0.072344	0.418552	0.500000	2.182403e+00	0.000000	1.006876e+02	0.830000	1.037540e-01	0.220000
525000	0.570000	2.226491e+00	0.000000	8.930192e+01	0.840000	1.047968e-01	0.210000	0.080000	0.270000	0.120000	0.300000	8.386592e+00	0.630000	0.310000	1.486812e+00	0.065363	0.009828	0.002052	0.226962	0.037856	0.376894	0.470000	2.271469e+00	0.000000	1.027217e+02	0.840000	1.058500e-01	0.220000	0.160000	0.260000	0.140000	0.250000	8.220527e+00	0.510000	0.250000	1.532092e+00	0.102872	0.013503	0.001855	0.319430	0.072740	0.418461	0.440000	2.204337e+00	0.000000	1.016996e+02	0.830000	1.037540e-01	0.210000
530000	0.510000	2.248867e+00	0.000000	9.019942e+01	0.810000	1.058500e-01	0.150000	0.230000	0.290000	0.250000	0.260000	8.728855e+00	0.660000	0.280000	1.501755e+00	0.064784	0.009734	0.002033	0.229106	0.037613	0.374349	0.450000	2.294298e+00	0.000000	1.037540e+02	0.830000	1.069138e-01	0.230000	0.190000	0.240000	0.230000	0.240000	8.303144e+00	0.440000	0.200000	1.516848e+00	0.101941	0.013391	0.001838	0.319776	0.072617	0.417948	0.520000	2.226491e+00	0.000000	1.027217e+02	0.850000	1.047968e-01	0.200000
535000	0.450000	2.271469e+00	0.000000	9.110594e+01	0.810000	1.058500e-01	0.160000	0.160000	0.320000	0.220000	0.270000	8.905190e+00	0.530000	0.190000	1.486812e+00	0.064794	0.009648	0.002013	0.227419	0.037323	0.375003	0.450000	2.294298e+00	0.000000	1.047968e+02	0.830000	1.069138e-01	0.170000	0.090000	0.180000	0.160000	0.320000	8.728855e+00	0.610000	0.280000	1.532092e+00	0.103597	0.013319	0.001827	0.318910	0.072893	0.418684	0.470000	2.248867e+00	0.000000	1.027217e+02	0.820000	1.058500e-01	0.220000
540000	0.290000	2.294298e+00	0.000000	9.110594e+01	0.860000	1.069138e-01	0.190000	0.200000	0.250000	0.150000	0.310000	8.994689e+00	0.530000	0.320000	1.486812e+00	0.064275	0.009559	0.001994	0.228693	0.037740	0.374093	0.440000	2.317356e+00	0.000000	1.058500e+02	0.840000	1.079883e-01	0.190000	0.120000	0.270000	0.180000	0.280000	8.057749e+00	0.590000	0.140000	1.516848e+00	0.103410	0.013239	0.001815	0.317810	0.072643	0.420396	0.390000	2.271469e+00	0.000000	1.037540e+02	0.750000	1.069138e-01	0.240000
545000	0.440000	2.317356e+00	0.000000	9.202157e+01	0.860000	1.079883e-01	0.190000	0.190000	0.360000	0.240000	0.230000	9.268618e+00	0.470000	0.220000	1.472018e+00	0.063748	0.009476	0.001976	0.231238	0.037537	0.371558	0.440000	2.340645e+00	0.000000	1.058500e+02	0.800000	1.090736e-01	0.220000	0.140000	0.230000	0.180000	0.320000	8.303144e+00	0.630000	0.350000	1.563043e+00	0.102720	0.013132	0.001798	0.317380	0.072507	0.420803	0.470000	2.294298e+00	0.000000	1.047968e+02	0.750000	1.069138e-01	0.080000
550000	0.540000	2.340645e+00	0.000000	9.294640e+01	0.770000	1.090736e-01	0.190000	0.130000	0.350000	0.190000	0.220000	8.728855e+00	0.450000	0.360000	1.486812e+00	0.063186	0.009391	0.001958	0.232819	0.037796	0.371907	0.390000	2.364169e+00	0.000000	1.069138e+02	0.830000	1.101698e-01	0.160000	0.140000	0.260000	0.130000	0.280000	8.556013e+00	0.540000	0.190000	1.547490e+00	0.103429	0.013060	0.001782	0.316498	0.071912	0.419510	0.380000	2.317356e+00	0.000000	1.047968e+02	0.800000	1.079883e-01	0.250000
555000	0.410000	2.364169e+00	0.000000	9.388053e+01	0.770000	1.090736e-01	0.180000	0.190000	0.200000	0.170000	0.310000	8.816582e+00	0.520000	0.280000	1.501755e+00	0.062626	0.009305	0.001940	0.234404	0.037666	0.370252	0.450000	2.387930e+00	0.000000	1.079883e+02	0.830000	1.101698e-01	0.190000	0.180000	0.280000	0.270000	0.300000	8.556013e+00	0.510000	0.230000	1.516848e+00	0.102831	0.012966	0.001783	0.317007	0.072821	0.419794	0.470000	2.340645e+00	0.000000	1.058500e+02	0.760000	1.090736e-01	0.190000
560000	0.490000	2.387930e+00	0.000000	9.388053e+01	0.810000	1.101698e-01	0.130000	0.160000	0.260000	0.180000	0.220000	8.642002e+00	0.520000	0.190000	1.486812e+00	0.062068	0.009221	0.001923	0.234573	0.037692	0.371134	0.480000	2.411929e+00	0.000000	1.090736e+02	0.800000	1.112770e-01	0.170000	0.180000	0.300000	0.120000	0.240000	8.138731e+00	0.660000	0.290000	1.501755e+00	0.102035	0.012861	0.001767	0.317666	0.073067	0.419732	0.470000	2.364169e+00	0.000000	1.058500e+02	0.760000	1.090736e-01	0.160000
565000	0.380000	2.411929e+00	0.000000	9.482404e+01	0.810000	1.112770e-01	0.290000	0.160000	0.360000	0.200000	0.350000	8.642002e+00	0.530000	0.290000	1.516848e+00	0.061665	0.009142	0.001906	0.234429	0.037812	0.372034	0.240000	2.387930e+00	0.000000	1.090736e+02	0.780000	1.123954e-01	0.150000	0.100000	0.230000	0.170000	0.330000	8.470879e+00	0.590000	0.220000	1.486812e+00	0.101775	0.012763	0.001751	0.316309	0.072522	0.418958	0.420000	2.387930e+00	0.000000	1.069138e+02	0.870000	1.101698e-01	0.200000
570000	0.400000	2.436169e+00	0.000000	9.577704e+01	0.810000	1.112770e-01	0.270000	0.170000	0.140000	0.150000	0.190000	8.386592e+00	0.600000	0.240000	1.501755e+00	0.061163	0.009063	0.001889	0.232850	0.037601	0.373644	0.240000	2.364169e+00	0.000000	1.101698e+02	0.750000	1.135250e-01	0.230000	0.160000	0.210000	0.180000	0.250000	8.728855e+00	0.510000	0.240000	1.442870e+00	0.100866	0.012659	0.001736	0.318208	0.073326	0.418949	0.420000	2.411929e+00	0.000000	1.079883e+02	0.870000	1.112770e-01	0.130000
575000	0.300000	2.460653e+00	0.000000	9.577704e+01	0.780000	1.123954e-01	0.230000	0.140000	0.240000	0.170000	0.250000	8.642002e+00	0.610000	0.180000	1.457371e+00	0.060642	0.008987	0.001873	0.235101	0.037989	0.373017	0.310000	2.387930e+00	0.000000	1.112770e+02	0.750000	1.135250e-01	0.200000	0.140000	0.270000	0.130000	0.230000	8.138731e+00	0.580000	0.170000	1.400227e+00	0.100089	0.012555	0.001720	0.319123	0.072795	0.416629	0.380000	2.436169e+00	0.000000	1.090736e+02	0.850000	1.123954e-01	0.280000
580000	0.310000	2.485383e+00	0.000000	9.673962e+01	0.810000	1.135250e-01	0.230000	0.080000	0.250000	0.130000	0.320000	8.728855e+00	0.490000	0.340000	1.442870e+00	0.060132	0.008911	0.001857	0.236130	0.038202	0.373519	0.400000	2.411929e+00	0.000000	1.112770e+02	0.760000	1.146659e-01	0.230000	0.100000	0.260000	0.160000	0.260000	8.556013e+00	0.530000	0.260000	1.428513e+00	0.099824	0.012466	0.001706	0.318179	0.072551	0.417824	0.440000	2.460653e+00	0.000000	1.101698e+02	0.850000	1.123954e-01	0.210000
585000	0.270000	2.510361e+00	0.000000	9.771187e+01	0.810000	1.135250e-01	0.190000	0.200000	0.230000	0.140000	0.310000	8.994689e+00	0.540000	0.270000	1.457371e+00	0.059664	0.008837	0.001841	0.237557	0.038803	0.374570	0.250000	2.387930e+00	0.000000	1.123954e+02	0.780000	1.158183e-01	0.190000	0.190000	0.280000	0.190000	0.240000	8.138731e+00	0.660000	0.210000	1.414299e+00	0.099097	0.012361	0.001691	0.315751	0.071963	0.418051	0.400000	2.485383e+00	0.000000	1.101698e+02	0.860000	1.135250e-01	0.180000
590000	0.430000	2.535591e+00	0.000000	9.869389e+01	0.770000	1.146659e-01	0.240000	0.130000	0.250000	0.230000	0.280000	8.556013e+00	0.560000	0.210000	1.457371e+00	0.059381	0.008761	0.001825	0.237821	0.038680	0.374752	0.240000	2.364169e+00	0.000000	1.135250e+02	0.780000	1.158183e-01	0.190000	0.200000	0.260000	0.220000	0.240000	8.057749e+00	0.690000	0.180000	1.372501e+00	0.098303	0.012255	0.001676	0.313329	0.071372	0.418695	0.460000	2.510361e+00	0.000000	1.112770e+02	0.780000	1.146659e-01	0.110000
595000	0.390000	2.561074e+00	0.000000	9.869389e+01	0.740000	1.158183e-01	0.150000	0.140000	0.220000	0.160000	0.300000	8.728855e+00	0.530000	0.230000	1.472018e+00	0.060816	0.008831	0.001815	0.236919	0.038473	0.376272	0.300000	2.387930e+00	0.000000	1.135250e+02	0.880000	1.169823e-01	0.130000	0.080000	0.240000	0.150000	0.240000	7.819607e+00	0.520000	0.180000	1.331937e+00	0.097706	0.012151	0.001662	0.310713	0.070785	0.419958	0.350000	2.535591e+00	0.000000	1.123954e+02	0.780000	1.146659e-01	0.180000
600000	0.320000	2.586813e+00	0.000000	9.968578e+01	0.740000	1.158183e-01	0.130000	0.210000	0.330000	0.220000	0.260000	8.642002e+00	0.470000	0.310000	1.457371e+00	0.064581	0.009590	0.001916	0.237269	0.038849	0.377566	0.270000	2.411929e+00	0.000000	1.146659e+02	0.880000	1.169823e-01	0.140000	0.130000	0.240000	0.140000	0.360000	8.138731e+00	0.630000	0.180000	1.305563e+00	0.096969	0.012049	0.001648	0.308479	0.070202	0.416891	0.350000	2.535591e+00	0.000000	1.123954e+02	0.720000	1.158183e-01	0.150000
605000	0.330000	2.612811e+00	0.000000	1.006876e+02	0.820000	1.169823e-01	0.190000	0.120000	0.290000	0.150000	0.300000	8.303144e+00	0.540000	0.270000	1.472018e+00	0.064523	0.009555	0.001900	0.238644	0.039215	0.377784	0.240000	2.387930e+00	0.000000	1.158183e+02	0.810000	1.181580e-01	0.280000	0.050000	0.220000	0.240000	0.300000	8.220527e+00	0.490000	0.220000	1.292572e+00	0.096149	0.011952	0.001635	0.307980	0.069655	0.414073	0.340000	2.561074e+00	0.000000	1.135250e+02	0.850000	1.169823e-01	0.240000
610000	0.310000	2.639070e+00	0.000000	1.016996e+02	0.730000	1.181580e-01	0.230000	0.070000	0.290000	0.180000	0.240000	8.386592e+00	0.470000	0.210000	1.457371e+00	0.064699	0.009549	0.001894	0.240399	0.040347	0.379497	0.240000	2.364169e+00	0.000000	1.158183e+02	0.760000	1.193455e-01	0.130000	0.140000	0.290000	0.180000	0.240000	8.057749e+00	0.550000	0.140000	1.254371e+00	0.095385	0.011856	0.001621	0.309026	0.069191	0.411358	0.380000	2.586813e+00	0.000000	1.146659e+02	0.850000	1.169823e-01	0.180000
615000	0.300000	2.665593e+00	0.000000	1.027217e+02	0.730000	1.181580e-01	0.180000	0.160000	0.240000	0.190000	0.220000	8.556013e+00	0.530000	0.270000	1.442870e+00	0.067006	0.009529	0.001879	0.239342	0.040087	0.380386	0.270000	2.387930e+00	0.000000	1.169823e+02	0.810000	1.205450e-01	0.170000	0.100000	0.260000	0.160000	0.240000	8.303144e+00	0.500000	0.260000	1.292572e+00	0.094638	0.011760	0.001608	0.309460	0.068716	0.409167	0.480000	2.612811e+00	0.000000	1.158183e+02	0.840000	1.181580e-01	0.170000
620000	0.330000	2.692383e+00	0.000000	1.027217e+02	0.810000	1.193455e-01	0.230000	0.160000	0.250000	0.160000	0.150000	8.303144e+00	0.600000	0.210000	1.428513e+00	0.066987	0.009573	0.001863	0.241436	0.039968	0.378808	0.310000	2.411929e+00	0.000000	1.181580e+02	0.810000	1.205450e-01	0.160000	0.110000	0.260000	0.170000	0.200000	8.728855e+00	0.590000	0.300000	1.292572e+00	0.094105	0.011665	0.001595	0.309606	0.068298	0.408082	0.290000	2.639070e+00	0.000000	1.158183e+02	0.770000	1.193455e-01	0.190000
625000	0.310000	2.719442e+00	0.000000	1.037540e+02	0.900000	1.205450e-01	0.160000	0.090000	0.250000	0.200000	0.200000	8.728855e+00	0.560000	0.210000	1.414299e+00	0.066491	0.009498	0.001849	0.243732	0.040163	0.377950	0.320000	2.436169e+00	0.000000	1.181580e+02	0.740000	1.217565e-01	0.160000	0.130000	0.250000	0.230000	0.250000	8.642002e+00	0.580000	0.250000	1.279711e+00	0.094891	0.011613	0.001582	0.308279	0.067825	0.408222	0.250000	2.612811e+00	0.000000	1.169823e+02	0.750000	1.205450e-01	0.250000
630000	0.330000	2.746773e+00	0.000000	1.047968e+02	0.740000	1.217565e-01	0.200000	0.140000	0.190000	0.150000	0.280000	8.386592e+00	0.550000	0.350000	1.457371e+00	0.066013	0.009424	0.001834	0.245017	0.040412	0.378533	0.480000	2.460653e+00	0.000000	1.193455e+02	0.790000	1.229802e-01	0.190000	0.130000	0.210000	0.120000	0.280000	8.994689e+00	0.550000	0.310000	1.292572e+00	0.097356	0.011775	0.001570	0.307870	0.067471	0.407860	0.300000	2.639070e+00	0.000000	1.181580e+02	0.750000	1.205450e-01	0.200000
635000	0.380000	2.774378e+00	0.000000	1.047968e+02	0.740000	1.217565e-01	0.210000	0.160000	0.250000	0.150000	0.280000	8.303144e+00	0.520000	0.180000	1.414299e+00	0.065691	0.009350	0.001820	0.245959	0.040403	0.377999	0.440000	2.485383e+00	0.000000	1.205450e+02	0.790000	1.229802e-01	0.250000	0.270000	0.270000	0.200000	0.270000	8.905190e+00	0.540000	0.330000	1.331937e+00	0.096694	0.011695	0.001558	0.308805	0.067237	0.406601	0.340000	2.665593e+00	0.000000	1.181580e+02	0.740000	1.217565e-01	0.210000
640000	0.220000	2.746773e+00	0.000000	1.058500e+02	0.760000	1.229802e-01	0.260000	0.220000	0.280000	0.250000	0.230000	8.386592e+00	0.590000	0.140000	1.372501e+00	0.065222	0.009275	0.001806	0.246217	0.040340	0.378562	0.420000	2.510361e+00	0.000000	1.205450e+02	0.770000	1.242161e-01	0.200000	0.150000	0.260000	0.170000	0.200000	8.642002e+00	0.480000	0.220000	1.318684e+00	0.095971	0.011600	0.001545	0.308379	0.066944	0.406430	0.390000	2.692383e+00	0.000000	1.193455e+02	0.770000	1.229802e-01	0.210000
645000	0.220000	2.719442e+00	0.000000	1.069138e+02	0.720000	1.242161e-01	0.160000	0.110000	0.120000	0.100000	0.300000	8.220527e+00	0.560000	0.140000	1.331937e+00	0.064820	0.009206	0.001792	0.247530	0.040395	0.377700	0.420000	2.510361e+00	0.000000	1.217565e+02	0.850000	1.254645e-01	0.170000	0.100000	0.290000	0.120000	0.330000	8.303144e+00	0.610000	0.270000	1.358844e+00	0.095533	0.011511	0.001533	0.306243	0.066443	0.405471	0.450000	2.719442e+00	0.000000	1.205450e+02	0.720000	1.242161e-01	0.210000
650000	0.240000	2.692383e+00	0.000000	1.069138e+02	0.720000	1.242161e-01	0.130000	0.090000	0.270000	0.140000	0.290000	8.470879e+00	0.490000	0.250000	1.318684e+00	0.064810	0.009168	0.001779	0.248023	0.040122	0.376070	0.450000	2.561074e+00	0.080000	1.229802e+02	0.700000	1.267255e-01	0.220000	0.130000	0.180000	0.190000	0.370000	8.303144e+00	0.490000	0.290000	1.386294e+00	0.094836	0.011422	0.001521	0.305025	0.066109	0.405590	0.430000	2.746773e+00	0.000000	1.217565e+02	0.720000	1.242161e-01	0.210000
655000	0.210000	2.665593e+00	0.000000	1.079883e+02	0.730000	1.254645e-01	0.140000	0.180000	0.250000	0.220000	0.270000	8.220527e+00	0.510000	0.190000	1.292572e+00	0.065549	0.009101	0.001765	0.247337	0.039826	0.374969	0.400000	2.586813e+00	0.290000	1.217565e+02	0.700000	1.267255e-01	0.210000	0.110000	0.120000	0.130000	0.210000	8.728855e+00	0.560000	0.270000	1.400227e+00	0.094111	0.011333	0.001509	0.305464	0.065732	0.404845	0.400000	2.774378e+00	0.000000	1.217565e+02	0.840000	1.254645e-01	0.230000
660000	0.330000	2.692383e+00	0.000000	1.090736e+02	0.730000	1.254645e-01	0.220000	0.200000	0.240000	0.210000	0.240000	8.138731e+00	0.570000	0.160000	1.279711e+00	0.067291	0.009069	0.001752	0.246392	0.039696	0.375541	0.400000	2.586813e+00	0.290000	1.217565e+02	0.780000	1.279991e-01	0.200000	0.210000	0.300000	0.130000	0.350000	8.905190e+00	0.580000	0.260000	1.414299e+00	0.093402	0.011249	0.001498	0.306410	0.066095	0.405485	0.350000	2.802261e+00	0.000000	1.229802e+02	0.790000	1.267255e-01	0.250000
665000	0.220000	2.665593e+00	0.000000	1.090736e+02	0.800000	1.267255e-01	0.350000	0.160000	0.290000	0.150000	0.290000	8.057749e+00	0.590000	0.340000	1.266978e+00	0.068426	0.009175	0.001739	0.247711	0.039537	0.374225	0.450000	2.612811e+00	0.480000	1.205450e+02	0.840000	1.292855e-01	0.210000	0.100000	0.360000	0.130000	0.190000	8.905190e+00	0.510000	0.140000	1.428513e+00	0.092709	0.011163	0.001486	0.307244	0.067171	0.406568	0.400000	2.830425e+00	0.000000	1.242161e+02	0.810000	1.279991e-01	0.170000
670000	0.290000	2.692383e+00	0.000000	1.101698e+02	0.730000	1.279991e-01	0.160000	0.150000	0.250000	0.200000	0.270000	8.220527e+00	0.490000	0.290000	1.279711e+00	0.069136	0.009245	0.001726	0.248344	0.039417	0.373376	0.420000	2.639070e+00	0.000000	1.217565e+02	0.840000	1.292855e-01	0.210000	0.110000	0.250000	0.160000	0.250000	8.470879e+00	0.630000	0.230000	1.442870e+00	0.092042	0.011078	0.001475	0.307464	0.066670	0.404105	0.430000	2.858871e+00	0.000000	1.254645e+02	0.810000	1.279991e-01	0.220000
675000	0.340000	2.719442e+00	0.000000	1.112770e+02	0.730000	1.279991e-01	0.320000	0.190000	0.240000	0.140000	0.330000	8.138731e+00	0.560000	0.340000	1.266978e+00	0.072075	0.009580	0.001713	0.248189	0.039260	0.373109	0.410000	2.665593e+00	0.140000	1.229802e+02	0.820000	1.305848e-01	0.180000	0.090000	0.210000	0.140000	0.210000	8.057749e+00	0.610000	0.300000	1.442870e+00	0.091400	0.010997	0.001464	0.305437	0.066168	0.405070	0.400000	2.887603e+00	0.000000	1.254645e+02	0.840000	1.292855e-01	0.140000
680000	0.360000	2.746773e+00	0.000000	1.112770e+02	0.760000	1.292855e-01	0.270000	0.200000	0.300000	0.220000	0.280000	8.386592e+00	0.550000	0.370000	1.305563e+00	0.074720	0.010317	0.001718	0.249097	0.039134	0.371843	0.440000	2.692383e+00	0.140000	1.229802e+02	0.800000	1.318972e-01	0.190000	0.090000	0.210000	0.150000	0.260000	8.303144e+00	0.580000	0.310000	1.486812e+00	0.091138	0.010925	0.001458	0.303629	0.065738	0.405834	0.360000	2.916624e+00	0.000000	1.267255e+02	0.830000	1.305848e-01	0.190000
685000	0.430000	2.774378e+00	0.000000	1.123954e+02	0.820000	1.305848e-01	0.200000	0.110000	0.230000	0.230000	0.200000	8.470879e+00	0.530000	0.360000	1.331937e+00	0.077037	0.010873	0.001705	0.249723	0.038900	0.370426	0.330000	2.719442e+00	0.000000	1.242161e+02	0.840000	1.332228e-01	0.230000	0.140000	0.180000	0.160000	0.300000	8.556013e+00	0.480000	0.270000	1.501755e+00	0.090702	0.010852	0.001447	0.304159	0.065981	0.406016	0.410000	2.945936e+00	0.000000	1.279991e+02	0.820000	1.318972e-01	0.230000
690000	0.410000	2.802261e+00	0.000000	1.135250e+02	0.820000	1.305848e-01	0.230000	0.170000	0.290000	0.180000	0.310000	8.728855e+00	0.550000	0.230000	1.345323e+00	0.078985	0.010795	0.001693	0.248258	0.038640	0.371776	0.280000	2.746773e+00	0.000000	1.254645e+02	0.840000	1.332228e-01	0.150000	0.080000	0.210000	0.140000	0.210000	8.642002e+00	0.550000	0.170000	1.486812e+00	0.090043	0.010775	0.001437	0.306301	0.067745	0.407308	0.260000	2.975544e+00	0.000000	1.279991e+02	0.820000	1.318972e-01	0.120000
695000	0.370000	2.830425e+00	0.000000	1.135250e+02	0.820000	1.318972e-01	0.230000	0.200000	0.300000	0.180000	0.260000	8.994689e+00	0.490000	0.340000	1.386294e+00	0.079632	0.010733	0.001680	0.248191	0.038402	0.370608	0.360000	2.774378e+00	0.000000	1.254645e+02	0.710000	1.345617e-01	0.240000	0.150000	0.220000	0.160000	0.310000	8.728855e+00	0.570000	0.190000	1.472018e+00	0.089415	0.010700	0.001426	0.307508	0.068148	0.407744	0.160000	2.945936e+00	0.000000	1.292855e+02	0.730000	1.332228e-01	0.160000
700000	0.310000	2.858871e+00	0.000000	1.146659e+02	0.790000	1.332228e-01	0.250000	0.170000	0.300000	0.180000	0.180000	8.728855e+00	0.560000	0.260000	1.400227e+00	0.081919	0.010859	0.001677	0.247277	0.038191	0.370827	0.390000	2.802261e+00	0.000000	1.267255e+02	0.780000	1.359141e-01	0.240000	0.130000	0.290000	0.190000	0.280000	9.085087e+00	0.520000	0.260000	1.472018e+00	0.088779	0.010625	0.001416	0.306970	0.067809	0.406992	0.320000	2.975544e+00	0.000000	1.305848e+02	0.680000	1.345617e-01	0.250000
705000	0.370000	2.887603e+00	0.000000	1.158183e+02	0.790000	1.332228e-01	0.230000	0.150000	0.240000	0.200000	0.250000	8.642002e+00	0.540000	0.300000	1.414299e+00	0.085485	0.010862	0.001665	0.246199	0.038008	0.371957	0.360000	2.830425e+00	0.000000	1.279991e+02	0.780000	1.359141e-01	0.180000	0.120000	0.300000	0.150000	0.170000	8.642002e+00	0.570000	0.290000	1.486812e+00	0.088509	0.010548	0.001405	0.305074	0.067348	0.407597	0.170000	2.945936e+00	0.000000	1.318972e+02	0.680000	1.345617e-01	0.240000
710000	0.300000	2.916624e+00	0.000000	1.169823e+02	0.760000	1.345617e-01	0.200000	0.130000	0.290000	0.170000	0.270000	8.386592e+00	0.440000	0.270000	1.428513e+00	0.085765	0.010793	0.001654	0.247152	0.038420	0.372451	0.470000	2.858871e+00	0.000000	1.292855e+02	0.740000	1.372801e-01	0.150000	0.170000	0.260000	0.190000	0.300000	8.220527e+00	0.620000	0.250000	1.501755e+00	0.087913	0.010473	0.001395	0.303537	0.066942	0.407610	0.190000	2.916624e+00	0.000000	1.318972e+02	0.620000	1.359141e-01	0.190000
715000	0.330000	2.945936e+00	0.000000	1.169823e+02	0.780000	1.359141e-01	0.180000	0.130000	0.200000	0.180000	0.290000	8.642002e+00	0.540000	0.170000	1.414299e+00	0.087874	0.010904	0.001655	0.247146	0.038546	0.371990	0.420000	2.887603e+00	0.000000	1.305848e+02	0.760000	1.386597e-01	0.210000	0.130000	0.290000	0.170000	0.260000	8.303144e+00	0.490000	0.330000	1.486812e+00	0.087639	0.010398	0.001386	0.301794	0.066479	0.406364	0.270000	2.945936e+00	0.000000	1.332228e+02	0.750000	1.372801e-01	0.210000
720000	0.270000	2.975544e+00	0.000000	1.181580e+02	0.740000	1.372801e-01	0.150000	0.100000	0.300000	0.180000	0.260000	8.728855e+00	0.550000	0.230000	1.372501e+00	0.089507	0.010871	0.001644	0.246490	0.038347	0.370979	0.420000	2.916624e+00	0.000000	1.318972e+02	0.760000	1.386597e-01	0.240000	0.150000	0.250000	0.220000	0.240000	8.303144e+00	0.510000	0.210000	1.472018e+00	0.087129	0.010325	0.001376	0.302342	0.066249	0.405499	0.160000	2.916624e+00	0.000000	1.345617e+02	0.730000	1.386597e-01	0.060000
725000	0.290000	3.005448e+00	0.000000	1.193455e+02	0.740000	1.372801e-01	0.160000	0.170000	0.200000	0.100000	0.160000	8.905190e+00	0.540000	0.280000	1.358844e+00	0.092346	0.010810	0.001632	0.244896	0.038090	0.369867	0.440000	2.945936e+00	0.000000	1.318972e+02	0.810000	1.400533e-01	0.210000	0.170000	0.230000	0.130000	0.200000	7.977573e+00	0.580000	0.330000	1.472018e+00	0.086545	0.010254	0.001366	0.301781	0.066178	0.405690	0.310000	2.945936e+00	0.000000	1.345617e+02	0.730000	1.386597e-01	0.140000
730000	0.270000	3.035654e+00	0.000000	1.205450e+02	0.750000	1.386597e-01	0.190000	0.170000	0.230000	0.150000	0.250000	8.642002e+00	0.620000	0.200000	1.358844e+00	0.094085	0.010753	0.001621	0.243282	0.037845	0.371432	0.320000	2.975544e+00	0.000000	1.332228e+02	0.760000	1.414609e-01	0.190000	0.230000	0.300000	0.210000	0.290000	8.556013e+00	0.530000	0.280000	1.486812e+00	0.086315	0.010185	0.001357	0.299779	0.065730	0.406082	0.310000	2.945936e+00	0.000000	1.359141e+02	0.810000	1.400533e-01	0.140000
735000	0.360000	3.066162e+00	0.000000	1.205450e+02	0.730000	1.400533e-01	0.250000	0.180000	0.300000	0.160000	0.240000	8.905190e+00	0.580000	0.260000	1.372501e+00	0.096371	0.010686	0.001611	0.241655	0.037578	0.373260	0.400000	3.005448e+00	0.120000	1.345617e+02	0.760000	1.414609e-01	0.220000	0.160000	0.290000	0.250000	0.290000	8.386592e+00	0.640000	0.240000	1.472018e+00	0.085804	0.010111	0.001348	0.298143	0.065315	0.406441	0.300000	2.975544e+00	0.000000	1.372801e+02	0.640000	1.414609e-01	0.200000
740000	0.390000	3.096978e+00	0.000000	1.217565e+02	0.730000	1.400533e-01	0.150000	0.130000	0.260000	0.190000	0.210000	8.816582e+00	0.620000	0.210000	1.386294e+00	0.096602	0.010614	0.001600	0.241040	0.037330	0.371466	0.400000	3.005448e+00	0.250000	1.359141e+02	0.820000	1.428826e-01	0.310000	0.130000	0.300000	0.200000	0.200000	8.642002e+00	0.500000	0.270000	1.486812e+00	0.085196	0.010040	0.001339	0.298251	0.064943	0.404505	0.220000	2.945936e+00	0.000000	1.372801e+02	0.640000	1.414609e-01	0.190000
745000	0.390000	3.096978e+00	0.000000	1.229802e+02	0.820000	1.414609e-01	0.200000	0.150000	0.350000	0.170000	0.180000	8.728855e+00	0.540000	0.260000	1.400227e+00	0.096230	0.010547	0.001589	0.241361	0.037215	0.370887	0.330000	3.035654e+00	0.250000	1.359141e+02	0.670000	1.443185e-01	0.230000	0.120000	0.210000	0.160000	0.390000	8.386592e+00	0.560000	0.300000	1.472018e+00	0.084610	0.009974	0.001330	0.299891	0.064829	0.402647	0.120000	2.916624e+00	0.000000	1.386597e+02	0.730000	1.428826e-01	0.240000
750000	0.330000	3.128103e+00	0.000000	1.242161e+02	0.700000	1.428826e-01	0.160000	0.160000	0.340000	0.250000	0.240000	8.642002e+00	0.480000	0.250000	1.414299e+00	0.095965	0.010481	0.001578	0.240497	0.037110	0.371860	0.360000	3.066162e+00	0.000000	1.372801e+02	0.670000	1.443185e-01	0.200000	0.110000	0.350000	0.140000	0.180000	8.386592e+00	0.560000	0.230000	1.486812e+00	0.084048	0.009908	0.001322	0.301314	0.065004	0.402376	0.390000	2.945936e+00	0.000000	1.400533e+02	0.770000	1.443185e-01	0.270000
755000	0.340000	3.159541e+00	0.000000	1.254645e+02	0.740000	1.443185e-01	0.250000	0.250000	0.360000	0.170000	0.210000	8.728855e+00	0.500000	0.220000	1.400227e+00	0.095342	0.010411	0.001567	0.240476	0.037296	0.372814	0.370000	3.096978e+00	0.000000	1.386597e+02	0.750000	1.457690e-01	0.240000	0.190000	0.430000	0.190000	0.330000	9.176393e+00	0.410000	0.190000	1.486812e+00	0.083540	0.009843	0.001313	0.300761	0.064786	0.402426	0.370000	2.975544e+00	0.000000	1.400533e+02	0.830000	1.457690e-01	0.170000
760000	0.340000	3.191295e+00	0.000000	1.254645e+02	0.740000	1.443185e-01	0.200000	0.170000	0.210000	0.130000	0.190000	8.642002e+00	0.440000	0.340000	1.428513e+00	0.094809	0.010352	0.001557	0.241900	0.038424	0.374362	0.410000	3.128103e+00	0.000000	1.400533e+02	0.780000	1.472340e-01	0.160000	0.150000	0.250000	0.110000	0.220000	8.905190e+00	0.530000	0.210000	1.472018e+00	0.083042	0.009785	0.001304	0.301835	0.065229	0.402540	0.460000	3.005448e+00	0.000000	1.414609e+02	0.830000	1.457690e-01	0.160000
765000	0.290000	3.223368e+00	0.000000	1.267255e+02	0.730000	1.457690e-01	0.160000	0.160000	0.250000	0.240000	0.310000	9.268618e+00	0.600000	0.170000	1.386294e+00	0.094634	0.010305	0.001547	0.242265	0.038326	0.373990	0.280000	3.159541e+00	0.000000	1.400533e+02	0.630000	1.487137e-01	0.230000	0.100000	0.230000	0.190000	0.290000	8.728855e+00	0.570000	0.170000	1.457371e+00	0.082481	0.009721	0.001296	0.301916	0.065702	0.403646	0.370000	3.035654e+00	0.000000	1.428826e+02	0.670000	1.472340e-01	0.210000
770000	0.180000	3.191295e+00	0.000000	1.279991e+02	0.660000	1.472340e-01	0.270000	0.150000	0.240000	0.140000	0.200000	8.728855e+00	0.570000	0.200000	1.372501e+00	0.094197	0.010249	0.001537	0.242710	0.038138	0.372683	0.300000	3.191295e+00	0.000000	1.414609e+02	0.630000	1.487137e-01	0.200000	0.190000	0.280000	0.100000	0.230000	8.642002e+00	0.590000	0.250000	1.442870e+00	0.081984	0.009656	0.001288	0.302154	0.066118	0.404683	0.310000	3.066162e+00	0.000000	1.428826e+02	0.670000	1.472340e-01	0.160000
775000	0.300000	3.223368e+00	0.000000	1.279991e+02	0.660000	1.472340e-01	0.220000	0.060000	0.300000	0.200000	0.300000	8.728855e+00	0.550000	0.320000	1.414299e+00	0.094775	0.010389	0.001527	0.243718	0.037967	0.371516	0.320000	3.223368e+00	0.000000	1.428826e+02	0.710000	1.502083e-01	0.230000	0.180000	0.270000	0.160000	0.290000	8.905190e+00	0.540000	0.240000	1.442870e+00	0.081468	0.009595	0.001280	0.300188	0.065715	0.405787	0.310000	3.066162e+00	0.000000	1.443185e+02	0.750000	1.487137e-01	0.160000
780000	0.360000	3.255763e+00	0.000000	1.292855e+02	0.750000	1.487137e-01	0.190000	0.130000	0.200000	0.160000	0.290000	9.085087e+00	0.560000	0.240000	1.428513e+00	0.095701	0.010324	0.001517	0.242648	0.037791	0.371567	0.290000	3.255763e+00	0.000000	1.428826e+02	0.780000	1.517179e-01	0.270000	0.220000	0.310000	0.190000	0.280000	8.642002e+00	0.530000	0.230000	1.457371e+00	0.080968	0.009533	0.001271	0.298399	0.065307	0.407378	0.330000	3.096978e+00	0.000000	1.457690e+02	0.800000	1.502083e-01	0.200000
785000	0.220000	3.223368e+00	0.000000	1.305848e+02	0.740000	1.502083e-01	0.250000	0.150000	0.230000	0.210000	0.250000	8.994689e+00	0.500000	0.290000	1.414299e+00	0.096208	0.010260	0.001508	0.241414	0.037541	0.370020	0.230000	3.223368e+00	0.000000	1.443185e+02	0.740000	1.532427e-01	0.210000	0.130000	0.400000	0.170000	0.280000	8.386592e+00	0.380000	0.250000	1.414299e+00	0.080438	0.009472	0.001263	0.297363	0.064986	0.406982	0.350000	3.128103e+00	0.000000	1.472340e+02	0.800000	1.502083e-01	0.200000
790000	0.290000	3.255763e+00	0.000000	1.318972e+02	0.740000	1.502083e-01	0.240000	0.180000	0.220000	0.070000	0.270000	8.816582e+00	0.500000	0.190000	1.428513e+00	0.097732	0.010197	0.001498	0.239892	0.037301	0.370899	0.270000	3.255763e+00	0.000000	1.457690e+02	0.740000	1.532427e-01	0.240000	0.140000	0.280000	0.140000	0.300000	7.977573e+00	0.470000	0.270000	1.400227e+00	0.079953	0.009409	0.001255	0.298625	0.065373	0.406917	0.360000	3.191295e+00	0.000000	1.472340e+02	0.760000	1.517179e-01	0.110000
795000	0.310000	3.288484e+00	0.000000	1.318972e+02	0.850000	1.517179e-01	0.220000	0.150000	0.260000	0.220000	0.180000	8.728855e+00	0.540000	0.220000	1.386294e+00	0.100456	0.010135	0.001488	0.238368	0.037067	0.371459	0.450000	3.288484e+00	0.000000	1.472340e+02	0.800000	1.547828e-01	0.230000	0.110000	0.240000	0.190000	0.310000	8.220527e+00	0.580000	0.310000	1.414299e+00	0.081026	0.009463	0.001247	0.298463	0.065193	0.406331	0.360000	3.191295e+00	0.000000	1.487137e+02	0.750000	1.532427e-01	0.250000
800000	0.350000	3.321534e+00	0.000000	1.332228e+02	0.720000	1.532427e-01	0.220000	0.110000	0.260000	0.220000	0.250000	8.303144e+00	0.570000	0.370000	1.386294e+00	0.101417	0.010084	0.001479	0.237067	0.036841	0.371714	0.260000	3.321534e+00	0.000000	1.487137e+02	0.760000	1.563384e-01	0.170000	0.130000	0.360000	0.190000	0.200000	8.642002e+00	0.560000	0.330000	1.428513e+00	0.082643	0.009493	0.001240	0.298196	0.064883	0.404648	0.340000	3.255763e+00	0.000000	1.502083e+02	0.820000	1.547828e-01	0.140000
805000	0.260000	3.354916e+00	0.000000	1.345617e+02	0.720000	1.532427e-01	0.200000	0.100000	0.290000	0.210000	0.270000	8.220527e+00	0.620000	0.280000	1.400227e+00	0.101271	0.010022	0.001470	0.237283	0.036669	0.370238	0.260000	3.321534e+00	0.000000	1.487137e+02	0.750000	1.579096e-01	0.180000	0.240000	0.300000	0.220000	0.330000	8.728855e+00	0.550000	0.290000	1.472018e+00	0.082140	0.009433	0.001232	0.298965	0.064971	0.404473	0.230000	3.223368e+00	0.000000	1.517179e+02	0.820000	1.547828e-01	0.250000
810000	0.310000	3.388633e+00	0.000000	1.345617e+02	0.750000	1.547828e-01	0.200000	0.190000	0.170000	0.150000	0.240000	7.977573e+00	0.590000	0.270000	1.414299e+00	0.100884	0.009959	0.001461	0.238096	0.036534	0.368900	0.330000	3.354916e+00	0.030000	1.502083e+02	0.750000	1.579096e-01	0.090000	0.140000	0.250000	0.130000	0.150000	8.470879e+00	0.510000	0.220000	1.486812e+00	0.081607	0.009375	0.001224	0.298317	0.064673	0.404359	0.180000	3.191295e+00	0.000000	1.517179e+02	0.840000	1.563384e-01	0.130000
815000	0.340000	3.422690e+00	0.000000	1.359141e+02	0.730000	1.563384e-01	0.170000	0.150000	0.190000	0.140000	0.250000	7.819607e+00	0.620000	0.160000	1.372501e+00	0.100564	0.009945	0.001452	0.239771	0.036423	0.367408	0.310000	3.388633e+00	0.430000	1.487137e+02	0.760000	1.594967e-01	0.300000	0.170000	0.320000	0.130000	0.260000	8.556013e+00	0.500000	0.250000	1.472018e+00	0.081104	0.009318	0.001217	0.299393	0.064385	0.402544	0.140000	3.159541e+00	0.000000	1.532427e+02	0.770000	1.579096e-01	0.150000
820000	0.300000	3.457088e+00	0.000000	1.372801e+02	0.730000	1.563384e-01	0.140000	0.110000	0.210000	0.170000	0.330000	7.977573e+00	0.590000	0.250000	1.358844e+00	0.102209	0.009914	0.001442	0.238657	0.036240	0.367620	0.370000	3.422690e+00	0.430000	1.487137e+02	0.740000	1.610996e-01	0.150000	0.190000	0.250000	0.150000	0.230000	8.138731e+00	0.550000	0.300000	1.486812e+00	0.080607	0.009259	0.001209	0.298933	0.064254	0.403346	0.150000	3.128103e+00	0.000000	1.547828e+02	0.760000	1.594967e-01	0.130000
825000	0.300000	3.457088e+00	0.000000	1.372801e+02	0.830000	1.579096e-01	0.210000	0.160000	0.210000	0.180000	0.290000	8.556013e+00	0.500000	0.380000	1.386294e+00	0.102441	0.009898	0.001433	0.239411	0.036130	0.366341	0.290000	3.457088e+00	0.070000	1.502083e+02	0.740000	1.610996e-01	0.220000	0.140000	0.400000	0.170000	0.210000	8.728855e+00	0.460000	0.230000	1.442870e+00	0.080134	0.009205	0.001202	0.299959	0.064937	0.403653	0.290000	3.159541e+00	0.000000	1.563384e+02	0.760000	1.594967e-01	0.160000
830000	0.260000	3.491833e+00	0.000000	1.386597e+02	0.780000	1.594967e-01	0.240000	0.190000	0.340000	0.230000	0.270000	8.057749e+00	0.470000	0.270000	1.428513e+00	0.102572	0.009849	0.001425	0.240089	0.035988	0.364812	0.460000	3.491833e+00	0.000000	1.517179e+02	0.770000	1.627187e-01	0.280000	0.200000	0.400000	0.200000	0.240000	8.905190e+00	0.600000	0.240000	1.457371e+00	0.079660	0.009149	0.001195	0.299369	0.064874	0.403719	0.300000	3.191295e+00	0.000000	1.563384e+02	0.640000	1.610996e-01	0.140000
835000	0.270000	3.526926e+00	0.000000	1.400533e+02	0.780000	1.594967e-01	0.230000	0.110000	0.320000	0.190000	0.200000	8.470879e+00	0.600000	0.290000	1.442870e+00	0.102017	0.009792	0.001416	0.240499	0.036382	0.365976	0.280000	3.526926e+00	0.000000	1.517179e+02	0.790000	1.643541e-01	0.280000	0.220000	0.360000	0.120000	0.260000	9.085087e+00	0.530000	0.240000	1.457371e+00	0.079338	0.009098	0.001188	0.298825	0.064789	0.403342	0.290000	3.223368e+00	0.000000	1.579096e+02	0.740000	1.627187e-01	0.210000
840000	0.390000	3.562372e+00	0.000000	1.414609e+02	0.650000	1.610996e-01	0.160000	0.180000	0.300000	0.180000	0.320000	8.303144e+00	0.470000	0.280000	1.457371e+00	0.101413	0.009733	0.001408	0.241249	0.036601	0.366185	0.370000	3.562372e+00	0.000000	1.532427e+02	0.790000	1.643541e-01	0.260000	0.120000	0.330000	0.270000	0.300000	8.994689e+00	0.500000	0.230000	1.414299e+00	0.079126	0.009043	0.001180	0.297346	0.064467	0.403440	0.230000	3.191295e+00	0.000000	1.594967e+02	0.750000	1.643541e-01	0.170000
845000	0.260000	3.598175e+00	0.000000	1.414609e+02	0.710000	1.627187e-01	0.160000	0.110000	0.310000	0.140000	0.220000	8.556013e+00	0.540000	0.260000	1.457371e+00	0.100808	0.009673	0.001400	0.241231	0.036453	0.365239	0.290000	3.598175e+00	0.000000	1.547828e+02	0.690000	1.660058e-01	0.150000	0.140000	0.250000	0.150000	0.270000	9.268618e+00	0.440000	0.370000	1.428513e+00	0.078684	0.008989	0.001173	0.296343	0.064238	0.404369	0.230000	3.159541e+00	0.000000	1.594967e+02	0.750000	1.643541e-01	0.190000
850000	0.330000	3.634337e+00	0.100000	1.428826e+02	0.710000	1.627187e-01	0.180000	0.110000	0.270000	0.130000	0.350000	9.085087e+00	0.500000	0.280000	1.516848e+00	0.100229	0.009617	0.001391	0.241724	0.036497	0.364985	0.280000	3.634337e+00	0.000000	1.563384e+02	0.720000	1.676742e-01	0.190000	0.130000	0.270000	0.150000	0.230000	8.303144e+00	0.610000	0.320000	1.442870e+00	0.078248	0.008938	0.001166	0.294916	0.063975	0.405811	0.370000	3.191295e+00	0.000000	1.610996e+02	0.730000	1.660058e-01	0.150000
855000	0.270000	3.670863e+00	0.000000	1.443185e+02	0.670000	1.643541e-01	0.180000	0.230000	0.290000	0.100000	0.180000	8.816582e+00	0.520000	0.310000	1.563043e+00	0.099641	0.009561	0.001383	0.242693	0.036411	0.364059	0.280000	3.634337e+00	0.000000	1.579096e+02	0.730000	1.693594e-01	0.210000	0.200000	0.260000	0.280000	0.270000	9.085087e+00	0.470000	0.240000	1.414299e+00	0.077792	0.008886	0.001159	0.294095	0.063649	0.405483	0.380000	3.223368e+00	0.000000	1.627187e+02	0.760000	1.676742e-01	0.250000
860000	0.300000	3.707756e+00	0.000000	1.457690e+02	0.700000	1.660058e-01	0.150000	0.120000	0.290000	0.190000	0.280000	8.642002e+00	0.550000	0.260000	1.563043e+00	0.099078	0.009505	0.001375	0.243304	0.036326	0.363846	0.370000	3.670863e+00	0.000000	1.579096e+02	0.730000	1.693594e-01	0.130000	0.170000	0.280000	0.200000	0.290000	8.994689e+00	0.540000	0.350000	1.428513e+00	0.078096	0.008923	0.001153	0.295073	0.063447	0.403909	0.380000	3.223368e+00	0.000000	1.643541e+02	0.760000	1.676742e-01	0.220000
865000	0.290000	3.745019e+00	0.000000	1.457690e+02	0.750000	1.676742e-01	0.200000	0.220000	0.190000	0.170000	0.250000	8.728855e+00	0.660000	0.200000	1.578751e+00	0.099596	0.009450	0.001367	0.242085	0.036121	0.364534	0.290000	3.707756e+00	0.000000	1.594967e+02	0.700000	1.710615e-01	0.140000	0.130000	0.200000	0.130000	0.310000	8.816582e+00	0.530000	0.280000	1.442870e+00	0.078710	0.009048	0.001149	0.294976	0.063167	0.402974	0.350000	3.255763e+00	0.000000	1.643541e+02	0.760000	1.693594e-01	0.130000
870000	0.240000	3.707756e+00	0.000000	1.472340e+02	0.750000	1.676742e-01	0.260000	0.150000	0.340000	0.160000	0.320000	8.303144e+00	0.510000	0.280000	1.594618e+00	0.099176	0.009395	0.001359	0.241484	0.036027	0.365144	0.270000	3.745019e+00	0.000000	1.610996e+02	0.740000	1.727807e-01	0.140000	0.190000	0.250000	0.180000	0.280000	8.470879e+00	0.570000	0.280000	1.428513e+00	0.079202	0.009175	0.001177	0.296049	0.063991	0.403711	0.360000	3.288484e+00	0.000000	1.660058e+02	0.800000	1.710615e-01	0.140000
875000	0.330000	3.745019e+00	0.000000	1.487137e+02	0.680000	1.693594e-01	0.180000	0.090000	0.280000	0.100000	0.250000	8.470879e+00	0.620000	0.290000	1.578751e+00	0.098617	0.009341	0.001351	0.242621	0.036433	0.365450	0.300000	3.782657e+00	0.000000	1.627187e+02	0.740000	1.727807e-01	0.200000	0.190000	0.300000	0.250000	0.230000	8.220527e+00	0.620000	0.220000	1.442870e+00	0.080863	0.009159	0.001170	0.294686	0.063713	0.404178	0.390000	3.321534e+00	0.340000	1.643541e+02	0.800000	1.710615e-01	0.190000
880000	0.310000	3.782657e+00	0.000000	1.487137e+02	0.720000	1.710615e-01	0.310000	0.210000	0.200000	0.190000	0.190000	8.138731e+00	0.560000	0.230000	1.563043e+00	0.098041	0.009289	0.001343	0.244129	0.037348	0.366132	0.230000	3.745019e+00	0.000000	1.627187e+02	0.720000	1.745171e-01	0.200000	0.180000	0.260000	0.200000	0.230000	8.303144e+00	0.530000	0.330000	1.472018e+00	0.080870	0.009156	0.001164	0.295526	0.063580	0.403373	0.330000	3.354916e+00	0.340000	1.643541e+02	0.760000	1.727807e-01	0.190000
885000	0.310000	3.820674e+00	0.000000	1.502083e+02	0.710000	1.727807e-01	0.180000	0.120000	0.230000	0.100000	0.280000	8.386592e+00	0.550000	0.230000	1.547490e+00	0.097477	0.009235	0.001336	0.243509	0.037187	0.366823	0.260000	3.782657e+00	0.000000	1.643541e+02	0.640000	1.762711e-01	0.300000	0.080000	0.290000	0.180000	0.220000	8.386592e+00	0.470000	0.210000	1.457371e+00	0.081512	0.009140	0.001157	0.295707	0.063593	0.403264	0.300000	3.388633e+00	0.400000	1.627187e+02	0.780000	1.745171e-01	0.160000
890000	0.330000	3.859072e+00	0.040000	1.517179e+02	0.710000	1.727807e-01	0.250000	0.280000	0.390000	0.180000	0.240000	8.470879e+00	0.490000	0.280000	1.563043e+00	0.096950	0.009181	0.001328	0.242534	0.036992	0.366893	0.320000	3.820674e+00	0.000000	1.660058e+02	0.740000	1.780426e-01	0.210000	0.140000	0.340000	0.220000	0.250000	8.386592e+00	0.490000	0.240000	1.414299e+00	0.081316	0.009088	0.001150	0.295522	0.063635	0.403677	0.390000	3.422690e+00	0.420000	1.610996e+02	0.690000	1.762711e-01	0.210000
895000	0.330000	3.897856e+00	0.070000	1.532427e+02	0.720000	1.745171e-01	0.210000	0.140000	0.200000	0.120000	0.220000	8.386592e+00	0.640000	0.240000	1.516848e+00	0.096406	0.009129	0.001321	0.242584	0.036844	0.366450	0.300000	3.859072e+00	0.000000	1.676742e+02	0.740000	1.780426e-01	0.140000	0.160000	0.270000	0.190000	0.270000	8.470879e+00	0.550000	0.250000	1.428513e+00	0.080905	0.009039	0.001144	0.296518	0.064009	0.404223	0.390000	3.457088e+00	0.140000	1.627187e+02	0.690000	1.762711e-01	0.280000
900000	0.280000	3.937030e+00	0.070000	1.532427e+02	0.700000	1.762711e-01	0.270000	0.200000	0.340000	0.160000	0.270000	8.728855e+00	0.500000	0.230000	1.472018e+00	0.095880	0.009077	0.001314	0.242155	0.036833	0.367172	0.300000	3.897856e+00	0.000000	1.676742e+02	0.650000	1.798320e-01	0.190000	0.170000	0.320000	0.200000	0.230000	8.386592e+00	0.570000	0.260000	1.442870e+00	0.080549	0.008997	0.001144	0.296558	0.063865	0.403528	0.370000	3.491833e+00	0.140000	1.627187e+02	0.690000	1.780426e-01	0.190000
905000	0.270000	3.976598e+00	0.000000	1.547828e+02	0.700000	1.762711e-01	0.140000	0.170000	0.250000	0.220000	0.240000	8.728855e+00	0.560000	0.270000	1.486812e+00	0.095705	0.009028	0.001306	0.241465	0.036740	0.367942	0.290000	3.937030e+00	0.000000	1.693594e+02	0.720000	1.816393e-01	0.180000	0.170000	0.250000	0.080000	0.250000	8.642002e+00	0.580000	0.310000	1.457371e+00	0.080269	0.008947	0.001138	0.295099	0.063522	0.404196	0.340000	3.526926e+00	0.000000	1.643541e+02	0.730000	1.798320e-01	0.170000
910000	0.280000	4.016564e+00	0.000000	1.563384e+02	0.690000	1.780426e-01	0.220000	0.240000	0.160000	0.280000	0.230000	8.816582e+00	0.570000	0.220000	1.486812e+00	0.095964	0.008979	0.001299	0.240660	0.036547	0.366663	0.300000	3.976598e+00	0.000000	1.710615e+02	0.700000	1.834648e-01	0.190000	0.060000	0.260000	0.160000	0.250000	8.386592e+00	0.530000	0.230000	1.414299e+00	0.082243	0.008909	0.001132	0.293525	0.063171	0.403754	0.370000	3.562372e+00	0.270000	1.627187e+02	0.650000	1.816393e-01	0.220000
915000	0.270000	4.056931e+00	0.000000	1.579096e+02	0.690000	1.798320e-01	0.290000	0.190000	0.310000	0.190000	0.260000	9.646877e+00	0.520000	0.310000	1.532092e+00	0.097511	0.009085	0.001292	0.240614	0.036350	0.364820	0.250000	3.937030e+00	0.000000	1.727807e+02	0.700000	1.834648e-01	0.210000	0.120000	0.280000	0.130000	0.360000	8.470879e+00	0.490000	0.280000	1.400227e+00	0.084295	0.008860	0.001125	0.291911	0.062846	0.404091	0.240000	3.526926e+00	0.270000	1.627187e+02	0.650000	1.816393e-01	0.190000
920000	0.320000	4.097704e+00	0.000000	1.579096e+02	0.750000	1.816393e-01	0.140000	0.250000	0.390000	0.130000	0.230000	8.994689e+00	0.550000	0.250000	1.486812e+00	0.098371	0.009071	0.001285	0.240135	0.036352	0.365317	0.290000	3.976598e+00	0.000000	1.727807e+02	0.560000	1.853087e-01	0.160000	0.100000	0.230000	0.070000	0.260000	8.556013e+00	0.510000	0.190000	1.414299e+00	0.084103	0.008815	0.001119	0.291078	0.062545	0.403742	0.310000	3.562372e+00	0.000000	1.643541e+02	0.730000	1.834648e-01	0.290000
925000	0.210000	4.056931e+00	0.000000	1.594967e+02	0.750000	1.816393e-01	0.310000	0.140000	0.290000	0.180000	0.290000	8.556013e+00	0.420000	0.330000	1.501755e+00	0.099018	0.009377	0.001287	0.241489	0.036296	0.364128	0.290000	3.976598e+00	0.000000	1.745171e+02	0.740000	1.871711e-01	0.150000	0.200000	0.340000	0.220000	0.290000	8.816582e+00	0.590000	0.290000	1.414299e+00	0.083727	0.008767	0.001116	0.291258	0.063044	0.404735	0.310000	3.562372e+00	0.000000	1.660058e+02	0.750000	1.853087e-01	0.100000
930000	0.310000	4.097704e+00	0.000000	1.610996e+02	0.640000	1.834648e-01	0.210000	0.160000	0.230000	0.160000	0.290000	8.994689e+00	0.550000	0.250000	1.486812e+00	0.099264	0.009472	0.001290	0.242968	0.036424	0.363575	0.220000	3.937030e+00	0.000000	1.762711e+02	0.740000	1.871711e-01	0.250000	0.120000	0.270000	0.220000	0.200000	8.728855e+00	0.540000	0.260000	1.442870e+00	0.083841	0.008903	0.001156	0.292799	0.063775	0.404705	0.350000	3.598175e+00	0.000000	1.660058e+02	0.750000	1.871711e-01	0.330000
935000	0.230000	4.056931e+00	0.000000	1.627187e+02	0.730000	1.853087e-01	0.210000	0.070000	0.160000	0.190000	0.270000	8.556013e+00	0.560000	0.240000	1.472018e+00	0.098898	0.009443	0.001283	0.243989	0.036673	0.363521	0.270000	3.976598e+00	0.000000	1.762711e+02	0.690000	1.890522e-01	0.220000	0.100000	0.270000	0.150000	0.280000	8.556013e+00	0.550000	0.260000	1.457371e+00	0.083759	0.008955	0.001153	0.293538	0.063825	0.404623	0.320000	3.634337e+00	0.310000	1.643541e+02	0.750000	1.871711e-01	0.220000
940000	0.250000	4.016564e+00	0.000000	1.627187e+02	0.660000	1.871711e-01	0.290000	0.190000	0.330000	0.180000	0.130000	8.220527e+00	0.560000	0.210000	1.428513e+00	0.099533	0.009596	0.001277	0.244825	0.036502	0.361807	0.180000	3.937030e+00	0.000000	1.780426e+02	0.580000	1.909522e-01	0.280000	0.150000	0.310000	0.230000	0.210000	8.303144e+00	0.550000	0.180000	1.428513e+00	0.083339	0.008912	0.001146	0.294846	0.064151	0.404403	0.240000	3.598175e+00	0.230000	1.660058e+02	0.650000	1.890522e-01	0.190000
945000	0.290000	4.056931e+00	0.000000	1.643541e+02	0.660000	1.871711e-01	0.140000	0.280000	0.270000	0.120000	0.220000	8.642002e+00	0.560000	0.260000	1.442870e+00	0.100453	0.009773	0.001270	0.245650	0.036575	0.360854	0.190000	3.897856e+00	0.000000	1.798320e+02	0.580000	1.909522e-01	0.220000	0.150000	0.210000	0.120000	0.280000	8.905190e+00	0.590000	0.270000	1.442870e+00	0.082937	0.008867	0.001140	0.294791	0.063947	0.404428	0.340000	3.634337e+00	0.000000	1.676742e+02	0.710000	1.909522e-01	0.160000
950000	0.210000	4.016564e+00	0.000000	1.660058e+02	0.710000	1.890522e-01	0.140000	0.150000	0.270000	0.210000	0.350000	8.556013e+00	0.560000	0.260000	1.457371e+00	0.100848	0.009779	0.001266	0.246083	0.036680	0.360504	0.230000	3.859072e+00	0.000000	1.816393e+02	0.650000	1.928713e-01	0.210000	0.150000	0.300000	0.150000	0.280000	8.556013e+00	0.540000	0.240000	1.457371e+00	0.083249	0.008821	0.001134	0.293873	0.063689	0.404666	0.310000	3.670863e+00	0.000000	1.676742e+02	0.710000	1.909522e-01	0.220000
955000	0.210000	4.016564e+00	0.000000	1.676742e+02	0.730000	1.909522e-01	0.300000	0.140000	0.310000	0.220000	0.250000	8.470879e+00	0.510000	0.300000	1.457371e+00	0.102021	0.009875	0.001266	0.245724	0.036559	0.360448	0.270000	3.897856e+00	0.000000	1.816393e+02	0.670000	1.948097e-01	0.210000	0.160000	0.290000	0.160000	0.290000	8.994689e+00	0.570000	0.150000	1.442870e+00	0.083667	0.008779	0.001128	0.293114	0.063476	0.404239	0.250000	3.634337e+00	0.000000	1.693594e+02	0.670000	1.928713e-01	0.200000
960000	0.320000	4.056931e+00	0.000000	1.676742e+02	0.730000	1.909522e-01	0.260000	0.100000	0.280000	0.120000	0.210000	8.556013e+00	0.550000	0.170000	1.442870e+00	0.101510	0.009824	0.001259	0.246214	0.036681	0.360649	0.260000	3.937030e+00	0.000000	1.834648e+02	0.680000	1.967675e-01	0.170000	0.110000	0.280000	0.150000	0.150000	8.556013e+00	0.600000	0.270000	1.457371e+00	0.083965	0.008738	0.001123	0.292471	0.063144	0.403332	0.290000	3.670863e+00	0.030000	1.710615e+02	0.660000	1.948097e-01	0.250000
965000	0.280000	4.097704e+00	0.000000	1.693594e+02	0.630000	1.928713e-01	0.240000	0.150000	0.310000	0.180000	0.280000	8.138731e+00	0.600000	0.200000	1.457371e+00	0.100996	0.009773	0.001252	0.247208	0.037376	0.361556	0.340000	3.976598e+00	0.000000	1.853087e+02	0.680000	1.967675e-01	0.280000	0.140000	0.350000	0.230000	0.230000	8.556013e+00	0.480000	0.250000	1.457371e+00	0.083792	0.008693	0.001117	0.291188	0.062831	0.403753	0.310000	3.707756e+00	0.030000	1.710615e+02	0.720000	1.967675e-01	0.260000
970000	0.330000	4.138886e+00	0.150000	1.710615e+02	0.700000	1.948097e-01	0.190000	0.140000	0.260000	0.190000	0.300000	8.642002e+00	0.440000	0.250000	1.442870e+00	0.100473	0.009722	0.001246	0.248127	0.037802	0.362416	0.230000	3.937030e+00	0.000000	1.871711e+02	0.720000	1.987451e-01	0.200000	0.210000	0.250000	0.210000	0.290000	8.994689e+00	0.500000	0.230000	1.442870e+00	0.084767	0.008650	0.001111	0.290038	0.062506	0.403750	0.290000	3.745019e+00	0.000000	1.727807e+02	0.750000	1.987451e-01	0.160000
975000	0.290000	4.180483e+00	0.000000	1.727807e+02	0.540000	1.967675e-01	0.200000	0.120000	0.370000	0.140000	0.260000	8.386592e+00	0.520000	0.220000	1.428513e+00	0.099989	0.009682	0.001239	0.248624	0.038289	0.363230	0.280000	3.976598e+00	0.000000	1.871711e+02	0.730000	2.007425e-01	0.290000	0.100000	0.270000	0.110000	0.210000	8.905190e+00	0.550000	0.200000	1.428513e+00	0.085478	0.008689	0.001105	0.288953	0.062195	0.402848	0.290000	3.782657e+00	0.000000	1.745171e+02	0.700000	2.007425e-01	0.190000
980000	0.250000	4.138886e+00	0.000000	1.727807e+02	0.540000	1.967675e-01	0.220000	0.110000	0.260000	0.150000	0.300000	8.386592e+00	0.560000	0.280000	1.414299e+00	0.099762	0.009639	0.001233	0.247911	0.038144	0.363715	0.280000	3.976598e+00	0.000000	1.890522e+02	0.670000	2.027600e-01	0.280000	0.170000	0.300000	0.240000	0.260000	8.470879e+00	0.550000	0.200000	1.386294e+00	0.085777	0.008659	0.001099	0.288712	0.062126	0.401925	0.270000	3.820674e+00	0.000000	1.745171e+02	0.700000	2.007425e-01	0.280000
985000	0.280000	4.180483e+00	0.000000	1.745171e+02	0.750000	1.987451e-01	0.200000	0.190000	0.260000	0.140000	0.250000	8.642002e+00	0.490000	0.240000	1.414299e+00	0.099433	0.009609	0.001227	0.247997	0.037957	0.362487	0.200000	3.937030e+00	0.000000	1.909522e+02	0.670000	2.027600e-01	0.160000	0.110000	0.160000	0.260000	0.270000	8.556013e+00	0.610000	0.140000	1.345323e+00	0.086857	0.008694	0.001094	0.288131	0.061957	0.402237	0.270000	3.820674e+00	0.000000	1.762711e+02	0.760000	2.027600e-01	0.190000
990000	0.280000	4.222497e+00	0.000000	1.762711e+02	0.680000	2.007425e-01	0.200000	0.130000	0.290000	0.140000	0.210000	8.556013e+00	0.540000	0.270000	1.428513e+00	0.098940	0.009560	0.001221	0.249176	0.037826	0.361248	0.160000	3.897856e+00	0.000000	1.928713e+02	0.720000	2.047978e-01	0.200000	0.150000	0.330000	0.210000	0.240000	8.642002e+00	0.600000	0.150000	1.305563e+00	0.087293	0.008655	0.001088	0.287552	0.061785	0.402203	0.260000	3.859072e+00	0.030000	1.780426e+02	0.620000	2.047978e-01	0.250000
995000	0.280000	4.264934e+00	0.000000	1.780426e+02	0.690000	2.027600e-01	0.190000	0.200000	0.210000	0.100000	0.250000	8.470879e+00	0.540000	0.290000	1.442870e+00	0.098417	0.009511	0.001215	0.249276	0.037721	0.360782	0.130000	3.859072e+00	0.000000	1.928713e+02	0.580000	2.068560e-01	0.200000	0.160000	0.280000	0.210000	0.240000	8.386592e+00	0.540000	0.190000	1.292572e+00	0.086918	0.008614	0.001083	0.287942	0.062086	0.402184	0.290000	3.897856e+00	0.030000	1.780426e+02	0.620000	2.047978e-01	0.230000
1000000	0.280000	4.307797e+00	0.000000	1.780426e+02	0.690000	2.027600e-01	0.240000	0.140000	0.260000	0.170000	0.260000	8.728855e+00	0.570000	0.290000	1.428513e+00	0.097976	0.009478	0.001212	0.249834	0.038015	0.361120	0.220000	3.820674e+00	0.000000	1.948097e+02	0.630000	2.089350e-01	0.090000	0.080000	0.260000	0.160000	0.270000	8.556013e+00	0.430000	0.230000	1.279711e+00	0.087003	0.008570	0.001077	0.288077	0.062325	0.402880	0.260000	3.937030e+00	0.000000	1.798320e+02	0.560000	2.068560e-01	0.320000
1005000	0.210000	4.264934e+00	0.000000	1.798320e+02	0.710000	2.047978e-01	0.220000	0.220000	0.350000	0.160000	0.200000	8.816582e+00	0.490000	0.250000	1.442870e+00	0.097626	0.009445	0.001209	0.249733	0.038219	0.361330	0.210000	3.782657e+00	0.000000	1.967675e+02	0.630000	2.089350e-01	0.260000	0.150000	0.280000	0.120000	0.200000	8.470879e+00	0.570000	0.260000	1.292572e+00	0.088609	0.008557	0.001072	0.287041	0.062126	0.404020	0.240000	3.897856e+00	0.000000	1.816393e+02	0.590000	2.089350e-01	0.240000
1010000	0.300000	4.307797e+00	0.000000	1.816393e+02	0.660000	2.068560e-01	0.180000	0.150000	0.240000	0.240000	0.300000	8.728855e+00	0.530000	0.300000	1.457371e+00	0.097218	0.009398	0.001203	0.249760	0.038099	0.361040	0.270000	3.820674e+00	0.000000	1.967675e+02	0.710000	2.110348e-01	0.220000	0.090000	0.300000	0.210000	0.250000	8.057749e+00	0.480000	0.330000	1.305563e+00	0.089533	0.008514	0.001067	0.285738	0.061819	0.404999	0.320000	3.937030e+00	0.000000	1.834648e+02	0.590000	2.089350e-01	0.140000
1015000	0.220000	4.264934e+00	0.000000	1.816393e+02	0.660000	2.068560e-01	0.200000	0.150000	0.330000	0.180000	0.260000	8.303144e+00	0.530000	0.320000	1.472018e+00	0.096777	0.009357	0.001197	0.250904	0.037983	0.360219	0.320000	3.859072e+00	0.000000	1.987451e+02	0.650000	2.131557e-01	0.170000	0.170000	0.230000	0.130000	0.260000	8.220527e+00	0.610000	0.270000	1.305563e+00	0.089722	0.008472	0.001061	0.284448	0.061528	0.405329	0.330000	3.976598e+00	0.000000	1.853087e+02	0.720000	2.110348e-01	0.240000
1020000	0.290000	4.307797e+00	0.000000	1.834648e+02	0.660000	2.089350e-01	0.330000	0.230000	0.250000	0.160000	0.310000	8.556013e+00	0.550000	0.280000	1.457371e+00	0.097040	0.009321	0.001191	0.250030	0.037811	0.360368	0.360000	3.897856e+00	0.000000	2.007425e+02	0.720000	2.152980e-01	0.240000	0.140000	0.230000	0.220000	0.360000	8.386592e+00	0.500000	0.270000	1.318684e+00	0.089725	0.008430	0.001056	0.283301	0.061269	0.405884	0.270000	4.016564e+00	0.000000	1.853087e+02	0.700000	2.131557e-01	0.130000
1025000	0.240000	4.264934e+00	0.000000	1.853087e+02	0.750000	2.110348e-01	0.150000	0.170000	0.160000	0.110000	0.230000	8.816582e+00	0.520000	0.360000	1.472018e+00	0.096555	0.009277	0.001185	0.249183	0.037701	0.361197	0.270000	3.937030e+00	0.000000	2.027600e+02	0.720000	2.152980e-01	0.220000	0.120000	0.240000	0.200000	0.270000	8.303144e+00	0.560000	0.170000	1.331937e+00	0.089306	0.008390	0.001051	0.284324	0.062268	0.406751	0.290000	4.056931e+00	0.000000	1.871711e+02	0.730000	2.152980e-01	0.180000
1030000	0.270000	4.307797e+00	0.110000	1.871711e+02	0.750000	2.110348e-01	0.140000	0.110000	0.260000	0.120000	0.180000	8.556013e+00	0.620000	0.240000	1.428513e+00	0.096098	0.009231	0.001180	0.249700	0.037614	0.360801	0.260000	3.976598e+00	0.000000	2.027600e+02	0.660000	2.174618e-01	0.200000	0.240000	0.340000	0.160000	0.200000	8.303144e+00	0.600000	0.310000	1.372501e+00	0.088925	0.008369	0.001046	0.285177	0.062342	0.406339	0.260000	4.097704e+00	0.050000	1.890522e+02	0.730000	2.152980e-01	0.140000
1035000	0.220000	4.264934e+00	0.110000	1.871711e+02	0.720000	2.131557e-01	0.210000	0.170000	0.230000	0.140000	0.160000	8.642002e+00	0.510000	0.290000	1.472018e+00	0.095624	0.009184	0.001174	0.251383	0.037466	0.359312	0.320000	4.016564e+00	0.000000	2.047978e+02	0.640000	2.196473e-01	0.230000	0.160000	0.240000	0.180000	0.260000	8.220527e+00	0.600000	0.300000	1.414299e+00	0.088639	0.008333	0.001041	0.285773	0.062842	0.406766	0.210000	4.056931e+00	0.050000	1.890522e+02	0.720000	2.174618e-01	0.360000
1040000	0.220000	4.264934e+00	0.180000	1.890522e+02	0.750000	2.152980e-01	0.180000	0.100000	0.280000	0.100000	0.290000	9.268618e+00	0.610000	0.260000	1.486812e+00	0.095167	0.009140	0.001168	0.251434	0.037547	0.359074	0.370000	4.056931e+00	0.000000	2.068560e+02	0.640000	2.196473e-01	0.240000	0.120000	0.270000	0.240000	0.240000	8.138731e+00	0.530000	0.220000	1.428513e+00	0.088813	0.008302	0.001036	0.284789	0.062544	0.405393	0.370000	4.097704e+00	0.000000	1.909522e+02	0.580000	2.196473e-01	0.220000
1045000	0.220000	4.222497e+00	0.060000	1.909522e+02	0.670000	2.174618e-01	0.320000	0.140000	0.250000	0.180000	0.200000	8.905190e+00	0.550000	0.230000	1.486812e+00	0.094759	0.009096	0.001163	0.251049	0.037378	0.358540	0.360000	4.097704e+00	0.000000	2.068560e+02	0.680000	2.218548e-01	0.170000	0.200000	0.250000	0.130000	0.290000	8.220527e+00	0.580000	0.260000	1.442870e+00	0.090232	0.008362	0.001031	0.284193	0.062254	0.404459	0.320000	4.138886e+00	0.000000	1.928713e+02	0.580000	2.196473e-01	0.310000
1050000	0.270000	4.264934e+00	0.000000	1.928713e+02	0.670000	2.174618e-01	0.210000	0.180000	0.220000	0.200000	0.240000	9.085087e+00	0.620000	0.290000	1.472018e+00	0.094396	0.009052	0.001157	0.251329	0.037332	0.357790	0.320000	4.138886e+00	0.000000	2.089350e+02	0.740000	2.240845e-01	0.180000	0.150000	0.290000	0.200000	0.250000	8.303144e+00	0.520000	0.290000	1.457371e+00	0.091802	0.008348	0.001026	0.283170	0.061964	0.403860	0.230000	4.097704e+00	0.000000	1.928713e+02	0.610000	2.218548e-01	0.150000
1055000	0.280000	4.307797e+00	0.000000	1.928713e+02	0.710000	2.196473e-01	0.210000	0.160000	0.250000	0.140000	0.250000	8.816582e+00	0.440000	0.250000	1.457371e+00	0.094008	0.009007	0.001152	0.251727	0.037304	0.357329	0.320000	4.138886e+00	0.000000	2.110348e+02	0.740000	2.240845e-01	0.160000	0.100000	0.210000	0.130000	0.280000	8.642002e+00	0.610000	0.250000	1.472018e+00	0.091866	0.008326	0.001021	0.283361	0.061890	0.403991	0.330000	4.138886e+00	0.000000	1.948097e+02	0.620000	2.240845e-01	0.170000
1060000	0.250000	4.264934e+00	0.000000	1.948097e+02	0.670000	2.218548e-01	0.220000	0.090000	0.280000	0.140000	0.260000	9.085087e+00	0.560000	0.270000	1.472018e+00	0.093578	0.008964	0.001146	0.252166	0.037366	0.357433	0.160000	4.056931e+00	0.000000	2.131557e+02	0.610000	2.263365e-01	0.220000	0.110000	0.300000	0.160000	0.230000	8.386592e+00	0.530000	0.270000	1.457371e+00	0.091456	0.008286	0.001016	0.282963	0.061836	0.404601	0.330000	4.138886e+00	0.000000	1.967675e+02	0.610000	2.263365e-01	0.220000
1065000	0.140000	4.222497e+00	0.220000	1.967675e+02	0.640000	2.240845e-01	0.100000	0.130000	0.260000	0.130000	0.270000	9.743830e+00	0.520000	0.260000	1.516848e+00	0.093130	0.008922	0.001141	0.251856	0.037379	0.358272	0.160000	4.056931e+00	0.000000	2.131557e+02	0.580000	2.286113e-01	0.210000	0.190000	0.250000	0.260000	0.250000	8.138731e+00	0.530000	0.360000	1.442870e+00	0.091124	0.008246	0.001012	0.281828	0.061540	0.404426	0.350000	4.138886e+00	0.000000	1.987451e+02	0.610000	2.263365e-01	0.240000
1070000	0.310000	4.264934e+00	0.220000	1.967675e+02	0.640000	2.240845e-01	0.160000	0.190000	0.280000	0.140000	0.200000	9.646877e+00	0.550000	0.260000	1.563043e+00	0.092722	0.008881	0.001136	0.250884	0.037233	0.359013	0.260000	4.097704e+00	0.000000	2.152980e+02	0.580000	2.286113e-01	0.210000	0.170000	0.310000	0.170000	0.270000	8.556013e+00	0.480000	0.310000	1.457371e+00	0.090724	0.008206	0.001007	0.280571	0.061259	0.404039	0.350000	4.138886e+00	0.000000	1.987451e+02	0.630000	2.286113e-01	0.260000
1075000	0.320000	4.307797e+00	0.030000	1.987451e+02	0.630000	2.263365e-01	0.190000	0.220000	0.380000	0.120000	0.230000	9.176393e+00	0.520000	0.220000	1.516848e+00	0.093485	0.008842	0.001130	0.249663	0.037060	0.359078	0.270000	4.180483e+00	0.280000	2.131557e+02	0.710000	2.309088e-01	0.110000	0.180000	0.240000	0.110000	0.330000	9.085087e+00	0.540000	0.240000	1.472018e+00	0.090294	0.008169	0.001002	0.280068	0.060985	0.403340	0.310000	4.180483e+00	0.000000	2.007425e+02	0.680000	2.309088e-01	0.380000
1080000	0.320000	4.351091e+00	0.000000	2.007425e+02	0.570000	2.286113e-01	0.240000	0.140000	0.260000	0.160000	0.320000	8.556013e+00	0.440000	0.250000	1.501755e+00	0.094788	0.008800	0.001125	0.248473	0.036883	0.359088	0.270000	4.180483e+00	0.000000	2.152980e+02	0.680000	2.332295e-01	0.290000	0.150000	0.280000	0.150000	0.310000	9.550889e+00	0.570000	0.260000	1.472018e+00	0.089900	0.008131	0.000998	0.280193	0.060875	0.403427	0.190000	4.138886e+00	0.000000	2.027600e+02	0.680000	2.309088e-01	0.260000
1085000	0.230000	4.307797e+00	0.000000	2.007425e+02	0.570000	2.286113e-01	0.080000	0.160000	0.170000	0.080000	0.180000	8.816582e+00	0.610000	0.320000	1.516848e+00	0.094495	0.008760	0.001120	0.247483	0.036730	0.359805	0.210000	4.138886e+00	0.000000	2.152980e+02	0.620000	2.355735e-01	0.180000	0.160000	0.200000	0.170000	0.240000	8.816582e+00	0.550000	0.200000	1.457371e+00	0.089474	0.008093	0.000993	0.280050	0.060830	0.403651	0.310000	4.180483e+00	0.000000	2.047978e+02	0.630000	2.332295e-01	0.190000
1090000	0.310000	4.351091e+00	0.000000	2.027600e+02	0.620000	2.309088e-01	0.260000	0.160000	0.240000	0.130000	0.220000	8.470879e+00	0.510000	0.320000	1.563043e+00	0.094070	0.008721	0.001115	0.246976	0.036571	0.359340	0.250000	4.097704e+00	0.110000	2.174618e+02	0.620000	2.355735e-01	0.180000	0.110000	0.250000	0.260000	0.250000	8.642002e+00	0.560000	0.430000	1.442870e+00	0.089066	0.008055	0.000989	0.280988	0.061088	0.403615	0.280000	4.222497e+00	0.000000	2.047978e+02	0.580000	2.355735e-01	0.220000
1095000	0.200000	4.307797e+00	0.000000	2.047978e+02	0.650000	2.332295e-01	0.260000	0.200000	0.270000	0.210000	0.250000	8.816582e+00	0.540000	0.270000	1.610644e+00	0.093645	0.008682	0.001110	0.247208	0.036617	0.359339	0.230000	4.056931e+00	0.110000	2.174618e+02	0.630000	2.379411e-01	0.290000	0.130000	0.220000	0.200000	0.210000	8.556013e+00	0.530000	0.240000	1.457371e+00	0.088673	0.008018	0.000984	0.281585	0.061333	0.403871	0.220000	4.180483e+00	0.000000	2.068560e+02	0.660000	2.379411e-01	0.230000
1100000	0.290000	4.351091e+00	0.000000	2.047978e+02	0.650000	2.332295e-01	0.170000	0.180000	0.250000	0.090000	0.360000	8.556013e+00	0.470000	0.300000	1.594618e+00	0.093277	0.008642	0.001105	0.247169	0.036663	0.359458	0.310000	4.097704e+00	0.000000	2.196473e+02	0.660000	2.403324e-01	0.250000	0.310000	0.430000	0.260000	0.290000	8.303144e+00	0.510000	0.300000	1.442870e+00	0.088389	0.007996	0.000980	0.282224	0.061328	0.403578	0.260000	4.222497e+00	0.000000	2.089350e+02	0.660000	2.379411e-01	0.190000
1105000	0.230000	4.307797e+00	0.000000	2.068560e+02	0.710000	2.355735e-01	0.160000	0.090000	0.240000	0.160000	0.250000	8.220527e+00	0.480000	0.250000	1.594618e+00	0.092879	0.008604	0.001100	0.246158	0.036500	0.360024	0.310000	4.138886e+00	0.000000	2.218548e+02	0.660000	2.403324e-01	0.220000	0.160000	0.390000	0.260000	0.270000	8.728855e+00	0.500000	0.340000	1.486812e+00	0.088076	0.007979	0.000975	0.282558	0.061159	0.402602	0.140000	4.180483e+00	0.000000	2.110348e+02	0.610000	2.403324e-01	0.180000
1110000	0.250000	4.264934e+00	0.000000	2.089350e+02	0.660000	2.379411e-01	0.280000	0.120000	0.260000	0.120000	0.220000	8.470879e+00	0.630000	0.230000	1.610644e+00	0.092647	0.008565	0.001095	0.245186	0.036354	0.360804	0.310000	4.180483e+00	0.000000	2.240845e+02	0.570000	2.427478e-01	0.160000	0.160000	0.210000	0.170000	0.240000	8.386592e+00	0.550000	0.140000	1.501755e+00	0.087769	0.007958	0.000971	0.283082	0.061434	0.403289	0.140000	4.138886e+00	0.000000	2.110348e+02	0.570000	2.427478e-01	0.190000
1115000	0.290000	4.307797e+00	0.000000	2.110348e+02	0.650000	2.403324e-01	0.250000	0.060000	0.270000	0.220000	0.290000	8.642002e+00	0.600000	0.230000	1.594618e+00	0.092251	0.008530	0.001090	0.245319	0.036373	0.361214	0.210000	4.138886e+00	0.000000	2.240845e+02	0.640000	2.451874e-01	0.250000	0.160000	0.270000	0.220000	0.250000	8.816582e+00	0.580000	0.250000	1.472018e+00	0.087909	0.007923	0.000967	0.282470	0.061292	0.403500	0.180000	4.097704e+00	0.000000	2.131557e+02	0.570000	2.451874e-01	0.120000
1120000	0.290000	4.307797e+00	0.000000	2.110348e+02	0.650000	2.403324e-01	0.230000	0.120000	0.220000	0.180000	0.210000	8.303144e+00	0.510000	0.190000	1.610644e+00	0.091849	0.008491	0.001085	0.245197	0.036465	0.360832	0.210000	4.138886e+00	0.000000	2.263365e+02	0.640000	2.451874e-01	0.220000	0.090000	0.200000	0.200000	0.270000	8.728855e+00	0.600000	0.240000	1.486812e+00	0.087576	0.007887	0.000962	0.282207	0.061246	0.403480	0.190000	4.056931e+00	0.000000	2.152980e+02	0.570000	2.451874e-01	0.210000
1125000	0.280000	4.351091e+00	0.000000	2.131557e+02	0.600000	2.427478e-01	0.250000	0.090000	0.260000	0.180000	0.320000	8.386592e+00	0.610000	0.340000	1.626832e+00	0.091664	0.008464	0.001080	0.245427	0.036387	0.360036	0.230000	4.097704e+00	0.000000	2.286113e+02	0.520000	2.476516e-01	0.250000	0.180000	0.420000	0.250000	0.280000	8.642002e+00	0.510000	0.220000	1.442870e+00	0.087202	0.007854	0.000958	0.282927	0.061528	0.403846	0.230000	4.016564e+00	0.000000	2.152980e+02	0.690000	2.476516e-01	0.160000
1130000	0.290000	4.394821e+00	0.000000	2.152980e+02	0.690000	2.451874e-01	0.180000	0.110000	0.220000	0.270000	0.300000	8.386592e+00	0.480000	0.230000	1.578751e+00	0.091303	0.008429	0.001075	0.246218	0.036579	0.360311	0.280000	4.138886e+00	0.000000	2.286113e+02	0.660000	2.501406e-01	0.250000	0.220000	0.270000	0.190000	0.330000	8.728855e+00	0.460000	0.250000	1.400227e+00	0.086865	0.007819	0.000954	0.281876	0.061272	0.403764	0.230000	4.016564e+00	0.000000	2.174618e+02	0.650000	2.501406e-01	0.190000
1135000	0.260000	4.438989e+00	0.000000	2.174618e+02	0.610000	2.476516e-01	0.220000	0.120000	0.230000	0.200000	0.250000	7.977573e+00	0.570000	0.220000	1.532092e+00	0.091505	0.008394	0.001071	0.245690	0.036437	0.359922	0.230000	4.097704e+00	0.000000	2.309088e+02	0.660000	2.501406e-01	0.280000	0.150000	0.190000	0.200000	0.250000	8.728855e+00	0.510000	0.300000	1.400227e+00	0.086482	0.007785	0.000949	0.282096	0.061084	0.403140	0.270000	4.056931e+00	0.000000	2.196473e+02	0.650000	2.501406e-01	0.280000
1140000	0.270000	4.483602e+00	0.000000	2.174618e+02	0.610000	2.476516e-01	0.190000	0.140000	0.220000	0.120000	0.270000	8.220527e+00	0.510000	0.300000	1.547490e+00	0.091240	0.008356	0.001066	0.245356	0.036292	0.359876	0.260000	4.138886e+00	0.000000	2.332295e+02	0.600000	2.526545e-01	0.200000	0.140000	0.350000	0.230000	0.190000	8.728855e+00	0.620000	0.310000	1.428513e+00	0.087221	0.007778	0.000945	0.282359	0.060869	0.401806	0.370000	4.097704e+00	0.000000	2.196473e+02	0.630000	2.526545e-01	0.240000
1145000	0.230000	4.438989e+00	0.000000	2.196473e+02	0.650000	2.501406e-01	0.250000	0.070000	0.300000	0.240000	0.350000	8.994689e+00	0.560000	0.210000	1.532092e+00	0.090858	0.008320	0.001062	0.245496	0.036248	0.359284	0.330000	4.180483e+00	0.000000	2.332295e+02	0.680000	2.551937e-01	0.280000	0.190000	0.240000	0.190000	0.240000	8.470879e+00	0.550000	0.270000	1.428513e+00	0.087915	0.007767	0.000941	0.282121	0.060777	0.401402	0.250000	4.056931e+00	0.000000	2.218548e+02	0.600000	2.551937e-01	0.260000
1150000	0.260000	4.483602e+00	0.000000	2.218548e+02	0.560000	2.526545e-01	0.170000	0.150000	0.280000	0.210000	0.350000	8.905190e+00	0.510000	0.280000	1.532092e+00	0.090566	0.008283	0.001057	0.245787	0.036342	0.359321	0.310000	4.222497e+00	0.000000	2.355735e+02	0.520000	2.577585e-01	0.180000	0.150000	0.210000	0.130000	0.250000	8.728855e+00	0.520000	0.220000	1.386294e+00	0.089000	0.007780	0.000937	0.281550	0.060659	0.401425	0.280000	4.097704e+00	0.000000	2.240845e+02	0.600000	2.551937e-01	0.200000
1155000	0.210000	4.438989e+00	0.000000	2.218548e+02	0.560000	2.526545e-01	0.330000	0.150000	0.370000	0.210000	0.220000	8.556013e+00	0.620000	0.340000	1.547490e+00	0.090673	0.008248	0.001052	0.245433	0.036315	0.359766	0.240000	4.180483e+00	0.000000	2.379411e+02	0.520000	2.577585e-01	0.230000	0.230000	0.320000	0.210000	0.270000	8.386592e+00	0.590000	0.240000	1.345323e+00	0.088615	0.007745	0.000933	0.281924	0.060943	0.402069	0.330000	4.138886e+00	0.000000	2.240845e+02	0.550000	2.577585e-01	0.150000
1160000	0.240000	4.394821e+00	0.000000	2.240845e+02	0.600000	2.551937e-01	0.200000	0.120000	0.300000	0.160000	0.290000	8.470879e+00	0.540000	0.310000	1.563043e+00	0.090379	0.008213	0.001048	0.245138	0.036207	0.360167	0.230000	4.138886e+00	0.000000	2.379411e+02	0.470000	2.603490e-01	0.210000	0.200000	0.250000	0.210000	0.270000	8.470879e+00	0.610000	0.250000	1.331937e+00	0.088261	0.007712	0.000929	0.282340	0.060838	0.401168	0.220000	4.097704e+00	0.000000	2.263365e+02	0.620000	2.603490e-01	0.310000
1165000	0.280000	4.438989e+00	0.000000	2.263365e+02	0.680000	2.577585e-01	0.150000	0.100000	0.290000	0.150000	0.290000	9.085087e+00	0.570000	0.180000	1.547490e+00	0.090041	0.008177	0.001043	0.244360	0.036112	0.361282	0.170000	4.097704e+00	0.000000	2.403324e+02	0.610000	2.629655e-01	0.200000	0.170000	0.260000	0.200000	0.160000	8.057749e+00	0.470000	0.290000	1.345323e+00	0.087922	0.007679	0.000925	0.282220	0.060714	0.401146	0.310000	4.138886e+00	0.010000	2.286113e+02	0.620000	2.603490e-01	0.190000
1170000	0.250000	4.394821e+00	0.000000	2.263365e+02	0.670000	2.603490e-01	0.180000	0.120000	0.250000	0.120000	0.230000	8.642002e+00	0.530000	0.350000	1.563043e+00	0.089652	0.008142	0.001039	0.244885	0.036424	0.361541	0.200000	4.056931e+00	0.000000	2.427478e+02	0.610000	2.629655e-01	0.150000	0.120000	0.230000	0.240000	0.280000	8.642002e+00	0.540000	0.260000	1.358844e+00	0.087628	0.007647	0.000921	0.281457	0.060581	0.401731	0.280000	4.180483e+00	0.010000	2.286113e+02	0.550000	2.629655e-01	0.150000
1175000	0.290000	4.438989e+00	0.040000	2.286113e+02	0.670000	2.603490e-01	0.140000	0.110000	0.190000	0.060000	0.270000	8.728855e+00	0.580000	0.230000	1.563043e+00	0.089295	0.008108	0.001034	0.245136	0.036450	0.361598	0.150000	4.016564e+00	0.000000	2.451874e+02	0.580000	2.656084e-01	0.220000	0.110000	0.370000	0.120000	0.260000	8.728855e+00	0.510000	0.310000	1.386294e+00	0.087336	0.007617	0.000917	0.281644	0.060618	0.401898	0.320000	4.222497e+00	0.260000	2.263365e+02	0.660000	2.656084e-01	0.150000
1180000	0.210000	4.394821e+00	0.000000	2.309088e+02	0.520000	2.629655e-01	0.250000	0.200000	0.290000	0.170000	0.330000	8.994689e+00	0.640000	0.220000	1.516848e+00	0.088952	0.008073	0.001030	0.245251	0.036544	0.361710	0.280000	4.056931e+00	0.000000	2.451874e+02	0.640000	2.682778e-01	0.230000	0.120000	0.240000	0.100000	0.210000	8.816582e+00	0.620000	0.290000	1.428513e+00	0.087009	0.007597	0.000914	0.281811	0.060428	0.401055	0.280000	4.264934e+00	0.260000	2.263365e+02	0.660000	2.656084e-01	0.220000
1185000	0.080000	4.351091e+00	0.000000	2.309088e+02	0.490000	2.656084e-01	0.200000	0.130000	0.250000	0.200000	0.290000	8.556013e+00	0.480000	0.180000	1.472018e+00	0.088586	0.008038	0.001025	0.244744	0.036495	0.361963	0.210000	4.016564e+00	0.000000	2.476516e+02	0.640000	2.682778e-01	0.280000	0.210000	0.430000	0.180000	0.240000	8.556013e+00	0.490000	0.310000	1.442870e+00	0.086639	0.007565	0.000910	0.280974	0.060251	0.401237	0.300000	4.307797e+00	0.000000	2.286113e+02	0.550000	2.682778e-01	0.170000
1190000	0.160000	4.307797e+00	0.000000	2.332295e+02	0.490000	2.656084e-01	0.130000	0.150000	0.220000	0.200000	0.300000	8.556013e+00	0.510000	0.190000	1.428513e+00	0.088215	0.008003	0.001021	0.245265	0.036554	0.361840	0.350000	4.056931e+00	0.000000	2.501406e+02	0.650000	2.709740e-01	0.170000	0.210000	0.190000	0.130000	0.340000	8.994689e+00	0.530000	0.240000	1.428513e+00	0.086275	0.007531	0.000906	0.281653	0.060084	0.400685	0.300000	4.307797e+00	0.000000	2.309088e+02	0.530000	2.709740e-01	0.230000
1195000	0.180000	4.264934e+00	0.000000	2.355735e+02	0.460000	2.682778e-01	0.180000	0.200000	0.340000	0.180000	0.290000	8.816582e+00	0.580000	0.170000	1.400227e+00	0.087838	0.007971	0.001017	0.244858	0.036416	0.361935	0.350000	4.056931e+00	0.000000	2.501406e+02	0.580000	2.736974e-01	0.250000	0.210000	0.330000	0.170000	0.230000	8.905190e+00	0.530000	0.190000	1.386294e+00	0.085905	0.007501	0.000902	0.281968	0.060052	0.400450	0.280000	4.351091e+00	0.110000	2.332295e+02	0.570000	2.736974e-01	0.210000
1200000	0.140000	4.222497e+00	0.000000	2.379411e+02	0.450000	2.709740e-01	0.180000	0.150000	0.260000	0.210000	0.260000	8.386592e+00	0.550000	0.240000	1.414299e+00	0.087479	0.007937	0.001012	0.243913	0.036273	0.362811	0.250000	4.016564e+00	0.000000	2.526545e+02	0.580000	2.736974e-01	0.160000	0.150000	0.270000	0.120000	0.250000	8.994689e+00	0.580000	0.180000	1.400227e+00	0.085534	0.007470	0.000898	0.281580	0.059974	0.400360	0.280000	4.394821e+00	0.110000	2.332295e+02	0.570000	2.736974e-01	0.200000
1205000	0.120000	4.180483e+00	0.000000	2.379411e+02	0.450000	2.709740e-01	0.200000	0.140000	0.270000	0.090000	0.200000	8.057749e+00	0.570000	0.310000	1.400227e+00	0.087145	0.007904	0.001008	0.243419	0.036154	0.362611	0.320000	4.056931e+00	0.220000	2.551937e+02	0.670000	2.764481e-01	0.180000	0.260000	0.350000	0.140000	0.210000	8.470879e+00	0.460000	0.350000	1.442870e+00	0.085175	0.007440	0.000894	0.281368	0.059780	0.399550	0.150000	4.351091e+00	0.380000	2.309088e+02	0.520000	2.764481e-01	0.280000
1210000	0.170000	4.138886e+00	0.000000	2.403324e+02	0.590000	2.736974e-01	0.220000	0.140000	0.220000	0.090000	0.250000	8.386592e+00	0.560000	0.180000	1.386294e+00	0.086763	0.007870	0.001004	0.243710	0.036040	0.361812	0.400000	4.097704e+00	0.220000	2.551937e+02	0.540000	2.792264e-01	0.210000	0.140000	0.250000	0.180000	0.340000	8.556013e+00	0.420000	0.260000	1.472018e+00	0.084819	0.007410	0.000891	0.280884	0.059579	0.399605	0.310000	4.394821e+00	0.090000	2.332295e+02	0.570000	2.792264e-01	0.310000
1215000	0.170000	4.138886e+00	0.000000	2.427478e+02	0.500000	2.764481e-01	0.140000	0.180000	0.190000	0.160000	0.250000	8.470879e+00	0.550000	0.230000	1.372501e+00	0.086404	0.007839	0.001000	0.243416	0.036008	0.361809	0.240000	4.056931e+00	0.500000	2.526545e+02	0.540000	2.792264e-01	0.210000	0.110000	0.270000	0.160000	0.240000	8.816582e+00	0.700000	0.310000	1.472018e+00	0.084471	0.007378	0.000887	0.280812	0.059420	0.399214	0.270000	4.438989e+00	0.300000	2.309088e+02	0.570000	2.792264e-01	0.220000
1220000	0.110000	4.097704e+00	0.000000	2.427478e+02	0.500000	2.764481e-01	0.150000	0.130000	0.220000	0.170000	0.210000	8.556013e+00	0.660000	0.250000	1.358844e+00	0.086051	0.007806	0.000996	0.243860	0.036116	0.361831	0.220000	4.016564e+00	0.220000	2.551937e+02	0.580000	2.820327e-01	0.270000	0.120000	0.290000	0.180000	0.230000	8.220527e+00	0.440000	0.260000	1.472018e+00	0.084126	0.007346	0.000883	0.281011	0.059571	0.399746	0.270000	4.483602e+00	0.300000	2.309088e+02	0.720000	2.820327e-01	0.280000
1225000	0.180000	4.056931e+00	0.000000	2.451874e+02	0.570000	2.792264e-01	0.200000	0.230000	0.250000	0.140000	0.270000	8.642002e+00	0.520000	0.250000	1.318684e+00	0.085741	0.007774	0.000992	0.242978	0.035970	0.361884	0.250000	3.976598e+00	0.220000	2.551937e+02	0.550000	2.848672e-01	0.190000	0.110000	0.280000	0.190000	0.340000	8.138731e+00	0.640000	0.330000	1.457371e+00	0.083786	0.007316	0.000880	0.280546	0.059445	0.399956	0.240000	4.438989e+00	0.140000	2.332295e+02	0.540000	2.848672e-01	0.270000
1230000	0.200000	4.016564e+00	0.000000	2.476516e+02	0.500000	2.820327e-01	0.170000	0.120000	0.310000	0.230000	0.260000	8.642002e+00	0.580000	0.300000	1.305563e+00	0.085401	0.007742	0.000988	0.242538	0.035918	0.362156	0.340000	4.016564e+00	0.000000	2.577585e+02	0.500000	2.877301e-01	0.230000	0.120000	0.270000	0.160000	0.320000	8.556013e+00	0.620000	0.290000	1.472018e+00	0.084158	0.007292	0.000876	0.279617	0.059249	0.400163	0.260000	4.483602e+00	0.160000	2.355735e+02	0.560000	2.877301e-01	0.160000
1235000	0.140000	3.937030e+00	0.000000	2.501406e+02	0.500000	2.820327e-01	0.210000	0.130000	0.260000	0.290000	0.280000	8.386592e+00	0.580000	0.210000	1.292572e+00	0.085061	0.007710	0.000984	0.242508	0.035782	0.360858	0.270000	4.056931e+00	0.000000	2.603490e+02	0.500000	2.877301e-01	0.170000	0.130000	0.280000	0.250000	0.280000	8.816582e+00	0.540000	0.320000	1.457371e+00	0.084866	0.007289	0.000872	0.278707	0.059047	0.400467	0.220000	4.438989e+00	0.160000	2.355735e+02	0.560000	2.877301e-01	0.190000
1240000	0.190000	3.897856e+00	0.000000	2.501406e+02	0.520000	2.848672e-01	0.150000	0.140000	0.220000	0.150000	0.280000	8.470879e+00	0.590000	0.210000	1.279711e+00	0.084718	0.007679	0.000980	0.242625	0.035689	0.359999	0.270000	4.097704e+00	0.000000	2.629655e+02	0.650000	2.906219e-01	0.250000	0.160000	0.340000	0.230000	0.230000	8.994689e+00	0.510000	0.310000	1.501755e+00	0.085399	0.007327	0.000881	0.279086	0.059382	0.400989	0.200000	4.394821e+00	0.000000	2.379411e+02	0.540000	2.906219e-01	0.270000
1245000	0.190000	3.897856e+00	0.000000	2.526545e+02	0.460000	2.877301e-01	0.240000	0.140000	0.330000	0.180000	0.290000	7.898195e+00	0.650000	0.220000	1.241890e+00	0.084388	0.007648	0.000976	0.242921	0.035960	0.360606	0.250000	4.056931e+00	0.000000	2.629655e+02	0.550000	2.935427e-01	0.240000	0.160000	0.290000	0.170000	0.280000	9.268618e+00	0.570000	0.310000	1.532092e+00	0.085597	0.007327	0.000880	0.279028	0.059174	0.400467	0.360000	4.438989e+00	0.080000	2.403324e+02	0.540000	2.906219e-01	0.330000
1250000	0.120000	3.859072e+00	0.330000	2.501406e+02	0.460000	2.877301e-01	0.190000	0.090000	0.220000	0.130000	0.230000	8.220527e+00	0.560000	0.210000	1.217299e+00	0.084059	0.007617	0.000972	0.243904	0.036577	0.361258	0.360000	4.097704e+00	0.000000	2.656084e+02	0.630000	2.964928e-01	0.160000	0.100000	0.260000	0.230000	0.160000	8.994689e+00	0.480000	0.270000	1.578751e+00	0.086274	0.007347	0.000879	0.279199	0.059104	0.400617	0.200000	4.394821e+00	0.080000	2.403324e+02	0.650000	2.935427e-01	0.210000
1255000	0.180000	3.820674e+00	0.180000	2.526545e+02	0.390000	2.906219e-01	0.180000	0.120000	0.290000	0.160000	0.290000	8.642002e+00	0.430000	0.260000	1.229533e+00	0.083721	0.007587	0.000968	0.243803	0.036659	0.361437	0.270000	4.138886e+00	0.000000	2.682778e+02	0.630000	2.964928e-01	0.270000	0.170000	0.240000	0.200000	0.210000	9.085087e+00	0.560000	0.230000	1.532092e+00	0.086353	0.007376	0.000876	0.279992	0.059402	0.400961	0.170000	4.351091e+00	0.000000	2.427478e+02	0.570000	2.964928e-01	0.210000
1260000	0.240000	3.782657e+00	0.180000	2.526545e+02	0.390000	2.906219e-01	0.310000	0.180000	0.260000	0.180000	0.230000	8.728855e+00	0.530000	0.290000	1.266978e+00	0.083388	0.007557	0.000965	0.243093	0.036516	0.361863	0.170000	4.097704e+00	0.000000	2.682778e+02	0.570000	2.994726e-01	0.130000	0.180000	0.230000	0.240000	0.200000	8.816582e+00	0.470000	0.240000	1.486812e+00	0.086150	0.007346	0.000872	0.279884	0.059392	0.401012	0.180000	4.307797e+00	0.000000	2.451874e+02	0.400000	2.994726e-01	0.180000
1265000	0.290000	3.820674e+00	0.460000	2.501406e+02	0.450000	2.935427e-01	0.250000	0.110000	0.390000	0.190000	0.250000	8.642002e+00	0.720000	0.290000	1.279711e+00	0.083061	0.007529	0.000961	0.243458	0.036861	0.362576	0.260000	4.138886e+00	0.000000	2.709740e+02	0.550000	3.024824e-01	0.260000	0.110000	0.370000	0.180000	0.200000	8.816582e+00	0.490000	0.220000	1.501755e+00	0.085844	0.007317	0.000869	0.280109	0.059171	0.399694	0.140000	4.264934e+00	0.000000	2.451874e+02	0.400000	2.994726e-01	0.120000
1270000	0.270000	3.859072e+00	0.230000	2.526545e+02	0.460000	2.964928e-01	0.220000	0.160000	0.240000	0.160000	0.230000	9.085087e+00	0.520000	0.350000	1.305563e+00	0.082733	0.007499	0.000957	0.242824	0.036761	0.363104	0.270000	4.180483e+00	0.140000	2.736974e+02	0.550000	3.024824e-01	0.220000	0.110000	0.250000	0.190000	0.240000	8.994689e+00	0.510000	0.240000	1.472018e+00	0.085510	0.007287	0.000865	0.279313	0.058944	0.399230	0.130000	4.222497e+00	0.000000	2.476516e+02	0.390000	3.024824e-01	0.340000
1275000	0.280000	3.897856e+00	0.570000	2.501406e+02	0.560000	2.994726e-01	0.260000	0.150000	0.320000	0.150000	0.240000	8.816582e+00	0.670000	0.230000	1.292572e+00	0.082405	0.007468	0.000954	0.243179	0.037013	0.363634	0.290000	4.222497e+00	0.030000	2.764481e+02	0.520000	3.055224e-01	0.260000	0.170000	0.370000	0.210000	0.330000	8.556013e+00	0.530000	0.300000	1.486812e+00	0.085220	0.007257	0.000862	0.278527	0.058779	0.399417	0.310000	4.264934e+00	0.000000	2.501406e+02	0.580000	3.055224e-01	0.280000
1280000	0.320000	3.937030e+00	0.570000	2.501406e+02	0.560000	2.994726e-01	0.220000	0.140000	0.300000	0.150000	0.320000	8.057749e+00	0.460000	0.400000	1.331937e+00	0.082090	0.007439	0.000950	0.242453	0.036880	0.364199	0.280000	4.264934e+00	0.200000	2.792264e+02	0.450000	3.085929e-01	0.220000	0.080000	0.280000	0.130000	0.220000	8.816582e+00	0.470000	0.270000	1.472018e+00	0.084898	0.007229	0.000859	0.277532	0.058561	0.399931	0.180000	4.222497e+00	0.000000	2.501406e+02	0.620000	3.085929e-01	0.190000
1285000	0.330000	3.976598e+00	0.070000	2.526545e+02	0.580000	3.024824e-01	0.160000	0.130000	0.330000	0.230000	0.230000	8.303144e+00	0.480000	0.390000	1.318684e+00	0.081784	0.007410	0.000946	0.242789	0.036954	0.364205	0.320000	4.307797e+00	0.200000	2.792264e+02	0.560000	3.116943e-01	0.180000	0.250000	0.390000	0.210000	0.250000	8.728855e+00	0.470000	0.310000	1.472018e+00	0.084849	0.007201	0.000855	0.276627	0.058373	0.400639	0.250000	4.180483e+00	0.140000	2.526545e+02	0.620000	3.085929e-01	0.220000
1290000	0.240000	3.937030e+00	0.060000	2.551937e+02	0.510000	3.055224e-01	0.240000	0.110000	0.230000	0.140000	0.290000	8.470879e+00	0.570000	0.240000	1.318684e+00	0.081469	0.007380	0.000942	0.242843	0.037089	0.364673	0.280000	4.351091e+00	0.000000	2.820327e+02	0.490000	3.148269e-01	0.260000	0.160000	0.290000	0.170000	0.200000	8.470879e+00	0.520000	0.220000	1.428513e+00	0.084529	0.007175	0.000852	0.275878	0.058155	0.399928	0.190000	4.138886e+00	0.000000	2.551937e+02	0.500000	3.116943e-01	0.190000
1295000	0.250000	3.897856e+00	0.060000	2.551937e+02	0.510000	3.055224e-01	0.180000	0.140000	0.350000	0.160000	0.250000	8.642002e+00	0.540000	0.220000	1.331937e+00	0.081174	0.007351	0.000939	0.244171	0.037922	0.365335	0.240000	4.307797e+00	0.080000	2.848672e+02	0.490000	3.148269e-01	0.200000	0.190000	0.260000	0.170000	0.270000	8.642002e+00	0.470000	0.270000	1.472018e+00	0.084206	0.007148	0.000849	0.275213	0.057947	0.399702	0.230000	4.097704e+00	0.000000	2.551937e+02	0.550000	3.148269e-01	0.250000
1300000	0.250000	3.859072e+00	0.030000	2.577585e+02	0.520000	3.085929e-01	0.250000	0.160000	0.280000	0.270000	0.330000	8.386592e+00	0.580000	0.330000	1.372501e+00	0.080862	0.007322	0.000935	0.244593	0.037990	0.365117	0.320000	4.351091e+00	0.110000	2.877301e+02	0.650000	3.179910e-01	0.260000	0.150000	0.380000	0.170000	0.220000	9.085087e+00	0.500000	0.160000	1.486812e+00	0.084722	0.007120	0.000845	0.274154	0.057732	0.399306	0.230000	4.097704e+00	0.210000	2.577585e+02	0.580000	3.179910e-01	0.300000
1305000	0.240000	3.820674e+00	0.030000	2.577585e+02	0.490000	3.116943e-01	0.150000	0.070000	0.250000	0.090000	0.260000	9.176393e+00	0.510000	0.320000	1.358844e+00	0.080551	0.007294	0.000931	0.244668	0.037967	0.364900	0.260000	4.394821e+00	0.110000	2.877301e+02	0.550000	3.211868e-01	0.190000	0.240000	0.250000	0.160000	0.180000	8.994689e+00	0.600000	0.270000	1.472018e+00	0.085904	0.007092	0.000842	0.273107	0.057510	0.399216	0.270000	4.138886e+00	0.000000	2.603490e+02	0.580000	3.179910e-01	0.190000
1310000	0.320000	3.859072e+00	0.190000	2.603490e+02	0.490000	3.116943e-01	0.220000	0.200000	0.280000	0.130000	0.240000	8.556013e+00	0.460000	0.280000	1.372501e+00	0.080234	0.007266	0.000928	0.244342	0.037831	0.364867	0.290000	4.438989e+00	0.000000	2.906219e+02	0.550000	3.211868e-01	0.190000	0.130000	0.260000	0.200000	0.270000	8.386592e+00	0.490000	0.280000	1.486812e+00	0.085726	0.007066	0.000839	0.272095	0.057296	0.399679	0.210000	4.097704e+00	0.000000	2.603490e+02	0.570000	3.211868e-01	0.190000
1315000	0.340000	3.897856e+00	0.000000	2.629655e+02	0.640000	3.148269e-01	0.160000	0.110000	0.220000	0.110000	0.150000	8.728855e+00	0.440000	0.300000	1.358844e+00	0.079937	0.007238	0.000925	0.244977	0.038259	0.365133	0.220000	4.394821e+00	0.160000	2.935427e+02	0.500000	3.244148e-01	0.210000	0.160000	0.230000	0.070000	0.320000	8.303144e+00	0.600000	0.200000	1.501755e+00	0.085497	0.007040	0.000836	0.271214	0.057075	0.399171	0.220000	4.056931e+00	0.000000	2.629655e+02	0.430000	3.244148e-01	0.190000
1320000	0.270000	3.937030e+00	0.000000	2.629655e+02	0.440000	3.179910e-01	0.240000	0.080000	0.310000	0.190000	0.250000	8.303144e+00	0.560000	0.290000	1.400227e+00	0.079641	0.007210	0.000921	0.245378	0.038364	0.365214	0.220000	4.394821e+00	0.160000	2.935427e+02	0.480000	3.276752e-01	0.240000	0.180000	0.310000	0.150000	0.280000	8.138731e+00	0.570000	0.280000	1.516848e+00	0.085181	0.007013	0.000833	0.270362	0.056888	0.399233	0.170000	4.016564e+00	0.000000	2.656084e+02	0.360000	3.276752e-01	0.190000
1325000	0.260000	3.976598e+00	0.000000	2.656084e+02	0.440000	3.179910e-01	0.170000	0.260000	0.340000	0.180000	0.330000	8.556013e+00	0.430000	0.410000	1.442870e+00	0.079373	0.007184	0.000917	0.244722	0.038229	0.364800	0.200000	4.351091e+00	0.230000	2.964928e+02	0.480000	3.276752e-01	0.180000	0.150000	0.300000	0.140000	0.250000	7.898195e+00	0.540000	0.310000	1.547490e+00	0.084864	0.006987	0.000830	0.270024	0.056799	0.399390	0.170000	3.976598e+00	0.000000	2.656084e+02	0.360000	3.276752e-01	0.220000
1330000	0.380000	4.016564e+00	0.140000	2.682778e+02	0.520000	3.211868e-01	0.230000	0.190000	0.310000	0.260000	0.280000	8.994689e+00	0.490000	0.200000	1.400227e+00	0.079086	0.007157	0.000914	0.244428	0.038383	0.365170	0.170000	4.307797e+00	0.600000	2.935427e+02	0.520000	3.309684e-01	0.310000	0.190000	0.260000	0.140000	0.320000	8.303144e+00	0.450000	0.290000	1.594618e+00	0.084553	0.006960	0.000827	0.269902	0.056760	0.399238	0.080000	3.937030e+00	0.000000	2.682778e+02	0.480000	3.309684e-01	0.140000
1335000	0.290000	4.056931e+00	0.260000	2.656084e+02	0.480000	3.244148e-01	0.220000	0.200000	0.260000	0.180000	0.240000	8.728855e+00	0.600000	0.320000	1.386294e+00	0.078863	0.007130	0.000911	0.244850	0.038344	0.364687	0.220000	4.264934e+00	0.180000	2.964928e+02	0.590000	3.342947e-01	0.180000	0.080000	0.320000	0.110000	0.240000	7.898195e+00	0.570000	0.170000	1.610644e+00	0.084235	0.006935	0.000823	0.269443	0.056565	0.398974	0.240000	3.897856e+00	0.110000	2.709740e+02	0.590000	3.342947e-01	0.170000
1340000	0.260000	4.097704e+00	0.260000	2.656084e+02	0.480000	3.244148e-01	0.240000	0.130000	0.390000	0.190000	0.210000	8.994689e+00	0.580000	0.220000	1.372501e+00	0.078588	0.007102	0.000907	0.244801	0.038224	0.364198	0.230000	4.222497e+00	0.180000	2.964928e+02	0.470000	3.376544e-01	0.210000	0.140000	0.250000	0.180000	0.340000	8.470879e+00	0.490000	0.230000	1.563043e+00	0.083933	0.006909	0.000820	0.269792	0.056375	0.398030	0.250000	3.859072e+00	0.000000	2.736974e+02	0.440000	3.376544e-01	0.220000
1345000	0.260000	4.097704e+00	0.030000	2.682778e+02	0.520000	3.276752e-01	0.190000	0.160000	0.230000	0.180000	0.230000	8.905190e+00	0.520000	0.330000	1.386294e+00	0.078306	0.007076	0.000904	0.244629	0.038125	0.364048	0.230000	4.180483e+00	0.030000	2.994726e+02	0.470000	3.376544e-01	0.230000	0.160000	0.330000	0.120000	0.180000	8.303144e+00	0.540000	0.220000	1.516848e+00	0.083628	0.006883	0.000817	0.269951	0.056218	0.397329	0.400000	3.897856e+00	0.000000	2.736974e+02	0.440000	3.376544e-01	0.170000
1350000	0.370000	4.138886e+00	0.000000	2.709740e+02	0.460000	3.309684e-01	0.170000	0.170000	0.320000	0.190000	0.220000	8.642002e+00	0.490000	0.310000	1.414299e+00	0.078030	0.007049	0.000901	0.245139	0.038179	0.363666	0.270000	4.222497e+00	0.000000	3.024824e+02	0.450000	3.410479e-01	0.180000	0.210000	0.200000	0.200000	0.250000	8.470879e+00	0.640000	0.310000	1.532092e+00	0.083339	0.006858	0.000814	0.270427	0.056084	0.396942	0.270000	3.937030e+00	0.000000	2.764481e+02	0.600000	3.410479e-01	0.190000
1355000	0.240000	4.097704e+00	0.000000	2.736974e+02	0.490000	3.342947e-01	0.210000	0.100000	0.280000	0.160000	0.260000	8.642002e+00	0.570000	0.340000	1.400227e+00	0.077737	0.007021	0.000897	0.245439	0.038075	0.363131	0.260000	4.264934e+00	0.000000	3.024824e+02	0.440000	3.444755e-01	0.220000	0.240000	0.330000	0.210000	0.130000	8.642002e+00	0.590000	0.290000	1.547490e+00	0.083054	0.006832	0.000811	0.270218	0.055904	0.396586	0.310000	3.976598e+00	0.070000	2.792264e+02	0.570000	3.444755e-01	0.220000
1360000	0.210000	4.056931e+00	0.000000	2.736974e+02	0.490000	3.342947e-01	0.200000	0.150000	0.180000	0.120000	0.220000	9.176393e+00	0.520000	0.160000	1.386294e+00	0.077888	0.007002	0.000894	0.245621	0.037998	0.362917	0.210000	4.222497e+00	0.070000	3.055224e+02	0.520000	3.479375e-01	0.220000	0.110000	0.190000	0.210000	0.310000	8.728855e+00	0.580000	0.260000	1.594618e+00	0.082759	0.006807	0.000808	0.269396	0.055709	0.396328	0.210000	3.937030e+00	0.070000	2.792264e+02	0.570000	3.444755e-01	0.280000
1365000	0.270000	4.097704e+00	0.000000	2.764481e+02	0.630000	3.376544e-01	0.230000	0.120000	0.190000	0.200000	0.210000	9.176393e+00	0.580000	0.320000	1.400227e+00	0.078277	0.007036	0.000910	0.245637	0.038113	0.363643	0.320000	4.264934e+00	0.250000	3.085929e+02	0.520000	3.479375e-01	0.240000	0.120000	0.290000	0.160000	0.250000	8.303144e+00	0.560000	0.330000	1.578751e+00	0.082454	0.006782	0.000805	0.269812	0.055726	0.396036	0.330000	3.976598e+00	0.080000	2.820327e+02	0.530000	3.479375e-01	0.240000
1370000	0.320000	4.138886e+00	0.000000	2.792264e+02	0.490000	3.410479e-01	0.220000	0.160000	0.340000	0.160000	0.290000	8.905190e+00	0.560000	0.340000	1.442870e+00	0.078067	0.007015	0.000907	0.246105	0.038311	0.364065	0.280000	4.307797e+00	0.250000	3.085929e+02	0.500000	3.514344e-01	0.190000	0.160000	0.230000	0.170000	0.220000	8.905190e+00	0.540000	0.270000	1.626832e+00	0.082210	0.006758	0.000803	0.269070	0.055523	0.395479	0.340000	4.016564e+00	0.000000	2.848672e+02	0.430000	3.514344e-01	0.200000
1375000	0.230000	4.097704e+00	0.000000	2.792264e+02	0.490000	3.410479e-01	0.180000	0.150000	0.340000	0.230000	0.190000	8.642002e+00	0.590000	0.190000	1.457371e+00	0.078521	0.007002	0.000904	0.245901	0.038338	0.364130	0.330000	4.351091e+00	0.390000	3.055224e+02	0.470000	3.549664e-01	0.250000	0.180000	0.310000	0.190000	0.270000	8.816582e+00	0.540000	0.200000	1.610644e+00	0.082073	0.006733	0.000800	0.268205	0.055346	0.396017	0.320000	4.056931e+00	0.000000	2.848672e+02	0.570000	3.549664e-01	0.140000
1380000	0.230000	4.056931e+00	0.000000	2.820327e+02	0.440000	3.444755e-01	0.200000	0.120000	0.280000	0.170000	0.210000	8.994689e+00	0.490000	0.280000	1.486812e+00	0.078483	0.006989	0.000903	0.246392	0.038732	0.364510	0.280000	4.394821e+00	0.240000	3.085929e+02	0.470000	3.549664e-01	0.220000	0.170000	0.380000	0.170000	0.260000	8.642002e+00	0.540000	0.240000	1.594618e+00	0.081985	0.006710	0.000797	0.267363	0.055167	0.395679	0.300000	4.097704e+00	0.000000	2.877301e+02	0.570000	3.549664e-01	0.230000
1385000	0.200000	4.016564e+00	0.000000	2.848672e+02	0.530000	3.479375e-01	0.220000	0.130000	0.240000	0.210000	0.340000	9.085087e+00	0.420000	0.200000	1.442870e+00	0.078231	0.006964	0.000899	0.246947	0.038913	0.364438	0.260000	4.438989e+00	0.190000	3.116943e+02	0.400000	3.585338e-01	0.150000	0.200000	0.230000	0.140000	0.230000	8.556013e+00	0.470000	0.270000	1.610644e+00	0.081708	0.006684	0.000794	0.266449	0.054975	0.395732	0.230000	4.056931e+00	0.000000	2.906219e+02	0.540000	3.585338e-01	0.170000
1390000	0.260000	4.056931e+00	0.000000	2.848672e+02	0.510000	3.514344e-01	0.260000	0.080000	0.350000	0.210000	0.200000	8.642002e+00	0.570000	0.230000	1.400227e+00	0.078997	0.006955	0.000896	0.246569	0.038800	0.364525	0.260000	4.438989e+00	0.220000	3.148269e+02	0.510000	3.621371e-01	0.190000	0.110000	0.230000	0.100000	0.220000	8.728855e+00	0.500000	0.250000	1.594618e+00	0.081411	0.006660	0.000791	0.266159	0.054861	0.395619	0.260000	4.097704e+00	0.000000	2.906219e+02	0.490000	3.621371e-01	0.140000
1395000	0.210000	4.016564e+00	0.000000	2.877301e+02	0.510000	3.514344e-01	0.220000	0.120000	0.360000	0.180000	0.260000	8.905190e+00	0.550000	0.220000	1.386294e+00	0.079955	0.006939	0.000893	0.245826	0.038674	0.364852	0.290000	4.438989e+00	0.220000	3.148269e+02	0.510000	3.621371e-01	0.280000	0.230000	0.270000	0.250000	0.190000	8.470879e+00	0.560000	0.290000	1.626832e+00	0.081136	0.006637	0.000788	0.266152	0.054990	0.396056	0.250000	4.056931e+00	0.000000	2.935427e+02	0.490000	3.621371e-01	0.210000
1400000	0.250000	3.976598e+00	0.000000	2.906219e+02	0.420000	3.549664e-01	0.150000	0.150000	0.250000	0.260000	0.220000	8.816582e+00	0.600000	0.240000	1.400227e+00	0.079700	0.006914	0.000890	0.246081	0.038907	0.365358	0.290000	4.438989e+00	0.120000	3.179910e+02	0.530000	3.657767e-01	0.290000	0.180000	0.340000	0.170000	0.230000	8.057749e+00	0.610000	0.340000	1.643181e+00	0.080863	0.006615	0.000785	0.266481	0.055383	0.396723	0.140000	4.016564e+00	0.000000	2.964928e+02	0.410000	3.657767e-01	0.200000
1405000	0.170000	3.937030e+00	0.000000	2.935427e+02	0.630000	3.585338e-01	0.180000	0.190000	0.380000	0.190000	0.220000	9.085087e+00	0.500000	0.260000	1.414299e+00	0.080103	0.006911	0.000886	0.245632	0.038847	0.365642	0.290000	4.483602e+00	0.000000	3.211868e+02	0.500000	3.694528e-01	0.200000	0.160000	0.260000	0.170000	0.270000	8.556013e+00	0.570000	0.250000	1.626832e+00	0.081142	0.006713	0.000787	0.267020	0.055661	0.397111	0.330000	4.056931e+00	0.000000	2.964928e+02	0.540000	3.694528e-01	0.220000
1410000	0.280000	3.976598e+00	0.000000	2.935427e+02	0.530000	3.621371e-01	0.190000	0.190000	0.210000	0.180000	0.290000	9.176393e+00	0.620000	0.230000	1.414299e+00	0.081052	0.006993	0.000883	0.245582	0.038814	0.365605	0.340000	4.528663e+00	0.000000	3.211868e+02	0.510000	3.731659e-01	0.200000	0.110000	0.210000	0.140000	0.240000	8.470879e+00	0.540000	0.170000	1.594618e+00	0.081026	0.006712	0.000784	0.267332	0.055546	0.396410	0.230000	4.016564e+00	0.000000	2.994726e+02	0.540000	3.694528e-01	0.160000
1415000	0.240000	3.937030e+00	0.000000	2.964928e+02	0.530000	3.621371e-01	0.240000	0.160000	0.290000	0.220000	0.150000	9.268618e+00	0.550000	0.340000	1.428513e+00	0.081788	0.007149	0.000880	0.245372	0.038709	0.365227	0.260000	4.574177e+00	0.000000	3.244148e+02	0.510000	3.731659e-01	0.130000	0.080000	0.300000	0.120000	0.300000	8.556013e+00	0.570000	0.210000	1.610644e+00	0.080840	0.006697	0.000781	0.267606	0.055520	0.396124	0.340000	4.056931e+00	0.000000	3.024824e+02	0.470000	3.731659e-01	0.150000
1420000	0.330000	3.976598e+00	0.000000	2.994726e+02	0.510000	3.657767e-01	0.170000	0.140000	0.210000	0.160000	0.220000	8.642002e+00	0.470000	0.270000	1.414299e+00	0.082222	0.007216	0.000879	0.245374	0.038684	0.365192	0.250000	4.528663e+00	0.000000	3.276752e+02	0.510000	3.769162e-01	0.110000	0.100000	0.170000	0.110000	0.230000	8.220527e+00	0.610000	0.290000	1.594618e+00	0.080550	0.006673	0.000779	0.268014	0.055404	0.395756	0.220000	4.016564e+00	0.000000	3.055224e+02	0.450000	3.769162e-01	0.260000
1425000	0.320000	4.016564e+00	0.000000	2.994726e+02	0.480000	3.694528e-01	0.250000	0.170000	0.280000	0.200000	0.260000	8.728855e+00	0.490000	0.310000	1.457371e+00	0.082968	0.007306	0.000882	0.245318	0.038570	0.364625	0.300000	4.574177e+00	0.280000	3.244148e+02	0.480000	3.807043e-01	0.210000	0.130000	0.270000	0.210000	0.290000	8.303144e+00	0.610000	0.280000	1.626832e+00	0.080261	0.006649	0.000776	0.267731	0.055308	0.396033	0.270000	4.056931e+00	0.000000	3.055224e+02	0.450000	3.769162e-01	0.180000
1430000	0.340000	4.056931e+00	0.000000	3.024824e+02	0.480000	3.694528e-01	0.230000	0.130000	0.280000	0.190000	0.230000	8.816582e+00	0.500000	0.350000	1.472018e+00	0.083004	0.007297	0.000886	0.245558	0.038656	0.364943	0.300000	4.620148e+00	0.280000	3.244148e+02	0.480000	3.807043e-01	0.170000	0.120000	0.300000	0.150000	0.230000	8.386592e+00	0.650000	0.170000	1.610644e+00	0.079989	0.006626	0.000773	0.267850	0.055473	0.396796	0.260000	4.097704e+00	0.000000	3.085929e+02	0.510000	3.807043e-01	0.100000
1435000	0.260000	4.097704e+00	0.000000	3.055224e+02	0.470000	3.731659e-01	0.140000	0.220000	0.210000	0.270000	0.210000	8.303144e+00	0.590000	0.270000	1.516848e+00	0.082708	0.007272	0.000883	0.246108	0.039025	0.365413	0.350000	4.666581e+00	0.390000	3.211868e+02	0.440000	3.845305e-01	0.170000	0.200000	0.260000	0.160000	0.230000	8.816582e+00	0.630000	0.270000	1.626832e+00	0.079713	0.006603	0.000770	0.267797	0.055321	0.396370	0.230000	4.056931e+00	0.000000	3.116943e+02	0.540000	3.845305e-01	0.230000
1440000	0.240000	4.056931e+00	0.000000	3.055224e+02	0.390000	3.769162e-01	0.230000	0.200000	0.340000	0.210000	0.320000	8.556013e+00	0.560000	0.190000	1.501755e+00	0.082427	0.007247	0.000880	0.246377	0.038915	0.364887	0.220000	4.620148e+00	0.050000	3.244148e+02	0.520000	3.883951e-01	0.250000	0.140000	0.250000	0.140000	0.290000	8.057749e+00	0.490000	0.160000	1.610644e+00	0.079452	0.006580	0.000768	0.268069	0.055379	0.396623	0.310000	4.097704e+00	0.000000	3.116943e+02	0.540000	3.845305e-01	0.300000
1445000	0.190000	4.016564e+00	0.000000	3.085929e+02	0.440000	3.807043e-01	0.210000	0.160000	0.330000	0.160000	0.200000	8.386592e+00	0.600000	0.150000	1.457371e+00	0.082129	0.007223	0.000876	0.246860	0.038790	0.363775	0.200000	4.528663e+00	0.050000	3.244148e+02	0.490000	3.922985e-01	0.210000	0.130000	0.330000	0.100000	0.210000	7.977573e+00	0.580000	0.270000	1.626832e+00	0.079184	0.006556	0.000765	0.268567	0.055702	0.397080	0.310000	4.097704e+00	0.240000	3.148269e+02	0.450000	3.883951e-01	0.160000
1450000	0.140000	3.976598e+00	0.000000	3.116943e+02	0.440000	3.807043e-01	0.190000	0.130000	0.220000	0.160000	0.210000	8.470879e+00	0.580000	0.230000	1.414299e+00	0.081838	0.007198	0.000873	0.246488	0.038745	0.364262	0.200000	4.528663e+00	0.060000	3.276752e+02	0.490000	3.922985e-01	0.150000	0.100000	0.180000	0.180000	0.240000	8.220527e+00	0.450000	0.240000	1.578751e+00	0.078916	0.006534	0.000762	0.269740	0.055577	0.396193	0.270000	4.138886e+00	0.210000	3.179910e+02	0.510000	3.922985e-01	0.210000
1455000	0.190000	3.937030e+00	0.030000	3.148269e+02	0.340000	3.845305e-01	0.270000	0.180000	0.310000	0.220000	0.270000	8.470879e+00	0.530000	0.250000	1.386294e+00	0.081559	0.007174	0.000871	0.246693	0.038699	0.364131	0.310000	4.574177e+00	0.110000	3.309684e+02	0.550000	3.962412e-01	0.280000	0.130000	0.240000	0.050000	0.280000	8.728855e+00	0.500000	0.250000	1.563043e+00	0.078649	0.006511	0.000760	0.270508	0.055743	0.395956	0.240000	4.056931e+00	0.000000	3.211868e+02	0.430000	3.962412e-01	0.280000
1460000	0.240000	3.897856e+00	0.030000	3.148269e+02	0.490000	3.883951e-01	0.150000	0.130000	0.230000	0.110000	0.270000	8.220527e+00	0.520000	0.280000	1.400227e+00	0.081326	0.007149	0.000867	0.246757	0.038850	0.364323	0.240000	4.528663e+00	0.110000	3.342947e+02	0.500000	4.002234e-01	0.330000	0.120000	0.350000	0.190000	0.220000	8.556013e+00	0.520000	0.210000	1.547490e+00	0.078378	0.006489	0.000757	0.270361	0.055580	0.395265	0.240000	4.056931e+00	0.000000	3.211868e+02	0.430000	3.962412e-01	0.140000
1465000	0.250000	3.859072e+00	0.000000	3.179910e+02	0.430000	3.922985e-01	0.200000	0.150000	0.270000	0.120000	0.360000	8.303144e+00	0.530000	0.290000	1.442870e+00	0.081046	0.007124	0.000865	0.246113	0.038731	0.364511	0.230000	4.483602e+00	0.110000	3.342947e+02	0.500000	4.002234e-01	0.220000	0.120000	0.330000	0.130000	0.260000	8.556013e+00	0.600000	0.280000	1.547490e+00	0.078125	0.006466	0.000755	0.270228	0.055621	0.395677	0.290000	4.097704e+00	0.000000	3.244148e+02	0.430000	4.002234e-01	0.140000
1470000	0.290000	3.897856e+00	0.160000	3.211868e+02	0.430000	3.922985e-01	0.170000	0.120000	0.310000	0.160000	0.260000	8.220527e+00	0.660000	0.320000	1.457371e+00	0.080776	0.007100	0.000862	0.245637	0.038648	0.364722	0.160000	4.438989e+00	0.050000	3.376544e+02	0.500000	4.042458e-01	0.240000	0.140000	0.220000	0.170000	0.340000	8.994689e+00	0.550000	0.210000	1.532092e+00	0.077863	0.006444	0.000752	0.270677	0.055712	0.395732	0.240000	4.056931e+00	0.000000	3.276752e+02	0.440000	4.042458e-01	0.200000
1475000	0.290000	3.937030e+00	0.000000	3.244148e+02	0.440000	3.962412e-01	0.240000	0.150000	0.260000	0.120000	0.260000	8.470879e+00	0.550000	0.230000	1.457371e+00	0.080496	0.007076	0.000859	0.246188	0.038835	0.364722	0.190000	4.394821e+00	0.440000	3.342947e+02	0.420000	4.083085e-01	0.150000	0.170000	0.250000	0.090000	0.250000	8.556013e+00	0.560000	0.280000	1.578751e+00	0.077607	0.006422	0.000749	0.270510	0.055560	0.395058	0.270000	4.097704e+00	0.000000	3.276752e+02	0.440000	4.042458e-01	0.130000
1480000	0.290000	3.937030e+00	0.000000	3.244148e+02	0.440000	4.002234e-01	0.240000	0.120000	0.180000	0.150000	0.300000	7.898195e+00	0.560000	0.280000	1.501755e+00	0.080230	0.007052	0.000856	0.246547	0.039135	0.365301	0.250000	4.351091e+00	0.440000	3.342947e+02	0.420000	4.083085e-01	0.140000	0.140000	0.290000	0.110000	0.310000	8.816582e+00	0.490000	0.300000	1.594618e+00	0.077338	0.006401	0.000747	0.269873	0.055389	0.394559	0.170000	4.056931e+00	0.000000	3.309684e+02	0.450000	4.083085e-01	0.200000
1485000	0.240000	3.897856e+00	0.000000	3.276752e+02	0.520000	4.042458e-01	0.200000	0.100000	0.270000	0.130000	0.270000	8.470879e+00	0.590000	0.190000	1.486812e+00	0.079983	0.007028	0.000853	0.247016	0.039164	0.365264	0.200000	4.307797e+00	0.110000	3.376544e+02	0.470000	4.124121e-01	0.210000	0.160000	0.210000	0.140000	0.200000	8.470879e+00	0.540000	0.130000	1.578751e+00	0.077299	0.006379	0.000744	0.269029	0.055203	0.394565	0.220000	4.016564e+00	0.000000	3.342947e+02	0.400000	4.124121e-01	0.170000
1490000	0.340000	3.937030e+00	0.000000	3.309684e+02	0.520000	4.042458e-01	0.220000	0.150000	0.180000	0.130000	0.320000	8.220527e+00	0.440000	0.230000	1.472018e+00	0.079749	0.007008	0.000850	0.247594	0.039069	0.364517	0.200000	4.264934e+00	0.130000	3.410479e+02	0.420000	4.165569e-01	0.180000	0.150000	0.250000	0.130000	0.120000	8.556013e+00	0.680000	0.300000	1.626832e+00	0.077154	0.006357	0.000742	0.268200	0.055025	0.394830	0.290000	4.056931e+00	0.050000	3.376544e+02	0.400000	4.124121e-01	0.170000
1495000	0.340000	3.976598e+00	0.000000	3.309684e+02	0.400000	4.083085e-01	0.110000	0.200000	0.270000	0.150000	0.220000	8.057749e+00	0.560000	0.270000	1.516848e+00	0.079491	0.006984	0.000847	0.247387	0.039022	0.364505	0.230000	4.222497e+00	0.160000	3.444755e+02	0.400000	4.207433e-01	0.170000	0.080000	0.190000	0.100000	0.250000	8.220527e+00	0.560000	0.200000	1.578751e+00	0.076890	0.006336	0.000740	0.268410	0.055194	0.395293	0.300000	4.097704e+00	0.050000	3.376544e+02	0.500000	4.165569e-01	0.280000
1500000	0.310000	4.016564e+00	0.000000	3.342947e+02	0.400000	4.083085e-01	0.110000	0.100000	0.330000	0.220000	0.190000	8.386592e+00	0.420000	0.230000	1.501755e+00	0.079271	0.006961	0.000844	0.246794	0.038908	0.364574	0.220000	4.180483e+00	0.160000	3.444755e+02	0.400000	4.207433e-01	0.160000	0.070000	0.190000	0.120000	0.290000	8.470879e+00	0.570000	0.290000	1.594618e+00	0.076632	0.006315	0.000737	0.268260	0.055259	0.395527	0.200000	4.056931e+00	0.160000	3.410479e+02	0.430000	4.207433e-01	0.290000
1505000	0.220000	3.976598e+00	0.040000	3.376544e+02	0.490000	4.124121e-01	0.180000	0.170000	0.290000	0.150000	0.290000	8.905190e+00	0.500000	0.200000	1.486812e+00	0.079014	0.006937	0.000842	0.247636	0.039189	0.364784	0.250000	4.138886e+00	0.260000	3.410479e+02	0.400000	4.249719e-01	0.260000	0.110000	0.280000	0.160000	0.230000	8.386592e+00	0.550000	0.230000	1.563043e+00	0.076387	0.006294	0.000735	0.267863	0.055105	0.395200	0.280000	4.097704e+00	0.000000	3.444755e+02	0.430000	4.207433e-01	0.270000
1510000	0.260000	4.016564e+00	0.010000	3.410479e+02	0.460000	4.165569e-01	0.230000	0.180000	0.210000	0.140000	0.240000	8.994689e+00	0.520000	0.300000	1.486812e+00	0.078762	0.006914	0.000839	0.247836	0.039128	0.364192	0.190000	4.097704e+00	0.170000	3.444755e+02	0.410000	4.292429e-01	0.290000	0.240000	0.280000	0.170000	0.210000	8.556013e+00	0.580000	0.290000	1.578751e+00	0.076133	0.006273	0.000732	0.267237	0.054975	0.395668	0.190000	4.056931e+00	0.080000	3.479375e+02	0.510000	4.249719e-01	0.240000
1515000	0.260000	4.056931e+00	0.010000	3.410479e+02	0.440000	4.207433e-01	0.220000	0.120000	0.240000	0.160000	0.270000	8.905190e+00	0.520000	0.190000	1.472018e+00	0.078550	0.006891	0.000836	0.247199	0.039001	0.363934	0.270000	4.138886e+00	0.170000	3.444755e+02	0.410000	4.292429e-01	0.170000	0.160000	0.300000	0.140000	0.240000	8.470879e+00	0.590000	0.220000	1.563043e+00	0.075886	0.006252	0.000730	0.267011	0.054834	0.395412	0.270000	4.097704e+00	0.080000	3.479375e+02	0.480000	4.292429e-01	0.170000
1520000	0.260000	4.097704e+00	0.240000	3.444755e+02	0.450000	4.249719e-01	0.210000	0.220000	0.230000	0.110000	0.200000	8.303144e+00	0.540000	0.330000	1.486812e+00	0.078298	0.006868	0.000833	0.247092	0.039031	0.364188	0.240000	4.097704e+00	0.310000	3.410479e+02	0.440000	4.335569e-01	0.160000	0.160000	0.280000	0.070000	0.270000	8.386592e+00	0.540000	0.240000	1.547490e+00	0.075635	0.006232	0.000727	0.266994	0.054738	0.395424	0.250000	4.056931e+00	0.000000	3.514344e+02	0.480000	4.292429e-01	0.230000
1525000	0.300000	4.138886e+00	0.240000	3.444755e+02	0.450000	4.249719e-01	0.230000	0.110000	0.240000	0.160000	0.260000	8.642002e+00	0.530000	0.210000	1.472018e+00	0.078059	0.006845	0.000831	0.246638	0.038948	0.364174	0.310000	4.138886e+00	0.310000	3.410479e+02	0.450000	4.379142e-01	0.200000	0.120000	0.320000	0.200000	0.250000	8.220527e+00	0.580000	0.240000	1.501755e+00	0.075385	0.006212	0.000725	0.266844	0.054820	0.396139	0.250000	4.056931e+00	0.150000	3.549664e+02	0.400000	4.335569e-01	0.130000
1530000	0.210000	4.097704e+00	0.000000	3.479375e+02	0.420000	4.292429e-01	0.210000	0.130000	0.320000	0.130000	0.270000	8.905190e+00	0.570000	0.270000	1.457371e+00	0.078013	0.006822	0.000828	0.246020	0.038830	0.364121	0.250000	4.097704e+00	0.490000	3.376544e+02	0.450000	4.379142e-01	0.210000	0.150000	0.230000	0.160000	0.270000	8.386592e+00	0.540000	0.200000	1.486812e+00	0.075140	0.006191	0.000723	0.267226	0.054881	0.396112	0.270000	4.056931e+00	0.150000	3.549664e+02	0.410000	4.379142e-01	0.200000
1535000	0.310000	4.138886e+00	0.080000	3.514344e+02	0.530000	4.335569e-01	0.120000	0.170000	0.180000	0.140000	0.150000	8.905190e+00	0.500000	0.320000	1.501755e+00	0.077772	0.006800	0.000825	0.246693	0.038759	0.363564	0.300000	4.138886e+00	0.140000	3.410479e+02	0.490000	4.423153e-01	0.240000	0.100000	0.310000	0.160000	0.170000	8.642002e+00	0.440000	0.310000	1.532092e+00	0.074889	0.006171	0.000720	0.267420	0.054937	0.396179	0.270000	4.056931e+00	0.330000	3.514344e+02	0.410000	4.379142e-01	0.230000
1540000	0.300000	4.180483e+00	0.090000	3.549664e+02	0.530000	4.335569e-01	0.210000	0.190000	0.300000	0.140000	0.320000	8.816582e+00	0.550000	0.260000	1.532092e+00	0.077518	0.006778	0.000823	0.247185	0.038760	0.363238	0.230000	4.097704e+00	0.480000	3.376544e+02	0.350000	4.467607e-01	0.180000	0.140000	0.290000	0.120000	0.280000	8.728855e+00	0.500000	0.320000	1.516848e+00	0.074655	0.006150	0.000718	0.267861	0.055178	0.396239	0.320000	4.097704e+00	0.020000	3.549664e+02	0.410000	4.423153e-01	0.190000
1545000	0.350000	4.222497e+00	0.090000	3.549664e+02	0.510000	4.379142e-01	0.200000	0.160000	0.300000	0.150000	0.180000	8.642002e+00	0.540000	0.210000	1.516848e+00	0.077285	0.006757	0.000820	0.247591	0.038659	0.362803	0.250000	4.056931e+00	0.480000	3.376544e+02	0.350000	4.467607e-01	0.170000	0.220000	0.260000	0.150000	0.320000	8.642002e+00	0.530000	0.230000	1.501755e+00	0.074429	0.006130	0.000716	0.268654	0.055133	0.395737	0.260000	4.138886e+00	0.000000	3.585338e+02	0.430000	4.467607e-01	0.160000
1550000	0.290000	4.264934e+00	0.180000	3.585338e+02	0.350000	4.423153e-01	0.210000	0.120000	0.290000	0.120000	0.290000	8.470879e+00	0.610000	0.230000	1.532092e+00	0.077352	0.006739	0.000817	0.246986	0.038543	0.362820	0.180000	4.016564e+00	0.130000	3.410479e+02	0.340000	4.512507e-01	0.230000	0.200000	0.220000	0.230000	0.260000	8.816582e+00	0.510000	0.230000	1.486812e+00	0.075038	0.006119	0.000713	0.268193	0.054970	0.395172	0.220000	4.097704e+00	0.000000	3.585338e+02	0.420000	4.512507e-01	0.150000
1555000	0.350000	4.307797e+00	0.000000	3.621371e+02	0.360000	4.467607e-01	0.250000	0.170000	0.300000	0.120000	0.290000	8.386592e+00	0.510000	0.290000	1.578751e+00	0.077116	0.006717	0.000815	0.246741	0.038430	0.362397	0.260000	4.056931e+00	0.000000	3.444755e+02	0.400000	4.557858e-01	0.160000	0.070000	0.230000	0.150000	0.220000	8.905190e+00	0.450000	0.190000	1.486812e+00	0.075165	0.006099	0.000711	0.267504	0.054837	0.395805	0.290000	4.138886e+00	0.080000	3.621371e+02	0.420000	4.512507e-01	0.170000
1560000	0.280000	4.351091e+00	0.120000	3.657767e+02	0.360000	4.467607e-01	0.330000	0.150000	0.340000	0.100000	0.290000	8.728855e+00	0.600000	0.210000	1.594618e+00	0.076938	0.006696	0.000812	0.246367	0.038361	0.362622	0.320000	4.097704e+00	0.000000	3.479375e+02	0.400000	4.557858e-01	0.210000	0.210000	0.250000	0.230000	0.290000	8.994689e+00	0.480000	0.280000	1.501755e+00	0.075263	0.006080	0.000709	0.267061	0.054720	0.395854	0.200000	4.097704e+00	0.140000	3.657767e+02	0.430000	4.557858e-01	0.250000
1565000	0.210000	4.307797e+00	0.120000	3.657767e+02	0.450000	4.512507e-01	0.150000	0.040000	0.270000	0.110000	0.210000	9.176393e+00	0.500000	0.220000	1.563043e+00	0.076851	0.006675	0.000809	0.245776	0.038243	0.362683	0.320000	4.097704e+00	0.000000	3.479375e+02	0.420000	4.603665e-01	0.180000	0.100000	0.230000	0.150000	0.310000	8.905190e+00	0.530000	0.220000	1.486812e+00	0.075740	0.006060	0.000707	0.266318	0.054550	0.395241	0.370000	4.138886e+00	0.000000	3.694528e+02	0.420000	4.603665e-01	0.260000
1570000	0.300000	4.351091e+00	0.000000	3.694528e+02	0.460000	4.557858e-01	0.180000	0.110000	0.290000	0.120000	0.230000	8.556013e+00	0.560000	0.300000	1.610644e+00	0.076611	0.006654	0.000807	0.246473	0.038559	0.362941	0.350000	4.138886e+00	0.000000	3.514344e+02	0.430000	4.649933e-01	0.160000	0.160000	0.330000	0.200000	0.270000	8.816582e+00	0.490000	0.350000	1.501755e+00	0.075523	0.006043	0.000704	0.266470	0.054721	0.395368	0.260000	4.180483e+00	0.000000	3.694528e+02	0.420000	4.603665e-01	0.270000
1575000	0.200000	4.307797e+00	0.200000	3.731659e+02	0.460000	4.557858e-01	0.110000	0.090000	0.180000	0.090000	0.240000	8.303144e+00	0.440000	0.220000	1.594618e+00	0.076373	0.006633	0.000804	0.246766	0.038582	0.362623	0.250000	4.097704e+00	0.000000	3.549664e+02	0.420000	4.696666e-01	0.260000	0.130000	0.230000	0.220000	0.360000	8.470879e+00	0.530000	0.270000	1.547490e+00	0.075328	0.006024	0.000702	0.266033	0.054628	0.395005	0.280000	4.222497e+00	0.110000	3.731659e+02	0.410000	4.649933e-01	0.330000
1580000	0.240000	4.264934e+00	0.200000	3.731659e+02	0.400000	4.603665e-01	0.220000	0.260000	0.310000	0.120000	0.190000	8.303144e+00	0.530000	0.260000	1.643181e+00	0.076189	0.006612	0.000802	0.246306	0.038498	0.362639	0.210000	4.056931e+00	0.000000	3.549664e+02	0.420000	4.696666e-01	0.200000	0.150000	0.280000	0.160000	0.190000	9.268618e+00	0.580000	0.170000	1.516848e+00	0.075231	0.006004	0.000700	0.265276	0.054459	0.394564	0.220000	4.180483e+00	0.000000	3.769162e+02	0.400000	4.696666e-01	0.190000
1585000	0.240000	4.264934e+00	0.140000	3.769162e+02	0.390000	4.649933e-01	0.250000	0.110000	0.330000	0.170000	0.340000	8.556013e+00	0.460000	0.240000	1.610644e+00	0.075972	0.006591	0.000799	0.245741	0.038446	0.363226	0.330000	4.097704e+00	0.000000	3.585338e+02	0.420000	4.743868e-01	0.230000	0.090000	0.240000	0.170000	0.270000	9.361769e+00	0.530000	0.180000	1.486812e+00	0.075217	0.006072	0.000701	0.266148	0.054426	0.393922	0.280000	4.222497e+00	0.310000	3.731659e+02	0.400000	4.743868e-01	0.140000
1590000	0.340000	4.307797e+00	0.000000	3.807043e+02	0.470000	4.696666e-01	0.230000	0.150000	0.260000	0.180000	0.310000	8.470879e+00	0.500000	0.250000	1.594618e+00	0.076211	0.006693	0.000797	0.246383	0.038546	0.362980	0.210000	4.056931e+00	0.250000	3.621371e+02	0.340000	4.791545e-01	0.210000	0.050000	0.220000	0.120000	0.190000	9.085087e+00	0.550000	0.270000	1.472018e+00	0.074974	0.006053	0.000699	0.266863	0.054683	0.393923	0.330000	4.264934e+00	0.310000	3.731659e+02	0.400000	4.743868e-01	0.200000
1595000	0.240000	4.264934e+00	0.000000	3.845305e+02	0.430000	4.743868e-01	0.330000	0.180000	0.320000	0.150000	0.170000	8.220527e+00	0.590000	0.230000	1.578751e+00	0.076946	0.006857	0.000800	0.246723	0.038952	0.363546	0.340000	4.097704e+00	0.250000	3.621371e+02	0.340000	4.791545e-01	0.260000	0.110000	0.260000	0.190000	0.300000	8.556013e+00	0.550000	0.220000	1.457371e+00	0.074751	0.006034	0.000697	0.267283	0.054560	0.393031	0.220000	4.222497e+00	0.310000	3.694528e+02	0.370000	4.791545e-01	0.270000
1600000	0.220000	4.222497e+00	0.000000	3.845305e+02	0.430000	4.743868e-01	0.230000	0.160000	0.320000	0.160000	0.330000	8.816582e+00	0.500000	0.230000	1.563043e+00	0.077010	0.006862	0.000797	0.247153	0.039005	0.363539	0.290000	4.138886e+00	0.250000	3.657767e+02	0.360000	4.839700e-01	0.180000	0.130000	0.180000	0.140000	0.260000	8.556013e+00	0.590000	0.260000	1.501755e+00	0.074521	0.006015	0.000695	0.267970	0.054575	0.392685	0.320000	4.264934e+00	0.110000	3.731659e+02	0.430000	4.839700e-01	0.160000
1605000	0.190000	4.180483e+00	0.000000	3.883951e+02	0.420000	4.791545e-01	0.130000	0.190000	0.140000	0.100000	0.280000	8.728855e+00	0.650000	0.160000	1.563043e+00	0.076886	0.006844	0.000795	0.247509	0.039297	0.364024	0.280000	4.180483e+00	0.330000	3.621371e+02	0.380000	4.888340e-01	0.240000	0.140000	0.260000	0.190000	0.190000	8.994689e+00	0.620000	0.190000	1.486812e+00	0.074293	0.005997	0.000692	0.267672	0.054462	0.392349	0.280000	4.307797e+00	0.270000	3.694528e+02	0.430000	4.839700e-01	0.250000
1610000	0.320000	4.222497e+00	0.000000	3.922985e+02	0.280000	4.839700e-01	0.210000	0.150000	0.300000	0.190000	0.180000	8.905190e+00	0.560000	0.270000	1.547490e+00	0.076650	0.006824	0.000793	0.248429	0.039538	0.364077	0.330000	4.222497e+00	0.330000	3.621371e+02	0.350000	4.937469e-01	0.160000	0.210000	0.220000	0.220000	0.320000	8.816582e+00	0.560000	0.230000	1.472018e+00	0.074069	0.005978	0.000690	0.268214	0.054344	0.391514	0.230000	4.264934e+00	0.270000	3.694528e+02	0.360000	4.888340e-01	0.240000
1615000	0.370000	4.264934e+00	0.000000	3.922985e+02	0.360000	4.888340e-01	0.190000	0.100000	0.240000	0.210000	0.290000	8.138731e+00	0.490000	0.350000	1.532092e+00	0.076663	0.006802	0.000790	0.248033	0.039486	0.364100	0.280000	4.264934e+00	0.050000	3.657767e+02	0.350000	4.937469e-01	0.320000	0.140000	0.250000	0.180000	0.230000	8.728855e+00	0.530000	0.280000	1.501755e+00	0.073843	0.005959	0.000688	0.268286	0.054218	0.390967	0.230000	4.222497e+00	0.260000	3.657767e+02	0.460000	4.937469e-01	0.170000
1620000	0.280000	4.307797e+00	0.000000	3.962412e+02	0.360000	4.888340e-01	0.120000	0.060000	0.160000	0.170000	0.310000	8.057749e+00	0.540000	0.260000	1.516848e+00	0.076488	0.006781	0.000788	0.247970	0.039388	0.363409	0.230000	4.222497e+00	0.010000	3.694528e+02	0.420000	4.987091e-01	0.210000	0.110000	0.300000	0.180000	0.260000	8.728855e+00	0.590000	0.190000	1.486812e+00	0.073708	0.005941	0.000686	0.267897	0.054075	0.390751	0.230000	4.180483e+00	0.260000	3.657767e+02	0.460000	4.937469e-01	0.140000
1625000	0.380000	4.351091e+00	0.100000	4.002234e+02	0.380000	4.937469e-01	0.230000	0.220000	0.330000	0.210000	0.250000	8.642002e+00	0.570000	0.170000	1.532092e+00	0.076262	0.006760	0.000785	0.247867	0.039278	0.362921	0.300000	4.264934e+00	0.130000	3.731659e+02	0.450000	5.037212e-01	0.130000	0.110000	0.170000	0.090000	0.210000	8.642002e+00	0.600000	0.230000	1.472018e+00	0.073483	0.005922	0.000684	0.267655	0.053995	0.390804	0.290000	4.222497e+00	0.170000	3.694528e+02	0.330000	4.987091e-01	0.170000
1630000	0.260000	4.394821e+00	0.100000	4.002234e+02	0.330000	4.987091e-01	0.200000	0.170000	0.270000	0.110000	0.250000	8.138731e+00	0.600000	0.210000	1.532092e+00	0.076040	0.006738	0.000783	0.248157	0.039207	0.362648	0.240000	4.222497e+00	0.130000	3.731659e+02	0.450000	5.037212e-01	0.220000	0.150000	0.240000	0.150000	0.270000	8.220527e+00	0.680000	0.220000	1.457371e+00	0.073257	0.005904	0.000682	0.268232	0.053991	0.390553	0.340000	4.264934e+00	0.000000	3.731659e+02	0.320000	5.037212e-01	0.290000
1635000	0.190000	4.351091e+00	0.240000	4.042458e+02	0.330000	4.987091e-01	0.240000	0.160000	0.250000	0.150000	0.270000	8.303144e+00	0.500000	0.230000	1.532092e+00	0.075848	0.006719	0.000781	0.247937	0.039100	0.362374	0.350000	4.264934e+00	0.060000	3.769162e+02	0.470000	5.087837e-01	0.230000	0.160000	0.380000	0.220000	0.250000	8.470879e+00	0.550000	0.300000	1.486812e+00	0.073037	0.005886	0.000680	0.268193	0.054019	0.390877	0.340000	4.264934e+00	0.010000	3.769162e+02	0.420000	5.087837e-01	0.280000
1640000	0.190000	4.307797e+00	0.050000	4.083085e+02	0.430000	5.037212e-01	0.140000	0.090000	0.310000	0.130000	0.240000	8.816582e+00	0.490000	0.250000	1.532092e+00	0.075636	0.006700	0.000778	0.248845	0.039169	0.361872	0.190000	4.222497e+00	0.290000	3.731659e+02	0.470000	5.087837e-01	0.160000	0.160000	0.270000	0.210000	0.230000	8.556013e+00	0.520000	0.340000	1.516848e+00	0.072820	0.005868	0.000678	0.268356	0.053985	0.390882	0.280000	4.307797e+00	0.010000	3.769162e+02	0.420000	5.087837e-01	0.230000
1645000	0.140000	4.264934e+00	0.010000	4.124121e+02	0.340000	5.087837e-01	0.260000	0.120000	0.220000	0.190000	0.290000	8.728855e+00	0.500000	0.140000	1.516848e+00	0.075398	0.006680	0.000776	0.249274	0.039245	0.361789	0.280000	4.264934e+00	0.270000	3.694528e+02	0.460000	5.138971e-01	0.110000	0.120000	0.300000	0.160000	0.260000	8.728855e+00	0.470000	0.270000	1.547490e+00	0.072607	0.005850	0.000676	0.269202	0.054090	0.390792	0.260000	4.351091e+00	0.180000	3.807043e+02	0.410000	5.138971e-01	0.200000
1650000	0.170000	4.222497e+00	0.010000	4.124121e+02	0.200000	5.037212e-01	0.200000	0.070000	0.190000	0.100000	0.280000	8.728855e+00	0.490000	0.220000	1.501755e+00	0.075173	0.006659	0.000774	0.249304	0.039259	0.361769	0.280000	4.307797e+00	0.270000	3.694528e+02	0.400000	5.190618e-01	0.170000	0.200000	0.280000	0.160000	0.240000	8.642002e+00	0.490000	0.220000	1.501755e+00	0.072387	0.005832	0.000673	0.269787	0.054212	0.390694	0.290000	4.394821e+00	0.670000	3.769162e+02	0.410000	5.190618e-01	0.260000
1655000	0.250000	4.180483e+00	0.360000	4.083085e+02	0.200000	5.037212e-01	0.190000	0.140000	0.230000	0.130000	0.240000	8.470879e+00	0.510000	0.340000	1.486812e+00	0.074953	0.006638	0.000771	0.249178	0.039331	0.362568	0.220000	4.264934e+00	0.060000	3.731659e+02	0.390000	5.242785e-01	0.230000	0.170000	0.250000	0.140000	0.280000	8.905190e+00	0.550000	0.170000	1.486812e+00	0.072169	0.005815	0.000671	0.269888	0.054203	0.390645	0.220000	4.307797e+00	0.670000	3.769162e+02	0.410000	5.190618e-01	0.240000
1660000	0.210000	4.138886e+00	0.330000	4.042458e+02	0.390000	5.087837e-01	0.180000	0.110000	0.220000	0.150000	0.330000	8.303144e+00	0.560000	0.180000	1.472018e+00	0.074725	0.006618	0.000769	0.248512	0.039220	0.363104	0.240000	4.222497e+00	0.000000	3.769162e+02	0.390000	5.242785e-01	0.190000	0.160000	0.340000	0.190000	0.340000	8.816582e+00	0.480000	0.290000	1.532092e+00	0.072044	0.005801	0.000669	0.270053	0.054253	0.390805	0.220000	4.307797e+00	0.060000	3.807043e+02	0.320000	5.242785e-01	0.240000
1665000	0.210000	4.138886e+00	0.330000	4.042458e+02	0.390000	5.138971e-01	0.190000	0.140000	0.250000	0.120000	0.210000	8.905190e+00	0.650000	0.320000	1.516848e+00	0.074507	0.006598	0.000767	0.248820	0.039315	0.363048	0.240000	4.222497e+00	0.000000	3.807043e+02	0.380000	5.295476e-01	0.210000	0.150000	0.310000	0.350000	0.280000	9.085087e+00	0.480000	0.320000	1.516848e+00	0.071839	0.005784	0.000667	0.269656	0.054111	0.390685	0.270000	4.351091e+00	0.000000	3.845305e+02	0.370000	5.295476e-01	0.190000
1670000	0.250000	4.097704e+00	0.510000	4.002234e+02	0.360000	5.190618e-01	0.190000	0.130000	0.240000	0.140000	0.230000	8.386592e+00	0.540000	0.320000	1.547490e+00	0.074278	0.006578	0.000764	0.249266	0.039642	0.363504	0.220000	4.222497e+00	0.000000	3.807043e+02	0.470000	5.348696e-01	0.180000	0.160000	0.200000	0.090000	0.160000	8.642002e+00	0.450000	0.250000	1.532092e+00	0.071648	0.005767	0.000665	0.269177	0.053956	0.390726	0.200000	4.307797e+00	0.080000	3.883951e+02	0.420000	5.348696e-01	0.220000
1675000	0.230000	4.097704e+00	0.580000	3.962412e+02	0.360000	5.190618e-01	0.150000	0.080000	0.110000	0.060000	0.210000	8.138731e+00	0.500000	0.340000	1.532092e+00	0.074059	0.006558	0.000762	0.249232	0.039553	0.363293	0.220000	4.222497e+00	0.000000	3.845305e+02	0.380000	5.402451e-01	0.160000	0.140000	0.280000	0.120000	0.260000	8.642002e+00	0.540000	0.200000	1.532092e+00	0.071442	0.005750	0.000663	0.269124	0.053819	0.390364	0.240000	4.264934e+00	0.080000	3.883951e+02	0.420000	5.348696e-01	0.210000
1680000	0.230000	4.097704e+00	0.580000	3.962412e+02	0.400000	5.242785e-01	0.230000	0.180000	0.240000	0.210000	0.320000	8.642002e+00	0.480000	0.220000	1.516848e+00	0.073854	0.006538	0.000760	0.249162	0.039500	0.363146	0.220000	4.180483e+00	0.020000	3.883951e+02	0.380000	5.402451e-01	0.240000	0.130000	0.240000	0.160000	0.260000	8.728855e+00	0.580000	0.290000	1.547490e+00	0.071241	0.005733	0.000662	0.269378	0.053858	0.390307	0.220000	4.222497e+00	0.220000	3.922985e+02	0.370000	5.402451e-01	0.240000
1685000	0.250000	4.056931e+00	0.110000	4.002234e+02	0.290000	5.295476e-01	0.100000	0.190000	0.190000	0.110000	0.250000	8.220527e+00	0.530000	0.230000	1.532092e+00	0.073635	0.006519	0.000758	0.249533	0.039646	0.363571	0.310000	4.222497e+00	0.020000	3.883951e+02	0.320000	5.456747e-01	0.200000	0.160000	0.310000	0.160000	0.240000	8.470879e+00	0.570000	0.230000	1.532092e+00	0.071338	0.005734	0.000660	0.269901	0.054037	0.390234	0.280000	4.264934e+00	0.340000	3.883951e+02	0.300000	5.456747e-01	0.220000
1690000	0.290000	4.097704e+00	0.220000	4.042458e+02	0.290000	5.295476e-01	0.190000	0.180000	0.300000	0.200000	0.260000	8.816582e+00	0.550000	0.250000	1.516848e+00	0.073419	0.006499	0.000755	0.250178	0.040014	0.363983	0.280000	4.307797e+00	0.000000	3.922985e+02	0.350000	5.511588e-01	0.270000	0.140000	0.420000	0.150000	0.190000	8.220527e+00	0.530000	0.200000	1.516848e+00	0.071639	0.005758	0.000658	0.269847	0.053963	0.390227	0.250000	4.222497e+00	0.000000	3.922985e+02	0.300000	5.456747e-01	0.160000
1695000	0.310000	4.138886e+00	0.220000	4.042458e+02	0.410000	5.348696e-01	0.230000	0.160000	0.340000	0.100000	0.290000	8.905190e+00	0.620000	0.280000	1.516848e+00	0.073202	0.006480	0.000753	0.250014	0.040035	0.364274	0.290000	4.351091e+00	0.000000	3.962412e+02	0.350000	5.511588e-01	0.260000	0.210000	0.390000	0.190000	0.350000	8.386592e+00	0.590000	0.310000	1.532092e+00	0.071917	0.005741	0.000656	0.269138	0.053807	0.390863	0.290000	4.264934e+00	0.000000	3.922985e+02	0.320000	5.511588e-01	0.220000
1700000	0.270000	4.180483e+00	0.270000	4.002234e+02	0.310000	5.402451e-01	0.180000	0.240000	0.210000	0.180000	0.290000	9.361769e+00	0.630000	0.240000	1.501755e+00	0.072996	0.006461	0.000751	0.250066	0.039976	0.364112	0.290000	4.394821e+00	0.250000	4.002234e+02	0.430000	5.566981e-01	0.230000	0.100000	0.260000	0.140000	0.270000	8.728855e+00	0.490000	0.230000	1.547490e+00	0.071750	0.005723	0.000654	0.268376	0.053651	0.390721	0.190000	4.222497e+00	0.000000	3.962412e+02	0.370000	5.566981e-01	0.230000
1705000	0.290000	4.222497e+00	0.070000	4.042458e+02	0.280000	5.456747e-01	0.240000	0.130000	0.240000	0.150000	0.240000	8.728855e+00	0.590000	0.210000	1.486812e+00	0.072776	0.006443	0.000749	0.250602	0.040322	0.364317	0.290000	4.394821e+00	0.250000	4.002234e+02	0.350000	5.622930e-01	0.230000	0.150000	0.320000	0.210000	0.320000	8.556013e+00	0.560000	0.280000	1.594618e+00	0.072288	0.005707	0.000652	0.268003	0.053492	0.389744	0.150000	4.180483e+00	0.000000	4.002234e+02	0.370000	5.566981e-01	0.190000
1710000	0.210000	4.180483e+00	0.070000	4.042458e+02	0.280000	5.456747e-01	0.210000	0.150000	0.350000	0.220000	0.310000	8.642002e+00	0.580000	0.280000	1.532092e+00	0.072598	0.006424	0.000747	0.250720	0.040357	0.364070	0.190000	4.394821e+00	0.180000	4.042458e+02	0.350000	5.622930e-01	0.130000	0.110000	0.340000	0.130000	0.280000	8.470879e+00	0.600000	0.200000	1.547490e+00	0.072157	0.005690	0.000650	0.268312	0.053373	0.389163	0.240000	4.138886e+00	0.470000	3.962412e+02	0.380000	5.622930e-01	0.210000
1715000	0.230000	4.138886e+00	0.200000	4.083085e+02	0.350000	5.511588e-01	0.150000	0.140000	0.200000	0.190000	0.290000	8.994689e+00	0.500000	0.240000	1.516848e+00	0.072415	0.006405	0.000744	0.250153	0.040252	0.364223	0.190000	4.394821e+00	0.000000	4.083085e+02	0.340000	5.679441e-01	0.180000	0.110000	0.200000	0.150000	0.250000	8.556013e+00	0.490000	0.370000	1.594618e+00	0.072499	0.005680	0.000648	0.267722	0.053258	0.389664	0.330000	4.180483e+00	0.470000	3.962412e+02	0.290000	5.679441e-01	0.260000
1720000	0.290000	4.180483e+00	0.090000	4.124121e+02	0.300000	5.566981e-01	0.260000	0.150000	0.170000	0.230000	0.320000	8.470879e+00	0.590000	0.210000	1.486812e+00	0.072529	0.006386	0.000742	0.249530	0.040155	0.364374	0.250000	4.394821e+00	0.000000	4.083085e+02	0.380000	5.736520e-01	0.210000	0.090000	0.240000	0.260000	0.310000	8.642002e+00	0.510000	0.160000	1.547490e+00	0.073128	0.005663	0.000646	0.266977	0.053112	0.389543	0.260000	4.222497e+00	0.450000	3.922985e+02	0.360000	5.736520e-01	0.190000
1725000	0.210000	4.138886e+00	0.010000	4.165569e+02	0.320000	5.622930e-01	0.320000	0.270000	0.340000	0.170000	0.180000	8.057749e+00	0.550000	0.250000	1.501755e+00	0.072350	0.006369	0.000740	0.249772	0.040386	0.365045	0.250000	4.394821e+00	0.000000	4.124121e+02	0.380000	5.736520e-01	0.300000	0.080000	0.260000	0.200000	0.250000	8.556013e+00	0.530000	0.280000	1.594618e+00	0.073064	0.005648	0.000644	0.266247	0.052968	0.390021	0.270000	4.264934e+00	0.000000	3.962412e+02	0.360000	5.736520e-01	0.320000
1730000	0.320000	4.180483e+00	0.010000	4.165569e+02	0.320000	5.622930e-01	0.220000	0.210000	0.380000	0.180000	0.350000	8.138731e+00	0.440000	0.210000	1.457371e+00	0.072142	0.006350	0.000738	0.249896	0.040470	0.365411	0.200000	4.351091e+00	0.200000	4.165569e+02	0.250000	5.679441e-01	0.240000	0.100000	0.210000	0.160000	0.290000	8.470879e+00	0.460000	0.250000	1.563043e+00	0.072856	0.005632	0.000643	0.265514	0.052813	0.390725	0.220000	4.222497e+00	0.000000	3.962412e+02	0.360000	5.794173e-01	0.100000
1735000	0.210000	4.138886e+00	0.000000	4.207433e+02	0.400000	5.679441e-01	0.210000	0.130000	0.260000	0.150000	0.350000	8.386592e+00	0.510000	0.250000	1.472018e+00	0.071936	0.006336	0.000736	0.250749	0.040497	0.364814	0.250000	4.307797e+00	0.200000	4.165569e+02	0.260000	5.736520e-01	0.290000	0.130000	0.170000	0.150000	0.250000	8.386592e+00	0.550000	0.240000	1.578751e+00	0.072666	0.005615	0.000641	0.265373	0.052775	0.390565	0.270000	4.264934e+00	0.260000	3.922985e+02	0.360000	5.852406e-01	0.230000
1740000	0.310000	4.180483e+00	0.000000	4.249719e+02	0.360000	5.736520e-01	0.250000	0.190000	0.300000	0.200000	0.320000	8.386592e+00	0.630000	0.260000	1.516848e+00	0.071880	0.006317	0.000734	0.250659	0.040399	0.364272	0.200000	4.264934e+00	0.000000	4.207433e+02	0.320000	5.794173e-01	0.210000	0.180000	0.320000	0.140000	0.190000	8.642002e+00	0.540000	0.160000	1.532092e+00	0.073047	0.005599	0.000639	0.264718	0.052631	0.390382	0.270000	4.264934e+00	0.480000	3.883951e+02	0.250000	5.794173e-01	0.160000
1745000	0.310000	4.222497e+00	0.000000	4.249719e+02	0.340000	5.794173e-01	0.170000	0.080000	0.190000	0.160000	0.250000	8.386592e+00	0.530000	0.270000	1.547490e+00	0.071685	0.006299	0.000731	0.250548	0.040534	0.364892	0.230000	4.222497e+00	0.000000	4.249719e+02	0.320000	5.794173e-01	0.210000	0.200000	0.240000	0.100000	0.200000	8.386592e+00	0.550000	0.320000	1.516848e+00	0.073289	0.005583	0.000637	0.264822	0.052487	0.389563	0.260000	4.307797e+00	0.000000	3.922985e+02	0.250000	5.794173e-01	0.200000
1750000	0.300000	4.264934e+00	0.460000	4.207433e+02	0.340000	5.794173e-01	0.130000	0.140000	0.260000	0.170000	0.200000	8.303144e+00	0.530000	0.230000	1.532092e+00	0.071504	0.006281	0.000729	0.250616	0.040447	0.364332	0.230000	4.180483e+00	0.440000	4.207433e+02	0.300000	5.852406e-01	0.200000	0.150000	0.230000	0.140000	0.320000	8.642002e+00	0.480000	0.200000	1.532092e+00	0.073082	0.005567	0.000635	0.264501	0.052370	0.389488	0.250000	4.264934e+00	0.380000	3.883951e+02	0.290000	5.852406e-01	0.140000
1755000	0.330000	4.307797e+00	0.000000	4.249719e+02	0.250000	5.736520e-01	0.190000	0.200000	0.240000	0.190000	0.310000	8.386592e+00	0.470000	0.220000	1.486812e+00	0.071311	0.006264	0.000727	0.250428	0.040434	0.364699	0.230000	4.138886e+00	0.440000	4.207433e+02	0.310000	5.911223e-01	0.200000	0.100000	0.330000	0.130000	0.330000	8.905190e+00	0.530000	0.280000	1.516848e+00	0.072891	0.005551	0.000633	0.263808	0.052232	0.389721	0.270000	4.307797e+00	0.380000	3.883951e+02	0.270000	5.911223e-01	0.120000
1760000	0.280000	4.351091e+00	0.000000	4.249719e+02	0.250000	5.736520e-01	0.140000	0.160000	0.360000	0.170000	0.340000	8.303144e+00	0.460000	0.230000	1.501755e+00	0.071116	0.006246	0.000725	0.250590	0.040357	0.364269	0.280000	4.180483e+00	0.630000	4.165569e+02	0.310000	5.911223e-01	0.220000	0.190000	0.350000	0.160000	0.240000	8.642002e+00	0.550000	0.220000	1.501755e+00	0.072690	0.005535	0.000632	0.264215	0.052319	0.389749	0.290000	4.351091e+00	0.420000	3.845305e+02	0.380000	5.970632e-01	0.160000
1765000	0.280000	4.394821e+00	0.000000	4.292429e+02	0.260000	5.794173e-01	0.110000	0.120000	0.260000	0.190000	0.190000	8.386592e+00	0.470000	0.270000	1.516848e+00	0.070988	0.006230	0.000723	0.250149	0.040248	0.364294	0.310000	4.222497e+00	0.630000	4.165569e+02	0.270000	5.970632e-01	0.160000	0.250000	0.270000	0.200000	0.320000	8.386592e+00	0.510000	0.300000	1.516848e+00	0.072479	0.005520	0.000630	0.263846	0.052228	0.390006	0.250000	4.307797e+00	0.190000	3.883951e+02	0.380000	5.970632e-01	0.230000
1770000	0.190000	4.351091e+00	0.000000	4.335569e+02	0.400000	5.852406e-01	0.140000	0.180000	0.270000	0.150000	0.220000	8.386592e+00	0.540000	0.220000	1.472018e+00	0.070798	0.006213	0.000721	0.249878	0.040204	0.364830	0.280000	4.264934e+00	0.690000	4.124121e+02	0.380000	6.030638e-01	0.260000	0.190000	0.320000	0.130000	0.300000	8.728855e+00	0.570000	0.240000	1.516848e+00	0.072455	0.005504	0.000628	0.263145	0.052085	0.390204	0.260000	4.351091e+00	0.000000	3.922985e+02	0.260000	6.030638e-01	0.170000
1775000	0.260000	4.394821e+00	0.150000	4.379142e+02	0.300000	5.911223e-01	0.280000	0.120000	0.270000	0.130000	0.210000	8.386592e+00	0.430000	0.280000	1.486812e+00	0.070595	0.006195	0.000719	0.250201	0.040436	0.365277	0.210000	4.222497e+00	0.040000	4.165569e+02	0.300000	6.091247e-01	0.130000	0.140000	0.270000	0.180000	0.210000	8.642002e+00	0.540000	0.260000	1.501755e+00	0.072398	0.005488	0.000626	0.262637	0.052015	0.390372	0.340000	4.394821e+00	0.000000	3.922985e+02	0.270000	6.091247e-01	0.200000
1780000	0.260000	4.394821e+00	0.150000	4.379142e+02	0.360000	5.970632e-01	0.140000	0.110000	0.280000	0.090000	0.260000	8.303144e+00	0.590000	0.260000	1.486812e+00	0.070432	0.006181	0.000717	0.250506	0.040415	0.364854	0.240000	4.180483e+00	0.040000	4.165569e+02	0.300000	6.091247e-01	0.160000	0.150000	0.320000	0.160000	0.240000	8.556013e+00	0.510000	0.240000	1.516848e+00	0.072466	0.005473	0.000624	0.262258	0.051933	0.390462	0.280000	4.438989e+00	0.380000	3.883951e+02	0.390000	6.152465e-01	0.210000
1785000	0.250000	4.351091e+00	0.000000	4.423153e+02	0.360000	5.970632e-01	0.140000	0.110000	0.330000	0.160000	0.260000	8.728855e+00	0.560000	0.230000	1.501755e+00	0.070256	0.006167	0.000715	0.250677	0.040303	0.364162	0.240000	4.138886e+00	0.000000	4.207433e+02	0.310000	6.152465e-01	0.230000	0.200000	0.320000	0.140000	0.220000	8.303144e+00	0.510000	0.220000	1.501755e+00	0.072877	0.005458	0.000623	0.261569	0.051793	0.390656	0.280000	4.438989e+00	0.150000	3.922985e+02	0.390000	6.152465e-01	0.180000
1790000	0.250000	4.307797e+00	0.730000	4.379142e+02	0.350000	6.030638e-01	0.120000	0.210000	0.260000	0.150000	0.250000	8.642002e+00	0.490000	0.360000	1.516848e+00	0.070053	0.006151	0.000713	0.250515	0.040218	0.364005	0.290000	4.180483e+00	0.150000	4.249719e+02	0.250000	6.091247e-01	0.260000	0.170000	0.270000	0.160000	0.290000	8.386592e+00	0.570000	0.200000	1.486812e+00	0.072675	0.005443	0.000621	0.261990	0.051880	0.390321	0.200000	4.394821e+00	0.000000	3.962412e+02	0.350000	6.214298e-01	0.180000
1795000	0.150000	4.264934e+00	0.730000	4.379142e+02	0.350000	6.030638e-01	0.220000	0.120000	0.240000	0.330000	0.210000	8.728855e+00	0.520000	0.240000	1.501755e+00	0.069856	0.006133	0.000711	0.251098	0.040171	0.363631	0.240000	4.138886e+00	0.260000	4.207433e+02	0.250000	6.091247e-01	0.210000	0.110000	0.300000	0.140000	0.260000	8.642002e+00	0.520000	0.200000	1.472018e+00	0.072471	0.005428	0.000619	0.262038	0.051813	0.390132	0.230000	4.351091e+00	0.000000	3.962412e+02	0.350000	6.276753e-01	0.180000
1800000	0.270000	4.307797e+00	0.300000	4.335569e+02	0.350000	6.091247e-01	0.200000	0.120000	0.270000	0.240000	0.270000	8.642002e+00	0.560000	0.290000	1.547490e+00	0.069763	0.006120	0.000709	0.251558	0.040114	0.363186	0.340000	4.180483e+00	0.260000	4.207433e+02	0.350000	6.152465e-01	0.220000	0.170000	0.210000	0.090000	0.220000	8.556013e+00	0.550000	0.200000	1.428513e+00	0.072280	0.005413	0.000617	0.262532	0.052038	0.390319	0.300000	4.394821e+00	0.000000	4.002234e+02	0.350000	6.276753e-01	0.210000
1805000	0.270000	4.351091e+00	0.000000	4.379142e+02	0.290000	6.152465e-01	0.220000	0.200000	0.320000	0.210000	0.330000	8.556013e+00	0.500000	0.260000	1.563043e+00	0.069984	0.006104	0.000707	0.250912	0.040003	0.363428	0.260000	4.222497e+00	0.040000	4.249719e+02	0.250000	6.091247e-01	0.230000	0.180000	0.200000	0.170000	0.340000	8.994689e+00	0.540000	0.260000	1.442870e+00	0.072079	0.005398	0.000616	0.262461	0.051902	0.389949	0.210000	4.351091e+00	0.050000	4.042458e+02	0.320000	6.339835e-01	0.160000
1810000	0.320000	4.394821e+00	0.330000	4.335569e+02	0.360000	6.214298e-01	0.170000	0.200000	0.190000	0.180000	0.340000	8.470879e+00	0.530000	0.320000	1.610644e+00	0.069814	0.006086	0.000705	0.250228	0.039894	0.364054	0.260000	4.222497e+00	0.190000	4.292429e+02	0.340000	6.152465e-01	0.280000	0.150000	0.240000	0.160000	0.170000	8.905190e+00	0.630000	0.290000	1.457371e+00	0.071939	0.005383	0.000614	0.261781	0.051763	0.390208	0.320000	4.394821e+00	0.310000	4.002234e+02	0.340000	6.403552e-01	0.260000
1815000	0.230000	4.351091e+00	0.330000	4.335569e+02	0.320000	6.276753e-01	0.230000	0.170000	0.360000	0.120000	0.300000	8.905190e+00	0.580000	0.270000	1.594618e+00	0.069621	0.006069	0.000703	0.249899	0.039795	0.363493	0.290000	4.307797e+00	0.190000	4.292429e+02	0.340000	6.152465e-01	0.270000	0.150000	0.360000	0.150000	0.250000	8.642002e+00	0.540000	0.290000	1.442870e+00	0.071750	0.005368	0.000612	0.261722	0.051644	0.389680	0.250000	4.351091e+00	0.310000	4.002234e+02	0.350000	6.467909e-01	0.250000
1820000	0.330000	4.394821e+00	0.270000	4.292429e+02	0.320000	6.276753e-01	0.150000	0.110000	0.350000	0.170000	0.340000	9.085087e+00	0.500000	0.210000	1.578751e+00	0.069435	0.006053	0.000701	0.249439	0.039697	0.363249	0.290000	4.307797e+00	0.100000	4.335569e+02	0.250000	6.091247e-01	0.210000	0.160000	0.240000	0.160000	0.240000	8.470879e+00	0.600000	0.270000	1.472018e+00	0.071564	0.005353	0.000611	0.261409	0.051522	0.389340	0.290000	4.394821e+00	0.320000	3.962412e+02	0.350000	6.467909e-01	0.210000
1825000	0.270000	4.438989e+00	0.210000	4.335569e+02	0.270000	6.339835e-01	0.230000	0.130000	0.310000	0.170000	0.130000	8.642002e+00	0.590000	0.250000	1.563043e+00	0.069256	0.006036	0.000700	0.249287	0.039628	0.362960	0.260000	4.351091e+00	0.610000	4.292429e+02	0.290000	6.152465e-01	0.250000	0.130000	0.280000	0.210000	0.270000	8.728855e+00	0.540000	0.330000	1.486812e+00	0.071374	0.005338	0.000609	0.261412	0.051427	0.389014	0.230000	4.351091e+00	0.710000	3.922985e+02	0.320000	6.532912e-01	0.180000
1830000	0.300000	4.483602e+00	0.570000	4.292429e+02	0.320000	6.403552e-01	0.170000	0.200000	0.220000	0.140000	0.210000	8.470879e+00	0.580000	0.220000	1.578751e+00	0.069064	0.006020	0.000698	0.249703	0.039622	0.362443	0.320000	4.394821e+00	0.340000	4.249719e+02	0.290000	6.152465e-01	0.200000	0.120000	0.230000	0.200000	0.340000	8.994689e+00	0.610000	0.170000	1.501755e+00	0.071174	0.005324	0.000607	0.261745	0.051389	0.388916	0.260000	4.394821e+00	0.710000	3.922985e+02	0.340000	6.598569e-01	0.210000
1835000	0.290000	4.528663e+00	0.570000	4.292429e+02	0.340000	6.467909e-01	0.170000	0.140000	0.290000	0.220000	0.170000	8.816582e+00	0.520000	0.220000	1.578751e+00	0.068880	0.006003	0.000696	0.249414	0.039598	0.362827	0.200000	4.351091e+00	0.120000	4.292429e+02	0.300000	6.214298e-01	0.190000	0.180000	0.220000	0.190000	0.250000	8.728855e+00	0.550000	0.280000	1.516848e+00	0.071005	0.005309	0.000606	0.261734	0.051545	0.389373	0.170000	4.351091e+00	0.000000	3.962412e+02	0.340000	6.598569e-01	0.210000
1840000	0.250000	4.483602e+00	0.390000	4.249719e+02	0.340000	6.467909e-01	0.260000	0.160000	0.340000	0.120000	0.250000	8.905190e+00	0.530000	0.240000	1.563043e+00	0.068696	0.005987	0.000694	0.249577	0.039602	0.362799	0.230000	4.307797e+00	0.120000	4.292429e+02	0.290000	6.276753e-01	0.290000	0.190000	0.190000	0.150000	0.240000	8.642002e+00	0.540000	0.260000	1.563043e+00	0.070834	0.005299	0.000604	0.262457	0.051636	0.389040	0.170000	4.351091e+00	0.000000	4.002234e+02	0.320000	6.664886e-01	0.240000
1845000	0.200000	4.438989e+00	0.590000	4.207433e+02	0.240000	6.403552e-01	0.180000	0.150000	0.320000	0.180000	0.330000	9.085087e+00	0.510000	0.290000	1.578751e+00	0.068508	0.005971	0.000692	0.249319	0.039574	0.363220	0.260000	4.351091e+00	0.000000	4.335569e+02	0.350000	6.339835e-01	0.270000	0.200000	0.330000	0.140000	0.200000	8.728855e+00	0.470000	0.230000	1.547490e+00	0.070662	0.005285	0.000602	0.262398	0.051671	0.389236	0.240000	4.307797e+00	0.130000	4.042458e+02	0.210000	6.598569e-01	0.220000
1850000	0.120000	4.394821e+00	0.590000	4.207433e+02	0.320000	6.467909e-01	0.120000	0.140000	0.290000	0.130000	0.260000	8.728855e+00	0.570000	0.220000	1.532092e+00	0.068323	0.005955	0.000690	0.249517	0.039506	0.362915	0.270000	4.394821e+00	0.220000	4.379142e+02	0.350000	6.339835e-01	0.270000	0.100000	0.350000	0.140000	0.240000	8.470879e+00	0.510000	0.270000	1.563043e+00	0.070473	0.005271	0.000601	0.261922	0.051566	0.389339	0.280000	4.351091e+00	0.130000	4.042458e+02	0.200000	6.532912e-01	0.190000
1855000	0.190000	4.351091e+00	0.480000	4.165569e+02	0.280000	6.532912e-01	0.150000	0.160000	0.250000	0.140000	0.240000	8.470879e+00	0.560000	0.220000	1.516848e+00	0.068139	0.005938	0.000688	0.249911	0.039557	0.362710	0.150000	4.351091e+00	0.220000	4.379142e+02	0.260000	6.403552e-01	0.210000	0.220000	0.240000	0.140000	0.280000	8.642002e+00	0.530000	0.240000	1.532092e+00	0.070304	0.005257	0.000599	0.261691	0.051439	0.388841	0.230000	4.307797e+00	0.000000	4.083085e+02	0.200000	6.532912e-01	0.160000
1860000	0.250000	4.307797e+00	0.530000	4.124121e+02	0.280000	6.532912e-01	0.190000	0.100000	0.160000	0.120000	0.260000	8.728855e+00	0.560000	0.280000	1.532092e+00	0.067956	0.005923	0.000686	0.250225	0.039699	0.362873	0.300000	4.394821e+00	0.670000	4.335569e+02	0.330000	6.467909e-01	0.190000	0.110000	0.350000	0.190000	0.280000	8.728855e+00	0.690000	0.300000	1.516848e+00	0.070620	0.005243	0.000598	0.260977	0.051298	0.388739	0.230000	4.264934e+00	0.000000	4.124121e+02	0.220000	6.467909e-01	0.180000
1865000	0.300000	4.351091e+00	0.530000	4.124121e+02	0.350000	6.598569e-01	0.240000	0.190000	0.330000	0.230000	0.250000	8.816582e+00	0.480000	0.270000	1.516848e+00	0.067770	0.005907	0.000684	0.250624	0.039904	0.363201	0.230000	4.351091e+00	0.090000	4.379142e+02	0.240000	6.403552e-01	0.280000	0.130000	0.240000	0.170000	0.190000	8.556013e+00	0.490000	0.330000	1.532092e+00	0.070455	0.005229	0.000596	0.260525	0.051169	0.388768	0.310000	4.307797e+00	0.180000	4.165569e+02	0.420000	6.532912e-01	0.130000
1870000	0.270000	4.394821e+00	0.260000	4.083085e+02	0.350000	6.598569e-01	0.290000	0.190000	0.340000	0.150000	0.240000	8.728855e+00	0.570000	0.200000	1.501755e+00	0.067622	0.005891	0.000683	0.250448	0.039801	0.362517	0.170000	4.307797e+00	0.300000	4.335569e+02	0.240000	6.403552e-01	0.230000	0.060000	0.210000	0.170000	0.280000	8.816582e+00	0.590000	0.260000	1.547490e+00	0.070267	0.005215	0.000594	0.260755	0.051271	0.388975	0.220000	4.264934e+00	0.190000	4.207433e+02	0.420000	6.532912e-01	0.190000
1875000	0.200000	4.351091e+00	0.010000	4.124121e+02	0.280000	6.664886e-01	0.210000	0.110000	0.310000	0.120000	0.330000	8.816582e+00	0.490000	0.260000	1.516848e+00	0.067537	0.005878	0.000681	0.250721	0.039704	0.361847	0.250000	4.264934e+00	0.300000	4.335569e+02	0.290000	6.467909e-01	0.270000	0.140000	0.290000	0.180000	0.270000	8.642002e+00	0.480000	0.210000	1.532092e+00	0.070077	0.005202	0.000593	0.260570	0.051297	0.389421	0.260000	4.307797e+00	0.190000	4.207433e+02	0.260000	6.598569e-01	0.260000
1880000	0.170000	4.307797e+00	0.220000	4.165569e+02	0.250000	6.598569e-01	0.190000	0.210000	0.360000	0.100000	0.270000	8.994689e+00	0.480000	0.250000	1.486812e+00	0.067358	0.005863	0.000679	0.250454	0.039644	0.362026	0.250000	4.222497e+00	0.260000	4.292429e+02	0.280000	6.532912e-01	0.250000	0.190000	0.270000	0.150000	0.260000	8.728855e+00	0.510000	0.250000	1.501755e+00	0.069894	0.005187	0.000591	0.260841	0.051250	0.389127	0.270000	4.351091e+00	0.460000	4.165569e+02	0.270000	6.664886e-01	0.250000
1885000	0.110000	4.264934e+00	0.220000	4.165569e+02	0.270000	6.664886e-01	0.150000	0.080000	0.250000	0.120000	0.290000	8.642002e+00	0.520000	0.170000	1.472018e+00	0.067178	0.005847	0.000677	0.250950	0.039829	0.362100	0.220000	4.180483e+00	0.120000	4.335569e+02	0.280000	6.532912e-01	0.210000	0.140000	0.310000	0.130000	0.280000	8.470879e+00	0.510000	0.270000	1.486812e+00	0.069698	0.005173	0.000590	0.261150	0.051206	0.388890	0.220000	4.307797e+00	0.420000	4.124121e+02	0.320000	6.731869e-01	0.200000
1890000	0.110000	4.264934e+00	0.000000	4.207433e+02	0.270000	6.664886e-01	0.250000	0.210000	0.290000	0.230000	0.260000	8.905190e+00	0.470000	0.280000	1.457371e+00	0.066997	0.005831	0.000675	0.250583	0.039788	0.362549	0.170000	4.138886e+00	0.120000	4.335569e+02	0.170000	6.467909e-01	0.150000	0.120000	0.310000	0.150000	0.280000	8.556013e+00	0.620000	0.210000	1.501755e+00	0.069516	0.005160	0.000588	0.261314	0.051240	0.389101	0.220000	4.264934e+00	0.010000	4.165569e+02	0.320000	6.731869e-01	0.090000
1895000	0.240000	4.222497e+00	0.190000	4.249719e+02	0.260000	6.731869e-01	0.140000	0.120000	0.400000	0.230000	0.220000	8.728855e+00	0.490000	0.180000	1.442870e+00	0.066820	0.005815	0.000674	0.250476	0.039808	0.362961	0.130000	4.097704e+00	0.000000	4.379142e+02	0.290000	6.532912e-01	0.170000	0.100000	0.250000	0.120000	0.230000	8.994689e+00	0.580000	0.250000	1.457371e+00	0.069347	0.005146	0.000587	0.261660	0.051207	0.388877	0.340000	4.307797e+00	0.010000	4.165569e+02	0.270000	6.799525e-01	0.270000
1900000	0.310000	4.307797e+00	0.190000	4.249719e+02	0.260000	6.799525e-01	0.180000	0.150000	0.250000	0.210000	0.310000	8.642002e+00	0.470000	0.290000	1.457371e+00	0.066645	0.005800	0.000672	0.250468	0.039819	0.363191	0.160000	4.056931e+00	0.000000	4.423153e+02	0.290000	6.532912e-01	0.240000	0.150000	0.350000	0.270000	0.180000	8.905190e+00	0.670000	0.170000	1.442870e+00	0.069158	0.005132	0.000585	0.261832	0.051098	0.388590	0.280000	4.351091e+00	0.300000	4.124121e+02	0.360000	6.867862e-01	0.180000
1905000	0.330000	4.351091e+00	0.270000	4.207433e+02	0.290000	6.867862e-01	0.190000	0.130000	0.240000	0.160000	0.230000	8.728855e+00	0.470000	0.300000	1.442870e+00	0.066471	0.005785	0.000670	0.250446	0.039802	0.363154	0.240000	4.016564e+00	0.090000	4.467607e+02	0.240000	6.467909e-01	0.230000	0.140000	0.270000	0.160000	0.250000	8.470879e+00	0.560000	0.240000	1.428513e+00	0.069248	0.005119	0.000584	0.261451	0.050968	0.388469	0.200000	4.307797e+00	0.340000	4.083085e+02	0.300000	6.936885e-01	0.150000
1910000	0.300000	4.394821e+00	0.600000	4.165569e+02	0.290000	6.867862e-01	0.180000	0.110000	0.300000	0.120000	0.200000	8.994689e+00	0.570000	0.240000	1.442870e+00	0.066308	0.005770	0.000668	0.250543	0.039827	0.363250	0.290000	4.056931e+00	0.090000	4.467607e+02	0.320000	6.532912e-01	0.140000	0.100000	0.330000	0.160000	0.210000	8.386592e+00	0.500000	0.240000	1.442870e+00	0.069103	0.005105	0.000582	0.260839	0.050843	0.388795	0.170000	4.264934e+00	0.340000	4.083085e+02	0.300000	6.936885e-01	0.180000
1915000	0.300000	4.394821e+00	0.000000	4.207433e+02	0.260000	6.936885e-01	0.150000	0.110000	0.190000	0.190000	0.210000	8.905190e+00	0.620000	0.280000	1.457371e+00	0.066160	0.005755	0.000667	0.250542	0.039730	0.362648	0.280000	4.097704e+00	0.050000	4.512507e+02	0.320000	6.532912e-01	0.230000	0.120000	0.330000	0.170000	0.250000	8.642002e+00	0.500000	0.210000	1.457371e+00	0.068959	0.005092	0.000580	0.260469	0.050713	0.388534	0.220000	4.222497e+00	0.300000	4.042458e+02	0.300000	7.006602e-01	0.190000
1920000	0.270000	4.483602e+00	0.000000	4.207433e+02	0.310000	7.006602e-01	0.230000	0.120000	0.280000	0.200000	0.250000	8.728855e+00	0.500000	0.240000	1.442870e+00	0.066113	0.005745	0.000665	0.250604	0.039670	0.362428	0.230000	4.056931e+00	0.300000	4.467607e+02	0.370000	6.598569e-01	0.190000	0.070000	0.240000	0.130000	0.340000	8.905190e+00	0.590000	0.290000	1.457371e+00	0.068791	0.005079	0.000579	0.259880	0.050592	0.388833	0.290000	4.264934e+00	0.000000	4.083085e+02	0.260000	7.077019e-01	0.220000
1925000	0.270000	4.483602e+00	0.000000	4.249719e+02	0.310000	7.006602e-01	0.180000	0.110000	0.280000	0.240000	0.150000	8.303144e+00	0.520000	0.320000	1.428513e+00	0.066481	0.005729	0.000663	0.250055	0.039578	0.363053	0.320000	4.097704e+00	0.470000	4.423153e+02	0.370000	6.598569e-01	0.150000	0.240000	0.410000	0.170000	0.260000	8.642002e+00	0.530000	0.280000	1.501755e+00	0.068659	0.005066	0.000577	0.259641	0.050476	0.388769	0.230000	4.222497e+00	0.000000	4.124121e+02	0.250000	7.006602e-01	0.350000
1930000	0.220000	4.438989e+00	0.000000	4.292429e+02	0.290000	7.077019e-01	0.190000	0.130000	0.250000	0.160000	0.290000	8.905190e+00	0.610000	0.240000	1.442870e+00	0.067498	0.005721	0.000661	0.249453	0.039477	0.362895	0.370000	4.138886e+00	0.470000	4.423153e+02	0.310000	6.664886e-01	0.220000	0.180000	0.260000	0.210000	0.320000	9.085087e+00	0.570000	0.200000	1.486812e+00	0.068543	0.005052	0.000576	0.259565	0.050375	0.388553	0.240000	4.180483e+00	0.000000	4.124121e+02	0.250000	7.006602e-01	0.150000
1935000	0.230000	4.394821e+00	0.000000	4.335569e+02	0.270000	7.148145e-01	0.220000	0.120000	0.260000	0.150000	0.250000	8.994689e+00	0.500000	0.280000	1.457371e+00	0.067347	0.005706	0.000660	0.248981	0.039380	0.362912	0.290000	4.180483e+00	0.210000	4.467607e+02	0.350000	6.731869e-01	0.200000	0.070000	0.290000	0.140000	0.280000	9.085087e+00	0.560000	0.270000	1.501755e+00	0.068366	0.005039	0.000574	0.259399	0.050343	0.388935	0.350000	4.222497e+00	0.280000	4.083085e+02	0.320000	7.077019e-01	0.230000
1940000	0.280000	4.438989e+00	0.000000	4.335569e+02	0.270000	7.148145e-01	0.190000	0.100000	0.310000	0.190000	0.340000	8.556013e+00	0.480000	0.230000	1.457371e+00	0.067163	0.005692	0.000658	0.248988	0.039319	0.362829	0.330000	4.222497e+00	0.260000	4.423153e+02	0.350000	6.731869e-01	0.190000	0.130000	0.290000	0.220000	0.300000	8.728855e+00	0.480000	0.210000	1.486812e+00	0.068192	0.005026	0.000573	0.259566	0.050242	0.388544	0.330000	4.264934e+00	0.380000	4.042458e+02	0.290000	7.148145e-01	0.290000
1945000	0.340000	4.483602e+00	0.200000	4.379142e+02	0.230000	7.077019e-01	0.190000	0.120000	0.250000	0.170000	0.230000	8.470879e+00	0.540000	0.310000	1.472018e+00	0.066992	0.005677	0.000656	0.248732	0.039231	0.362726	0.250000	4.180483e+00	0.130000	4.467607e+02	0.260000	6.799525e-01	0.300000	0.230000	0.380000	0.190000	0.260000	8.728855e+00	0.480000	0.350000	1.486812e+00	0.068019	0.005013	0.000571	0.259558	0.050125	0.387994	0.270000	4.307797e+00	0.380000	4.042458e+02	0.290000	7.148145e-01	0.200000
1950000	0.250000	4.438989e+00	0.520000	4.335569e+02	0.270000	7.148145e-01	0.230000	0.110000	0.360000	0.240000	0.280000	9.176393e+00	0.520000	0.280000	1.486812e+00	0.066824	0.005663	0.000654	0.248457	0.039176	0.362765	0.320000	4.222497e+00	0.130000	4.467607e+02	0.300000	6.867862e-01	0.250000	0.170000	0.400000	0.130000	0.240000	8.816582e+00	0.550000	0.360000	1.501755e+00	0.067875	0.005000	0.000570	0.259159	0.050044	0.388315	0.180000	4.264934e+00	0.070000	4.083085e+02	0.370000	7.219985e-01	0.110000
1955000	0.290000	4.483602e+00	0.520000	4.335569e+02	0.310000	7.219985e-01	0.260000	0.210000	0.310000	0.150000	0.160000	9.085087e+00	0.500000	0.240000	1.442870e+00	0.066895	0.005648	0.000653	0.247854	0.039078	0.362385	0.320000	4.222497e+00	0.000000	4.512507e+02	0.350000	6.936885e-01	0.150000	0.170000	0.250000	0.140000	0.280000	8.994689e+00	0.550000	0.150000	1.457371e+00	0.067734	0.004987	0.000569	0.259104	0.050031	0.388457	0.300000	4.307797e+00	0.000000	4.124121e+02	0.270000	7.292547e-01	0.250000
1960000	0.200000	4.438989e+00	0.190000	4.379142e+02	0.310000	7.219985e-01	0.250000	0.160000	0.180000	0.160000	0.280000	9.361769e+00	0.510000	0.290000	1.457371e+00	0.066867	0.005633	0.000651	0.247260	0.038979	0.362847	0.250000	4.180483e+00	0.120000	4.557858e+02	0.350000	6.936885e-01	0.220000	0.110000	0.340000	0.130000	0.270000	8.816582e+00	0.500000	0.300000	1.472018e+00	0.067569	0.004974	0.000567	0.258765	0.049920	0.388875	0.290000	4.351091e+00	0.380000	4.083085e+02	0.230000	7.219985e-01	0.230000
1965000	0.270000	4.483602e+00	0.180000	4.423153e+02	0.250000	7.148145e-01	0.160000	0.120000	0.210000	0.180000	0.170000	9.268618e+00	0.590000	0.250000	1.442870e+00	0.066696	0.005619	0.000649	0.246831	0.038897	0.363136	0.320000	4.222497e+00	0.120000	4.557858e+02	0.350000	7.006602e-01	0.230000	0.130000	0.250000	0.140000	0.210000	9.085087e+00	0.540000	0.290000	1.486812e+00	0.067405	0.004961	0.000566	0.259026	0.049943	0.388975	0.160000	4.307797e+00	0.380000	4.083085e+02	0.250000	7.148145e-01	0.310000
1970000	0.180000	4.438989e+00	0.180000	4.423153e+02	0.250000	7.148145e-01	0.190000	0.170000	0.240000	0.060000	0.190000	9.455856e+00	0.500000	0.340000	1.486812e+00	0.066527	0.005605	0.000648	0.247183	0.038825	0.362577	0.190000	4.180483e+00	0.210000	4.603665e+02	0.260000	7.077019e-01	0.210000	0.160000	0.240000	0.190000	0.310000	9.176393e+00	0.520000	0.220000	1.472018e+00	0.067238	0.004948	0.000564	0.259333	0.049897	0.388625	0.210000	4.264934e+00	0.620000	4.042458e+02	0.250000	7.148145e-01	0.240000
1975000	0.250000	4.394821e+00	0.640000	4.379142e+02	0.300000	7.219985e-01	0.250000	0.160000	0.260000	0.260000	0.280000	8.816582e+00	0.510000	0.260000	1.516848e+00	0.066369	0.005591	0.000646	0.247054	0.038755	0.362685	0.330000	4.222497e+00	0.000000	4.649933e+02	0.260000	7.077019e-01	0.270000	0.240000	0.230000	0.150000	0.280000	8.905190e+00	0.610000	0.280000	1.486812e+00	0.067352	0.004950	0.000563	0.259689	0.049889	0.388446	0.210000	4.264934e+00	0.190000	4.083085e+02	0.200000	7.077019e-01	0.180000
1980000	0.250000	4.351091e+00	0.050000	4.423153e+02	0.260000	7.292547e-01	0.180000	0.110000	0.270000	0.160000	0.270000	8.556013e+00	0.520000	0.170000	1.532092e+00	0.066225	0.005576	0.000645	0.246745	0.038668	0.362856	0.320000	4.264934e+00	0.000000	4.696666e+02	0.260000	7.148145e-01	0.250000	0.180000	0.280000	0.230000	0.260000	8.994689e+00	0.430000	0.230000	1.472018e+00	0.067417	0.004938	0.000561	0.259311	0.049796	0.388593	0.290000	4.307797e+00	0.400000	4.042458e+02	0.300000	7.148145e-01	0.160000
1985000	0.240000	4.307797e+00	0.000000	4.467607e+02	0.240000	7.219985e-01	0.220000	0.070000	0.250000	0.170000	0.280000	8.642002e+00	0.440000	0.220000	1.516848e+00	0.066084	0.005566	0.000643	0.247025	0.038607	0.362440	0.250000	4.222497e+00	0.000000	4.696666e+02	0.190000	7.077019e-01	0.160000	0.100000	0.220000	0.100000	0.210000	8.470879e+00	0.530000	0.170000	1.442870e+00	0.068063	0.004926	0.000560	0.258957	0.049677	0.388176	0.250000	4.264934e+00	0.400000	4.042458e+02	0.300000	7.148145e-01	0.240000
1990000	0.240000	4.307797e+00	0.000000	4.467607e+02	0.250000	7.148145e-01	0.160000	0.050000	0.160000	0.170000	0.370000	8.556013e+00	0.540000	0.210000	1.516848e+00	0.065931	0.005553	0.000641	0.247393	0.038557	0.362006	0.210000	4.180483e+00	0.000000	4.743868e+02	0.140000	7.006602e-01	0.210000	0.160000	0.210000	0.140000	0.220000	8.905190e+00	0.630000	0.280000	1.428513e+00	0.067910	0.004913	0.000559	0.259162	0.049626	0.387490	0.340000	4.307797e+00	0.050000	4.083085e+02	0.310000	7.219985e-01	0.290000
1995000	0.270000	4.351091e+00	0.260000	4.423153e+02	0.250000	7.148145e-01	0.230000	0.120000	0.220000	0.150000	0.220000	8.303144e+00	0.550000	0.210000	1.501755e+00	0.065766	0.005539	0.000640	0.247715	0.038523	0.361852	0.130000	4.138886e+00	0.000000	4.791545e+02	0.140000	7.006602e-01	0.180000	0.150000	0.280000	0.160000	0.300000	8.303144e+00	0.630000	0.200000	1.386294e+00	0.067741	0.004901	0.000557	0.259685	0.049637	0.386866	0.300000	4.351091e+00	0.190000	4.124121e+02	0.300000	7.292547e-01	0.140000
2000000	0.300000	4.394821e+00	0.520000	4.379142e+02	0.340000	7.219985e-01	0.270000	0.140000	0.250000	0.120000	0.230000	8.220527e+00	0.530000	0.310000	1.516848e+00	0.065599	0.005526	0.000638	0.247819	0.038656	0.362248	0.190000	4.097704e+00	0.000000	4.839700e+02	0.120000	6.936885e-01	0.180000	0.180000	0.190000	0.220000	0.270000	8.386592e+00	0.570000	0.240000	1.386294e+00	0.067843	0.004889	0.000556	0.259547	0.049576	0.386496	0.260000	4.394821e+00	0.330000	4.083085e+02	0.370000	7.365838e-01	0.200000
2005000	0.270000	4.438989e+00	0.210000	4.423153e+02	0.280000	7.292547e-01	0.210000	0.070000	0.230000	0.180000	0.240000	8.642002e+00	0.490000	0.330000	1.501755e+00	0.065434	0.005513	0.000637	0.247704	0.038667	0.362598	0.270000	4.138886e+00	0.000000	4.839700e+02	0.280000	7.006602e-01	0.150000	0.100000	0.330000	0.180000	0.330000	8.556013e+00	0.590000	0.290000	1.400227e+00	0.068821	0.004877	0.000554	0.258937	0.049454	0.386917	0.300000	4.438989e+00	0.330000	4.083085e+02	0.370000	7.365838e-01	0.300000
2010000	0.220000	4.394821e+00	0.210000	4.423153e+02	0.280000	7.292547e-01	0.240000	0.080000	0.200000	0.150000	0.180000	8.728855e+00	0.550000	0.160000	1.516848e+00	0.065276	0.005499	0.000635	0.247850	0.038855	0.362990	0.200000	4.097704e+00	0.000000	4.888340e+02	0.280000	7.077019e-01	0.210000	0.120000	0.260000	0.170000	0.210000	8.556013e+00	0.610000	0.310000	1.414299e+00	0.068937	0.004864	0.000553	0.258347	0.049346	0.387421	0.260000	4.483602e+00	0.120000	4.124121e+02	0.220000	7.292547e-01	0.180000
2015000	0.320000	4.438989e+00	0.090000	4.467607e+02	0.210000	7.219985e-01	0.190000	0.140000	0.270000	0.200000	0.270000	8.138731e+00	0.530000	0.140000	1.501755e+00	0.065127	0.005485	0.000633	0.247352	0.038758	0.362634	0.150000	4.056931e+00	0.000000	4.937469e+02	0.280000	7.148145e-01	0.220000	0.170000	0.270000	0.150000	0.210000	8.470879e+00	0.610000	0.290000	1.428513e+00	0.069169	0.004854	0.000552	0.258092	0.049234	0.387373	0.240000	4.438989e+00	0.120000	4.124121e+02	0.350000	7.365838e-01	0.170000
2020000	0.210000	4.394821e+00	0.130000	4.512507e+02	0.300000	7.292547e-01	0.190000	0.130000	0.270000	0.210000	0.150000	8.556013e+00	0.520000	0.300000	1.501755e+00	0.064982	0.005472	0.000632	0.246773	0.038665	0.362617	0.330000	4.097704e+00	0.000000	4.937469e+02	0.280000	7.148145e-01	0.280000	0.120000	0.310000	0.160000	0.270000	8.728855e+00	0.640000	0.270000	1.442870e+00	0.068999	0.004842	0.000550	0.258277	0.049161	0.386840	0.240000	4.394821e+00	0.000000	4.165569e+02	0.250000	7.292547e-01	0.200000
2025000	0.330000	4.438989e+00	0.130000	4.512507e+02	0.300000	7.292547e-01	0.110000	0.090000	0.240000	0.180000	0.250000	8.138731e+00	0.550000	0.230000	1.457371e+00	0.064834	0.005460	0.000630	0.246857	0.038586	0.362186	0.340000	4.138886e+00	0.330000	4.888340e+02	0.280000	7.219985e-01	0.270000	0.160000	0.330000	0.120000	0.250000	9.176393e+00	0.530000	0.320000	1.428513e+00	0.068891	0.004830	0.000549	0.257749	0.049048	0.386956	0.240000	4.394821e+00	0.170000	4.207433e+02	0.250000	7.292547e-01	0.210000
2030000	0.180000	4.394821e+00	0.290000	4.467607e+02	0.230000	7.219985e-01	0.230000	0.110000	0.300000	0.230000	0.360000	8.057749e+00	0.450000	0.240000	1.442870e+00	0.064680	0.005447	0.000629	0.246770	0.038511	0.361800	0.340000	4.138886e+00	0.240000	4.937469e+02	0.310000	7.292547e-01	0.240000	0.190000	0.230000	0.160000	0.230000	8.905190e+00	0.450000	0.220000	1.442870e+00	0.068789	0.004818	0.000547	0.257175	0.048944	0.387584	0.280000	4.438989e+00	0.170000	4.249719e+02	0.250000	7.219985e-01	0.200000
2035000	0.270000	4.438989e+00	0.150000	4.512507e+02	0.330000	7.292547e-01	0.190000	0.140000	0.250000	0.180000	0.240000	8.470879e+00	0.680000	0.340000	1.486812e+00	0.064778	0.005433	0.000627	0.246172	0.038415	0.362020	0.230000	4.097704e+00	0.490000	4.888340e+02	0.230000	7.219985e-01	0.250000	0.160000	0.260000	0.170000	0.260000	8.728855e+00	0.510000	0.250000	1.428513e+00	0.068636	0.004806	0.000546	0.256696	0.048828	0.386955	0.260000	4.483602e+00	0.360000	4.207433e+02	0.200000	7.148145e-01	0.180000
2040000	0.210000	4.394821e+00	0.150000	4.512507e+02	0.260000	7.365838e-01	0.190000	0.170000	0.210000	0.130000	0.220000	8.556013e+00	0.600000	0.280000	1.472018e+00	0.065212	0.005420	0.000626	0.245580	0.038321	0.361888	0.300000	4.138886e+00	0.490000	4.888340e+02	0.230000	7.219985e-01	0.180000	0.180000	0.320000	0.180000	0.210000	8.816582e+00	0.520000	0.220000	1.428513e+00	0.068478	0.004794	0.000545	0.257376	0.048758	0.386285	0.290000	4.528663e+00	0.360000	4.207433e+02	0.200000	7.148145e-01	0.180000
2045000	0.230000	4.351091e+00	0.200000	4.557858e+02	0.260000	7.365838e-01	0.240000	0.110000	0.330000	0.180000	0.290000	9.085087e+00	0.490000	0.250000	1.457371e+00	0.065451	0.005407	0.000624	0.245027	0.038229	0.361524	0.260000	4.180483e+00	0.000000	4.937469e+02	0.230000	7.148145e-01	0.170000	0.170000	0.260000	0.140000	0.170000	8.816582e+00	0.590000	0.310000	1.414299e+00	0.068745	0.004799	0.000543	0.257515	0.048736	0.385892	0.290000	4.574177e+00	0.360000	4.165569e+02	0.280000	7.219985e-01	0.190000
2050000	0.310000	4.394821e+00	0.040000	4.603665e+02	0.270000	7.439866e-01	0.150000	0.170000	0.230000	0.140000	0.280000	8.470879e+00	0.530000	0.330000	1.472018e+00	0.065306	0.005393	0.000622	0.244921	0.038199	0.361702	0.320000	4.222497e+00	0.000000	4.987091e+02	0.230000	7.148145e-01	0.200000	0.230000	0.190000	0.130000	0.260000	9.268618e+00	0.510000	0.250000	1.428513e+00	0.069521	0.004787	0.000542	0.256906	0.048619	0.385725	0.240000	4.528663e+00	0.000000	4.207433e+02	0.310000	7.292547e-01	0.130000
2055000	0.180000	4.351091e+00	0.530000	4.557858e+02	0.260000	7.514638e-01	0.240000	0.180000	0.270000	0.140000	0.250000	8.386592e+00	0.580000	0.270000	1.457371e+00	0.065142	0.005380	0.000621	0.245040	0.038265	0.361796	0.280000	4.264934e+00	0.000000	5.037212e+02	0.270000	7.219985e-01	0.280000	0.120000	0.290000	0.220000	0.210000	9.085087e+00	0.550000	0.300000	1.428513e+00	0.069485	0.004775	0.000541	0.256390	0.048509	0.385723	0.160000	4.483602e+00	0.000000	4.207433e+02	0.310000	7.292547e-01	0.170000
2060000	0.220000	4.307797e+00	0.410000	4.512507e+02	0.260000	7.514638e-01	0.230000	0.100000	0.340000	0.100000	0.300000	8.642002e+00	0.500000	0.290000	1.472018e+00	0.064996	0.005367	0.000619	0.244525	0.038181	0.362196	0.300000	4.307797e+00	0.000000	5.037212e+02	0.270000	7.292547e-01	0.310000	0.140000	0.250000	0.190000	0.300000	8.556013e+00	0.510000	0.300000	1.472018e+00	0.069313	0.004763	0.000539	0.256745	0.048700	0.385781	0.180000	4.438989e+00	0.160000	4.249719e+02	0.320000	7.365838e-01	0.170000
2065000	0.150000	4.264934e+00	0.410000	4.512507e+02	0.240000	7.439866e-01	0.290000	0.140000	0.250000	0.120000	0.240000	8.303144e+00	0.570000	0.230000	1.472018e+00	0.064839	0.005353	0.000618	0.244093	0.038153	0.362583	0.230000	4.264934e+00	0.190000	5.087837e+02	0.210000	7.219985e-01	0.280000	0.180000	0.320000	0.150000	0.260000	8.728855e+00	0.610000	0.210000	1.428513e+00	0.069233	0.004752	0.000538	0.256450	0.048590	0.385411	0.210000	4.394821e+00	0.230000	4.292429e+02	0.320000	7.365838e-01	0.180000
2070000	0.230000	4.222497e+00	0.190000	4.557858e+02	0.270000	7.514638e-01	0.270000	0.190000	0.350000	0.180000	0.250000	8.138731e+00	0.470000	0.270000	1.457371e+00	0.064702	0.005341	0.000616	0.244315	0.038359	0.363139	0.230000	4.222497e+00	0.360000	5.037212e+02	0.210000	7.219985e-01	0.180000	0.110000	0.300000	0.150000	0.270000	8.642002e+00	0.560000	0.200000	1.414299e+00	0.069803	0.004741	0.000537	0.255841	0.048472	0.385505	0.190000	4.351091e+00	0.230000	4.292429e+02	0.240000	7.292547e-01	0.160000
2075000	0.310000	4.264934e+00	0.000000	4.603665e+02	0.270000	7.590161e-01	0.160000	0.100000	0.310000	0.130000	0.290000	8.470879e+00	0.530000	0.270000	1.501755e+00	0.064684	0.005330	0.000618	0.244122	0.038312	0.363314	0.200000	4.180483e+00	0.360000	5.037212e+02	0.340000	7.292547e-01	0.270000	0.180000	0.340000	0.140000	0.190000	9.268618e+00	0.540000	0.240000	1.428513e+00	0.069723	0.004729	0.000536	0.255455	0.048380	0.385640	0.300000	4.394821e+00	0.000000	4.335569e+02	0.240000	7.219985e-01	0.170000
2080000	0.290000	4.307797e+00	0.000000	4.649933e+02	0.270000	7.590161e-01	0.200000	0.120000	0.320000	0.230000	0.240000	8.303144e+00	0.540000	0.290000	1.486812e+00	0.064597	0.005318	0.000616	0.243722	0.038224	0.363343	0.280000	4.222497e+00	0.140000	5.087837e+02	0.340000	7.292547e-01	0.280000	0.140000	0.280000	0.150000	0.270000	8.816582e+00	0.530000	0.240000	1.414299e+00	0.069690	0.004718	0.000534	0.255181	0.048313	0.385738	0.220000	4.351091e+00	0.000000	4.379142e+02	0.300000	7.292547e-01	0.150000
2085000	0.290000	4.307797e+00	0.000000	4.649933e+02	0.230000	7.514638e-01	0.200000	0.100000	0.240000	0.170000	0.280000	8.220527e+00	0.460000	0.200000	1.442870e+00	0.064803	0.005305	0.000615	0.243413	0.038131	0.363381	0.320000	4.264934e+00	0.000000	5.138971e+02	0.250000	7.219985e-01	0.160000	0.150000	0.240000	0.130000	0.210000	8.642002e+00	0.550000	0.310000	1.457371e+00	0.069580	0.004706	0.000533	0.254665	0.048217	0.386234	0.220000	4.351091e+00	0.000000	4.379142e+02	0.300000	7.292547e-01	0.180000
2090000	0.310000	4.351091e+00	0.000000	4.696666e+02	0.220000	7.439866e-01	0.170000	0.100000	0.250000	0.140000	0.220000	8.470879e+00	0.560000	0.240000	1.442870e+00	0.066163	0.005292	0.000613	0.242849	0.038035	0.364058	0.320000	4.264934e+00	0.000000	5.138971e+02	0.260000	7.292547e-01	0.090000	0.160000	0.320000	0.170000	0.260000	8.642002e+00	0.590000	0.300000	1.501755e+00	0.069411	0.004695	0.000532	0.254723	0.048184	0.386210	0.260000	4.394821e+00	0.040000	4.423153e+02	0.200000	7.219985e-01	0.210000
2095000	0.340000	4.394821e+00	0.000000	4.743868e+02	0.220000	7.439866e-01	0.140000	0.210000	0.240000	0.200000	0.280000	8.905190e+00	0.550000	0.290000	1.457371e+00	0.066317	0.005288	0.000612	0.242502	0.037970	0.363987	0.220000	4.222497e+00	0.090000	5.190618e+02	0.320000	7.365838e-01	0.160000	0.150000	0.240000	0.150000	0.220000	8.816582e+00	0.450000	0.260000	1.532092e+00	0.069251	0.004684	0.000530	0.254555	0.048158	0.386442	0.310000	4.438989e+00	0.050000	4.467607e+02	0.250000	7.148145e-01	0.210000
2100000	0.260000	4.438989e+00	0.000000	4.743868e+02	0.150000	7.365838e-01	0.290000	0.190000	0.240000	0.160000	0.300000	8.642002e+00	0.490000	0.290000	1.501755e+00	0.066469	0.005276	0.000611	0.242485	0.037990	0.364176	0.270000	4.264934e+00	0.000000	5.242785e+02	0.320000	7.365838e-01	0.170000	0.070000	0.230000	0.210000	0.190000	8.386592e+00	0.460000	0.200000	1.516848e+00	0.069088	0.004673	0.000529	0.254823	0.048180	0.386477	0.220000	4.438989e+00	0.050000	4.467607e+02	0.250000	7.148145e-01	0.220000
2105000	0.280000	4.483602e+00	0.000000	4.791545e+02	0.270000	7.439866e-01	0.230000	0.150000	0.360000	0.180000	0.320000	8.728855e+00	0.610000	0.180000	1.486812e+00	0.066841	0.005264	0.000609	0.241923	0.037902	0.364672	0.290000	4.307797e+00	0.520000	5.190618e+02	0.220000	7.292547e-01	0.140000	0.070000	0.260000	0.160000	0.250000	8.138731e+00	0.560000	0.250000	1.532092e+00	0.068925	0.004661	0.000528	0.255272	0.048335	0.386571	0.220000	4.438989e+00	0.000000	4.512507e+02	0.200000	7.077019e-01	0.210000
2110000	0.260000	4.528663e+00	0.430000	4.743868e+02	0.270000	7.439866e-01	0.140000	0.170000	0.290000	0.150000	0.290000	8.994689e+00	0.580000	0.290000	1.486812e+00	0.066689	0.005251	0.000608	0.241424	0.037822	0.365051	0.270000	4.351091e+00	0.390000	5.138971e+02	0.290000	7.365838e-01	0.210000	0.100000	0.340000	0.210000	0.290000	8.386592e+00	0.550000	0.170000	1.547490e+00	0.068776	0.004650	0.000527	0.255372	0.048245	0.385828	0.250000	4.394821e+00	0.000000	4.557858e+02	0.300000	7.148145e-01	0.130000
2115000	0.260000	4.574177e+00	0.430000	4.743868e+02	0.270000	7.514638e-01	0.200000	0.160000	0.350000	0.190000	0.220000	8.556013e+00	0.620000	0.260000	1.501755e+00	0.066525	0.005239	0.000606	0.241465	0.037762	0.364770	0.220000	4.307797e+00	0.390000	5.138971e+02	0.290000	7.365838e-01	0.200000	0.170000	0.310000	0.160000	0.280000	8.642002e+00	0.520000	0.300000	1.547490e+00	0.068612	0.004639	0.000525	0.255877	0.048213	0.385387	0.300000	4.438989e+00	0.000000	4.557858e+02	0.320000	7.219985e-01	0.180000
2120000	0.310000	4.620148e+00	0.350000	4.696666e+02	0.300000	7.590161e-01	0.220000	0.130000	0.180000	0.130000	0.330000	8.642002e+00	0.550000	0.210000	1.516848e+00	0.066370	0.005227	0.000605	0.241131	0.037703	0.364984	0.290000	4.351091e+00	0.330000	5.087837e+02	0.280000	7.439866e-01	0.200000	0.130000	0.260000	0.120000	0.320000	8.905190e+00	0.510000	0.310000	1.594618e+00	0.068483	0.004628	0.000524	0.255501	0.048104	0.385040	0.230000	4.394821e+00	0.000000	4.603665e+02	0.320000	7.219985e-01	0.270000
2125000	0.180000	4.574177e+00	0.210000	4.743868e+02	0.200000	7.514638e-01	0.200000	0.160000	0.230000	0.190000	0.260000	8.556013e+00	0.450000	0.270000	1.563043e+00	0.066217	0.005214	0.000603	0.241883	0.038002	0.365143	0.260000	4.394821e+00	0.320000	5.037212e+02	0.310000	7.514638e-01	0.150000	0.180000	0.250000	0.120000	0.220000	8.642002e+00	0.460000	0.230000	1.610644e+00	0.068319	0.004618	0.000523	0.255969	0.048008	0.384597	0.270000	4.438989e+00	0.000000	4.649933e+02	0.220000	7.148145e-01	0.160000
2130000	0.330000	4.620148e+00	0.210000	4.743868e+02	0.200000	7.514638e-01	0.180000	0.110000	0.250000	0.190000	0.300000	9.085087e+00	0.540000	0.280000	1.578751e+00	0.066055	0.005202	0.000602	0.242379	0.038226	0.365199	0.220000	4.351091e+00	0.320000	5.037212e+02	0.270000	7.590161e-01	0.230000	0.210000	0.270000	0.110000	0.250000	8.728855e+00	0.490000	0.240000	1.563043e+00	0.068208	0.004607	0.000522	0.255971	0.047898	0.383746	0.170000	4.394821e+00	0.490000	4.603665e+02	0.200000	7.077019e-01	0.200000
2135000	0.330000	4.620148e+00	0.390000	4.696666e+02	0.250000	7.439866e-01	0.160000	0.110000	0.180000	0.140000	0.240000	9.550889e+00	0.590000	0.220000	1.594618e+00	0.066339	0.005211	0.000600	0.242195	0.038143	0.364676	0.250000	4.307797e+00	0.130000	5.087837e+02	0.270000	7.590161e-01	0.200000	0.160000	0.170000	0.130000	0.190000	8.303144e+00	0.590000	0.260000	1.610644e+00	0.068052	0.004597	0.000520	0.255754	0.047795	0.383822	0.170000	4.394821e+00	0.490000	4.603665e+02	0.330000	7.148145e-01	0.170000
2140000	0.270000	4.666581e+00	0.000000	4.743868e+02	0.220000	7.365838e-01	0.170000	0.120000	0.330000	0.210000	0.130000	8.905190e+00	0.550000	0.240000	1.578751e+00	0.066989	0.005216	0.000599	0.241963	0.038058	0.364398	0.340000	4.351091e+00	0.460000	5.037212e+02	0.220000	7.514638e-01	0.170000	0.140000	0.320000	0.160000	0.300000	8.057749e+00	0.440000	0.200000	1.578751e+00	0.067897	0.004587	0.000519	0.255550	0.047769	0.384232	0.170000	4.394821e+00	0.000000	4.649933e+02	0.270000	7.219985e-01	0.220000
2145000	0.310000	4.713481e+00	0.000000	4.791545e+02	0.220000	7.365838e-01	0.270000	0.140000	0.250000	0.290000	0.310000	8.642002e+00	0.600000	0.210000	1.594618e+00	0.067333	0.005204	0.000598	0.241453	0.037968	0.364618	0.310000	4.394821e+00	0.250000	5.087837e+02	0.240000	7.439866e-01	0.170000	0.150000	0.170000	0.130000	0.240000	8.138731e+00	0.620000	0.220000	1.594618e+00	0.067757	0.004576	0.000518	0.254988	0.047662	0.384634	0.290000	4.438989e+00	0.000000	4.696666e+02	0.270000	7.219985e-01	0.170000
2150000	0.260000	4.760852e+00	0.000000	4.791545e+02	0.320000	7.439866e-01	0.180000	0.180000	0.290000	0.170000	0.360000	8.642002e+00	0.530000	0.230000	1.547490e+00	0.067521	0.005191	0.000596	0.240909	0.037880	0.364469	0.230000	4.351091e+00	0.330000	5.037212e+02	0.230000	7.365838e-01	0.200000	0.250000	0.340000	0.240000	0.210000	7.741800e+00	0.620000	0.230000	1.578751e+00	0.067626	0.004565	0.000517	0.254442	0.047560	0.385076	0.260000	4.483602e+00	0.000000	4.696666e+02	0.400000	7.292547e-01	0.290000
2155000	0.250000	4.713481e+00	0.000000	4.839700e+02	0.310000	7.514638e-01	0.180000	0.140000	0.240000	0.120000	0.270000	8.386592e+00	0.560000	0.250000	1.501755e+00	0.067688	0.005179	0.000595	0.240403	0.037791	0.364645	0.210000	4.307797e+00	0.330000	5.037212e+02	0.230000	7.365838e-01	0.230000	0.150000	0.380000	0.150000	0.350000	8.138731e+00	0.520000	0.280000	1.594618e+00	0.067477	0.004555	0.000516	0.253965	0.047468	0.385453	0.210000	4.438989e+00	0.000000	4.743868e+02	0.260000	7.365838e-01	0.170000
2160000	0.230000	4.666581e+00	0.000000	4.839700e+02	0.310000	7.514638e-01	0.280000	0.130000	0.280000	0.170000	0.290000	8.386592e+00	0.540000	0.210000	1.486812e+00	0.067541	0.005168	0.000594	0.239960	0.037710	0.364556	0.300000	4.351091e+00	0.230000	5.087837e+02	0.240000	7.292547e-01	0.230000	0.210000	0.310000	0.180000	0.210000	8.057749e+00	0.560000	0.310000	1.626832e+00	0.067319	0.004544	0.000514	0.253720	0.047416	0.385580	0.250000	4.394821e+00	0.090000	4.791545e+02	0.300000	7.439866e-01	0.210000
2165000	0.200000	4.620148e+00	0.210000	4.888340e+02	0.280000	7.590161e-01	0.140000	0.120000	0.280000	0.180000	0.260000	8.816582e+00	0.520000	0.330000	1.501755e+00	0.067379	0.005156	0.000592	0.239915	0.037701	0.364588	0.290000	4.394821e+00	0.140000	5.138971e+02	0.310000	7.365838e-01	0.290000	0.150000	0.250000	0.150000	0.230000	7.819607e+00	0.450000	0.290000	1.643181e+00	0.067177	0.004534	0.000513	0.253230	0.047307	0.385583	0.240000	4.351091e+00	0.370000	4.743868e+02	0.300000	7.439866e-01	0.200000
2170000	0.240000	4.574177e+00	0.120000	4.937469e+02	0.310000	7.666444e-01	0.230000	0.190000	0.220000	0.110000	0.230000	8.728855e+00	0.560000	0.280000	1.547490e+00	0.067222	0.005144	0.000591	0.240457	0.037966	0.364811	0.290000	4.394821e+00	0.140000	5.138971e+02	0.310000	7.365838e-01	0.210000	0.110000	0.280000	0.130000	0.260000	8.138731e+00	0.550000	0.240000	1.626832e+00	0.067024	0.004523	0.000512	0.253286	0.047209	0.385190	0.240000	4.307797e+00	0.370000	4.743868e+02	0.250000	7.365838e-01	0.160000
2175000	0.220000	4.528663e+00	0.120000	4.937469e+02	0.290000	7.743493e-01	0.120000	0.140000	0.210000	0.140000	0.210000	8.470879e+00	0.550000	0.240000	1.563043e+00	0.067099	0.005132	0.000590	0.240101	0.037924	0.365208	0.270000	4.438989e+00	0.390000	5.087837e+02	0.240000	7.292547e-01	0.210000	0.100000	0.190000	0.180000	0.250000	8.386592e+00	0.570000	0.240000	1.610644e+00	0.066869	0.004513	0.000511	0.253704	0.047266	0.385107	0.340000	4.351091e+00	0.350000	4.696666e+02	0.300000	7.439866e-01	0.150000
2180000	0.250000	4.483602e+00	0.120000	4.987091e+02	0.290000	7.743493e-01	0.190000	0.130000	0.280000	0.110000	0.190000	8.556013e+00	0.600000	0.240000	1.563043e+00	0.067400	0.005120	0.000588	0.239571	0.037837	0.365006	0.280000	4.483602e+00	0.400000	5.037212e+02	0.280000	7.365838e-01	0.200000	0.080000	0.220000	0.210000	0.290000	8.303144e+00	0.560000	0.150000	1.626832e+00	0.066721	0.004503	0.000510	0.254242	0.047429	0.385124	0.280000	4.394821e+00	0.000000	4.743868e+02	0.300000	7.514638e-01	0.180000
2185000	0.270000	4.528663e+00	0.460000	4.937469e+02	0.270000	7.821316e-01	0.190000	0.160000	0.300000	0.160000	0.210000	8.556013e+00	0.470000	0.230000	1.578751e+00	0.067867	0.005108	0.000587	0.239035	0.037751	0.365256	0.270000	4.528663e+00	0.400000	5.037212e+02	0.280000	7.439866e-01	0.270000	0.140000	0.420000	0.190000	0.320000	8.470879e+00	0.470000	0.320000	1.610644e+00	0.067018	0.004498	0.000509	0.253967	0.047348	0.384462	0.240000	4.351091e+00	0.000000	4.743868e+02	0.300000	7.514638e-01	0.210000
2190000	0.270000	4.528663e+00	0.460000	4.937469e+02	0.330000	7.899921e-01	0.150000	0.170000	0.290000	0.120000	0.210000	8.470879e+00	0.430000	0.260000	1.626832e+00	0.067842	0.005097	0.000586	0.238524	0.037661	0.364784	0.240000	4.483602e+00	0.040000	5.087837e+02	0.280000	7.439866e-01	0.230000	0.150000	0.330000	0.130000	0.270000	8.728855e+00	0.510000	0.310000	1.594618e+00	0.067167	0.004488	0.000507	0.253386	0.047238	0.384640	0.270000	4.394821e+00	0.410000	4.696666e+02	0.200000	7.439866e-01	0.130000
2195000	0.280000	4.528663e+00	0.590000	4.888340e+02	0.330000	7.899921e-01	0.250000	0.180000	0.180000	0.130000	0.280000	8.728855e+00	0.410000	0.240000	1.643181e+00	0.067691	0.005085	0.000584	0.238796	0.037650	0.364443	0.300000	4.528663e+00	0.380000	5.037212e+02	0.290000	7.514638e-01	0.140000	0.130000	0.390000	0.140000	0.290000	8.470879e+00	0.550000	0.310000	1.578751e+00	0.067243	0.004478	0.000506	0.252976	0.047131	0.384037	0.280000	4.438989e+00	0.540000	4.649933e+02	0.330000	7.514638e-01	0.290000
2200000	0.170000	4.483602e+00	0.180000	4.937469e+02	0.260000	7.979317e-01	0.180000	0.120000	0.270000	0.130000	0.350000	8.816582e+00	0.560000	0.200000	1.626832e+00	0.067549	0.005074	0.000583	0.238564	0.037585	0.364038	0.270000	4.574177e+00	0.380000	5.037212e+02	0.260000	7.590161e-01	0.280000	0.150000	0.310000	0.170000	0.230000	8.556013e+00	0.480000	0.200000	1.563043e+00	0.067532	0.004472	0.000505	0.252477	0.047027	0.383465	0.260000	4.483602e+00	0.000000	4.696666e+02	0.330000	7.514638e-01	0.220000
2205000	0.170000	4.483602e+00	0.180000	4.937469e+02	0.270000	8.059510e-01	0.160000	0.120000	0.190000	0.110000	0.220000	9.268618e+00	0.460000	0.260000	1.643181e+00	0.067526	0.005062	0.000581	0.238131	0.037508	0.364142	0.190000	4.528663e+00	0.000000	5.087837e+02	0.280000	7.666444e-01	0.190000	0.180000	0.350000	0.190000	0.280000	8.303144e+00	0.610000	0.280000	1.547490e+00	0.067624	0.004462	0.000504	0.251934	0.046925	0.383788	0.330000	4.528663e+00	0.000000	4.696666e+02	0.260000	7.590161e-01	0.150000
2210000	0.200000	4.438989e+00	0.000000	4.987091e+02	0.250000	7.979317e-01	0.230000	0.120000	0.280000	0.130000	0.320000	8.556013e+00	0.490000	0.210000	1.626832e+00	0.067938	0.005052	0.000580	0.237634	0.037424	0.363863	0.280000	4.574177e+00	0.590000	5.037212e+02	0.280000	7.743493e-01	0.180000	0.110000	0.240000	0.210000	0.310000	8.386592e+00	0.450000	0.330000	1.563043e+00	0.067473	0.004452	0.000503	0.251532	0.046821	0.384001	0.310000	4.574177e+00	0.070000	4.743868e+02	0.280000	7.666444e-01	0.140000
2215000	0.330000	4.483602e+00	0.000000	5.037212e+02	0.250000	7.979317e-01	0.200000	0.100000	0.210000	0.150000	0.310000	8.642002e+00	0.560000	0.240000	1.626832e+00	0.068852	0.005041	0.000579	0.237112	0.037347	0.364115	0.250000	4.528663e+00	0.570000	4.987091e+02	0.280000	7.743493e-01	0.190000	0.170000	0.290000	0.100000	0.240000	8.138731e+00	0.560000	0.200000	1.516848e+00	0.067326	0.004442	0.000502	0.251437	0.046742	0.383528	0.270000	4.620148e+00	0.000000	4.791545e+02	0.220000	7.590161e-01	0.190000
2220000	0.240000	4.438989e+00	0.000000	5.087837e+02	0.180000	7.899921e-01	0.220000	0.160000	0.200000	0.250000	0.310000	8.642002e+00	0.600000	0.250000	1.578751e+00	0.069418	0.005029	0.000577	0.236584	0.037263	0.364023	0.250000	4.528663e+00	0.570000	4.987091e+02	0.140000	7.666444e-01	0.170000	0.080000	0.290000	0.100000	0.250000	8.220527e+00	0.490000	0.270000	1.516848e+00	0.067183	0.004432	0.000501	0.251838	0.046723	0.383163	0.180000	4.574177e+00	0.010000	4.839700e+02	0.320000	7.666444e-01	0.210000
2225000	0.220000	4.394821e+00	0.200000	5.138971e+02	0.260000	7.979317e-01	0.220000	0.160000	0.250000	0.110000	0.240000	9.268618e+00	0.590000	0.360000	1.594618e+00	0.069307	0.005019	0.000576	0.237072	0.037196	0.363453	0.350000	4.574177e+00	0.500000	4.937469e+02	0.290000	7.743493e-01	0.220000	0.160000	0.260000	0.220000	0.400000	7.898195e+00	0.530000	0.230000	1.516848e+00	0.067029	0.004423	0.000499	0.252095	0.046648	0.382751	0.180000	4.574177e+00	0.010000	4.839700e+02	0.320000	7.666444e-01	0.110000
2230000	0.210000	4.351091e+00	0.200000	5.138971e+02	0.310000	8.059510e-01	0.210000	0.110000	0.280000	0.150000	0.220000	8.816582e+00	0.610000	0.270000	1.626832e+00	0.069152	0.005008	0.000575	0.236624	0.037123	0.363702	0.310000	4.620148e+00	0.300000	4.888340e+02	0.290000	7.743493e-01	0.170000	0.130000	0.270000	0.150000	0.280000	7.898195e+00	0.630000	0.180000	1.486812e+00	0.066891	0.004413	0.000498	0.251980	0.046689	0.383117	0.280000	4.620148e+00	0.000000	4.888340e+02	0.250000	7.590161e-01	0.290000
2235000	0.190000	4.307797e+00	0.810000	5.087837e+02	0.310000	8.059510e-01	0.190000	0.170000	0.280000	0.080000	0.220000	8.642002e+00	0.540000	0.240000	1.563043e+00	0.069002	0.004997	0.000574	0.236577	0.037058	0.363375	0.280000	4.666581e+00	0.000000	4.937469e+02	0.250000	7.666444e-01	0.180000	0.160000	0.270000	0.100000	0.290000	8.386592e+00	0.500000	0.250000	1.472018e+00	0.066762	0.004406	0.000497	0.252179	0.046612	0.382734	0.260000	4.666581e+00	0.170000	4.937469e+02	0.320000	7.666444e-01	0.300000
2240000	0.360000	4.351091e+00	0.810000	5.087837e+02	0.220000	7.979317e-01	0.220000	0.170000	0.270000	0.150000	0.260000	8.728855e+00	0.510000	0.270000	1.547490e+00	0.068845	0.004987	0.000572	0.237005	0.036996	0.362705	0.210000	4.620148e+00	0.000000	4.937469e+02	0.300000	7.743493e-01	0.310000	0.150000	0.300000	0.140000	0.220000	8.303144e+00	0.490000	0.290000	1.486812e+00	0.066877	0.004396	0.000496	0.251778	0.046511	0.382651	0.150000	4.620148e+00	0.360000	4.888340e+02	0.320000	7.666444e-01	0.210000
2245000	0.270000	4.394821e+00	0.680000	5.037212e+02	0.240000	7.899921e-01	0.160000	0.150000	0.200000	0.110000	0.180000	8.994689e+00	0.410000	0.250000	1.516848e+00	0.068690	0.004975	0.000571	0.237061	0.036930	0.362515	0.250000	4.574177e+00	0.000000	4.987091e+02	0.260000	7.821316e-01	0.210000	0.220000	0.290000	0.190000	0.220000	8.220527e+00	0.480000	0.230000	1.442870e+00	0.066907	0.004386	0.000495	0.251317	0.046411	0.382241	0.290000	4.666581e+00	0.360000	4.839700e+02	0.280000	7.743493e-01	0.180000
2250000	0.200000	4.351091e+00	0.220000	5.087837e+02	0.240000	7.899921e-01	0.160000	0.210000	0.190000	0.230000	0.330000	8.642002e+00	0.500000	0.150000	1.501755e+00	0.068543	0.004964	0.000570	0.237422	0.036966	0.362120	0.200000	4.528663e+00	0.430000	4.937469e+02	0.260000	7.821316e-01	0.220000	0.110000	0.350000	0.090000	0.310000	8.994689e+00	0.530000	0.350000	1.486812e+00	0.066766	0.004377	0.000494	0.251091	0.046316	0.381869	0.260000	4.713481e+00	0.360000	4.839700e+02	0.300000	7.821316e-01	0.190000
2255000	0.250000	4.307797e+00	0.520000	5.037212e+02	0.280000	7.979317e-01	0.170000	0.160000	0.290000	0.140000	0.290000	8.470879e+00	0.550000	0.270000	1.516848e+00	0.068385	0.004953	0.000568	0.237152	0.036947	0.362294	0.200000	4.483602e+00	0.280000	4.888340e+02	0.350000	7.899921e-01	0.260000	0.230000	0.360000	0.220000	0.320000	8.386592e+00	0.510000	0.180000	1.472018e+00	0.066619	0.004367	0.000493	0.251364	0.046228	0.381305	0.320000	4.760852e+00	0.200000	4.888340e+02	0.300000	7.821316e-01	0.130000
2260000	0.320000	4.351091e+00	0.520000	5.037212e+02	0.220000	7.899921e-01	0.170000	0.090000	0.280000	0.140000	0.260000	8.556013e+00	0.470000	0.210000	1.532092e+00	0.068235	0.004942	0.000567	0.237371	0.036929	0.362134	0.150000	4.438989e+00	0.280000	4.888340e+02	0.250000	7.821316e-01	0.150000	0.150000	0.220000	0.100000	0.230000	8.057749e+00	0.500000	0.180000	1.428513e+00	0.066468	0.004358	0.000492	0.251104	0.046139	0.380961	0.260000	4.808700e+00	0.510000	4.839700e+02	0.260000	7.899921e-01	0.200000
2265000	0.230000	4.307797e+00	0.320000	4.987091e+02	0.220000	7.899921e-01	0.240000	0.150000	0.340000	0.120000	0.220000	9.176393e+00	0.480000	0.340000	1.516848e+00	0.068073	0.004932	0.000566	0.237437	0.037001	0.362159	0.150000	4.394821e+00	0.490000	4.839700e+02	0.250000	7.821316e-01	0.210000	0.150000	0.240000	0.170000	0.340000	8.303144e+00	0.560000	0.210000	1.386294e+00	0.066319	0.004348	0.000491	0.250849	0.046097	0.381051	0.190000	4.760852e+00	0.510000	4.839700e+02	0.270000	7.979317e-01	0.170000
2270000	0.240000	4.264934e+00	0.290000	4.937469e+02	0.250000	7.821316e-01	0.160000	0.150000	0.210000	0.150000	0.250000	8.905190e+00	0.530000	0.260000	1.532092e+00	0.067924	0.004921	0.000565	0.237709	0.037113	0.362484	0.150000	4.394821e+00	0.060000	4.888340e+02	0.210000	7.743493e-01	0.160000	0.180000	0.420000	0.170000	0.250000	8.470879e+00	0.540000	0.060000	1.358844e+00	0.066171	0.004338	0.000490	0.250396	0.046003	0.381272	0.220000	4.713481e+00	0.290000	4.791545e+02	0.290000	8.059510e-01	0.200000
2275000	0.240000	4.264934e+00	0.190000	4.987091e+02	0.260000	7.899921e-01	0.190000	0.110000	0.280000	0.180000	0.150000	8.905190e+00	0.610000	0.150000	1.516848e+00	0.067782	0.004909	0.000563	0.237689	0.037142	0.362776	0.180000	4.351091e+00	0.060000	4.888340e+02	0.250000	7.666444e-01	0.200000	0.200000	0.260000	0.090000	0.300000	9.085087e+00	0.600000	0.330000	1.358844e+00	0.066027	0.004329	0.000489	0.250114	0.045925	0.381267	0.220000	4.666581e+00	0.000000	4.839700e+02	0.290000	8.059510e-01	0.190000
2280000	0.310000	4.307797e+00	0.190000	4.987091e+02	0.240000	7.821316e-01	0.200000	0.120000	0.220000	0.170000	0.320000	8.556013e+00	0.530000	0.240000	1.501755e+00	0.067759	0.004899	0.000562	0.237178	0.037062	0.362766	0.250000	4.307797e+00	0.590000	4.839700e+02	0.300000	7.743493e-01	0.200000	0.150000	0.280000	0.150000	0.290000	8.816582e+00	0.560000	0.370000	1.386294e+00	0.065883	0.004319	0.000488	0.249874	0.045851	0.381111	0.300000	4.713481e+00	0.000000	4.839700e+02	0.360000	8.140510e-01	0.270000
2285000	0.390000	4.351091e+00	0.130000	5.037212e+02	0.240000	7.821316e-01	0.240000	0.150000	0.260000	0.130000	0.200000	8.220527e+00	0.480000	0.270000	1.532092e+00	0.067611	0.004888	0.000561	0.237612	0.037036	0.362540	0.200000	4.264934e+00	0.520000	4.791545e+02	0.300000	7.743493e-01	0.130000	0.120000	0.280000	0.130000	0.320000	8.728855e+00	0.500000	0.320000	1.428513e+00	0.065733	0.004309	0.000486	0.249790	0.045759	0.380584	0.300000	4.713481e+00	0.430000	4.791545e+02	0.240000	8.059510e-01	0.200000
2290000	0.200000	4.307797e+00	0.000000	5.087837e+02	0.280000	7.899921e-01	0.230000	0.160000	0.310000	0.170000	0.230000	8.642002e+00	0.530000	0.200000	1.516848e+00	0.067479	0.004877	0.000560	0.237266	0.037008	0.362761	0.270000	4.307797e+00	0.270000	4.743868e+02	0.240000	7.666444e-01	0.210000	0.130000	0.160000	0.110000	0.310000	8.303144e+00	0.590000	0.280000	1.442870e+00	0.065589	0.004300	0.000485	0.250242	0.045691	0.380077	0.190000	4.666581e+00	0.280000	4.743868e+02	0.240000	8.059510e-01	0.310000
2295000	0.190000	4.264934e+00	0.000000	5.087837e+02	0.220000	7.821316e-01	0.300000	0.230000	0.260000	0.180000	0.220000	8.556013e+00	0.570000	0.230000	1.472018e+00	0.067333	0.004866	0.000559	0.237282	0.036940	0.362521	0.220000	4.264934e+00	0.270000	4.743868e+02	0.290000	7.743493e-01	0.310000	0.120000	0.260000	0.140000	0.220000	8.303144e+00	0.530000	0.260000	1.472018e+00	0.065538	0.004291	0.000484	0.249963	0.045594	0.379593	0.240000	4.620148e+00	0.280000	4.743868e+02	0.280000	8.140510e-01	0.210000
2300000	0.110000	4.222497e+00	0.000000	5.138971e+02	0.260000	7.899921e-01	0.230000	0.110000	0.260000	0.170000	0.240000	7.977573e+00	0.640000	0.100000	1.457371e+00	0.067194	0.004856	0.000557	0.237445	0.036953	0.362359	0.250000	4.222497e+00	0.220000	4.791545e+02	0.290000	7.743493e-01	0.180000	0.110000	0.120000	0.100000	0.210000	8.905190e+00	0.500000	0.290000	1.516848e+00	0.065708	0.004281	0.000483	0.249441	0.045497	0.379477	0.340000	4.666581e+00	0.190000	4.791545e+02	0.210000	8.059510e-01	0.150000
2305000	0.140000	4.180483e+00	0.000000	5.190618e+02	0.260000	7.899921e-01	0.200000	0.170000	0.290000	0.130000	0.300000	8.386592e+00	0.570000	0.170000	1.472018e+00	0.067057	0.004848	0.000556	0.237858	0.036933	0.361960	0.290000	4.264934e+00	0.440000	4.743868e+02	0.240000	7.666444e-01	0.140000	0.130000	0.310000	0.200000	0.230000	8.642002e+00	0.510000	0.360000	1.532092e+00	0.065578	0.004272	0.000482	0.249290	0.045460	0.378991	0.170000	4.620148e+00	0.110000	4.839700e+02	0.250000	7.979317e-01	0.220000
2310000	0.190000	4.138886e+00	0.000000	5.190618e+02	0.210000	7.821316e-01	0.230000	0.200000	0.280000	0.180000	0.230000	8.138731e+00	0.610000	0.220000	1.428513e+00	0.066910	0.004838	0.000555	0.237877	0.036886	0.361619	0.290000	4.264934e+00	0.210000	4.791545e+02	0.220000	7.590161e-01	0.150000	0.100000	0.360000	0.050000	0.220000	8.728855e+00	0.530000	0.330000	1.547490e+00	0.065496	0.004262	0.000481	0.249066	0.045414	0.379099	0.300000	4.666581e+00	0.590000	4.791545e+02	0.250000	7.979317e-01	0.210000
2315000	0.100000	4.097704e+00	0.000000	5.242785e+02	0.200000	7.743493e-01	0.220000	0.120000	0.240000	0.180000	0.290000	8.728855e+00	0.560000	0.300000	1.442870e+00	0.066760	0.004827	0.000554	0.237611	0.036855	0.361975	0.220000	4.222497e+00	0.210000	4.791545e+02	0.230000	7.514638e-01	0.220000	0.060000	0.280000	0.110000	0.190000	8.994689e+00	0.530000	0.210000	1.532092e+00	0.065354	0.004253	0.000480	0.248546	0.045315	0.379285	0.240000	4.620148e+00	0.590000	4.791545e+02	0.320000	8.059510e-01	0.230000
2320000	0.210000	4.056931e+00	0.000000	5.295476e+02	0.200000	7.743493e-01	0.230000	0.160000	0.200000	0.220000	0.200000	8.994689e+00	0.570000	0.300000	1.472018e+00	0.067234	0.004903	0.000553	0.237751	0.036821	0.361691	0.180000	4.180483e+00	0.000000	4.839700e+02	0.230000	7.514638e-01	0.220000	0.170000	0.270000	0.130000	0.230000	8.728855e+00	0.610000	0.170000	1.547490e+00	0.065218	0.004244	0.000479	0.248420	0.045292	0.379360	0.290000	4.666581e+00	0.210000	4.839700e+02	0.260000	8.140510e-01	0.200000
2325000	0.200000	4.016564e+00	0.000000	5.348696e+02	0.240000	7.666444e-01	0.170000	0.180000	0.280000	0.230000	0.180000	8.728855e+00	0.470000	0.240000	1.457371e+00	0.067806	0.004897	0.000551	0.237424	0.036741	0.361347	0.200000	4.138886e+00	0.250000	4.888340e+02	0.290000	7.590161e-01	0.270000	0.240000	0.310000	0.170000	0.260000	8.386592e+00	0.560000	0.350000	1.532092e+00	0.065086	0.004235	0.000478	0.248543	0.045489	0.379652	0.270000	4.713481e+00	0.250000	4.888340e+02	0.310000	8.222323e-01	0.220000
2330000	0.370000	4.056931e+00	0.000000	5.348696e+02	0.290000	7.743493e-01	0.210000	0.220000	0.330000	0.200000	0.140000	9.085087e+00	0.550000	0.270000	1.472018e+00	0.068021	0.004886	0.000550	0.237003	0.036677	0.361847	0.300000	4.180483e+00	0.250000	4.888340e+02	0.240000	7.514638e-01	0.250000	0.160000	0.350000	0.190000	0.280000	8.816582e+00	0.540000	0.250000	1.516848e+00	0.064992	0.004226	0.000477	0.248670	0.045446	0.379630	0.230000	4.666581e+00	0.160000	4.937469e+02	0.310000	8.222323e-01	0.210000
2335000	0.370000	4.056931e+00	0.000000	5.402451e+02	0.230000	7.666444e-01	0.130000	0.160000	0.240000	0.140000	0.240000	7.977573e+00	0.530000	0.350000	1.486812e+00	0.067884	0.004876	0.000549	0.236654	0.036604	0.361860	0.200000	4.138886e+00	0.150000	4.937469e+02	0.160000	7.439866e-01	0.180000	0.110000	0.260000	0.110000	0.230000	8.642002e+00	0.580000	0.220000	1.472018e+00	0.065229	0.004217	0.000476	0.248170	0.045350	0.379062	0.280000	4.713481e+00	0.160000	4.937469e+02	0.270000	8.304959e-01	0.310000
2340000	0.280000	4.097704e+00	0.240000	5.456747e+02	0.230000	7.666444e-01	0.160000	0.100000	0.340000	0.200000	0.260000	8.220527e+00	0.510000	0.310000	1.486812e+00	0.067979	0.004866	0.000548	0.236177	0.036527	0.361328	0.130000	4.097704e+00	0.000000	4.987091e+02	0.160000	7.439866e-01	0.200000	0.150000	0.290000	0.170000	0.280000	8.994689e+00	0.520000	0.220000	1.457371e+00	0.065615	0.004208	0.000475	0.247776	0.045255	0.378808	0.280000	4.760852e+00	0.090000	4.987091e+02	0.310000	8.388425e-01	0.150000
2345000	0.290000	4.138886e+00	0.130000	5.511588e+02	0.260000	7.743493e-01	0.170000	0.140000	0.250000	0.150000	0.220000	8.556013e+00	0.550000	0.240000	1.442870e+00	0.068006	0.004855	0.000547	0.235686	0.036450	0.361499	0.280000	4.138886e+00	0.000000	5.037212e+02	0.270000	7.514638e-01	0.220000	0.210000	0.310000	0.160000	0.300000	9.455856e+00	0.580000	0.330000	1.442870e+00	0.066163	0.004199	0.000474	0.247314	0.045158	0.378685	0.190000	4.713481e+00	0.090000	4.987091e+02	0.240000	8.304959e-01	0.220000
2350000	0.270000	4.180483e+00	0.130000	5.511588e+02	0.260000	7.743493e-01	0.240000	0.150000	0.290000	0.110000	0.190000	8.556013e+00	0.530000	0.270000	1.457371e+00	0.067899	0.004845	0.000546	0.235252	0.036377	0.361210	0.260000	4.180483e+00	0.050000	5.087837e+02	0.330000	7.590161e-01	0.210000	0.110000	0.270000	0.190000	0.180000	9.176393e+00	0.540000	0.200000	1.457371e+00	0.066217	0.004190	0.000473	0.246784	0.045065	0.378863	0.190000	4.666581e+00	0.000000	5.037212e+02	0.240000	8.304959e-01	0.210000
2355000	0.290000	4.222497e+00	0.300000	5.456747e+02	0.310000	7.821316e-01	0.240000	0.180000	0.320000	0.220000	0.220000	8.642002e+00	0.480000	0.240000	1.472018e+00	0.068081	0.004835	0.000544	0.234743	0.036300	0.360964	0.240000	4.138886e+00	0.050000	5.087837e+02	0.330000	7.590161e-01	0.280000	0.110000	0.340000	0.190000	0.180000	8.728855e+00	0.520000	0.330000	1.501755e+00	0.066094	0.004181	0.000472	0.246903	0.045156	0.379005	0.240000	4.620148e+00	0.000000	5.087837e+02	0.140000	8.222323e-01	0.240000
2360000	0.260000	4.264934e+00	0.300000	5.456747e+02	0.310000	7.899921e-01	0.170000	0.170000	0.310000	0.120000	0.360000	9.085087e+00	0.570000	0.270000	1.486812e+00	0.068123	0.004824	0.000543	0.234296	0.036227	0.361099	0.260000	4.180483e+00	0.070000	5.138971e+02	0.260000	7.666444e-01	0.180000	0.180000	0.260000	0.100000	0.230000	8.470879e+00	0.540000	0.220000	1.486812e+00	0.066184	0.004172	0.000471	0.246414	0.045062	0.378813	0.150000	4.574177e+00	0.000000	5.087837e+02	0.200000	8.140510e-01	0.180000
2365000	0.240000	4.222497e+00	0.310000	5.402451e+02	0.210000	7.821316e-01	0.180000	0.110000	0.270000	0.180000	0.200000	8.994689e+00	0.610000	0.280000	1.501755e+00	0.068199	0.004814	0.000542	0.233829	0.036149	0.361169	0.260000	4.180483e+00	0.090000	5.190618e+02	0.290000	7.743493e-01	0.260000	0.190000	0.320000	0.220000	0.260000	8.728855e+00	0.620000	0.280000	1.486812e+00	0.066091	0.004164	0.000470	0.245917	0.044967	0.379176	0.150000	4.574177e+00	0.000000	5.138971e+02	0.200000	8.140510e-01	0.190000
2370000	0.200000	4.180483e+00	0.570000	5.348696e+02	0.310000	7.899921e-01	0.160000	0.090000	0.270000	0.140000	0.350000	8.728855e+00	0.540000	0.330000	1.501755e+00	0.068606	0.004803	0.000541	0.233353	0.036075	0.360956	0.220000	4.138886e+00	0.090000	5.190618e+02	0.290000	7.743493e-01	0.240000	0.180000	0.270000	0.210000	0.260000	8.728855e+00	0.520000	0.310000	1.472018e+00	0.065964	0.004156	0.000469	0.245831	0.044896	0.379243	0.150000	4.528663e+00	0.000000	5.190618e+02	0.200000	8.059510e-01	0.250000
2375000	0.260000	4.222497e+00	0.380000	5.295476e+02	0.310000	7.899921e-01	0.200000	0.100000	0.260000	0.150000	0.250000	8.470879e+00	0.640000	0.310000	1.486812e+00	0.069080	0.004793	0.000540	0.232847	0.035999	0.360560	0.210000	4.097704e+00	0.080000	5.242785e+02	0.260000	7.821316e-01	0.210000	0.220000	0.290000	0.150000	0.200000	8.386592e+00	0.430000	0.280000	1.457371e+00	0.065827	0.004148	0.000468	0.245754	0.044869	0.379094	0.220000	4.483602e+00	0.370000	5.138971e+02	0.280000	8.140510e-01	0.240000
2380000	0.270000	4.264934e+00	0.380000	5.295476e+02	0.190000	7.821316e-01	0.150000	0.140000	0.390000	0.180000	0.240000	8.057749e+00	0.550000	0.160000	1.442870e+00	0.069096	0.004783	0.000539	0.232893	0.035932	0.359877	0.340000	4.138886e+00	0.150000	5.295476e+02	0.220000	7.743493e-01	0.230000	0.110000	0.340000	0.040000	0.210000	8.057749e+00	0.590000	0.260000	1.472018e+00	0.065698	0.004139	0.000467	0.245981	0.044817	0.379067	0.230000	4.438989e+00	0.370000	5.138971e+02	0.280000	8.140510e-01	0.310000
2385000	0.330000	4.307797e+00	0.260000	5.242785e+02	0.200000	7.743493e-01	0.220000	0.140000	0.350000	0.120000	0.230000	8.905190e+00	0.540000	0.290000	1.457371e+00	0.068997	0.004773	0.000538	0.232443	0.035859	0.359964	0.330000	4.180483e+00	0.150000	5.295476e+02	0.230000	7.666444e-01	0.210000	0.100000	0.280000	0.130000	0.250000	8.138731e+00	0.520000	0.240000	1.457371e+00	0.065580	0.004130	0.000466	0.245716	0.044752	0.379210	0.250000	4.394821e+00	0.170000	5.190618e+02	0.230000	8.059510e-01	0.130000
2390000	0.260000	4.351091e+00	0.000000	5.295476e+02	0.200000	7.743493e-01	0.190000	0.160000	0.240000	0.190000	0.290000	9.085087e+00	0.550000	0.270000	1.472018e+00	0.069060	0.004763	0.000536	0.232057	0.035789	0.360144	0.200000	4.138886e+00	0.230000	5.348696e+02	0.230000	7.666444e-01	0.150000	0.170000	0.260000	0.150000	0.280000	8.386592e+00	0.530000	0.270000	1.442870e+00	0.065469	0.004122	0.000465	0.245326	0.044669	0.379156	0.280000	4.438989e+00	0.060000	5.242785e+02	0.160000	7.979317e-01	0.150000
2395000	0.300000	4.394821e+00	0.000000	5.348696e+02	0.270000	7.821316e-01	0.260000	0.160000	0.270000	0.190000	0.290000	8.816582e+00	0.590000	0.300000	1.516848e+00	0.069603	0.004762	0.000535	0.231715	0.035713	0.359727	0.300000	4.180483e+00	0.280000	5.295476e+02	0.250000	7.590161e-01	0.190000	0.120000	0.280000	0.120000	0.200000	8.816582e+00	0.590000	0.270000	1.442870e+00	0.065333	0.004113	0.000464	0.244970	0.044594	0.379364	0.290000	4.483602e+00	0.570000	5.190618e+02	0.160000	7.979317e-01	0.190000
2400000	0.240000	4.351091e+00	0.000000	5.348696e+02	0.170000	7.743493e-01	0.260000	0.090000	0.330000	0.120000	0.210000	8.905190e+00	0.500000	0.270000	1.501755e+00	0.069549	0.004758	0.000534	0.232319	0.035835	0.359504	0.240000	4.138886e+00	0.280000	5.295476e+02	0.250000	7.590161e-01	0.160000	0.130000	0.220000	0.050000	0.300000	8.556013e+00	0.670000	0.220000	1.428513e+00	0.065199	0.004105	0.000463	0.244984	0.044673	0.379697	0.150000	4.438989e+00	0.570000	5.190618e+02	0.200000	7.899921e-01	0.170000
2405000	0.230000	4.307797e+00	0.000000	5.402451e+02	0.170000	7.743493e-01	0.190000	0.130000	0.290000	0.240000	0.230000	8.470879e+00	0.540000	0.200000	1.486812e+00	0.069442	0.004751	0.000536	0.232784	0.035881	0.359321	0.260000	4.180483e+00	0.120000	5.348696e+02	0.230000	7.514638e-01	0.220000	0.190000	0.390000	0.200000	0.150000	8.556013e+00	0.550000	0.320000	1.472018e+00	0.065063	0.004096	0.000462	0.245415	0.044963	0.380174	0.220000	4.394821e+00	0.330000	5.138971e+02	0.270000	7.979317e-01	0.140000
2410000	0.220000	4.264934e+00	0.000000	5.456747e+02	0.290000	7.821316e-01	0.240000	0.110000	0.190000	0.100000	0.310000	8.556013e+00	0.590000	0.200000	1.486812e+00	0.069448	0.004744	0.000534	0.232650	0.035835	0.359039	0.240000	4.138886e+00	0.420000	5.295476e+02	0.300000	7.590161e-01	0.190000	0.130000	0.340000	0.180000	0.300000	8.470879e+00	0.400000	0.250000	1.486812e+00	0.064927	0.004087	0.000461	0.245648	0.044997	0.380181	0.240000	4.351091e+00	0.330000	5.138971e+02	0.270000	7.979317e-01	0.170000
2415000	0.230000	4.222497e+00	0.060000	5.511588e+02	0.310000	7.899921e-01	0.140000	0.070000	0.140000	0.100000	0.300000	8.728855e+00	0.530000	0.220000	1.472018e+00	0.069308	0.004734	0.000533	0.233225	0.036076	0.359187	0.250000	4.097704e+00	0.260000	5.242785e+02	0.300000	7.666444e-01	0.260000	0.130000	0.290000	0.090000	0.200000	8.386592e+00	0.620000	0.120000	1.501755e+00	0.064800	0.004079	0.000460	0.245236	0.044910	0.380242	0.240000	4.351091e+00	0.370000	5.087837e+02	0.170000	7.899921e-01	0.220000
2420000	0.290000	4.264934e+00	0.060000	5.511588e+02	0.290000	7.979317e-01	0.240000	0.130000	0.320000	0.200000	0.240000	8.470879e+00	0.510000	0.250000	1.457371e+00	0.069171	0.004724	0.000532	0.233197	0.036114	0.359527	0.120000	4.056931e+00	0.260000	5.242785e+02	0.300000	7.666444e-01	0.200000	0.180000	0.300000	0.180000	0.260000	8.642002e+00	0.510000	0.320000	1.486812e+00	0.064672	0.004070	0.000459	0.244772	0.044824	0.380517	0.280000	4.394821e+00	0.550000	5.037212e+02	0.220000	7.821316e-01	0.240000
2425000	0.200000	4.222497e+00	0.430000	5.456747e+02	0.290000	7.979317e-01	0.290000	0.170000	0.390000	0.200000	0.240000	8.556013e+00	0.510000	0.240000	1.472018e+00	0.069023	0.004714	0.000531	0.233523	0.036128	0.359453	0.170000	4.016564e+00	0.450000	5.190618e+02	0.180000	7.590161e-01	0.220000	0.160000	0.260000	0.220000	0.220000	8.386592e+00	0.470000	0.180000	1.486812e+00	0.064562	0.004062	0.000458	0.244340	0.044731	0.380073	0.270000	4.438989e+00	0.130000	5.087837e+02	0.230000	7.743493e-01	0.190000
2430000	0.200000	4.222497e+00	0.010000	5.511588e+02	0.120000	7.899921e-01	0.150000	0.180000	0.250000	0.170000	0.210000	8.642002e+00	0.550000	0.300000	1.516848e+00	0.068880	0.004705	0.000530	0.233363	0.036069	0.359659	0.190000	3.976598e+00	0.210000	5.242785e+02	0.340000	7.666444e-01	0.210000	0.170000	0.260000	0.180000	0.230000	8.905190e+00	0.490000	0.240000	1.501755e+00	0.064427	0.004054	0.000457	0.244596	0.044691	0.379782	0.210000	4.394821e+00	0.130000	5.087837e+02	0.230000	7.743493e-01	0.170000
2435000	0.210000	4.222497e+00	0.560000	5.456747e+02	0.340000	7.979317e-01	0.230000	0.130000	0.280000	0.170000	0.270000	8.556013e+00	0.500000	0.230000	1.501755e+00	0.068741	0.004695	0.000529	0.232973	0.035995	0.359894	0.190000	3.976598e+00	0.140000	5.295476e+02	0.310000	7.743493e-01	0.210000	0.190000	0.370000	0.190000	0.230000	8.642002e+00	0.540000	0.210000	1.486812e+00	0.064293	0.004046	0.000456	0.244364	0.044680	0.380104	0.260000	4.438989e+00	0.390000	5.037212e+02	0.180000	7.666444e-01	0.250000
2440000	0.180000	4.180483e+00	0.560000	5.456747e+02	0.340000	7.979317e-01	0.170000	0.130000	0.370000	0.080000	0.240000	7.898195e+00	0.500000	0.270000	1.486812e+00	0.068605	0.004685	0.000528	0.232963	0.035987	0.359768	0.270000	4.016564e+00	0.140000	5.295476e+02	0.310000	7.743493e-01	0.160000	0.030000	0.220000	0.110000	0.320000	8.386592e+00	0.550000	0.230000	1.472018e+00	0.064166	0.004038	0.000455	0.244609	0.044724	0.379909	0.290000	4.483602e+00	0.590000	4.987091e+02	0.270000	7.743493e-01	0.240000
2445000	0.180000	4.180483e+00	0.340000	5.402451e+02	0.200000	7.899921e-01	0.230000	0.140000	0.230000	0.160000	0.220000	8.303144e+00	0.520000	0.340000	1.472018e+00	0.068486	0.004677	0.000527	0.232894	0.035928	0.359515	0.310000	4.056931e+00	0.080000	5.348696e+02	0.290000	7.821316e-01	0.180000	0.050000	0.150000	0.080000	0.210000	8.303144e+00	0.600000	0.310000	1.457371e+00	0.064034	0.004029	0.000454	0.244407	0.044683	0.380200	0.230000	4.438989e+00	0.140000	5.037212e+02	0.260000	7.821316e-01	0.230000
2450000	0.220000	4.138886e+00	0.110000	5.456747e+02	0.260000	7.979317e-01	0.220000	0.210000	0.210000	0.170000	0.210000	8.905190e+00	0.500000	0.240000	1.472018e+00	0.068365	0.004668	0.000526	0.233257	0.035875	0.359047	0.320000	4.097704e+00	0.330000	5.295476e+02	0.250000	7.743493e-01	0.140000	0.130000	0.330000	0.180000	0.220000	8.470879e+00	0.540000	0.140000	1.414299e+00	0.063901	0.004021	0.000454	0.244763	0.044768	0.380192	0.220000	4.394821e+00	0.140000	5.037212e+02	0.260000	7.821316e-01	0.270000
2455000	0.270000	4.180483e+00	0.110000	5.456747e+02	0.240000	7.899921e-01	0.190000	0.140000	0.270000	0.070000	0.310000	8.556013e+00	0.460000	0.310000	1.457371e+00	0.068244	0.004659	0.000525	0.232786	0.035800	0.359321	0.270000	4.138886e+00	0.330000	5.295476e+02	0.200000	7.666444e-01	0.220000	0.110000	0.290000	0.130000	0.270000	8.905190e+00	0.530000	0.270000	1.457371e+00	0.063770	0.004013	0.000453	0.244947	0.044895	0.380535	0.310000	4.438989e+00	0.330000	4.987091e+02	0.210000	7.743493e-01	0.140000
2460000	0.230000	4.138886e+00	0.140000	5.511588e+02	0.240000	7.899921e-01	0.150000	0.230000	0.290000	0.180000	0.380000	8.816582e+00	0.530000	0.310000	1.472018e+00	0.068159	0.004650	0.000524	0.232377	0.035732	0.359574	0.270000	4.180483e+00	0.270000	5.242785e+02	0.200000	7.666444e-01	0.240000	0.160000	0.230000	0.130000	0.250000	8.642002e+00	0.550000	0.180000	1.472018e+00	0.063646	0.004004	0.000452	0.244989	0.044813	0.380603	0.240000	4.394821e+00	0.140000	5.037212e+02	0.240000	7.666444e-01	0.220000
2465000	0.230000	4.097704e+00	0.000000	5.566981e+02	0.250000	7.821316e-01	0.190000	0.200000	0.260000	0.190000	0.290000	8.556013e+00	0.550000	0.290000	1.486812e+00	0.068018	0.004640	0.000523	0.232985	0.035764	0.359270	0.310000	4.222497e+00	0.000000	5.295476e+02	0.300000	7.743493e-01	0.180000	0.200000	0.220000	0.120000	0.220000	8.994689e+00	0.590000	0.250000	1.486812e+00	0.063551	0.003996	0.000451	0.245367	0.044732	0.380126	0.210000	4.351091e+00	0.140000	5.037212e+02	0.290000	7.743493e-01	0.250000
2470000	0.290000	4.138886e+00	0.350000	5.511588e+02	0.240000	7.743493e-01	0.140000	0.130000	0.210000	0.130000	0.270000	8.556013e+00	0.600000	0.270000	1.501755e+00	0.067879	0.004631	0.000522	0.233585	0.035751	0.358898	0.310000	4.264934e+00	0.400000	5.242785e+02	0.260000	7.821316e-01	0.240000	0.070000	0.220000	0.180000	0.260000	9.550889e+00	0.600000	0.250000	1.457371e+00	0.063426	0.003988	0.000450	0.245131	0.044675	0.380182	0.200000	4.307797e+00	0.000000	5.087837e+02	0.290000	7.743493e-01	0.140000
2475000	0.330000	4.180483e+00	0.350000	5.511588e+02	0.240000	7.743493e-01	0.290000	0.170000	0.300000	0.200000	0.280000	8.905190e+00	0.500000	0.220000	1.486812e+00	0.067741	0.004622	0.000520	0.233586	0.035684	0.358435	0.240000	4.222497e+00	0.400000	5.242785e+02	0.260000	7.821316e-01	0.180000	0.170000	0.270000	0.160000	0.220000	8.905190e+00	0.550000	0.300000	1.442870e+00	0.063310	0.003980	0.000449	0.244748	0.044590	0.380125	0.190000	4.264934e+00	0.390000	5.037212e+02	0.260000	7.821316e-01	0.250000
2480000	0.260000	4.222497e+00	0.180000	5.566981e+02	0.220000	7.666444e-01	0.330000	0.150000	0.350000	0.170000	0.310000	8.303144e+00	0.570000	0.250000	1.457371e+00	0.067601	0.004612	0.000519	0.233438	0.035638	0.358657	0.290000	4.264934e+00	0.360000	5.190618e+02	0.260000	7.899921e-01	0.160000	0.220000	0.290000	0.130000	0.270000	8.642002e+00	0.540000	0.230000	1.428513e+00	0.063199	0.003972	0.000448	0.244268	0.044502	0.380437	0.230000	4.222497e+00	0.390000	5.037212e+02	0.280000	7.899921e-01	0.200000
2485000	0.210000	4.180483e+00	0.370000	5.511588e+02	0.240000	7.590161e-01	0.110000	0.090000	0.270000	0.100000	0.260000	8.642002e+00	0.540000	0.250000	1.442870e+00	0.067466	0.004603	0.000518	0.233783	0.035740	0.358761	0.250000	4.222497e+00	0.010000	5.242785e+02	0.220000	7.821316e-01	0.200000	0.250000	0.370000	0.180000	0.240000	8.470879e+00	0.500000	0.300000	1.442870e+00	0.063076	0.003964	0.000447	0.244388	0.044426	0.379930	0.220000	4.180483e+00	0.030000	5.087837e+02	0.280000	7.899921e-01	0.200000
2490000	0.270000	4.222497e+00	0.730000	5.456747e+02	0.240000	7.590161e-01	0.280000	0.180000	0.340000	0.250000	0.250000	8.220527e+00	0.450000	0.120000	1.400227e+00	0.067334	0.004594	0.000517	0.234508	0.035730	0.358304	0.210000	4.180483e+00	0.350000	5.190618e+02	0.360000	7.899921e-01	0.220000	0.150000	0.350000	0.180000	0.270000	8.816582e+00	0.540000	0.190000	1.457371e+00	0.063039	0.003959	0.000446	0.244274	0.044359	0.379604	0.250000	4.138886e+00	0.050000	5.138971e+02	0.180000	7.821316e-01	0.260000
2495000	0.220000	4.180483e+00	0.730000	5.456747e+02	0.270000	7.666444e-01	0.250000	0.160000	0.290000	0.150000	0.250000	7.977573e+00	0.570000	0.220000	1.400227e+00	0.067208	0.004585	0.000516	0.234570	0.035698	0.357861	0.270000	4.222497e+00	0.350000	5.190618e+02	0.360000	7.899921e-01	0.260000	0.280000	0.300000	0.170000	0.250000	8.386592e+00	0.530000	0.290000	1.442870e+00	0.063119	0.003951	0.000445	0.244210	0.044365	0.379578	0.340000	4.180483e+00	0.090000	5.190618e+02	0.260000	7.899921e-01	0.240000
2500000	0.170000	4.138886e+00	0.190000	5.511588e+02	0.180000	7.590161e-01	0.140000	0.200000	0.320000	0.200000	0.240000	8.220527e+00	0.480000	0.320000	1.386294e+00	0.067137	0.004576	0.000515	0.234106	0.035622	0.357637	0.350000	4.264934e+00	0.000000	5.242785e+02	0.290000	7.979317e-01	0.190000	0.210000	0.340000	0.130000	0.220000	8.138731e+00	0.620000	0.270000	1.442870e+00	0.062993	0.003943	0.000444	0.244037	0.044325	0.379488	0.290000	4.222497e+00	0.090000	5.190618e+02	0.260000	7.899921e-01	0.270000
2505000	0.110000	4.097704e+00	0.060000	5.566981e+02	0.180000	7.590161e-01	0.220000	0.200000	0.320000	0.190000	0.210000	8.470879e+00	0.530000	0.170000	1.372501e+00	0.067004	0.004567	0.000514	0.233652	0.035549	0.357690	0.270000	4.307797e+00	0.250000	5.295476e+02	0.230000	7.899921e-01	0.170000	0.100000	0.300000	0.180000	0.300000	8.057749e+00	0.490000	0.280000	1.457371e+00	0.062865	0.003935	0.000444	0.244512	0.044571	0.379660	0.250000	4.180483e+00	0.540000	5.138971e+02	0.210000	7.821316e-01	0.150000
2510000	0.250000	4.056931e+00	0.350000	5.511588e+02	0.160000	7.514638e-01	0.200000	0.130000	0.390000	0.180000	0.250000	8.728855e+00	0.520000	0.290000	1.414299e+00	0.066914	0.004557	0.000513	0.233253	0.035476	0.357945	0.230000	4.264934e+00	0.470000	5.242785e+02	0.230000	7.899921e-01	0.210000	0.120000	0.210000	0.250000	0.230000	8.470879e+00	0.560000	0.320000	1.442870e+00	0.062737	0.003927	0.000443	0.244742	0.044742	0.379796	0.250000	4.138886e+00	0.130000	5.190618e+02	0.190000	7.743493e-01	0.250000
2515000	0.340000	4.097704e+00	0.110000	5.566981e+02	0.270000	7.590161e-01	0.210000	0.180000	0.340000	0.060000	0.360000	8.728855e+00	0.620000	0.250000	1.386294e+00	0.066922	0.004548	0.000512	0.232808	0.035403	0.358107	0.290000	4.307797e+00	0.580000	5.190618e+02	0.210000	7.821316e-01	0.210000	0.130000	0.280000	0.200000	0.250000	8.728855e+00	0.540000	0.220000	1.428513e+00	0.062655	0.003919	0.000442	0.244287	0.044652	0.379786	0.260000	4.180483e+00	0.130000	5.190618e+02	0.190000	7.743493e-01	0.240000
2520000	0.220000	4.056931e+00	0.110000	5.566981e+02	0.240000	7.514638e-01	0.150000	0.170000	0.180000	0.120000	0.320000	8.470879e+00	0.610000	0.260000	1.428513e+00	0.066883	0.004539	0.000511	0.232446	0.035333	0.357523	0.210000	4.264934e+00	0.580000	5.190618e+02	0.270000	7.899921e-01	0.230000	0.140000	0.330000	0.160000	0.280000	9.176393e+00	0.580000	0.210000	1.414299e+00	0.062539	0.003916	0.000441	0.244698	0.044577	0.379177	0.220000	4.138886e+00	0.720000	5.138971e+02	0.290000	7.821316e-01	0.170000
2525000	0.240000	4.016564e+00	0.140000	5.622930e+02	0.240000	7.514638e-01	0.240000	0.150000	0.280000	0.170000	0.280000	8.642002e+00	0.580000	0.210000	1.414299e+00	0.066788	0.004530	0.000510	0.232047	0.035282	0.357937	0.250000	4.222497e+00	0.000000	5.242785e+02	0.270000	7.899921e-01	0.240000	0.210000	0.250000	0.240000	0.300000	9.085087e+00	0.490000	0.250000	1.400227e+00	0.062411	0.003909	0.000440	0.244643	0.044508	0.379033	0.240000	4.097704e+00	0.160000	5.190618e+02	0.230000	7.743493e-01	0.180000
2530000	0.260000	4.056931e+00	0.000000	5.679441e+02	0.280000	7.590161e-01	0.250000	0.180000	0.310000	0.140000	0.290000	8.728855e+00	0.420000	0.170000	1.372501e+00	0.066842	0.004525	0.000509	0.231913	0.035262	0.358124	0.260000	4.264934e+00	0.470000	5.190618e+02	0.260000	7.979317e-01	0.190000	0.120000	0.340000	0.110000	0.220000	8.642002e+00	0.490000	0.280000	1.442870e+00	0.062300	0.003901	0.000439	0.244376	0.044466	0.378828	0.250000	4.056931e+00	0.160000	5.190618e+02	0.210000	7.666444e-01	0.170000
2535000	0.330000	4.097704e+00	0.000000	5.679441e+02	0.160000	7.514638e-01	0.260000	0.150000	0.270000	0.150000	0.270000	8.642002e+00	0.490000	0.190000	1.372501e+00	0.066710	0.004515	0.000508	0.231538	0.035201	0.358250	0.230000	4.222497e+00	0.310000	5.138971e+02	0.210000	7.899921e-01	0.160000	0.110000	0.320000	0.150000	0.230000	8.556013e+00	0.550000	0.290000	1.428513e+00	0.062176	0.003893	0.000438	0.244107	0.044380	0.378724	0.250000	4.016564e+00	0.290000	5.138971e+02	0.320000	7.743493e-01	0.230000
2540000	0.260000	4.138886e+00	0.150000	5.736520e+02	0.220000	7.439866e-01	0.230000	0.130000	0.250000	0.130000	0.300000	8.728855e+00	0.380000	0.240000	1.358844e+00	0.066579	0.004506	0.000507	0.231265	0.035166	0.358689	0.260000	4.264934e+00	0.310000	5.138971e+02	0.210000	7.899921e-01	0.230000	0.150000	0.210000	0.140000	0.240000	8.303144e+00	0.560000	0.300000	1.442870e+00	0.062534	0.003886	0.000438	0.243635	0.044294	0.378755	0.310000	4.056931e+00	0.420000	5.087837e+02	0.320000	7.743493e-01	0.260000
2545000	0.260000	4.180483e+00	0.010000	5.794173e+02	0.220000	7.439866e-01	0.320000	0.160000	0.210000	0.190000	0.270000	8.220527e+00	0.450000	0.360000	1.400227e+00	0.066448	0.004498	0.000506	0.231420	0.035125	0.358511	0.260000	4.264934e+00	0.030000	5.190618e+02	0.270000	7.979317e-01	0.230000	0.100000	0.290000	0.120000	0.250000	8.057749e+00	0.590000	0.290000	1.472018e+00	0.062798	0.003878	0.000437	0.243191	0.044210	0.378522	0.240000	4.016564e+00	0.080000	5.138971e+02	0.280000	7.821316e-01	0.200000
2550000	0.300000	4.222497e+00	0.310000	5.736520e+02	0.260000	7.514638e-01	0.190000	0.150000	0.250000	0.210000	0.300000	8.816582e+00	0.540000	0.280000	1.442870e+00	0.066323	0.004489	0.000505	0.231222	0.035070	0.358325	0.290000	4.307797e+00	0.000000	5.242785e+02	0.320000	8.059510e-01	0.220000	0.200000	0.200000	0.180000	0.300000	8.220527e+00	0.610000	0.280000	1.516848e+00	0.062746	0.003871	0.000436	0.242712	0.044126	0.379003	0.370000	4.056931e+00	0.080000	5.138971e+02	0.220000	7.743493e-01	0.150000
2555000	0.180000	4.180483e+00	0.310000	5.736520e+02	0.190000	7.439866e-01	0.160000	0.090000	0.260000	0.100000	0.280000	8.642002e+00	0.540000	0.230000	1.457371e+00	0.066308	0.004480	0.000504	0.231097	0.035001	0.357982	0.210000	4.264934e+00	0.270000	5.190618e+02	0.210000	7.979317e-01	0.280000	0.150000	0.370000	0.160000	0.220000	7.898195e+00	0.520000	0.240000	1.501755e+00	0.062733	0.003863	0.000435	0.242261	0.044047	0.378669	0.290000	4.097704e+00	0.050000	5.190618e+02	0.220000	7.743493e-01	0.260000
2560000	0.250000	4.138886e+00	0.110000	5.794173e+02	0.260000	7.514638e-01	0.300000	0.190000	0.310000	0.200000	0.250000	8.303144e+00	0.490000	0.220000	1.414299e+00	0.066793	0.004471	0.000503	0.230691	0.034937	0.358173	0.270000	4.307797e+00	0.270000	5.190618e+02	0.210000	7.979317e-01	0.170000	0.140000	0.230000	0.120000	0.240000	7.819607e+00	0.610000	0.240000	1.486812e+00	0.062630	0.003855	0.000434	0.241808	0.043960	0.378764	0.340000	4.138886e+00	0.460000	5.138971e+02	0.290000	7.821316e-01	0.130000
2565000	0.330000	4.180483e+00	0.110000	5.794173e+02	0.260000	7.514638e-01	0.190000	0.160000	0.260000	0.190000	0.260000	8.386592e+00	0.530000	0.340000	1.457371e+00	0.066958	0.004464	0.000502	0.230591	0.034912	0.358061	0.220000	4.264934e+00	0.590000	5.138971e+02	0.240000	7.899921e-01	0.260000	0.210000	0.460000	0.210000	0.240000	7.977573e+00	0.520000	0.200000	1.442870e+00	0.062509	0.003848	0.000433	0.241750	0.043887	0.378692	0.290000	4.180483e+00	0.460000	5.138971e+02	0.260000	7.899921e-01	0.110000
2570000	0.180000	4.138886e+00	0.000000	5.852406e+02	0.290000	7.590161e-01	0.190000	0.060000	0.230000	0.140000	0.180000	8.303144e+00	0.630000	0.320000	1.472018e+00	0.066853	0.004456	0.000501	0.230813	0.035046	0.358221	0.200000	4.222497e+00	0.140000	5.190618e+02	0.240000	7.899921e-01	0.130000	0.260000	0.300000	0.090000	0.350000	8.728855e+00	0.500000	0.270000	1.428513e+00	0.062395	0.003840	0.000432	0.241575	0.043844	0.378623	0.290000	4.180483e+00	0.310000	5.087837e+02	0.200000	7.821316e-01	0.170000
2575000	0.200000	4.097704e+00	0.030000	5.911223e+02	0.310000	7.666444e-01	0.170000	0.140000	0.280000	0.170000	0.290000	8.386592e+00	0.510000	0.330000	1.472018e+00	0.066725	0.004447	0.000500	0.231195	0.035125	0.358219	0.200000	4.222497e+00	0.140000	5.190618e+02	0.290000	7.979317e-01	0.160000	0.120000	0.310000	0.100000	0.280000	8.728855e+00	0.550000	0.240000	1.414299e+00	0.062288	0.003833	0.000432	0.241487	0.043842	0.378633	0.110000	4.138886e+00	0.060000	5.138971e+02	0.230000	7.743493e-01	0.220000
2580000	0.320000	4.138886e+00	0.000000	5.970632e+02	0.290000	7.743493e-01	0.120000	0.140000	0.180000	0.090000	0.210000	8.470879e+00	0.520000	0.290000	1.486812e+00	0.066597	0.004438	0.000499	0.231296	0.035178	0.358302	0.270000	4.264934e+00	0.000000	5.242785e+02	0.310000	8.059510e-01	0.300000	0.130000	0.280000	0.090000	0.280000	8.470879e+00	0.590000	0.270000	1.428513e+00	0.062174	0.003826	0.000431	0.241951	0.043865	0.378388	0.180000	4.097704e+00	0.290000	5.087837e+02	0.230000	7.743493e-01	0.170000
2585000	0.300000	4.180483e+00	0.000000	5.970632e+02	0.290000	7.743493e-01	0.130000	0.110000	0.310000	0.180000	0.250000	8.556013e+00	0.540000	0.230000	1.442870e+00	0.066481	0.004432	0.000500	0.231475	0.035240	0.358379	0.280000	4.307797e+00	0.400000	5.190618e+02	0.250000	7.979317e-01	0.230000	0.180000	0.330000	0.200000	0.280000	8.386592e+00	0.620000	0.250000	1.400227e+00	0.062067	0.003819	0.000430	0.241831	0.043853	0.378516	0.140000	4.056931e+00	0.290000	5.087837e+02	0.190000	7.666444e-01	0.250000
2590000	0.220000	4.138886e+00	0.020000	6.030638e+02	0.280000	7.821316e-01	0.280000	0.140000	0.220000	0.080000	0.240000	8.816582e+00	0.590000	0.320000	1.457371e+00	0.066348	0.004424	0.000499	0.231534	0.035194	0.358070	0.230000	4.264934e+00	0.000000	5.242785e+02	0.250000	7.979317e-01	0.190000	0.110000	0.260000	0.150000	0.210000	8.470879e+00	0.510000	0.200000	1.386294e+00	0.061953	0.003812	0.000429	0.241478	0.043810	0.378883	0.250000	4.016564e+00	0.150000	5.138971e+02	0.210000	7.590161e-01	0.230000
2595000	0.240000	4.097704e+00	0.320000	5.970632e+02	0.280000	7.899921e-01	0.240000	0.080000	0.230000	0.160000	0.230000	9.085087e+00	0.530000	0.260000	1.472018e+00	0.066234	0.004415	0.000498	0.231479	0.035323	0.358496	0.190000	4.222497e+00	0.000000	5.242785e+02	0.220000	7.899921e-01	0.160000	0.100000	0.290000	0.120000	0.210000	8.556013e+00	0.430000	0.320000	1.428513e+00	0.061832	0.003804	0.000428	0.241463	0.043765	0.378903	0.290000	4.056931e+00	0.350000	5.087837e+02	0.220000	7.514638e-01	0.190000
2600000	0.350000	4.138886e+00	0.120000	6.030638e+02	0.280000	7.899921e-01	0.210000	0.120000	0.260000	0.160000	0.250000	8.303144e+00	0.550000	0.240000	1.457371e+00	0.066130	0.004407	0.000497	0.231228	0.035261	0.358340	0.250000	4.180483e+00	0.480000	5.190618e+02	0.260000	7.979317e-01	0.190000	0.130000	0.260000	0.100000	0.250000	8.642002e+00	0.470000	0.270000	1.428513e+00	0.061714	0.003797	0.000427	0.241390	0.043717	0.378892	0.280000	4.097704e+00	0.150000	5.138971e+02	0.220000	7.514638e-01	0.150000
2605000	0.310000	4.180483e+00	0.280000	5.970632e+02	0.220000	7.821316e-01	0.220000	0.190000	0.350000	0.140000	0.250000	9.268618e+00	0.510000	0.260000	1.442870e+00	0.066062	0.004398	0.000496	0.230975	0.035219	0.358432	0.220000	4.138886e+00	0.170000	5.242785e+02	0.260000	7.979317e-01	0.150000	0.120000	0.320000	0.060000	0.280000	8.386592e+00	0.530000	0.240000	1.386294e+00	0.061594	0.003790	0.000427	0.241176	0.043662	0.379042	0.300000	4.138886e+00	0.150000	5.138971e+02	0.320000	7.590161e-01	0.210000
2610000	0.260000	4.222497e+00	0.280000	5.970632e+02	0.210000	7.743493e-01	0.180000	0.170000	0.380000	0.160000	0.210000	8.994689e+00	0.500000	0.310000	1.457371e+00	0.066012	0.004390	0.000495	0.230560	0.035153	0.358492	0.310000	4.180483e+00	0.360000	5.190618e+02	0.190000	7.899921e-01	0.200000	0.200000	0.270000	0.110000	0.260000	8.994689e+00	0.520000	0.270000	1.414299e+00	0.061485	0.003783	0.000426	0.240948	0.043583	0.379104	0.270000	4.180483e+00	0.210000	5.190618e+02	0.300000	7.666444e-01	0.210000
2615000	0.220000	4.180483e+00	0.400000	5.911223e+02	0.210000	7.743493e-01	0.170000	0.130000	0.230000	0.130000	0.240000	8.728855e+00	0.420000	0.190000	1.442870e+00	0.066253	0.004382	0.000494	0.230130	0.035086	0.358436	0.270000	4.222497e+00	0.360000	5.190618e+02	0.210000	7.821316e-01	0.180000	0.170000	0.300000	0.130000	0.240000	8.303144e+00	0.460000	0.210000	1.428513e+00	0.061394	0.003775	0.000425	0.240544	0.043503	0.379100	0.280000	4.222497e+00	0.520000	5.138971e+02	0.300000	7.666444e-01	0.260000
2620000	0.320000	4.222497e+00	0.550000	5.852406e+02	0.280000	7.821316e-01	0.250000	0.180000	0.280000	0.140000	0.270000	8.816582e+00	0.550000	0.330000	1.428513e+00	0.066376	0.004374	0.000493	0.229718	0.035025	0.358833	0.270000	4.222497e+00	0.400000	5.138971e+02	0.290000	7.899921e-01	0.210000	0.100000	0.230000	0.150000	0.260000	8.386592e+00	0.430000	0.320000	1.442870e+00	0.061274	0.003768	0.000424	0.240109	0.043420	0.379354	0.240000	4.180483e+00	0.070000	5.190618e+02	0.370000	7.743493e-01	0.210000
2625000	0.200000	4.180483e+00	0.660000	5.794173e+02	0.260000	7.899921e-01	0.260000	0.170000	0.230000	0.200000	0.230000	9.085087e+00	0.440000	0.380000	1.414299e+00	0.066248	0.004366	0.000492	0.229877	0.034983	0.358583	0.250000	4.180483e+00	0.340000	5.087837e+02	0.290000	7.899921e-01	0.190000	0.170000	0.330000	0.070000	0.330000	8.816582e+00	0.550000	0.250000	1.442870e+00	0.061173	0.003761	0.000423	0.239657	0.043335	0.379277	0.270000	4.222497e+00	0.070000	5.190618e+02	0.200000	7.666444e-01	0.190000
2630000	0.200000	4.180483e+00	0.660000	5.794173e+02	0.260000	7.899921e-01	0.140000	0.130000	0.290000	0.150000	0.190000	9.176393e+00	0.470000	0.230000	1.414299e+00	0.066119	0.004358	0.000491	0.230015	0.034942	0.358156	0.220000	4.138886e+00	0.620000	5.037212e+02	0.330000	7.979317e-01	0.310000	0.110000	0.290000	0.160000	0.270000	8.642002e+00	0.600000	0.270000	1.428513e+00	0.061057	0.003754	0.000422	0.239275	0.043260	0.379220	0.280000	4.264934e+00	0.000000	5.242785e+02	0.260000	7.743493e-01	0.200000
2635000	0.190000	4.180483e+00	0.470000	5.736520e+02	0.270000	7.979317e-01	0.200000	0.150000	0.310000	0.150000	0.250000	9.176393e+00	0.470000	0.300000	1.414299e+00	0.065994	0.004349	0.000490	0.230384	0.035076	0.358393	0.280000	4.180483e+00	0.620000	5.037212e+02	0.230000	7.899921e-01	0.230000	0.120000	0.310000	0.130000	0.260000	8.642002e+00	0.510000	0.400000	1.442870e+00	0.060942	0.003747	0.000422	0.238886	0.043190	0.379120	0.250000	4.222497e+00	0.000000	5.295476e+02	0.180000	7.666444e-01	0.220000
2640000	0.200000	4.138886e+00	0.200000	5.794173e+02	0.220000	7.899921e-01	0.280000	0.220000	0.270000	0.170000	0.180000	9.176393e+00	0.430000	0.180000	1.400227e+00	0.065871	0.004341	0.000489	0.230777	0.035036	0.357897	0.270000	4.222497e+00	0.740000	4.987091e+02	0.270000	7.979317e-01	0.240000	0.120000	0.230000	0.180000	0.220000	8.642002e+00	0.610000	0.220000	1.457371e+00	0.060829	0.003740	0.000421	0.239143	0.043284	0.378963	0.240000	4.180483e+00	0.000000	5.348696e+02	0.180000	7.666444e-01	0.240000
2645000	0.260000	4.180483e+00	0.310000	5.736520e+02	0.220000	7.899921e-01	0.200000	0.150000	0.360000	0.160000	0.290000	9.176393e+00	0.480000	0.230000	1.414299e+00	0.065748	0.004333	0.000488	0.230738	0.035015	0.358161	0.280000	4.307797e+00	0.380000	4.937469e+02	0.210000	7.899921e-01	0.190000	0.120000	0.350000	0.110000	0.330000	8.642002e+00	0.560000	0.310000	1.442870e+00	0.060721	0.003733	0.000420	0.238928	0.043226	0.379224	0.310000	4.222497e+00	0.000000	5.348696e+02	0.260000	7.743493e-01	0.220000
2650000	0.340000	4.222497e+00	0.310000	5.736520e+02	0.290000	7.979317e-01	0.180000	0.070000	0.320000	0.110000	0.320000	9.176393e+00	0.510000	0.230000	1.386294e+00	0.065632	0.004325	0.000487	0.230545	0.034997	0.358101	0.280000	4.307797e+00	0.380000	4.937469e+02	0.210000	7.899921e-01	0.210000	0.090000	0.190000	0.130000	0.290000	8.642002e+00	0.490000	0.320000	1.457371e+00	0.060611	0.003726	0.000419	0.238920	0.043155	0.379071	0.340000	4.264934e+00	0.230000	5.402451e+02	0.250000	7.666444e-01	0.220000
2655000	0.330000	4.264934e+00	0.670000	5.679441e+02	0.240000	7.899921e-01	0.230000	0.170000	0.240000	0.160000	0.210000	9.176393e+00	0.520000	0.310000	1.428513e+00	0.065507	0.004317	0.000486	0.230534	0.035027	0.358384	0.190000	4.264934e+00	0.400000	4.888340e+02	0.240000	7.821316e-01	0.250000	0.140000	0.300000	0.240000	0.270000	8.642002e+00	0.550000	0.200000	1.414299e+00	0.060892	0.003724	0.000418	0.238517	0.043074	0.379101	0.220000	4.222497e+00	0.340000	5.348696e+02	0.250000	7.666444e-01	0.160000
2660000	0.200000	4.222497e+00	0.540000	5.622930e+02	0.290000	7.979317e-01	0.190000	0.170000	0.320000	0.170000	0.250000	9.176393e+00	0.560000	0.260000	1.472018e+00	0.065391	0.004308	0.000486	0.230498	0.035031	0.358366	0.230000	4.222497e+00	0.090000	4.937469e+02	0.220000	7.743493e-01	0.240000	0.180000	0.350000	0.210000	0.250000	8.642002e+00	0.590000	0.260000	1.400227e+00	0.061699	0.003720	0.000418	0.238076	0.042997	0.379237	0.290000	4.264934e+00	0.340000	5.348696e+02	0.270000	7.743493e-01	0.190000
2665000	0.220000	4.180483e+00	0.000000	5.679441e+02	0.170000	7.899921e-01	0.230000	0.140000	0.230000	0.180000	0.280000	9.176393e+00	0.560000	0.250000	1.457371e+00	0.065321	0.004300	0.000485	0.230090	0.034963	0.358279	0.250000	4.180483e+00	0.090000	4.937469e+02	0.240000	7.666444e-01	0.170000	0.140000	0.280000	0.240000	0.230000	8.642002e+00	0.580000	0.290000	1.414299e+00	0.061669	0.003713	0.000417	0.237698	0.042931	0.379561	0.290000	4.264934e+00	0.660000	5.295476e+02	0.230000	7.666444e-01	0.140000
2670000	0.220000	4.180483e+00	0.000000	5.679441e+02	0.170000	7.899921e-01	0.210000	0.190000	0.350000	0.140000	0.240000	9.176393e+00	0.520000	0.170000	1.414299e+00	0.065286	0.004292	0.000484	0.229833	0.034898	0.357797	0.300000	4.222497e+00	0.000000	4.987091e+02	0.240000	7.666444e-01	0.130000	0.140000	0.280000	0.140000	0.320000	8.642002e+00	0.650000	0.280000	1.457371e+00	0.061559	0.003706	0.000416	0.238041	0.043204	0.379967	0.200000	4.222497e+00	0.620000	5.242785e+02	0.230000	7.666444e-01	0.210000
2675000	0.240000	4.097704e+00	0.150000	5.736520e+02	0.120000	7.821316e-01	0.200000	0.100000	0.310000	0.120000	0.240000	9.176393e+00	0.460000	0.250000	1.428513e+00	0.065194	0.004284	0.000483	0.229691	0.034834	0.357571	0.360000	4.264934e+00	0.250000	5.037212e+02	0.210000	7.590161e-01	0.230000	0.170000	0.360000	0.190000	0.300000	8.642002e+00	0.540000	0.270000	1.457371e+00	0.061456	0.003699	0.000415	0.237883	0.043125	0.379524	0.230000	4.180483e+00	0.210000	5.295476e+02	0.190000	7.590161e-01	0.150000
2680000	0.310000	4.138886e+00	0.010000	5.794173e+02	0.270000	7.899921e-01	0.190000	0.090000	0.260000	0.070000	0.300000	9.176393e+00	0.620000	0.200000	1.428513e+00	0.065089	0.004276	0.000482	0.229633	0.034773	0.357364	0.230000	4.222497e+00	0.250000	5.087837e+02	0.250000	7.514638e-01	0.180000	0.230000	0.340000	0.160000	0.240000	8.642002e+00	0.550000	0.350000	1.472018e+00	0.061356	0.003692	0.000415	0.237520	0.043055	0.379712	0.240000	4.138886e+00	0.210000	5.295476e+02	0.220000	7.514638e-01	0.220000
2685000	0.310000	4.138886e+00	0.210000	5.852406e+02	0.270000	7.899921e-01	0.270000	0.110000	0.340000	0.140000	0.220000	9.176393e+00	0.460000	0.360000	1.472018e+00	0.065013	0.004268	0.000481	0.229278	0.034714	0.357615	0.230000	4.180483e+00	0.250000	5.087837e+02	0.260000	7.590161e-01	0.260000	0.160000	0.270000	0.100000	0.310000	8.642002e+00	0.430000	0.240000	1.457371e+00	0.061275	0.003685	0.000414	0.237385	0.042989	0.379766	0.290000	4.180483e+00	0.370000	5.242785e+02	0.190000	7.439866e-01	0.210000
2690000	0.250000	4.097704e+00	0.210000	5.852406e+02	0.200000	7.821316e-01	0.200000	0.110000	0.300000	0.180000	0.210000	9.176393e+00	0.610000	0.310000	1.457371e+00	0.064942	0.004260	0.000480	0.229074	0.034667	0.357540	0.230000	4.180483e+00	0.150000	5.138971e+02	0.260000	7.590161e-01	0.210000	0.140000	0.300000	0.110000	0.220000	8.642002e+00	0.630000	0.310000	1.472018e+00	0.061227	0.003678	0.000413	0.237207	0.042977	0.379810	0.180000	4.138886e+00	0.110000	5.295476e+02	0.190000	7.439866e-01	0.240000
2695000	0.240000	4.056931e+00	0.000000	5.911223e+02	0.260000	7.899921e-01	0.170000	0.130000	0.260000	0.120000	0.260000	9.176393e+00	0.590000	0.180000	1.472018e+00	0.064849	0.004252	0.000479	0.228949	0.034712	0.357998	0.260000	4.222497e+00	0.000000	5.190618e+02	0.260000	7.666444e-01	0.150000	0.150000	0.230000	0.100000	0.260000	8.642002e+00	0.540000	0.300000	1.486812e+00	0.061319	0.003678	0.000412	0.237141	0.042904	0.379849	0.250000	4.097704e+00	0.110000	5.295476e+02	0.270000	7.514638e-01	0.190000
2700000	0.240000	4.016564e+00	0.000000	5.970632e+02	0.260000	7.899921e-01	0.140000	0.130000	0.270000	0.150000	0.220000	9.176393e+00	0.580000	0.250000	1.428513e+00	0.064731	0.004244	0.000478	0.228860	0.034732	0.358354	0.190000	4.180483e+00	0.000000	5.190618e+02	0.330000	7.743493e-01	0.230000	0.100000	0.250000	0.190000	0.240000	8.642002e+00	0.560000	0.350000	1.532092e+00	0.061211	0.003671	0.000411	0.237061	0.042851	0.379878	0.330000	4.138886e+00	0.180000	5.348696e+02	0.230000	7.439866e-01	0.180000
2705000	0.280000	4.056931e+00	0.390000	5.911223e+02	0.250000	7.821316e-01	0.140000	0.080000	0.190000	0.140000	0.290000	9.176393e+00	0.590000	0.170000	1.414299e+00	0.064636	0.004236	0.000477	0.228460	0.034667	0.358455	0.240000	4.138886e+00	0.150000	5.242785e+02	0.330000	7.743493e-01	0.190000	0.110000	0.330000	0.200000	0.290000	8.642002e+00	0.470000	0.270000	1.547490e+00	0.061104	0.003665	0.000411	0.236755	0.042782	0.380084	0.280000	4.180483e+00	0.000000	5.402451e+02	0.230000	7.439866e-01	0.250000
2710000	0.260000	4.097704e+00	0.390000	5.911223e+02	0.160000	7.743493e-01	0.190000	0.110000	0.350000	0.260000	0.260000	9.176393e+00	0.630000	0.370000	1.428513e+00	0.064605	0.004228	0.000477	0.228076	0.034609	0.358714	0.230000	4.097704e+00	0.750000	5.190618e+02	0.310000	7.821316e-01	0.190000	0.110000	0.330000	0.200000	0.230000	8.642002e+00	0.530000	0.200000	1.501755e+00	0.061006	0.003658	0.000410	0.236325	0.042703	0.380327	0.150000	4.138886e+00	0.000000	5.402451e+02	0.250000	7.365838e-01	0.170000
2715000	0.220000	4.056931e+00	0.020000	5.970632e+02	0.270000	7.821316e-01	0.190000	0.230000	0.330000	0.160000	0.320000	9.176393e+00	0.590000	0.230000	1.386294e+00	0.064498	0.004220	0.000476	0.228043	0.034571	0.358651	0.310000	4.138886e+00	0.020000	5.242785e+02	0.250000	7.743493e-01	0.210000	0.120000	0.280000	0.150000	0.370000	8.642002e+00	0.490000	0.270000	1.547490e+00	0.060908	0.003651	0.000409	0.236320	0.042670	0.380284	0.140000	4.097704e+00	0.220000	5.456747e+02	0.250000	7.365838e-01	0.200000
2720000	0.300000	4.097704e+00	0.130000	6.030638e+02	0.270000	7.821316e-01	0.320000	0.180000	0.320000	0.220000	0.200000	9.176393e+00	0.550000	0.340000	1.428513e+00	0.064388	0.004213	0.000475	0.228199	0.034548	0.358273	0.200000	4.097704e+00	0.020000	5.242785e+02	0.250000	7.743493e-01	0.180000	0.180000	0.280000	0.200000	0.230000	8.642002e+00	0.460000	0.250000	1.516848e+00	0.060795	0.003644	0.000408	0.236191	0.042602	0.380259	0.150000	4.056931e+00	0.530000	5.402451e+02	0.220000	7.292547e-01	0.280000
2725000	0.250000	4.056931e+00	0.130000	6.030638e+02	0.160000	7.743493e-01	0.210000	0.150000	0.460000	0.150000	0.310000	9.176393e+00	0.530000	0.280000	1.472018e+00	0.064308	0.004205	0.000474	0.227996	0.034514	0.358437	0.250000	4.056931e+00	0.260000	5.190618e+02	0.270000	7.821316e-01	0.180000	0.100000	0.230000	0.150000	0.240000	8.642002e+00	0.540000	0.240000	1.516848e+00	0.060686	0.003638	0.000408	0.235831	0.042542	0.380628	0.180000	4.016564e+00	0.030000	5.456747e+02	0.260000	7.365838e-01	0.170000
2730000	0.260000	4.097704e+00	0.000000	6.091247e+02	0.250000	7.666444e-01	0.180000	0.160000	0.270000	0.280000	0.250000	9.176393e+00	0.520000	0.320000	1.457371e+00	0.064411	0.004208	0.000474	0.228011	0.034481	0.358274	0.230000	4.016564e+00	0.470000	5.138971e+02	0.300000	7.899921e-01	0.200000	0.160000	0.350000	0.160000	0.270000	8.642002e+00	0.500000	0.170000	1.486812e+00	0.060575	0.003631	0.000407	0.235561	0.042466	0.380420	0.170000	3.976598e+00	0.030000	5.456747e+02	0.260000	7.365838e-01	0.140000
2735000	0.310000	4.138886e+00	0.000000	6.152465e+02	0.250000	7.666444e-01	0.150000	0.130000	0.270000	0.170000	0.150000	9.176393e+00	0.620000	0.270000	1.472018e+00	0.064314	0.004201	0.000473	0.228526	0.034593	0.358184	0.190000	3.976598e+00	0.470000	5.138971e+02	0.300000	7.899921e-01	0.290000	0.140000	0.280000	0.200000	0.240000	8.642002e+00	0.590000	0.290000	1.532092e+00	0.060461	0.003625	0.000406	0.235214	0.042392	0.380035	0.190000	3.937030e+00	0.020000	5.511588e+02	0.280000	7.439866e-01	0.240000
2740000	0.190000	4.097704e+00	0.000000	6.214298e+02	0.330000	7.743493e-01	0.270000	0.140000	0.240000	0.180000	0.250000	9.176393e+00	0.440000	0.250000	1.457371e+00	0.064204	0.004193	0.000472	0.228875	0.034576	0.357953	0.200000	3.937030e+00	0.550000	5.087837e+02	0.170000	7.821316e-01	0.160000	0.120000	0.290000	0.150000	0.260000	8.642002e+00	0.460000	0.270000	1.578751e+00	0.060353	0.003618	0.000405	0.234905	0.042321	0.380071	0.160000	3.897856e+00	0.300000	5.456747e+02	0.180000	7.365838e-01	0.190000
2745000	0.260000	4.138886e+00	0.000000	6.214298e+02	0.250000	7.666444e-01	0.210000	0.180000	0.240000	0.120000	0.240000	9.176393e+00	0.510000	0.250000	1.457371e+00	0.064089	0.004186	0.000472	0.229177	0.034830	0.358463	0.370000	3.976598e+00	0.000000	5.138971e+02	0.280000	7.899921e-01	0.170000	0.160000	0.340000	0.230000	0.210000	8.642002e+00	0.500000	0.220000	1.532092e+00	0.060248	0.003611	0.000405	0.234982	0.042265	0.379808	0.300000	3.937030e+00	0.300000	5.456747e+02	0.220000	7.292547e-01	0.260000
2750000	0.280000	4.180483e+00	0.090000	6.276753e+02	0.250000	7.666444e-01	0.210000	0.130000	0.350000	0.180000	0.200000	9.176393e+00	0.520000	0.340000	1.472018e+00	0.064236	0.004178	0.000471	0.229052	0.034867	0.358695	0.330000	4.016564e+00	0.000000	5.138971e+02	0.280000	7.979317e-01	0.180000	0.120000	0.280000	0.130000	0.200000	8.642002e+00	0.540000	0.250000	1.516848e+00	0.060138	0.003605	0.000404	0.235160	0.042264	0.379662	0.180000	3.897856e+00	0.380000	5.402451e+02	0.220000	7.292547e-01	0.260000
2755000	0.280000	4.222497e+00	0.000000	6.339835e+02	0.300000	7.743493e-01	0.220000	0.140000	0.310000	0.290000	0.230000	9.176393e+00	0.560000	0.230000	1.457371e+00	0.064439	0.004172	0.000470	0.228681	0.034812	0.359099	0.210000	3.976598e+00	0.170000	5.190618e+02	0.280000	7.979317e-01	0.150000	0.080000	0.310000	0.100000	0.200000	8.642002e+00	0.540000	0.300000	1.516848e+00	0.060029	0.003598	0.000403	0.235183	0.042310	0.379893	0.260000	3.937030e+00	0.280000	5.348696e+02	0.270000	7.365838e-01	0.180000
2760000	0.300000	4.264934e+00	0.000000	6.339835e+02	0.200000	7.666444e-01	0.210000	0.090000	0.330000	0.230000	0.150000	9.176393e+00	0.480000	0.360000	1.472018e+00	0.064394	0.004164	0.000469	0.228636	0.034863	0.359511	0.270000	4.016564e+00	0.380000	5.138971e+02	0.290000	8.059510e-01	0.200000	0.210000	0.270000	0.140000	0.190000	8.642002e+00	0.510000	0.190000	1.532092e+00	0.060253	0.003592	0.000403	0.234832	0.042233	0.379525	0.300000	3.976598e+00	0.000000	5.402451e+02	0.270000	7.439866e-01	0.200000
2765000	0.280000	4.307797e+00	0.050000	6.403552e+02	0.290000	7.743493e-01	0.160000	0.160000	0.280000	0.170000	0.180000	9.176393e+00	0.560000	0.250000	1.457371e+00	0.064278	0.004157	0.000468	0.228936	0.034818	0.359114	0.290000	4.056931e+00	0.290000	5.087837e+02	0.270000	8.140510e-01	0.240000	0.190000	0.230000	0.160000	0.230000	8.642002e+00	0.480000	0.340000	1.516848e+00	0.060367	0.003585	0.000402	0.234466	0.042157	0.378969	0.230000	3.937030e+00	0.000000	5.402451e+02	0.200000	7.365838e-01	0.220000
2770000	0.260000	4.351091e+00	0.200000	6.467909e+02	0.290000	7.743493e-01	0.260000	0.190000	0.310000	0.250000	0.260000	9.176393e+00	0.590000	0.240000	1.414299e+00	0.064197	0.004149	0.000467	0.229004	0.034792	0.359014	0.420000	4.097704e+00	0.290000	5.087837e+02	0.270000	8.140510e-01	0.200000	0.150000	0.310000	0.070000	0.230000	8.642002e+00	0.500000	0.290000	1.501755e+00	0.060487	0.003581	0.000401	0.234183	0.042086	0.378814	0.270000	3.976598e+00	0.200000	5.456747e+02	0.200000	7.365838e-01	0.230000
2775000	0.230000	4.307797e+00	0.650000	6.403552e+02	0.200000	7.666444e-01	0.230000	0.050000	0.300000	0.170000	0.230000	9.176393e+00	0.560000	0.270000	1.428513e+00	0.064073	0.004142	0.000467	0.229422	0.034897	0.358849	0.250000	4.056931e+00	0.000000	5.138971e+02	0.240000	8.059510e-01	0.180000	0.120000	0.190000	0.110000	0.210000	8.642002e+00	0.470000	0.190000	1.516848e+00	0.060460	0.003574	0.000400	0.234078	0.042021	0.378862	0.270000	4.016564e+00	0.000000	5.511588e+02	0.250000	7.292547e-01	0.190000
2780000	0.250000	4.264934e+00	0.650000	6.403552e+02	0.210000	7.590161e-01	0.150000	0.160000	0.260000	0.180000	0.240000	9.176393e+00	0.520000	0.220000	1.414299e+00	0.063953	0.004134	0.000466	0.229134	0.034856	0.359276	0.320000	4.097704e+00	0.000000	5.190618e+02	0.340000	8.140510e-01	0.220000	0.230000	0.300000	0.150000	0.300000	8.642002e+00	0.690000	0.220000	1.472018e+00	0.060370	0.003571	0.000400	0.234644	0.042089	0.378512	0.380000	4.056931e+00	0.170000	5.566981e+02	0.320000	7.365838e-01	0.210000
2785000	0.250000	4.264934e+00	0.350000	6.339835e+02	0.210000	7.590161e-01	0.170000	0.180000	0.350000	0.130000	0.250000	9.176393e+00	0.460000	0.280000	1.457371e+00	0.063836	0.004127	0.000465	0.228788	0.034809	0.359528	0.400000	4.138886e+00	0.000000	5.190618e+02	0.340000	8.140510e-01	0.190000	0.170000	0.270000	0.160000	0.200000	8.642002e+00	0.530000	0.250000	1.486812e+00	0.060522	0.003576	0.000399	0.235049	0.042054	0.378248	0.250000	4.016564e+00	0.170000	5.566981e+02	0.320000	7.365838e-01	0.150000
2790000	0.230000	4.222497e+00	0.790000	6.276753e+02	0.220000	7.514638e-01	0.240000	0.170000	0.310000	0.200000	0.290000	9.176393e+00	0.540000	0.270000	1.472018e+00	0.063756	0.004120	0.000464	0.228454	0.034757	0.359595	0.280000	4.180483e+00	0.000000	5.242785e+02	0.270000	8.222323e-01	0.180000	0.200000	0.430000	0.210000	0.320000	8.642002e+00	0.510000	0.210000	1.472018e+00	0.060890	0.003570	0.000398	0.234787	0.041992	0.378347	0.310000	4.056931e+00	0.000000	5.622930e+02	0.240000	7.292547e-01	0.180000
2795000	0.260000	4.264934e+00	0.040000	6.339835e+02	0.290000	7.590161e-01	0.210000	0.150000	0.300000	0.210000	0.270000	9.176393e+00	0.550000	0.340000	1.486812e+00	0.063647	0.004112	0.000463	0.228632	0.034822	0.359704	0.370000	4.222497e+00	0.060000	5.295476e+02	0.330000	8.304959e-01	0.160000	0.160000	0.320000	0.060000	0.170000	8.642002e+00	0.540000	0.290000	1.457371e+00	0.060851	0.003564	0.000397	0.234983	0.041923	0.377951	0.310000	4.056931e+00	0.000000	5.679441e+02	0.270000	7.365838e-01	0.140000
2800000	0.230000	4.222497e+00	0.040000	6.339835e+02	0.180000	7.514638e-01	0.220000	0.130000	0.220000	0.140000	0.310000	9.176393e+00	0.480000	0.160000	1.486812e+00	0.063533	0.004105	0.000462	0.228898	0.035026	0.360090	0.190000	4.180483e+00	0.060000	5.295476e+02	0.250000	8.222323e-01	0.230000	0.180000	0.360000	0.200000	0.240000	8.642002e+00	0.540000	0.230000	1.428513e+00	0.060749	0.003558	0.000397	0.235330	0.042157	0.378288	0.200000	4.056931e+00	0.380000	5.622930e+02	0.270000	7.365838e-01	0.130000
2805000	0.070000	4.180483e+00	0.040000	6.403552e+02	0.180000	7.514638e-01	0.180000	0.100000	0.270000	0.130000	0.260000	9.176393e+00	0.460000	0.220000	1.442870e+00	0.063421	0.004098	0.000462	0.228706	0.034979	0.360011	0.290000	4.222497e+00	0.050000	5.348696e+02	0.250000	8.222323e-01	0.190000	0.130000	0.190000	0.150000	0.310000	8.642002e+00	0.550000	0.330000	1.414299e+00	0.060649	0.003551	0.000396	0.235338	0.042241	0.378472	0.330000	4.097704e+00	0.380000	5.622930e+02	0.250000	7.292547e-01	0.190000
2810000	0.190000	4.138886e+00	0.140000	6.467909e+02	0.250000	7.439866e-01	0.180000	0.130000	0.280000	0.090000	0.290000	9.176393e+00	0.550000	0.350000	1.457371e+00	0.063310	0.004090	0.000461	0.228748	0.034915	0.359483	0.290000	4.264934e+00	0.040000	5.402451e+02	0.260000	8.304959e-01	0.200000	0.150000	0.250000	0.120000	0.190000	8.642002e+00	0.440000	0.370000	1.428513e+00	0.060575	0.003545	0.000395	0.235370	0.042175	0.378156	0.330000	4.138886e+00	0.220000	5.679441e+02	0.260000	7.365838e-01	0.150000
2815000	0.270000	4.180483e+00	0.760000	6.403552e+02	0.320000	7.514638e-01	0.150000	0.120000	0.290000	0.130000	0.210000	9.176393e+00	0.470000	0.220000	1.472018e+00	0.063196	0.004083	0.000460	0.228914	0.034905	0.359408	0.230000	4.222497e+00	0.320000	5.348696e+02	0.280000	8.388425e-01	0.220000	0.190000	0.280000	0.170000	0.280000	8.642002e+00	0.470000	0.260000	1.442870e+00	0.060474	0.003539	0.000395	0.235605	0.042103	0.377666	0.280000	4.180483e+00	0.190000	5.736520e+02	0.250000	7.292547e-01	0.130000
2820000	0.210000	4.138886e+00	0.270000	6.339835e+02	0.330000	7.590161e-01	0.210000	0.100000	0.270000	0.180000	0.260000	9.176393e+00	0.550000	0.290000	1.486812e+00	0.063084	0.004076	0.000459	0.228653	0.034849	0.359546	0.250000	4.180483e+00	0.320000	5.348696e+02	0.240000	8.304959e-01	0.190000	0.190000	0.320000	0.190000	0.260000	8.642002e+00	0.600000	0.230000	1.457371e+00	0.060370	0.003532	0.000394	0.235824	0.042070	0.377452	0.250000	4.138886e+00	0.190000	5.736520e+02	0.250000	7.292547e-01	0.270000
2825000	0.310000	4.180483e+00	0.270000	6.339835e+02	0.330000	7.590161e-01	0.160000	0.190000	0.280000	0.150000	0.260000	9.176393e+00	0.570000	0.210000	1.501755e+00	0.062974	0.004068	0.000458	0.228792	0.034855	0.359518	0.270000	4.222497e+00	0.040000	5.402451e+02	0.240000	8.304959e-01	0.270000	0.160000	0.290000	0.220000	0.300000	8.642002e+00	0.580000	0.250000	1.472018e+00	0.060729	0.003530	0.000395	0.235798	0.042111	0.377608	0.330000	4.180483e+00	0.430000	5.679441e+02	0.250000	7.219985e-01	0.180000
2830000	0.260000	4.222497e+00	0.050000	6.403552e+02	0.250000	7.514638e-01	0.230000	0.120000	0.340000	0.110000	0.230000	9.176393e+00	0.490000	0.210000	1.472018e+00	0.062868	0.004061	0.000457	0.228918	0.034930	0.359682	0.270000	4.222497e+00	0.040000	5.456747e+02	0.190000	8.222323e-01	0.180000	0.170000	0.260000	0.140000	0.180000	8.642002e+00	0.450000	0.190000	1.486812e+00	0.060953	0.003525	0.000395	0.235518	0.042039	0.377582	0.330000	4.180483e+00	0.000000	5.736520e+02	0.250000	7.148145e-01	0.250000
2835000	0.220000	4.180483e+00	0.000000	6.467909e+02	0.240000	7.439866e-01	0.190000	0.130000	0.330000	0.180000	0.190000	9.176393e+00	0.520000	0.220000	1.486812e+00	0.062769	0.004054	0.000457	0.228593	0.034899	0.359762	0.220000	4.180483e+00	0.040000	5.456747e+02	0.260000	8.304959e-01	0.130000	0.110000	0.220000	0.150000	0.320000	8.642002e+00	0.530000	0.290000	1.501755e+00	0.060846	0.003519	0.000394	0.235261	0.041986	0.377809	0.300000	4.222497e+00	0.000000	5.736520e+02	0.250000	7.148145e-01	0.320000
2840000	0.190000	4.138886e+00	0.000000	6.532912e+02	0.240000	7.439866e-01	0.220000	0.190000	0.250000	0.160000	0.160000	9.176393e+00	0.550000	0.300000	1.501755e+00	0.062665	0.004047	0.000456	0.228918	0.035116	0.360030	0.310000	4.222497e+00	0.030000	5.511588e+02	0.260000	8.304959e-01	0.180000	0.080000	0.270000	0.240000	0.210000	8.642002e+00	0.590000	0.340000	1.486812e+00	0.060737	0.003513	0.000393	0.235444	0.042002	0.377769	0.360000	4.222497e+00	0.640000	5.679441e+02	0.300000	7.219985e-01	0.320000
2845000	0.240000	4.097704e+00	0.000000	6.532912e+02	0.170000	7.365838e-01	0.220000	0.190000	0.270000	0.140000	0.270000	9.176393e+00	0.510000	0.210000	1.486812e+00	0.062797	0.004099	0.000455	0.229391	0.035106	0.359636	0.260000	4.264934e+00	0.320000	5.456747e+02	0.240000	8.222323e-01	0.240000	0.160000	0.210000	0.190000	0.260000	8.642002e+00	0.640000	0.210000	1.472018e+00	0.060632	0.003507	0.000392	0.235269	0.041981	0.377599	0.360000	4.222497e+00	0.330000	5.622930e+02	0.350000	7.292547e-01	0.160000
2850000	0.270000	4.138886e+00	0.000000	6.598569e+02	0.260000	7.439866e-01	0.150000	0.090000	0.250000	0.080000	0.250000	9.176393e+00	0.590000	0.360000	1.472018e+00	0.062961	0.004115	0.000454	0.229500	0.035053	0.359167	0.110000	4.222497e+00	0.320000	5.402451e+02	0.150000	8.140510e-01	0.250000	0.120000	0.270000	0.260000	0.230000	8.642002e+00	0.560000	0.230000	1.428513e+00	0.060527	0.003501	0.000392	0.235624	0.041983	0.377391	0.320000	4.264934e+00	0.000000	5.679441e+02	0.350000	7.292547e-01	0.230000
2855000	0.280000	4.180483e+00	0.380000	6.532912e+02	0.340000	7.514638e-01	0.200000	0.160000	0.210000	0.100000	0.230000	9.176393e+00	0.660000	0.240000	1.457371e+00	0.062937	0.004108	0.000453	0.229272	0.034992	0.358635	0.110000	4.180483e+00	0.320000	5.402451e+02	0.150000	8.140510e-01	0.240000	0.140000	0.290000	0.160000	0.320000	8.642002e+00	0.530000	0.200000	1.400227e+00	0.060425	0.003495	0.000391	0.235643	0.041941	0.376979	0.250000	4.222497e+00	0.000000	5.679441e+02	0.250000	7.219985e-01	0.200000
2860000	0.270000	4.222497e+00	0.000000	6.598569e+02	0.340000	7.514638e-01	0.250000	0.130000	0.260000	0.130000	0.270000	9.176393e+00	0.440000	0.240000	1.414299e+00	0.063317	0.004101	0.000453	0.228916	0.034936	0.358863	0.280000	4.222497e+00	0.720000	5.348696e+02	0.100000	8.059510e-01	0.220000	0.180000	0.320000	0.150000	0.260000	8.642002e+00	0.570000	0.290000	1.414299e+00	0.060320	0.003488	0.000390	0.235389	0.041888	0.377189	0.290000	4.222497e+00	0.000000	5.736520e+02	0.130000	7.148145e-01	0.260000
2865000	0.310000	4.264934e+00	0.000000	6.598569e+02	0.270000	7.590161e-01	0.190000	0.140000	0.310000	0.190000	0.290000	9.176393e+00	0.540000	0.280000	1.414299e+00	0.063223	0.004100	0.000452	0.229388	0.034906	0.358503	0.270000	4.264934e+00	0.390000	5.295476e+02	0.330000	8.140510e-01	0.140000	0.160000	0.240000	0.120000	0.200000	8.642002e+00	0.550000	0.310000	1.428513e+00	0.060236	0.003482	0.000390	0.235279	0.041876	0.377143	0.290000	4.222497e+00	0.410000	5.679441e+02	0.130000	7.148145e-01	0.140000
2870000	0.190000	4.222497e+00	0.120000	6.664886e+02	0.270000	7.666444e-01	0.220000	0.160000	0.170000	0.160000	0.250000	9.176393e+00	0.550000	0.160000	1.400227e+00	0.063131	0.004093	0.000451	0.229040	0.034853	0.358750	0.220000	4.222497e+00	0.390000	5.295476e+02	0.240000	8.059510e-01	0.320000	0.140000	0.300000	0.260000	0.240000	8.642002e+00	0.570000	0.230000	1.386294e+00	0.060361	0.003477	0.000389	0.235151	0.041810	0.377135	0.260000	4.222497e+00	0.410000	5.679441e+02	0.370000	7.219985e-01	0.200000
2875000	0.260000	4.264934e+00	0.120000	6.664886e+02	0.190000	7.590161e-01	0.160000	0.150000	0.260000	0.120000	0.170000	9.176393e+00	0.510000	0.210000	1.414299e+00	0.063217	0.004087	0.000450	0.228674	0.034791	0.358286	0.280000	4.264934e+00	0.000000	5.348696e+02	0.220000	7.979317e-01	0.170000	0.110000	0.250000	0.150000	0.220000	8.642002e+00	0.560000	0.250000	1.400227e+00	0.060397	0.003474	0.000388	0.235394	0.041749	0.376691	0.250000	4.180483e+00	0.040000	5.736520e+02	0.270000	7.292547e-01	0.190000
2880000	0.260000	4.264934e+00	0.020000	6.731869e+02	0.190000	7.590161e-01	0.220000	0.170000	0.270000	0.180000	0.200000	9.176393e+00	0.530000	0.250000	1.400227e+00	0.063114	0.004080	0.000449	0.228740	0.034863	0.358280	0.210000	4.222497e+00	0.010000	5.402451e+02	0.220000	7.979317e-01	0.200000	0.060000	0.300000	0.150000	0.200000	8.642002e+00	0.520000	0.310000	1.428513e+00	0.060345	0.003468	0.000388	0.235187	0.041677	0.376161	0.250000	4.180483e+00	0.000000	5.794173e+02	0.270000	7.292547e-01	0.180000
2885000	0.250000	4.222497e+00	0.560000	6.664886e+02	0.220000	7.514638e-01	0.170000	0.090000	0.250000	0.110000	0.200000	9.176393e+00	0.480000	0.300000	1.414299e+00	0.063002	0.004073	0.000449	0.229040	0.034866	0.358207	0.240000	4.180483e+00	0.010000	5.402451e+02	0.250000	7.899921e-01	0.200000	0.130000	0.220000	0.210000	0.280000	8.642002e+00	0.530000	0.260000	1.442870e+00	0.060932	0.003462	0.000387	0.234784	0.041606	0.376430	0.250000	4.138886e+00	0.180000	5.852406e+02	0.240000	7.219985e-01	0.200000
2890000	0.240000	4.180483e+00	0.560000	6.664886e+02	0.270000	7.590161e-01	0.250000	0.200000	0.270000	0.080000	0.250000	9.176393e+00	0.550000	0.310000	1.457371e+00	0.062894	0.004066	0.000448	0.229301	0.034841	0.357877	0.180000	4.138886e+00	0.440000	5.348696e+02	0.240000	7.821316e-01	0.220000	0.150000	0.270000	0.180000	0.280000	8.642002e+00	0.430000	0.260000	1.486812e+00	0.060875	0.003456	0.000386	0.234424	0.041534	0.376392	0.250000	4.097704e+00	0.180000	5.852406e+02	0.310000	7.292547e-01	0.280000
2895000	0.210000	4.138886e+00	0.310000	6.598569e+02	0.270000	7.590161e-01	0.210000	0.140000	0.290000	0.130000	0.290000	9.176393e+00	0.500000	0.230000	1.457371e+00	0.062783	0.004059	0.000447	0.229790	0.034955	0.357733	0.250000	4.097704e+00	0.190000	5.402451e+02	0.280000	7.899921e-01	0.210000	0.180000	0.230000	0.210000	0.300000	8.642002e+00	0.570000	0.250000	1.472018e+00	0.061229	0.003450	0.000386	0.234028	0.041461	0.376702	0.310000	4.138886e+00	0.750000	5.794173e+02	0.310000	7.292547e-01	0.240000
2900000	0.250000	4.097704e+00	0.370000	6.532912e+02	0.290000	7.666444e-01	0.140000	0.120000	0.220000	0.120000	0.180000	9.176393e+00	0.470000	0.200000	1.442870e+00	0.062680	0.004051	0.000446	0.230051	0.034932	0.357412	0.310000	4.138886e+00	0.000000	5.456747e+02	0.280000	7.899921e-01	0.250000	0.140000	0.370000	0.170000	0.260000	8.642002e+00	0.600000	0.290000	1.486812e+00	0.061245	0.003444	0.000385	0.233685	0.041395	0.377005	0.280000	4.180483e+00	0.310000	5.736520e+02	0.350000	7.365838e-01	0.220000
2905000	0.250000	4.056931e+00	0.600000	6.467909e+02	0.240000	7.590161e-01	0.220000	0.130000	0.310000	0.170000	0.200000	9.176393e+00	0.550000	0.300000	1.486812e+00	0.062569	0.004045	0.000446	0.230307	0.034896	0.357203	0.320000	4.180483e+00	0.000000	5.456747e+02	0.270000	7.979317e-01	0.150000	0.130000	0.250000	0.110000	0.230000	8.642002e+00	0.490000	0.300000	1.472018e+00	0.061164	0.003438	0.000384	0.233516	0.041322	0.376641	0.300000	4.222497e+00	0.310000	5.736520e+02	0.310000	7.439866e-01	0.220000
2910000	0.270000	4.097704e+00	0.600000	6.467909e+02	0.290000	7.666444e-01	0.190000	0.160000	0.350000	0.130000	0.200000	9.176393e+00	0.590000	0.300000	1.532092e+00	0.062461	0.004037	0.000445	0.230682	0.034923	0.356973	0.340000	4.222497e+00	0.270000	5.402451e+02	0.330000	8.059510e-01	0.170000	0.100000	0.300000	0.170000	0.350000	8.642002e+00	0.540000	0.330000	1.501755e+00	0.061063	0.003432	0.000384	0.233160	0.041252	0.376599	0.200000	4.180483e+00	0.270000	5.679441e+02	0.300000	7.514638e-01	0.230000
2915000	0.290000	4.138886e+00	0.180000	6.532912e+02	0.290000	7.666444e-01	0.170000	0.070000	0.280000	0.100000	0.220000	9.176393e+00	0.620000	0.260000	1.547490e+00	0.062356	0.004030	0.000444	0.230805	0.034966	0.357061	0.190000	4.180483e+00	0.040000	5.456747e+02	0.330000	8.059510e-01	0.230000	0.250000	0.290000	0.250000	0.300000	8.642002e+00	0.460000	0.250000	1.442870e+00	0.061338	0.003427	0.000383	0.232759	0.041181	0.376366	0.330000	4.222497e+00	0.440000	5.622930e+02	0.300000	7.514638e-01	0.200000
2920000	0.240000	4.097704e+00	0.200000	6.598569e+02	0.270000	7.743493e-01	0.220000	0.170000	0.340000	0.220000	0.230000	9.176393e+00	0.570000	0.160000	1.501755e+00	0.062249	0.004024	0.000443	0.231269	0.035192	0.357251	0.230000	4.138886e+00	0.040000	5.456747e+02	0.230000	7.979317e-01	0.220000	0.150000	0.300000	0.100000	0.290000	8.642002e+00	0.410000	0.270000	1.442870e+00	0.062095	0.003421	0.000382	0.232349	0.041113	0.376087	0.250000	4.180483e+00	0.440000	5.622930e+02	0.260000	7.590161e-01	0.250000
2925000	0.330000	4.138886e+00	0.200000	6.598569e+02	0.230000	7.666444e-01	0.190000	0.170000	0.290000	0.130000	0.260000	9.176393e+00	0.450000	0.230000	1.472018e+00	0.062460	0.004017	0.000442	0.231021	0.035134	0.357432	0.250000	4.097704e+00	0.110000	5.511588e+02	0.180000	7.899921e-01	0.140000	0.110000	0.270000	0.140000	0.240000	8.642002e+00	0.440000	0.330000	1.457371e+00	0.062396	0.003415	0.000382	0.231963	0.041042	0.376043	0.240000	4.138886e+00	0.220000	5.679441e+02	0.280000	7.666444e-01	0.250000
2930000	0.290000	4.180483e+00	0.000000	6.664886e+02	0.240000	7.590161e-01	0.190000	0.120000	0.260000	0.140000	0.200000	9.176393e+00	0.460000	0.120000	1.457371e+00	0.062363	0.004010	0.000442	0.231031	0.035198	0.357676	0.230000	4.056931e+00	0.300000	5.456747e+02	0.180000	7.899921e-01	0.220000	0.150000	0.230000	0.150000	0.300000	8.642002e+00	0.460000	0.250000	1.442870e+00	0.062325	0.003409	0.000381	0.231586	0.040974	0.376135	0.180000	4.097704e+00	0.000000	5.736520e+02	0.280000	7.666444e-01	0.200000
2935000	0.250000	4.138886e+00	0.000000	6.731869e+02	0.240000	7.590161e-01	0.180000	0.170000	0.360000	0.160000	0.200000	9.176393e+00	0.560000	0.290000	1.472018e+00	0.062250	0.004003	0.000441	0.231042	0.035220	0.357882	0.330000	4.097704e+00	0.300000	5.456747e+02	0.220000	7.821316e-01	0.230000	0.130000	0.220000	0.100000	0.240000	8.642002e+00	0.420000	0.260000	1.428513e+00	0.062222	0.003403	0.000380	0.231250	0.040905	0.376148	0.240000	4.056931e+00	0.440000	5.679441e+02	0.330000	7.743493e-01	0.170000
2940000	0.330000	4.180483e+00	0.240000	6.799525e+02	0.210000	7.514638e-01	0.240000	0.140000	0.330000	0.230000	0.270000	9.176393e+00	0.570000	0.360000	1.516848e+00	0.062144	0.003997	0.000440	0.231127	0.035181	0.357639	0.340000	4.138886e+00	0.640000	5.402451e+02	0.220000	7.743493e-01	0.170000	0.170000	0.220000	0.160000	0.220000	8.642002e+00	0.500000	0.300000	1.428513e+00	0.062334	0.003398	0.000380	0.230889	0.040843	0.376466	0.220000	4.016564e+00	0.440000	5.679441e+02	0.150000	7.666444e-01	0.250000
2945000	0.210000	4.138886e+00	0.240000	6.799525e+02	0.210000	7.514638e-01	0.240000	0.170000	0.250000	0.140000	0.190000	9.176393e+00	0.510000	0.240000	1.501755e+00	0.062111	0.003990	0.000439	0.231068	0.035119	0.357143	0.240000	4.097704e+00	0.020000	5.456747e+02	0.220000	7.743493e-01	0.300000	0.150000	0.240000	0.110000	0.310000	8.642002e+00	0.510000	0.300000	1.442870e+00	0.062228	0.003392	0.000379	0.231312	0.041122	0.376763	0.130000	3.976598e+00	0.380000	5.622930e+02	0.150000	7.666444e-01	0.300000
2950000	0.270000	4.180483e+00	0.000000	6.867862e+02	0.290000	7.590161e-01	0.180000	0.130000	0.260000	0.150000	0.200000	9.176393e+00	0.510000	0.180000	1.486812e+00	0.062007	0.003983	0.000439	0.231249	0.035073	0.356818	0.270000	4.138886e+00	0.840000	5.402451e+02	0.170000	7.666444e-01	0.170000	0.150000	0.200000	0.050000	0.230000	8.642002e+00	0.480000	0.310000	1.457371e+00	0.062124	0.003386	0.000378	0.231158	0.041056	0.376523	0.300000	4.016564e+00	0.420000	5.566981e+02	0.200000	7.590161e-01	0.180000
2955000	0.230000	4.138886e+00	0.370000	6.799525e+02	0.300000	7.666444e-01	0.170000	0.110000	0.300000	0.180000	0.290000	9.176393e+00	0.620000	0.240000	1.472018e+00	0.061904	0.003976	0.000438	0.231470	0.035022	0.356392	0.320000	4.180483e+00	0.840000	5.402451e+02	0.370000	7.743493e-01	0.200000	0.110000	0.260000	0.190000	0.240000	8.642002e+00	0.600000	0.270000	1.501755e+00	0.062023	0.003380	0.000378	0.231258	0.041027	0.376054	0.260000	4.056931e+00	0.420000	5.566981e+02	0.230000	7.514638e-01	0.180000
2960000	0.240000	4.097704e+00	0.110000	6.867862e+02	0.340000	7.743493e-01	0.210000	0.090000	0.340000	0.140000	0.220000	9.176393e+00	0.540000	0.280000	1.486812e+00	0.061800	0.003970	0.000437	0.231517	0.034970	0.356007	0.330000	4.222497e+00	0.150000	5.456747e+02	0.290000	7.821316e-01	0.220000	0.120000	0.220000	0.180000	0.300000	8.642002e+00	0.650000	0.300000	1.516848e+00	0.061917	0.003374	0.000377	0.231449	0.041017	0.375800	0.390000	4.097704e+00	0.540000	5.511588e+02	0.230000	7.514638e-01	0.170000
2965000	0.240000	4.056931e+00	0.110000	6.867862e+02	0.340000	7.743493e-01	0.270000	0.130000	0.260000	0.160000	0.310000	9.176393e+00	0.550000	0.250000	1.442870e+00	0.061735	0.003971	0.000436	0.231671	0.034994	0.356021	0.220000	4.180483e+00	0.240000	5.511588e+02	0.290000	7.821316e-01	0.150000	0.140000	0.290000	0.130000	0.240000	8.642002e+00	0.540000	0.160000	1.501755e+00	0.061813	0.003369	0.000376	0.231357	0.040955	0.375699	0.260000	4.138886e+00	0.000000	5.566981e+02	0.210000	7.439866e-01	0.170000
2970000	0.300000	4.097704e+00	0.010000	6.936885e+02	0.270000	7.821316e-01	0.190000	0.110000	0.280000	0.170000	0.250000	9.176393e+00	0.640000	0.230000	1.428513e+00	0.061635	0.003964	0.000436	0.231958	0.035066	0.356051	0.270000	4.222497e+00	0.240000	5.511588e+02	0.290000	7.899921e-01	0.200000	0.150000	0.210000	0.150000	0.330000	8.642002e+00	0.540000	0.170000	1.516848e+00	0.061724	0.003363	0.000376	0.231288	0.040894	0.375582	0.240000	4.097704e+00	0.000000	5.566981e+02	0.210000	7.365838e-01	0.140000
2975000	0.260000	4.138886e+00	0.140000	7.006602e+02	0.240000	7.743493e-01	0.200000	0.070000	0.250000	0.140000	0.340000	9.176393e+00	0.580000	0.280000	1.414299e+00	0.061534	0.003957	0.000435	0.232073	0.035163	0.356082	0.240000	4.180483e+00	0.140000	5.566981e+02	0.280000	7.979317e-01	0.160000	0.160000	0.140000	0.250000	0.250000	8.642002e+00	0.510000	0.160000	1.516848e+00	0.061903	0.003357	0.000375	0.231014	0.040844	0.375464	0.270000	4.138886e+00	0.000000	5.622930e+02	0.210000	7.365838e-01	0.160000
2980000	0.260000	4.180483e+00	0.410000	6.936885e+02	0.250000	7.666444e-01	0.220000	0.130000	0.340000	0.190000	0.210000	9.176393e+00	0.520000	0.270000	1.442870e+00	0.061428	0.003951	0.000434	0.232118	0.035162	0.356202	0.100000	4.138886e+00	0.000000	5.622930e+02	0.190000	7.899921e-01	0.250000	0.130000	0.350000	0.210000	0.280000	8.642002e+00	0.460000	0.160000	1.472018e+00	0.061804	0.003352	0.000375	0.230878	0.040820	0.375516	0.250000	4.097704e+00	0.070000	5.679441e+02	0.320000	7.439866e-01	0.250000
2985000	0.260000	4.180483e+00	0.410000	6.936885e+02	0.250000	7.666444e-01	0.210000	0.170000	0.310000	0.160000	0.250000	9.176393e+00	0.390000	0.290000	1.457371e+00	0.061516	0.003947	0.000434	0.231786	0.035103	0.356045	0.090000	4.097704e+00	0.000000	5.622930e+02	0.190000	7.899921e-01	0.150000	0.130000	0.180000	0.110000	0.260000	8.642002e+00	0.480000	0.210000	1.428513e+00	0.061699	0.003346	0.000374	0.231019	0.040832	0.375604	0.260000	4.138886e+00	0.070000	5.679441e+02	0.270000	7.514638e-01	0.270000
2990000	0.290000	4.180483e+00	0.450000	6.867862e+02	0.180000	7.590161e-01	0.200000	0.110000	0.310000	0.180000	0.300000	9.176393e+00	0.480000	0.270000	1.501755e+00	0.061917	0.003944	0.000433	0.231423	0.035045	0.356084	0.130000	4.056931e+00	0.000000	5.679441e+02	0.190000	7.821316e-01	0.140000	0.160000	0.320000	0.250000	0.270000	8.642002e+00	0.530000	0.270000	1.414299e+00	0.061684	0.003342	0.000373	0.230878	0.040771	0.375394	0.370000	4.180483e+00	0.000000	5.736520e+02	0.230000	7.439866e-01	0.210000
2995000	0.300000	4.222497e+00	0.000000	6.936885e+02	0.300000	7.666444e-01	0.270000	0.170000	0.300000	0.150000	0.220000	9.176393e+00	0.570000	0.210000	1.516848e+00	0.062109	0.003938	0.000432	0.231365	0.035076	0.355802	0.130000	4.056931e+00	0.000000	5.736520e+02	0.190000	7.743493e-01	0.190000	0.150000	0.210000	0.170000	0.280000	8.642002e+00	0.480000	0.250000	1.386294e+00	0.061685	0.003336	0.000373	0.230588	0.040704	0.375197	0.240000	4.138886e+00	0.620000	5.679441e+02	0.230000	7.439866e-01	0.210000
3000000	0.300000	4.264934e+00	0.000000	7.006602e+02	0.300000	7.666444e-01	0.200000	0.160000	0.330000	0.090000	0.190000	9.176393e+00	0.520000	0.230000	1.472018e+00	0.062005	0.003931	0.000431	0.231364	0.035114	0.355769	0.180000	4.016564e+00	0.000000	5.794173e+02	0.190000	7.743493e-01	0.190000	0.100000	0.430000	0.230000	0.300000	8.642002e+00	0.580000	0.300000	1.372501e+00	0.061959	0.003337	0.000372	0.230535	0.040726	0.375294	0.240000	4.138886e+00	0.220000	5.736520e+02	0.280000	7.514638e-01	0.170000
3005000	0.190000	4.222497e+00	0.160000	7.077019e+02	0.170000	7.590161e-01	0.160000	0.090000	0.190000	0.110000	0.280000	9.176393e+00	0.580000	0.340000	1.457371e+00	0.062069	0.003925	0.000431	0.231033	0.035063	0.356249	0.200000	3.976598e+00	0.000000	5.794173e+02	0.220000	7.666444e-01	0.270000	0.110000	0.370000	0.130000	0.310000	8.642002e+00	0.480000	0.210000	1.358844e+00	0.062228	0.003335	0.000371	0.230235	0.040660	0.375225	0.220000	4.097704e+00	0.220000	5.736520e+02	0.300000	7.590161e-01	0.190000
3010000	0.290000	4.264934e+00	0.160000	7.077019e+02	0.250000	7.514638e-01	0.180000	0.150000	0.250000	0.110000	0.210000	9.176393e+00	0.500000	0.300000	1.457371e+00	0.062453	0.003918	0.000430	0.230667	0.035005	0.356111	0.300000	4.016564e+00	0.000000	5.852406e+02	0.210000	7.590161e-01	0.290000	0.200000	0.320000	0.260000	0.240000	8.642002e+00	0.600000	0.280000	1.400227e+00	0.062611	0.003329	0.000371	0.229843	0.040593	0.375436	0.160000	4.056931e+00	0.140000	5.794173e+02	0.300000	7.666444e-01	0.200000
3015000	0.290000	4.264934e+00	0.030000	7.148145e+02	0.310000	7.590161e-01	0.230000	0.180000	0.320000	0.190000	0.210000	9.176393e+00	0.440000	0.240000	1.414299e+00	0.062401	0.003912	0.000429	0.230752	0.034965	0.356070	0.250000	3.976598e+00	0.000000	5.911223e+02	0.210000	7.590161e-01	0.180000	0.110000	0.250000	0.250000	0.200000	8.642002e+00	0.560000	0.230000	1.358844e+00	0.062635	0.003325	0.000370	0.229674	0.040541	0.375292	0.250000	4.016564e+00	0.430000	5.736520e+02	0.300000	7.666444e-01	0.270000
3020000	0.240000	4.222497e+00	0.080000	7.219985e+02	0.310000	7.590161e-01	0.170000	0.250000	0.250000	0.170000	0.220000	9.176393e+00	0.500000	0.270000	1.457371e+00	0.062430	0.003906	0.000428	0.230720	0.034926	0.356114	0.290000	4.016564e+00	0.000000	5.911223e+02	0.270000	7.666444e-01	0.350000	0.150000	0.290000	0.210000	0.230000	8.642002e+00	0.460000	0.290000	1.372501e+00	0.062610	0.003319	0.000370	0.229843	0.040591	0.375384	0.390000	4.056931e+00	0.090000	5.794173e+02	0.290000	7.743493e-01	0.280000
3025000	0.320000	4.264934e+00	0.080000	7.219985e+02	0.150000	7.514638e-01	0.200000	0.130000	0.240000	0.130000	0.260000	9.176393e+00	0.630000	0.320000	1.472018e+00	0.062326	0.003900	0.000428	0.231145	0.035039	0.356066	0.250000	3.976598e+00	0.000000	5.970632e+02	0.340000	7.743493e-01	0.210000	0.190000	0.320000	0.220000	0.300000	8.642002e+00	0.600000	0.210000	1.386294e+00	0.062512	0.003314	0.000369	0.229560	0.040537	0.375723	0.400000	4.097704e+00	0.090000	5.794173e+02	0.290000	7.743493e-01	0.260000
3030000	0.170000	4.222497e+00	0.090000	7.292547e+02	0.250000	7.439866e-01	0.110000	0.120000	0.260000	0.210000	0.210000	9.176393e+00	0.600000	0.290000	1.486812e+00	0.062222	0.003893	0.000427	0.231358	0.035005	0.355762	0.250000	3.937030e+00	0.000000	6.030638e+02	0.340000	7.743493e-01	0.270000	0.160000	0.310000	0.180000	0.210000	8.642002e+00	0.500000	0.280000	1.386294e+00	0.062409	0.003308	0.000368	0.229460	0.040540	0.376068	0.280000	4.138886e+00	0.000000	5.852406e+02	0.260000	7.821316e-01	0.180000
3035000	0.210000	4.180483e+00	0.000000	7.365838e+02	0.250000	7.439866e-01	0.290000	0.220000	0.200000	0.190000	0.220000	9.176393e+00	0.550000	0.230000	1.457371e+00	0.062122	0.003887	0.000426	0.231311	0.035014	0.355989	0.330000	3.976598e+00	0.000000	6.030638e+02	0.230000	7.666444e-01	0.230000	0.090000	0.260000	0.130000	0.280000	8.642002e+00	0.500000	0.190000	1.372501e+00	0.062312	0.003303	0.000368	0.229615	0.040613	0.376112	0.230000	4.097704e+00	0.000000	5.911223e+02	0.320000	7.899921e-01	0.240000
3040000	0.280000	4.222497e+00	0.000000	7.365838e+02	0.240000	7.365838e-01	0.180000	0.160000	0.330000	0.110000	0.180000	9.176393e+00	0.460000	0.270000	1.501755e+00	0.062018	0.003880	0.000426	0.231656	0.034976	0.355619	0.220000	3.937030e+00	0.290000	5.970632e+02	0.200000	7.590161e-01	0.160000	0.080000	0.220000	0.150000	0.230000	8.642002e+00	0.500000	0.280000	1.414299e+00	0.062220	0.003298	0.000367	0.229582	0.040560	0.376078	0.290000	4.138886e+00	0.180000	5.970632e+02	0.160000	7.821316e-01	0.200000
3045000	0.140000	4.180483e+00	0.520000	7.292547e+02	0.270000	7.439866e-01	0.230000	0.170000	0.250000	0.200000	0.270000	9.176393e+00	0.570000	0.170000	1.457371e+00	0.061914	0.003874	0.000425	0.231645	0.034929	0.355582	0.330000	3.976598e+00	0.350000	5.911223e+02	0.200000	7.590161e-01	0.120000	0.140000	0.260000	0.140000	0.210000	8.642002e+00	0.490000	0.280000	1.400227e+00	0.062160	0.003292	0.000367	0.229284	0.040494	0.375843	0.330000	4.180483e+00	0.180000	5.970632e+02	0.160000	7.821316e-01	0.220000
3050000	0.230000	4.138886e+00	0.000000	7.365838e+02	0.270000	7.439866e-01	0.220000	0.190000	0.210000	0.150000	0.320000	9.176393e+00	0.620000	0.220000	1.442870e+00	0.061973	0.003868	0.000424	0.231390	0.034883	0.355748	0.300000	4.016564e+00	0.160000	5.970632e+02	0.280000	7.666444e-01	0.120000	0.120000	0.200000	0.110000	0.260000	8.642002e+00	0.600000	0.250000	1.386294e+00	0.062058	0.003287	0.000366	0.229161	0.040483	0.375964	0.330000	4.180483e+00	0.390000	5.911223e+02	0.310000	7.899921e-01	0.210000
3055000	0.320000	4.180483e+00	0.000000	7.365838e+02	0.210000	7.365838e-01	0.190000	0.130000	0.310000	0.180000	0.280000	9.176393e+00	0.560000	0.320000	1.486812e+00	0.061925	0.003862	0.000423	0.231213	0.034830	0.355681	0.300000	4.016564e+00	0.160000	5.970632e+02	0.230000	7.590161e-01	0.170000	0.160000	0.250000	0.190000	0.230000	8.642002e+00	0.600000	0.370000	1.400227e+00	0.061958	0.003282	0.000365	0.228992	0.040455	0.376002	0.270000	4.222497e+00	0.390000	5.911223e+02	0.180000	7.821316e-01	0.180000
3060000	0.260000	4.222497e+00	0.000000	7.439866e+02	0.290000	7.439866e-01	0.180000	0.170000	0.220000	0.120000	0.260000	9.176393e+00	0.520000	0.150000	1.501755e+00	0.062619	0.003855	0.000423	0.230879	0.034773	0.355551	0.340000	4.056931e+00	0.600000	5.911223e+02	0.230000	7.514638e-01	0.190000	0.190000	0.280000	0.130000	0.330000	8.642002e+00	0.550000	0.220000	1.400227e+00	0.061855	0.003276	0.000365	0.229127	0.040399	0.375882	0.280000	4.264934e+00	0.460000	5.852406e+02	0.180000	7.821316e-01	0.330000
3065000	0.270000	4.264934e+00	0.000000	7.514638e+02	0.290000	7.439866e-01	0.230000	0.110000	0.240000	0.200000	0.220000	9.176393e+00	0.530000	0.230000	1.457371e+00	0.062623	0.003849	0.000422	0.230522	0.034720	0.355871	0.260000	4.097704e+00	0.610000	5.852406e+02	0.230000	7.514638e-01	0.240000	0.150000	0.280000	0.230000	0.400000	8.642002e+00	0.450000	0.280000	1.414299e+00	0.061760	0.003271	0.000364	0.229054	0.040387	0.375949	0.200000	4.222497e+00	0.440000	5.794173e+02	0.240000	7.743493e-01	0.240000
3070000	0.220000	4.222497e+00	0.000000	7.590161e+02	0.230000	7.365838e-01	0.140000	0.130000	0.230000	0.160000	0.260000	9.176393e+00	0.510000	0.260000	1.457371e+00	0.062608	0.003843	0.000421	0.230284	0.034666	0.355953	0.340000	4.138886e+00	0.500000	5.794173e+02	0.320000	7.590161e-01	0.240000	0.100000	0.310000	0.080000	0.230000	8.642002e+00	0.420000	0.260000	1.428513e+00	0.061665	0.003265	0.000364	0.229159	0.040438	0.376025	0.110000	4.180483e+00	0.260000	5.736520e+02	0.140000	7.666444e-01	0.220000
3075000	0.220000	4.180483e+00	0.000000	7.590161e+02	0.310000	7.439866e-01	0.200000	0.220000	0.370000	0.170000	0.290000	9.176393e+00	0.460000	0.270000	1.501755e+00	0.062511	0.003837	0.000421	0.230424	0.034651	0.355784	0.220000	4.097704e+00	0.500000	5.794173e+02	0.270000	7.666444e-01	0.220000	0.040000	0.340000	0.140000	0.260000	8.642002e+00	0.490000	0.210000	1.386294e+00	0.061565	0.003260	0.000363	0.229460	0.040386	0.375625	0.180000	4.138886e+00	0.260000	5.736520e+02	0.140000	7.666444e-01	0.230000
3080000	0.370000	4.222497e+00	0.000000	7.666444e+02	0.310000	7.514638e-01	0.190000	0.130000	0.260000	0.210000	0.220000	9.176393e+00	0.470000	0.240000	1.516848e+00	0.062429	0.003830	0.000420	0.230644	0.034604	0.355358	0.380000	4.138886e+00	0.400000	5.736520e+02	0.270000	7.666444e-01	0.270000	0.210000	0.230000	0.150000	0.320000	8.642002e+00	0.510000	0.290000	1.400227e+00	0.061472	0.003255	0.000362	0.229807	0.040354	0.375201	0.190000	4.097704e+00	0.090000	5.794173e+02	0.220000	7.590161e-01	0.090000
3085000	0.270000	4.264934e+00	0.030000	7.743493e+02	0.310000	7.514638e-01	0.210000	0.090000	0.260000	0.130000	0.280000	9.176393e+00	0.470000	0.320000	1.501755e+00	0.062335	0.003824	0.000419	0.230627	0.034590	0.355364	0.340000	4.180483e+00	0.000000	5.794173e+02	0.150000	7.590161e-01	0.150000	0.180000	0.270000	0.230000	0.300000	8.642002e+00	0.570000	0.240000	1.400227e+00	0.061600	0.003251	0.000362	0.229460	0.040290	0.375297	0.280000	4.138886e+00	0.400000	5.736520e+02	0.270000	7.666444e-01	0.170000
3090000	0.270000	4.264934e+00	0.030000	7.743493e+02	0.280000	7.590161e-01	0.280000	0.150000	0.240000	0.110000	0.230000	9.176393e+00	0.600000	0.340000	1.486812e+00	0.062239	0.003818	0.000419	0.230417	0.034536	0.355048	0.370000	4.222497e+00	0.000000	5.794173e+02	0.200000	7.514638e-01	0.210000	0.150000	0.350000	0.160000	0.220000	8.642002e+00	0.610000	0.270000	1.442870e+00	0.062006	0.003249	0.000361	0.229112	0.040224	0.375278	0.200000	4.097704e+00	0.400000	5.736520e+02	0.240000	7.590161e-01	0.240000
3095000	0.270000	4.307797e+00	0.460000	7.666444e+02	0.250000	7.514638e-01	0.150000	0.160000	0.230000	0.210000	0.280000	9.176393e+00	0.540000	0.270000	1.516848e+00	0.062159	0.003812	0.000418	0.230051	0.034482	0.354923	0.280000	4.264934e+00	0.080000	5.852406e+02	0.220000	7.439866e-01	0.170000	0.100000	0.250000	0.110000	0.280000	8.642002e+00	0.690000	0.350000	1.486812e+00	0.061975	0.003244	0.000361	0.228817	0.040173	0.375502	0.290000	4.138886e+00	0.000000	5.794173e+02	0.240000	7.590161e-01	0.220000
3100000	0.370000	4.351091e+00	0.440000	7.590161e+02	0.250000	7.514638e-01	0.100000	0.150000	0.240000	0.170000	0.190000	9.176393e+00	0.630000	0.280000	1.501755e+00	0.062076	0.003805	0.000417	0.229700	0.034428	0.354781	0.220000	4.222497e+00	0.260000	5.794173e+02	0.220000	7.439866e-01	0.170000	0.110000	0.320000	0.130000	0.300000	8.642002e+00	0.590000	0.240000	1.442870e+00	0.061876	0.003239	0.000360	0.229022	0.040218	0.375542	0.340000	4.180483e+00	0.290000	5.736520e+02	0.260000	7.666444e-01	0.230000
3105000	0.260000	4.394821e+00	0.440000	7.590161e+02	0.260000	7.590161e-01	0.190000	0.220000	0.350000	0.160000	0.250000	9.176393e+00	0.530000	0.210000	1.516848e+00	0.062386	0.003799	0.000417	0.229373	0.034374	0.354755	0.250000	4.180483e+00	0.070000	5.852406e+02	0.270000	7.514638e-01	0.250000	0.120000	0.280000	0.120000	0.320000	8.642002e+00	0.490000	0.250000	1.457371e+00	0.061777	0.003234	0.000360	0.229535	0.040295	0.375335	0.240000	4.138886e+00	0.290000	5.736520e+02	0.300000	7.743493e-01	0.160000
3110000	0.260000	4.438989e+00	0.250000	7.666444e+02	0.300000	7.666444e-01	0.200000	0.190000	0.390000	0.150000	0.200000	9.176393e+00	0.480000	0.220000	1.516848e+00	0.062935	0.003793	0.000416	0.228997	0.034318	0.354904	0.280000	4.222497e+00	0.070000	5.852406e+02	0.230000	7.439866e-01	0.190000	0.090000	0.280000	0.170000	0.210000	8.642002e+00	0.630000	0.220000	1.472018e+00	0.061682	0.003231	0.000359	0.229555	0.040234	0.374851	0.290000	4.180483e+00	0.240000	5.794173e+02	0.290000	7.821316e-01	0.120000
3115000	0.210000	4.394821e+00	0.350000	7.590161e+02	0.210000	7.590161e-01	0.190000	0.140000	0.290000	0.300000	0.280000	9.176393e+00	0.560000	0.260000	1.501755e+00	0.063523	0.003787	0.000415	0.228623	0.034263	0.355061	0.190000	4.180483e+00	0.080000	5.911223e+02	0.300000	7.514638e-01	0.190000	0.200000	0.310000	0.230000	0.280000	8.642002e+00	0.590000	0.260000	1.457371e+00	0.061598	0.003226	0.000358	0.229469	0.040166	0.374320	0.320000	4.222497e+00	0.200000	5.852406e+02	0.290000	7.821316e-01	0.250000
3120000	0.270000	4.438989e+00	0.180000	7.666444e+02	0.210000	7.590161e-01	0.170000	0.190000	0.240000	0.150000	0.330000	9.176393e+00	0.600000	0.220000	1.486812e+00	0.063430	0.003781	0.000415	0.228925	0.034420	0.355228	0.250000	4.138886e+00	0.000000	5.970632e+02	0.300000	7.514638e-01	0.170000	0.200000	0.340000	0.170000	0.260000	8.642002e+00	0.510000	0.220000	1.428513e+00	0.061525	0.003221	0.000358	0.229140	0.040107	0.374537	0.300000	4.264934e+00	0.000000	5.911223e+02	0.200000	7.743493e-01	0.200000
3125000	0.330000	4.483602e+00	0.180000	7.666444e+02	0.280000	7.666444e-01	0.280000	0.130000	0.290000	0.210000	0.240000	9.176393e+00	0.620000	0.280000	1.532092e+00	0.063795	0.003776	0.000414	0.228694	0.034367	0.355166	0.250000	4.097704e+00	0.000000	5.970632e+02	0.210000	7.439866e-01	0.160000	0.070000	0.280000	0.120000	0.160000	8.642002e+00	0.550000	0.200000	1.386294e+00	0.061430	0.003216	0.000357	0.228783	0.040043	0.374695	0.150000	4.222497e+00	0.000000	5.911223e+02	0.270000	7.821316e-01	0.220000
3130000	0.230000	4.438989e+00	0.000000	7.743493e+02	0.280000	7.666444e-01	0.200000	0.150000	0.240000	0.140000	0.280000	9.176393e+00	0.510000	0.190000	1.486812e+00	0.063977	0.003770	0.000413	0.228334	0.034313	0.355208	0.230000	4.056931e+00	0.480000	5.911223e+02	0.280000	7.514638e-01	0.210000	0.120000	0.190000	0.190000	0.280000	8.642002e+00	0.480000	0.280000	1.400227e+00	0.061431	0.003210	0.000357	0.228421	0.039977	0.374730	0.160000	4.180483e+00	0.180000	5.970632e+02	0.150000	7.743493e-01	0.240000
3135000	0.240000	4.394821e+00	0.330000	7.666444e+02	0.250000	7.590161e-01	0.340000	0.160000	0.380000	0.120000	0.260000	9.176393e+00	0.500000	0.220000	1.501755e+00	0.064134	0.003764	0.000413	0.227981	0.034261	0.355603	0.280000	4.097704e+00	0.120000	5.970632e+02	0.280000	7.514638e-01	0.120000	0.120000	0.330000	0.130000	0.260000	8.642002e+00	0.590000	0.200000	1.414299e+00	0.061439	0.003205	0.000356	0.228099	0.039918	0.375158	0.160000	4.180483e+00	0.380000	5.911223e+02	0.200000	7.666444e-01	0.200000
3140000	0.310000	4.438989e+00	0.330000	7.666444e+02	0.280000	7.666444e-01	0.200000	0.230000	0.290000	0.180000	0.190000	9.176393e+00	0.530000	0.290000	1.486812e+00	0.064032	0.003759	0.000412	0.227740	0.034222	0.355715	0.320000	4.138886e+00	0.030000	6.030638e+02	0.280000	7.590161e-01	0.260000	0.150000	0.360000	0.200000	0.270000	8.642002e+00	0.600000	0.270000	1.428513e+00	0.061341	0.003200	0.000356	0.228259	0.039974	0.375477	0.210000	4.138886e+00	0.380000	5.911223e+02	0.200000	7.666444e-01	0.220000
3145000	0.210000	4.394821e+00	0.110000	7.743493e+02	0.250000	7.590161e-01	0.090000	0.140000	0.280000	0.140000	0.260000	9.176393e+00	0.590000	0.240000	1.486812e+00	0.063932	0.003753	0.000411	0.228089	0.034401	0.355912	0.210000	4.097704e+00	0.030000	6.030638e+02	0.250000	7.514638e-01	0.130000	0.040000	0.320000	0.160000	0.300000	8.642002e+00	0.520000	0.310000	1.457371e+00	0.061251	0.003196	0.000355	0.228252	0.039968	0.375490	0.200000	4.097704e+00	0.600000	5.852406e+02	0.210000	7.590161e-01	0.190000
3150000	0.250000	4.351091e+00	0.500000	7.666444e+02	0.220000	7.514638e-01	0.230000	0.140000	0.250000	0.130000	0.230000	9.176393e+00	0.580000	0.350000	1.501755e+00	0.063828	0.003746	0.000411	0.228131	0.034368	0.355684	0.260000	4.138886e+00	0.010000	6.091247e+02	0.250000	7.514638e-01	0.210000	0.200000	0.250000	0.180000	0.260000	8.642002e+00	0.460000	0.360000	1.501755e+00	0.061155	0.003191	0.000354	0.228391	0.040095	0.375741	0.190000	4.056931e+00	0.210000	5.911223e+02	0.210000	7.514638e-01	0.130000
3155000	0.310000	4.394821e+00	0.500000	7.666444e+02	0.220000	7.514638e-01	0.200000	0.170000	0.320000	0.180000	0.280000	9.176393e+00	0.610000	0.250000	1.486812e+00	0.063728	0.003740	0.000410	0.227834	0.034316	0.355515	0.300000	4.180483e+00	0.000000	6.152465e+02	0.290000	7.590161e-01	0.220000	0.170000	0.350000	0.110000	0.270000	8.642002e+00	0.540000	0.270000	1.547490e+00	0.061115	0.003186	0.000354	0.228370	0.040068	0.375480	0.170000	4.016564e+00	0.000000	5.970632e+02	0.210000	7.514638e-01	0.170000
3160000	0.280000	4.438989e+00	0.300000	7.590161e+02	0.240000	7.439866e-01	0.190000	0.150000	0.240000	0.170000	0.270000	9.176393e+00	0.530000	0.210000	1.457371e+00	0.063675	0.003735	0.000409	0.227675	0.034262	0.355187	0.300000	4.222497e+00	0.000000	6.152465e+02	0.230000	7.514638e-01	0.260000	0.170000	0.270000	0.200000	0.250000	8.642002e+00	0.600000	0.260000	1.532092e+00	0.061474	0.003215	0.000353	0.228239	0.040010	0.375102	0.230000	3.976598e+00	0.000000	5.970632e+02	0.250000	7.439866e-01	0.150000
3165000	0.250000	4.394821e+00	0.060000	7.666444e+02	0.240000	7.365838e-01	0.150000	0.140000	0.270000	0.080000	0.270000	9.176393e+00	0.490000	0.230000	1.472018e+00	0.063787	0.003729	0.000409	0.227388	0.034207	0.355003	0.300000	4.264934e+00	0.000000	6.214298e+02	0.230000	7.514638e-01	0.240000	0.090000	0.200000	0.080000	0.230000	8.642002e+00	0.560000	0.310000	1.547490e+00	0.061377	0.003209	0.000353	0.228346	0.040135	0.375272	0.240000	3.937030e+00	0.000000	6.030638e+02	0.220000	7.365838e-01	0.080000
3170000	0.240000	4.351091e+00	0.310000	7.590161e+02	0.310000	7.439866e-01	0.250000	0.170000	0.280000	0.170000	0.300000	9.176393e+00	0.530000	0.270000	1.486812e+00	0.063777	0.003723	0.000408	0.227041	0.034154	0.355275	0.270000	4.307797e+00	0.270000	6.152465e+02	0.220000	7.439866e-01	0.170000	0.140000	0.310000	0.190000	0.280000	8.642002e+00	0.630000	0.360000	1.547490e+00	0.061328	0.003204	0.000352	0.228028	0.040077	0.375432	0.270000	3.976598e+00	0.370000	5.970632e+02	0.220000	7.365838e-01	0.140000
3175000	0.330000	4.394821e+00	0.140000	7.666444e+02	0.310000	7.439866e-01	0.230000	0.150000	0.340000	0.140000	0.230000	9.176393e+00	0.440000	0.250000	1.501755e+00	0.063696	0.003717	0.000408	0.226770	0.034109	0.355485	0.300000	4.351091e+00	0.270000	6.152465e+02	0.270000	7.514638e-01	0.160000	0.230000	0.290000	0.140000	0.250000	8.642002e+00	0.570000	0.200000	1.532092e+00	0.061352	0.003199	0.000352	0.227693	0.040016	0.375505	0.270000	4.016564e+00	0.630000	5.911223e+02	0.260000	7.439866e-01	0.210000
3180000	0.190000	4.351091e+00	0.140000	7.666444e+02	0.290000	7.514638e-01	0.240000	0.110000	0.220000	0.110000	0.240000	9.176393e+00	0.550000	0.260000	1.547490e+00	0.063594	0.003711	0.000407	0.226757	0.034140	0.355470	0.300000	4.394821e+00	0.120000	6.214298e+02	0.290000	7.590161e-01	0.260000	0.180000	0.240000	0.190000	0.220000	8.642002e+00	0.420000	0.270000	1.578751e+00	0.061268	0.003194	0.000351	0.227363	0.039958	0.375620	0.200000	3.976598e+00	0.630000	5.911223e+02	0.220000	7.365838e-01	0.240000
3185000	0.190000	4.307797e+00	0.770000	7.590161e+02	0.290000	7.590161e-01	0.210000	0.170000	0.290000	0.080000	0.200000	9.176393e+00	0.620000	0.240000	1.501755e+00	0.063494	0.003705	0.000406	0.227120	0.034182	0.355450	0.270000	4.438989e+00	0.120000	6.276753e+02	0.290000	7.590161e-01	0.150000	0.210000	0.410000	0.200000	0.300000	8.642002e+00	0.500000	0.250000	1.594618e+00	0.061176	0.003189	0.000350	0.227698	0.039925	0.375443	0.260000	4.016564e+00	0.070000	5.970632e+02	0.250000	7.292547e-01	0.180000
3190000	0.260000	4.351091e+00	0.550000	7.514638e+02	0.220000	7.514638e-01	0.210000	0.240000	0.340000	0.170000	0.240000	9.176393e+00	0.500000	0.300000	1.486812e+00	0.063399	0.003699	0.000406	0.227367	0.034196	0.355492	0.260000	4.483602e+00	0.000000	6.339835e+02	0.280000	7.666444e-01	0.300000	0.150000	0.260000	0.180000	0.230000	8.642002e+00	0.630000	0.210000	1.578751e+00	0.061086	0.003184	0.000350	0.227825	0.039887	0.375228	0.290000	4.056931e+00	0.310000	5.911223e+02	0.250000	7.292547e-01	0.200000
3195000	0.250000	4.307797e+00	0.550000	7.514638e+02	0.220000	7.514638e-01	0.180000	0.200000	0.340000	0.130000	0.260000	9.176393e+00	0.600000	0.230000	1.472018e+00	0.063296	0.003694	0.000405	0.227132	0.034169	0.355517	0.270000	4.528663e+00	0.000000	6.339835e+02	0.290000	7.743493e-01	0.110000	0.150000	0.220000	0.190000	0.250000	8.642002e+00	0.580000	0.340000	1.610644e+00	0.060993	0.003179	0.000349	0.227697	0.039877	0.375183	0.330000	4.097704e+00	0.550000	5.852406e+02	0.210000	7.219985e-01	0.200000
3200000	0.200000	4.264934e+00	0.520000	7.439866e+02	0.220000	7.439866e-01	0.160000	0.170000	0.320000	0.160000	0.280000	9.176393e+00	0.630000	0.270000	1.457371e+00	0.063196	0.003688	0.000404	0.226799	0.034116	0.355280	0.310000	4.574177e+00	0.450000	6.276753e+02	0.300000	7.821316e-01	0.250000	0.120000	0.280000	0.160000	0.330000	8.642002e+00	0.550000	0.320000	1.626832e+00	0.060898	0.003174	0.000349	0.227705	0.039823	0.374841	0.230000	4.056931e+00	0.550000	5.852406e+02	0.270000	7.292547e-01	0.210000
3205000	0.250000	4.222497e+00	0.520000	7.365838e+02	0.210000	7.365838e-01	0.110000	0.150000	0.220000	0.150000	0.190000	9.176393e+00	0.540000	0.260000	1.501755e+00	0.063101	0.003682	0.000404	0.226456	0.034064	0.355378	0.230000	4.528663e+00	0.240000	6.339835e+02	0.300000	7.899921e-01	0.200000	0.160000	0.220000	0.120000	0.310000	8.642002e+00	0.600000	0.220000	1.578751e+00	0.060958	0.003169	0.000348	0.227766	0.039761	0.374302	0.280000	4.097704e+00	0.000000	5.911223e+02	0.270000	7.292547e-01	0.210000
3210000	0.250000	4.180483e+00	0.090000	7.439866e+02	0.210000	7.365838e-01	0.210000	0.150000	0.280000	0.120000	0.220000	9.176393e+00	0.540000	0.200000	1.457371e+00	0.063030	0.003676	0.000403	0.226133	0.034014	0.355429	0.230000	4.528663e+00	0.240000	6.339835e+02	0.300000	7.899921e-01	0.210000	0.150000	0.330000	0.090000	0.190000	8.642002e+00	0.480000	0.260000	1.594618e+00	0.061051	0.003169	0.000348	0.227555	0.039700	0.373799	0.280000	4.138886e+00	0.450000	5.852406e+02	0.300000	7.365838e-01	0.210000
3215000	0.260000	4.222497e+00	0.090000	7.439866e+02	0.180000	7.292547e-01	0.180000	0.100000	0.210000	0.140000	0.230000	9.176393e+00	0.540000	0.300000	1.472018e+00	0.063106	0.003671	0.000403	0.225815	0.033966	0.355640	0.240000	4.483602e+00	0.000000	6.403552e+02	0.310000	7.979317e-01	0.220000	0.190000	0.380000	0.220000	0.300000	8.642002e+00	0.660000	0.280000	1.643181e+00	0.060976	0.003164	0.000347	0.227223	0.039638	0.373644	0.230000	4.097704e+00	0.450000	5.852406e+02	0.280000	7.439866e-01	0.180000
3220000	0.340000	4.264934e+00	0.120000	7.514638e+02	0.210000	7.219985e-01	0.240000	0.150000	0.250000	0.200000	0.160000	9.176393e+00	0.570000	0.210000	1.457371e+00	0.063132	0.003665	0.000402	0.225501	0.033914	0.355731	0.240000	4.394821e+00	0.380000	6.339835e+02	0.240000	7.899921e-01	0.160000	0.090000	0.210000	0.130000	0.280000	8.642002e+00	0.550000	0.200000	1.594618e+00	0.060901	0.003159	0.000347	0.227559	0.039596	0.373217	0.230000	4.097704e+00	0.280000	5.794173e+02	0.280000	7.439866e-01	0.210000
3225000	0.230000	4.222497e+00	0.000000	7.590161e+02	0.200000	7.148145e-01	0.180000	0.170000	0.270000	0.130000	0.270000	9.176393e+00	0.530000	0.260000	1.472018e+00	0.063506	0.003662	0.000401	0.225160	0.033862	0.355886	0.240000	4.394821e+00	0.380000	6.339835e+02	0.240000	7.899921e-01	0.240000	0.120000	0.320000	0.240000	0.190000	8.642002e+00	0.540000	0.270000	1.643181e+00	0.060816	0.003155	0.000346	0.227360	0.039556	0.373302	0.200000	4.056931e+00	0.000000	5.852406e+02	0.250000	7.365838e-01	0.210000
3230000	0.230000	4.180483e+00	0.000000	7.590161e+02	0.200000	7.148145e-01	0.180000	0.180000	0.370000	0.210000	0.220000	9.176393e+00	0.590000	0.320000	1.457371e+00	0.064057	0.003656	0.000401	0.224831	0.033810	0.356219	0.270000	4.438989e+00	0.260000	6.276753e+02	0.260000	7.979317e-01	0.230000	0.080000	0.320000	0.150000	0.270000	8.642002e+00	0.610000	0.150000	1.610644e+00	0.060827	0.003150	0.000346	0.227089	0.039510	0.373472	0.260000	4.097704e+00	0.000000	5.911223e+02	0.260000	7.439866e-01	0.280000
3235000	0.250000	4.138886e+00	0.000000	7.666444e+02	0.270000	7.219985e-01	0.220000	0.170000	0.250000	0.100000	0.200000	9.176393e+00	0.520000	0.270000	1.472018e+00	0.064533	0.003650	0.000400	0.224501	0.033758	0.356148	0.230000	4.394821e+00	0.010000	6.339835e+02	0.300000	8.059510e-01	0.200000	0.160000	0.270000	0.140000	0.320000	8.642002e+00	0.460000	0.270000	1.626832e+00	0.060789	0.003145	0.000345	0.226832	0.039449	0.373184	0.210000	4.056931e+00	0.000000	5.911223e+02	0.260000	7.439866e-01	0.230000
3240000	0.260000	4.180483e+00	0.000000	7.743493e+02	0.280000	7.292547e-01	0.180000	0.160000	0.290000	0.120000	0.170000	9.176393e+00	0.610000	0.270000	1.516848e+00	0.064493	0.003645	0.000399	0.224169	0.033709	0.356293	0.290000	4.438989e+00	0.510000	6.276753e+02	0.300000	8.059510e-01	0.160000	0.240000	0.320000	0.110000	0.180000	8.642002e+00	0.600000	0.320000	1.643181e+00	0.060702	0.003140	0.000345	0.226675	0.039389	0.373193	0.280000	4.097704e+00	0.000000	5.970632e+02	0.240000	7.365838e-01	0.190000
3245000	0.240000	4.138886e+00	0.240000	7.821316e+02	0.280000	7.365838e-01	0.140000	0.090000	0.270000	0.210000	0.250000	9.176393e+00	0.570000	0.250000	1.472018e+00	0.064418	0.003639	0.000399	0.223928	0.033676	0.356736	0.300000	4.483602e+00	0.510000	6.276753e+02	0.250000	7.979317e-01	0.280000	0.180000	0.240000	0.160000	0.250000	8.642002e+00	0.520000	0.280000	1.659696e+00	0.060694	0.003135	0.000344	0.226332	0.039332	0.373556	0.300000	4.138886e+00	0.000000	5.970632e+02	0.280000	7.439866e-01	0.250000
3250000	0.280000	4.180483e+00	0.240000	7.821316e+02	0.280000	7.365838e-01	0.180000	0.180000	0.310000	0.200000	0.290000	9.176393e+00	0.470000	0.230000	1.457371e+00	0.064771	0.003636	0.000398	0.223613	0.033629	0.356868	0.220000	4.438989e+00	0.000000	6.339835e+02	0.220000	7.899921e-01	0.120000	0.130000	0.190000	0.110000	0.370000	8.642002e+00	0.540000	0.200000	1.676376e+00	0.060876	0.003145	0.000343	0.226449	0.039272	0.373087	0.220000	4.097704e+00	0.450000	5.911223e+02	0.330000	7.514638e-01	0.190000
3255000	0.300000	4.222497e+00	0.000000	7.899921e+02	0.310000	7.439866e-01	0.220000	0.140000	0.270000	0.130000	0.180000	9.176393e+00	0.500000	0.290000	1.472018e+00	0.064783	0.003630	0.000398	0.223289	0.033582	0.357081	0.190000	4.394821e+00	0.000000	6.403552e+02	0.280000	7.979317e-01	0.160000	0.130000	0.270000	0.130000	0.300000	8.642002e+00	0.560000	0.260000	1.676376e+00	0.061086	0.003149	0.000343	0.226256	0.039210	0.372643	0.260000	4.138886e+00	0.330000	5.852406e+02	0.330000	7.514638e-01	0.180000
3260000	0.300000	4.264934e+00	0.000000	7.979317e+02	0.310000	7.439866e-01	0.140000	0.080000	0.290000	0.210000	0.250000	9.176393e+00	0.570000	0.240000	1.442870e+00	0.064788	0.003624	0.000397	0.223180	0.033551	0.357150	0.200000	4.351091e+00	0.000000	6.403552e+02	0.280000	7.979317e-01	0.180000	0.140000	0.280000	0.150000	0.290000	8.642002e+00	0.640000	0.210000	1.626832e+00	0.061107	0.003144	0.000342	0.225963	0.039152	0.372285	0.200000	4.097704e+00	0.110000	5.911223e+02	0.280000	7.590161e-01	0.170000
3265000	0.300000	4.264934e+00	0.000000	7.979317e+02	0.250000	7.365838e-01	0.210000	0.170000	0.180000	0.160000	0.250000	9.176393e+00	0.560000	0.230000	1.457371e+00	0.064700	0.003619	0.000396	0.223452	0.033642	0.357133	0.250000	4.307797e+00	0.000000	6.467909e+02	0.180000	7.899921e-01	0.230000	0.130000	0.240000	0.200000	0.180000	8.642002e+00	0.520000	0.230000	1.578751e+00	0.061042	0.003139	0.000342	0.225688	0.039095	0.371823	0.240000	4.056931e+00	0.110000	5.911223e+02	0.310000	7.666444e-01	0.240000
3270000	0.260000	4.307797e+00	0.000000	8.059510e+02	0.250000	7.292547e-01	0.250000	0.080000	0.290000	0.170000	0.220000	9.176393e+00	0.580000	0.250000	1.442870e+00	0.064622	0.003613	0.000396	0.223227	0.033616	0.357258	0.170000	4.264934e+00	0.430000	6.403552e+02	0.280000	7.979317e-01	0.200000	0.170000	0.330000	0.160000	0.320000	8.642002e+00	0.560000	0.290000	1.594618e+00	0.060990	0.003134	0.000341	0.225417	0.039032	0.371411	0.220000	4.016564e+00	0.300000	5.852406e+02	0.310000	7.666444e-01	0.130000
3275000	0.290000	4.351091e+00	0.390000	7.979317e+02	0.280000	7.365838e-01	0.230000	0.150000	0.320000	0.140000	0.130000	9.176393e+00	0.530000	0.260000	1.486812e+00	0.064554	0.003607	0.000395	0.223145	0.033566	0.356878	0.240000	4.222497e+00	0.000000	6.467909e+02	0.280000	7.979317e-01	0.190000	0.130000	0.230000	0.170000	0.230000	8.642002e+00	0.460000	0.240000	1.594618e+00	0.060946	0.003132	0.000342	0.225514	0.039208	0.371684	0.290000	4.056931e+00	0.700000	5.794173e+02	0.200000	7.590161e-01	0.250000
3280000	0.250000	4.307797e+00	0.390000	7.979317e+02	0.360000	7.439866e-01	0.280000	0.130000	0.330000	0.130000	0.250000	9.176393e+00	0.490000	0.270000	1.532092e+00	0.064517	0.003602	0.000395	0.222798	0.033514	0.357044	0.240000	4.180483e+00	0.000000	6.467909e+02	0.260000	8.059510e-01	0.330000	0.160000	0.350000	0.160000	0.390000	8.642002e+00	0.550000	0.200000	1.547490e+00	0.060854	0.003127	0.000341	0.225788	0.039262	0.371694	0.250000	4.016564e+00	0.380000	5.736520e+02	0.300000	7.666444e-01	0.250000
3285000	0.300000	4.351091e+00	0.610000	7.899921e+02	0.360000	7.439866e-01	0.170000	0.110000	0.210000	0.100000	0.210000	9.176393e+00	0.480000	0.300000	1.547490e+00	0.064419	0.003597	0.000394	0.222657	0.033484	0.357052	0.260000	4.222497e+00	0.000000	6.532912e+02	0.220000	7.979317e-01	0.180000	0.160000	0.340000	0.110000	0.340000	8.642002e+00	0.680000	0.210000	1.532092e+00	0.060763	0.003123	0.000341	0.226078	0.039339	0.371880	0.280000	4.056931e+00	0.400000	5.679441e+02	0.330000	7.743493e-01	0.260000
3290000	0.290000	4.394821e+00	0.480000	7.821316e+02	0.230000	7.365838e-01	0.220000	0.110000	0.290000	0.180000	0.290000	9.176393e+00	0.500000	0.180000	1.501755e+00	0.064587	0.003617	0.000395	0.222580	0.033473	0.357134	0.270000	4.264934e+00	0.040000	6.598569e+02	0.160000	7.899921e-01	0.150000	0.170000	0.270000	0.130000	0.180000	8.642002e+00	0.520000	0.250000	1.501755e+00	0.060669	0.003118	0.000340	0.226178	0.039334	0.371850	0.280000	4.056931e+00	0.400000	5.679441e+02	0.330000	7.743493e-01	0.190000
3295000	0.260000	4.438989e+00	0.480000	7.821316e+02	0.260000	7.439866e-01	0.200000	0.150000	0.240000	0.170000	0.220000	9.176393e+00	0.480000	0.230000	1.457371e+00	0.064557	0.003612	0.000395	0.222353	0.033439	0.357261	0.290000	4.307797e+00	0.010000	6.664886e+02	0.160000	7.899921e-01	0.250000	0.210000	0.400000	0.170000	0.230000	8.642002e+00	0.550000	0.330000	1.532092e+00	0.060589	0.003113	0.000340	0.226183	0.039287	0.371478	0.280000	4.097704e+00	0.330000	5.622930e+02	0.220000	7.666444e-01	0.200000
3300000	0.290000	4.483602e+00	0.000000	7.899921e+02	0.260000	7.439866e-01	0.230000	0.170000	0.310000	0.180000	0.260000	9.176393e+00	0.520000	0.240000	1.414299e+00	0.064517	0.003606	0.000394	0.222132	0.033411	0.357359	0.320000	4.351091e+00	0.010000	6.664886e+02	0.220000	7.821316e-01	0.160000	0.110000	0.310000	0.160000	0.270000	8.642002e+00	0.520000	0.180000	1.516848e+00	0.060499	0.003108	0.000339	0.225915	0.039235	0.371573	0.250000	4.056931e+00	0.530000	5.566981e+02	0.210000	7.590161e-01	0.140000
3305000	0.320000	4.528663e+00	0.150000	7.979317e+02	0.280000	7.514638e-01	0.320000	0.190000	0.310000	0.150000	0.270000	9.176393e+00	0.540000	0.250000	1.414299e+00	0.064499	0.003601	0.000393	0.221812	0.033362	0.357360	0.160000	4.307797e+00	0.110000	6.731869e+02	0.320000	7.899921e-01	0.150000	0.130000	0.230000	0.140000	0.350000	8.642002e+00	0.520000	0.260000	1.532092e+00	0.060408	0.003103	0.000339	0.225851	0.039213	0.371481	0.270000	4.097704e+00	0.530000	5.566981e+02	0.210000	7.590161e-01	0.180000
3310000	0.320000	4.528663e+00	0.360000	7.899921e+02	0.380000	7.590161e-01	0.220000	0.150000	0.300000	0.160000	0.200000	9.176393e+00	0.530000	0.300000	1.400227e+00	0.064405	0.003595	0.000393	0.221912	0.033345	0.357320	0.160000	4.307797e+00	0.070000	6.799525e+02	0.270000	7.979317e-01	0.200000	0.170000	0.310000	0.120000	0.220000	8.642002e+00	0.550000	0.250000	1.532092e+00	0.060321	0.003099	0.000338	0.225622	0.039172	0.371598	0.220000	4.056931e+00	0.170000	5.622930e+02	0.230000	7.514638e-01	0.190000
3315000	0.220000	4.483602e+00	0.360000	7.899921e+02	0.230000	7.514638e-01	0.240000	0.090000	0.230000	0.120000	0.220000	9.176393e+00	0.510000	0.230000	1.386294e+00	0.064446	0.003597	0.000392	0.221938	0.033315	0.357063	0.160000	4.222497e+00	0.380000	6.731869e+02	0.270000	7.979317e-01	0.240000	0.170000	0.300000	0.160000	0.250000	8.642002e+00	0.530000	0.240000	1.516848e+00	0.060256	0.003094	0.000338	0.225305	0.039114	0.371662	0.290000	4.097704e+00	0.020000	5.679441e+02	0.160000	7.439866e-01	0.160000
3320000	0.290000	4.528663e+00	0.020000	7.979317e+02	0.260000	7.590161e-01	0.170000	0.150000	0.270000	0.140000	0.240000	9.176393e+00	0.480000	0.300000	1.428513e+00	0.064384	0.003597	0.000392	0.222249	0.033314	0.356852	0.260000	4.264934e+00	0.540000	6.664886e+02	0.230000	7.899921e-01	0.170000	0.120000	0.230000	0.050000	0.250000	8.642002e+00	0.580000	0.180000	1.501755e+00	0.060246	0.003089	0.000337	0.224975	0.039055	0.371897	0.310000	4.138886e+00	0.020000	5.679441e+02	0.310000	7.514638e-01	0.190000
3325000	0.240000	4.483602e+00	0.410000	7.899921e+02	0.260000	7.590161e-01	0.190000	0.120000	0.250000	0.190000	0.150000	9.176393e+00	0.550000	0.140000	1.400227e+00	0.064299	0.003592	0.000391	0.222004	0.033270	0.357040	0.250000	4.222497e+00	0.540000	6.664886e+02	0.230000	7.899921e-01	0.250000	0.070000	0.270000	0.110000	0.290000	8.642002e+00	0.610000	0.250000	1.472018e+00	0.060180	0.003085	0.000337	0.225118	0.039019	0.371765	0.260000	4.180483e+00	0.000000	5.736520e+02	0.310000	7.514638e-01	0.170000
3330000	0.200000	4.438989e+00	0.510000	7.821316e+02	0.270000	7.666444e-01	0.190000	0.110000	0.250000	0.140000	0.240000	9.176393e+00	0.560000	0.300000	1.442870e+00	0.064211	0.003586	0.000390	0.221886	0.033239	0.357203	0.250000	4.222497e+00	0.550000	6.598569e+02	0.350000	7.979317e-01	0.200000	0.120000	0.210000	0.180000	0.260000	8.642002e+00	0.490000	0.260000	1.457371e+00	0.060468	0.003080	0.000336	0.224785	0.038960	0.371887	0.290000	4.222497e+00	0.340000	5.679441e+02	0.250000	7.439866e-01	0.110000
3335000	0.220000	4.394821e+00	0.510000	7.821316e+02	0.250000	7.590161e-01	0.220000	0.170000	0.240000	0.220000	0.330000	9.176393e+00	0.480000	0.360000	1.457371e+00	0.064277	0.003606	0.000390	0.221869	0.033189	0.356761	0.260000	4.264934e+00	0.100000	6.664886e+02	0.210000	7.899921e-01	0.180000	0.110000	0.150000	0.090000	0.180000	8.642002e+00	0.560000	0.240000	1.442870e+00	0.060730	0.003077	0.000336	0.224672	0.038941	0.372025	0.260000	4.264934e+00	0.000000	5.736520e+02	0.250000	7.439866e-01	0.340000
3340000	0.270000	4.438989e+00	0.000000	7.899921e+02	0.250000	7.590161e-01	0.280000	0.140000	0.280000	0.100000	0.160000	9.176393e+00	0.460000	0.270000	1.472018e+00	0.064197	0.003601	0.000389	0.222087	0.033241	0.356781	0.210000	4.222497e+00	0.100000	6.664886e+02	0.210000	7.899921e-01	0.180000	0.230000	0.340000	0.150000	0.210000	8.642002e+00	0.510000	0.340000	1.486812e+00	0.060643	0.003072	0.000335	0.224572	0.038900	0.371907	0.230000	4.222497e+00	0.170000	5.794173e+02	0.350000	7.514638e-01	0.180000
3345000	0.270000	4.483602e+00	0.070000	7.979317e+02	0.320000	7.666444e-01	0.260000	0.180000	0.220000	0.130000	0.220000	9.176393e+00	0.530000	0.330000	1.486812e+00	0.064099	0.003595	0.000389	0.222307	0.033394	0.357061	0.150000	4.180483e+00	0.360000	6.598569e+02	0.240000	7.821316e-01	0.290000	0.160000	0.220000	0.200000	0.220000	8.642002e+00	0.540000	0.200000	1.472018e+00	0.060552	0.003068	0.000335	0.224709	0.038858	0.371678	0.280000	4.264934e+00	0.170000	5.794173e+02	0.210000	7.439866e-01	0.160000
3350000	0.200000	4.438989e+00	0.070000	7.979317e+02	0.260000	7.743493e-01	0.240000	0.150000	0.260000	0.180000	0.290000	9.176393e+00	0.520000	0.200000	1.501755e+00	0.064007	0.003590	0.000388	0.222539	0.033404	0.357003	0.210000	4.138886e+00	0.380000	6.532912e+02	0.160000	7.743493e-01	0.300000	0.110000	0.420000	0.180000	0.210000	8.642002e+00	0.620000	0.270000	1.486812e+00	0.060465	0.003063	0.000334	0.224450	0.038810	0.371706	0.300000	4.307797e+00	0.000000	5.852406e+02	0.250000	7.365838e-01	0.220000
3355000	0.170000	4.394821e+00	0.450000	7.899921e+02	0.260000	7.743493e-01	0.110000	0.030000	0.320000	0.100000	0.190000	9.176393e+00	0.560000	0.260000	1.547490e+00	0.063907	0.003584	0.000387	0.222880	0.033637	0.357312	0.290000	4.180483e+00	0.380000	6.532912e+02	0.170000	7.666444e-01	0.210000	0.120000	0.170000	0.110000	0.320000	8.642002e+00	0.580000	0.230000	1.472018e+00	0.060446	0.003058	0.000334	0.224244	0.038772	0.371829	0.300000	4.307797e+00	0.450000	5.794173e+02	0.250000	7.365838e-01	0.200000
3360000	0.220000	4.351091e+00	0.180000	7.979317e+02	0.250000	7.666444e-01	0.190000	0.200000	0.240000	0.190000	0.240000	9.176393e+00	0.570000	0.230000	1.532092e+00	0.063813	0.003579	0.000387	0.223258	0.033623	0.357069	0.300000	4.222497e+00	0.060000	6.598569e+02	0.190000	7.590161e-01	0.250000	0.090000	0.340000	0.130000	0.340000	8.642002e+00	0.600000	0.340000	1.486812e+00	0.060393	0.003054	0.000333	0.223961	0.038720	0.372037	0.300000	4.351091e+00	0.450000	5.736520e+02	0.310000	7.439866e-01	0.250000
3365000	0.210000	4.307797e+00	0.760000	7.899921e+02	0.250000	7.590161e-01	0.210000	0.140000	0.220000	0.130000	0.210000	9.176393e+00	0.450000	0.100000	1.516848e+00	0.063717	0.003574	0.000386	0.223537	0.033640	0.356960	0.240000	4.180483e+00	0.000000	6.664886e+02	0.190000	7.590161e-01	0.180000	0.170000	0.250000	0.190000	0.180000	8.642002e+00	0.460000	0.290000	1.501755e+00	0.060596	0.003058	0.000333	0.223988	0.038746	0.372073	0.270000	4.394821e+00	0.170000	5.794173e+02	0.270000	7.514638e-01	0.160000
3370000	0.210000	4.307797e+00	0.760000	7.899921e+02	0.260000	7.666444e-01	0.180000	0.120000	0.300000	0.100000	0.190000	9.176393e+00	0.550000	0.370000	1.501755e+00	0.063624	0.003568	0.000386	0.223282	0.033595	0.357001	0.250000	4.138886e+00	0.000000	6.731869e+02	0.290000	7.666444e-01	0.220000	0.190000	0.230000	0.150000	0.200000	8.642002e+00	0.590000	0.300000	1.486812e+00	0.060539	0.003054	0.000332	0.223841	0.038695	0.372133	0.230000	4.351091e+00	0.170000	5.794173e+02	0.290000	7.590161e-01	0.100000
3375000	0.290000	4.351091e+00	0.240000	7.979317e+02	0.290000	7.743493e-01	0.300000	0.210000	0.410000	0.080000	0.230000	9.176393e+00	0.590000	0.340000	1.516848e+00	0.063534	0.003563	0.000385	0.222947	0.033547	0.357335	0.160000	4.097704e+00	0.000000	6.731869e+02	0.180000	7.590161e-01	0.120000	0.160000	0.260000	0.170000	0.300000	8.642002e+00	0.440000	0.290000	1.501755e+00	0.060450	0.003049	0.000332	0.223545	0.038648	0.372269	0.320000	4.394821e+00	0.280000	5.736520e+02	0.220000	7.514638e-01	0.170000
3380000	0.160000	4.307797e+00	0.520000	7.899921e+02	0.290000	7.743493e-01	0.140000	0.150000	0.260000	0.200000	0.250000	9.176393e+00	0.610000	0.230000	1.516848e+00	0.063444	0.003558	0.000385	0.222722	0.033506	0.357291	0.290000	4.138886e+00	0.000000	6.799525e+02	0.180000	7.590161e-01	0.210000	0.130000	0.280000	0.120000	0.260000	8.642002e+00	0.530000	0.340000	1.547490e+00	0.060462	0.003045	0.000331	0.223571	0.038677	0.372505	0.260000	4.438989e+00	0.690000	5.679441e+02	0.220000	7.514638e-01	0.230000
3385000	0.240000	4.264934e+00	0.520000	7.899921e+02	0.310000	7.821316e-01	0.150000	0.180000	0.290000	0.140000	0.220000	9.176393e+00	0.540000	0.270000	1.532092e+00	0.063350	0.003552	0.000384	0.222968	0.033521	0.357170	0.320000	4.180483e+00	0.050000	6.867862e+02	0.340000	7.666444e-01	0.220000	0.180000	0.180000	0.140000	0.320000	8.642002e+00	0.560000	0.220000	1.547490e+00	0.060373	0.003040	0.000331	0.223581	0.038698	0.372489	0.270000	4.483602e+00	0.690000	5.679441e+02	0.200000	7.439866e-01	0.230000
3390000	0.260000	4.307797e+00	0.600000	7.821316e+02	0.260000	7.899921e-01	0.280000	0.080000	0.250000	0.110000	0.280000	9.176393e+00	0.570000	0.210000	1.516848e+00	0.063259	0.003547	0.000383	0.223319	0.033509	0.356880	0.340000	4.222497e+00	0.810000	6.799525e+02	0.210000	7.590161e-01	0.260000	0.170000	0.260000	0.180000	0.240000	8.642002e+00	0.550000	0.380000	1.563043e+00	0.060282	0.003036	0.000330	0.223706	0.038673	0.372292	0.250000	4.438989e+00	0.030000	5.736520e+02	0.190000	7.365838e-01	0.180000
3395000	0.230000	4.264934e+00	0.500000	7.743493e+02	0.260000	7.899921e-01	0.210000	0.220000	0.250000	0.160000	0.170000	9.176393e+00	0.530000	0.260000	1.501755e+00	0.063198	0.003542	0.000383	0.223177	0.033474	0.357085	0.340000	4.222497e+00	0.810000	6.799525e+02	0.340000	7.666444e-01	0.210000	0.090000	0.320000	0.150000	0.250000	8.642002e+00	0.530000	0.310000	1.578751e+00	0.060200	0.003031	0.000330	0.223484	0.038617	0.372015	0.310000	4.483602e+00	0.050000	5.794173e+02	0.190000	7.365838e-01	0.240000
3400000	0.270000	4.307797e+00	0.660000	7.666444e+02	0.180000	7.821316e-01	0.260000	0.170000	0.270000	0.160000	0.260000	9.176393e+00	0.510000	0.250000	1.486812e+00	0.063119	0.003537	0.000382	0.223019	0.033428	0.357112	0.260000	4.264934e+00	0.380000	6.731869e+02	0.340000	7.666444e-01	0.260000	0.180000	0.270000	0.150000	0.250000	8.642002e+00	0.510000	0.210000	1.532092e+00	0.060114	0.003026	0.000329	0.223282	0.038598	0.372293	0.240000	4.438989e+00	0.050000	5.794173e+02	0.210000	7.292547e-01	0.230000
3405000	0.270000	4.351091e+00	0.660000	7.666444e+02	0.230000	7.743493e-01	0.170000	0.100000	0.280000	0.190000	0.250000	9.176393e+00	0.620000	0.240000	1.472018e+00	0.063042	0.003531	0.000382	0.222713	0.033381	0.357038	0.250000	4.222497e+00	0.240000	6.799525e+02	0.240000	7.590161e-01	0.190000	0.110000	0.190000	0.210000	0.250000	8.642002e+00	0.600000	0.320000	1.516848e+00	0.060029	0.003022	0.000329	0.223815	0.038944	0.372656	0.130000	4.394821e+00	0.350000	5.736520e+02	0.240000	7.219985e-01	0.200000
3410000	0.110000	4.307797e+00	0.030000	7.743493e+02	0.230000	7.743493e-01	0.240000	0.150000	0.280000	0.190000	0.160000	9.176393e+00	0.570000	0.210000	1.442870e+00	0.062949	0.003526	0.000381	0.222803	0.033397	0.357060	0.320000	4.264934e+00	0.240000	6.799525e+02	0.290000	7.666444e-01	0.220000	0.180000	0.230000	0.150000	0.190000	8.642002e+00	0.480000	0.270000	1.501755e+00	0.059938	0.003018	0.000328	0.224123	0.038900	0.372261	0.190000	4.351091e+00	0.000000	5.794173e+02	0.180000	7.148145e-01	0.240000
3415000	0.160000	4.264934e+00	0.000000	7.821316e+02	0.250000	7.666444e-01	0.180000	0.130000	0.250000	0.130000	0.180000	9.176393e+00	0.560000	0.170000	1.428513e+00	0.062856	0.003521	0.000381	0.222597	0.033356	0.357054	0.230000	4.222497e+00	0.360000	6.731869e+02	0.290000	7.666444e-01	0.260000	0.190000	0.210000	0.160000	0.220000	8.642002e+00	0.520000	0.270000	1.516848e+00	0.059860	0.003013	0.000328	0.224024	0.038861	0.372264	0.190000	4.351091e+00	0.180000	5.852406e+02	0.180000	7.148145e-01	0.240000
3420000	0.240000	4.222497e+00	0.640000	7.743493e+02	0.220000	7.590161e-01	0.260000	0.100000	0.350000	0.180000	0.320000	9.176393e+00	0.530000	0.290000	1.442870e+00	0.062767	0.003516	0.000380	0.222543	0.033425	0.357478	0.270000	4.264934e+00	0.060000	6.799525e+02	0.320000	7.743493e-01	0.220000	0.170000	0.290000	0.160000	0.250000	8.642002e+00	0.520000	0.270000	1.532092e+00	0.059773	0.003009	0.000327	0.224363	0.039019	0.372328	0.260000	4.394821e+00	0.180000	5.852406e+02	0.380000	7.219985e-01	0.220000
3425000	0.290000	4.264934e+00	0.640000	7.743493e+02	0.340000	7.666444e-01	0.230000	0.120000	0.230000	0.070000	0.220000	9.176393e+00	0.500000	0.300000	1.457371e+00	0.062679	0.003511	0.000380	0.222522	0.033424	0.357539	0.260000	4.307797e+00	0.330000	6.731869e+02	0.260000	7.821316e-01	0.200000	0.270000	0.330000	0.190000	0.190000	8.642002e+00	0.490000	0.300000	1.532092e+00	0.059689	0.003004	0.000327	0.224901	0.039096	0.372307	0.260000	4.438989e+00	0.340000	5.794173e+02	0.280000	7.292547e-01	0.250000
3430000	0.320000	4.307797e+00	0.120000	7.821316e+02	0.340000	7.666444e-01	0.180000	0.120000	0.250000	0.100000	0.310000	9.176393e+00	0.560000	0.230000	1.442870e+00	0.062590	0.003506	0.000379	0.222410	0.033385	0.357601	0.200000	4.264934e+00	0.240000	6.799525e+02	0.260000	7.821316e-01	0.190000	0.150000	0.260000	0.160000	0.260000	8.642002e+00	0.470000	0.220000	1.516848e+00	0.059646	0.003000	0.000326	0.224837	0.039062	0.372241	0.230000	4.394821e+00	0.150000	5.852406e+02	0.280000	7.292547e-01	0.180000
3435000	0.260000	4.351091e+00	0.240000	7.899921e+02	0.310000	7.743493e-01	0.250000	0.140000	0.220000	0.270000	0.210000	9.176393e+00	0.500000	0.220000	1.414299e+00	0.062499	0.003501	0.000378	0.222366	0.033354	0.357488	0.320000	4.307797e+00	0.240000	6.799525e+02	0.320000	7.899921e-01	0.220000	0.120000	0.260000	0.170000	0.330000	8.642002e+00	0.560000	0.280000	1.532092e+00	0.060390	0.002996	0.000326	0.224519	0.039006	0.372410	0.330000	4.438989e+00	0.150000	5.852406e+02	0.260000	7.365838e-01	0.110000
3440000	0.290000	4.394821e+00	0.240000	7.899921e+02	0.260000	7.821316e-01	0.190000	0.210000	0.300000	0.140000	0.240000	9.176393e+00	0.590000	0.280000	1.428513e+00	0.062408	0.003496	0.000378	0.222741	0.033425	0.357422	0.200000	4.264934e+00	0.000000	6.867862e+02	0.170000	7.821316e-01	0.220000	0.130000	0.220000	0.150000	0.280000	8.642002e+00	0.480000	0.240000	1.516848e+00	0.060324	0.002991	0.000325	0.224487	0.039084	0.372639	0.270000	4.483602e+00	0.110000	5.911223e+02	0.260000	7.439866e-01	0.270000
3445000	0.260000	4.438989e+00	0.320000	7.821316e+02	0.260000	7.821316e-01	0.160000	0.140000	0.260000	0.130000	0.190000	9.176393e+00	0.560000	0.240000	1.442870e+00	0.062320	0.003490	0.000377	0.222752	0.033414	0.357350	0.260000	4.307797e+00	0.250000	6.936885e+02	0.310000	7.899921e-01	0.220000	0.190000	0.410000	0.230000	0.250000	8.642002e+00	0.570000	0.370000	1.501755e+00	0.060238	0.002987	0.000325	0.224660	0.039164	0.372781	0.220000	4.438989e+00	0.030000	5.970632e+02	0.280000	7.514638e-01	0.170000
3450000	0.230000	4.394821e+00	0.600000	7.743493e+02	0.290000	7.899921e-01	0.180000	0.110000	0.310000	0.150000	0.220000	9.176393e+00	0.540000	0.250000	1.457371e+00	0.062229	0.003485	0.000377	0.223237	0.033507	0.357217	0.290000	4.351091e+00	0.250000	6.936885e+02	0.310000	7.899921e-01	0.170000	0.070000	0.210000	0.180000	0.290000	8.642002e+00	0.500000	0.270000	1.547490e+00	0.060149	0.002983	0.000324	0.224601	0.039196	0.373025	0.220000	4.394821e+00	0.030000	5.970632e+02	0.280000	7.514638e-01	0.220000
3455000	0.260000	4.438989e+00	0.600000	7.743493e+02	0.270000	7.979317e-01	0.100000	0.130000	0.300000	0.140000	0.270000	9.176393e+00	0.510000	0.250000	1.442870e+00	0.062140	0.003481	0.000376	0.223441	0.033571	0.357358	0.280000	4.394821e+00	0.180000	7.006602e+02	0.230000	7.821316e-01	0.290000	0.190000	0.380000	0.140000	0.260000	8.642002e+00	0.500000	0.290000	1.594618e+00	0.060073	0.002978	0.000324	0.224568	0.039194	0.373167	0.370000	4.438989e+00	0.310000	5.911223e+02	0.300000	7.590161e-01	0.170000
3460000	0.210000	4.394821e+00	0.180000	7.821316e+02	0.240000	7.899921e-01	0.170000	0.220000	0.350000	0.160000	0.240000	9.176393e+00	0.590000	0.310000	1.486812e+00	0.062059	0.003476	0.000376	0.223332	0.033550	0.357406	0.220000	4.351091e+00	0.530000	6.936885e+02	0.230000	7.821316e-01	0.250000	0.170000	0.330000	0.140000	0.260000	8.642002e+00	0.590000	0.180000	1.563043e+00	0.059988	0.002974	0.000323	0.224747	0.039173	0.372983	0.210000	4.394821e+00	0.130000	5.970632e+02	0.250000	7.514638e-01	0.220000
3465000	0.270000	4.438989e+00	0.000000	7.899921e+02	0.240000	7.899921e-01	0.120000	0.200000	0.220000	0.140000	0.310000	9.176393e+00	0.570000	0.240000	1.442870e+00	0.061970	0.003471	0.000375	0.223087	0.033501	0.357420	0.260000	4.394821e+00	0.640000	6.867862e+02	0.270000	7.899921e-01	0.200000	0.100000	0.210000	0.150000	0.170000	8.642002e+00	0.610000	0.160000	1.578751e+00	0.059899	0.002970	0.000323	0.224619	0.039187	0.373244	0.280000	4.438989e+00	0.130000	5.970632e+02	0.250000	7.514638e-01	0.180000
3470000	0.320000	4.483602e+00	0.050000	7.979317e+02	0.230000	7.821316e-01	0.170000	0.230000	0.240000	0.200000	0.260000	9.176393e+00	0.590000	0.230000	1.457371e+00	0.061952	0.003466	0.000375	0.222998	0.033452	0.357192	0.200000	4.351091e+00	0.510000	6.799525e+02	0.230000	7.821316e-01	0.150000	0.220000	0.180000	0.180000	0.250000	8.642002e+00	0.440000	0.260000	1.594618e+00	0.059813	0.002965	0.000323	0.225012	0.039432	0.373509	0.250000	4.394821e+00	0.170000	6.030638e+02	0.260000	7.590161e-01	0.220000
3475000	0.160000	4.438989e+00	0.080000	8.059510e+02	0.310000	7.899921e-01	0.150000	0.170000	0.280000	0.100000	0.240000	9.176393e+00	0.560000	0.250000	1.472018e+00	0.061867	0.003461	0.000374	0.223230	0.033409	0.356870	0.230000	4.307797e+00	0.510000	6.799525e+02	0.200000	7.743493e-01	0.320000	0.090000	0.270000	0.150000	0.210000	8.642002e+00	0.540000	0.280000	1.610644e+00	0.059728	0.002961	0.000322	0.225004	0.039515	0.373754	0.160000	4.351091e+00	0.110000	6.091247e+02	0.250000	7.514638e-01	0.240000
3480000	0.160000	4.438989e+00	0.080000	8.059510e+02	0.310000	7.899921e-01	0.250000	0.220000	0.400000	0.170000	0.230000	9.176393e+00	0.480000	0.300000	1.501755e+00	0.061798	0.003456	0.000374	0.222912	0.033361	0.357058	0.250000	4.264934e+00	0.070000	6.867862e+02	0.200000	7.743493e-01	0.170000	0.150000	0.230000	0.140000	0.280000	8.642002e+00	0.480000	0.210000	1.594618e+00	0.059654	0.002957	0.000322	0.224861	0.039473	0.373940	0.160000	4.351091e+00	0.410000	6.030638e+02	0.250000	7.514638e-01	0.120000
3485000	0.300000	4.483602e+00	0.670000	7.979317e+02	0.230000	7.821316e-01	0.260000	0.130000	0.330000	0.250000	0.270000	9.176393e+00	0.450000	0.210000	1.486812e+00	0.061740	0.003451	0.000373	0.222632	0.033312	0.356890	0.250000	4.222497e+00	0.210000	6.936885e+02	0.250000	7.666444e-01	0.200000	0.100000	0.240000	0.100000	0.220000	8.642002e+00	0.580000	0.250000	1.578751e+00	0.059574	0.002953	0.000321	0.224724	0.039434	0.373838	0.180000	4.307797e+00	0.410000	6.030638e+02	0.290000	7.590161e-01	0.200000
3490000	0.180000	4.394821e+00	0.620000	7.899921e+02	0.230000	7.743493e-01	0.190000	0.140000	0.210000	0.150000	0.180000	9.176393e+00	0.500000	0.320000	1.501755e+00	0.061659	0.003447	0.000372	0.222571	0.033303	0.357022	0.340000	4.264934e+00	0.210000	6.936885e+02	0.290000	7.743493e-01	0.130000	0.170000	0.340000	0.160000	0.210000	8.642002e+00	0.630000	0.210000	1.563043e+00	0.059489	0.002949	0.000321	0.224700	0.039423	0.373816	0.300000	4.351091e+00	0.450000	5.970632e+02	0.210000	7.514638e-01	0.220000
3495000	0.180000	4.394821e+00	0.200000	7.979317e+02	0.260000	7.821316e-01	0.220000	0.160000	0.270000	0.180000	0.310000	9.176393e+00	0.570000	0.260000	1.516848e+00	0.061578	0.003442	0.000372	0.222269	0.033255	0.357208	0.190000	4.222497e+00	0.180000	7.006602e+02	0.210000	7.666444e-01	0.210000	0.150000	0.350000	0.080000	0.270000	8.642002e+00	0.580000	0.220000	1.516848e+00	0.059406	0.002945	0.000320	0.224886	0.039526	0.374016	0.240000	4.307797e+00	0.220000	6.030638e+02	0.210000	7.514638e-01	0.240000
3500000	0.250000	4.351091e+00	0.200000	7.979317e+02	0.260000	7.821316e-01	0.240000	0.180000	0.300000	0.210000	0.170000	9.176393e+00	0.540000	0.210000	1.532092e+00	0.061492	0.003437	0.000371	0.222040	0.033213	0.357202	0.280000	4.264934e+00	0.250000	7.077019e+02	0.210000	7.666444e-01	0.270000	0.210000	0.390000	0.170000	0.240000	8.642002e+00	0.580000	0.230000	1.532092e+00	0.059324	0.002940	0.000320	0.225034	0.039529	0.374044	0.290000	4.351091e+00	0.220000	6.030638e+02	0.220000	7.439866e-01	0.320000
3505000	0.200000	4.307797e+00	0.360000	7.899921e+02	0.300000	7.899921e-01	0.310000	0.190000	0.330000	0.160000	0.230000	9.176393e+00	0.550000	0.150000	1.547490e+00	0.061417	0.003432	0.000371	0.221996	0.033256	0.357336	0.170000	4.222497e+00	0.250000	7.077019e+02	0.220000	7.590161e-01	0.140000	0.180000	0.240000	0.130000	0.230000	8.642002e+00	0.500000	0.230000	1.516848e+00	0.059239	0.002936	0.000319	0.225153	0.039493	0.373976	0.310000	4.394821e+00	0.000000	6.091247e+02	0.280000	7.514638e-01	0.220000
3510000	0.260000	4.351091e+00	0.000000	7.979317e+02	0.320000	7.979317e-01	0.170000	0.210000	0.360000	0.270000	0.250000	9.176393e+00	0.530000	0.310000	1.532092e+00	0.061516	0.003437	0.000370	0.222219	0.033310	0.357223	0.190000	4.180483e+00	0.070000	7.148145e+02	0.300000	7.666444e-01	0.300000	0.110000	0.300000	0.210000	0.300000	8.642002e+00	0.560000	0.320000	1.516848e+00	0.059156	0.002932	0.000319	0.225528	0.039644	0.374052	0.200000	4.351091e+00	0.140000	6.152465e+02	0.280000	7.514638e-01	0.160000
3515000	0.290000	4.394821e+00	0.000000	7.979317e+02	0.210000	7.899921e-01	0.170000	0.160000	0.190000	0.200000	0.240000	9.176393e+00	0.510000	0.280000	1.547490e+00	0.061498	0.003433	0.000370	0.222428	0.033328	0.357095	0.220000	4.138886e+00	0.430000	7.077019e+02	0.240000	7.590161e-01	0.150000	0.130000	0.240000	0.150000	0.260000	8.642002e+00	0.440000	0.170000	1.501755e+00	0.059072	0.002928	0.000318	0.225848	0.039616	0.373762	0.250000	4.307797e+00	0.140000	6.152465e+02	0.360000	7.590161e-01	0.250000
3520000	0.250000	4.351091e+00	0.000000	8.059510e+02	0.210000	7.899921e-01	0.140000	0.170000	0.280000	0.200000	0.290000	9.176393e+00	0.580000	0.350000	1.532092e+00	0.061665	0.003458	0.000372	0.222586	0.033306	0.356857	0.380000	4.180483e+00	0.430000	7.077019e+02	0.240000	7.590161e-01	0.290000	0.170000	0.310000	0.230000	0.320000	8.642002e+00	0.580000	0.250000	1.457371e+00	0.058995	0.002924	0.000318	0.225771	0.039570	0.373483	0.280000	4.351091e+00	0.540000	6.091247e+02	0.280000	7.666444e-01	0.150000
3525000	0.180000	4.307797e+00	0.000000	8.140510e+02	0.190000	7.821316e-01	0.240000	0.150000	0.260000	0.230000	0.190000	9.176393e+00	0.520000	0.240000	1.501755e+00	0.061886	0.003478	0.000375	0.222764	0.033297	0.356595	0.380000	4.180483e+00	0.410000	7.006602e+02	0.200000	7.514638e-01	0.180000	0.170000	0.240000	0.150000	0.290000	8.642002e+00	0.510000	0.240000	1.442870e+00	0.058907	0.002919	0.000317	0.226135	0.039554	0.373130	0.170000	4.307797e+00	0.000000	6.152465e+02	0.280000	7.666444e-01	0.200000
3530000	0.150000	4.264934e+00	0.000000	8.222323e+02	0.180000	7.743493e-01	0.130000	0.150000	0.260000	0.210000	0.250000	9.176393e+00	0.560000	0.330000	1.486812e+00	0.061958	0.003507	0.000374	0.222907	0.033253	0.356230	0.200000	4.138886e+00	0.260000	6.936885e+02	0.200000	7.439866e-01	0.100000	0.140000	0.250000	0.110000	0.260000	8.642002e+00	0.490000	0.290000	1.486812e+00	0.058827	0.002915	0.000317	0.226169	0.039502	0.372807	0.210000	4.264934e+00	0.000000	6.152465e+02	0.220000	7.590161e-01	0.200000
3535000	0.260000	4.307797e+00	0.000000	8.222323e+02	0.260000	7.821316e-01	0.200000	0.150000	0.210000	0.150000	0.300000	9.176393e+00	0.510000	0.260000	1.501755e+00	0.061875	0.003502	0.000374	0.223120	0.033215	0.355998	0.250000	4.097704e+00	0.260000	6.936885e+02	0.330000	7.514638e-01	0.170000	0.120000	0.250000	0.080000	0.290000	8.642002e+00	0.510000	0.250000	1.501755e+00	0.058746	0.002911	0.000317	0.226272	0.039489	0.372644	0.200000	4.222497e+00	0.000000	6.214298e+02	0.240000	7.514638e-01	0.170000
3540000	0.270000	4.351091e+00	0.500000	8.140510e+02	0.260000	7.821316e-01	0.240000	0.070000	0.300000	0.100000	0.250000	9.176393e+00	0.580000	0.350000	1.486812e+00	0.061789	0.003497	0.000373	0.223023	0.033173	0.355794	0.240000	4.056931e+00	0.490000	6.867862e+02	0.330000	7.514638e-01	0.190000	0.150000	0.300000	0.190000	0.210000	8.642002e+00	0.600000	0.280000	1.547490e+00	0.058665	0.002907	0.000316	0.226322	0.039451	0.372569	0.320000	4.264934e+00	0.000000	6.276753e+02	0.240000	7.439866e-01	0.110000
3545000	0.250000	4.307797e+00	0.520000	8.059510e+02	0.250000	7.743493e-01	0.190000	0.080000	0.250000	0.140000	0.240000	9.176393e+00	0.520000	0.290000	1.532092e+00	0.061701	0.003492	0.000373	0.223231	0.033321	0.356025	0.310000	4.097704e+00	0.080000	6.936885e+02	0.250000	7.439866e-01	0.180000	0.150000	0.210000	0.100000	0.180000	8.642002e+00	0.500000	0.330000	1.547490e+00	0.058592	0.002903	0.000316	0.226465	0.039440	0.372584	0.280000	4.307797e+00	0.000000	6.276753e+02	0.240000	7.439866e-01	0.160000
3550000	0.270000	4.351091e+00	0.650000	7.979317e+02	0.240000	7.666444e-01	0.260000	0.160000	0.200000	0.190000	0.210000	9.176393e+00	0.580000	0.280000	1.547490e+00	0.061615	0.003487	0.000372	0.223537	0.033473	0.356238	0.310000	4.138886e+00	0.190000	7.006602e+02	0.300000	7.514638e-01	0.330000	0.120000	0.370000	0.160000	0.240000	8.642002e+00	0.520000	0.210000	1.532092e+00	0.058506	0.002899	0.000315	0.226657	0.039420	0.372548	0.230000	4.264934e+00	0.000000	6.339835e+02	0.290000	7.514638e-01	0.200000
3555000	0.230000	4.307797e+00	0.650000	7.979317e+02	0.180000	7.590161e-01	0.150000	0.140000	0.190000	0.130000	0.180000	9.176393e+00	0.540000	0.290000	1.532092e+00	0.061533	0.003483	0.000372	0.223317	0.033439	0.356421	0.350000	4.180483e+00	0.190000	7.006602e+02	0.300000	7.514638e-01	0.230000	0.110000	0.250000	0.110000	0.230000	8.642002e+00	0.510000	0.220000	1.486812e+00	0.058425	0.002895	0.000315	0.226699	0.039482	0.372742	0.260000	4.307797e+00	0.060000	6.403552e+02	0.240000	7.439866e-01	0.170000
3560000	0.320000	4.351091e+00	0.690000	7.899921e+02	0.180000	7.590161e-01	0.220000	0.120000	0.290000	0.170000	0.260000	9.176393e+00	0.600000	0.220000	1.516848e+00	0.061443	0.003478	0.000371	0.223580	0.033621	0.356738	0.240000	4.138886e+00	0.490000	6.936885e+02	0.250000	7.439866e-01	0.200000	0.160000	0.320000	0.120000	0.250000	8.642002e+00	0.410000	0.270000	1.501755e+00	0.058344	0.002891	0.000314	0.226702	0.039439	0.372615	0.270000	4.351091e+00	0.010000	6.467909e+02	0.240000	7.439866e-01	0.210000
3565000	0.230000	4.307797e+00	0.450000	7.821316e+02	0.240000	7.514638e-01	0.200000	0.110000	0.270000	0.200000	0.260000	9.176393e+00	0.610000	0.290000	1.532092e+00	0.061360	0.003473	0.000371	0.224102	0.033903	0.356957	0.310000	4.180483e+00	0.130000	7.006602e+02	0.190000	7.365838e-01	0.250000	0.160000	0.220000	0.120000	0.280000	8.642002e+00	0.580000	0.290000	1.547490e+00	0.058260	0.002887	0.000314	0.226961	0.039477	0.372645	0.250000	4.307797e+00	0.010000	6.467909e+02	0.250000	7.365838e-01	0.190000
3570000	0.240000	4.264934e+00	0.070000	7.899921e+02	0.180000	7.439866e-01	0.210000	0.090000	0.260000	0.140000	0.190000	9.176393e+00	0.540000	0.220000	1.486812e+00	0.061277	0.003469	0.000370	0.224266	0.033884	0.356786	0.150000	4.138886e+00	0.200000	7.077019e+02	0.280000	7.439866e-01	0.190000	0.150000	0.280000	0.150000	0.250000	8.642002e+00	0.540000	0.250000	1.532092e+00	0.058180	0.002883	0.000313	0.226907	0.039548	0.372912	0.140000	4.264934e+00	0.000000	6.532912e+02	0.190000	7.292547e-01	0.240000
3575000	0.370000	4.307797e+00	0.340000	7.821316e+02	0.260000	7.514638e-01	0.200000	0.170000	0.280000	0.200000	0.300000	9.176393e+00	0.490000	0.250000	1.472018e+00	0.061191	0.003464	0.000369	0.224267	0.033887	0.356855	0.220000	4.097704e+00	0.200000	7.077019e+02	0.280000	7.439866e-01	0.180000	0.210000	0.320000	0.210000	0.220000	8.642002e+00	0.600000	0.290000	1.532092e+00	0.058115	0.002880	0.000313	0.227253	0.039656	0.372918	0.240000	4.222497e+00	0.000000	6.598569e+02	0.220000	7.219985e-01	0.210000
3580000	0.310000	4.351091e+00	0.340000	7.821316e+02	0.220000	7.439866e-01	0.270000	0.200000	0.290000	0.180000	0.250000	9.176393e+00	0.510000	0.210000	1.486812e+00	0.061105	0.003459	0.000369	0.224612	0.033922	0.356744	0.210000	4.056931e+00	0.000000	7.148145e+02	0.220000	7.365838e-01	0.200000	0.160000	0.250000	0.180000	0.280000	8.642002e+00	0.540000	0.290000	1.547490e+00	0.058269	0.002888	0.000313	0.227056	0.039604	0.373107	0.170000	4.180483e+00	0.000000	6.664886e+02	0.220000	7.219985e-01	0.230000
3585000	0.270000	4.394821e+00	0.730000	7.743493e+02	0.220000	7.439866e-01	0.260000	0.170000	0.280000	0.180000	0.200000	9.176393e+00	0.490000	0.270000	1.486812e+00	0.061043	0.003454	0.000368	0.224632	0.033897	0.356443	0.240000	4.016564e+00	0.000000	7.219985e+02	0.260000	7.439866e-01	0.210000	0.150000	0.220000	0.100000	0.260000	8.642002e+00	0.490000	0.250000	1.532092e+00	0.058463	0.002884	0.000312	0.226750	0.039549	0.373132	0.180000	4.138886e+00	0.000000	6.731869e+02	0.180000	7.148145e-01	0.300000
3590000	0.290000	4.438989e+00	0.700000	7.666444e+02	0.220000	7.365838e-01	0.080000	0.160000	0.230000	0.140000	0.240000	9.176393e+00	0.560000	0.210000	1.501755e+00	0.060979	0.003449	0.000368	0.224317	0.033851	0.356482	0.250000	3.976598e+00	0.000000	7.219985e+02	0.340000	7.514638e-01	0.310000	0.130000	0.210000	0.170000	0.280000	8.642002e+00	0.530000	0.250000	1.516848e+00	0.058385	0.002880	0.000312	0.226749	0.039508	0.372999	0.190000	4.097704e+00	0.000000	6.731869e+02	0.260000	7.219985e-01	0.190000
3595000	0.250000	4.394821e+00	0.000000	7.743493e+02	0.180000	7.292547e-01	0.150000	0.160000	0.300000	0.120000	0.220000	9.176393e+00	0.500000	0.340000	1.486812e+00	0.061189	0.003444	0.000367	0.224019	0.033804	0.356440	0.290000	4.016564e+00	0.300000	7.148145e+02	0.340000	7.514638e-01	0.240000	0.140000	0.220000	0.150000	0.210000	8.642002e+00	0.580000	0.310000	1.532092e+00	0.058306	0.002876	0.000311	0.227072	0.039499	0.372725	0.220000	4.056931e+00	0.110000	6.799525e+02	0.260000	7.219985e-01	0.160000
3600000	0.280000	4.438989e+00	0.000000	7.743493e+02	0.180000	7.292547e-01	0.200000	0.170000	0.180000	0.230000	0.270000	9.176393e+00	0.580000	0.210000	1.442870e+00	0.061607	0.003440	0.000367	0.223711	0.033757	0.356606	0.290000	4.016564e+00	0.000000	7.219985e+02	0.220000	7.439866e-01	0.260000	0.110000	0.290000	0.130000	0.260000	8.642002e+00	0.550000	0.240000	1.486812e+00	0.058229	0.002872	0.000311	0.227077	0.039544	0.372865	0.290000	4.097704e+00	0.270000	6.731869e+02	0.190000	7.148145e-01	0.160000
3605000	0.280000	4.438989e+00	0.010000	7.821316e+02	0.180000	7.219985e-01	0.170000	0.120000	0.210000	0.150000	0.220000	9.176393e+00	0.490000	0.250000	1.414299e+00	0.061612	0.003435	0.000366	0.223401	0.033710	0.356568	0.230000	3.976598e+00	0.400000	7.148145e+02	0.240000	7.365838e-01	0.220000	0.100000	0.340000	0.130000	0.240000	8.642002e+00	0.510000	0.220000	1.472018e+00	0.058171	0.002868	0.000310	0.227169	0.039531	0.372923	0.320000	4.138886e+00	0.270000	6.731869e+02	0.240000	7.077019e-01	0.190000
3610000	0.190000	4.394821e+00	0.120000	7.899921e+02	0.270000	7.292547e-01	0.080000	0.130000	0.250000	0.130000	0.170000	9.176393e+00	0.480000	0.150000	1.400227e+00	0.061540	0.003430	0.000366	0.223107	0.033665	0.356863	0.220000	3.937030e+00	0.570000	7.077019e+02	0.240000	7.365838e-01	0.220000	0.160000	0.350000	0.170000	0.220000	8.642002e+00	0.550000	0.280000	1.457371e+00	0.058105	0.002864	0.000310	0.226867	0.039481	0.372827	0.320000	4.138886e+00	0.420000	6.664886e+02	0.280000	7.148145e-01	0.200000
3615000	0.220000	4.351091e+00	0.150000	7.979317e+02	0.240000	7.219985e-01	0.180000	0.190000	0.310000	0.230000	0.250000	9.176393e+00	0.580000	0.200000	1.414299e+00	0.061462	0.003425	0.000365	0.222848	0.033618	0.356754	0.220000	3.897856e+00	0.570000	7.077019e+02	0.310000	7.439866e-01	0.150000	0.100000	0.280000	0.180000	0.290000	8.642002e+00	0.560000	0.280000	1.486812e+00	0.058045	0.002861	0.000310	0.226677	0.039428	0.372590	0.210000	4.097704e+00	0.260000	6.598569e+02	0.280000	7.148145e-01	0.140000
3620000	0.310000	4.394821e+00	0.150000	7.979317e+02	0.240000	7.219985e-01	0.170000	0.090000	0.230000	0.180000	0.220000	9.176393e+00	0.490000	0.240000	1.400227e+00	0.061433	0.003421	0.000365	0.222548	0.033574	0.357044	0.300000	3.937030e+00	0.260000	7.006602e+02	0.350000	7.514638e-01	0.220000	0.140000	0.270000	0.210000	0.240000	8.642002e+00	0.580000	0.290000	1.501755e+00	0.058004	0.002858	0.000309	0.226650	0.039379	0.372524	0.280000	4.138886e+00	0.370000	6.532912e+02	0.300000	7.219985e-01	0.140000
3625000	0.190000	4.351091e+00	0.200000	8.059510e+02	0.270000	7.292547e-01	0.340000	0.160000	0.300000	0.220000	0.240000	9.176393e+00	0.490000	0.300000	1.386294e+00	0.061466	0.003416	0.000364	0.222279	0.033530	0.357119	0.310000	3.976598e+00	0.140000	7.077019e+02	0.350000	7.514638e-01	0.260000	0.210000	0.270000	0.160000	0.250000	8.642002e+00	0.580000	0.360000	1.547490e+00	0.057944	0.002854	0.000309	0.226672	0.039341	0.372401	0.210000	4.097704e+00	0.370000	6.532912e+02	0.230000	7.148145e-01	0.160000
3630000	0.270000	4.394821e+00	0.290000	7.979317e+02	0.270000	7.292547e-01	0.100000	0.120000	0.320000	0.200000	0.200000	9.176393e+00	0.520000	0.220000	1.372501e+00	0.061620	0.003411	0.000364	0.222057	0.033486	0.356761	0.300000	4.016564e+00	0.140000	7.077019e+02	0.320000	7.590161e-01	0.280000	0.140000	0.350000	0.080000	0.230000	8.642002e+00	0.470000	0.300000	1.563043e+00	0.057871	0.002851	0.000308	0.226623	0.039298	0.372456	0.310000	4.138886e+00	0.000000	6.598569e+02	0.230000	7.148145e-01	0.250000
3635000	0.240000	4.351091e+00	0.290000	7.979317e+02	0.300000	7.365838e-01	0.200000	0.220000	0.240000	0.070000	0.260000	9.176393e+00	0.550000	0.340000	1.386294e+00	0.061922	0.003408	0.000363	0.221805	0.033441	0.356433	0.190000	3.976598e+00	0.000000	7.148145e+02	0.310000	7.666444e-01	0.260000	0.180000	0.250000	0.180000	0.200000	8.642002e+00	0.550000	0.230000	1.578751e+00	0.057812	0.002847	0.000308	0.226370	0.039245	0.372283	0.220000	4.097704e+00	0.000000	6.664886e+02	0.210000	7.077019e-01	0.200000
3640000	0.240000	4.307797e+00	0.000000	8.059510e+02	0.220000	7.292547e-01	0.220000	0.210000	0.270000	0.140000	0.230000	9.176393e+00	0.510000	0.230000	1.372501e+00	0.061991	0.003403	0.000363	0.221845	0.033406	0.356361	0.230000	3.937030e+00	0.010000	7.219985e+02	0.190000	7.590161e-01	0.200000	0.190000	0.200000	0.190000	0.350000	8.642002e+00	0.460000	0.250000	1.563043e+00	0.057749	0.002843	0.000307	0.226085	0.039192	0.372319	0.190000	4.056931e+00	0.000000	6.731869e+02	0.300000	7.148145e-01	0.200000
3645000	0.240000	4.264934e+00	0.100000	8.140510e+02	0.300000	7.365838e-01	0.200000	0.180000	0.300000	0.170000	0.250000	9.176393e+00	0.550000	0.280000	1.386294e+00	0.061904	0.003400	0.000362	0.221895	0.033367	0.356266	0.330000	3.976598e+00	0.460000	7.148145e+02	0.190000	7.590161e-01	0.270000	0.150000	0.300000	0.170000	0.240000	8.642002e+00	0.550000	0.170000	1.516848e+00	0.057673	0.002839	0.000307	0.226141	0.039228	0.372290	0.300000	4.097704e+00	0.000000	6.731869e+02	0.300000	7.148145e-01	0.180000
3650000	0.260000	4.307797e+00	0.100000	8.140510e+02	0.300000	7.365838e-01	0.170000	0.090000	0.310000	0.140000	0.300000	9.176393e+00	0.540000	0.190000	1.386294e+00	0.061824	0.003396	0.000362	0.222131	0.033468	0.356425	0.300000	4.016564e+00	0.460000	7.148145e+02	0.170000	7.514638e-01	0.270000	0.100000	0.290000	0.120000	0.240000	8.642002e+00	0.620000	0.280000	1.532092e+00	0.057593	0.002835	0.000307	0.226179	0.039222	0.372362	0.280000	4.138886e+00	0.000000	6.799525e+02	0.350000	7.219985e-01	0.190000
3655000	0.260000	4.351091e+00	0.160000	8.222323e+02	0.130000	7.292547e-01	0.150000	0.120000	0.230000	0.180000	0.160000	9.176393e+00	0.550000	0.280000	1.400227e+00	0.061741	0.003391	0.000361	0.222170	0.033520	0.356692	0.270000	4.056931e+00	0.370000	7.077019e+02	0.210000	7.439866e-01	0.230000	0.160000	0.320000	0.110000	0.210000	8.642002e+00	0.440000	0.210000	1.547490e+00	0.057522	0.002831	0.000306	0.226003	0.039171	0.372025	0.200000	4.097704e+00	0.130000	6.867862e+02	0.270000	7.292547e-01	0.170000
3660000	0.210000	4.307797e+00	0.440000	8.140510e+02	0.180000	7.219985e-01	0.170000	0.210000	0.230000	0.120000	0.300000	9.176393e+00	0.550000	0.190000	1.358844e+00	0.061658	0.003386	0.000361	0.222335	0.033637	0.356869	0.280000	4.097704e+00	0.360000	7.006602e+02	0.210000	7.439866e-01	0.170000	0.100000	0.310000	0.130000	0.230000	8.642002e+00	0.540000	0.390000	1.547490e+00	0.057443	0.002827	0.000306	0.226167	0.039123	0.371686	0.190000	4.056931e+00	0.130000	6.867862e+02	0.270000	7.292547e-01	0.270000
3665000	0.320000	4.351091e+00	0.090000	8.222323e+02	0.260000	7.292547e-01	0.140000	0.220000	0.340000	0.210000	0.250000	9.176393e+00	0.540000	0.260000	1.386294e+00	0.061574	0.003382	0.000360	0.222463	0.033752	0.357139	0.270000	4.138886e+00	0.490000	6.936885e+02	0.290000	7.514638e-01	0.250000	0.140000	0.380000	0.220000	0.280000	8.642002e+00	0.560000	0.280000	1.532092e+00	0.057367	0.002823	0.000305	0.226124	0.039087	0.371737	0.230000	4.016564e+00	0.320000	6.799525e+02	0.210000	7.219985e-01	0.180000
3670000	0.140000	4.307797e+00	0.090000	8.222323e+02	0.260000	7.292547e-01	0.220000	0.070000	0.250000	0.120000	0.250000	9.176393e+00	0.540000	0.220000	1.400227e+00	0.061488	0.003377	0.000360	0.222815	0.033804	0.357094	0.260000	4.180483e+00	0.490000	6.936885e+02	0.270000	7.590161e-01	0.200000	0.140000	0.410000	0.190000	0.260000	8.642002e+00	0.500000	0.230000	1.547490e+00	0.057309	0.002819	0.000305	0.225831	0.039037	0.371657	0.400000	4.056931e+00	0.220000	6.867862e+02	0.220000	7.148145e-01	0.270000
3675000	0.350000	4.351091e+00	0.110000	8.304959e+02	0.260000	7.365838e-01	0.220000	0.220000	0.300000	0.240000	0.210000	9.176393e+00	0.540000	0.220000	1.386294e+00	0.061410	0.003373	0.000359	0.222785	0.033802	0.357206	0.260000	4.180483e+00	0.310000	6.867862e+02	0.200000	7.514638e-01	0.220000	0.170000	0.250000	0.180000	0.250000	8.642002e+00	0.540000	0.280000	1.563043e+00	0.057376	0.002815	0.000304	0.225545	0.038985	0.371447	0.290000	4.097704e+00	0.220000	6.867862e+02	0.320000	7.219985e-01	0.190000
3680000	0.300000	4.394821e+00	0.020000	8.388425e+02	0.360000	7.439866e-01	0.160000	0.110000	0.270000	0.170000	0.250000	9.176393e+00	0.570000	0.310000	1.400227e+00	0.061328	0.003368	0.000359	0.223092	0.033885	0.357323	0.260000	4.222497e+00	0.420000	6.799525e+02	0.200000	7.514638e-01	0.220000	0.060000	0.230000	0.130000	0.320000	8.642002e+00	0.610000	0.240000	1.516848e+00	0.057348	0.002812	0.000304	0.225242	0.038935	0.371711	0.200000	4.056931e+00	0.040000	6.936885e+02	0.320000	7.219985e-01	0.190000
3685000	0.220000	4.351091e+00	0.300000	8.304959e+02	0.310000	7.514638e-01	0.230000	0.140000	0.260000	0.140000	0.190000	9.176393e+00	0.600000	0.290000	1.386294e+00	0.061245	0.003364	0.000358	0.223219	0.033915	0.357434	0.240000	4.180483e+00	0.420000	6.799525e+02	0.230000	7.439866e-01	0.180000	0.120000	0.320000	0.180000	0.270000	8.642002e+00	0.630000	0.210000	1.516848e+00	0.057273	0.002808	0.000304	0.224978	0.038889	0.371904	0.320000	4.097704e+00	0.490000	6.867862e+02	0.220000	7.148145e-01	0.250000
3690000	0.280000	4.394821e+00	0.300000	8.304959e+02	0.310000	7.514638e-01	0.240000	0.130000	0.260000	0.190000	0.190000	9.176393e+00	0.510000	0.270000	1.428513e+00	0.061163	0.003359	0.000358	0.223533	0.033997	0.357374	0.220000	4.138886e+00	0.390000	6.731869e+02	0.270000	7.514638e-01	0.250000	0.160000	0.330000	0.210000	0.270000	8.642002e+00	0.470000	0.220000	1.501755e+00	0.057243	0.002804	0.000303	0.224736	0.038845	0.372027	0.300000	4.138886e+00	0.400000	6.799525e+02	0.260000	7.219985e-01	0.240000
3695000	0.260000	4.438989e+00	0.140000	8.388425e+02	0.340000	7.590161e-01	0.210000	0.150000	0.220000	0.150000	0.240000	9.176393e+00	0.520000	0.210000	1.414299e+00	0.061083	0.003354	0.000357	0.223555	0.033989	0.357357	0.330000	4.180483e+00	0.180000	6.799525e+02	0.270000	7.514638e-01	0.200000	0.280000	0.230000	0.180000	0.270000	8.642002e+00	0.570000	0.240000	1.457371e+00	0.057197	0.002800	0.000303	0.224445	0.038792	0.372100	0.230000	4.097704e+00	0.400000	6.799525e+02	0.260000	7.219985e-01	0.150000
3700000	0.250000	4.394821e+00	0.300000	8.304959e+02	0.280000	7.666444e-01	0.250000	0.090000	0.340000	0.160000	0.300000	9.176393e+00	0.500000	0.270000	1.457371e+00	0.061006	0.003350	0.000357	0.223319	0.033954	0.357556	0.270000	4.222497e+00	0.180000	6.799525e+02	0.220000	7.439866e-01	0.180000	0.110000	0.120000	0.140000	0.310000	8.642002e+00	0.510000	0.270000	1.472018e+00	0.057123	0.002796	0.000302	0.224231	0.038740	0.372117	0.280000	4.138886e+00	0.200000	6.867862e+02	0.250000	7.148145e-01	0.180000
3705000	0.180000	4.351091e+00	0.300000	8.304959e+02	0.210000	7.590161e-01	0.240000	0.090000	0.290000	0.140000	0.240000	9.176393e+00	0.590000	0.230000	1.428513e+00	0.060921	0.003345	0.000357	0.223368	0.033970	0.357594	0.310000	4.264934e+00	0.670000	6.731869e+02	0.240000	7.365838e-01	0.250000	0.190000	0.290000	0.180000	0.340000	8.642002e+00	0.610000	0.220000	1.486812e+00	0.057071	0.002792	0.000302	0.223961	0.038688	0.372179	0.260000	4.180483e+00	0.470000	6.799525e+02	0.310000	7.219985e-01	0.150000
3710000	0.180000	4.351091e+00	0.240000	8.388425e+02	0.210000	7.590161e-01	0.230000	0.200000	0.370000	0.170000	0.160000	9.176393e+00	0.550000	0.290000	1.414299e+00	0.060840	0.003341	0.000356	0.223207	0.033925	0.357506	0.330000	4.307797e+00	0.440000	6.664886e+02	0.240000	7.365838e-01	0.230000	0.170000	0.290000	0.170000	0.260000	8.642002e+00	0.540000	0.210000	1.472018e+00	0.056995	0.002789	0.000302	0.223722	0.038650	0.371995	0.250000	4.138886e+00	0.470000	6.799525e+02	0.260000	7.292547e-01	0.230000
3715000	0.160000	4.307797e+00	0.400000	8.304959e+02	0.200000	7.514638e-01	0.130000	0.160000	0.250000	0.180000	0.260000	9.176393e+00	0.560000	0.220000	1.372501e+00	0.060759	0.003336	0.000356	0.223468	0.033885	0.357244	0.310000	4.351091e+00	0.730000	6.598569e+02	0.320000	7.439866e-01	0.140000	0.170000	0.270000	0.150000	0.280000	8.642002e+00	0.560000	0.320000	1.457371e+00	0.056916	0.002785	0.000301	0.223764	0.038650	0.371918	0.280000	4.180483e+00	0.630000	6.731869e+02	0.260000	7.292547e-01	0.220000
3720000	0.090000	4.264934e+00	0.400000	8.304959e+02	0.220000	7.439866e-01	0.220000	0.190000	0.240000	0.120000	0.230000	9.176393e+00	0.550000	0.300000	1.358844e+00	0.060677	0.003332	0.000355	0.223637	0.033950	0.357359	0.270000	4.394821e+00	0.730000	6.598569e+02	0.240000	7.365838e-01	0.190000	0.160000	0.250000	0.150000	0.290000	8.642002e+00	0.500000	0.270000	1.486812e+00	0.056870	0.002781	0.000301	0.223502	0.038598	0.372063	0.280000	4.222497e+00	0.390000	6.664886e+02	0.250000	7.219985e-01	0.260000
3725000	0.240000	4.222497e+00	0.100000	8.388425e+02	0.210000	7.365838e-01	0.250000	0.170000	0.310000	0.210000	0.170000	9.176393e+00	0.590000	0.150000	1.372501e+00	0.060596	0.003327	0.000355	0.223927	0.033956	0.357214	0.230000	4.351091e+00	0.090000	6.664886e+02	0.320000	7.439866e-01	0.210000	0.120000	0.240000	0.150000	0.270000	8.642002e+00	0.480000	0.310000	1.501755e+00	0.057151	0.002778	0.000300	0.223229	0.038545	0.371659	0.280000	4.222497e+00	0.390000	6.664886e+02	0.250000	7.219985e-01	0.290000
3730000	0.240000	4.180483e+00	0.000000	8.472730e+02	0.210000	7.365838e-01	0.290000	0.140000	0.240000	0.070000	0.200000	9.176393e+00	0.560000	0.300000	1.386294e+00	0.060514	0.003323	0.000354	0.224284	0.033962	0.357054	0.360000	4.394821e+00	0.420000	6.598569e+02	0.320000	7.439866e-01	0.250000	0.120000	0.240000	0.220000	0.300000	8.642002e+00	0.520000	0.260000	1.547490e+00	0.057829	0.002774	0.000300	0.222929	0.038496	0.371676	0.240000	4.138886e+00	0.000000	6.731869e+02	0.180000	7.148145e-01	0.230000
3735000	0.230000	4.138886e+00	0.000000	8.472730e+02	0.310000	7.439866e-01	0.200000	0.170000	0.270000	0.190000	0.170000	9.176393e+00	0.620000	0.200000	1.372501e+00	0.060433	0.003318	0.000354	0.224694	0.034175	0.357300	0.210000	4.351091e+00	0.420000	6.598569e+02	0.260000	7.514638e-01	0.240000	0.160000	0.290000	0.120000	0.250000	8.642002e+00	0.520000	0.200000	1.532092e+00	0.057901	0.002770	0.000300	0.222619	0.038445	0.371709	0.280000	4.180483e+00	0.060000	6.799525e+02	0.220000	7.077019e-01	0.170000
3740000	0.210000	4.097704e+00	0.120000	8.557883e+02	0.270000	7.514638e-01	0.230000	0.110000	0.350000	0.160000	0.300000	9.176393e+00	0.470000	0.210000	1.372501e+00	0.060351	0.003314	0.000353	0.225054	0.034238	0.357313	0.160000	4.307797e+00	0.600000	6.532912e+02	0.210000	7.439866e-01	0.250000	0.220000	0.360000	0.180000	0.280000	8.642002e+00	0.580000	0.240000	1.501755e+00	0.057820	0.002767	0.000299	0.222341	0.038394	0.371334	0.270000	4.222497e+00	0.000000	6.867862e+02	0.330000	7.148145e-01	0.180000
3745000	0.280000	4.138886e+00	0.340000	8.472730e+02	0.270000	7.514638e-01	0.120000	0.250000	0.290000	0.140000	0.240000	9.176393e+00	0.480000	0.240000	1.358844e+00	0.060270	0.003309	0.000353	0.225172	0.034348	0.357520	0.100000	4.264934e+00	0.340000	6.467909e+02	0.210000	7.439866e-01	0.280000	0.040000	0.260000	0.120000	0.240000	8.642002e+00	0.590000	0.280000	1.486812e+00	0.057767	0.002763	0.000299	0.222075	0.038343	0.370968	0.270000	4.222497e+00	0.000000	6.867862e+02	0.330000	7.148145e-01	0.160000
3750000	0.280000	4.180483e+00	0.020000	8.557883e+02	0.290000	7.590161e-01	0.180000	0.160000	0.250000	0.170000	0.330000	9.176393e+00	0.570000	0.260000	1.400227e+00	0.060214	0.003306	0.000352	0.225389	0.034377	0.357459	0.270000	4.307797e+00	0.340000	6.467909e+02	0.250000	7.365838e-01	0.280000	0.090000	0.330000	0.210000	0.290000	8.642002e+00	0.530000	0.260000	1.532092e+00	0.057970	0.002759	0.000298	0.221790	0.038294	0.370844	0.300000	4.264934e+00	0.000000	6.936885e+02	0.320000	7.219985e-01	0.150000
3755000	0.280000	4.180483e+00	0.020000	8.557883e+02	0.230000	7.514638e-01	0.220000	0.100000	0.230000	0.120000	0.260000	9.176393e+00	0.300000	0.210000	1.414299e+00	0.060139	0.003301	0.000352	0.225375	0.034350	0.357416	0.310000	4.351091e+00	0.180000	6.532912e+02	0.290000	7.439866e-01	0.190000	0.190000	0.280000	0.100000	0.250000	8.642002e+00	0.640000	0.180000	1.486812e+00	0.057960	0.002755	0.000298	0.221801	0.038287	0.370868	0.330000	4.307797e+00	0.070000	7.006602e+02	0.200000	7.148145e-01	0.250000
3760000	0.210000	4.138886e+00	0.360000	8.472730e+02	0.230000	7.514638e-01	0.230000	0.170000	0.230000	0.150000	0.310000	9.176393e+00	0.520000	0.170000	1.400227e+00	0.060064	0.003297	0.000351	0.225466	0.034318	0.357116	0.210000	4.307797e+00	0.000000	6.598569e+02	0.290000	7.439866e-01	0.240000	0.140000	0.170000	0.210000	0.280000	8.642002e+00	0.470000	0.310000	1.532092e+00	0.058123	0.002753	0.000298	0.221705	0.038248	0.370761	0.290000	4.351091e+00	0.200000	7.077019e+02	0.200000	7.148145e-01	0.210000
3765000	0.250000	4.097704e+00	0.620000	8.388425e+02	0.240000	7.439866e-01	0.140000	0.130000	0.260000	0.130000	0.240000	9.176393e+00	0.520000	0.260000	1.442870e+00	0.059987	0.003293	0.000351	0.225384	0.034275	0.357052	0.270000	4.351091e+00	0.280000	6.532912e+02	0.320000	7.514638e-01	0.160000	0.170000	0.240000	0.140000	0.210000	8.642002e+00	0.560000	0.260000	1.578751e+00	0.058045	0.002749	0.000297	0.221930	0.038199	0.370416	0.270000	4.394821e+00	0.200000	7.077019e+02	0.230000	7.077019e-01	0.280000
3770000	0.320000	4.138886e+00	0.620000	8.388425e+02	0.240000	7.365838e-01	0.290000	0.100000	0.270000	0.170000	0.170000	9.176393e+00	0.500000	0.270000	1.472018e+00	0.059906	0.003288	0.000350	0.225881	0.034247	0.356720	0.340000	4.394821e+00	0.280000	6.532912e+02	0.290000	7.590161e-01	0.190000	0.120000	0.260000	0.150000	0.230000	8.642002e+00	0.550000	0.290000	1.578751e+00	0.057988	0.002745	0.000297	0.221657	0.038148	0.370455	0.250000	4.351091e+00	0.270000	7.006602e+02	0.220000	7.006602e-01	0.170000
3775000	0.340000	4.180483e+00	0.000000	8.472730e+02	0.260000	7.439866e-01	0.230000	0.140000	0.330000	0.210000	0.200000	9.176393e+00	0.560000	0.310000	1.516848e+00	0.059829	0.003284	0.000350	0.226005	0.034225	0.356597	0.300000	4.438989e+00	0.500000	6.467909e+02	0.290000	7.590161e-01	0.190000	0.170000	0.320000	0.210000	0.260000	8.642002e+00	0.540000	0.230000	1.563043e+00	0.057914	0.002742	0.000296	0.221471	0.038125	0.370864	0.290000	4.394821e+00	0.210000	7.077019e+02	0.230000	6.936885e-01	0.210000
3780000	0.260000	4.222497e+00	0.080000	8.557883e+02	0.260000	7.439866e-01	0.140000	0.120000	0.230000	0.110000	0.210000	9.176393e+00	0.480000	0.190000	1.472018e+00	0.059755	0.003279	0.000350	0.226246	0.034370	0.356843	0.180000	4.394821e+00	0.250000	6.532912e+02	0.280000	7.666444e-01	0.310000	0.220000	0.330000	0.190000	0.180000	8.642002e+00	0.570000	0.260000	1.547490e+00	0.057839	0.002738	0.000296	0.221782	0.038079	0.370514	0.260000	4.438989e+00	0.210000	7.077019e+02	0.310000	7.006602e-01	0.140000
3785000	0.210000	4.180483e+00	0.080000	8.557883e+02	0.220000	7.365838e-01	0.170000	0.140000	0.290000	0.190000	0.260000	9.176393e+00	0.500000	0.350000	1.457371e+00	0.059702	0.003276	0.000349	0.226510	0.034467	0.356870	0.180000	4.394821e+00	0.550000	6.467909e+02	0.220000	7.590161e-01	0.230000	0.170000	0.380000	0.180000	0.260000	8.642002e+00	0.470000	0.300000	1.594618e+00	0.057760	0.002734	0.000296	0.221947	0.038130	0.370598	0.240000	4.394821e+00	0.100000	7.148145e+02	0.310000	7.006602e-01	0.120000
3790000	0.270000	4.222497e+00	0.180000	8.643891e+02	0.250000	7.292547e-01	0.270000	0.100000	0.270000	0.160000	0.190000	9.176393e+00	0.550000	0.260000	1.472018e+00	0.059864	0.003284	0.000349	0.226426	0.034436	0.356883	0.230000	4.307797e+00	0.550000	6.467909e+02	0.220000	7.590161e-01	0.220000	0.140000	0.290000	0.120000	0.380000	8.642002e+00	0.530000	0.180000	1.563043e+00	0.057691	0.002731	0.000295	0.221935	0.038084	0.370376	0.260000	4.438989e+00	0.630000	7.077019e+02	0.300000	7.077019e-01	0.240000
3795000	0.210000	4.180483e+00	0.000000	8.730763e+02	0.220000	7.219985e-01	0.160000	0.100000	0.220000	0.160000	0.280000	9.176393e+00	0.530000	0.200000	1.486812e+00	0.059797	0.003279	0.000349	0.226590	0.034469	0.356843	0.270000	4.351091e+00	0.380000	6.403552e+02	0.220000	7.514638e-01	0.190000	0.180000	0.240000	0.170000	0.220000	8.642002e+00	0.590000	0.250000	1.547490e+00	0.057612	0.002728	0.000295	0.222158	0.038037	0.370031	0.260000	4.483602e+00	0.630000	7.077019e+02	0.320000	7.148145e-01	0.210000
3800000	0.260000	4.222497e+00	0.010000	8.818509e+02	0.270000	7.292547e-01	0.260000	0.120000	0.230000	0.180000	0.210000	9.176393e+00	0.560000	0.300000	1.501755e+00	0.059724	0.003275	0.000348	0.226872	0.034431	0.356588	0.280000	4.394821e+00	0.340000	6.339835e+02	0.240000	7.439866e-01	0.160000	0.040000	0.300000	0.210000	0.250000	8.642002e+00	0.560000	0.290000	1.563043e+00	0.057567	0.002727	0.000294	0.222267	0.037990	0.369587	0.280000	4.528663e+00	0.320000	7.006602e+02	0.300000	7.219985e-01	0.210000
3805000	0.290000	4.264934e+00	0.000000	8.907137e+02	0.270000	7.292547e-01	0.220000	0.130000	0.310000	0.180000	0.230000	9.176393e+00	0.510000	0.330000	1.516848e+00	0.059647	0.003271	0.000348	0.226936	0.034403	0.356426	0.240000	4.351091e+00	0.430000	6.276753e+02	0.280000	7.514638e-01	0.170000	0.170000	0.220000	0.110000	0.250000	8.642002e+00	0.580000	0.150000	1.547490e+00	0.057491	0.002723	0.000294	0.222346	0.038014	0.369592	0.290000	4.574177e+00	0.520000	6.936885e+02	0.300000	7.219985e-01	0.200000
3810000	0.180000	4.222497e+00	0.000000	8.907137e+02	0.300000	7.365838e-01	0.140000	0.130000	0.230000	0.210000	0.190000	9.176393e+00	0.480000	0.230000	1.532092e+00	0.059573	0.003266	0.000348	0.227130	0.034486	0.356506	0.300000	4.394821e+00	0.430000	6.276753e+02	0.280000	7.514638e-01	0.140000	0.120000	0.330000	0.140000	0.240000	8.642002e+00	0.520000	0.310000	1.563043e+00	0.057412	0.002720	0.000294	0.222269	0.037968	0.369345	0.240000	4.528663e+00	0.130000	7.006602e+02	0.250000	7.148145e-01	0.190000
3815000	0.280000	4.264934e+00	0.000000	8.996655e+02	0.280000	7.439866e-01	0.220000	0.170000	0.270000	0.130000	0.270000	9.176393e+00	0.550000	0.280000	1.563043e+00	0.059495	0.003262	0.000347	0.227362	0.034600	0.356723	0.300000	4.394821e+00	0.320000	6.214298e+02	0.250000	7.439866e-01	0.180000	0.170000	0.220000	0.160000	0.360000	8.642002e+00	0.580000	0.200000	1.532092e+00	0.057341	0.002716	0.000293	0.222031	0.037919	0.369160	0.320000	4.574177e+00	0.130000	7.006602e+02	0.260000	7.219985e-01	0.160000
3820000	0.370000	4.307797e+00	0.050000	9.087073e+02	0.280000	7.439866e-01	0.110000	0.070000	0.180000	0.140000	0.240000	9.176393e+00	0.600000	0.260000	1.578751e+00	0.059430	0.003258	0.000347	0.227072	0.034563	0.357050	0.250000	4.351091e+00	0.460000	6.152465e+02	0.240000	7.365838e-01	0.290000	0.190000	0.220000	0.140000	0.170000	8.642002e+00	0.540000	0.250000	1.516848e+00	0.057365	0.002713	0.000293	0.221850	0.037898	0.369451	0.220000	4.528663e+00	0.200000	7.077019e+02	0.260000	7.219985e-01	0.170000
3825000	0.290000	4.351091e+00	0.050000	9.087073e+02	0.220000	7.365838e-01	0.220000	0.130000	0.260000	0.190000	0.250000	9.176393e+00	0.540000	0.280000	1.626832e+00	0.059409	0.003254	0.000346	0.226789	0.034516	0.357279	0.280000	4.394821e+00	0.460000	6.152465e+02	0.330000	7.439866e-01	0.180000	0.170000	0.270000	0.150000	0.290000	8.642002e+00	0.590000	0.290000	1.532092e+00	0.057288	0.002709	0.000293	0.221814	0.037892	0.369596	0.260000	4.574177e+00	0.490000	7.006602e+02	0.300000	7.292547e-01	0.220000
3830000	0.210000	4.307797e+00	0.720000	8.996655e+02	0.300000	7.439866e-01	0.230000	0.160000	0.250000	0.190000	0.200000	9.176393e+00	0.510000	0.230000	1.610644e+00	0.060111	0.003250	0.000346	0.226503	0.034471	0.357319	0.260000	4.438989e+00	0.340000	6.091247e+02	0.330000	7.439866e-01	0.240000	0.140000	0.170000	0.190000	0.160000	8.642002e+00	0.590000	0.230000	1.516848e+00	0.057216	0.002706	0.000292	0.222004	0.038012	0.369798	0.320000	4.620148e+00	0.070000	7.077019e+02	0.200000	7.219985e-01	0.230000
3835000	0.330000	4.351091e+00	0.200000	9.087073e+02	0.280000	7.514638e-01	0.270000	0.100000	0.240000	0.190000	0.220000	9.176393e+00	0.510000	0.250000	1.626832e+00	0.060603	0.003245	0.000345	0.226223	0.034426	0.357082	0.290000	4.483602e+00	0.000000	6.152465e+02	0.310000	7.514638e-01	0.210000	0.250000	0.320000	0.280000	0.330000	8.642002e+00	0.630000	0.270000	1.532092e+00	0.057169	0.002703	0.000292	0.221977	0.038002	0.369588	0.290000	4.666581e+00	0.070000	7.077019e+02	0.200000	7.219985e-01	0.270000
3840000	0.300000	4.394821e+00	0.420000	8.996655e+02	0.280000	7.514638e-01	0.130000	0.090000	0.250000	0.150000	0.270000	9.176393e+00	0.560000	0.270000	1.610644e+00	0.060530	0.003241	0.000345	0.225943	0.034381	0.356752	0.330000	4.528663e+00	0.030000	6.214298e+02	0.290000	7.590161e-01	0.330000	0.160000	0.300000	0.110000	0.280000	8.642002e+00	0.560000	0.250000	1.532092e+00	0.057098	0.002699	0.000291	0.221877	0.037960	0.369404	0.290000	4.713481e+00	0.000000	7.148145e+02	0.280000	7.292547e-01	0.240000
3845000	0.220000	4.351091e+00	0.420000	8.996655e+02	0.210000	7.439866e-01	0.260000	0.130000	0.290000	0.160000	0.200000	9.176393e+00	0.510000	0.210000	1.610644e+00	0.060476	0.003237	0.000344	0.225746	0.034336	0.356558	0.310000	4.574177e+00	0.030000	6.214298e+02	0.240000	7.514638e-01	0.280000	0.130000	0.230000	0.140000	0.260000	8.642002e+00	0.500000	0.280000	1.547490e+00	0.057025	0.002696	0.000291	0.222039	0.037963	0.369283	0.140000	4.666581e+00	0.000000	7.219985e+02	0.220000	7.219985e-01	0.160000
3850000	0.260000	4.394821e+00	0.700000	8.907137e+02	0.370000	7.514638e-01	0.160000	0.090000	0.300000	0.150000	0.270000	9.176393e+00	0.540000	0.250000	1.594618e+00	0.060399	0.003233	0.000344	0.225829	0.034313	0.356385	0.190000	4.528663e+00	0.720000	6.152465e+02	0.240000	7.514638e-01	0.170000	0.140000	0.250000	0.170000	0.300000	8.642002e+00	0.530000	0.210000	1.547490e+00	0.056953	0.002692	0.000291	0.222124	0.037953	0.369137	0.270000	4.713481e+00	0.000000	7.219985e+02	0.240000	7.148145e-01	0.250000
3855000	0.260000	4.394821e+00	0.400000	8.818509e+02	0.370000	7.514638e-01	0.250000	0.200000	0.360000	0.190000	0.270000	9.176393e+00	0.690000	0.260000	1.578751e+00	0.060325	0.003229	0.000343	0.225983	0.034350	0.356266	0.280000	4.574177e+00	0.220000	6.214298e+02	0.250000	7.439866e-01	0.160000	0.150000	0.180000	0.170000	0.220000	8.642002e+00	0.540000	0.200000	1.532092e+00	0.056877	0.002689	0.000290	0.222072	0.037927	0.369330	0.150000	4.666581e+00	0.480000	7.148145e+02	0.240000	7.148145e-01	0.210000
3860000	0.320000	4.394821e+00	0.400000	8.818509e+02	0.240000	7.439866e-01	0.280000	0.160000	0.380000	0.220000	0.210000	9.176393e+00	0.540000	0.250000	1.532092e+00	0.060248	0.003224	0.000343	0.225874	0.034309	0.356198	0.280000	4.574177e+00	0.220000	6.214298e+02	0.240000	7.365838e-01	0.210000	0.200000	0.380000	0.120000	0.250000	8.642002e+00	0.490000	0.180000	1.486812e+00	0.056803	0.002685	0.000290	0.222128	0.037921	0.369304	0.210000	4.620148e+00	0.120000	7.219985e+02	0.270000	7.219985e-01	0.270000
3865000	0.320000	4.394821e+00	0.280000	8.730763e+02	0.240000	7.365838e-01	0.250000	0.170000	0.270000	0.150000	0.210000	9.176393e+00	0.570000	0.190000	1.547490e+00	0.060172	0.003220	0.000343	0.225910	0.034271	0.355951	0.240000	4.528663e+00	0.360000	6.152465e+02	0.240000	7.365838e-01	0.270000	0.120000	0.290000	0.180000	0.220000	8.642002e+00	0.520000	0.250000	1.501755e+00	0.056730	0.002682	0.000290	0.221977	0.037898	0.369589	0.280000	4.666581e+00	0.120000	7.219985e+02	0.260000	7.292547e-01	0.190000
3870000	0.210000	4.351091e+00	0.280000	8.730763e+02	0.240000	7.292547e-01	0.160000	0.130000	0.230000	0.150000	0.310000	9.176393e+00	0.620000	0.180000	1.563043e+00	0.060094	0.003216	0.000342	0.225966	0.034263	0.355718	0.250000	4.483602e+00	0.440000	6.091247e+02	0.290000	7.439866e-01	0.190000	0.100000	0.330000	0.190000	0.240000	8.642002e+00	0.550000	0.380000	1.516848e+00	0.056655	0.002678	0.000289	0.221798	0.037864	0.369861	0.280000	4.713481e+00	0.000000	7.292547e+02	0.260000	7.292547e-01	0.200000
3875000	0.310000	4.394821e+00	0.510000	8.643891e+02	0.240000	7.292547e-01	0.210000	0.150000	0.320000	0.180000	0.190000	9.176393e+00	0.550000	0.240000	1.532092e+00	0.060026	0.003212	0.000342	0.225778	0.034249	0.356048	0.280000	4.528663e+00	0.440000	6.091247e+02	0.260000	7.514638e-01	0.250000	0.130000	0.350000	0.190000	0.130000	8.642002e+00	0.550000	0.240000	1.501755e+00	0.056588	0.002675	0.000289	0.221769	0.037817	0.369618	0.300000	4.760852e+00	0.000000	7.365838e+02	0.200000	7.219985e-01	0.200000
3880000	0.210000	4.351091e+00	0.200000	8.730763e+02	0.320000	7.365838e-01	0.140000	0.140000	0.320000	0.150000	0.220000	9.176393e+00	0.530000	0.230000	1.547490e+00	0.060145	0.003208	0.000341	0.225487	0.034208	0.356097	0.190000	4.483602e+00	0.260000	6.030638e+02	0.260000	7.514638e-01	0.150000	0.200000	0.320000	0.110000	0.230000	8.642002e+00	0.530000	0.230000	1.486812e+00	0.056524	0.002671	0.000288	0.221672	0.037770	0.369562	0.260000	4.808700e+00	0.190000	7.439866e+02	0.260000	7.292547e-01	0.150000
3885000	0.220000	4.307797e+00	0.200000	8.730763e+02	0.320000	7.365838e-01	0.220000	0.120000	0.200000	0.190000	0.240000	9.176393e+00	0.490000	0.270000	1.532092e+00	0.060202	0.003204	0.000341	0.225211	0.034166	0.356195	0.260000	4.483602e+00	0.460000	5.970632e+02	0.300000	7.590161e-01	0.250000	0.150000	0.240000	0.180000	0.240000	8.642002e+00	0.490000	0.220000	1.457371e+00	0.056511	0.002669	0.000288	0.221521	0.037723	0.369294	0.140000	4.760852e+00	0.190000	7.439866e+02	0.260000	7.292547e-01	0.160000
3890000	0.280000	4.351091e+00	0.000000	8.818509e+02	0.230000	7.292547e-01	0.260000	0.230000	0.300000	0.190000	0.210000	9.176393e+00	0.560000	0.300000	1.516848e+00	0.060186	0.003200	0.000340	0.225162	0.034125	0.355833	0.260000	4.483602e+00	0.460000	5.970632e+02	0.270000	7.666444e-01	0.270000	0.080000	0.250000	0.120000	0.270000	8.642002e+00	0.500000	0.310000	1.501755e+00	0.056463	0.002665	0.000288	0.221471	0.037684	0.369145	0.280000	4.808700e+00	0.180000	7.514638e+02	0.240000	7.219985e-01	0.180000
3895000	0.270000	4.394821e+00	0.290000	8.730763e+02	0.260000	7.365838e-01	0.280000	0.150000	0.330000	0.200000	0.220000	9.176393e+00	0.540000	0.280000	1.516848e+00	0.060115	0.003195	0.000340	0.225189	0.034095	0.355778	0.290000	4.528663e+00	0.030000	6.030638e+02	0.270000	7.666444e-01	0.230000	0.120000	0.350000	0.140000	0.270000	8.642002e+00	0.620000	0.230000	1.486812e+00	0.056394	0.002662	0.000287	0.221407	0.037710	0.369346	0.300000	4.857028e+00	0.620000	7.439866e+02	0.380000	7.292547e-01	0.120000
3900000	0.310000	4.438989e+00	0.020000	8.818509e+02	0.260000	7.439866e-01	0.130000	0.110000	0.320000	0.160000	0.230000	9.176393e+00	0.530000	0.120000	1.532092e+00	0.060040	0.003191	0.000339	0.225076	0.034070	0.355909	0.260000	4.574177e+00	0.030000	6.030638e+02	0.260000	7.743493e-01	0.140000	0.070000	0.150000	0.090000	0.270000	8.642002e+00	0.480000	0.270000	1.532092e+00	0.056322	0.002659	0.000287	0.221531	0.037710	0.369317	0.300000	4.857028e+00	0.150000	7.514638e+02	0.250000	7.219985e-01	0.280000
3905000	0.180000	4.394821e+00	0.020000	8.818509e+02	0.260000	7.439866e-01	0.200000	0.110000	0.280000	0.150000	0.250000	9.176393e+00	0.500000	0.240000	1.516848e+00	0.060091	0.003187	0.000339	0.225034	0.034034	0.355654	0.150000	4.528663e+00	0.240000	6.091247e+02	0.130000	7.666444e-01	0.190000	0.140000	0.240000	0.150000	0.260000	8.642002e+00	0.470000	0.210000	1.516848e+00	0.056250	0.002655	0.000287	0.221565	0.037701	0.369478	0.260000	4.905842e+00	0.150000	7.514638e+02	0.250000	7.219985e-01	0.220000
3910000	0.260000	4.438989e+00	0.070000	8.907137e+02	0.250000	7.365838e-01	0.220000	0.200000	0.240000	0.110000	0.260000	9.176393e+00	0.540000	0.200000	1.501755e+00	0.060060	0.003183	0.000339	0.224837	0.033991	0.355488	0.180000	4.483602e+00	0.440000	6.030638e+02	0.270000	7.743493e-01	0.190000	0.200000	0.250000	0.140000	0.240000	8.642002e+00	0.490000	0.340000	1.501755e+00	0.056278	0.002654	0.000286	0.221706	0.037679	0.369396	0.220000	4.857028e+00	0.200000	7.590161e+02	0.260000	7.292547e-01	0.240000
3915000	0.220000	4.394821e+00	0.000000	8.996655e+02	0.260000	7.439866e-01	0.060000	0.160000	0.250000	0.220000	0.250000	9.176393e+00	0.590000	0.230000	1.516848e+00	0.060108	0.003186	0.000338	0.224800	0.033952	0.355234	0.300000	4.528663e+00	0.440000	6.030638e+02	0.270000	7.743493e-01	0.220000	0.200000	0.210000	0.160000	0.270000	8.642002e+00	0.510000	0.240000	1.486812e+00	0.056654	0.002654	0.000286	0.221464	0.037633	0.369448	0.210000	4.808700e+00	0.130000	7.666444e+02	0.330000	7.365838e-01	0.200000
3920000	0.250000	4.351091e+00	0.000000	9.087073e+02	0.260000	7.439866e-01	0.190000	0.120000	0.160000	0.150000	0.250000	9.176393e+00	0.520000	0.260000	1.547490e+00	0.060382	0.003196	0.000340	0.224778	0.033981	0.355448	0.310000	4.574177e+00	0.020000	6.091247e+02	0.230000	7.666444e-01	0.140000	0.180000	0.300000	0.120000	0.300000	8.642002e+00	0.510000	0.250000	1.442870e+00	0.056621	0.002650	0.000285	0.221496	0.037588	0.369136	0.230000	4.760852e+00	0.230000	7.743493e+02	0.330000	7.365838e-01	0.220000
3925000	0.270000	4.394821e+00	0.000000	9.087073e+02	0.310000	7.514638e-01	0.170000	0.140000	0.250000	0.230000	0.160000	9.176393e+00	0.510000	0.290000	1.563043e+00	0.060679	0.003192	0.000340	0.224583	0.033947	0.355562	0.270000	4.620148e+00	0.460000	6.030638e+02	0.290000	7.743493e-01	0.130000	0.090000	0.190000	0.180000	0.280000	8.642002e+00	0.580000	0.230000	1.428513e+00	0.056558	0.002647	0.000285	0.221287	0.037541	0.369134	0.300000	4.808700e+00	0.230000	7.743493e+02	0.170000	7.292547e-01	0.080000
3930000	0.270000	4.394821e+00	0.000000	9.178399e+02	0.210000	7.439866e-01	0.230000	0.150000	0.300000	0.160000	0.200000	9.176393e+00	0.610000	0.250000	1.547490e+00	0.061049	0.003194	0.000339	0.224392	0.033910	0.355472	0.220000	4.574177e+00	0.460000	6.030638e+02	0.250000	7.666444e-01	0.190000	0.140000	0.270000	0.170000	0.190000	8.642002e+00	0.450000	0.210000	1.414299e+00	0.056504	0.002646	0.000285	0.221374	0.037496	0.368934	0.260000	4.857028e+00	0.240000	7.821316e+02	0.250000	7.219985e-01	0.290000
3935000	0.340000	4.438989e+00	0.000000	9.178399e+02	0.270000	7.514638e-01	0.230000	0.100000	0.270000	0.120000	0.260000	9.176393e+00	0.560000	0.230000	1.532092e+00	0.060998	0.003189	0.000339	0.224245	0.033872	0.355502	0.270000	4.620148e+00	0.270000	5.970632e+02	0.250000	7.666444e-01	0.210000	0.170000	0.280000	0.130000	0.190000	8.642002e+00	0.540000	0.260000	1.457371e+00	0.056537	0.002643	0.000284	0.221169	0.037452	0.368793	0.310000	4.905842e+00	0.000000	7.899921e+02	0.150000	7.148145e-01	0.170000
[truncated: 5,213 more rows]
[truncated: 36 more columns]
