# Supplementary material for: Revisiting a long‐overlooked skull: Implications for the distribution of Dinodontosaurus brevirostris (Kannemeyeriiformes) in the Brazilian Triassic
Source: Anat Rec (Hoboken). 2025 Sep 29;309(7):1749–65. doi: 10.1002/ar.70056 (PMC13251750; doi:10.1002/ar.70056)
Supplement: Supplementary file 2 — Data S2. Supporting Information. [file AR-309-1749-s002.zip › Supplementary Material/phylogenetic analyses/results/Bayesian/BI_all_taxa/stdout.txt]

running: /mnt/home/cipres/opt/popeye/mrbayes/3.2.7a/mb < paramfile.txt
running: /mnt/home/cipres/opt/popeye/mrbayes/3.2.7a/mb < paramfile.txt
running: /mnt/home/cipres/opt/popeye/mrbayes/3.2.7a/mb < paramfile.txt
running: /mnt/home/cipres/opt/popeye/mrbayes/3.2.7a/mb < paramfile.txt
running: /mnt/home/cipres/opt/popeye/mrbayes/3.2.7a/mb < paramfile.txt
running: /mnt/home/cipres/opt/popeye/mrbayes/3.2.7a/mb < paramfile.txt
running: /mnt/home/cipres/opt/popeye/mrbayes/3.2.7a/mb < paramfile.txt
running: /mnt/home/cipres/opt/popeye/mrbayes/3.2.7a/mb < paramfile.txt


                            MrBayes 3.2.7a x86_64

                      (Bayesian Analysis of Phylogeny)

                             (Parallel version)
                         (8 processors available)

              Distributed under the GNU General Public License


               Type "help" or "help <command>" for information
                     on the commands that are available.

                   Type "about" for authorship and general
                       information about the program.


MrBayes > 
   Setting autoclose to yes

MrBayes > 
   Setting nowarnings to yes

MrBayes > 
   Setting usebeagle to yes
   Setting beagleprecision to double
   Setting beaglesse to Yes
   Setting beaglescaling to Dynamic
   Setting beaglethreads to No

MrBayes > 
   Executing file "infile.nex"
   UNIX line termination
   Longest line length = 229
   Parsing file
   Expecting NEXUS formatted file
   Reading data block
      Allocated taxon set
      Allocated matrix
      Defining new matrix with 121 taxa and 176 characters
      Data is Standard
      Gaps coded as -
      Missing data coded as ?
      WARNING: MrBayes does not support 'symbols' specification; default symbols assumed
      Taxon   1 -> Biarmosuchus_tener
      Taxon   2 -> Hipposaurus_boonstrai
      Taxon   3 -> Archaeosyodon_praeventor
      Taxon   4 -> Titanophoneus_potens
      Taxon   5 -> Gorgonops_torvus
      Taxon   6 -> Lycosuchus_vanderrieti
      Taxon   7 -> Glanosuchus_macrops
      Taxon   8 -> Biseridens_qilianicus
      Taxon   9 -> Anomocephalus_africanus
      Taxon  10 -> Tiarajudens_eccentricus
      Taxon  11 -> Otsheria_netzvetajevi
      Taxon  12 -> Ulemica
      Taxon  13 -> Suminia_getmanovi
      Taxon  14 -> Patranomodon_nyaphulii
      Taxon  15 -> Galeops_whaitsi
      Taxon  16 -> Galepus_jouberti
      Taxon  17 -> Galechirus_scholtzi
      Taxon  18 -> Eodicynodon_oelofseni
      Taxon  19 -> Eodicynodon_oosthuizeni
      Taxon  20 -> Colobodectes_cluveri
      Taxon  21 -> Lanthanostegus_mohoii
      Taxon  22 -> Eosimops_newtoni
      Taxon  23 -> Diictodon_feliceps
      Taxon  24 -> Robertia_broomiana
      Taxon  25 -> Prosictodon_dubei
      Taxon  26 -> Abajudon_kaayai
      Taxon  27 -> Niassodon_mfumukasi
      Taxon  28 -> Brachyprosopus_broomi
      Taxon  29 -> Endothiodon_tolani
      Taxon  30 -> Endothiodon_bathystoma
      Taxon  31 -> Pristerodon_mackayi
      Taxon  32 -> Emydops
      Taxon  33 -> Compsodon_helmoedi
      Taxon  34 -> Digalodon_rubidgei
      Taxon  35 -> Thliptosaurus_imperforatus
      Taxon  36 -> Rastodon_procurvidens
      Taxon  37 -> Dicynodontoides
      Taxon  38 -> Kombuisia_frerensis
      Taxon  39 -> Myosaurus_gracilis
      Taxon  40 -> Kembawacela_kitchingi
      Taxon  41 -> Cistecephalus_microrhinus
      Taxon  42 -> Sauroscaptor_tharavati
      Taxon  43 -> Cistecephaloides_boonstrai
      Taxon  44 -> Kawingasaurus_fossilis
      Taxon  45 -> Daqingshanodon_limbus
      Taxon  46 -> Keyseria_benjamini
      Taxon  47 -> Rhachiocephalus_magnus
      Taxon  48 -> Kitchinganomodon_crassus
      Taxon  49 -> Oudenodon_bainii
      Taxon  50 -> Tropidostoma_dubium
      Taxon  51 -> Australobarbarus
      Taxon  52 -> Syops_vanhoepeni
      Taxon  53 -> Odontocyclops_whaitsi
      Taxon  54 -> Idelesaurus_tataricus
      Taxon  55 -> Bulbasaurus_phylloxyron
      Taxon  56 -> Aulacephalodon_bainii
      Taxon  57 -> Pelanomodon_moschops
      Taxon  58 -> Geikia_locusticeps
      Taxon  59 -> Geikia_elginensis
      Taxon  60 -> Elph_borealis
      Taxon  61 -> Interpresosaurus_blomi
      Taxon  62 -> Katumbia_parringtoni
      Taxon  63 -> Delectosaurus_arefjevi
      Taxon  64 -> Dicynodon_lacerticeps
      Taxon  65 -> Dicynodon_angielczyki
      Taxon  66 -> Daptocephalus_huenei
      Taxon  67 -> Daptocephalus_leoniceps
      Taxon  68 -> Dinanomodon_gilli
      Taxon  69 -> Peramodon_amalitzkii
      Taxon  70 -> Taoheodon_baizhijuni
      Taxon  71 -> Counillonia_superoculis
      Taxon  72 -> Repelinosaurus_robustus
      Taxon  73 -> Vivaxosaurus_trautscholdi
      Taxon  74 -> Jimusaria_sinkianensis
      Taxon  75 -> Sintocephalus_alticeps
      Taxon  76 -> Basilodon_woodwardi
      Taxon  77 -> Turfanodon_bogdaensis
      Taxon  78 -> Gordonia_traquairi
      Taxon  79 -> Euptychognathus_bathyrhynchus
      Taxon  80 -> Lystrosaurus_hedini
      Taxon  81 -> Lystrosaurus_maccaigi
      Taxon  82 -> Lystrosaurus_curvatus
      Taxon  83 -> Lystrosaurus_declivis
      Taxon  84 -> Lystrosaurus_murrayi
      Taxon  85 -> Shansiodon
      Taxon  86 -> Tetragonias_njalilus
      Taxon  87 -> Vinceria_andina
      Taxon  88 -> Rhinodicynodon_gracile
      Taxon  89 -> Acratophorus_argentinensis
      Taxon  90 -> Kannemeyeria_simocephalus
      Taxon  91 -> Kannemeyeria_aganosteus
      Taxon  92 -> Kannemeyeria_lophorhinus
      Taxon  93 -> Dolichuranus_primaevus
      Taxon  94 -> Sinokannemeyeria
      Taxon  95 -> Parakannemeyeria
      Taxon  96 -> Xiyukannemeyeria_brevirostris
      Taxon  97 -> Rabidosaurus_cristatus
      Taxon  98 -> Rhadiodromus
      Taxon  99 -> Wadiasaurus_indicus
      Taxon 100 -> Shaanbeikannemeyeria
      Taxon 101 -> Rechnisaurus_cristarhynchus
      Taxon 102 -> Uralokannemeyeria_vjuschkovi
      Taxon 103 -> Angonisaurus_cruickshanki
      Taxon 104 -> Ufudocyclops_mukanelai
      Taxon 105 -> Zambiasaurus_submersus
      Taxon 106 -> Placerias_hesternus
      Taxon 107 -> Moghreberia_nmachouensis
      Taxon 108 -> Pentasaurus_goggai
      Taxon 109 -> Argodicynodon_boreni
      Taxon 110 -> Stahleckeria_potens
      Taxon 111 -> Sangusaurus_parringtonii
      Taxon 112 -> Sangusaurus_sp
      Taxon 113 -> Eubrachiosaurus_browni
      Taxon 114 -> Ischigualastia_jenseni
      Taxon 115 -> Jachaleria_candelariensis
      Taxon 116 -> Jachaleria_colorata
      Taxon 117 -> Dinodontosaurus_brevirostris
      Taxon 118 -> Dinodontosaurus_tener
      Taxon 119 -> MCP_1645_PV
      Taxon 120 -> Lisowicia_bojani
      Taxon 121 -> Woznikella
      Successfully read matrix
      Setting default partition (does not divide up characters)
      Setting model defaults
      Seed (for generating default start values) = 1756152888
      Setting output file names to "infile.nex.run<i>.<p|t>"
   Exiting data block
   Reading mrbayes block
      Setting autoclose to yes
      Setting nowarnings to yes
      Setting outgroup to taxon "Biarmosuchus_tener"
      Enabling Coding Informative
      Setting Rates to Gamma
      Successfully set likelihood model parameters
      WARNING: There is one character incompatible with the specified
               coding bias. This character will be excluded.
      Setting Ratepr to Variable [Dirichlet(..,1,..)]
      Successfully set prior model parameters
      WARNING: There is one character incompatible with the specified
               coding bias. This character will be excluded.
      Setting number of generations to 30000000
      Using relative burnin (a fraction of samples discarded).
      Setting burnin fraction to 0.50
      Setting print frequency to 1000
      Setting sample frequency to 1000
      Setting heating parameter to 0.010000
      WARNING: Reallocation of zero size attempted. This is probably a bug. Problems may follow.
      WARNING: Reallocation of zero size attempted. This is probably a bug. Problems may follow.
      Setting number of runs to 4
      Setting number of chains to 4
      Setting number of swaps per swapping cycle to 2
      Setting chain output file names to "infile.nex.run<i>.<p/t>"
      Successfully set chain parameters
      Successfully set proposal parameters
      Successfully set proposal parameters
      Successfully set proposal parameters
      Successfully set proposal parameters
      Running Markov chain
      MCMC stamp = 3577646095
      Seed = 1864572213
      Swapseed = 1756152888
      Model settings:

         Data not partitioned --
            Datatype  = Standard
            Coding    = Informative
            # States  = Variable, up to 10
                        State frequencies are fixed to be equal
            Rates     = Gamma
                        The distribution is approximated using 4 categories.
                        Shape parameter is exponentially
                        distributed with parameter (1.00).

      Active parameters: 

         Parameters
         ---------------------
         Statefreq           1
         Shape               2
         Ratemultiplier      3
         Topology            4
         Brlens              5
         ---------------------

         1 --  Parameter  = Alpha_symdir
               Type       = Symmetric diricihlet/beta distribution alpha_i parameter
               Prior      = Symmetric dirichlet with all parameters equal to infinity

         2 --  Parameter  = Alpha
               Type       = Shape of scaled gamma distribution of site rates
               Prior      = Exponential(1.00)

         3 --  Parameter  = Ratemultiplier
               Type       = Partition-specific rate multiplier
               Prior      = Dirichlet(1.00)

         4 --  Parameter  = Tau
               Type       = Topology
               Prior      = All topologies equally probable a priori
               Subparam.  = V

         5 --  Parameter  = V
               Type       = Branch lengths
               Prior      = Unconstrained:GammaDir(1.0,0.1000,1.0,1.0)


      Number of chains per MPI processor = 2

      The MCMC sampler will use the following moves:
         With prob.  Chain will use move
            1.08 %   Multiplier(Alpha)
            0.81 %   Dirichlet(Ratemultiplier)
            0.81 %   Slider(Ratemultiplier)
           10.81 %   ExtSPR(Tau,V)
           16.22 %   ExtSS(Tau,V)
           16.22 %   ExtTBR(Tau,V)
            5.41 %   NNI(Tau,V)
           16.22 %   ParsSPR(Tau,V)
           21.62 %   Multiplier(V)
            7.57 %   Nodeslider(V)
            3.24 %   TLMultiplier(V)

      Division 1 has 419 unique site patterns
      Initializing conditional likelihoods
      Using standard non-SSE likelihood calculator for division 1 (single-precision)

      Initial log likelihoods and log prior probs for run 1:
         Chain 1 -- -10717.204761 -- 159.391976
         Chain 2 -- -10750.317173 -- 159.391976

      There are 14 more chains on other processor(s)


      Using a relative burnin of 50.0 % for diagnostics

      Chain results (30000000 generations requested):

         0 -- [-10717.205] (-10750.317) [...14 remote chains...] 
      1000 -- (-7268.985) (-7032.856) [...14 remote chains...] -- 24:59:57
      2000 -- (-6048.190) (-5984.078) [...14 remote chains...] -- 29:09:53
      3000 -- (-5248.138) (-5431.446) [...14 remote chains...] -- 30:33:09
      4000 -- (-5060.875) (-5140.638) [...14 remote chains...] -- 31:14:45
      5000 -- (-4827.452) (-4837.905) [...14 remote chains...] -- 31:39:41

      Average standard deviation of split frequencies: 0.188450

      6000 -- (-4730.021) [-4729.878] [...14 remote chains...] -- 30:32:58
      7000 -- (-4649.506) (-4648.019) [...14 remote chains...] -- 30:56:42
      8000 -- [-4583.125] (-4592.109) [...14 remote chains...] -- 31:14:30
      9000 -- (-4542.710) [-4565.500] [...14 remote chains...] -- 31:28:19
      10000 -- [-4509.286] (-4540.850) [...14 remote chains...] -- 31:39:22

      Average standard deviation of split frequencies: 0.115190

      11000 -- (-4491.537) [-4525.815] [...14 remote chains...] -- 31:48:23
      12000 -- [-4488.188] (-4499.936) [...14 remote chains...] -- 31:55:54
      13000 -- (-4469.501) [-4503.509] [...14 remote chains...] -- 32:02:14
      14000 -- [-4480.714] (-4505.875) [...14 remote chains...] -- 32:07:40
      15000 -- (-4488.552) (-4489.116) [...14 remote chains...] -- 32:12:22

      Average standard deviation of split frequencies: 0.100309

      16000 -- (-4489.772) (-4471.348) [...14 remote chains...] -- 32:16:28
      17000 -- (-4491.882) [-4482.026] [...14 remote chains...] -- 32:20:04
      18000 -- (-4500.624) (-4460.518) [...14 remote chains...] -- 32:23:16
      19000 -- (-4483.800) [-4451.974] [...14 remote chains...] -- 32:26:08
      20000 -- [-4472.036] (-4457.993) [...14 remote chains...] -- 32:28:42

      Average standard deviation of split frequencies: 0.134808

      21000 -- (-4474.994) (-4475.310) [...14 remote chains...] -- 32:54:48
      22000 -- (-4473.461) [-4481.283] [...14 remote chains...] -- 32:55:49
      23000 -- (-4478.727) (-4467.696) [...14 remote chains...] -- 32:56:44
      24000 -- (-4462.965) (-4489.294) [...14 remote chains...] -- 32:57:35
      25000 -- (-4459.327) (-4472.499) [...14 remote chains...] -- 33:18:20

      Average standard deviation of split frequencies: 0.119461

      26000 -- (-4459.137) (-4483.358) [...14 remote chains...] -- 33:18:16
      27000 -- (-4471.172) (-4492.398) [...14 remote chains...] -- 33:18:12
      28000 -- (-4466.532) [-4467.926] [...14 remote chains...] -- 33:18:08
      29000 -- [-4467.746] (-4482.064) [...14 remote chains...] -- 33:18:04
      30000 -- (-4461.375) (-4500.059) [...14 remote chains...] -- 33:18:00

      Average standard deviation of split frequencies: 0.104503

      31000 -- (-4461.466) [-4482.142] [...14 remote chains...] -- 33:17:56
      32000 -- [-4446.432] (-4459.280) [...14 remote chains...] -- 33:17:52
      33000 -- [-4447.922] (-4463.325) [...14 remote chains...] -- 33:17:48
      34000 -- [-4445.887] (-4462.244) [...14 remote chains...] -- 33:17:44
      35000 -- (-4445.170) (-4466.049) [...14 remote chains...] -- 33:17:40

      Average standard deviation of split frequencies: 0.094380

      36000 -- (-4457.936) (-4452.874) [...14 remote chains...] -- 33:17:36
      37000 -- (-4442.632) [-4446.843] [...14 remote chains...] -- 33:31:01
      38000 -- (-4446.694) (-4436.179) [...14 remote chains...] -- 33:30:36
      39000 -- [-4444.885] (-4461.060) [...14 remote chains...] -- 33:30:12
      40000 -- [-4462.768] (-4467.077) [...14 remote chains...] -- 33:29:49

      Average standard deviation of split frequencies: 0.102246

      41000 -- [-4468.829] (-4454.000) [...14 remote chains...] -- 33:29:26
      42000 -- (-4462.729) (-4440.904) [...14 remote chains...] -- 33:29:05
      43000 -- (-4477.904) (-4459.101) [...14 remote chains...] -- 33:28:44
      44000 -- (-4466.126) (-4458.933) [...14 remote chains...] -- 33:28:24
      45000 -- (-4468.752) (-4448.475) [...14 remote chains...] -- 33:28:05

      Average standard deviation of split frequencies: 0.101282

      46000 -- (-4473.230) (-4440.136) [...14 remote chains...] -- 33:27:47
      47000 -- (-4486.738) (-4446.119) [...14 remote chains...] -- 33:27:29
      48000 -- (-4497.276) (-4456.711) [...14 remote chains...] -- 33:27:12
      49000 -- (-4481.174) (-4446.530) [...14 remote chains...] -- 33:26:55
      50000 -- (-4458.975) (-4452.394) [...14 remote chains...] -- 33:26:39

      Average standard deviation of split frequencies: 0.097420

      51000 -- (-4444.539) [-4455.188] [...14 remote chains...] -- 33:26:23
      52000 -- (-4446.329) (-4453.877) [...14 remote chains...] -- 33:26:07
      53000 -- (-4449.702) (-4451.806) [...14 remote chains...] -- 33:35:18
      54000 -- (-4452.101) (-4456.401) [...14 remote chains...] -- 33:34:53
      55000 -- (-4463.386) (-4448.258) [...14 remote chains...] -- 33:34:28

      Average standard deviation of split frequencies: 0.091677

      56000 -- (-4462.784) (-4448.607) [...14 remote chains...] -- 33:34:05
      57000 -- [-4464.574] (-4449.419) [...14 remote chains...] -- 33:33:42
      58000 -- (-4463.046) (-4453.352) [...14 remote chains...] -- 33:33:20
      59000 -- (-4467.059) [-4450.384] [...14 remote chains...] -- 33:32:58
      60000 -- (-4472.761) (-4464.155) [...14 remote chains...] -- 33:32:38

      Average standard deviation of split frequencies: 0.097898

      61000 -- (-4460.485) [-4454.648] [...14 remote chains...] -- 33:32:17
      62000 -- (-4479.170) (-4462.083) [...14 remote chains...] -- 33:31:57
      63000 -- (-4475.081) (-4477.072) [...14 remote chains...] -- 33:31:38
      64000 -- (-4469.432) (-4453.224) [...14 remote chains...] -- 33:31:19
      65000 -- (-4480.253) (-4449.280) [...14 remote chains...] -- 33:31:01

      Average standard deviation of split frequencies: 0.094333

      66000 -- (-4465.560) (-4451.964) [...14 remote chains...] -- 33:30:43
      67000 -- (-4447.071) (-4460.179) [...14 remote chains...] -- 33:30:25
      68000 -- (-4456.604) [-4456.286] [...14 remote chains...] -- 33:30:08
      69000 -- (-4444.856) (-4459.364) [...14 remote chains...] -- 33:22:37
      70000 -- (-4473.240) [-4474.166] [...14 remote chains...] -- 33:22:27

      Average standard deviation of split frequencies: 0.091852

      71000 -- (-4454.134) [-4457.215] [...14 remote chains...] -- 33:22:17
      72000 -- (-4452.404) (-4461.857) [...14 remote chains...] -- 33:22:07
      73000 -- (-4455.415) [-4436.755] [...14 remote chains...] -- 33:21:57
      74000 -- (-4451.922) [-4444.419] [...14 remote chains...] -- 33:21:48
      75000 -- (-4470.600) (-4457.455) [...14 remote chains...] -- 33:21:39

      Average standard deviation of split frequencies: 0.090159

      76000 -- (-4468.435) [-4465.032] [...14 remote chains...] -- 33:21:29
      77000 -- (-4467.378) (-4462.840) [...14 remote chains...] -- 33:21:20
      78000 -- (-4485.639) [-4461.644] [...14 remote chains...] -- 33:21:11
      79000 -- (-4478.419) (-4456.163) [...14 remote chains...] -- 33:21:02
      80000 -- (-4470.051) [-4439.768] [...14 remote chains...] -- 33:20:53

      Average standard deviation of split frequencies: 0.094938

      81000 -- (-4460.001) [-4439.180] [...14 remote chains...] -- 33:20:45
      82000 -- (-4473.051) [-4437.481] [...14 remote chains...] -- 33:20:36
      83000 -- (-4477.476) (-4446.404) [...14 remote chains...] -- 33:20:28
      84000 -- (-4455.961) [-4452.333] [...14 remote chains...] -- 33:20:20
      85000 -- (-4445.557) [-4445.923] [...14 remote chains...] -- 33:20:11

      Average standard deviation of split frequencies: 0.090746

      86000 -- (-4458.922) [-4458.995] [...14 remote chains...] -- 33:20:03
      87000 -- (-4447.909) (-4463.539) [...14 remote chains...] -- 33:19:55
      88000 -- (-4442.085) (-4467.692) [...14 remote chains...] -- 33:19:47
      89000 -- (-4440.245) (-4458.687) [...14 remote chains...] -- 33:19:40
      90000 -- (-4441.105) [-4460.487] [...14 remote chains...] -- 33:19:32

      Average standard deviation of split frequencies: 0.088276

      91000 -- (-4434.426) [-4460.869] [...14 remote chains...] -- 33:19:24
      92000 -- (-4443.615) (-4453.527) [...14 remote chains...] -- 33:19:17
      93000 -- (-4443.338) (-4466.648) [...14 remote chains...] -- 33:19:09
      94000 -- (-4444.851) (-4453.380) [...14 remote chains...] -- 33:19:02
      95000 -- (-4471.454) [-4469.445] [...14 remote chains...] -- 33:18:54

      Average standard deviation of split frequencies: 0.086190

      96000 -- (-4483.344) [-4448.110] [...14 remote chains...] -- 33:18:47
      97000 -- (-4472.875) (-4442.694) [...14 remote chains...] -- 33:18:40
      98000 -- (-4463.289) (-4455.924) [...14 remote chains...] -- 33:18:33
      99000 -- (-4467.091) (-4463.369) [...14 remote chains...] -- 33:18:26
      100000 -- (-4458.250) [-4448.664] [...14 remote chains...] -- 33:18:18

      Average standard deviation of split frequencies: 0.090884

      101000 -- (-4467.941) (-4452.308) [...14 remote chains...] -- 33:18:12
      102000 -- (-4458.735) (-4453.288) [...14 remote chains...] -- 33:18:05
      103000 -- (-4467.929) [-4459.520] [...14 remote chains...] -- 33:17:58
      104000 -- (-4475.154) [-4470.705] [...14 remote chains...] -- 33:17:51
      105000 -- (-4453.423) (-4468.431) [...14 remote chains...] -- 33:17:44

      Average standard deviation of split frequencies: 0.089777

      106000 -- (-4441.081) (-4458.077) [...14 remote chains...] -- 33:17:38
      107000 -- (-4456.344) (-4437.670) [...14 remote chains...] -- 33:17:31
      108000 -- (-4459.896) [-4447.181] [...14 remote chains...] -- 33:17:24
      109000 -- (-4448.311) (-4465.423) [...14 remote chains...] -- 33:17:18
      110000 -- (-4436.111) (-4465.331) [...14 remote chains...] -- 33:17:11

      Average standard deviation of split frequencies: 0.088682

      111000 -- (-4452.726) (-4449.268) [...14 remote chains...] -- 33:21:34
      112000 -- (-4456.154) (-4463.576) [...14 remote chains...] -- 33:21:25
      113000 -- (-4444.312) (-4463.030) [...14 remote chains...] -- 33:21:16
      114000 -- (-4454.569) (-4470.214) [...14 remote chains...] -- 33:21:08
      115000 -- (-4464.975) [-4458.487] [...14 remote chains...] -- 33:20:59

      Average standard deviation of split frequencies: 0.088781

      116000 -- (-4458.967) (-4460.731) [...14 remote chains...] -- 33:25:08
      117000 -- (-4458.221) (-4460.783) [...14 remote chains...] -- 33:24:58
      118000 -- (-4462.932) [-4449.382] [...14 remote chains...] -- 33:24:47
      119000 -- (-4458.436) (-4459.886) [...14 remote chains...] -- 33:24:37
      120000 -- (-4450.757) (-4455.451) [...14 remote chains...] -- 33:24:27

      Average standard deviation of split frequencies: 0.090539

      121000 -- (-4448.052) (-4479.508) [...14 remote chains...] -- 33:24:16
      122000 -- (-4454.726) (-4478.590) [...14 remote chains...] -- 33:24:06
      123000 -- (-4441.646) (-4457.794) [...14 remote chains...] -- 33:23:56
      124000 -- (-4455.580) [-4480.772] [...14 remote chains...] -- 33:23:46
      125000 -- (-4459.005) (-4490.541) [...14 remote chains...] -- 33:27:36

      Average standard deviation of split frequencies: 0.088858

      126000 -- (-4453.516) (-4475.304) [...14 remote chains...] -- 33:27:24
      127000 -- (-4451.649) (-4467.868) [...14 remote chains...] -- 33:27:12
      128000 -- (-4461.307) [-4458.216] [...14 remote chains...] -- 33:27:01
      129000 -- (-4457.084) (-4448.409) [...14 remote chains...] -- 33:26:50
      130000 -- (-4433.405) [-4442.972] [...14 remote chains...] -- 33:26:39

      Average standard deviation of split frequencies: 0.084418

      131000 -- (-4428.834) (-4446.307) [...14 remote chains...] -- 33:26:28
      132000 -- (-4448.102) [-4458.461] [...14 remote chains...] -- 33:26:17
      133000 -- (-4439.021) (-4451.299) [...14 remote chains...] -- 33:26:06
      134000 -- (-4435.057) (-4438.195) [...14 remote chains...] -- 33:25:55
      135000 -- (-4448.120) (-4439.937) [...14 remote chains...] -- 33:25:44

      Average standard deviation of split frequencies: 0.080169

      136000 -- (-4447.364) (-4456.128) [...14 remote chains...] -- 33:25:34
      137000 -- (-4446.080) (-4456.311) [...14 remote chains...] -- 33:25:23
      138000 -- (-4445.518) (-4452.694) [...14 remote chains...] -- 33:25:13
      139000 -- (-4458.096) (-4461.158) [...14 remote chains...] -- 33:25:03
      140000 -- (-4457.259) (-4448.674) [...14 remote chains...] -- 33:24:53

      Average standard deviation of split frequencies: 0.079571

      141000 -- (-4451.619) (-4448.725) [...14 remote chains...] -- 33:28:14
      142000 -- (-4449.972) (-4438.263) [...14 remote chains...] -- 33:28:03
      143000 -- (-4460.670) (-4449.854) [...14 remote chains...] -- 33:27:51
      144000 -- (-4466.817) (-4460.407) [...14 remote chains...] -- 33:27:40
      145000 -- (-4459.225) (-4451.874) [...14 remote chains...] -- 33:27:29

      Average standard deviation of split frequencies: 0.076944

      146000 -- (-4444.351) (-4451.988) [...14 remote chains...] -- 33:27:18
      147000 -- (-4462.631) (-4463.501) [...14 remote chains...] -- 33:30:30
      148000 -- (-4458.127) (-4481.971) [...14 remote chains...] -- 33:30:18
      149000 -- (-4458.704) (-4479.279) [...14 remote chains...] -- 33:30:06
      150000 -- (-4442.744) (-4471.954) [...14 remote chains...] -- 33:29:54

      Average standard deviation of split frequencies: 0.074546

      151000 -- (-4443.057) (-4462.189) [...14 remote chains...] -- 33:29:42
      152000 -- (-4443.500) (-4483.674) [...14 remote chains...] -- 33:29:30
      153000 -- (-4453.128) (-4470.352) [...14 remote chains...] -- 33:29:18
      154000 -- (-4458.901) (-4459.896) [...14 remote chains...] -- 33:29:06
      155000 -- (-4446.428) (-4455.246) [...14 remote chains...] -- 33:28:55

      Average standard deviation of split frequencies: 0.073452

      156000 -- (-4456.960) (-4456.791) [...14 remote chains...] -- 33:31:55
      157000 -- (-4448.416) (-4462.445) [...14 remote chains...] -- 33:31:42
      158000 -- (-4438.258) (-4462.621) [...14 remote chains...] -- 33:31:30
      159000 -- (-4426.076) [-4455.058] [...14 remote chains...] -- 33:31:17
      160000 -- (-4423.449) (-4457.413) [...14 remote chains...] -- 33:31:05

      Average standard deviation of split frequencies: 0.074753

      161000 -- (-4422.245) (-4445.624) [...14 remote chains...] -- 33:30:53
      162000 -- (-4430.446) (-4464.324) [...14 remote chains...] -- 33:33:45
      163000 -- (-4428.151) (-4472.086) [...14 remote chains...] -- 33:33:32
      164000 -- (-4443.738) (-4448.498) [...14 remote chains...] -- 33:33:19
      165000 -- (-4455.246) (-4454.227) [...14 remote chains...] -- 33:33:06

      Average standard deviation of split frequencies: 0.074357

      166000 -- (-4447.199) (-4447.121) [...14 remote chains...] -- 33:32:53
      167000 -- (-4462.040) (-4462.155) [...14 remote chains...] -- 33:35:39
      168000 -- (-4460.890) [-4462.337] [...14 remote chains...] -- 33:35:26
      169000 -- (-4458.314) (-4459.621) [...14 remote chains...] -- 33:35:12
      170000 -- (-4462.411) (-4451.717) [...14 remote chains...] -- 33:34:59

      Average standard deviation of split frequencies: 0.072370

      171000 -- (-4462.824) (-4462.335) [...14 remote chains...] -- 33:34:45
      172000 -- (-4467.565) (-4450.505) [...14 remote chains...] -- 33:34:32
      173000 -- (-4453.117) (-4453.622) [...14 remote chains...] -- 33:34:19
      174000 -- (-4470.997) (-4463.351) [...14 remote chains...] -- 33:34:06
      175000 -- (-4455.439) (-4461.421) [...14 remote chains...] -- 33:33:53

      Average standard deviation of split frequencies: 0.070464

      176000 -- (-4439.446) (-4461.485) [...14 remote chains...] -- 33:36:30
      177000 -- (-4443.161) (-4456.573) [...14 remote chains...] -- 33:36:16
      178000 -- (-4437.965) (-4460.450) [...14 remote chains...] -- 33:36:03
      179000 -- (-4446.201) (-4463.948) [...14 remote chains...] -- 33:35:49
      180000 -- (-4444.797) (-4471.437) [...14 remote chains...] -- 33:38:22

      Average standard deviation of split frequencies: 0.071735

      181000 -- (-4449.805) (-4461.909) [...14 remote chains...] -- 33:38:08
      182000 -- (-4465.593) (-4469.125) [...14 remote chains...] -- 33:37:54
      183000 -- (-4480.024) (-4462.217) [...14 remote chains...] -- 33:37:40
      184000 -- (-4476.032) (-4458.173) [...14 remote chains...] -- 33:37:26
      185000 -- (-4481.055) (-4455.167) [...14 remote chains...] -- 33:37:12

      Average standard deviation of split frequencies: 0.069814

      186000 -- (-4478.008) (-4457.149) [...14 remote chains...] -- 33:36:59
      187000 -- (-4481.577) (-4443.143) [...14 remote chains...] -- 33:36:45
      188000 -- (-4463.622) (-4446.700) [...14 remote chains...] -- 33:39:10
      189000 -- (-4442.655) (-4461.191) [...14 remote chains...] -- 33:38:56
      190000 -- (-4479.772) (-4461.614) [...14 remote chains...] -- 33:38:42

      Average standard deviation of split frequencies: 0.067488

      191000 -- (-4454.658) (-4456.465) [...14 remote chains...] -- 33:38:28
      192000 -- (-4470.537) (-4455.834) [...14 remote chains...] -- 33:38:15
      193000 -- (-4488.880) (-4449.819) [...14 remote chains...] -- 33:38:01
      194000 -- (-4458.485) (-4448.972) [...14 remote chains...] -- 33:40:21
      195000 -- (-4447.194) (-4444.037) [...14 remote chains...] -- 33:40:06

      Average standard deviation of split frequencies: 0.066943

      196000 -- (-4443.602) (-4437.002) [...14 remote chains...] -- 33:39:52
      197000 -- (-4450.015) (-4439.397) [...14 remote chains...] -- 33:39:38
      198000 -- (-4459.796) (-4446.983) [...14 remote chains...] -- 33:41:55
      199000 -- (-4464.900) (-4436.508) [...14 remote chains...] -- 33:41:40
      200000 -- (-4465.520) (-4456.768) [...14 remote chains...] -- 33:41:26

      Average standard deviation of split frequencies: 0.068569

      201000 -- (-4467.156) (-4456.203) [...14 remote chains...] -- 33:41:11
      202000 -- (-4453.453) (-4452.025) [...14 remote chains...] -- 33:40:57
      203000 -- (-4459.729) (-4455.756) [...14 remote chains...] -- 33:40:42
      204000 -- (-4460.868) (-4465.279) [...14 remote chains...] -- 33:42:54
      205000 -- (-4440.793) (-4451.471) [...14 remote chains...] -- 33:42:40

      Average standard deviation of split frequencies: 0.067506

      206000 -- (-4450.752) (-4448.714) [...14 remote chains...] -- 33:42:25
      207000 -- (-4456.529) (-4450.064) [...14 remote chains...] -- 33:42:10
      208000 -- (-4460.947) (-4456.956) [...14 remote chains...] -- 33:41:56
      209000 -- (-4473.461) (-4468.621) [...14 remote chains...] -- 33:44:04
      210000 -- (-4476.130) (-4460.172) [...14 remote chains...] -- 33:43:49

      Average standard deviation of split frequencies: 0.066137

      211000 -- (-4465.065) (-4464.363) [...14 remote chains...] -- 33:43:34
      212000 -- (-4481.439) (-4446.268) [...14 remote chains...] -- 33:43:20
      213000 -- (-4469.703) (-4456.451) [...14 remote chains...] -- 33:43:05
      214000 -- (-4447.378) (-4438.368) [...14 remote chains...] -- 33:42:50
      215000 -- (-4459.179) (-4457.268) [...14 remote chains...] -- 33:42:36

      Average standard deviation of split frequencies: 0.065071

      216000 -- (-4453.496) (-4454.703) [...14 remote chains...] -- 33:42:22
      217000 -- (-4454.572) (-4437.027) [...14 remote chains...] -- 33:42:07
      218000 -- (-4458.006) (-4440.345) [...14 remote chains...] -- 33:41:53
      219000 -- (-4470.524) (-4450.385) [...14 remote chains...] -- 33:41:39
      220000 -- (-4462.580) (-4456.384) [...14 remote chains...] -- 33:41:25

      Average standard deviation of split frequencies: 0.066591

      221000 -- (-4477.283) (-4458.631) [...14 remote chains...] -- 33:41:11
      222000 -- (-4468.146) (-4461.242) [...14 remote chains...] -- 33:40:58
      223000 -- (-4445.582) (-4468.755) [...14 remote chains...] -- 33:40:44
      224000 -- (-4456.193) (-4469.853) [...14 remote chains...] -- 33:42:43
      225000 -- (-4458.859) (-4472.757) [...14 remote chains...] -- 33:42:29

      Average standard deviation of split frequencies: 0.065949

      226000 -- (-4460.495) (-4462.085) [...14 remote chains...] -- 33:42:15
      227000 -- (-4444.523) (-4466.351) [...14 remote chains...] -- 33:39:50
      228000 -- (-4450.565) (-4459.085) [...14 remote chains...] -- 33:41:47
      229000 -- (-4454.324) (-4454.537) [...14 remote chains...] -- 33:41:34
      230000 -- (-4463.027) (-4452.077) [...14 remote chains...] -- 33:41:20

      Average standard deviation of split frequencies: 0.066256

      231000 -- (-4471.324) (-4470.768) [...14 remote chains...] -- 33:41:06
      232000 -- (-4465.891) (-4467.261) [...14 remote chains...] -- 33:40:53
      233000 -- (-4476.365) (-4463.315) [...14 remote chains...] -- 33:40:39
      234000 -- (-4470.877) (-4468.130) [...14 remote chains...] -- 33:40:26
      235000 -- (-4462.352) (-4460.124) [...14 remote chains...] -- 33:40:13

      Average standard deviation of split frequencies: 0.067075

      236000 -- (-4458.979) (-4478.564) [...14 remote chains...] -- 33:40:00
      237000 -- (-4458.156) (-4463.258) [...14 remote chains...] -- 33:39:46
      238000 -- (-4455.517) (-4455.449) [...14 remote chains...] -- 33:39:33
      239000 -- (-4458.132) (-4451.964) [...14 remote chains...] -- 33:39:20
      240000 -- (-4459.119) (-4448.533) [...14 remote chains...] -- 33:39:08

      Average standard deviation of split frequencies: 0.068470

      241000 -- (-4463.740) (-4448.666) [...14 remote chains...] -- 33:40:58
      242000 -- (-4473.894) (-4462.108) [...14 remote chains...] -- 33:38:42
      243000 -- (-4461.542) (-4450.143) [...14 remote chains...] -- 33:40:32
      244000 -- (-4455.290) (-4469.446) [...14 remote chains...] -- 33:40:19
      245000 -- (-4448.613) (-4467.984) [...14 remote chains...] -- 33:40:06

      Average standard deviation of split frequencies: 0.069658

      246000 -- (-4449.981) (-4459.805) [...14 remote chains...] -- 33:39:53
      247000 -- (-4470.370) (-4452.848) [...14 remote chains...] -- 33:39:40
      248000 -- (-4476.972) (-4441.804) [...14 remote chains...] -- 33:39:27
      249000 -- (-4471.571) (-4469.913) [...14 remote chains...] -- 33:39:14
      250000 -- (-4478.687) (-4483.577) [...14 remote chains...] -- 33:39:02

      Average standard deviation of split frequencies: 0.068535

      251000 -- (-4476.705) (-4483.751) [...14 remote chains...] -- 33:38:49
      252000 -- (-4479.309) (-4472.843) [...14 remote chains...] -- 33:38:36
      253000 -- (-4474.394) (-4463.169) [...14 remote chains...] -- 33:38:24
      254000 -- (-4485.187) (-4469.672) [...14 remote chains...] -- 33:38:11
      255000 -- (-4487.046) (-4464.629) [...14 remote chains...] -- 33:37:59

      Average standard deviation of split frequencies: 0.066856

      256000 -- (-4477.208) [-4470.808] [...14 remote chains...] -- 33:37:47
      257000 -- (-4477.519) (-4484.097) [...14 remote chains...] -- 33:37:35
      258000 -- (-4466.508) (-4469.117) [...14 remote chains...] -- 33:39:18
      259000 -- (-4446.080) (-4464.615) [...14 remote chains...] -- 33:39:05
      260000 -- (-4452.488) (-4455.904) [...14 remote chains...] -- 33:38:53

      Average standard deviation of split frequencies: 0.067553

      261000 -- (-4452.080) (-4465.252) [...14 remote chains...] -- 33:38:40
      262000 -- (-4453.237) (-4468.104) [...14 remote chains...] -- 33:38:28
      263000 -- (-4452.189) (-4469.145) [...14 remote chains...] -- 33:38:16
      264000 -- (-4457.324) (-4459.612) [...14 remote chains...] -- 33:39:56
      265000 -- (-4462.371) (-4452.641) [...14 remote chains...] -- 33:39:44

      Average standard deviation of split frequencies: 0.067224

      266000 -- (-4454.624) (-4454.407) [...14 remote chains...] -- 33:39:31
      267000 -- (-4452.143) (-4467.933) [...14 remote chains...] -- 33:37:27
      268000 -- (-4463.190) (-4450.525) [...14 remote chains...] -- 33:39:06
      269000 -- (-4446.238) (-4461.169) [...14 remote chains...] -- 33:38:54
      270000 -- (-4456.834) (-4448.400) [...14 remote chains...] -- 33:38:42

      Average standard deviation of split frequencies: 0.066017

      271000 -- (-4456.976) (-4444.163) [...14 remote chains...] -- 33:38:30
      272000 -- (-4456.489) (-4451.716) [...14 remote chains...] -- 33:38:17
      273000 -- (-4450.110) (-4449.106) [...14 remote chains...] -- 33:38:05
      274000 -- (-4466.369) (-4455.158) [...14 remote chains...] -- 33:37:53
      275000 -- (-4470.088) (-4450.152) [...14 remote chains...] -- 33:37:41

      Average standard deviation of split frequencies: 0.066474

      276000 -- (-4488.497) (-4458.001) [...14 remote chains...] -- 33:37:29
      277000 -- (-4487.600) (-4448.985) [...14 remote chains...] -- 33:37:18
      278000 -- (-4486.736) (-4458.394) [...14 remote chains...] -- 33:37:06
      279000 -- (-4472.125) (-4456.660) [...14 remote chains...] -- 33:36:54
      280000 -- (-4464.593) (-4463.551) [...14 remote chains...] -- 33:36:42

      Average standard deviation of split frequencies: 0.067541

      281000 -- (-4446.492) (-4451.351) [...14 remote chains...] -- 33:38:16
      282000 -- (-4449.872) (-4441.170) [...14 remote chains...] -- 33:38:05
      283000 -- (-4453.236) (-4450.784) [...14 remote chains...] -- 33:37:53
      284000 -- (-4458.269) (-4472.143) [...14 remote chains...] -- 33:37:41
      285000 -- (-4453.691) (-4479.436) [...14 remote chains...] -- 33:37:29

      Average standard deviation of split frequencies: 0.067112

      286000 -- (-4458.649) (-4458.860) [...14 remote chains...] -- 33:37:17
      287000 -- (-4471.136) (-4456.528) [...14 remote chains...] -- 33:37:06
      288000 -- (-4455.118) (-4465.600) [...14 remote chains...] -- 33:36:54
      289000 -- (-4460.889) (-4439.095) [...14 remote chains...] -- 33:36:42
      290000 -- (-4437.182) (-4453.952) [...14 remote chains...] -- 33:36:31

      Average standard deviation of split frequencies: 0.066235

      291000 -- (-4427.390) (-4442.657) [...14 remote chains...] -- 33:36:19
      292000 -- (-4457.509) (-4462.425) [...14 remote chains...] -- 33:36:08
      293000 -- (-4461.475) (-4450.835) [...14 remote chains...] -- 33:35:57
      294000 -- (-4455.704) (-4467.782) [...14 remote chains...] -- 33:35:45
      295000 -- (-4471.240) (-4473.265) [...14 remote chains...] -- 33:35:34

      Average standard deviation of split frequencies: 0.065968

      296000 -- (-4464.864) (-4471.612) [...14 remote chains...] -- 33:33:43
      297000 -- (-4464.886) (-4460.532) [...14 remote chains...] -- 33:33:32
      298000 -- (-4458.553) (-4446.750) [...14 remote chains...] -- 33:33:21
      299000 -- (-4484.685) (-4452.357) [...14 remote chains...] -- 33:34:50
      300000 -- (-4483.341) (-4478.076) [...14 remote chains...] -- 33:34:39

      Average standard deviation of split frequencies: 0.065350

      301000 -- (-4502.289) (-4478.599) [...14 remote chains...] -- 33:34:28
      302000 -- (-4509.286) (-4459.258) [...14 remote chains...] -- 33:32:38
      303000 -- (-4477.853) (-4455.998) [...14 remote chains...] -- 33:34:06
      304000 -- (-4455.658) (-4452.814) [...14 remote chains...] -- 33:33:55
      305000 -- (-4482.840) (-4451.572) [...14 remote chains...] -- 33:33:44

      Average standard deviation of split frequencies: 0.064651

      306000 -- (-4494.593) (-4461.935) [...14 remote chains...] -- 33:31:56
      307000 -- (-4474.707) (-4471.366) [...14 remote chains...] -- 33:31:46
      308000 -- (-4465.562) (-4472.155) [...14 remote chains...] -- 33:33:12
      309000 -- (-4462.583) (-4475.306) [...14 remote chains...] -- 33:31:25
      310000 -- (-4448.055) (-4459.449) [...14 remote chains...] -- 33:31:15

      Average standard deviation of split frequencies: 0.064196

      311000 -- (-4460.419) (-4459.638) [...14 remote chains...] -- 33:31:05
      312000 -- (-4447.315) (-4458.657) [...14 remote chains...] -- 33:30:55
      313000 -- (-4469.507) (-4461.120) [...14 remote chains...] -- 33:30:44
      314000 -- (-4455.119) (-4453.376) [...14 remote chains...] -- 33:30:34
      315000 -- (-4458.102) (-4439.524) [...14 remote chains...] -- 33:30:24

      Average standard deviation of split frequencies: 0.063996

      316000 -- (-4464.527) (-4455.870) [...14 remote chains...] -- 33:30:14
      317000 -- (-4478.258) (-4449.115) [...14 remote chains...] -- 33:30:04
      318000 -- (-4489.978) (-4455.553) [...14 remote chains...] -- 33:29:54
      319000 -- (-4472.844) (-4438.748) [...14 remote chains...] -- 33:29:44
      320000 -- (-4467.504) (-4438.842) [...14 remote chains...] -- 33:29:35

      Average standard deviation of split frequencies: 0.064414

      321000 -- [-4466.502] (-4443.708) [...14 remote chains...] -- 33:29:25
      322000 -- (-4446.896) (-4455.903) [...14 remote chains...] -- 33:29:15
      323000 -- (-4465.964) (-4449.326) [...14 remote chains...] -- 33:29:05
      324000 -- (-4456.941) (-4458.939) [...14 remote chains...] -- 33:28:55
      325000 -- (-4457.898) (-4454.448) [...14 remote chains...] -- 33:28:46

      Average standard deviation of split frequencies: 0.064701

      326000 -- [-4464.215] (-4459.539) [...14 remote chains...] -- 33:30:07
      327000 -- (-4458.210) (-4475.492) [...14 remote chains...] -- 33:29:57
      328000 -- (-4447.118) (-4443.664) [...14 remote chains...] -- 33:29:47
      329000 -- (-4449.626) (-4445.285) [...14 remote chains...] -- 33:29:37
      330000 -- (-4454.244) (-4442.416) [...14 remote chains...] -- 33:29:28

      Average standard deviation of split frequencies: 0.064476

      331000 -- (-4469.382) (-4451.114) [...14 remote chains...] -- 33:29:18
      332000 -- (-4471.904) (-4452.827) [...14 remote chains...] -- 33:29:08
      333000 -- [-4458.511] (-4446.148) [...14 remote chains...] -- 33:28:58
      334000 -- (-4456.896) (-4433.196) [...14 remote chains...] -- 33:28:49
      335000 -- (-4488.926) (-4438.838) [...14 remote chains...] -- 33:28:39

      Average standard deviation of split frequencies: 0.064590

      336000 -- (-4480.934) (-4451.326) [...14 remote chains...] -- 33:28:30
      337000 -- (-4473.067) (-4457.186) [...14 remote chains...] -- 33:28:20
      338000 -- (-4457.884) (-4451.851) [...14 remote chains...] -- 33:28:10
      339000 -- (-4462.719) (-4454.526) [...14 remote chains...] -- 33:28:01
      340000 -- (-4462.958) (-4445.630) [...14 remote chains...] -- 33:29:19

      Average standard deviation of split frequencies: 0.065763

      341000 -- (-4465.685) (-4451.592) [...14 remote chains...] -- 33:29:09
      342000 -- (-4453.898) (-4442.834) [...14 remote chains...] -- 33:28:59
      343000 -- (-4467.610) (-4434.418) [...14 remote chains...] -- 33:28:50
      344000 -- (-4459.692) (-4439.486) [...14 remote chains...] -- 33:28:40
      345000 -- (-4466.020) (-4449.742) [...14 remote chains...] -- 33:28:31

      Average standard deviation of split frequencies: 0.065634

      346000 -- (-4468.385) (-4448.321) [...14 remote chains...] -- 33:28:21
      347000 -- (-4471.256) (-4454.279) [...14 remote chains...] -- 33:28:12
      348000 -- (-4470.873) (-4463.343) [...14 remote chains...] -- 33:28:02
      349000 -- (-4470.849) (-4459.568) [...14 remote chains...] -- 33:27:53
      350000 -- (-4444.150) (-4451.809) [...14 remote chains...] -- 33:27:43

      Average standard deviation of split frequencies: 0.065044

      351000 -- (-4448.766) (-4440.003) [...14 remote chains...] -- 33:27:34
      352000 -- (-4463.037) (-4452.162) [...14 remote chains...] -- 33:27:25
      353000 -- (-4440.336) (-4441.842) [...14 remote chains...] -- 33:28:39
      354000 -- (-4440.085) (-4433.447) [...14 remote chains...] -- 33:27:06
      355000 -- (-4458.085) (-4454.033) [...14 remote chains...] -- 33:28:20

      Average standard deviation of split frequencies: 0.063361

      356000 -- (-4462.546) (-4450.417) [...14 remote chains...] -- 33:26:47
      357000 -- (-4452.865) (-4458.112) [...14 remote chains...] -- 33:26:38
      358000 -- (-4447.874) [-4483.915] [...14 remote chains...] -- 33:27:52
      359000 -- (-4442.820) (-4468.172) [...14 remote chains...] -- 33:26:20
      360000 -- (-4453.907) (-4484.317) [...14 remote chains...] -- 33:26:11

      Average standard deviation of split frequencies: 0.063938

      361000 -- (-4463.644) (-4457.665) [...14 remote chains...] -- 33:26:02
      362000 -- (-4476.106) (-4465.180) [...14 remote chains...] -- 33:25:53
      363000 -- (-4490.232) (-4452.126) [...14 remote chains...] -- 33:27:05
      364000 -- (-4481.856) (-4461.858) [...14 remote chains...] -- 33:26:56
      365000 -- (-4457.569) (-4473.152) [...14 remote chains...] -- 33:25:26

      Average standard deviation of split frequencies: 0.064443

      366000 -- (-4458.478) (-4467.777) [...14 remote chains...] -- 33:25:17
      367000 -- (-4459.661) (-4456.050) [...14 remote chains...] -- 33:26:29
      368000 -- (-4470.121) (-4470.095) [...14 remote chains...] -- 33:26:20
      369000 -- (-4471.848) (-4461.225) [...14 remote chains...] -- 33:26:10
      370000 -- (-4456.155) (-4455.678) [...14 remote chains...] -- 33:26:01

      Average standard deviation of split frequencies: 0.064149

      371000 -- (-4446.922) (-4456.608) [...14 remote chains...] -- 33:25:52
      372000 -- (-4451.941) (-4449.855) [...14 remote chains...] -- 33:25:43
      373000 -- (-4465.387) (-4453.578) [...14 remote chains...] -- 33:25:34
      374000 -- (-4456.775) (-4440.235) [...14 remote chains...] -- 33:25:25
      375000 -- (-4450.688) (-4453.772) [...14 remote chains...] -- 33:26:36

      Average standard deviation of split frequencies: 0.063667

      376000 -- (-4442.686) (-4453.373) [...14 remote chains...] -- 33:26:26
      377000 -- (-4439.954) (-4452.452) [...14 remote chains...] -- 33:26:17
      378000 -- (-4444.503) (-4437.025) [...14 remote chains...] -- 33:26:08
      379000 -- (-4447.844) (-4446.772) [...14 remote chains...] -- 33:25:59
      380000 -- (-4452.152) (-4457.445) [...14 remote chains...] -- 33:25:50

      Average standard deviation of split frequencies: 0.063924

      381000 -- (-4454.381) (-4472.845) [...14 remote chains...] -- 33:25:41
      382000 -- (-4461.050) (-4476.576) [...14 remote chains...] -- 33:25:32
      383000 -- (-4452.375) (-4490.866) [...14 remote chains...] -- 33:26:41
      384000 -- (-4452.529) (-4486.841) [...14 remote chains...] -- 33:26:32
      385000 -- (-4435.294) (-4497.626) [...14 remote chains...] -- 33:26:23

      Average standard deviation of split frequencies: 0.063877

      386000 -- (-4438.084) (-4487.114) [...14 remote chains...] -- 33:26:14
      387000 -- (-4445.059) (-4475.818) [...14 remote chains...] -- 33:26:04
      388000 -- (-4438.207) (-4474.903) [...14 remote chains...] -- 33:25:55
      389000 -- (-4453.949) (-4454.495) [...14 remote chains...] -- 33:25:47
      390000 -- (-4439.291) (-4449.534) [...14 remote chains...] -- 33:25:38

      Average standard deviation of split frequencies: 0.063848

      391000 -- (-4450.969) (-4464.005) [...14 remote chains...] -- 33:25:29
      392000 -- (-4439.590) (-4457.177) [...14 remote chains...] -- 33:25:20
      393000 -- (-4452.056) (-4455.887) [...14 remote chains...] -- 33:25:11
      394000 -- (-4447.868) (-4472.297) [...14 remote chains...] -- 33:25:02
      395000 -- (-4462.033) (-4471.994) [...14 remote chains...] -- 33:24:53

      Average standard deviation of split frequencies: 0.063781

      396000 -- (-4453.823) (-4463.082) [...14 remote chains...] -- 33:24:44
      397000 -- (-4451.084) (-4465.622) [...14 remote chains...] -- 33:24:36
      398000 -- (-4437.900) (-4462.743) [...14 remote chains...] -- 33:24:27
      399000 -- (-4447.649) (-4466.656) [...14 remote chains...] -- 33:24:18
      400000 -- (-4435.813) (-4470.476) [...14 remote chains...] -- 33:24:10

      Average standard deviation of split frequencies: 0.064231

      401000 -- (-4437.921) (-4467.503) [...14 remote chains...] -- 33:24:01
      402000 -- (-4448.588) [-4452.638] [...14 remote chains...] -- 33:23:52
      403000 -- (-4440.207) (-4454.064) [...14 remote chains...] -- 33:23:44
      404000 -- (-4444.962) (-4449.258) [...14 remote chains...] -- 33:23:35
      405000 -- (-4444.078) (-4463.167) [...14 remote chains...] -- 33:24:39

      Average standard deviation of split frequencies: 0.063252

      406000 -- (-4448.356) (-4467.202) [...14 remote chains...] -- 33:24:31
      407000 -- (-4456.334) (-4466.272) [...14 remote chains...] -- 33:24:22
      408000 -- (-4460.374) (-4462.847) [...14 remote chains...] -- 33:24:13
      409000 -- (-4472.701) (-4471.720) [...14 remote chains...] -- 33:24:05
      410000 -- (-4478.542) (-4460.234) [...14 remote chains...] -- 33:23:56

      Average standard deviation of split frequencies: 0.062399

      411000 -- (-4456.036) (-4448.031) [...14 remote chains...] -- 33:23:47
      412000 -- (-4459.369) (-4473.743) [...14 remote chains...] -- 33:23:39
      413000 -- (-4475.228) (-4464.773) [...14 remote chains...] -- 33:23:30
      414000 -- (-4477.145) (-4470.240) [...14 remote chains...] -- 33:23:22
      415000 -- (-4462.304) (-4460.579) [...14 remote chains...] -- 33:23:13

      Average standard deviation of split frequencies: 0.061952

      416000 -- (-4461.574) (-4468.885) [...14 remote chains...] -- 33:23:05
      417000 -- (-4456.626) (-4450.733) [...14 remote chains...] -- 33:22:56
      418000 -- [-4466.993] (-4460.494) [...14 remote chains...] -- 33:22:48
      419000 -- (-4476.142) (-4475.693) [...14 remote chains...] -- 33:23:50
      420000 -- (-4476.783) (-4464.407) [...14 remote chains...] -- 33:23:41

      Average standard deviation of split frequencies: 0.062598

      421000 -- (-4454.245) (-4464.246) [...14 remote chains...] -- 33:23:32
      422000 -- (-4463.995) (-4461.757) [...14 remote chains...] -- 33:23:24
      423000 -- (-4448.538) (-4441.042) [...14 remote chains...] -- 33:23:15
      424000 -- (-4450.309) (-4452.895) [...14 remote chains...] -- 33:23:07
      425000 -- (-4467.473) (-4450.501) [...14 remote chains...] -- 33:24:08

      Average standard deviation of split frequencies: 0.061454

      426000 -- (-4467.694) (-4449.790) [...14 remote chains...] -- 33:23:59
      427000 -- (-4454.008) (-4454.379) [...14 remote chains...] -- 33:23:51
      428000 -- (-4461.392) (-4475.046) [...14 remote chains...] -- 33:23:42
      429000 -- (-4464.028) (-4455.836) [...14 remote chains...] -- 33:24:42
      430000 -- (-4470.181) (-4445.778) [...14 remote chains...] -- 33:24:34

      Average standard deviation of split frequencies: 0.060945

      431000 -- (-4469.788) (-4456.189) [...14 remote chains...] -- 33:24:25
      432000 -- (-4461.823) (-4448.477) [...14 remote chains...] -- 33:24:16
      433000 -- (-4468.694) (-4437.176) [...14 remote chains...] -- 33:24:08
      434000 -- (-4470.183) (-4441.915) [...14 remote chains...] -- 33:23:59
      435000 -- [-4464.641] (-4442.753) [...14 remote chains...] -- 33:23:50

      Average standard deviation of split frequencies: 0.060629

      436000 -- (-4478.040) (-4432.580) [...14 remote chains...] -- 33:23:42
      437000 -- (-4477.105) (-4448.297) [...14 remote chains...] -- 33:23:33
      438000 -- (-4474.479) (-4450.676) [...14 remote chains...] -- 33:23:25
      439000 -- (-4468.362) (-4465.119) [...14 remote chains...] -- 33:24:24
      440000 -- (-4457.994) (-4460.991) [...14 remote chains...] -- 33:24:15

      Average standard deviation of split frequencies: 0.061583

      441000 -- (-4466.419) (-4475.792) [...14 remote chains...] -- 33:24:06
      442000 -- [-4456.219] (-4472.411) [...14 remote chains...] -- 33:23:58
      443000 -- (-4458.800) (-4463.836) [...14 remote chains...] -- 33:23:49
      444000 -- (-4445.633) (-4452.849) [...14 remote chains...] -- 33:23:41
      445000 -- (-4471.600) (-4454.192) [...14 remote chains...] -- 33:23:32

      Average standard deviation of split frequencies: 0.061892

      446000 -- [-4479.360] (-4453.525) [...14 remote chains...] -- 33:23:23
      447000 -- (-4471.384) (-4456.110) [...14 remote chains...] -- 33:24:21
      448000 -- (-4465.788) (-4461.721) [...14 remote chains...] -- 33:24:12
      449000 -- (-4467.043) (-4479.002) [...14 remote chains...] -- 33:24:04
      450000 -- (-4466.967) (-4473.398) [...14 remote chains...] -- 33:23:55

      Average standard deviation of split frequencies: 0.061494

      451000 -- (-4468.563) (-4480.661) [...14 remote chains...] -- 33:23:47
      452000 -- [-4456.406] (-4466.147) [...14 remote chains...] -- 33:23:38
      453000 -- (-4461.050) (-4457.969) [...14 remote chains...] -- 33:23:29
      454000 -- (-4465.230) (-4467.035) [...14 remote chains...] -- 33:24:26
      455000 -- (-4475.484) (-4468.682) [...14 remote chains...] -- 33:24:17

      Average standard deviation of split frequencies: 0.061557

      456000 -- (-4461.540) (-4455.344) [...14 remote chains...] -- 33:24:09
      457000 -- (-4474.377) (-4465.856) [...14 remote chains...] -- 33:24:00
      458000 -- (-4487.132) (-4450.857) [...14 remote chains...] -- 33:23:52
      459000 -- (-4473.899) (-4450.702) [...14 remote chains...] -- 33:23:43
      460000 -- (-4472.796) (-4437.814) [...14 remote chains...] -- 33:23:34

      Average standard deviation of split frequencies: 0.062085

      461000 -- (-4494.492) (-4448.351) [...14 remote chains...] -- 33:23:26
      462000 -- (-4469.897) (-4453.951) [...14 remote chains...] -- 33:23:17
      463000 -- (-4448.645) (-4462.444) [...14 remote chains...] -- 33:24:13
      464000 -- (-4463.067) (-4470.234) [...14 remote chains...] -- 33:24:04
      465000 -- (-4453.468) (-4472.295) [...14 remote chains...] -- 33:23:56

      Average standard deviation of split frequencies: 0.061703

      466000 -- (-4447.673) (-4481.647) [...14 remote chains...] -- 33:23:47
      467000 -- (-4440.117) (-4466.333) [...14 remote chains...] -- 33:23:38
      468000 -- (-4457.563) (-4466.448) [...14 remote chains...] -- 33:23:30
      469000 -- (-4441.905) (-4479.767) [...14 remote chains...] -- 33:23:21
      470000 -- (-4461.084) (-4466.954) [...14 remote chains...] -- 33:23:13

      Average standard deviation of split frequencies: 0.060884

      471000 -- (-4450.889) (-4478.180) [...14 remote chains...] -- 33:23:04
      472000 -- (-4465.166) (-4471.369) [...14 remote chains...] -- 33:22:56
      473000 -- (-4456.625) (-4455.763) [...14 remote chains...] -- 33:22:48
      474000 -- (-4464.179) (-4467.364) [...14 remote chains...] -- 33:22:39
      475000 -- (-4474.564) (-4453.013) [...14 remote chains...] -- 33:22:31

      Average standard deviation of split frequencies: 0.060648

      476000 -- (-4469.232) (-4458.950) [...14 remote chains...] -- 33:22:22
      477000 -- (-4457.772) (-4462.029) [...14 remote chains...] -- 33:22:14
      478000 -- (-4478.031) (-4457.090) [...14 remote chains...] -- 33:22:06
      479000 -- (-4466.514) (-4450.158) [...14 remote chains...] -- 33:22:59
      480000 -- (-4467.260) (-4446.578) [...14 remote chains...] -- 33:22:51

      Average standard deviation of split frequencies: 0.060218

      481000 -- (-4473.531) (-4440.415) [...14 remote chains...] -- 33:22:42
      482000 -- (-4465.618) (-4440.814) [...14 remote chains...] -- 33:22:34
      483000 -- (-4460.034) (-4459.464) [...14 remote chains...] -- 33:22:25
      484000 -- (-4480.872) (-4453.763) [...14 remote chains...] -- 33:22:17
      485000 -- (-4470.109) (-4454.123) [...14 remote chains...] -- 33:22:09

      Average standard deviation of split frequencies: 0.059778

      486000 -- (-4475.651) (-4462.171) [...14 remote chains...] -- 33:22:00
      487000 -- (-4455.487) (-4447.125) [...14 remote chains...] -- 33:21:52
      488000 -- (-4459.334) (-4463.570) [...14 remote chains...] -- 33:21:44
      489000 -- (-4469.393) (-4455.605) [...14 remote chains...] -- 33:21:35
      490000 -- (-4470.341) (-4456.854) [...14 remote chains...] -- 33:21:27

      Average standard deviation of split frequencies: 0.058792

      491000 -- (-4462.488) (-4460.600) [...14 remote chains...] -- 33:21:19
      492000 -- (-4468.236) (-4456.311) [...14 remote chains...] -- 33:21:11
      493000 -- (-4479.664) (-4471.080) [...14 remote chains...] -- 33:21:02
      494000 -- (-4469.629) (-4459.540) [...14 remote chains...] -- 33:20:54
      495000 -- (-4464.729) (-4477.055) [...14 remote chains...] -- 33:20:46

      Average standard deviation of split frequencies: 0.058341

      496000 -- (-4474.140) (-4474.886) [...14 remote chains...] -- 33:21:37
      497000 -- (-4466.890) (-4481.165) [...14 remote chains...] -- 33:21:29
      498000 -- (-4461.631) (-4473.304) [...14 remote chains...] -- 33:21:21
      499000 -- (-4470.117) (-4476.063) [...14 remote chains...] -- 33:21:13
      500000 -- (-4462.422) (-4485.797) [...14 remote chains...] -- 33:21:05

      Average standard deviation of split frequencies: 0.058179

      501000 -- (-4467.830) (-4476.346) [...14 remote chains...] -- 33:20:56
      502000 -- (-4455.112) (-4462.852) [...14 remote chains...] -- 33:20:48
      503000 -- (-4449.463) (-4453.437) [...14 remote chains...] -- 33:20:40
      504000 -- (-4444.749) (-4453.070) [...14 remote chains...] -- 33:20:32
      505000 -- (-4451.440) (-4434.128) [...14 remote chains...] -- 33:20:24

      Average standard deviation of split frequencies: 0.058206

      506000 -- (-4459.812) (-4445.167) [...14 remote chains...] -- 33:20:16
      507000 -- (-4451.672) (-4441.275) [...14 remote chains...] -- 33:20:08
      508000 -- (-4448.851) (-4437.627) [...14 remote chains...] -- 33:19:59
      509000 -- (-4449.852) (-4446.571) [...14 remote chains...] -- 33:19:51
      510000 -- (-4435.321) (-4446.625) [...14 remote chains...] -- 33:19:43

      Average standard deviation of split frequencies: 0.057612

      511000 -- (-4434.820) (-4445.875) [...14 remote chains...] -- 33:19:35
      512000 -- (-4451.756) (-4426.078) [...14 remote chains...] -- 33:19:27
      513000 -- (-4441.290) (-4449.734) [...14 remote chains...] -- 33:19:19
      514000 -- (-4447.535) (-4472.669) [...14 remote chains...] -- 33:19:11
      515000 -- (-4444.390) (-4465.529) [...14 remote chains...] -- 33:19:03

      Average standard deviation of split frequencies: 0.057170

      516000 -- (-4466.820) (-4478.032) [...14 remote chains...] -- 33:18:55
      517000 -- (-4446.242) (-4467.939) [...14 remote chains...] -- 33:18:47
      518000 -- (-4442.815) (-4448.278) [...14 remote chains...] -- 33:18:40
      519000 -- (-4454.576) (-4463.905) [...14 remote chains...] -- 33:18:32
      520000 -- (-4466.490) (-4454.635) [...14 remote chains...] -- 33:18:24

      Average standard deviation of split frequencies: 0.057243

      521000 -- (-4464.711) (-4452.976) [...14 remote chains...] -- 33:18:16
      522000 -- (-4463.093) (-4458.767) [...14 remote chains...] -- 33:19:04
      523000 -- (-4452.144) (-4456.194) [...14 remote chains...] -- 33:18:57
      524000 -- (-4464.444) (-4450.280) [...14 remote chains...] -- 33:18:49
      525000 -- (-4463.697) (-4446.739) [...14 remote chains...] -- 33:18:41

      Average standard deviation of split frequencies: 0.056889

      526000 -- (-4472.228) (-4457.484) [...14 remote chains...] -- 33:18:33
      527000 -- (-4478.732) (-4467.534) [...14 remote chains...] -- 33:18:25
      528000 -- (-4459.215) (-4481.751) [...14 remote chains...] -- 33:18:17
      529000 -- (-4450.204) (-4474.855) [...14 remote chains...] -- 33:18:09
      530000 -- (-4451.823) (-4479.823) [...14 remote chains...] -- 33:18:01

      Average standard deviation of split frequencies: 0.056301

      531000 -- (-4455.080) (-4465.386) [...14 remote chains...] -- 33:17:53
      532000 -- (-4449.731) (-4453.762) [...14 remote chains...] -- 33:17:46
      533000 -- (-4459.948) (-4455.544) [...14 remote chains...] -- 33:17:38
      534000 -- (-4454.697) (-4449.631) [...14 remote chains...] -- 33:17:30
      535000 -- (-4449.620) (-4449.560) [...14 remote chains...] -- 33:17:22

      Average standard deviation of split frequencies: 0.056240

      536000 -- (-4440.116) (-4451.311) [...14 remote chains...] -- 33:17:14
      537000 -- (-4433.735) (-4442.930) [...14 remote chains...] -- 33:17:07
      538000 -- (-4443.059) (-4452.503) [...14 remote chains...] -- 33:16:59
      539000 -- (-4453.031) (-4468.604) [...14 remote chains...] -- 33:16:51
      540000 -- (-4433.595) (-4457.268) [...14 remote chains...] -- 33:16:43

      Average standard deviation of split frequencies: 0.056228

      541000 -- (-4449.727) (-4469.123) [...14 remote chains...] -- 33:16:36
      542000 -- (-4452.268) (-4450.219) [...14 remote chains...] -- 33:17:22
      543000 -- [-4459.359] (-4448.571) [...14 remote chains...] -- 33:17:15
      544000 -- (-4454.263) (-4455.700) [...14 remote chains...] -- 33:17:07
      545000 -- (-4474.041) [-4442.648] [...14 remote chains...] -- 33:16:59

      Average standard deviation of split frequencies: 0.055953

      546000 -- (-4483.398) (-4458.063) [...14 remote chains...] -- 33:16:51
      547000 -- (-4462.458) (-4474.783) [...14 remote chains...] -- 33:17:38
      548000 -- (-4445.463) (-4454.901) [...14 remote chains...] -- 33:17:30
      549000 -- (-4448.954) (-4461.073) [...14 remote chains...] -- 33:17:22
      550000 -- (-4454.307) (-4442.772) [...14 remote chains...] -- 33:17:14

      Average standard deviation of split frequencies: 0.054970

      551000 -- (-4450.863) (-4461.351) [...14 remote chains...] -- 33:17:06
      552000 -- (-4463.836) (-4445.496) [...14 remote chains...] -- 33:16:59
      553000 -- [-4465.770] (-4448.076) [...14 remote chains...] -- 33:16:51
      554000 -- (-4462.719) (-4447.538) [...14 remote chains...] -- 33:16:43
      555000 -- (-4453.068) (-4445.458) [...14 remote chains...] -- 33:16:36

      Average standard deviation of split frequencies: 0.054163

      556000 -- [-4462.518] (-4451.093) [...14 remote chains...] -- 33:16:28
      557000 -- [-4459.283] (-4448.460) [...14 remote chains...] -- 33:17:13
      558000 -- (-4455.922) (-4443.890) [...14 remote chains...] -- 33:16:13
      559000 -- [-4448.177] (-4442.157) [...14 remote chains...] -- 33:16:58
      560000 -- (-4450.486) (-4463.712) [...14 remote chains...] -- 33:16:50

      Average standard deviation of split frequencies: 0.054220

      561000 -- [-4457.834] (-4460.482) [...14 remote chains...] -- 33:16:42
      562000 -- (-4470.991) (-4464.092) [...14 remote chains...] -- 33:16:34
      563000 -- (-4466.215) (-4474.636) [...14 remote chains...] -- 33:16:27
      564000 -- (-4463.767) [-4467.800] [...14 remote chains...] -- 33:16:19
      565000 -- (-4460.705) [-4456.366] [...14 remote chains...] -- 33:16:11

      Average standard deviation of split frequencies: 0.053559

      566000 -- (-4459.388) [-4455.718] [...14 remote chains...] -- 33:16:04
      567000 -- (-4458.750) [-4459.277] [...14 remote chains...] -- 33:15:56
      568000 -- (-4466.647) [-4469.447] [...14 remote chains...] -- 33:15:48
      569000 -- (-4462.596) [-4448.773] [...14 remote chains...] -- 33:15:41
      570000 -- (-4442.308) [-4443.083] [...14 remote chains...] -- 33:15:33

      Average standard deviation of split frequencies: 0.053649

      571000 -- (-4456.577) (-4434.010) [...14 remote chains...] -- 33:15:26
      572000 -- (-4447.233) [-4425.546] [...14 remote chains...] -- 33:15:18
      573000 -- (-4454.751) [-4445.851] [...14 remote chains...] -- 33:16:02
      574000 -- (-4443.978) [-4451.381] [...14 remote chains...] -- 33:15:54
      575000 -- (-4457.522) [-4456.713] [...14 remote chains...] -- 33:15:46

      Average standard deviation of split frequencies: 0.053309

      576000 -- (-4462.129) [-4469.516] [...14 remote chains...] -- 33:15:39
      577000 -- (-4454.396) [-4464.574] [...14 remote chains...] -- 33:15:31
      578000 -- (-4440.875) [-4454.374] [...14 remote chains...] -- 33:15:24
      579000 -- [-4436.041] (-4456.078) [...14 remote chains...] -- 33:15:16
      580000 -- (-4447.775) [-4451.677] [...14 remote chains...] -- 33:15:08

      Average standard deviation of split frequencies: 0.053621

      581000 -- (-4435.840) [-4455.438] [...14 remote chains...] -- 33:15:01
      582000 -- (-4445.018) [-4443.717] [...14 remote chains...] -- 33:14:53
      583000 -- (-4439.584) [-4459.869] [...14 remote chains...] -- 33:14:46
      584000 -- (-4431.933) [-4481.278] [...14 remote chains...] -- 33:15:29
      585000 -- (-4442.618) (-4475.595) [...14 remote chains...] -- 33:15:21

      Average standard deviation of split frequencies: 0.053613

      586000 -- (-4466.681) [-4459.366] [...14 remote chains...] -- 33:15:13
      587000 -- (-4467.111) (-4473.537) [...14 remote chains...] -- 33:15:06
      588000 -- (-4476.482) (-4471.831) [...14 remote chains...] -- 33:14:58
      589000 -- (-4466.905) [-4476.664] [...14 remote chains...] -- 33:14:51
      590000 -- [-4457.724] (-4468.190) [...14 remote chains...] -- 33:14:43

      Average standard deviation of split frequencies: 0.053271

      591000 -- (-4473.898) [-4455.829] [...14 remote chains...] -- 33:14:36
      592000 -- (-4471.836) (-4469.620) [...14 remote chains...] -- 33:14:28
      593000 -- (-4472.921) [-4454.125] [...14 remote chains...] -- 33:14:21
      594000 -- (-4477.133) (-4453.402) [...14 remote chains...] -- 33:15:03
      595000 -- (-4482.003) [-4464.131] [...14 remote chains...] -- 33:14:55

      Average standard deviation of split frequencies: 0.053382

      596000 -- (-4469.637) (-4454.561) [...14 remote chains...] -- 33:14:48
      597000 -- (-4466.746) [-4433.082] [...14 remote chains...] -- 33:14:40
      598000 -- (-4483.193) (-4445.342) [...14 remote chains...] -- 33:14:33
      599000 -- (-4466.720) (-4457.128) [...14 remote chains...] -- 33:14:25
      600000 -- [-4486.830] (-4445.591) [...14 remote chains...] -- 33:14:18

      Average standard deviation of split frequencies: 0.053707

      601000 -- (-4477.981) [-4452.495] [...14 remote chains...] -- 33:14:10
      602000 -- (-4481.188) [-4453.607] [...14 remote chains...] -- 33:14:03
      603000 -- [-4456.986] (-4456.762) [...14 remote chains...] -- 33:13:55
      604000 -- [-4459.822] (-4450.468) [...14 remote chains...] -- 33:13:48
      605000 -- [-4446.150] (-4457.526) [...14 remote chains...] -- 33:13:40

      Average standard deviation of split frequencies: 0.053784

      606000 -- (-4452.909) (-4473.692) [...14 remote chains...] -- 33:13:33
      607000 -- (-4455.753) (-4469.587) [...14 remote chains...] -- 33:13:25
      608000 -- (-4451.023) (-4446.102) [...14 remote chains...] -- 33:13:18
      609000 -- [-4445.806] (-4450.643) [...14 remote chains...] -- 33:13:10
      610000 -- [-4467.804] (-4454.606) [...14 remote chains...] -- 33:13:03

      Average standard deviation of split frequencies: 0.053933

      611000 -- (-4458.289) [-4451.117] [...14 remote chains...] -- 33:12:56
      612000 -- [-4457.363] (-4468.317) [...14 remote chains...] -- 33:12:48
      613000 -- [-4456.684] (-4458.258) [...14 remote chains...] -- 33:12:41
      614000 -- [-4470.847] (-4446.794) [...14 remote chains...] -- 33:12:34
      615000 -- (-4473.173) [-4449.963] [...14 remote chains...] -- 33:12:26

      Average standard deviation of split frequencies: 0.054629

      616000 -- (-4473.522) [-4453.611] [...14 remote chains...] -- 33:12:19
      617000 -- [-4476.913] (-4468.664) [...14 remote chains...] -- 33:12:12
      618000 -- [-4484.977] (-4457.807) [...14 remote chains...] -- 33:12:04
      619000 -- (-4483.473) (-4453.264) [...14 remote chains...] -- 33:11:57
      620000 -- (-4472.946) (-4461.216) [...14 remote chains...] -- 33:11:50

      Average standard deviation of split frequencies: 0.055433

      621000 -- (-4457.913) (-4442.690) [...14 remote chains...] -- 33:11:42
      622000 -- [-4464.142] (-4448.311) [...14 remote chains...] -- 33:11:35
      623000 -- [-4463.629] (-4469.901) [...14 remote chains...] -- 33:11:28
      624000 -- [-4473.450] (-4457.902) [...14 remote chains...] -- 33:11:21
      625000 -- (-4474.490) (-4469.720) [...14 remote chains...] -- 33:11:14

      Average standard deviation of split frequencies: 0.055887

      626000 -- (-4470.981) (-4462.419) [...14 remote chains...] -- 33:11:53
      627000 -- [-4463.772] (-4448.415) [...14 remote chains...] -- 33:11:46
      628000 -- (-4469.589) (-4452.462) [...14 remote chains...] -- 33:10:52
      629000 -- [-4460.740] (-4458.468) [...14 remote chains...] -- 33:11:31
      630000 -- (-4454.177) (-4457.532) [...14 remote chains...] -- 33:11:24

      Average standard deviation of split frequencies: 0.055852

      631000 -- [-4449.289] (-4462.359) [...14 remote chains...] -- 33:10:30
      632000 -- [-4446.833] (-4461.440) [...14 remote chains...] -- 33:10:23
      633000 -- (-4459.219) (-4474.261) [...14 remote chains...] -- 33:10:16
      634000 -- [-4455.797] (-4472.870) [...14 remote chains...] -- 33:10:09
      635000 -- (-4439.501) (-4497.076) [...14 remote chains...] -- 33:10:02

      Average standard deviation of split frequencies: 0.056027

      636000 -- [-4442.425] (-4475.795) [...14 remote chains...] -- 33:09:55
      637000 -- (-4443.563) (-4477.289) [...14 remote chains...] -- 33:10:34
      638000 -- (-4458.382) (-4482.158) [...14 remote chains...] -- 33:10:26
      639000 -- (-4440.215) (-4457.504) [...14 remote chains...] -- 33:10:19
      640000 -- (-4443.204) (-4451.900) [...14 remote chains...] -- 33:10:12

      Average standard deviation of split frequencies: 0.056994

      641000 -- [-4434.808] (-4446.860) [...14 remote chains...] -- 33:10:05
      642000 -- [-4443.712] (-4449.792) [...14 remote chains...] -- 33:09:58
      643000 -- (-4436.258) (-4462.577) [...14 remote chains...] -- 33:09:51
      644000 -- [-4445.521] (-4455.763) [...14 remote chains...] -- 33:08:58
      645000 -- (-4468.940) (-4450.553) [...14 remote chains...] -- 33:09:36

      Average standard deviation of split frequencies: 0.057490

      646000 -- (-4462.792) [-4448.245] [...14 remote chains...] -- 33:09:29
      647000 -- (-4477.268) [-4451.220] [...14 remote chains...] -- 33:09:22
      648000 -- (-4461.361) [-4447.898] [...14 remote chains...] -- 33:09:15
      649000 -- [-4463.311] (-4453.019) [...14 remote chains...] -- 33:09:08
      650000 -- (-4443.774) [-4439.249] [...14 remote chains...] -- 33:08:16

      Average standard deviation of split frequencies: 0.057339

      651000 -- (-4459.401) [-4446.244] [...14 remote chains...] -- 33:08:54
      652000 -- (-4457.436) [-4436.169] [...14 remote chains...] -- 33:08:47
      653000 -- (-4457.740) (-4453.544) [...14 remote chains...] -- 33:08:40
      654000 -- (-4456.867) [-4461.347] [...14 remote chains...] -- 33:08:33
      655000 -- (-4460.430) (-4450.647) [...14 remote chains...] -- 33:08:26

      Average standard deviation of split frequencies: 0.057008

      656000 -- (-4473.202) [-4455.511] [...14 remote chains...] -- 33:08:19
      657000 -- (-4451.642) [-4467.411] [...14 remote chains...] -- 33:08:12
      658000 -- (-4451.958) [-4452.753] [...14 remote chains...] -- 33:08:05
      659000 -- (-4460.101) (-4466.587) [...14 remote chains...] -- 33:07:58
      660000 -- (-4465.316) [-4458.555] [...14 remote chains...] -- 33:07:51

      Average standard deviation of split frequencies: 0.056883

      661000 -- (-4452.571) [-4468.756] [...14 remote chains...] -- 33:07:44
      662000 -- (-4449.864) [-4461.947] [...14 remote chains...] -- 33:08:21
      663000 -- (-4457.293) [-4476.687] [...14 remote chains...] -- 33:08:14
      664000 -- (-4460.241) [-4469.927] [...14 remote chains...] -- 33:08:07
      665000 -- (-4468.264) [-4475.531] [...14 remote chains...] -- 33:08:00

      Average standard deviation of split frequencies: 0.056901

      666000 -- (-4452.718) (-4460.923) [...14 remote chains...] -- 33:07:53
      667000 -- (-4459.878) [-4449.204] [...14 remote chains...] -- 33:07:47
      668000 -- (-4460.217) [-4471.548] [...14 remote chains...] -- 33:07:40
      669000 -- (-4446.101) [-4463.423] [...14 remote chains...] -- 33:07:33
      670000 -- [-4485.835] (-4455.613) [...14 remote chains...] -- 33:08:09

      Average standard deviation of split frequencies: 0.056740

      671000 -- (-4480.539) [-4448.153] [...14 remote chains...] -- 33:08:02
      672000 -- (-4471.392) (-4464.720) [...14 remote chains...] -- 33:07:12
      673000 -- (-4460.012) (-4467.283) [...14 remote chains...] -- 33:07:48
      674000 -- (-4466.849) [-4467.812] [...14 remote chains...] -- 33:07:41
      675000 -- (-4443.328) (-4466.692) [...14 remote chains...] -- 33:07:34

      Average standard deviation of split frequencies: 0.056267

      676000 -- (-4455.552) (-4459.405) [...14 remote chains...] -- 33:07:28
      677000 -- (-4449.182) [-4453.243] [...14 remote chains...] -- 33:07:21
      678000 -- (-4451.526) (-4452.385) [...14 remote chains...] -- 33:07:14
      679000 -- (-4443.946) [-4463.745] [...14 remote chains...] -- 33:07:07
      680000 -- (-4450.054) (-4462.320) [...14 remote chains...] -- 33:07:00

      Average standard deviation of split frequencies: 0.056558

      681000 -- (-4441.943) [-4469.410] [...14 remote chains...] -- 33:06:53
      682000 -- (-4430.706) (-4461.613) [...14 remote chains...] -- 33:06:46
      683000 -- (-4435.004) (-4462.001) [...14 remote chains...] -- 33:06:39
      684000 -- (-4438.553) [-4453.414] [...14 remote chains...] -- 33:06:32
      685000 -- [-4436.702] (-4449.328) [...14 remote chains...] -- 33:06:25

      Average standard deviation of split frequencies: 0.056464

      686000 -- (-4457.684) [-4463.010] [...14 remote chains...] -- 33:07:01
      687000 -- (-4453.984) [-4464.371] [...14 remote chains...] -- 33:06:54
      688000 -- (-4461.290) [-4448.373] [...14 remote chains...] -- 33:06:47
      689000 -- (-4463.350) [-4456.751] [...14 remote chains...] -- 33:06:40
      690000 -- (-4469.903) [-4461.014] [...14 remote chains...] -- 33:06:33

      Average standard deviation of split frequencies: 0.055852

      691000 -- (-4475.610) [-4461.489] [...14 remote chains...] -- 33:07:09
      692000 -- (-4469.206) [-4463.845] [...14 remote chains...] -- 33:07:02
      693000 -- (-4457.766) [-4462.504] [...14 remote chains...] -- 33:06:55
      694000 -- (-4467.541) [-4464.273] [...14 remote chains...] -- 33:06:48
      695000 -- (-4461.575) [-4470.624] [...14 remote chains...] -- 33:06:41

      Average standard deviation of split frequencies: 0.055402

      696000 -- (-4463.758) [-4462.901] [...14 remote chains...] -- 33:06:34
      697000 -- (-4472.085) [-4442.643] [...14 remote chains...] -- 33:05:45
      698000 -- (-4469.770) [-4462.092] [...14 remote chains...] -- 33:06:21
      699000 -- (-4474.418) [-4461.641] [...14 remote chains...] -- 33:05:32
      700000 -- (-4466.028) (-4461.232) [...14 remote chains...] -- 33:05:25

      Average standard deviation of split frequencies: 0.055405

      701000 -- (-4469.085) (-4457.132) [...14 remote chains...] -- 33:05:18
      702000 -- (-4463.317) [-4463.637] [...14 remote chains...] -- 33:05:11
      703000 -- (-4462.786) [-4453.935] [...14 remote chains...] -- 33:05:05
      704000 -- (-4467.890) (-4446.801) [...14 remote chains...] -- 33:05:39
      705000 -- (-4460.622) [-4442.938] [...14 remote chains...] -- 33:04:51

      Average standard deviation of split frequencies: 0.055363

      706000 -- (-4445.023) [-4433.845] [...14 remote chains...] -- 33:05:26
      707000 -- (-4450.584) (-4438.064) [...14 remote chains...] -- 33:05:19
      708000 -- (-4463.529) [-4430.003] [...14 remote chains...] -- 33:05:12
      709000 -- (-4464.277) [-4434.936] [...14 remote chains...] -- 33:05:05
      710000 -- (-4472.062) [-4435.825] [...14 remote chains...] -- 33:04:58

      Average standard deviation of split frequencies: 0.054644

      711000 -- (-4478.554) (-4440.510) [...14 remote chains...] -- 33:04:52
      712000 -- (-4473.942) (-4430.986) [...14 remote chains...] -- 33:04:45
      713000 -- (-4459.732) (-4436.151) [...14 remote chains...] -- 33:04:38
      714000 -- (-4452.112) [-4455.519] [...14 remote chains...] -- 33:04:31
      715000 -- (-4459.196) [-4459.981] [...14 remote chains...] -- 33:04:25

      Average standard deviation of split frequencies: 0.054151

      716000 -- (-4460.931) (-4449.985) [...14 remote chains...] -- 33:04:18
      717000 -- (-4459.115) [-4438.227] [...14 remote chains...] -- 33:04:11
      718000 -- (-4451.743) [-4437.144] [...14 remote chains...] -- 33:04:04
      719000 -- (-4442.669) [-4454.006] [...14 remote chains...] -- 33:03:58
      720000 -- (-4448.170) [-4437.613] [...14 remote chains...] -- 33:04:31

      Average standard deviation of split frequencies: 0.054373

      721000 -- (-4434.532) (-4451.183) [...14 remote chains...] -- 33:04:25
      722000 -- (-4466.732) [-4425.620] [...14 remote chains...] -- 33:04:18
      723000 -- (-4443.928) [-4444.714] [...14 remote chains...] -- 33:04:11
      724000 -- (-4441.312) (-4445.209) [...14 remote chains...] -- 33:04:04
      725000 -- (-4430.693) [-4436.472] [...14 remote chains...] -- 33:03:58

      Average standard deviation of split frequencies: 0.053871

      726000 -- (-4452.347) [-4451.145] [...14 remote chains...] -- 33:03:51
      727000 -- (-4462.729) (-4450.985) [...14 remote chains...] -- 33:03:44
      728000 -- (-4455.205) [-4472.718] [...14 remote chains...] -- 33:03:38
      729000 -- (-4449.075) (-4475.264) [...14 remote chains...] -- 33:03:31
      730000 -- (-4441.738) [-4477.501] [...14 remote chains...] -- 33:03:24

      Average standard deviation of split frequencies: 0.053290

      731000 -- (-4461.852) [-4470.551] [...14 remote chains...] -- 33:03:17
      732000 -- (-4457.427) [-4473.261] [...14 remote chains...] -- 33:03:11
      733000 -- (-4442.869) (-4477.376) [...14 remote chains...] -- 33:03:44
      734000 -- (-4454.786) [-4496.771] [...14 remote chains...] -- 33:03:37
      735000 -- (-4440.262) [-4480.042] [...14 remote chains...] -- 33:03:30

      Average standard deviation of split frequencies: 0.052795

      736000 -- (-4445.407) [-4466.938] [...14 remote chains...] -- 33:03:24
      737000 -- (-4446.409) [-4451.603] [...14 remote chains...] -- 33:03:17
      738000 -- (-4458.602) [-4463.759] [...14 remote chains...] -- 33:03:10
      739000 -- (-4440.691) [-4465.987] [...14 remote chains...] -- 33:03:04
      740000 -- (-4433.704) [-4457.942] [...14 remote chains...] -- 33:02:57

      Average standard deviation of split frequencies: 0.053423

      741000 -- (-4436.885) [-4455.916] [...14 remote chains...] -- 33:02:50
      742000 -- (-4423.546) [-4449.150] [...14 remote chains...] -- 33:02:44
      743000 -- (-4438.634) [-4452.163] [...14 remote chains...] -- 33:02:37
      744000 -- (-4447.955) [-4461.079] [...14 remote chains...] -- 33:02:30
      745000 -- (-4454.150) [-4448.128] [...14 remote chains...] -- 33:02:24

      Average standard deviation of split frequencies: 0.053134

      746000 -- [-4441.224] (-4459.109) [...14 remote chains...] -- 33:02:17
      747000 -- (-4443.534) [-4447.630] [...14 remote chains...] -- 33:02:50
      748000 -- (-4439.169) [-4441.358] [...14 remote chains...] -- 33:02:43
      749000 -- (-4443.499) [-4458.692] [...14 remote chains...] -- 33:02:36
      750000 -- [-4451.158] (-4452.473) [...14 remote chains...] -- 33:02:29

      Average standard deviation of split frequencies: 0.052374

      751000 -- (-4444.522) [-4447.852] [...14 remote chains...] -- 33:02:23
      752000 -- (-4445.419) [-4460.347] [...14 remote chains...] -- 33:02:16
      753000 -- [-4444.568] (-4459.994) [...14 remote chains...] -- 33:02:10
      754000 -- (-4460.917) [-4468.565] [...14 remote chains...] -- 33:02:03
      755000 -- (-4459.614) [-4452.966] [...14 remote chains...] -- 33:01:56

      Average standard deviation of split frequencies: 0.051959

      756000 -- (-4452.237) [-4455.241] [...14 remote chains...] -- 33:01:50
      757000 -- (-4461.673) [-4458.526] [...14 remote chains...] -- 33:01:43
      758000 -- (-4458.202) [-4452.173] [...14 remote chains...] -- 33:01:36
      759000 -- (-4457.584) [-4461.941] [...14 remote chains...] -- 33:01:30
      760000 -- (-4439.963) [-4459.775] [...14 remote chains...] -- 33:01:23

      Average standard deviation of split frequencies: 0.051894

      761000 -- (-4448.929) [-4456.687] [...14 remote chains...] -- 33:01:17
      762000 -- (-4449.320) [-4447.000] [...14 remote chains...] -- 33:01:10
      763000 -- (-4452.637) [-4454.201] [...14 remote chains...] -- 33:01:03
      764000 -- (-4460.217) [-4454.062] [...14 remote chains...] -- 33:00:57
      765000 -- (-4452.154) [-4472.506] [...14 remote chains...] -- 33:01:28

      Average standard deviation of split frequencies: 0.051480

      766000 -- (-4435.447) [-4474.317] [...14 remote chains...] -- 33:01:22
      767000 -- (-4441.656) [-4466.508] [...14 remote chains...] -- 33:00:37
      768000 -- (-4447.666) [-4461.545] [...14 remote chains...] -- 33:01:09
      769000 -- (-4438.607) [-4450.487] [...14 remote chains...] -- 33:01:02
      770000 -- [-4435.978] (-4452.994) [...14 remote chains...] -- 33:00:56

      Average standard deviation of split frequencies: 0.050804

      771000 -- (-4441.211) [-4437.974] [...14 remote chains...] -- 33:00:49
      772000 -- [-4438.857] (-4450.754) [...14 remote chains...] -- 33:00:42
      773000 -- (-4441.060) [-4457.494] [...14 remote chains...] -- 33:00:36
      774000 -- (-4451.532) [-4468.248] [...14 remote chains...] -- 33:00:29
      775000 -- [-4447.461] (-4459.700) [...14 remote chains...] -- 33:00:23

      Average standard deviation of split frequencies: 0.050888

      776000 -- (-4450.430) [-4481.918] [...14 remote chains...] -- 33:00:16
      777000 -- (-4453.250) [-4447.058] [...14 remote chains...] -- 33:00:10
      778000 -- (-4458.219) [-4460.994] [...14 remote chains...] -- 33:00:03
      779000 -- (-4476.245) (-4466.766) [...14 remote chains...] -- 32:59:57
      780000 -- (-4479.997) [-4462.491] [...14 remote chains...] -- 32:59:50

      Average standard deviation of split frequencies: 0.051396

      781000 -- (-4481.552) [-4447.927] [...14 remote chains...] -- 32:59:44
      782000 -- (-4487.958) [-4457.756] [...14 remote chains...] -- 33:00:14
      783000 -- (-4468.634) [-4460.791] [...14 remote chains...] -- 33:00:08
      784000 -- (-4464.043) [-4454.785] [...14 remote chains...] -- 33:00:01
      785000 -- (-4472.632) [-4450.245] [...14 remote chains...] -- 32:59:55

      Average standard deviation of split frequencies: 0.050716

      786000 -- (-4469.550) [-4454.197] [...14 remote chains...] -- 32:59:48
      787000 -- (-4467.329) [-4473.654] [...14 remote chains...] -- 32:59:42
      788000 -- (-4440.732) [-4465.595] [...14 remote chains...] -- 32:59:35
      789000 -- (-4471.027) [-4474.028] [...14 remote chains...] -- 32:59:29
      790000 -- (-4452.406) [-4472.822] [...14 remote chains...] -- 32:59:22

      Average standard deviation of split frequencies: 0.050498

      791000 -- [-4456.535] (-4479.363) [...14 remote chains...] -- 32:59:16
      792000 -- (-4492.041) [-4489.759] [...14 remote chains...] -- 32:59:46
      793000 -- [-4487.189] (-4481.729) [...14 remote chains...] -- 32:59:40
      794000 -- [-4470.391] (-4480.157) [...14 remote chains...] -- 32:59:33
      795000 -- (-4470.418) [-4480.512] [...14 remote chains...] -- 32:59:26

      Average standard deviation of split frequencies: 0.050660

      796000 -- [-4468.659] (-4489.307) [...14 remote chains...] -- 32:59:20
      797000 -- (-4465.792) [-4462.603] [...14 remote chains...] -- 32:59:13
      798000 -- (-4478.775) [-4457.625] [...14 remote chains...] -- 32:59:07
      799000 -- (-4482.123) [-4458.717] [...14 remote chains...] -- 32:59:00
      800000 -- [-4472.234] (-4450.617) [...14 remote chains...] -- 32:58:54

      Average standard deviation of split frequencies: 0.050494

      801000 -- (-4465.656) [-4449.353] [...14 remote chains...] -- 32:58:48
      802000 -- (-4459.449) [-4451.744] [...14 remote chains...] -- 32:59:17
      803000 -- (-4472.006) [-4448.524] [...14 remote chains...] -- 32:59:11
      804000 -- (-4474.404) [-4471.191] [...14 remote chains...] -- 32:59:04
      805000 -- (-4468.251) [-4460.616] [...14 remote chains...] -- 32:58:58

      Average standard deviation of split frequencies: 0.049920

      806000 -- [-4458.502] (-4445.942) [...14 remote chains...] -- 32:58:51
      807000 -- [-4452.368] (-4454.332) [...14 remote chains...] -- 32:58:45
      808000 -- [-4441.813] (-4447.814) [...14 remote chains...] -- 32:58:38
      809000 -- (-4442.137) [-4436.248] [...14 remote chains...] -- 32:59:08
      810000 -- (-4452.433) [-4447.721] [...14 remote chains...] -- 32:59:02

      Average standard deviation of split frequencies: 0.049627

      811000 -- (-4471.024) [-4454.108] [...14 remote chains...] -- 32:58:55
      812000 -- (-4465.544) [-4469.377] [...14 remote chains...] -- 32:58:49
      813000 -- (-4459.286) [-4456.777] [...14 remote chains...] -- 32:58:42
      814000 -- (-4444.891) [-4470.795] [...14 remote chains...] -- 32:58:36
      815000 -- (-4449.826) [-4447.134] [...14 remote chains...] -- 32:58:29

      Average standard deviation of split frequencies: 0.049258

      816000 -- (-4440.026) [-4447.633] [...14 remote chains...] -- 32:58:23
      817000 -- (-4448.723) [-4455.566] [...14 remote chains...] -- 32:58:52
      818000 -- (-4455.629) [-4462.471] [...14 remote chains...] -- 32:58:45
      819000 -- (-4462.817) [-4469.158] [...14 remote chains...] -- 32:58:39
      820000 -- (-4454.307) [-4456.628] [...14 remote chains...] -- 32:58:32

      Average standard deviation of split frequencies: 0.049524

      821000 -- (-4457.712) [-4470.205] [...14 remote chains...] -- 32:58:26
      822000 -- (-4445.685) [-4451.582] [...14 remote chains...] -- 32:58:19
      823000 -- (-4440.571) [-4449.560] [...14 remote chains...] -- 32:58:13
      824000 -- [-4449.498] (-4478.870) [...14 remote chains...] -- 32:58:06
      825000 -- (-4454.669) [-4467.498] [...14 remote chains...] -- 32:58:35

      Average standard deviation of split frequencies: 0.049579

      826000 -- (-4437.453) [-4459.032] [...14 remote chains...] -- 32:58:29
      827000 -- (-4441.488) [-4459.660] [...14 remote chains...] -- 32:58:22
      828000 -- (-4448.675) [-4464.506] [...14 remote chains...] -- 32:58:16
      829000 -- (-4444.810) [-4465.494] [...14 remote chains...] -- 32:58:09
      830000 -- (-4440.204) [-4469.071] [...14 remote chains...] -- 32:58:03

      Average standard deviation of split frequencies: 0.049312

      831000 -- (-4446.588) [-4473.810] [...14 remote chains...] -- 32:57:56
      832000 -- (-4442.126) [-4460.328] [...14 remote chains...] -- 32:57:50
      833000 -- (-4436.097) [-4447.163] [...14 remote chains...] -- 32:57:43
      834000 -- (-4442.276) [-4456.618] [...14 remote chains...] -- 32:57:37
      835000 -- (-4444.090) [-4450.569] [...14 remote chains...] -- 32:57:30

      Average standard deviation of split frequencies: 0.048852

      836000 -- (-4460.899) [-4454.948] [...14 remote chains...] -- 32:57:24
      837000 -- (-4458.038) [-4467.015] [...14 remote chains...] -- 32:57:18
      838000 -- (-4452.611) [-4481.299] [...14 remote chains...] -- 32:57:11
      839000 -- (-4454.814) [-4465.383] [...14 remote chains...] -- 32:57:05
      840000 -- (-4455.879) [-4444.294] [...14 remote chains...] -- 32:57:33

      Average standard deviation of split frequencies: 0.048992

      841000 -- (-4446.437) [-4454.864] [...14 remote chains...] -- 32:57:26
      842000 -- (-4455.591) [-4466.720] [...14 remote chains...] -- 32:57:20
      843000 -- (-4459.536) [-4462.271] [...14 remote chains...] -- 32:57:14
      844000 -- (-4459.549) [-4470.822] [...14 remote chains...] -- 32:57:07
      845000 -- (-4470.866) [-4459.809] [...14 remote chains...] -- 32:57:01

      Average standard deviation of split frequencies: 0.048924

      846000 -- (-4454.305) [-4472.581] [...14 remote chains...] -- 32:56:54
      847000 -- (-4477.076) [-4456.249] [...14 remote chains...] -- 32:56:48
      848000 -- (-4459.989) [-4472.802] [...14 remote chains...] -- 32:56:41
      849000 -- (-4460.653) [-4450.901] [...14 remote chains...] -- 32:56:35
      850000 -- (-4446.032) [-4468.933] [...14 remote chains...] -- 32:57:03

      Average standard deviation of split frequencies: 0.048769

      851000 -- (-4444.698) [-4463.138] [...14 remote chains...] -- 32:56:56
      852000 -- (-4454.862) [-4457.236] [...14 remote chains...] -- 32:56:50
      853000 -- (-4442.470) [-4451.482] [...14 remote chains...] -- 32:56:44
      854000 -- (-4433.602) [-4453.117] [...14 remote chains...] -- 32:56:37
      855000 -- (-4444.655) [-4454.753] [...14 remote chains...] -- 32:56:31

      Average standard deviation of split frequencies: 0.048643

      856000 -- (-4442.685) [-4448.490] [...14 remote chains...] -- 32:56:24
      857000 -- (-4452.713) [-4441.974] [...14 remote chains...] -- 32:56:18
      858000 -- (-4442.586) [-4465.394] [...14 remote chains...] -- 32:56:11
      859000 -- (-4433.533) [-4447.954] [...14 remote chains...] -- 32:56:05
      860000 -- (-4442.128) [-4453.708] [...14 remote chains...] -- 32:56:33

      Average standard deviation of split frequencies: 0.049083

      861000 -- (-4441.859) [-4458.404] [...14 remote chains...] -- 32:56:26
      862000 -- (-4448.292) [-4459.946] [...14 remote chains...] -- 32:56:20
      863000 -- (-4461.987) [-4480.823] [...14 remote chains...] -- 32:56:13
      864000 -- (-4456.906) [-4471.353] [...14 remote chains...] -- 32:56:07
      865000 -- (-4468.165) [-4461.082] [...14 remote chains...] -- 32:56:00

      Average standard deviation of split frequencies: 0.049122

      866000 -- (-4454.410) [-4468.643] [...14 remote chains...] -- 32:55:54
      867000 -- (-4441.969) [-4464.322] [...14 remote chains...] -- 32:55:48
      868000 -- (-4450.036) [-4469.084] [...14 remote chains...] -- 32:55:41
      869000 -- (-4453.241) [-4450.655] [...14 remote chains...] -- 32:55:35
      870000 -- (-4456.149) [-4455.203] [...14 remote chains...] -- 32:55:28

      Average standard deviation of split frequencies: 0.049349

      871000 -- (-4464.346) [-4441.069] [...14 remote chains...] -- 32:55:22
      872000 -- (-4449.276) [-4437.128] [...14 remote chains...] -- 32:55:16
      873000 -- (-4444.133) [-4450.194] [...14 remote chains...] -- 32:55:09
      874000 -- (-4452.297) [-4461.365] [...14 remote chains...] -- 32:55:03
      875000 -- (-4443.758) [-4459.527] [...14 remote chains...] -- 32:54:57

      Average standard deviation of split frequencies: 0.049560

      876000 -- (-4473.599) [-4452.959] [...14 remote chains...] -- 32:54:50
      877000 -- (-4459.020) [-4460.023] [...14 remote chains...] -- 32:54:44
      878000 -- (-4484.700) [-4474.114] [...14 remote chains...] -- 32:54:38
      879000 -- (-4455.698) [-4470.370] [...14 remote chains...] -- 32:55:04
      880000 -- (-4459.537) [-4469.356] [...14 remote chains...] -- 32:54:58

      Average standard deviation of split frequencies: 0.049568

      881000 -- (-4449.513) [-4474.938] [...14 remote chains...] -- 32:54:52
      882000 -- (-4447.598) [-4460.781] [...14 remote chains...] -- 32:54:45
      883000 -- (-4446.928) [-4450.033] [...14 remote chains...] -- 32:54:39
      884000 -- (-4440.000) [-4453.080] [...14 remote chains...] -- 32:54:33
      885000 -- (-4452.257) [-4472.340] [...14 remote chains...] -- 32:54:26

      Average standard deviation of split frequencies: 0.049677

      886000 -- (-4472.224) [-4464.259] [...14 remote chains...] -- 32:54:53
      887000 -- (-4463.832) [-4471.722] [...14 remote chains...] -- 32:54:46
      888000 -- (-4464.241) [-4473.847] [...14 remote chains...] -- 32:54:40
      889000 -- (-4479.380) [-4473.047] [...14 remote chains...] -- 32:54:34
      890000 -- (-4445.526) [-4466.046] [...14 remote chains...] -- 32:54:27

      Average standard deviation of split frequencies: 0.049670

      891000 -- (-4459.183) [-4476.982] [...14 remote chains...] -- 32:54:21
      892000 -- (-4464.548) [-4477.355] [...14 remote chains...] -- 32:54:15
      893000 -- (-4451.807) [-4469.516] [...14 remote chains...] -- 32:54:08
      894000 -- (-4459.480) [-4457.047] [...14 remote chains...] -- 32:54:02
      895000 -- (-4453.220) [-4451.199] [...14 remote chains...] -- 32:53:56

      Average standard deviation of split frequencies: 0.050005

      896000 -- (-4449.192) [-4456.659] [...14 remote chains...] -- 32:53:49
      897000 -- (-4442.281) [-4462.914] [...14 remote chains...] -- 32:53:43
      898000 -- (-4440.996) [-4436.466] [...14 remote chains...] -- 32:53:37
      899000 -- (-4448.393) [-4444.665] [...14 remote chains...] -- 32:53:30
      900000 -- (-4452.515) [-4451.274] [...14 remote chains...] -- 32:53:24

      Average standard deviation of split frequencies: 0.050747

      901000 -- (-4447.316) [-4448.985] [...14 remote chains...] -- 32:53:18
      902000 -- (-4442.019) [-4449.020] [...14 remote chains...] -- 32:53:12
      903000 -- (-4447.504) [-4438.800] [...14 remote chains...] -- 32:53:05
      904000 -- (-4452.809) [-4430.539] [...14 remote chains...] -- 32:53:31
      905000 -- (-4460.034) [-4424.881] [...14 remote chains...] -- 32:52:53

      Average standard deviation of split frequencies: 0.050835

      906000 -- (-4452.046) [-4446.260] [...14 remote chains...] -- 32:52:46
      907000 -- (-4452.603) [-4431.352] [...14 remote chains...] -- 32:52:40
      908000 -- (-4451.909) [-4442.231] [...14 remote chains...] -- 32:52:34
      909000 -- (-4450.858) [-4442.954] [...14 remote chains...] -- 32:52:28
      910000 -- (-4465.697) [-4437.058] [...14 remote chains...] -- 32:52:21

      Average standard deviation of split frequencies: 0.050656

      911000 -- (-4446.504) [-4461.550] [...14 remote chains...] -- 32:52:15
      912000 -- (-4446.710) [-4442.757] [...14 remote chains...] -- 32:52:09
      913000 -- (-4448.441) [-4459.294] [...14 remote chains...] -- 32:52:35
      914000 -- (-4440.779) [-4462.728] [...14 remote chains...] -- 32:52:28
      915000 -- (-4442.449) [-4445.803] [...14 remote chains...] -- 32:52:22

      Average standard deviation of split frequencies: 0.050602

      916000 -- (-4452.706) [-4447.012] [...14 remote chains...] -- 32:52:16
      917000 -- (-4451.320) [-4458.447] [...14 remote chains...] -- 32:52:10
      918000 -- (-4448.542) [-4466.114] [...14 remote chains...] -- 32:52:03
      919000 -- (-4441.729) [-4479.602] [...14 remote chains...] -- 32:51:57
      920000 -- (-4430.678) [-4463.415] [...14 remote chains...] -- 32:51:51

      Average standard deviation of split frequencies: 0.051038

      921000 -- (-4461.804) [-4478.970] [...14 remote chains...] -- 32:52:16
      922000 -- (-4453.715) [-4481.236] [...14 remote chains...] -- 32:51:38
      923000 -- (-4451.273) (-4485.876) [...14 remote chains...] -- 32:52:04
      924000 -- (-4463.520) [-4486.979] [...14 remote chains...] -- 32:51:57
      925000 -- (-4463.159) [-4471.205] [...14 remote chains...] -- 32:51:51

      Average standard deviation of split frequencies: 0.051217

      926000 -- (-4475.022) [-4477.858] [...14 remote chains...] -- 32:51:45
      927000 -- (-4456.313) [-4470.761] [...14 remote chains...] -- 32:51:39
      928000 -- (-4442.789) [-4473.290] [...14 remote chains...] -- 32:51:32
      929000 -- (-4434.224) [-4453.218] [...14 remote chains...] -- 32:51:26
      930000 -- (-4454.931) [-4443.945] [...14 remote chains...] -- 32:51:20

      Average standard deviation of split frequencies: 0.051333

      931000 -- (-4458.508) [-4445.108] [...14 remote chains...] -- 32:51:14
      932000 -- (-4460.181) [-4441.800] [...14 remote chains...] -- 32:51:08
      933000 -- (-4453.311) [-4445.189] [...14 remote chains...] -- 32:51:33
      934000 -- (-4460.348) [-4449.621] [...14 remote chains...] -- 32:51:26
      935000 -- (-4471.031) [-4453.908] [...14 remote chains...] -- 32:51:20

      Average standard deviation of split frequencies: 0.051046

      936000 -- (-4475.094) [-4457.926] [...14 remote chains...] -- 32:51:14
      937000 -- (-4467.405) (-4454.312) [...14 remote chains...] -- 32:51:08
      938000 -- (-4474.321) [-4458.666] [...14 remote chains...] -- 32:51:01
      939000 -- (-4470.241) [-4452.211] [...14 remote chains...] -- 32:50:55
      940000 -- (-4451.420) [-4473.570] [...14 remote chains...] -- 32:50:49

      Average standard deviation of split frequencies: 0.051053

      941000 -- (-4460.775) [-4467.980] [...14 remote chains...] -- 32:50:43
      942000 -- (-4449.095) [-4475.435] [...14 remote chains...] -- 32:50:37
      943000 -- (-4453.640) (-4470.987) [...14 remote chains...] -- 32:50:30
      944000 -- (-4450.314) [-4472.814] [...14 remote chains...] -- 32:50:55
      945000 -- (-4455.636) [-4471.270] [...14 remote chains...] -- 32:50:49

      Average standard deviation of split frequencies: 0.051316

      946000 -- (-4452.365) [-4473.995] [...14 remote chains...] -- 32:50:43
      947000 -- (-4461.928) [-4482.183] [...14 remote chains...] -- 32:50:36
      948000 -- (-4455.797) (-4468.138) [...14 remote chains...] -- 32:50:30
      949000 -- (-4455.126) (-4470.277) [...14 remote chains...] -- 32:50:24
      950000 -- (-4446.517) [-4471.520] [...14 remote chains...] -- 32:50:18

      Average standard deviation of split frequencies: 0.051192

      951000 -- (-4467.847) [-4474.773] [...14 remote chains...] -- 32:50:42
      952000 -- (-4454.911) (-4486.588) [...14 remote chains...] -- 32:50:36
      953000 -- (-4453.893) [-4479.998] [...14 remote chains...] -- 32:50:30
      954000 -- (-4444.489) [-4471.295] [...14 remote chains...] -- 32:50:23
      955000 -- (-4471.522) [-4483.708] [...14 remote chains...] -- 32:50:17

      Average standard deviation of split frequencies: 0.051197

      956000 -- (-4480.791) (-4476.540) [...14 remote chains...] -- 32:50:11
      957000 -- (-4468.382) (-4474.284) [...14 remote chains...] -- 32:50:05
      958000 -- (-4449.953) [-4488.079] [...14 remote chains...] -- 32:49:59
      959000 -- (-4440.420) (-4484.644) [...14 remote chains...] -- 32:49:52
      960000 -- (-4433.840) (-4486.014) [...14 remote chains...] -- 32:49:46

      Average standard deviation of split frequencies: 0.051664

      961000 -- (-4435.440) [-4471.186] [...14 remote chains...] -- 32:49:40
      962000 -- (-4448.193) [-4460.240] [...14 remote chains...] -- 32:49:34
      963000 -- (-4445.220) [-4470.629] [...14 remote chains...] -- 32:49:28
      964000 -- (-4437.349) [-4464.026] [...14 remote chains...] -- 32:49:22
      965000 -- (-4448.128) [-4472.451] [...14 remote chains...] -- 32:49:15

      Average standard deviation of split frequencies: 0.051718

      966000 -- (-4438.231) [-4466.078] [...14 remote chains...] -- 32:49:39
      967000 -- (-4454.372) [-4465.610] [...14 remote chains...] -- 32:49:33
      968000 -- (-4456.895) [-4455.721] [...14 remote chains...] -- 32:49:27
      969000 -- (-4443.990) (-4452.913) [...14 remote chains...] -- 32:49:21
      970000 -- (-4449.525) (-4454.629) [...14 remote chains...] -- 32:49:45

      Average standard deviation of split frequencies: 0.051853

      971000 -- (-4453.059) (-4461.019) [...14 remote chains...] -- 32:49:38
      972000 -- (-4445.592) (-4457.082) [...14 remote chains...] -- 32:49:32
      973000 -- (-4474.256) [-4456.502] [...14 remote chains...] -- 32:49:26
      974000 -- (-4467.595) (-4441.327) [...14 remote chains...] -- 32:49:20
      975000 -- (-4472.900) (-4431.713) [...14 remote chains...] -- 32:49:14

      Average standard deviation of split frequencies: 0.051953

      976000 -- (-4456.813) (-4449.967) [...14 remote chains...] -- 32:49:37
      977000 -- (-4449.187) (-4445.394) [...14 remote chains...] -- 32:49:31
      978000 -- (-4450.440) (-4456.140) [...14 remote chains...] -- 32:49:25
      979000 -- (-4443.306) (-4467.714) [...14 remote chains...] -- 32:49:19
      980000 -- (-4451.840) (-4473.334) [...14 remote chains...] -- 32:49:12

      Average standard deviation of split frequencies: 0.052031

      981000 -- (-4468.738) (-4454.890) [...14 remote chains...] -- 32:49:06
      982000 -- (-4470.738) (-4452.539) [...14 remote chains...] -- 32:49:00
      983000 -- (-4475.493) [-4452.497] [...14 remote chains...] -- 32:48:54
      984000 -- (-4478.384) (-4448.365) [...14 remote chains...] -- 32:49:17
      985000 -- (-4470.389) (-4449.051) [...14 remote chains...] -- 32:49:11

      Average standard deviation of split frequencies: 0.051931

      986000 -- (-4486.866) (-4459.887) [...14 remote chains...] -- 32:49:05
      987000 -- (-4476.379) (-4452.164) [...14 remote chains...] -- 32:48:59
      988000 -- (-4475.194) (-4454.328) [...14 remote chains...] -- 32:48:52
      989000 -- (-4482.083) (-4446.749) [...14 remote chains...] -- 32:48:46
      990000 -- (-4480.227) (-4459.295) [...14 remote chains...] -- 32:48:40

      Average standard deviation of split frequencies: 0.051807

      991000 -- (-4470.559) (-4452.625) [...14 remote chains...] -- 32:48:34
      992000 -- (-4471.155) (-4451.511) [...14 remote chains...] -- 32:48:28
      993000 -- (-4465.129) (-4457.432) [...14 remote chains...] -- 32:48:22
      994000 -- (-4458.821) (-4464.909) [...14 remote chains...] -- 32:48:15
      995000 -- (-4459.204) (-4469.660) [...14 remote chains...] -- 32:48:38

      Average standard deviation of split frequencies: 0.051993

      996000 -- (-4467.567) (-4466.054) [...14 remote chains...] -- 32:48:32
      997000 -- (-4464.616) (-4480.399) [...14 remote chains...] -- 32:48:26
      998000 -- (-4462.807) (-4482.374) [...14 remote chains...] -- 32:48:20
      999000 -- (-4451.095) (-4460.929) [...14 remote chains...] -- 32:48:14
      1000000 -- (-4445.023) (-4458.757) [...14 remote chains...] -- 32:48:08

      Average standard deviation of split frequencies: 0.052367

      1001000 -- (-4460.616) (-4465.127) [...14 remote chains...] -- 32:48:01
      1002000 -- (-4465.001) [-4479.951] [...14 remote chains...] -- 32:47:55
      1003000 -- (-4450.822) (-4459.434) [...14 remote chains...] -- 32:47:49
      1004000 -- (-4452.029) (-4473.597) [...14 remote chains...] -- 32:47:43
      1005000 -- (-4457.432) (-4468.251) [...14 remote chains...] -- 32:47:37

      Average standard deviation of split frequencies: 0.052352

      1006000 -- (-4456.833) (-4468.338) [...14 remote chains...] -- 32:47:31
      1007000 -- (-4453.997) (-4454.835) [...14 remote chains...] -- 32:47:53
      1008000 -- (-4458.270) (-4467.211) [...14 remote chains...] -- 32:47:47
      1009000 -- (-4468.882) (-4473.177) [...14 remote chains...] -- 32:47:41
      1010000 -- (-4463.242) (-4462.364) [...14 remote chains...] -- 32:47:35

      Average standard deviation of split frequencies: 0.052523

      1011000 -- (-4451.875) (-4461.683) [...14 remote chains...] -- 32:47:29
      1012000 -- (-4464.245) (-4461.600) [...14 remote chains...] -- 32:47:51
      1013000 -- (-4452.432) (-4447.859) [...14 remote chains...] -- 32:47:45
      1014000 -- (-4454.422) (-4446.368) [...14 remote chains...] -- 32:47:39
      1015000 -- (-4448.397) (-4455.174) [...14 remote chains...] -- 32:47:33

      Average standard deviation of split frequencies: 0.052695

      1016000 -- (-4456.921) (-4451.069) [...14 remote chains...] -- 32:47:27
      1017000 -- (-4462.045) (-4459.174) [...14 remote chains...] -- 32:47:20
      1018000 -- (-4456.185) (-4473.165) [...14 remote chains...] -- 32:47:43
      1019000 -- (-4469.109) (-4473.030) [...14 remote chains...] -- 32:47:37
      1020000 -- (-4465.574) (-4467.821) [...14 remote chains...] -- 32:47:02

      Average standard deviation of split frequencies: 0.053240

      1021000 -- (-4471.867) (-4478.643) [...14 remote chains...] -- 32:47:24
      1022000 -- (-4459.607) (-4475.740) [...14 remote chains...] -- 32:47:18
      1023000 -- (-4460.239) (-4482.462) [...14 remote chains...] -- 32:47:12
      1024000 -- (-4452.219) (-4488.321) [...14 remote chains...] -- 32:47:06
      1025000 -- (-4454.900) (-4474.827) [...14 remote chains...] -- 32:47:00

      Average standard deviation of split frequencies: 0.053084

      1026000 -- (-4447.236) (-4464.943) [...14 remote chains...] -- 32:46:53
      1027000 -- (-4450.958) (-4471.336) [...14 remote chains...] -- 32:46:47
      1028000 -- (-4453.496) (-4456.006) [...14 remote chains...] -- 32:47:09
      1029000 -- (-4471.913) (-4456.806) [...14 remote chains...] -- 32:47:03
      1030000 -- (-4462.151) (-4443.471) [...14 remote chains...] -- 32:46:57

      Average standard deviation of split frequencies: 0.053068

      1031000 -- (-4459.470) (-4444.725) [...14 remote chains...] -- 32:46:51
      1032000 -- (-4461.320) (-4447.729) [...14 remote chains...] -- 32:46:45
      1033000 -- (-4458.284) (-4438.827) [...14 remote chains...] -- 32:46:39
      1034000 -- (-4454.894) (-4434.037) [...14 remote chains...] -- 32:46:33
      1035000 -- (-4452.944) (-4446.853) [...14 remote chains...] -- 32:46:26

      Average standard deviation of split frequencies: 0.052765

      1036000 -- (-4451.195) (-4451.656) [...14 remote chains...] -- 32:46:20
      1037000 -- (-4451.337) (-4460.520) [...14 remote chains...] -- 32:46:14
      1038000 -- (-4449.521) (-4467.577) [...14 remote chains...] -- 32:46:36
      1039000 -- (-4462.521) (-4450.603) [...14 remote chains...] -- 32:46:30
      1040000 -- (-4464.185) (-4447.408) [...14 remote chains...] -- 32:46:24

      Average standard deviation of split frequencies: 0.052969

      1041000 -- (-4461.541) (-4456.709) [...14 remote chains...] -- 32:46:18
      1042000 -- (-4463.617) (-4483.984) [...14 remote chains...] -- 32:46:11
      1043000 -- (-4470.856) (-4458.972) [...14 remote chains...] -- 32:46:05
      1044000 -- (-4468.492) (-4458.486) [...14 remote chains...] -- 32:45:59
      1045000 -- (-4462.370) (-4458.022) [...14 remote chains...] -- 32:45:53

      Average standard deviation of split frequencies: 0.053395

      1046000 -- (-4447.676) (-4450.452) [...14 remote chains...] -- 32:45:47
      1047000 -- (-4458.211) (-4450.039) [...14 remote chains...] -- 32:45:41
      1048000 -- (-4472.468) (-4449.716) [...14 remote chains...] -- 32:45:35
      1049000 -- (-4477.012) (-4456.818) [...14 remote chains...] -- 32:45:29
      1050000 -- (-4476.159) (-4463.746) [...14 remote chains...] -- 32:45:23

      Average standard deviation of split frequencies: 0.053448

      1051000 -- (-4470.739) (-4456.520) [...14 remote chains...] -- 32:45:16
      1052000 -- (-4467.402) (-4446.085) [...14 remote chains...] -- 32:45:10
      1053000 -- (-4454.290) (-4438.696) [...14 remote chains...] -- 32:45:04
      1054000 -- (-4448.884) (-4449.591) [...14 remote chains...] -- 32:44:58
      1055000 -- (-4445.391) (-4438.715) [...14 remote chains...] -- 32:44:52

      Average standard deviation of split frequencies: 0.053256

      1056000 -- (-4461.601) (-4458.610) [...14 remote chains...] -- 32:44:46
      1057000 -- (-4458.490) (-4469.671) [...14 remote chains...] -- 32:44:40
      1058000 -- (-4459.847) (-4464.330) [...14 remote chains...] -- 32:44:34
      1059000 -- (-4438.400) (-4467.180) [...14 remote chains...] -- 32:44:28
      1060000 -- (-4441.271) (-4452.984) [...14 remote chains...] -- 32:44:22

      Average standard deviation of split frequencies: 0.053801

      1061000 -- (-4452.582) (-4457.701) [...14 remote chains...] -- 32:44:16
      1062000 -- (-4440.414) (-4465.933) [...14 remote chains...] -- 32:44:10
      1063000 -- (-4460.817) (-4455.494) [...14 remote chains...] -- 32:44:04
      1064000 -- (-4464.872) (-4444.969) [...14 remote chains...] -- 32:43:58
      1065000 -- (-4463.226) (-4450.260) [...14 remote chains...] -- 32:43:52

      Average standard deviation of split frequencies: 0.053928

      1066000 -- (-4459.775) (-4475.593) [...14 remote chains...] -- 32:44:13
      1067000 -- (-4470.702) (-4474.109) [...14 remote chains...] -- 32:44:07
      1068000 -- (-4471.354) (-4468.351) [...14 remote chains...] -- 32:44:01
      1069000 -- (-4461.891) (-4460.577) [...14 remote chains...] -- 32:43:54
      1070000 -- (-4462.636) (-4468.897) [...14 remote chains...] -- 32:43:48

      Average standard deviation of split frequencies: 0.054088

      1071000 -- (-4457.952) (-4446.141) [...14 remote chains...] -- 32:43:42
      1072000 -- (-4455.821) (-4459.285) [...14 remote chains...] -- 32:43:36
      1073000 -- (-4475.934) (-4444.515) [...14 remote chains...] -- 32:43:30
      1074000 -- (-4452.983) (-4453.178) [...14 remote chains...] -- 32:43:24
      1075000 -- (-4475.098) (-4461.974) [...14 remote chains...] -- 32:43:18

      Average standard deviation of split frequencies: 0.054089

      1076000 -- (-4452.794) (-4444.522) [...14 remote chains...] -- 32:43:12
      1077000 -- (-4464.746) [-4464.127] [...14 remote chains...] -- 32:43:06
      1078000 -- (-4488.451) (-4446.271) [...14 remote chains...] -- 32:43:00
      1079000 -- (-4459.244) [-4458.757] [...14 remote chains...] -- 32:42:54
      1080000 -- (-4465.995) (-4460.188) [...14 remote chains...] -- 32:42:48

      Average standard deviation of split frequencies: 0.054230

      1081000 -- (-4471.880) (-4470.356) [...14 remote chains...] -- 32:42:42
      1082000 -- (-4451.516) (-4463.344) [...14 remote chains...] -- 32:42:36
      1083000 -- (-4471.916) (-4475.955) [...14 remote chains...] -- 32:42:30
      1084000 -- (-4443.944) (-4474.242) [...14 remote chains...] -- 32:42:24
      1085000 -- (-4466.636) [-4474.985] [...14 remote chains...] -- 32:42:18

      Average standard deviation of split frequencies: 0.054055

      1086000 -- (-4465.181) (-4457.591) [...14 remote chains...] -- 32:42:12
      1087000 -- (-4460.915) [-4449.218] [...14 remote chains...] -- 32:42:06
      1088000 -- (-4464.773) [-4462.259] [...14 remote chains...] -- 32:42:00
      1089000 -- (-4465.367) [-4456.285] [...14 remote chains...] -- 32:42:21
      1090000 -- (-4458.206) [-4447.081] [...14 remote chains...] -- 32:42:15

      Average standard deviation of split frequencies: 0.053823

      1091000 -- (-4465.277) [-4457.989] [...14 remote chains...] -- 32:42:09
      1092000 -- (-4465.805) (-4448.585) [...14 remote chains...] -- 32:42:03
      1093000 -- (-4465.125) [-4468.022] [...14 remote chains...] -- 32:41:57
      1094000 -- (-4482.963) [-4493.170] [...14 remote chains...] -- 32:41:51
      1095000 -- (-4496.416) [-4474.069] [...14 remote chains...] -- 32:41:45

      Average standard deviation of split frequencies: 0.053653

      1096000 -- (-4474.393) [-4470.502] [...14 remote chains...] -- 32:41:39
      1097000 -- (-4483.915) (-4481.153) [...14 remote chains...] -- 32:41:33
      1098000 -- (-4467.352) [-4464.574] [...14 remote chains...] -- 32:41:27
      1099000 -- (-4459.122) [-4456.447] [...14 remote chains...] -- 32:41:21
      1100000 -- (-4483.903) [-4456.646] [...14 remote chains...] -- 32:41:15

      Average standard deviation of split frequencies: 0.053658

      1101000 -- (-4469.868) [-4445.443] [...14 remote chains...] -- 32:41:09
      1102000 -- (-4480.138) [-4458.043] [...14 remote chains...] -- 32:41:03
      1103000 -- (-4467.603) [-4459.455] [...14 remote chains...] -- 32:40:57
      1104000 -- (-4465.204) [-4448.234] [...14 remote chains...] -- 32:40:51
      1105000 -- (-4473.706) [-4447.526] [...14 remote chains...] -- 32:40:45

      Average standard deviation of split frequencies: 0.053705

      1106000 -- (-4465.938) (-4461.557) [...14 remote chains...] -- 32:40:39
      1107000 -- (-4453.686) [-4458.925] [...14 remote chains...] -- 32:40:33
      1108000 -- (-4464.065) [-4442.903] [...14 remote chains...] -- 32:40:27
      1109000 -- (-4451.213) [-4429.597] [...14 remote chains...] -- 32:40:22
      1110000 -- (-4455.139) [-4445.884] [...14 remote chains...] -- 32:40:16

      Average standard deviation of split frequencies: 0.053788

      1111000 -- (-4449.581) [-4449.229] [...14 remote chains...] -- 32:40:10
      1112000 -- (-4453.746) [-4447.554] [...14 remote chains...] -- 32:40:04
      1113000 -- (-4444.571) [-4449.560] [...14 remote chains...] -- 32:40:24
      1114000 -- (-4455.399) (-4459.489) [...14 remote chains...] -- 32:40:18
      1115000 -- (-4452.450) [-4459.976] [...14 remote chains...] -- 32:40:12

      Average standard deviation of split frequencies: 0.053816

      1116000 -- (-4445.471) [-4454.047] [...14 remote chains...] -- 32:40:06
      1117000 -- (-4459.500) [-4455.125] [...14 remote chains...] -- 32:40:00
      1118000 -- (-4458.003) [-4450.570] [...14 remote chains...] -- 32:39:54
      1119000 -- (-4463.026) [-4434.576] [...14 remote chains...] -- 32:39:48
      1120000 -- (-4449.447) [-4433.889] [...14 remote chains...] -- 32:40:08

      Average standard deviation of split frequencies: 0.053852

      1121000 -- (-4449.729) [-4433.593] [...14 remote chains...] -- 32:40:02
      1122000 -- (-4465.206) [-4453.080] [...14 remote chains...] -- 32:39:56
      1123000 -- (-4452.724) [-4453.400] [...14 remote chains...] -- 32:39:50
      1124000 -- (-4440.422) [-4467.986] [...14 remote chains...] -- 32:39:44
      1125000 -- (-4436.430) [-4468.864] [...14 remote chains...] -- 32:39:39

      Average standard deviation of split frequencies: 0.053919

      1126000 -- (-4429.465) [-4454.361] [...14 remote chains...] -- 32:39:33
      1127000 -- (-4452.510) [-4455.901] [...14 remote chains...] -- 32:39:27
      1128000 -- (-4445.096) [-4475.253] [...14 remote chains...] -- 32:39:46
      1129000 -- (-4451.547) [-4445.267] [...14 remote chains...] -- 32:39:40
      1130000 -- (-4445.827) [-4441.341] [...14 remote chains...] -- 32:39:34

      Average standard deviation of split frequencies: 0.054110

      1131000 -- (-4444.990) [-4456.798] [...14 remote chains...] -- 32:39:29
      1132000 -- (-4437.608) [-4436.761] [...14 remote chains...] -- 32:39:23
      1133000 -- (-4444.719) [-4440.147] [...14 remote chains...] -- 32:39:17
      1134000 -- (-4454.991) [-4447.469] [...14 remote chains...] -- 32:39:11
      1135000 -- (-4448.143) [-4449.122] [...14 remote chains...] -- 32:39:05

      Average standard deviation of split frequencies: 0.053996

      1136000 -- (-4455.778) [-4443.348] [...14 remote chains...] -- 32:39:24
      1137000 -- (-4472.167) [-4448.470] [...14 remote chains...] -- 32:39:18
      1138000 -- (-4479.797) [-4455.012] [...14 remote chains...] -- 32:39:13
      1139000 -- (-4489.072) [-4453.245] [...14 remote chains...] -- 32:39:07
      1140000 -- (-4483.646) [-4442.033] [...14 remote chains...] -- 32:39:01

      Average standard deviation of split frequencies: 0.054698

      1141000 -- (-4474.120) [-4454.399] [...14 remote chains...] -- 32:38:55
      1142000 -- (-4484.908) [-4448.076] [...14 remote chains...] -- 32:38:49
      1143000 -- (-4469.984) [-4455.199] [...14 remote chains...] -- 32:38:43
      1144000 -- (-4464.634) [-4458.376] [...14 remote chains...] -- 32:39:02
      1145000 -- (-4455.047) [-4449.159] [...14 remote chains...] -- 32:38:31

      Average standard deviation of split frequencies: 0.054715

      1146000 -- (-4448.565) [-4461.358] [...14 remote chains...] -- 32:38:50
      1147000 -- (-4442.654) [-4465.608] [...14 remote chains...] -- 32:38:45
      1148000 -- (-4450.121) [-4453.073] [...14 remote chains...] -- 32:38:39
      1149000 -- (-4456.272) [-4446.533] [...14 remote chains...] -- 32:38:33
      1150000 -- (-4453.456) [-4435.794] [...14 remote chains...] -- 32:38:27

      Average standard deviation of split frequencies: 0.054659

      1151000 -- [-4455.342] (-4448.263) [...14 remote chains...] -- 32:38:21
      1152000 -- (-4451.581) [-4457.860] [...14 remote chains...] -- 32:38:15
      1153000 -- (-4449.252) [-4468.507] [...14 remote chains...] -- 32:38:09
      1154000 -- (-4468.390) [-4474.552] [...14 remote chains...] -- 32:38:03
      1155000 -- (-4459.632) [-4469.892] [...14 remote chains...] -- 32:37:57

      Average standard deviation of split frequencies: 0.054494

      1156000 -- (-4454.009) [-4465.484] [...14 remote chains...] -- 32:37:51
      1157000 -- (-4470.621) [-4470.166] [...14 remote chains...] -- 32:37:46
      1158000 -- (-4465.546) [-4469.337] [...14 remote chains...] -- 32:37:40
      1159000 -- (-4476.611) [-4469.572] [...14 remote chains...] -- 32:37:34
      1160000 -- (-4455.765) [-4463.684] [...14 remote chains...] -- 32:37:28

      Average standard deviation of split frequencies: 0.054750

      1161000 -- (-4455.750) [-4456.009] [...14 remote chains...] -- 32:37:47
      1162000 -- (-4460.749) [-4466.447] [...14 remote chains...] -- 32:37:16
      1163000 -- (-4454.020) [-4463.142] [...14 remote chains...] -- 32:37:10
      1164000 -- (-4467.203) [-4446.834] [...14 remote chains...] -- 32:37:29
      1165000 -- [-4455.985] (-4455.391) [...14 remote chains...] -- 32:37:23

      Average standard deviation of split frequencies: 0.054624

      1166000 -- (-4450.560) [-4443.184] [...14 remote chains...] -- 32:37:17
      1167000 -- (-4458.021) [-4454.279] [...14 remote chains...] -- 32:37:12
      1168000 -- [-4453.771] (-4462.169) [...14 remote chains...] -- 32:37:06
      1169000 -- [-4443.219] (-4451.219) [...14 remote chains...] -- 32:37:00
      1170000 -- (-4449.157) [-4446.226] [...14 remote chains...] -- 32:36:54

      Average standard deviation of split frequencies: 0.054551

      1171000 -- (-4450.225) [-4446.147] [...14 remote chains...] -- 32:36:48
      1172000 -- (-4472.544) [-4450.294] [...14 remote chains...] -- 32:36:42
      1173000 -- (-4458.496) [-4441.977] [...14 remote chains...] -- 32:36:36
      1174000 -- (-4468.658) (-4455.302) [...14 remote chains...] -- 32:36:31
      1175000 -- [-4461.225] (-4444.111) [...14 remote chains...] -- 32:36:25

      Average standard deviation of split frequencies: 0.054161

      1176000 -- (-4453.322) [-4458.597] [...14 remote chains...] -- 32:36:19
      1177000 -- (-4466.010) [-4474.345] [...14 remote chains...] -- 32:36:13
      1178000 -- [-4460.417] (-4468.530) [...14 remote chains...] -- 32:36:07
      1179000 -- (-4475.254) [-4463.301] [...14 remote chains...] -- 32:36:01
      1180000 -- (-4467.749) [-4465.704] [...14 remote chains...] -- 32:35:56

      Average standard deviation of split frequencies: 0.054335

      1181000 -- (-4472.150) [-4467.849] [...14 remote chains...] -- 32:35:50
      1182000 -- (-4459.847) [-4472.321] [...14 remote chains...] -- 32:36:08
      1183000 -- [-4474.878] (-4467.628) [...14 remote chains...] -- 32:36:02
      1184000 -- [-4468.912] (-4473.951) [...14 remote chains...] -- 32:35:32
      1185000 -- [-4450.635] (-4471.907) [...14 remote chains...] -- 32:35:26

      Average standard deviation of split frequencies: 0.053873

      1186000 -- (-4461.649) [-4457.414] [...14 remote chains...] -- 32:35:45
      1187000 -- [-4449.553] (-4450.438) [...14 remote chains...] -- 32:35:39
      1188000 -- [-4444.376] (-4451.640) [...14 remote chains...] -- 32:35:33
      1189000 -- [-4451.744] (-4450.750) [...14 remote chains...] -- 32:35:27
      1190000 -- (-4454.475) [-4456.156] [...14 remote chains...] -- 32:35:22

      Average standard deviation of split frequencies: 0.053595

      1191000 -- (-4461.896) [-4449.552] [...14 remote chains...] -- 32:35:16
      1192000 -- [-4466.496] (-4448.642) [...14 remote chains...] -- 32:35:10
      1193000 -- [-4458.880] (-4452.065) [...14 remote chains...] -- 32:35:04
      1194000 -- [-4450.914] (-4443.618) [...14 remote chains...] -- 32:34:58
      1195000 -- [-4457.113] (-4447.226) [...14 remote chains...] -- 32:34:52

      Average standard deviation of split frequencies: 0.053118

      1196000 -- [-4456.070] (-4466.587) [...14 remote chains...] -- 32:34:47
      1197000 -- [-4450.522] (-4452.958) [...14 remote chains...] -- 32:34:41
      1198000 -- [-4459.426] (-4466.810) [...14 remote chains...] -- 32:34:35
      1199000 -- (-4453.977) (-4463.667) [...14 remote chains...] -- 32:34:29
      1200000 -- [-4454.104] (-4454.376) [...14 remote chains...] -- 32:34:24

      Average standard deviation of split frequencies: 0.053331

      1201000 -- (-4455.263) (-4452.274) [...14 remote chains...] -- 32:34:18
      1202000 -- [-4456.236] (-4453.537) [...14 remote chains...] -- 32:34:12
      1203000 -- [-4447.670] (-4456.613) [...14 remote chains...] -- 32:34:06
      1204000 -- [-4474.094] (-4477.457) [...14 remote chains...] -- 32:34:00
      1205000 -- [-4466.380] (-4471.906) [...14 remote chains...] -- 32:33:55

      Average standard deviation of split frequencies: 0.052861

      1206000 -- [-4469.702] (-4470.960) [...14 remote chains...] -- 32:33:49
      1207000 -- [-4468.275] (-4471.444) [...14 remote chains...] -- 32:33:43
      1208000 -- [-4462.897] (-4478.250) [...14 remote chains...] -- 32:33:37
      1209000 -- [-4482.564] (-4463.134) [...14 remote chains...] -- 32:33:31
      1210000 -- [-4476.837] (-4445.390) [...14 remote chains...] -- 32:33:26

      Average standard deviation of split frequencies: 0.052422

      1211000 -- [-4471.008] (-4448.028) [...14 remote chains...] -- 32:33:20
      1212000 -- [-4483.601] (-4475.212) [...14 remote chains...] -- 32:33:14
      1213000 -- [-4481.998] (-4468.658) [...14 remote chains...] -- 32:33:08
      1214000 -- [-4494.459] (-4462.132) [...14 remote chains...] -- 32:33:03
      1215000 -- [-4490.710] (-4469.988) [...14 remote chains...] -- 32:32:57

      Average standard deviation of split frequencies: 0.051931

      1216000 -- [-4476.047] (-4481.832) [...14 remote chains...] -- 32:32:51
      1217000 -- (-4468.983) (-4484.663) [...14 remote chains...] -- 32:32:45
      1218000 -- [-4465.439] (-4457.574) [...14 remote chains...] -- 32:32:40
      1219000 -- (-4456.641) (-4469.065) [...14 remote chains...] -- 32:32:58
      1220000 -- [-4445.316] (-4473.527) [...14 remote chains...] -- 32:32:52

      Average standard deviation of split frequencies: 0.052338

      1221000 -- [-4451.384] (-4465.513) [...14 remote chains...] -- 32:32:46
      1222000 -- (-4471.895) (-4466.043) [...14 remote chains...] -- 32:32:40
      1223000 -- [-4464.311] (-4453.343) [...14 remote chains...] -- 32:32:58
      1224000 -- [-4471.694] (-4453.152) [...14 remote chains...] -- 32:32:52
      1225000 -- [-4462.407] (-4455.094) [...14 remote chains...] -- 32:32:47

      Average standard deviation of split frequencies: 0.051940

      1226000 -- [-4447.890] (-4445.141) [...14 remote chains...] -- 32:32:41
      1227000 -- [-4465.493] (-4455.445) [...14 remote chains...] -- 32:32:35
      1228000 -- [-4452.373] (-4470.460) [...14 remote chains...] -- 32:32:29
      1229000 -- (-4436.138) (-4451.198) [...14 remote chains...] -- 32:32:24
      1230000 -- [-4449.779] (-4457.160) [...14 remote chains...] -- 32:32:18

      Average standard deviation of split frequencies: 0.051759

      1231000 -- [-4458.358] (-4453.433) [...14 remote chains...] -- 32:32:35
      1232000 -- [-4457.359] (-4449.990) [...14 remote chains...] -- 32:32:30
      1233000 -- [-4450.694] (-4451.296) [...14 remote chains...] -- 32:32:24
      1234000 -- [-4456.340] (-4481.853) [...14 remote chains...] -- 32:32:18
      1235000 -- [-4451.986] (-4475.184) [...14 remote chains...] -- 32:32:12

      Average standard deviation of split frequencies: 0.051345

      1236000 -- [-4484.269] (-4456.325) [...14 remote chains...] -- 32:32:07
      1237000 -- [-4476.411] (-4479.452) [...14 remote chains...] -- 32:32:01
      1238000 -- [-4458.066] (-4460.087) [...14 remote chains...] -- 32:31:55
      1239000 -- (-4458.298) (-4458.690) [...14 remote chains...] -- 32:31:49
      1240000 -- [-4471.582] (-4466.916) [...14 remote chains...] -- 32:31:44

      Average standard deviation of split frequencies: 0.051130

      1241000 -- [-4464.113] (-4477.760) [...14 remote chains...] -- 32:32:01
      1242000 -- [-4461.443] (-4485.676) [...14 remote chains...] -- 32:31:55
      1243000 -- [-4457.197] (-4465.672) [...14 remote chains...] -- 32:31:50
      1244000 -- (-4458.343) (-4468.484) [...14 remote chains...] -- 32:31:44
      1245000 -- (-4447.838) (-4460.682) [...14 remote chains...] -- 32:31:38

      Average standard deviation of split frequencies: 0.051068

      1246000 -- [-4457.547] (-4463.949) [...14 remote chains...] -- 32:31:32
      1247000 -- [-4463.713] (-4462.027) [...14 remote chains...] -- 32:31:27
      1248000 -- [-4466.081] (-4459.343) [...14 remote chains...] -- 32:31:21
      1249000 -- (-4462.435) (-4465.780) [...14 remote chains...] -- 32:31:15
      1250000 -- [-4462.150] (-4448.307) [...14 remote chains...] -- 32:31:32

      Average standard deviation of split frequencies: 0.050617

      1251000 -- (-4465.994) (-4443.945) [...14 remote chains...] -- 32:31:27
      1252000 -- [-4464.827] (-4435.249) [...14 remote chains...] -- 32:31:21
      1253000 -- (-4457.171) (-4451.552) [...14 remote chains...] -- 32:31:15
      1254000 -- (-4466.775) (-4455.378) [...14 remote chains...] -- 32:31:10
      1255000 -- [-4465.815] (-4463.941) [...14 remote chains...] -- 32:31:04

      Average standard deviation of split frequencies: 0.050467

      1256000 -- [-4473.051] (-4472.973) [...14 remote chains...] -- 32:30:58
      1257000 -- [-4466.407] (-4464.251) [...14 remote chains...] -- 32:31:15
      1258000 -- (-4468.846) (-4467.085) [...14 remote chains...] -- 32:31:09
      1259000 -- (-4480.690) (-4450.593) [...14 remote chains...] -- 32:31:04
      1260000 -- (-4470.644) (-4449.572) [...14 remote chains...] -- 32:30:58

      Average standard deviation of split frequencies: 0.050400

      1261000 -- [-4462.196] (-4451.430) [...14 remote chains...] -- 32:30:52
      1262000 -- (-4459.373) (-4455.490) [...14 remote chains...] -- 32:30:47
      1263000 -- (-4479.108) (-4448.746) [...14 remote chains...] -- 32:30:41
      1264000 -- (-4479.971) (-4448.641) [...14 remote chains...] -- 32:30:35
      1265000 -- (-4480.010) (-4442.349) [...14 remote chains...] -- 32:30:52

      Average standard deviation of split frequencies: 0.050324

      1266000 -- (-4474.472) (-4438.786) [...14 remote chains...] -- 32:30:24
      1267000 -- (-4475.276) (-4448.549) [...14 remote chains...] -- 32:30:41
      1268000 -- (-4479.312) (-4438.340) [...14 remote chains...] -- 32:30:35
      1269000 -- (-4475.993) (-4451.764) [...14 remote chains...] -- 32:30:29
      1270000 -- (-4467.917) (-4456.696) [...14 remote chains...] -- 32:30:23

      Average standard deviation of split frequencies: 0.050148

      1271000 -- (-4477.465) (-4462.983) [...14 remote chains...] -- 32:30:18
      1272000 -- (-4464.674) (-4447.589) [...14 remote chains...] -- 32:30:12
      1273000 -- (-4449.635) (-4457.256) [...14 remote chains...] -- 32:30:06
      1274000 -- (-4460.347) (-4451.747) [...14 remote chains...] -- 32:30:00
      1275000 -- (-4454.014) (-4456.904) [...14 remote chains...] -- 32:29:55

      Average standard deviation of split frequencies: 0.050172

      1276000 -- (-4458.805) (-4470.327) [...14 remote chains...] -- 32:30:12
      1277000 -- (-4455.566) (-4476.174) [...14 remote chains...] -- 32:30:06
      1278000 -- (-4445.977) (-4484.778) [...14 remote chains...] -- 32:30:00
      1279000 -- (-4461.125) (-4468.025) [...14 remote chains...] -- 32:29:54
      1280000 -- (-4459.675) (-4461.138) [...14 remote chains...] -- 32:29:49

      Average standard deviation of split frequencies: 0.050057

      1281000 -- (-4449.546) (-4457.970) [...14 remote chains...] -- 32:29:43
      1282000 -- (-4458.492) (-4458.439) [...14 remote chains...] -- 32:29:37
      1283000 -- (-4464.278) (-4461.446) [...14 remote chains...] -- 32:29:54
      1284000 -- (-4465.573) (-4462.859) [...14 remote chains...] -- 32:29:48
      1285000 -- (-4461.392) (-4463.310) [...14 remote chains...] -- 32:29:42

      Average standard deviation of split frequencies: 0.050168

      1286000 -- (-4467.130) (-4466.378) [...14 remote chains...] -- 32:29:37
      1287000 -- (-4460.660) (-4454.755) [...14 remote chains...] -- 32:29:31
      1288000 -- (-4470.066) (-4456.002) [...14 remote chains...] -- 32:29:25
      1289000 -- [-4456.733] (-4446.334) [...14 remote chains...] -- 32:29:20
      1290000 -- (-4446.529) (-4449.903) [...14 remote chains...] -- 32:29:14

      Average standard deviation of split frequencies: 0.049969

      1291000 -- [-4447.616] (-4459.149) [...14 remote chains...] -- 32:29:08
      1292000 -- [-4453.232] (-4453.324) [...14 remote chains...] -- 32:29:02
      1293000 -- (-4466.203) (-4457.238) [...14 remote chains...] -- 32:29:19
      1294000 -- (-4471.556) (-4456.268) [...14 remote chains...] -- 32:29:13
      1295000 -- (-4465.314) [-4452.599] [...14 remote chains...] -- 32:29:07

      Average standard deviation of split frequencies: 0.049405

      1296000 -- (-4458.846) (-4453.185) [...14 remote chains...] -- 32:29:02
      1297000 -- (-4448.235) (-4446.949) [...14 remote chains...] -- 32:28:56
      1298000 -- (-4453.408) (-4441.140) [...14 remote chains...] -- 32:28:50
      1299000 -- [-4468.867] (-4450.616) [...14 remote chains...] -- 32:29:07
      1300000 -- [-4462.583] (-4452.760) [...14 remote chains...] -- 32:29:01

      Average standard deviation of split frequencies: 0.049297

      1301000 -- [-4467.275] (-4450.884) [...14 remote chains...] -- 32:28:55
      1302000 -- [-4457.985] (-4459.424) [...14 remote chains...] -- 32:28:50
      1303000 -- [-4442.172] (-4447.385) [...14 remote chains...] -- 32:28:44
      1304000 -- [-4450.756] (-4459.054) [...14 remote chains...] -- 32:28:38
      1305000 -- [-4457.881] (-4450.710) [...14 remote chains...] -- 32:28:32

      Average standard deviation of split frequencies: 0.049249

      1306000 -- (-4470.652) (-4461.049) [...14 remote chains...] -- 32:28:49
      1307000 -- [-4453.113] (-4465.289) [...14 remote chains...] -- 32:28:43
      1308000 -- [-4461.753] (-4478.545) [...14 remote chains...] -- 32:28:37
      1309000 -- [-4444.262] (-4468.172) [...14 remote chains...] -- 32:28:31
      1310000 -- (-4453.670) (-4461.610) [...14 remote chains...] -- 32:28:26

      Average standard deviation of split frequencies: 0.049292

      1311000 -- (-4446.318) [-4464.641] [...14 remote chains...] -- 32:28:20
      1312000 -- [-4453.555] (-4455.004) [...14 remote chains...] -- 32:28:14
      1313000 -- (-4456.473) (-4453.984) [...14 remote chains...] -- 32:28:30
      1314000 -- (-4461.550) [-4446.485] [...14 remote chains...] -- 32:28:25
      1315000 -- (-4466.135) [-4440.617] [...14 remote chains...] -- 32:28:19

      Average standard deviation of split frequencies: 0.049502

      1316000 -- (-4472.857) (-4450.502) [...14 remote chains...] -- 32:28:13
      1317000 -- (-4457.392) (-4460.133) [...14 remote chains...] -- 32:28:08
      1318000 -- (-4454.804) (-4453.836) [...14 remote chains...] -- 32:28:02
      1319000 -- (-4439.837) (-4460.623) [...14 remote chains...] -- 32:28:18
      1320000 -- [-4445.278] (-4437.857) [...14 remote chains...] -- 32:28:12

      Average standard deviation of split frequencies: 0.049380

      1321000 -- (-4461.769) [-4435.920] [...14 remote chains...] -- 32:28:07
      1322000 -- [-4456.859] (-4453.773) [...14 remote chains...] -- 32:28:01
      1323000 -- (-4449.565) [-4459.869] [...14 remote chains...] -- 32:27:55
      1324000 -- (-4462.113) (-4471.556) [...14 remote chains...] -- 32:27:49
      1325000 -- (-4461.986) [-4457.846] [...14 remote chains...] -- 32:28:05

      Average standard deviation of split frequencies: 0.049320

      1326000 -- (-4431.784) (-4438.966) [...14 remote chains...] -- 32:28:00
      1327000 -- (-4443.786) [-4458.935] [...14 remote chains...] -- 32:27:54
      1328000 -- (-4452.490) [-4459.797] [...14 remote chains...] -- 32:27:48
      1329000 -- (-4453.089) [-4473.498] [...14 remote chains...] -- 32:27:42
      1330000 -- (-4471.495) [-4481.350] [...14 remote chains...] -- 32:27:37

      Average standard deviation of split frequencies: 0.049279

      1331000 -- (-4471.053) (-4464.508) [...14 remote chains...] -- 32:27:31
      1332000 -- (-4465.767) (-4459.554) [...14 remote chains...] -- 32:27:25
      1333000 -- (-4479.558) [-4447.282] [...14 remote chains...] -- 32:27:41
      1334000 -- (-4480.222) (-4468.367) [...14 remote chains...] -- 32:27:35
      1335000 -- (-4464.148) [-4445.303] [...14 remote chains...] -- 32:27:30

      Average standard deviation of split frequencies: 0.048903

      1336000 -- (-4463.332) [-4433.962] [...14 remote chains...] -- 32:27:24
      1337000 -- (-4445.115) [-4444.823] [...14 remote chains...] -- 32:27:18
      1338000 -- (-4456.166) [-4442.251] [...14 remote chains...] -- 32:27:12
      1339000 -- (-4439.100) (-4444.971) [...14 remote chains...] -- 32:27:28
      1340000 -- (-4449.195) (-4452.476) [...14 remote chains...] -- 32:27:22

      Average standard deviation of split frequencies: 0.048944

      1341000 -- (-4463.786) (-4458.478) [...14 remote chains...] -- 32:27:17
      1342000 -- (-4453.123) [-4451.790] [...14 remote chains...] -- 32:27:11
      1343000 -- (-4469.050) (-4455.705) [...14 remote chains...] -- 32:27:05
      1344000 -- (-4482.634) [-4463.685] [...14 remote chains...] -- 32:27:21
      1345000 -- (-4477.716) (-4466.727) [...14 remote chains...] -- 32:27:15

      Average standard deviation of split frequencies: 0.049014

      1346000 -- (-4468.756) (-4468.270) [...14 remote chains...] -- 32:27:09
      1347000 -- (-4481.670) (-4466.105) [...14 remote chains...] -- 32:27:04
      1348000 -- (-4473.863) (-4466.690) [...14 remote chains...] -- 32:26:58
      1349000 -- (-4469.975) (-4467.543) [...14 remote chains...] -- 32:26:52
      1350000 -- (-4462.708) (-4464.172) [...14 remote chains...] -- 32:26:47

      Average standard deviation of split frequencies: 0.049273

      1351000 -- (-4477.441) (-4463.895) [...14 remote chains...] -- 32:26:41
      1352000 -- (-4483.351) (-4474.812) [...14 remote chains...] -- 32:26:56
      1353000 -- (-4477.244) (-4470.410) [...14 remote chains...] -- 32:26:51
      1354000 -- (-4463.861) (-4474.032) [...14 remote chains...] -- 32:26:45
      1355000 -- (-4478.133) (-4463.908) [...14 remote chains...] -- 32:26:39

      Average standard deviation of split frequencies: 0.049214

      1356000 -- (-4458.199) (-4469.184) [...14 remote chains...] -- 32:26:34
      1357000 -- (-4473.101) (-4465.377) [...14 remote chains...] -- 32:26:28
      1358000 -- [-4463.807] (-4467.173) [...14 remote chains...] -- 32:26:22
      1359000 -- [-4452.464] (-4474.042) [...14 remote chains...] -- 32:26:16
      1360000 -- (-4448.687) (-4485.653) [...14 remote chains...] -- 32:26:32

      Average standard deviation of split frequencies: 0.049164

      1361000 -- (-4440.983) (-4462.243) [...14 remote chains...] -- 32:26:26
      1362000 -- (-4437.135) (-4458.673) [...14 remote chains...] -- 32:26:20
      1363000 -- (-4442.358) (-4464.954) [...14 remote chains...] -- 32:26:15
      1364000 -- (-4450.561) (-4443.721) [...14 remote chains...] -- 32:26:09
      1365000 -- [-4466.192] (-4449.772) [...14 remote chains...] -- 32:26:03

      Average standard deviation of split frequencies: 0.049099

      1366000 -- [-4467.570] (-4444.901) [...14 remote chains...] -- 32:25:57
      1367000 -- (-4475.559) (-4455.522) [...14 remote chains...] -- 32:26:13
      1368000 -- [-4473.943] (-4456.276) [...14 remote chains...] -- 32:26:07
      1369000 -- [-4457.423] (-4464.134) [...14 remote chains...] -- 32:26:01
      1370000 -- (-4448.872) (-4486.139) [...14 remote chains...] -- 32:25:56

      Average standard deviation of split frequencies: 0.048768

      1371000 -- (-4450.631) (-4479.195) [...14 remote chains...] -- 32:25:50
      1372000 -- (-4433.939) (-4469.654) [...14 remote chains...] -- 32:25:44
      1373000 -- (-4437.603) (-4477.465) [...14 remote chains...] -- 32:25:59
      1374000 -- (-4451.057) (-4470.259) [...14 remote chains...] -- 32:25:33
      1375000 -- (-4444.463) (-4479.176) [...14 remote chains...] -- 32:25:48

      Average standard deviation of split frequencies: 0.048550

      1376000 -- [-4439.007] (-4477.577) [...14 remote chains...] -- 32:25:42
      1377000 -- [-4439.193] (-4468.548) [...14 remote chains...] -- 32:25:36
      1378000 -- [-4439.326] (-4454.803) [...14 remote chains...] -- 32:25:31
      1379000 -- [-4440.985] (-4457.190) [...14 remote chains...] -- 32:25:25
      1380000 -- [-4445.726] (-4469.662) [...14 remote chains...] -- 32:25:19

      Average standard deviation of split frequencies: 0.048758

      1381000 -- [-4443.474] (-4468.909) [...14 remote chains...] -- 32:25:14
      1382000 -- [-4443.433] (-4475.954) [...14 remote chains...] -- 32:25:08
      1383000 -- [-4449.437] (-4474.600) [...14 remote chains...] -- 32:25:23
      1384000 -- [-4449.877] (-4496.417) [...14 remote chains...] -- 32:25:17
      1385000 -- [-4468.165] (-4476.263) [...14 remote chains...] -- 32:25:12

      Average standard deviation of split frequencies: 0.048377

      1386000 -- [-4470.778] (-4466.797) [...14 remote chains...] -- 32:25:06
      1387000 -- [-4454.730] (-4460.748) [...14 remote chains...] -- 32:25:00
      1388000 -- [-4452.710] (-4460.091) [...14 remote chains...] -- 32:24:54
      1389000 -- [-4434.679] (-4460.944) [...14 remote chains...] -- 32:25:09
      1390000 -- [-4448.321] (-4481.751) [...14 remote chains...] -- 32:25:04

      Average standard deviation of split frequencies: 0.047868

      1391000 -- [-4439.630] (-4479.124) [...14 remote chains...] -- 32:24:58
      1392000 -- [-4453.687] (-4489.012) [...14 remote chains...] -- 32:24:52
      1393000 -- [-4460.451] (-4469.292) [...14 remote chains...] -- 32:24:46
      1394000 -- [-4449.174] (-4477.416) [...14 remote chains...] -- 32:24:41
      1395000 -- [-4454.195] (-4452.141) [...14 remote chains...] -- 32:24:35

      Average standard deviation of split frequencies: 0.047682

      1396000 -- [-4447.732] (-4454.696) [...14 remote chains...] -- 32:24:29
      1397000 -- [-4446.936] (-4463.361) [...14 remote chains...] -- 32:24:24
      1398000 -- [-4456.762] (-4460.218) [...14 remote chains...] -- 32:24:18
      1399000 -- [-4451.058] (-4458.210) [...14 remote chains...] -- 32:24:12
      1400000 -- (-4461.995) (-4442.222) [...14 remote chains...] -- 32:24:07

      Average standard deviation of split frequencies: 0.047865

      1401000 -- [-4477.290] (-4459.969) [...14 remote chains...] -- 32:24:01
      1402000 -- [-4461.525] (-4446.722) [...14 remote chains...] -- 32:24:16
      1403000 -- [-4460.500] (-4458.808) [...14 remote chains...] -- 32:23:50
      1404000 -- (-4459.523) (-4478.847) [...14 remote chains...] -- 32:24:04
      1405000 -- [-4443.487] (-4453.103) [...14 remote chains...] -- 32:23:59

      Average standard deviation of split frequencies: 0.047823

      1406000 -- [-4455.815] (-4450.111) [...14 remote chains...] -- 32:23:53
      1407000 -- [-4460.687] (-4463.168) [...14 remote chains...] -- 32:23:47
      1408000 -- [-4471.544] (-4444.672) [...14 remote chains...] -- 32:23:42
      1409000 -- (-4454.687) (-4457.019) [...14 remote chains...] -- 32:23:36
      1410000 -- [-4452.437] (-4457.866) [...14 remote chains...] -- 32:23:30

      Average standard deviation of split frequencies: 0.047664

      1411000 -- (-4442.112) (-4465.668) [...14 remote chains...] -- 32:23:25
      1412000 -- [-4434.719] (-4462.529) [...14 remote chains...] -- 32:23:19
      1413000 -- [-4439.729] (-4454.952) [...14 remote chains...] -- 32:23:13
      1414000 -- [-4450.505] (-4451.406) [...14 remote chains...] -- 32:23:28
      1415000 -- [-4428.649] (-4448.260) [...14 remote chains...] -- 32:23:22

      Average standard deviation of split frequencies: 0.047344

      1416000 -- [-4445.321] (-4450.673) [...14 remote chains...] -- 32:23:16
      1417000 -- [-4437.255] (-4458.996) [...14 remote chains...] -- 32:23:11
      1418000 -- [-4452.926] (-4445.740) [...14 remote chains...] -- 32:23:05
      1419000 -- [-4444.267] (-4458.823) [...14 remote chains...] -- 32:22:59
      1420000 -- [-4464.916] (-4457.186) [...14 remote chains...] -- 32:22:54

      Average standard deviation of split frequencies: 0.047101

      1421000 -- [-4458.942] (-4452.347) [...14 remote chains...] -- 32:22:48
      1422000 -- [-4460.828] (-4456.329) [...14 remote chains...] -- 32:22:42
      1423000 -- [-4454.946] (-4462.989) [...14 remote chains...] -- 32:22:57
      1424000 -- [-4468.378] (-4467.633) [...14 remote chains...] -- 32:22:51
      1425000 -- [-4449.890] (-4452.205) [...14 remote chains...] -- 32:22:45

      Average standard deviation of split frequencies: 0.046664

      1426000 -- [-4458.133] (-4444.577) [...14 remote chains...] -- 32:22:40
      1427000 -- [-4457.459] (-4448.963) [...14 remote chains...] -- 32:22:34
      1428000 -- [-4454.804] (-4455.981) [...14 remote chains...] -- 32:22:28
      1429000 -- [-4452.789] (-4458.156) [...14 remote chains...] -- 32:22:23
      1430000 -- [-4448.745] (-4451.409) [...14 remote chains...] -- 32:22:17

      Average standard deviation of split frequencies: 0.046575

      1431000 -- (-4440.655) (-4456.889) [...14 remote chains...] -- 32:22:11
      1432000 -- [-4438.986] (-4456.613) [...14 remote chains...] -- 32:22:06
      1433000 -- [-4443.448] (-4449.380) [...14 remote chains...] -- 32:22:00
      1434000 -- [-4443.311] (-4459.929) [...14 remote chains...] -- 32:21:55
      1435000 -- (-4440.641) (-4448.306) [...14 remote chains...] -- 32:21:49

      Average standard deviation of split frequencies: 0.046243

      1436000 -- [-4438.241] (-4435.653) [...14 remote chains...] -- 32:22:03
      1437000 -- [-4451.861] (-4440.793) [...14 remote chains...] -- 32:21:57
      1438000 -- [-4455.787] (-4452.374) [...14 remote chains...] -- 32:21:52
      1439000 -- (-4453.108) (-4453.475) [...14 remote chains...] -- 32:21:46
      1440000 -- (-4447.898) (-4461.558) [...14 remote chains...] -- 32:21:41

      Average standard deviation of split frequencies: 0.046324

      1441000 -- [-4459.338] (-4456.533) [...14 remote chains...] -- 32:21:35
      1442000 -- (-4441.794) (-4452.924) [...14 remote chains...] -- 32:21:29
      1443000 -- (-4445.126) [-4450.648] [...14 remote chains...] -- 32:21:24
      1444000 -- [-4453.565] (-4477.954) [...14 remote chains...] -- 32:21:18
      1445000 -- [-4439.689] (-4463.068) [...14 remote chains...] -- 32:21:12

      Average standard deviation of split frequencies: 0.045990

      1446000 -- [-4453.245] (-4470.208) [...14 remote chains...] -- 32:21:07
      1447000 -- [-4458.705] (-4470.976) [...14 remote chains...] -- 32:21:01
      1448000 -- [-4449.750] (-4467.343) [...14 remote chains...] -- 32:20:55
      1449000 -- [-4433.820] (-4462.683) [...14 remote chains...] -- 32:20:50
      1450000 -- [-4437.322] (-4466.447) [...14 remote chains...] -- 32:20:44

      Average standard deviation of split frequencies: 0.045563

      1451000 -- [-4439.742] (-4449.327) [...14 remote chains...] -- 32:20:38
      1452000 -- [-4438.682] (-4452.031) [...14 remote chains...] -- 32:20:33
      1453000 -- [-4447.639] (-4462.610) [...14 remote chains...] -- 32:20:27
      1454000 -- [-4452.384] (-4474.982) [...14 remote chains...] -- 32:20:22
      1455000 -- [-4432.547] (-4473.751) [...14 remote chains...] -- 32:20:16

      Average standard deviation of split frequencies: 0.045525

      1456000 -- [-4440.526] (-4469.877) [...14 remote chains...] -- 32:20:10
      1457000 -- [-4466.705] (-4469.897) [...14 remote chains...] -- 32:20:05
      1458000 -- [-4462.150] (-4457.465) [...14 remote chains...] -- 32:19:59
      1459000 -- [-4463.782] (-4465.800) [...14 remote chains...] -- 32:19:54
      1460000 -- [-4462.330] (-4464.473) [...14 remote chains...] -- 32:20:08

      Average standard deviation of split frequencies: 0.045423

      1461000 -- [-4454.249] (-4463.322) [...14 remote chains...] -- 32:20:02
      1462000 -- [-4458.237] (-4464.918) [...14 remote chains...] -- 32:19:56
      1463000 -- [-4449.965] (-4457.605) [...14 remote chains...] -- 32:19:51
      1464000 -- [-4444.589] (-4453.382) [...14 remote chains...] -- 32:19:45
      1465000 -- [-4457.001] (-4457.193) [...14 remote chains...] -- 32:19:39

      Average standard deviation of split frequencies: 0.045586

      1466000 -- [-4460.898] (-4458.741) [...14 remote chains...] -- 32:19:34
      1467000 -- [-4443.050] (-4444.011) [...14 remote chains...] -- 32:19:28
      1468000 -- [-4437.298] (-4443.249) [...14 remote chains...] -- 32:19:23
      1469000 -- [-4429.981] (-4456.203) [...14 remote chains...] -- 32:19:17
      1470000 -- [-4447.174] (-4452.252) [...14 remote chains...] -- 32:19:11

      Average standard deviation of split frequencies: 0.045430

      1471000 -- [-4451.159] (-4459.431) [...14 remote chains...] -- 32:19:06
      1472000 -- [-4457.787] (-4452.439) [...14 remote chains...] -- 32:19:00
      1473000 -- [-4459.545] (-4451.793) [...14 remote chains...] -- 32:18:55
      1474000 -- [-4468.080] (-4450.502) [...14 remote chains...] -- 32:18:49
      1475000 -- [-4467.755] (-4456.993) [...14 remote chains...] -- 32:18:43

      Average standard deviation of split frequencies: 0.045231

      1476000 -- [-4464.242] (-4453.607) [...14 remote chains...] -- 32:18:38
      1477000 -- [-4469.710] (-4468.176) [...14 remote chains...] -- 32:18:32
      1478000 -- [-4457.106] (-4455.580) [...14 remote chains...] -- 32:18:27
      1479000 -- [-4473.204] (-4452.010) [...14 remote chains...] -- 32:18:40
      1480000 -- [-4481.095] (-4460.789) [...14 remote chains...] -- 32:18:35

      Average standard deviation of split frequencies: 0.045237

      1481000 -- [-4477.240] (-4476.745) [...14 remote chains...] -- 32:18:29
      1482000 -- [-4476.674] (-4467.905) [...14 remote chains...] -- 32:18:24
      1483000 -- [-4470.085] (-4476.748) [...14 remote chains...] -- 32:18:18
      1484000 -- [-4460.811] (-4466.907) [...14 remote chains...] -- 32:18:13
      1485000 -- [-4452.125] (-4460.290) [...14 remote chains...] -- 32:18:07

      Average standard deviation of split frequencies: 0.044809

      1486000 -- [-4454.690] (-4458.179) [...14 remote chains...] -- 32:18:01
      1487000 -- [-4458.323] (-4460.581) [...14 remote chains...] -- 32:18:15
      1488000 -- [-4455.052] (-4480.634) [...14 remote chains...] -- 32:18:09
      1489000 -- [-4449.717] (-4472.886) [...14 remote chains...] -- 32:18:04
      1490000 -- [-4440.282] (-4458.712) [...14 remote chains...] -- 32:17:58

      Average standard deviation of split frequencies: 0.044813

      1491000 -- [-4452.958] (-4456.511) [...14 remote chains...] -- 32:17:53
      1492000 -- [-4467.987] (-4455.941) [...14 remote chains...] -- 32:17:47
      1493000 -- (-4472.422) [-4457.039] [...14 remote chains...] -- 32:17:41
      1494000 -- [-4475.567] (-4463.909) [...14 remote chains...] -- 32:17:36
      1495000 -- [-4460.108] (-4460.213) [...14 remote chains...] -- 32:17:30

      Average standard deviation of split frequencies: 0.044765

      1496000 -- (-4470.798) [-4450.761] [...14 remote chains...] -- 32:17:25
      1497000 -- [-4479.360] (-4458.151) [...14 remote chains...] -- 32:17:19
      1498000 -- [-4463.978] (-4451.888) [...14 remote chains...] -- 32:17:14
      1499000 -- (-4460.412) (-4455.019) [...14 remote chains...] -- 32:17:08
      1500000 -- [-4476.939] (-4451.950) [...14 remote chains...] -- 32:17:03

      Average standard deviation of split frequencies: 0.044956

      1501000 -- (-4476.701) (-4449.963) [...14 remote chains...] -- 32:16:57
      1502000 -- (-4475.955) (-4463.030) [...14 remote chains...] -- 32:16:51
      1503000 -- (-4464.500) (-4446.033) [...14 remote chains...] -- 32:16:46
      1504000 -- (-4456.195) (-4437.810) [...14 remote chains...] -- 32:16:40
      1505000 -- (-4441.333) (-4452.683) [...14 remote chains...] -- 32:16:35

      Average standard deviation of split frequencies: 0.045167

      1506000 -- (-4445.000) (-4449.665) [...14 remote chains...] -- 32:16:29
      1507000 -- (-4443.048) (-4447.418) [...14 remote chains...] -- 32:16:24
      1508000 -- (-4434.399) (-4442.954) [...14 remote chains...] -- 32:16:18
      1509000 -- (-4455.612) (-4429.133) [...14 remote chains...] -- 32:16:13
      1510000 -- (-4442.665) (-4438.557) [...14 remote chains...] -- 32:16:07

      Average standard deviation of split frequencies: 0.045219

      1511000 -- (-4433.753) (-4438.520) [...14 remote chains...] -- 32:16:01
      1512000 -- (-4462.641) (-4438.798) [...14 remote chains...] -- 32:15:56
      1513000 -- (-4445.971) (-4472.193) [...14 remote chains...] -- 32:15:50
      1514000 -- (-4440.378) (-4459.108) [...14 remote chains...] -- 32:15:45
      1515000 -- (-4433.920) (-4467.707) [...14 remote chains...] -- 32:15:39

      Average standard deviation of split frequencies: 0.045099

      1516000 -- (-4441.134) (-4449.451) [...14 remote chains...] -- 32:15:34
      1517000 -- (-4434.643) (-4439.479) [...14 remote chains...] -- 32:15:28
      1518000 -- (-4455.194) (-4447.708) [...14 remote chains...] -- 32:15:23
      1519000 -- (-4433.956) (-4469.166) [...14 remote chains...] -- 32:15:17
      1520000 -- (-4444.581) (-4469.497) [...14 remote chains...] -- 32:15:30

      Average standard deviation of split frequencies: 0.044933

      1521000 -- (-4452.820) (-4454.931) [...14 remote chains...] -- 32:15:25
      1522000 -- (-4433.854) (-4458.832) [...14 remote chains...] -- 32:15:19
      1523000 -- (-4452.152) (-4477.536) [...14 remote chains...] -- 32:15:14
      1524000 -- (-4454.869) (-4465.683) [...14 remote chains...] -- 32:15:08
      1525000 -- (-4459.822) (-4458.444) [...14 remote chains...] -- 32:15:21

      Average standard deviation of split frequencies: 0.044713

      1526000 -- (-4457.590) (-4449.693) [...14 remote chains...] -- 32:15:16
      1527000 -- (-4459.220) (-4453.795) [...14 remote chains...] -- 32:15:10
      1528000 -- (-4453.466) (-4463.349) [...14 remote chains...] -- 32:15:05
      1529000 -- (-4476.082) (-4453.834) [...14 remote chains...] -- 32:14:59
      1530000 -- (-4467.317) (-4461.260) [...14 remote chains...] -- 32:14:54

      Average standard deviation of split frequencies: 0.044461

      1531000 -- [-4474.728] (-4473.163) [...14 remote chains...] -- 32:14:48
      1532000 -- [-4478.067] (-4449.994) [...14 remote chains...] -- 32:14:43
      1533000 -- [-4484.599] (-4455.568) [...14 remote chains...] -- 32:14:37
      1534000 -- (-4483.419) (-4451.055) [...14 remote chains...] -- 32:14:50
      1535000 -- [-4488.800] (-4432.527) [...14 remote chains...] -- 32:14:45

      Average standard deviation of split frequencies: 0.044270

      1536000 -- [-4479.830] (-4441.095) [...14 remote chains...] -- 32:14:39
      1537000 -- [-4481.158] (-4456.305) [...14 remote chains...] -- 32:14:34
      1538000 -- [-4494.395] (-4453.018) [...14 remote chains...] -- 32:14:28
      1539000 -- [-4476.398] (-4447.485) [...14 remote chains...] -- 32:14:23
      1540000 -- (-4449.325) (-4463.567) [...14 remote chains...] -- 32:13:59

      Average standard deviation of split frequencies: 0.044036

      1541000 -- (-4442.317) (-4464.164) [...14 remote chains...] -- 32:14:12
      1542000 -- [-4452.213] (-4470.429) [...14 remote chains...] -- 32:14:06
      1543000 -- [-4449.585] (-4469.041) [...14 remote chains...] -- 32:14:01
      1544000 -- [-4457.537] (-4460.362) [...14 remote chains...] -- 32:13:55
      1545000 -- (-4467.988) (-4448.422) [...14 remote chains...] -- 32:13:50

      Average standard deviation of split frequencies: 0.044028

      1546000 -- [-4450.187] (-4446.361) [...14 remote chains...] -- 32:13:44
      1547000 -- [-4451.514] (-4456.511) [...14 remote chains...] -- 32:13:39
      1548000 -- [-4444.338] (-4442.202) [...14 remote chains...] -- 32:13:51
      1549000 -- (-4448.172) [-4444.299] [...14 remote chains...] -- 32:13:46
      1550000 -- [-4454.907] (-4439.560) [...14 remote chains...] -- 32:13:40

      Average standard deviation of split frequencies: 0.044127

      1551000 -- [-4447.725] (-4447.237) [...14 remote chains...] -- 32:13:35
      1552000 -- (-4466.847) (-4464.376) [...14 remote chains...] -- 32:13:29
      1553000 -- (-4469.189) [-4450.062] [...14 remote chains...] -- 32:13:24
      1554000 -- (-4468.941) [-4462.792] [...14 remote chains...] -- 32:13:18
      1555000 -- (-4444.193) [-4440.726] [...14 remote chains...] -- 32:13:13

      Average standard deviation of split frequencies: 0.044037

      1556000 -- (-4443.165) [-4457.691] [...14 remote chains...] -- 32:13:07
      1557000 -- (-4453.444) [-4448.837] [...14 remote chains...] -- 32:13:02
      1558000 -- (-4446.622) [-4442.713] [...14 remote chains...] -- 32:12:56
      1559000 -- (-4445.506) [-4452.763] [...14 remote chains...] -- 32:12:51
      1560000 -- (-4463.922) [-4437.444] [...14 remote chains...] -- 32:12:45

      Average standard deviation of split frequencies: 0.044078

      1561000 -- (-4461.797) [-4456.180] [...14 remote chains...] -- 32:12:58
      1562000 -- (-4451.276) [-4456.379] [...14 remote chains...] -- 32:12:53
      1563000 -- (-4453.836) [-4474.680] [...14 remote chains...] -- 32:12:47
      1564000 -- [-4447.994] (-4467.430) [...14 remote chains...] -- 32:12:42
      1565000 -- (-4467.203) [-4463.194] [...14 remote chains...] -- 32:12:18

      Average standard deviation of split frequencies: 0.044205

      1566000 -- (-4462.594) [-4462.841] [...14 remote chains...] -- 32:12:31
      1567000 -- (-4469.084) [-4487.483] [...14 remote chains...] -- 32:12:07
      1568000 -- (-4474.403) [-4484.135] [...14 remote chains...] -- 32:12:02
      1569000 -- (-4466.924) [-4466.931] [...14 remote chains...] -- 32:12:14
      1570000 -- [-4457.009] (-4448.706) [...14 remote chains...] -- 32:12:09

      Average standard deviation of split frequencies: 0.044044

      1571000 -- (-4452.663) [-4447.624] [...14 remote chains...] -- 32:12:03
      1572000 -- (-4468.663) [-4451.005] [...14 remote chains...] -- 32:11:58
      1573000 -- (-4449.610) [-4450.436] [...14 remote chains...] -- 32:11:52
      1574000 -- (-4447.026) [-4449.213] [...14 remote chains...] -- 32:11:47
      1575000 -- (-4451.682) [-4455.165] [...14 remote chains...] -- 32:11:41

      Average standard deviation of split frequencies: 0.044076

      1576000 -- (-4446.578) [-4454.366] [...14 remote chains...] -- 32:11:36
      1577000 -- (-4460.081) [-4450.368] [...14 remote chains...] -- 32:11:30
      1578000 -- (-4461.586) [-4446.532] [...14 remote chains...] -- 32:11:25
      1579000 -- (-4451.216) [-4453.140] [...14 remote chains...] -- 32:11:19
      1580000 -- (-4455.734) [-4455.848] [...14 remote chains...] -- 32:11:14

      Average standard deviation of split frequencies: 0.044044

      1581000 -- (-4466.887) [-4471.593] [...14 remote chains...] -- 32:11:08
      1582000 -- (-4474.919) [-4446.998] [...14 remote chains...] -- 32:11:03
      1583000 -- [-4460.456] (-4444.488) [...14 remote chains...] -- 32:11:16
      1584000 -- (-4483.947) [-4446.382] [...14 remote chains...] -- 32:11:10
      1585000 -- (-4473.777) [-4446.915] [...14 remote chains...] -- 32:11:05

      Average standard deviation of split frequencies: 0.044117

      1586000 -- (-4471.192) [-4441.704] [...14 remote chains...] -- 32:10:59
      1587000 -- (-4467.984) [-4460.743] [...14 remote chains...] -- 32:10:54
      1588000 -- (-4465.048) [-4476.632] [...14 remote chains...] -- 32:10:48
      1589000 -- [-4461.319] (-4460.541) [...14 remote chains...] -- 32:10:43
      1590000 -- [-4464.853] (-4449.821) [...14 remote chains...] -- 32:10:37

      Average standard deviation of split frequencies: 0.044137

      1591000 -- (-4473.487) [-4456.054] [...14 remote chains...] -- 32:10:32
      1592000 -- (-4483.410) [-4446.436] [...14 remote chains...] -- 32:10:26
      1593000 -- [-4470.311] (-4446.122) [...14 remote chains...] -- 32:10:21
      1594000 -- [-4452.890] (-4469.481) [...14 remote chains...] -- 32:10:15
      1595000 -- (-4459.337) [-4449.617] [...14 remote chains...] -- 32:10:10

      Average standard deviation of split frequencies: 0.043937

      1596000 -- [-4455.896] (-4443.316) [...14 remote chains...] -- 32:10:05
      1597000 -- (-4440.644) [-4454.267] [...14 remote chains...] -- 32:09:59
      1598000 -- (-4444.746) [-4443.238] [...14 remote chains...] -- 32:09:54
      1599000 -- (-4463.012) [-4438.310] [...14 remote chains...] -- 32:09:48
      1600000 -- [-4448.368] (-4440.635) [...14 remote chains...] -- 32:09:43

      Average standard deviation of split frequencies: 0.043882

      1601000 -- (-4451.039) [-4446.873] [...14 remote chains...] -- 32:09:37
      1602000 -- (-4465.183) [-4455.856] [...14 remote chains...] -- 32:09:32
      1603000 -- (-4466.505) (-4459.878) [...14 remote chains...] -- 32:09:26
      1604000 -- (-4452.683) [-4453.510] [...14 remote chains...] -- 32:09:21
      1605000 -- (-4454.879) [-4463.188] [...14 remote chains...] -- 32:09:16

      Average standard deviation of split frequencies: 0.043718

      1606000 -- (-4474.784) (-4450.403) [...14 remote chains...] -- 32:09:10
      1607000 -- (-4453.236) [-4459.282] [...14 remote chains...] -- 32:09:05
      1608000 -- (-4464.890) [-4447.227] [...14 remote chains...] -- 32:08:59
      1609000 -- [-4458.361] (-4444.684) [...14 remote chains...] -- 32:08:54
      1610000 -- (-4460.518) [-4451.405] [...14 remote chains...] -- 32:08:48

      Average standard deviation of split frequencies: 0.043309

      1611000 -- (-4447.415) [-4435.282] [...14 remote chains...] -- 32:08:43
      1612000 -- [-4451.928] (-4430.994) [...14 remote chains...] -- 32:08:38
      1613000 -- [-4456.099] (-4449.359) [...14 remote chains...] -- 32:08:32
      1614000 -- (-4465.636) [-4450.646] [...14 remote chains...] -- 32:08:27
      1615000 -- (-4469.924) [-4464.661] [...14 remote chains...] -- 32:08:21

      Average standard deviation of split frequencies: 0.043145

      1616000 -- (-4447.464) [-4453.026] [...14 remote chains...] -- 32:08:16
      1617000 -- (-4462.682) [-4449.614] [...14 remote chains...] -- 32:08:11
      1618000 -- (-4470.228) [-4463.498] [...14 remote chains...] -- 32:08:05
      1619000 -- (-4451.871) [-4442.981] [...14 remote chains...] -- 32:08:17
      1620000 -- (-4458.873) [-4458.119] [...14 remote chains...] -- 32:07:54

      Average standard deviation of split frequencies: 0.042931

      1621000 -- (-4467.601) [-4457.407] [...14 remote chains...] -- 32:07:49
      1622000 -- (-4454.946) [-4470.200] [...14 remote chains...] -- 32:07:43
      1623000 -- (-4467.351) [-4455.118] [...14 remote chains...] -- 32:07:56
      1624000 -- (-4466.569) [-4462.051] [...14 remote chains...] -- 32:07:50
      1625000 -- (-4473.933) [-4462.396] [...14 remote chains...] -- 32:07:27

      Average standard deviation of split frequencies: 0.042751

      1626000 -- (-4474.002) [-4438.473] [...14 remote chains...] -- 32:07:39
      1627000 -- (-4467.476) [-4449.188] [...14 remote chains...] -- 32:07:34
      1628000 -- (-4466.471) (-4452.745) [...14 remote chains...] -- 32:07:29
      1629000 -- [-4469.199] (-4459.467) [...14 remote chains...] -- 32:07:23
      1630000 -- (-4466.847) [-4460.307] [...14 remote chains...] -- 32:07:18

      Average standard deviation of split frequencies: 0.042579

      1631000 -- (-4443.339) [-4461.108] [...14 remote chains...] -- 32:07:12
      1632000 -- [-4444.861] (-4472.538) [...14 remote chains...] -- 32:07:07
      1633000 -- (-4454.661) [-4469.956] [...14 remote chains...] -- 32:07:02
      1634000 -- (-4456.054) [-4473.660] [...14 remote chains...] -- 32:06:56
      1635000 -- (-4481.321) [-4464.833] [...14 remote chains...] -- 32:06:51

      Average standard deviation of split frequencies: 0.042531

      1636000 -- (-4476.827) [-4474.223] [...14 remote chains...] -- 32:06:28
      1637000 -- (-4459.703) (-4462.867) [...14 remote chains...] -- 32:06:23
      1638000 -- (-4458.479) [-4445.814] [...14 remote chains...] -- 32:06:17
      1639000 -- (-4471.561) [-4475.829] [...14 remote chains...] -- 32:06:12
      1640000 -- (-4470.637) [-4469.480] [...14 remote chains...] -- 32:06:06

      Average standard deviation of split frequencies: 0.042406

      1641000 -- (-4476.330) [-4459.731] [...14 remote chains...] -- 32:06:18
      1642000 -- (-4461.477) [-4454.714] [...14 remote chains...] -- 32:06:13
      1643000 -- (-4443.503) [-4468.233] [...14 remote chains...] -- 32:06:08
      1644000 -- [-4451.309] (-4478.420) [...14 remote chains...] -- 32:06:02
      1645000 -- (-4445.477) [-4479.695] [...14 remote chains...] -- 32:05:57

      Average standard deviation of split frequencies: 0.042272

      1646000 -- [-4451.085] (-4474.849) [...14 remote chains...] -- 32:05:52
      1647000 -- (-4455.797) [-4466.873] [...14 remote chains...] -- 32:05:46
      1648000 -- (-4440.789) [-4465.822] [...14 remote chains...] -- 32:05:41
      1649000 -- [-4437.976] (-4474.101) [...14 remote chains...] -- 32:05:35
      1650000 -- (-4459.085) [-4471.555] [...14 remote chains...] -- 32:05:30

      Average standard deviation of split frequencies: 0.041984

      1651000 -- (-4458.590) [-4460.157] [...14 remote chains...] -- 32:05:25
      1652000 -- [-4441.295] (-4452.953) [...14 remote chains...] -- 32:05:19
      1653000 -- [-4443.064] (-4462.786) [...14 remote chains...] -- 32:05:14
      1654000 -- (-4451.804) [-4469.988] [...14 remote chains...] -- 32:05:09
      1655000 -- (-4459.327) [-4466.363] [...14 remote chains...] -- 32:05:03

      Average standard deviation of split frequencies: 0.041893

      1656000 -- [-4467.828] (-4448.296) [...14 remote chains...] -- 32:04:58
      1657000 -- [-4448.057] (-4447.005) [...14 remote chains...] -- 32:04:53
      1658000 -- [-4448.778] (-4446.512) [...14 remote chains...] -- 32:04:47
      1659000 -- (-4451.067) [-4437.374] [...14 remote chains...] -- 32:04:42
      1660000 -- [-4471.347] (-4449.410) [...14 remote chains...] -- 32:04:36

      Average standard deviation of split frequencies: 0.041695

      1661000 -- (-4477.048) [-4435.877] [...14 remote chains...] -- 32:04:31
      1662000 -- (-4476.850) [-4443.280] [...14 remote chains...] -- 32:04:26
      1663000 -- [-4462.602] (-4430.858) [...14 remote chains...] -- 32:04:20
      1664000 -- (-4457.173) [-4432.451] [...14 remote chains...] -- 32:04:32
      1665000 -- [-4452.950] (-4438.600) [...14 remote chains...] -- 32:04:27

      Average standard deviation of split frequencies: 0.041597

      1666000 -- [-4449.272] (-4447.753) [...14 remote chains...] -- 32:04:21
      1667000 -- [-4443.769] (-4457.926) [...14 remote chains...] -- 32:04:16
      1668000 -- (-4451.353) [-4467.245] [...14 remote chains...] -- 32:04:11
      1669000 -- [-4453.637] (-4467.397) [...14 remote chains...] -- 32:04:05
      1670000 -- [-4456.733] (-4480.850) [...14 remote chains...] -- 32:04:00

      Average standard deviation of split frequencies: 0.041422

      1671000 -- [-4452.014] (-4472.142) [...14 remote chains...] -- 32:03:55
      1672000 -- [-4443.327] (-4466.294) [...14 remote chains...] -- 32:03:49
      1673000 -- [-4462.250] (-4466.266) [...14 remote chains...] -- 32:04:01
      1674000 -- [-4452.298] (-4479.556) [...14 remote chains...] -- 32:03:39
      1675000 -- [-4440.808] (-4474.780) [...14 remote chains...] -- 32:03:50

      Average standard deviation of split frequencies: 0.041172

      1676000 -- [-4433.401] (-4463.652) [...14 remote chains...] -- 32:03:45
      1677000 -- [-4430.881] (-4451.389) [...14 remote chains...] -- 32:03:23
      1678000 -- [-4456.900] (-4455.444) [...14 remote chains...] -- 32:03:34
      1679000 -- [-4452.259] (-4463.049) [...14 remote chains...] -- 32:03:12
      1680000 -- [-4453.815] (-4472.615) [...14 remote chains...] -- 32:03:07

      Average standard deviation of split frequencies: 0.040975

      1681000 -- [-4464.232] (-4462.582) [...14 remote chains...] -- 32:03:01
      1682000 -- [-4452.541] (-4465.577) [...14 remote chains...] -- 32:02:56
      1683000 -- [-4447.105] (-4455.988) [...14 remote chains...] -- 32:02:51
      1684000 -- [-4442.538] (-4470.959) [...14 remote chains...] -- 32:02:45
      1685000 -- [-4459.052] (-4460.708) [...14 remote chains...] -- 32:02:57

      Average standard deviation of split frequencies: 0.040561

      1686000 -- [-4475.662] (-4453.457) [...14 remote chains...] -- 32:02:51
      1687000 -- [-4473.827] (-4448.368) [...14 remote chains...] -- 32:02:46
      1688000 -- [-4448.895] (-4446.302) [...14 remote chains...] -- 32:02:41
      1689000 -- [-4463.967] (-4458.410) [...14 remote chains...] -- 32:02:36
      1690000 -- [-4451.430] (-4461.765) [...14 remote chains...] -- 32:02:30

      Average standard deviation of split frequencies: 0.040314

      1691000 -- [-4444.339] (-4446.355) [...14 remote chains...] -- 32:02:25
      1692000 -- [-4464.378] (-4455.225) [...14 remote chains...] -- 32:02:03
      1693000 -- [-4473.478] (-4467.623) [...14 remote chains...] -- 32:01:58
      1694000 -- [-4467.971] (-4473.862) [...14 remote chains...] -- 32:01:52
      1695000 -- [-4447.587] (-4470.783) [...14 remote chains...] -- 32:01:47

      Average standard deviation of split frequencies: 0.039974

      1696000 -- [-4443.567] (-4464.622) [...14 remote chains...] -- 32:01:42
      1697000 -- [-4457.593] (-4455.582) [...14 remote chains...] -- 32:01:36
      1698000 -- [-4459.050] (-4467.615) [...14 remote chains...] -- 32:01:31
      1699000 -- [-4455.955] (-4455.991) [...14 remote chains...] -- 32:01:26
      1700000 -- [-4448.767] (-4461.357) [...14 remote chains...] -- 32:01:20

      Average standard deviation of split frequencies: 0.040041

      1701000 -- [-4454.467] (-4467.207) [...14 remote chains...] -- 32:01:15
      1702000 -- [-4472.138] (-4467.537) [...14 remote chains...] -- 32:01:10
      1703000 -- [-4467.829] (-4470.839) [...14 remote chains...] -- 32:00:48
      1704000 -- [-4451.703] (-4462.941) [...14 remote chains...] -- 32:00:43
      1705000 -- [-4452.985] (-4452.393) [...14 remote chains...] -- 32:00:37

      Average standard deviation of split frequencies: 0.039636

      1706000 -- [-4470.964] (-4451.388) [...14 remote chains...] -- 32:00:32
      1707000 -- [-4473.689] (-4456.978) [...14 remote chains...] -- 32:00:27
      1708000 -- [-4466.783] (-4445.057) [...14 remote chains...] -- 32:00:21
      1709000 -- [-4489.021] (-4434.667) [...14 remote chains...] -- 32:00:16
      1710000 -- [-4474.248] (-4455.865) [...14 remote chains...] -- 32:00:11

      Average standard deviation of split frequencies: 0.039312

      1711000 -- [-4472.432] (-4445.797) [...14 remote chains...] -- 32:00:06
      1712000 -- (-4464.813) [-4470.686] [...14 remote chains...] -- 32:00:00
      1713000 -- [-4471.310] (-4460.057) [...14 remote chains...] -- 31:59:55
      1714000 -- (-4470.554) (-4452.806) [...14 remote chains...] -- 31:59:50
      1715000 -- [-4466.963] (-4452.939) [...14 remote chains...] -- 31:59:45

      Average standard deviation of split frequencies: 0.039023

      1716000 -- [-4482.172] (-4462.357) [...14 remote chains...] -- 31:59:39
      1717000 -- (-4489.185) [-4460.506] [...14 remote chains...] -- 31:59:34
      1718000 -- [-4475.802] (-4463.645) [...14 remote chains...] -- 31:59:29
      1719000 -- (-4489.084) (-4473.661) [...14 remote chains...] -- 31:59:24
      1720000 -- (-4488.724) [-4440.463] [...14 remote chains...] -- 31:59:18

      Average standard deviation of split frequencies: 0.038553

      1721000 -- [-4486.306] (-4465.736) [...14 remote chains...] -- 31:59:13
      1722000 -- [-4485.192] (-4472.325) [...14 remote chains...] -- 31:59:08
      1723000 -- [-4477.870] (-4459.220) [...14 remote chains...] -- 31:59:03
      1724000 -- [-4483.709] (-4461.179) [...14 remote chains...] -- 31:58:57
      1725000 -- [-4475.135] (-4444.334) [...14 remote chains...] -- 31:58:52

      Average standard deviation of split frequencies: 0.038357

      1726000 -- [-4473.115] (-4448.850) [...14 remote chains...] -- 31:58:30
      1727000 -- (-4469.356) [-4456.331] [...14 remote chains...] -- 31:58:25
      1728000 -- (-4479.689) [-4446.316] [...14 remote chains...] -- 31:58:20
      1729000 -- [-4478.095] (-4455.715) [...14 remote chains...] -- 31:58:15
      1730000 -- [-4472.432] (-4460.814) [...14 remote chains...] -- 31:58:09

      Average standard deviation of split frequencies: 0.038125

      1731000 -- [-4471.637] (-4468.150) [...14 remote chains...] -- 31:58:04
      1732000 -- [-4462.218] (-4463.864) [...14 remote chains...] -- 31:57:59
      1733000 -- (-4463.345) [-4455.341] [...14 remote chains...] -- 31:57:54
      1734000 -- [-4449.894] (-4458.546) [...14 remote chains...] -- 31:57:49
      1735000 -- (-4451.796) [-4455.512] [...14 remote chains...] -- 31:57:43

      Average standard deviation of split frequencies: 0.038148

      1736000 -- [-4459.460] (-4459.027) [...14 remote chains...] -- 31:57:38
      1737000 -- [-4477.633] (-4457.287) [...14 remote chains...] -- 31:57:33
      1738000 -- [-4480.673] (-4449.591) [...14 remote chains...] -- 31:57:28
      1739000 -- [-4504.006] (-4450.483) [...14 remote chains...] -- 31:57:22
      1740000 -- [-4470.503] (-4456.236) [...14 remote chains...] -- 31:57:17

      Average standard deviation of split frequencies: 0.038247

      1741000 -- [-4455.142] (-4456.684) [...14 remote chains...] -- 31:57:12
      1742000 -- [-4452.047] (-4471.588) [...14 remote chains...] -- 31:57:07
      1743000 -- [-4461.346] (-4480.996) [...14 remote chains...] -- 31:57:02
      1744000 -- [-4456.747] (-4468.332) [...14 remote chains...] -- 31:56:56
      1745000 -- [-4437.361] (-4460.614) [...14 remote chains...] -- 31:56:51

      Average standard deviation of split frequencies: 0.038176

      1746000 -- [-4458.578] (-4453.673) [...14 remote chains...] -- 31:56:46
      1747000 -- [-4466.939] (-4460.838) [...14 remote chains...] -- 31:56:41
      1748000 -- (-4455.125) [-4473.771] [...14 remote chains...] -- 31:56:19
      1749000 -- [-4459.481] (-4485.130) [...14 remote chains...] -- 31:56:14
      1750000 -- [-4469.201] (-4482.212) [...14 remote chains...] -- 31:56:09

      Average standard deviation of split frequencies: 0.038103

      1751000 -- [-4454.112] (-4482.916) [...14 remote chains...] -- 31:56:04
      1752000 -- [-4450.716] (-4478.471) [...14 remote chains...] -- 31:55:59
      1753000 -- [-4444.839] (-4488.223) [...14 remote chains...] -- 31:55:53
      1754000 -- [-4450.013] (-4474.087) [...14 remote chains...] -- 31:56:04
      1755000 -- (-4451.225) (-4468.437) [...14 remote chains...] -- 31:55:59

      Average standard deviation of split frequencies: 0.037969

      1756000 -- [-4458.458] (-4474.020) [...14 remote chains...] -- 31:55:54
      1757000 -- [-4465.957] (-4469.565) [...14 remote chains...] -- 31:55:49
      1758000 -- [-4469.175] (-4460.786) [...14 remote chains...] -- 31:55:43
      1759000 -- [-4473.211] (-4458.394) [...14 remote chains...] -- 31:55:38
      1760000 -- [-4473.955] (-4465.756) [...14 remote chains...] -- 31:55:33

      Average standard deviation of split frequencies: 0.038057

      1761000 -- [-4463.769] (-4455.829) [...14 remote chains...] -- 31:55:28
      1762000 -- [-4448.183] (-4459.551) [...14 remote chains...] -- 31:55:23
      1763000 -- [-4459.806] (-4475.944) [...14 remote chains...] -- 31:55:18
      1764000 -- [-4461.919] (-4458.469) [...14 remote chains...] -- 31:55:12
      1765000 -- (-4469.437) (-4454.662) [...14 remote chains...] -- 31:55:07

      Average standard deviation of split frequencies: 0.037805

      1766000 -- [-4458.882] (-4454.439) [...14 remote chains...] -- 31:54:46
      1767000 -- [-4459.877] (-4478.501) [...14 remote chains...] -- 31:54:57
      1768000 -- [-4460.292] (-4458.847) [...14 remote chains...] -- 31:54:36
      1769000 -- (-4468.032) (-4447.956) [...14 remote chains...] -- 31:54:46
      1770000 -- [-4463.474] (-4467.626) [...14 remote chains...] -- 31:54:25

      Average standard deviation of split frequencies: 0.037759

      1771000 -- [-4462.884] (-4456.239) [...14 remote chains...] -- 31:54:20
      1772000 -- [-4457.247] (-4458.165) [...14 remote chains...] -- 31:54:31
      1773000 -- [-4467.736] (-4452.515) [...14 remote chains...] -- 31:54:26
      1774000 -- [-4446.819] (-4439.091) [...14 remote chains...] -- 31:54:21
      1775000 -- [-4462.868] (-4458.197) [...14 remote chains...] -- 31:54:15

      Average standard deviation of split frequencies: 0.037775

      1776000 -- [-4478.938] (-4480.096) [...14 remote chains...] -- 31:54:10
      1777000 -- [-4476.190] (-4483.986) [...14 remote chains...] -- 31:54:05
      1778000 -- [-4475.713] (-4470.308) [...14 remote chains...] -- 31:53:44
      1779000 -- [-4470.554] (-4455.068) [...14 remote chains...] -- 31:53:39
      1780000 -- [-4456.699] (-4464.128) [...14 remote chains...] -- 31:53:34

      Average standard deviation of split frequencies: 0.038115

      1781000 -- [-4470.840] (-4455.902) [...14 remote chains...] -- 31:53:29
      1782000 -- [-4450.485] (-4435.403) [...14 remote chains...] -- 31:53:23
      1783000 -- [-4457.981] (-4453.033) [...14 remote chains...] -- 31:53:18
      1784000 -- [-4465.595] (-4462.766) [...14 remote chains...] -- 31:53:13
      1785000 -- [-4461.711] (-4465.431) [...14 remote chains...] -- 31:53:08

      Average standard deviation of split frequencies: 0.038213

      1786000 -- [-4470.548] (-4449.248) [...14 remote chains...] -- 31:53:03
      1787000 -- [-4475.581] (-4447.152) [...14 remote chains...] -- 31:52:58
      1788000 -- [-4479.135] (-4460.329) [...14 remote chains...] -- 31:52:52
      1789000 -- [-4486.914] (-4451.092) [...14 remote chains...] -- 31:52:47
      1790000 -- [-4468.860] (-4453.672) [...14 remote chains...] -- 31:52:42

      Average standard deviation of split frequencies: 0.038129

      1791000 -- (-4483.530) (-4462.478) [...14 remote chains...] -- 31:52:37
      1792000 -- (-4481.402) (-4434.871) [...14 remote chains...] -- 31:52:32
      1793000 -- [-4459.223] (-4453.353) [...14 remote chains...] -- 31:52:27
      1794000 -- [-4463.056] (-4453.110) [...14 remote chains...] -- 31:52:22
      1795000 -- [-4466.487] (-4443.877) [...14 remote chains...] -- 31:52:16

      Average standard deviation of split frequencies: 0.038275

      1796000 -- [-4446.734] (-4440.130) [...14 remote chains...] -- 31:52:11
      1797000 -- [-4439.630] (-4452.802) [...14 remote chains...] -- 31:52:06
      1798000 -- [-4439.139] (-4458.734) [...14 remote chains...] -- 31:52:01
      1799000 -- [-4448.924] (-4459.960) [...14 remote chains...] -- 31:51:56
      1800000 -- [-4444.156] (-4461.676) [...14 remote chains...] -- 31:51:51

      Average standard deviation of split frequencies: 0.038280

      1801000 -- [-4454.590] (-4453.688) [...14 remote chains...] -- 31:51:46
      1802000 -- [-4444.493] (-4438.393) [...14 remote chains...] -- 31:51:41
      1803000 -- [-4443.793] (-4451.487) [...14 remote chains...] -- 31:51:35
      1804000 -- (-4462.678) (-4441.195) [...14 remote chains...] -- 31:51:30
      1805000 -- [-4457.846] (-4435.632) [...14 remote chains...] -- 31:51:25

      Average standard deviation of split frequencies: 0.038202

      1806000 -- [-4478.379] (-4446.638) [...14 remote chains...] -- 31:51:20
      1807000 -- [-4469.729] (-4465.588) [...14 remote chains...] -- 31:51:15
      1808000 -- [-4456.336] (-4452.958) [...14 remote chains...] -- 31:51:10
      1809000 -- [-4469.284] (-4452.184) [...14 remote chains...] -- 31:51:05
      1810000 -- [-4455.817] (-4451.835) [...14 remote chains...] -- 31:51:00

      Average standard deviation of split frequencies: 0.038061

      1811000 -- [-4449.505] (-4450.723) [...14 remote chains...] -- 31:50:54
      1812000 -- [-4475.562] (-4443.964) [...14 remote chains...] -- 31:50:49
      1813000 -- [-4461.210] (-4468.778) [...14 remote chains...] -- 31:50:44
      1814000 -- [-4461.226] (-4468.457) [...14 remote chains...] -- 31:50:39
      1815000 -- [-4460.176] (-4444.202) [...14 remote chains...] -- 31:50:34

      Average standard deviation of split frequencies: 0.038022

      1816000 -- [-4459.112] (-4450.477) [...14 remote chains...] -- 31:50:29
      1817000 -- [-4455.938] (-4447.954) [...14 remote chains...] -- 31:50:24
      1818000 -- [-4451.239] (-4456.566) [...14 remote chains...] -- 31:50:19
      1819000 -- [-4445.840] (-4450.085) [...14 remote chains...] -- 31:50:14
      1820000 -- [-4453.738] (-4451.143) [...14 remote chains...] -- 31:50:08

      Average standard deviation of split frequencies: 0.038000

      1821000 -- [-4457.577] (-4465.771) [...14 remote chains...] -- 31:50:03
      1822000 -- [-4447.980] (-4471.628) [...14 remote chains...] -- 31:49:58
      1823000 -- [-4452.126] (-4472.467) [...14 remote chains...] -- 31:49:53
      1824000 -- [-4476.245] (-4444.463) [...14 remote chains...] -- 31:50:04
      1825000 -- [-4446.232] (-4455.984) [...14 remote chains...] -- 31:49:43

      Average standard deviation of split frequencies: 0.037911

      1826000 -- (-4441.657) [-4454.460] [...14 remote chains...] -- 31:49:38
      1827000 -- [-4441.432] (-4456.859) [...14 remote chains...] -- 31:49:48
      1828000 -- [-4452.732] (-4456.426) [...14 remote chains...] -- 31:49:43
      1829000 -- (-4454.737) [-4449.246] [...14 remote chains...] -- 31:49:38
      1830000 -- (-4442.508) [-4458.118] [...14 remote chains...] -- 31:49:33

      Average standard deviation of split frequencies: 0.037780

      1831000 -- (-4432.545) [-4447.637] [...14 remote chains...] -- 31:49:12
      1832000 -- (-4442.494) [-4460.825] [...14 remote chains...] -- 31:49:07
      1833000 -- (-4454.994) [-4461.476] [...14 remote chains...] -- 31:49:02
      1834000 -- (-4463.529) [-4462.207] [...14 remote chains...] -- 31:49:12
      1835000 -- (-4447.668) [-4447.667] [...14 remote chains...] -- 31:49:07

      Average standard deviation of split frequencies: 0.037751

      1836000 -- (-4449.972) [-4446.143] [...14 remote chains...] -- 31:49:02
      1837000 -- (-4464.742) [-4434.457] [...14 remote chains...] -- 31:48:42
      1838000 -- (-4462.223) [-4440.653] [...14 remote chains...] -- 31:48:37
      1839000 -- (-4477.862) [-4451.659] [...14 remote chains...] -- 31:48:32
      1840000 -- (-4478.952) [-4452.426] [...14 remote chains...] -- 31:48:27

      Average standard deviation of split frequencies: 0.037640

      1841000 -- (-4452.276) [-4454.898] [...14 remote chains...] -- 31:48:22
      1842000 -- (-4455.186) [-4442.549] [...14 remote chains...] -- 31:48:16
      1843000 -- [-4452.424] (-4454.101) [...14 remote chains...] -- 31:48:11
      1844000 -- (-4467.218) [-4448.034] [...14 remote chains...] -- 31:48:06
      1845000 -- (-4475.420) [-4442.351] [...14 remote chains...] -- 31:48:01

      Average standard deviation of split frequencies: 0.037373

      1846000 -- (-4471.619) [-4450.530] [...14 remote chains...] -- 31:47:56
      1847000 -- (-4467.469) [-4463.471] [...14 remote chains...] -- 31:47:51
      1848000 -- (-4481.273) [-4470.403] [...14 remote chains...] -- 31:47:46
      1849000 -- (-4467.384) [-4459.380] [...14 remote chains...] -- 31:47:41
      1850000 -- (-4464.090) [-4456.258] [...14 remote chains...] -- 31:47:36

      Average standard deviation of split frequencies: 0.037248

      1851000 -- (-4454.622) [-4459.701] [...14 remote chains...] -- 31:47:31
      1852000 -- (-4443.474) [-4444.285] [...14 remote chains...] -- 31:47:26
      1853000 -- (-4442.074) [-4453.480] [...14 remote chains...] -- 31:47:21
      1854000 -- (-4460.269) [-4464.900] [...14 remote chains...] -- 31:47:31
      1855000 -- [-4439.385] (-4460.497) [...14 remote chains...] -- 31:47:11

      Average standard deviation of split frequencies: 0.037145

      1856000 -- (-4456.839) [-4459.279] [...14 remote chains...] -- 31:47:21
      1857000 -- (-4466.959) [-4461.760] [...14 remote chains...] -- 31:47:16
      1858000 -- (-4458.487) [-4459.262] [...14 remote chains...] -- 31:47:11
      1859000 -- [-4452.614] (-4448.829) [...14 remote chains...] -- 31:47:05
      1860000 -- (-4450.976) [-4445.568] [...14 remote chains...] -- 31:46:45

      Average standard deviation of split frequencies: 0.036913

      1861000 -- [-4443.575] (-4448.775) [...14 remote chains...] -- 31:46:55
      1862000 -- (-4462.044) [-4468.934] [...14 remote chains...] -- 31:46:35
      1863000 -- [-4453.986] (-4472.019) [...14 remote chains...] -- 31:46:30
      1864000 -- (-4448.788) [-4466.752] [...14 remote chains...] -- 31:46:25
      1865000 -- [-4455.719] (-4478.720) [...14 remote chains...] -- 31:46:20

      Average standard deviation of split frequencies: 0.036873

      1866000 -- (-4452.663) [-4435.195] [...14 remote chains...] -- 31:46:15
      1867000 -- [-4432.162] (-4441.963) [...14 remote chains...] -- 31:46:10
      1868000 -- (-4436.332) [-4445.813] [...14 remote chains...] -- 31:46:05
      1869000 -- [-4436.545] (-4445.005) [...14 remote chains...] -- 31:46:00
      1870000 -- (-4448.636) [-4446.201] [...14 remote chains...] -- 31:45:55

      Average standard deviation of split frequencies: 0.036708

      1871000 -- (-4448.672) [-4460.562] [...14 remote chains...] -- 31:45:50
      1872000 -- [-4455.173] (-4456.087) [...14 remote chains...] -- 31:45:45
      1873000 -- [-4440.337] (-4439.294) [...14 remote chains...] -- 31:45:40
      1874000 -- [-4446.831] (-4463.113) [...14 remote chains...] -- 31:45:35
      1875000 -- (-4452.088) [-4457.496] [...14 remote chains...] -- 31:45:29

      Average standard deviation of split frequencies: 0.036644

      1876000 -- [-4453.634] (-4437.617) [...14 remote chains...] -- 31:45:24
      1877000 -- (-4445.975) [-4452.343] [...14 remote chains...] -- 31:45:19
      1878000 -- [-4449.804] (-4436.005) [...14 remote chains...] -- 31:45:14
      1879000 -- [-4447.230] (-4438.297) [...14 remote chains...] -- 31:45:09
      1880000 -- (-4447.818) [-4443.596] [...14 remote chains...] -- 31:44:49

      Average standard deviation of split frequencies: 0.036571

      1881000 -- (-4450.988) [-4453.864] [...14 remote chains...] -- 31:44:59
      1882000 -- [-4451.713] (-4459.614) [...14 remote chains...] -- 31:44:39
      1883000 -- (-4454.957) [-4457.645] [...14 remote chains...] -- 31:44:34
      1884000 -- (-4455.849) [-4463.166] [...14 remote chains...] -- 31:44:29
      1885000 -- [-4440.775] (-4442.421) [...14 remote chains...] -- 31:44:24

      Average standard deviation of split frequencies: 0.036261

      1886000 -- (-4443.187) [-4449.136] [...14 remote chains...] -- 31:44:19
      1887000 -- (-4455.183) [-4464.247] [...14 remote chains...] -- 31:44:14
      1888000 -- (-4470.632) [-4462.453] [...14 remote chains...] -- 31:44:24
      1889000 -- (-4450.180) [-4447.789] [...14 remote chains...] -- 31:44:19
      1890000 -- (-4443.118) [-4446.227] [...14 remote chains...] -- 31:44:14

      Average standard deviation of split frequencies: 0.036154

      1891000 -- (-4446.343) [-4458.518] [...14 remote chains...] -- 31:44:09
      1892000 -- (-4455.799) [-4458.834] [...14 remote chains...] -- 31:44:04
      1893000 -- (-4462.168) [-4456.441] [...14 remote chains...] -- 31:43:59
      1894000 -- (-4457.257) [-4444.000] [...14 remote chains...] -- 31:43:54
      1895000 -- (-4465.654) [-4438.810] [...14 remote chains...] -- 31:43:49

      Average standard deviation of split frequencies: 0.035982

      1896000 -- (-4457.433) [-4449.854] [...14 remote chains...] -- 31:43:29
      1897000 -- (-4455.244) [-4453.842] [...14 remote chains...] -- 31:43:24
      1898000 -- (-4463.896) [-4450.340] [...14 remote chains...] -- 31:43:34
      1899000 -- (-4452.898) [-4443.676] [...14 remote chains...] -- 31:43:29
      1900000 -- (-4453.618) [-4430.680] [...14 remote chains...] -- 31:43:24

      Average standard deviation of split frequencies: 0.035821

      1901000 -- (-4466.071) [-4456.568] [...14 remote chains...] -- 31:43:19
      1902000 -- (-4470.833) [-4467.298] [...14 remote chains...] -- 31:43:14
      1903000 -- (-4475.649) [-4453.482] [...14 remote chains...] -- 31:42:54
      1904000 -- [-4455.456] (-4456.054) [...14 remote chains...] -- 31:42:49
      1905000 -- (-4446.860) [-4449.469] [...14 remote chains...] -- 31:42:44

      Average standard deviation of split frequencies: 0.035776

      1906000 -- (-4441.660) [-4451.570] [...14 remote chains...] -- 31:42:39
      1907000 -- (-4437.159) [-4440.688] [...14 remote chains...] -- 31:42:34
      1908000 -- (-4453.207) [-4456.709] [...14 remote chains...] -- 31:42:44
      1909000 -- (-4449.024) [-4457.609] [...14 remote chains...] -- 31:42:39
      1910000 -- (-4437.598) [-4473.931] [...14 remote chains...] -- 31:42:34

      Average standard deviation of split frequencies: 0.035851

      1911000 -- (-4454.243) [-4453.419] [...14 remote chains...] -- 31:42:29
      1912000 -- (-4434.153) [-4481.401] [...14 remote chains...] -- 31:42:09
      1913000 -- [-4461.433] (-4468.867) [...14 remote chains...] -- 31:42:04
      1914000 -- [-4437.266] (-4461.791) [...14 remote chains...] -- 31:42:14
      1915000 -- (-4447.793) [-4451.027] [...14 remote chains...] -- 31:41:54

      Average standard deviation of split frequencies: 0.035599

      1916000 -- [-4437.752] (-4440.902) [...14 remote chains...] -- 31:41:49
      1917000 -- (-4433.539) [-4445.887] [...14 remote chains...] -- 31:41:44
      1918000 -- (-4433.557) [-4459.990] [...14 remote chains...] -- 31:41:39
      1919000 -- (-4436.644) [-4463.112] [...14 remote chains...] -- 31:41:34
      1920000 -- (-4436.714) [-4469.607] [...14 remote chains...] -- 31:41:29

      Average standard deviation of split frequencies: 0.035562

      1921000 -- (-4442.886) [-4481.205] [...14 remote chains...] -- 31:41:24
      1922000 -- (-4463.322) [-4460.353] [...14 remote chains...] -- 31:41:19
      1923000 -- (-4458.929) [-4464.506] [...14 remote chains...] -- 31:41:14
      1924000 -- (-4456.444) [-4448.177] [...14 remote chains...] -- 31:41:09
      1925000 -- (-4473.828) [-4449.810] [...14 remote chains...] -- 31:41:04

      Average standard deviation of split frequencies: 0.035498

      1926000 -- (-4467.195) [-4449.874] [...14 remote chains...] -- 31:40:59
      1927000 -- (-4461.339) [-4445.143] [...14 remote chains...] -- 31:40:54
      1928000 -- (-4448.785) [-4466.612] [...14 remote chains...] -- 31:40:49
      1929000 -- (-4431.330) [-4461.959] [...14 remote chains...] -- 31:40:44
      1930000 -- (-4439.047) [-4452.513] [...14 remote chains...] -- 31:40:39

      Average standard deviation of split frequencies: 0.035085

      1931000 -- (-4444.629) [-4443.014] [...14 remote chains...] -- 31:40:34
      1932000 -- (-4441.842) [-4465.992] [...14 remote chains...] -- 31:40:29
      1933000 -- (-4450.502) [-4454.364] [...14 remote chains...] -- 31:40:24
      1934000 -- (-4449.391) [-4460.731] [...14 remote chains...] -- 31:40:19
      1935000 -- (-4451.506) [-4456.532] [...14 remote chains...] -- 31:40:14

      Average standard deviation of split frequencies: 0.034813

      1936000 -- (-4455.334) [-4451.290] [...14 remote chains...] -- 31:40:10
      1937000 -- (-4457.835) [-4469.189] [...14 remote chains...] -- 31:40:05
      1938000 -- (-4450.496) [-4444.115] [...14 remote chains...] -- 31:40:00
      1939000 -- (-4459.808) [-4438.915] [...14 remote chains...] -- 31:39:55
      1940000 -- (-4454.668) [-4439.796] [...14 remote chains...] -- 31:39:50

      Average standard deviation of split frequencies: 0.034579

      1941000 -- (-4462.226) [-4461.655] [...14 remote chains...] -- 31:39:45
      1942000 -- (-4449.168) [-4458.137] [...14 remote chains...] -- 31:39:40
      1943000 -- (-4433.782) [-4458.262] [...14 remote chains...] -- 31:39:35
      1944000 -- (-4444.954) [-4455.395] [...14 remote chains...] -- 31:39:30
      1945000 -- (-4448.653) [-4460.425] [...14 remote chains...] -- 31:39:25

      Average standard deviation of split frequencies: 0.034546

      1946000 -- (-4434.501) (-4461.910) [...14 remote chains...] -- 31:39:20
      1947000 -- (-4447.301) [-4446.351] [...14 remote chains...] -- 31:39:15
      1948000 -- (-4446.317) [-4445.915] [...14 remote chains...] -- 31:39:10
      1949000 -- (-4468.833) [-4450.464] [...14 remote chains...] -- 31:39:05
      1950000 -- (-4457.441) (-4447.880) [...14 remote chains...] -- 31:39:00

      Average standard deviation of split frequencies: 0.034230

      1951000 -- (-4442.671) [-4446.884] [...14 remote chains...] -- 31:38:55
      1952000 -- (-4454.144) [-4437.881] [...14 remote chains...] -- 31:38:50
      1953000 -- (-4463.021) [-4448.142] [...14 remote chains...] -- 31:38:45
      1954000 -- (-4443.333) [-4444.745] [...14 remote chains...] -- 31:38:40
      1955000 -- (-4455.844) [-4445.665] [...14 remote chains...] -- 31:38:21

      Average standard deviation of split frequencies: 0.034151

      1956000 -- (-4438.095) [-4451.195] [...14 remote chains...] -- 31:38:16
      1957000 -- (-4437.187) [-4455.480] [...14 remote chains...] -- 31:38:11
      1958000 -- (-4441.072) [-4440.325] [...14 remote chains...] -- 31:38:06
      1959000 -- (-4454.667) [-4451.869] [...14 remote chains...] -- 31:38:15
      1960000 -- (-4439.102) [-4445.562] [...14 remote chains...] -- 31:37:56

      Average standard deviation of split frequencies: 0.034202

      1961000 -- (-4454.583) [-4443.945] [...14 remote chains...] -- 31:37:51
      1962000 -- (-4451.637) [-4440.766] [...14 remote chains...] -- 31:37:46
      1963000 -- (-4435.980) [-4445.453] [...14 remote chains...] -- 31:37:56
      1964000 -- (-4441.754) [-4441.797] [...14 remote chains...] -- 31:37:51
      1965000 -- (-4464.486) [-4448.945] [...14 remote chains...] -- 31:37:32

      Average standard deviation of split frequencies: 0.034288

      1966000 -- (-4462.455) [-4453.061] [...14 remote chains...] -- 31:37:41
      1967000 -- (-4475.482) [-4448.729] [...14 remote chains...] -- 31:37:36
      1968000 -- (-4498.228) [-4451.102] [...14 remote chains...] -- 31:37:31
      1969000 -- (-4466.004) [-4446.164] [...14 remote chains...] -- 31:37:26
      1970000 -- (-4453.384) [-4455.470] [...14 remote chains...] -- 31:37:07

      Average standard deviation of split frequencies: 0.034259

      1971000 -- (-4449.571) [-4453.072] [...14 remote chains...] -- 31:37:16
      1972000 -- (-4447.289) [-4439.970] [...14 remote chains...] -- 31:37:11
      1973000 -- (-4431.859) [-4428.939] [...14 remote chains...] -- 31:37:06
      1974000 -- (-4450.320) [-4428.647] [...14 remote chains...] -- 31:37:01
      1975000 -- (-4443.930) [-4447.515] [...14 remote chains...] -- 31:36:56

      Average standard deviation of split frequencies: 0.034476

      1976000 -- (-4447.398) [-4448.769] [...14 remote chains...] -- 31:36:37
      1977000 -- [-4453.330] (-4451.287) [...14 remote chains...] -- 31:36:47
      1978000 -- (-4435.484) [-4440.350] [...14 remote chains...] -- 31:36:28
      1979000 -- (-4441.827) [-4436.197] [...14 remote chains...] -- 31:36:23
      1980000 -- (-4435.737) [-4445.233] [...14 remote chains...] -- 31:36:18

      Average standard deviation of split frequencies: 0.034477

      1981000 -- (-4445.857) [-4456.068] [...14 remote chains...] -- 31:36:13
      1982000 -- (-4451.766) [-4453.177] [...14 remote chains...] -- 31:36:08
      1983000 -- (-4459.984) [-4455.437] [...14 remote chains...] -- 31:36:03
      1984000 -- (-4451.784) [-4453.804] [...14 remote chains...] -- 31:35:58
      1985000 -- (-4449.093) (-4449.331) [...14 remote chains...] -- 31:35:53

      Average standard deviation of split frequencies: 0.034272

      1986000 -- (-4456.065) (-4450.730) [...14 remote chains...] -- 31:35:48
      1987000 -- (-4449.205) [-4457.207] [...14 remote chains...] -- 31:35:43
      1988000 -- (-4438.123) [-4460.412] [...14 remote chains...] -- 31:35:38
      1989000 -- (-4424.784) [-4455.936] [...14 remote chains...] -- 31:35:33
      1990000 -- (-4415.170) [-4456.580] [...14 remote chains...] -- 31:35:29

      Average standard deviation of split frequencies: 0.033998

      1991000 -- (-4433.257) (-4456.346) [...14 remote chains...] -- 31:35:24
      1992000 -- (-4430.463) [-4450.324] [...14 remote chains...] -- 31:35:05
      1993000 -- (-4445.407) (-4454.138) [...14 remote chains...] -- 31:35:00
      1994000 -- (-4449.981) (-4456.267) [...14 remote chains...] -- 31:34:55
      1995000 -- (-4446.170) [-4460.605] [...14 remote chains...] -- 31:34:50

      Average standard deviation of split frequencies: 0.033826

      1996000 -- (-4467.816) [-4451.272] [...14 remote chains...] -- 31:34:45
      1997000 -- (-4450.314) [-4447.759] [...14 remote chains...] -- 31:34:40
      1998000 -- (-4469.343) [-4469.310] [...14 remote chains...] -- 31:34:35
      1999000 -- (-4439.902) [-4474.163] [...14 remote chains...] -- 31:34:30
      2000000 -- (-4464.939) [-4463.603] [...14 remote chains...] -- 31:34:26

      Average standard deviation of split frequencies: 0.033993

      2001000 -- (-4458.713) [-4472.624] [...14 remote chains...] -- 31:34:21
      2002000 -- (-4444.145) [-4478.573] [...14 remote chains...] -- 31:34:16
      2003000 -- (-4440.601) [-4459.333] [...14 remote chains...] -- 31:34:11
      2004000 -- (-4449.823) [-4468.438] [...14 remote chains...] -- 31:34:06
      2005000 -- (-4440.165) [-4460.584] [...14 remote chains...] -- 31:34:01

      Average standard deviation of split frequencies: 0.033876

      2006000 -- (-4434.159) [-4461.932] [...14 remote chains...] -- 31:33:56
      2007000 -- (-4444.787) [-4461.811] [...14 remote chains...] -- 31:33:51
      2008000 -- (-4446.544) [-4456.936] [...14 remote chains...] -- 31:33:32
      2009000 -- (-4444.907) [-4454.128] [...14 remote chains...] -- 31:33:28
      2010000 -- (-4449.987) [-4460.753] [...14 remote chains...] -- 31:33:37

      Average standard deviation of split frequencies: 0.033627

      2011000 -- (-4467.375) [-4464.185] [...14 remote chains...] -- 31:33:32
      2012000 -- (-4448.188) [-4466.939] [...14 remote chains...] -- 31:33:13
      2013000 -- (-4445.993) [-4483.687] [...14 remote chains...] -- 31:33:08
      2014000 -- (-4449.555) [-4463.822] [...14 remote chains...] -- 31:33:03
      2015000 -- (-4438.196) [-4458.662] [...14 remote chains...] -- 31:33:12

      Average standard deviation of split frequencies: 0.033384

      2016000 -- (-4456.657) [-4457.094] [...14 remote chains...] -- 31:32:53
      2017000 -- (-4452.057) [-4449.770] [...14 remote chains...] -- 31:33:02
      2018000 -- (-4452.502) [-4457.485] [...14 remote chains...] -- 31:32:44
      2019000 -- (-4452.441) [-4453.191] [...14 remote chains...] -- 31:32:39
      2020000 -- (-4438.223) [-4443.136] [...14 remote chains...] -- 31:32:34

      Average standard deviation of split frequencies: 0.033622

      2021000 -- (-4468.584) [-4459.772] [...14 remote chains...] -- 31:32:43
      2022000 -- (-4468.634) [-4466.118] [...14 remote chains...] -- 31:32:38
      2023000 -- (-4452.374) [-4461.398] [...14 remote chains...] -- 31:32:19
      2024000 -- (-4452.356) [-4463.344] [...14 remote chains...] -- 31:32:15
      2025000 -- (-4442.340) [-4471.403] [...14 remote chains...] -- 31:32:23

      Average standard deviation of split frequencies: 0.033599

      2026000 -- (-4458.518) [-4469.710] [...14 remote chains...] -- 31:32:19
      2027000 -- (-4441.787) [-4451.485] [...14 remote chains...] -- 31:32:14
      2028000 -- (-4450.470) [-4447.570] [...14 remote chains...] -- 31:32:09
      2029000 -- (-4434.016) [-4448.016] [...14 remote chains...] -- 31:32:04
      2030000 -- (-4430.311) [-4462.474] [...14 remote chains...] -- 31:31:59

      Average standard deviation of split frequencies: 0.033483

      2031000 -- (-4444.086) [-4446.416] [...14 remote chains...] -- 31:31:54
      2032000 -- (-4452.507) [-4445.602] [...14 remote chains...] -- 31:31:49
      2033000 -- (-4450.120) [-4451.411] [...14 remote chains...] -- 31:31:45
      2034000 -- (-4452.198) [-4449.384] [...14 remote chains...] -- 31:31:40
      2035000 -- (-4453.310) [-4445.800] [...14 remote chains...] -- 31:31:35

      Average standard deviation of split frequencies: 0.033098

      2036000 -- (-4456.566) [-4442.453] [...14 remote chains...] -- 31:31:30
      2037000 -- (-4472.625) [-4449.708] [...14 remote chains...] -- 31:31:25
      2038000 -- (-4458.987) [-4440.818] [...14 remote chains...] -- 31:31:20
      2039000 -- (-4465.050) [-4455.662] [...14 remote chains...] -- 31:31:29
      2040000 -- (-4471.069) [-4448.237] [...14 remote chains...] -- 31:31:24

      Average standard deviation of split frequencies: 0.033228

      2041000 -- (-4445.561) [-4446.044] [...14 remote chains...] -- 31:31:19
      2042000 -- (-4443.127) [-4446.996] [...14 remote chains...] -- 31:31:01
      2043000 -- (-4448.347) [-4456.848] [...14 remote chains...] -- 31:30:56
      2044000 -- (-4461.165) [-4462.772] [...14 remote chains...] -- 31:30:51
      2045000 -- (-4480.031) [-4440.007] [...14 remote chains...] -- 31:31:00

      Average standard deviation of split frequencies: 0.033040

      2046000 -- (-4465.875) [-4452.270] [...14 remote chains...] -- 31:30:55
      2047000 -- (-4475.547) [-4464.647] [...14 remote chains...] -- 31:30:50
      2048000 -- (-4468.833) [-4470.958] [...14 remote chains...] -- 31:30:45
      2049000 -- (-4463.506) [-4462.649] [...14 remote chains...] -- 31:30:40
      2050000 -- (-4481.596) [-4444.401] [...14 remote chains...] -- 31:30:36

      Average standard deviation of split frequencies: 0.033029

      2051000 -- (-4465.418) [-4446.762] [...14 remote chains...] -- 31:30:31
      2052000 -- (-4461.891) [-4447.993] [...14 remote chains...] -- 31:30:26
      2053000 -- (-4472.698) [-4436.683] [...14 remote chains...] -- 31:30:21
      2054000 -- (-4465.149) [-4449.721] [...14 remote chains...] -- 31:30:16
      2055000 -- (-4453.546) [-4441.586] [...14 remote chains...] -- 31:30:11

      Average standard deviation of split frequencies: 0.033047

      2056000 -- (-4461.303) [-4445.640] [...14 remote chains...] -- 31:30:06
      2057000 -- (-4477.017) [-4449.765] [...14 remote chains...] -- 31:30:02
      2058000 -- (-4464.261) [-4446.611] [...14 remote chains...] -- 31:29:57
      2059000 -- (-4468.806) [-4462.701] [...14 remote chains...] -- 31:29:52
      2060000 -- (-4460.847) (-4470.027) [...14 remote chains...] -- 31:29:47

      Average standard deviation of split frequencies: 0.033050

      2061000 -- (-4459.353) [-4474.147] [...14 remote chains...] -- 31:29:42
      2062000 -- (-4454.488) [-4459.639] [...14 remote chains...] -- 31:29:24
      2063000 -- (-4466.146) [-4455.519] [...14 remote chains...] -- 31:29:19
      2064000 -- (-4460.772) [-4458.114] [...14 remote chains...] -- 31:29:14
      2065000 -- (-4446.847) [-4473.972] [...14 remote chains...] -- 31:29:09

      Average standard deviation of split frequencies: 0.032912

      2066000 -- (-4457.075) [-4479.262] [...14 remote chains...] -- 31:29:04
      2067000 -- (-4465.354) [-4465.541] [...14 remote chains...] -- 31:29:13
      2068000 -- (-4461.934) [-4461.268] [...14 remote chains...] -- 31:28:55
      2069000 -- (-4471.403) [-4461.345] [...14 remote chains...] -- 31:29:03
      2070000 -- (-4462.550) [-4459.379] [...14 remote chains...] -- 31:28:59

      Average standard deviation of split frequencies: 0.032931

      2071000 -- (-4463.009) [-4453.417] [...14 remote chains...] -- 31:28:54
      2072000 -- (-4458.678) [-4438.279] [...14 remote chains...] -- 31:28:49
      2073000 -- (-4449.951) [-4437.841] [...14 remote chains...] -- 31:28:44
      2074000 -- (-4457.557) [-4448.281] [...14 remote chains...] -- 31:28:39
      2075000 -- (-4458.781) [-4436.340] [...14 remote chains...] -- 31:28:34

      Average standard deviation of split frequencies: 0.032784

      2076000 -- (-4458.303) [-4440.368] [...14 remote chains...] -- 31:28:30
      2077000 -- (-4462.948) [-4442.306] [...14 remote chains...] -- 31:28:25
      2078000 -- (-4452.472) [-4441.357] [...14 remote chains...] -- 31:28:20
      2079000 -- (-4441.900) [-4463.521] [...14 remote chains...] -- 31:28:15
      2080000 -- (-4445.283) [-4464.006] [...14 remote chains...] -- 31:28:10

      Average standard deviation of split frequencies: 0.032663

      2081000 -- (-4452.968) [-4462.678] [...14 remote chains...] -- 31:28:05
      2082000 -- (-4480.138) [-4470.131] [...14 remote chains...] -- 31:28:01
      2083000 -- (-4464.645) [-4472.705] [...14 remote chains...] -- 31:27:56
      2084000 -- (-4464.830) [-4455.701] [...14 remote chains...] -- 31:27:51
      2085000 -- (-4469.499) [-4457.674] [...14 remote chains...] -- 31:27:46

      Average standard deviation of split frequencies: 0.032499

      2086000 -- (-4455.830) [-4459.217] [...14 remote chains...] -- 31:27:41
      2087000 -- (-4456.717) [-4461.594] [...14 remote chains...] -- 31:27:36
      2088000 -- (-4461.304) [-4465.454] [...14 remote chains...] -- 31:27:32
      2089000 -- (-4465.786) [-4471.971] [...14 remote chains...] -- 31:27:27
      2090000 -- (-4450.915) [-4456.835] [...14 remote chains...] -- 31:27:22

      Average standard deviation of split frequencies: 0.032417

      2091000 -- (-4445.510) (-4461.156) [...14 remote chains...] -- 31:27:17
      2092000 -- (-4440.608) [-4452.883] [...14 remote chains...] -- 31:27:12
      2093000 -- (-4444.431) [-4466.162] [...14 remote chains...] -- 31:27:08
      2094000 -- [-4442.194] (-4442.620) [...14 remote chains...] -- 31:27:03
      2095000 -- (-4441.904) [-4447.458] [...14 remote chains...] -- 31:26:58

      Average standard deviation of split frequencies: 0.032093

      2096000 -- (-4444.363) [-4462.001] [...14 remote chains...] -- 31:26:53
      2097000 -- (-4455.140) [-4448.288] [...14 remote chains...] -- 31:26:48
      2098000 -- (-4468.122) [-4450.099] [...14 remote chains...] -- 31:26:43
      2099000 -- (-4461.945) [-4461.821] [...14 remote chains...] -- 31:26:39
      2100000 -- (-4468.547) [-4452.909] [...14 remote chains...] -- 31:26:34

      Average standard deviation of split frequencies: 0.032177

      2101000 -- (-4455.301) [-4460.768] [...14 remote chains...] -- 31:26:29
      2102000 -- [-4452.178] (-4449.570) [...14 remote chains...] -- 31:26:11
      2103000 -- (-4465.256) (-4457.572) [...14 remote chains...] -- 31:26:06
      2104000 -- (-4457.560) [-4478.760] [...14 remote chains...] -- 31:26:01
      2105000 -- [-4455.754] (-4473.354) [...14 remote chains...] -- 31:25:56

      Average standard deviation of split frequencies: 0.032067

      2106000 -- [-4449.326] (-4466.834) [...14 remote chains...] -- 31:25:52
      2107000 -- (-4440.684) (-4452.834) [...14 remote chains...] -- 31:25:47
      2108000 -- [-4444.045] (-4455.783) [...14 remote chains...] -- 31:25:42
      2109000 -- (-4428.638) [-4461.790] [...14 remote chains...] -- 31:25:37
      2110000 -- (-4448.597) [-4462.636] [...14 remote chains...] -- 31:25:32

      Average standard deviation of split frequencies: 0.031922

      2111000 -- (-4450.809) [-4462.325] [...14 remote chains...] -- 31:25:28
      2112000 -- (-4453.560) [-4464.216] [...14 remote chains...] -- 31:25:23
      2113000 -- (-4454.846) [-4453.794] [...14 remote chains...] -- 31:25:18
      2114000 -- (-4453.016) [-4448.465] [...14 remote chains...] -- 31:25:13
      2115000 -- (-4462.095) (-4451.327) [...14 remote chains...] -- 31:25:08

      Average standard deviation of split frequencies: 0.031757

      2116000 -- (-4441.867) [-4453.707] [...14 remote chains...] -- 31:25:04
      2117000 -- (-4452.640) (-4450.643) [...14 remote chains...] -- 31:24:59
      2118000 -- (-4457.250) (-4477.446) [...14 remote chains...] -- 31:24:41
      2119000 -- (-4448.526) [-4476.477] [...14 remote chains...] -- 31:24:36
      2120000 -- (-4467.848) [-4460.680] [...14 remote chains...] -- 31:24:31

      Average standard deviation of split frequencies: 0.031692

      2121000 -- (-4465.619) [-4457.523] [...14 remote chains...] -- 31:24:27
      2122000 -- (-4480.104) (-4463.787) [...14 remote chains...] -- 31:24:22
      2123000 -- (-4461.540) (-4465.657) [...14 remote chains...] -- 31:24:17
      2124000 -- (-4455.929) (-4454.259) [...14 remote chains...] -- 31:24:12
      2125000 -- (-4448.317) (-4454.134) [...14 remote chains...] -- 31:24:07

      Average standard deviation of split frequencies: 0.031441

      2126000 -- (-4436.501) (-4458.160) [...14 remote chains...] -- 31:24:03
      2127000 -- (-4447.290) (-4450.763) [...14 remote chains...] -- 31:23:58
      2128000 -- (-4481.168) (-4458.136) [...14 remote chains...] -- 31:23:53
      2129000 -- (-4471.214) [-4449.808] [...14 remote chains...] -- 31:23:48
      2130000 -- (-4457.865) [-4444.381] [...14 remote chains...] -- 31:23:43

      Average standard deviation of split frequencies: 0.031468

      2131000 -- (-4445.890) [-4450.064] [...14 remote chains...] -- 31:23:39
      2132000 -- (-4454.621) [-4448.969] [...14 remote chains...] -- 31:23:34
      2133000 -- (-4463.876) (-4443.045) [...14 remote chains...] -- 31:23:29
      2134000 -- (-4465.865) [-4445.577] [...14 remote chains...] -- 31:23:24
      2135000 -- (-4459.380) [-4444.631] [...14 remote chains...] -- 31:23:20

      Average standard deviation of split frequencies: 0.031324

      2136000 -- (-4464.475) (-4435.873) [...14 remote chains...] -- 31:23:15
      2137000 -- (-4462.210) (-4438.927) [...14 remote chains...] -- 31:23:10
      2138000 -- (-4463.111) [-4451.593] [...14 remote chains...] -- 31:23:05
      2139000 -- (-4459.824) [-4451.263] [...14 remote chains...] -- 31:23:00
      2140000 -- (-4481.676) (-4458.034) [...14 remote chains...] -- 31:22:56

      Average standard deviation of split frequencies: 0.031387

      2141000 -- (-4480.014) (-4458.245) [...14 remote chains...] -- 31:22:51
      2142000 -- (-4468.769) (-4461.643) [...14 remote chains...] -- 31:22:46
      2143000 -- (-4455.237) [-4469.723] [...14 remote chains...] -- 31:22:28
      2144000 -- (-4456.349) [-4470.089] [...14 remote chains...] -- 31:22:24
      2145000 -- (-4471.083) (-4452.853) [...14 remote chains...] -- 31:22:19

      Average standard deviation of split frequencies: 0.031429

      2146000 -- (-4478.048) (-4455.211) [...14 remote chains...] -- 31:22:14
      2147000 -- (-4500.497) (-4444.219) [...14 remote chains...] -- 31:22:09
      2148000 -- (-4478.993) (-4460.620) [...14 remote chains...] -- 31:22:05
      2149000 -- (-4472.029) (-4456.920) [...14 remote chains...] -- 31:22:00
      2150000 -- (-4473.203) (-4473.221) [...14 remote chains...] -- 31:21:55

      Average standard deviation of split frequencies: 0.031432

      2151000 -- (-4487.863) (-4478.910) [...14 remote chains...] -- 31:21:50
      2152000 -- (-4466.496) (-4470.063) [...14 remote chains...] -- 31:21:33
      2153000 -- (-4489.912) (-4461.601) [...14 remote chains...] -- 31:21:28
      2154000 -- (-4454.721) (-4443.918) [...14 remote chains...] -- 31:21:23
      2155000 -- (-4458.116) (-4457.093) [...14 remote chains...] -- 31:21:18

      Average standard deviation of split frequencies: 0.031439

      2156000 -- (-4455.711) (-4437.442) [...14 remote chains...] -- 31:21:14
      2157000 -- (-4458.575) (-4460.157) [...14 remote chains...] -- 31:21:09
      2158000 -- (-4459.186) [-4450.829] [...14 remote chains...] -- 31:21:04
      2159000 -- (-4450.890) [-4451.095] [...14 remote chains...] -- 31:20:59
      2160000 -- (-4464.981) (-4456.727) [...14 remote chains...] -- 31:20:55

      Average standard deviation of split frequencies: 0.031318

      2161000 -- (-4450.688) [-4454.944] [...14 remote chains...] -- 31:20:50
      2162000 -- (-4447.931) [-4453.897] [...14 remote chains...] -- 31:20:45
      2163000 -- (-4453.329) (-4458.537) [...14 remote chains...] -- 31:20:40
      2164000 -- (-4466.825) [-4452.087] [...14 remote chains...] -- 31:20:23
      2165000 -- (-4461.097) [-4444.364] [...14 remote chains...] -- 31:20:31

      Average standard deviation of split frequencies: 0.031077

      2166000 -- (-4469.359) [-4443.865] [...14 remote chains...] -- 31:20:26
      2167000 -- (-4454.534) [-4445.137] [...14 remote chains...] -- 31:20:21
      2168000 -- (-4456.320) [-4448.962] [...14 remote chains...] -- 31:20:17
      2169000 -- (-4438.694) (-4449.100) [...14 remote chains...] -- 31:20:12
      2170000 -- (-4433.093) [-4446.264] [...14 remote chains...] -- 31:20:07

      Average standard deviation of split frequencies: 0.031046

      2171000 -- (-4436.752) (-4442.756) [...14 remote chains...] -- 31:20:02
      2172000 -- (-4434.709) (-4446.095) [...14 remote chains...] -- 31:19:58
      2173000 -- (-4435.841) (-4443.069) [...14 remote chains...] -- 31:19:53
      2174000 -- (-4438.597) (-4453.837) [...14 remote chains...] -- 31:19:48
      2175000 -- (-4434.949) [-4458.196] [...14 remote chains...] -- 31:19:44

      Average standard deviation of split frequencies: 0.030815

      2176000 -- (-4440.960) [-4458.566] [...14 remote chains...] -- 31:19:39
      2177000 -- (-4458.745) [-4463.844] [...14 remote chains...] -- 31:19:34
      2178000 -- (-4469.870) [-4461.562] [...14 remote chains...] -- 31:19:29
      2179000 -- (-4480.624) [-4453.227] [...14 remote chains...] -- 31:19:25
      2180000 -- (-4471.501) (-4456.512) [...14 remote chains...] -- 31:19:20

      Average standard deviation of split frequencies: 0.030810

      2181000 -- (-4477.674) [-4460.208] [...14 remote chains...] -- 31:19:15
      2182000 -- (-4457.251) [-4454.655] [...14 remote chains...] -- 31:19:10
      2183000 -- (-4450.701) (-4449.207) [...14 remote chains...] -- 31:19:06
      2184000 -- (-4439.318) [-4454.282] [...14 remote chains...] -- 31:19:01
      2185000 -- (-4434.634) [-4470.455] [...14 remote chains...] -- 31:18:56

      Average standard deviation of split frequencies: 0.030878

      2186000 -- (-4434.434) [-4461.907] [...14 remote chains...] -- 31:18:51
      2187000 -- (-4446.488) [-4453.006] [...14 remote chains...] -- 31:18:34
      2188000 -- (-4452.438) [-4467.925] [...14 remote chains...] -- 31:18:29
      2189000 -- (-4451.063) [-4455.877] [...14 remote chains...] -- 31:18:25
      2190000 -- (-4465.235) [-4455.282] [...14 remote chains...] -- 31:18:20

      Average standard deviation of split frequencies: 0.030801

      2191000 -- (-4452.561) [-4444.308] [...14 remote chains...] -- 31:18:15
      2192000 -- [-4447.324] (-4452.992) [...14 remote chains...] -- 31:18:10
      2193000 -- [-4451.005] (-4487.659) [...14 remote chains...] -- 31:18:06
      2194000 -- (-4455.795) [-4465.724] [...14 remote chains...] -- 31:18:01
      2195000 -- (-4447.859) [-4443.437] [...14 remote chains...] -- 31:17:56

      Average standard deviation of split frequencies: 0.030716

      2196000 -- (-4443.580) [-4434.842] [...14 remote chains...] -- 31:17:52
      2197000 -- [-4447.923] (-4440.704) [...14 remote chains...] -- 31:17:47
      2198000 -- (-4439.024) [-4449.150] [...14 remote chains...] -- 31:17:42
      2199000 -- (-4451.736) [-4451.452] [...14 remote chains...] -- 31:17:37
      2200000 -- (-4444.078) [-4451.344] [...14 remote chains...] -- 31:17:33

      Average standard deviation of split frequencies: 0.030597

      2201000 -- (-4447.644) (-4470.167) [...14 remote chains...] -- 31:17:28
      2202000 -- (-4460.109) (-4458.821) [...14 remote chains...] -- 31:17:23
      2203000 -- (-4449.311) [-4438.971] [...14 remote chains...] -- 31:17:19
      2204000 -- (-4448.427) [-4443.422] [...14 remote chains...] -- 31:17:14
      2205000 -- (-4463.103) (-4441.468) [...14 remote chains...] -- 31:17:09

      Average standard deviation of split frequencies: 0.030511

      2206000 -- (-4448.511) (-4459.908) [...14 remote chains...] -- 31:17:04
      2207000 -- (-4456.798) [-4455.240] [...14 remote chains...] -- 31:17:00
      2208000 -- (-4439.960) [-4456.952] [...14 remote chains...] -- 31:16:42
      2209000 -- (-4432.197) [-4453.744] [...14 remote chains...] -- 31:16:38
      2210000 -- (-4443.258) [-4468.873] [...14 remote chains...] -- 31:16:33

      Average standard deviation of split frequencies: 0.030556

      2211000 -- (-4446.550) [-4452.516] [...14 remote chains...] -- 31:16:28
      2212000 -- (-4430.263) [-4450.761] [...14 remote chains...] -- 31:16:24
      2213000 -- (-4450.805) [-4454.286] [...14 remote chains...] -- 31:16:19
      2214000 -- (-4448.608) [-4473.035] [...14 remote chains...] -- 31:16:14
      2215000 -- (-4462.791) [-4446.593] [...14 remote chains...] -- 31:16:10

      Average standard deviation of split frequencies: 0.030497

      2216000 -- (-4462.481) (-4456.355) [...14 remote chains...] -- 31:16:05
      2217000 -- (-4459.805) [-4444.095] [...14 remote chains...] -- 31:16:00
      2218000 -- (-4453.120) [-4437.824] [...14 remote chains...] -- 31:15:55
      2219000 -- (-4457.501) [-4458.707] [...14 remote chains...] -- 31:15:51
      2220000 -- (-4461.839) [-4448.031] [...14 remote chains...] -- 31:15:46

      Average standard deviation of split frequencies: 0.030531

      2221000 -- (-4458.836) [-4458.002] [...14 remote chains...] -- 31:15:41
      2222000 -- (-4454.528) [-4449.587] [...14 remote chains...] -- 31:15:37
      2223000 -- (-4447.682) (-4456.207) [...14 remote chains...] -- 31:15:32
      2224000 -- (-4452.202) [-4459.991] [...14 remote chains...] -- 31:15:27
      2225000 -- (-4452.708) [-4471.374] [...14 remote chains...] -- 31:15:23

      Average standard deviation of split frequencies: 0.030538

      2226000 -- (-4464.244) [-4460.132] [...14 remote chains...] -- 31:15:18
      2227000 -- (-4463.905) [-4472.078] [...14 remote chains...] -- 31:15:26
      2228000 -- (-4465.355) [-4463.230] [...14 remote chains...] -- 31:15:09
      2229000 -- (-4447.988) [-4450.654] [...14 remote chains...] -- 31:15:16
      2230000 -- (-4453.280) [-4460.326] [...14 remote chains...] -- 31:15:12

      Average standard deviation of split frequencies: 0.030437

      2231000 -- (-4450.317) [-4456.785] [...14 remote chains...] -- 31:15:07
      2232000 -- (-4440.584) [-4444.668] [...14 remote chains...] -- 31:15:02
      2233000 -- (-4445.260) [-4451.650] [...14 remote chains...] -- 31:14:58
      2234000 -- (-4441.548) [-4455.340] [...14 remote chains...] -- 31:14:40
      2235000 -- (-4462.956) (-4466.290) [...14 remote chains...] -- 31:14:36

      Average standard deviation of split frequencies: 0.030350

      2236000 -- (-4459.938) [-4445.937] [...14 remote chains...] -- 31:14:31
      2237000 -- (-4455.354) [-4459.123] [...14 remote chains...] -- 31:14:26
      2238000 -- (-4452.423) [-4446.192] [...14 remote chains...] -- 31:14:22
      2239000 -- (-4452.618) [-4466.981] [...14 remote chains...] -- 31:14:17
      2240000 -- (-4457.212) [-4468.752] [...14 remote chains...] -- 31:14:12

      Average standard deviation of split frequencies: 0.030434

      2241000 -- (-4462.974) [-4468.961] [...14 remote chains...] -- 31:14:08
      2242000 -- (-4467.100) (-4467.559) [...14 remote chains...] -- 31:14:03
      2243000 -- (-4456.219) [-4463.232] [...14 remote chains...] -- 31:13:58
      2244000 -- (-4448.694) [-4440.117] [...14 remote chains...] -- 31:13:54
      2245000 -- [-4447.158] (-4452.166) [...14 remote chains...] -- 31:13:49

      Average standard deviation of split frequencies: 0.030483

      2246000 -- (-4446.005) [-4468.228] [...14 remote chains...] -- 31:13:44
      2247000 -- [-4447.647] (-4449.718) [...14 remote chains...] -- 31:13:40
      2248000 -- (-4462.234) [-4455.538] [...14 remote chains...] -- 31:13:35
      2249000 -- (-4460.239) [-4466.101] [...14 remote chains...] -- 31:13:30
      2250000 -- (-4457.105) [-4463.713] [...14 remote chains...] -- 31:13:26

      Average standard deviation of split frequencies: 0.030440

      2251000 -- (-4457.316) [-4458.184] [...14 remote chains...] -- 31:13:21
      2252000 -- (-4458.419) [-4467.636] [...14 remote chains...] -- 31:13:16
      2253000 -- (-4454.664) [-4463.859] [...14 remote chains...] -- 31:13:11
      2254000 -- (-4463.807) [-4459.521] [...14 remote chains...] -- 31:13:07
      2255000 -- (-4455.430) [-4442.678] [...14 remote chains...] -- 31:13:02

      Average standard deviation of split frequencies: 0.030341

      2256000 -- (-4474.397) [-4444.607] [...14 remote chains...] -- 31:12:57
      2257000 -- (-4473.377) [-4450.338] [...14 remote chains...] -- 31:12:53
      2258000 -- (-4469.122) [-4456.495] [...14 remote chains...] -- 31:12:48
      2259000 -- (-4482.765) [-4470.998] [...14 remote chains...] -- 31:12:43
      2260000 -- (-4503.920) [-4465.707] [...14 remote chains...] -- 31:12:39

      Average standard deviation of split frequencies: 0.030288

      2261000 -- (-4472.532) [-4464.309] [...14 remote chains...] -- 31:12:34
      2262000 -- (-4472.095) [-4452.839] [...14 remote chains...] -- 31:12:29
      2263000 -- (-4475.326) [-4452.933] [...14 remote chains...] -- 31:12:25
      2264000 -- (-4466.255) [-4462.137] [...14 remote chains...] -- 31:12:20
      2265000 -- [-4453.747] (-4460.961) [...14 remote chains...] -- 31:12:15

      Average standard deviation of split frequencies: 0.030174

      2266000 -- (-4452.845) [-4461.223] [...14 remote chains...] -- 31:12:11
      2267000 -- (-4452.879) [-4460.238] [...14 remote chains...] -- 31:12:06
      2268000 -- (-4468.520) [-4458.503] [...14 remote chains...] -- 31:12:01
      2269000 -- (-4460.318) [-4449.731] [...14 remote chains...] -- 31:11:57
      2270000 -- (-4464.723) [-4466.481] [...14 remote chains...] -- 31:11:52

      Average standard deviation of split frequencies: 0.030033

      2271000 -- (-4478.740) [-4459.314] [...14 remote chains...] -- 31:11:47
      2272000 -- (-4466.961) [-4447.672] [...14 remote chains...] -- 31:11:43
      2273000 -- (-4492.485) [-4464.522] [...14 remote chains...] -- 31:11:38
      2274000 -- (-4466.109) [-4460.476] [...14 remote chains...] -- 31:11:33
      2275000 -- (-4466.782) [-4471.347] [...14 remote chains...] -- 31:11:29

      Average standard deviation of split frequencies: 0.029990

      2276000 -- (-4449.991) [-4480.191] [...14 remote chains...] -- 31:11:24
      2277000 -- (-4446.516) [-4466.776] [...14 remote chains...] -- 31:11:19
      2278000 -- (-4443.797) [-4459.407] [...14 remote chains...] -- 31:11:15
      2279000 -- (-4447.891) [-4450.401] [...14 remote chains...] -- 31:11:10
      2280000 -- (-4448.166) [-4454.894] [...14 remote chains...] -- 31:11:06

      Average standard deviation of split frequencies: 0.030027

      2281000 -- (-4439.966) [-4465.264] [...14 remote chains...] -- 31:11:01
      2282000 -- (-4435.548) [-4470.294] [...14 remote chains...] -- 31:10:44
      2283000 -- (-4432.619) [-4470.972] [...14 remote chains...] -- 31:10:39
      2284000 -- (-4436.311) [-4455.754] [...14 remote chains...] -- 31:10:35
      2285000 -- (-4443.609) [-4454.114] [...14 remote chains...] -- 31:10:30

      Average standard deviation of split frequencies: 0.030131

      2286000 -- (-4467.829) [-4453.558] [...14 remote chains...] -- 31:10:25
      2287000 -- (-4468.811) [-4437.150] [...14 remote chains...] -- 31:10:21
      2288000 -- (-4463.201) [-4432.081] [...14 remote chains...] -- 31:10:16
      2289000 -- (-4454.936) [-4450.272] [...14 remote chains...] -- 31:10:11
      2290000 -- (-4458.286) [-4438.734] [...14 remote chains...] -- 31:10:07

      Average standard deviation of split frequencies: 0.030204

      2291000 -- (-4453.711) [-4450.467] [...14 remote chains...] -- 31:10:02
      2292000 -- [-4458.030] (-4452.648) [...14 remote chains...] -- 31:09:58
      2293000 -- [-4455.161] (-4457.092) [...14 remote chains...] -- 31:09:53
      2294000 -- (-4456.631) [-4462.392] [...14 remote chains...] -- 31:09:48
      2295000 -- (-4455.955) [-4469.889] [...14 remote chains...] -- 31:09:44

      Average standard deviation of split frequencies: 0.030319

      2296000 -- [-4446.621] (-4458.150) [...14 remote chains...] -- 31:09:39
      2297000 -- [-4439.838] (-4449.024) [...14 remote chains...] -- 31:09:22
      2298000 -- [-4448.763] (-4461.599) [...14 remote chains...] -- 31:09:18
      2299000 -- (-4452.969) [-4468.195] [...14 remote chains...] -- 31:09:13
      2300000 -- (-4459.962) [-4465.282] [...14 remote chains...] -- 31:09:08

      Average standard deviation of split frequencies: 0.030355

      2301000 -- [-4456.814] (-4470.079) [...14 remote chains...] -- 31:09:04
      2302000 -- [-4457.539] (-4448.724) [...14 remote chains...] -- 31:08:59
      2303000 -- [-4445.635] (-4443.581) [...14 remote chains...] -- 31:08:54
      2304000 -- (-4440.864) [-4465.981] [...14 remote chains...] -- 31:08:50
      2305000 -- [-4446.858] (-4435.301) [...14 remote chains...] -- 31:08:45

      Average standard deviation of split frequencies: 0.030331

      2306000 -- (-4447.528) [-4441.553] [...14 remote chains...] -- 31:08:41
      2307000 -- [-4449.112] (-4448.795) [...14 remote chains...] -- 31:08:36
      2308000 -- (-4450.734) [-4449.608] [...14 remote chains...] -- 31:08:31
      2309000 -- [-4455.159] (-4446.448) [...14 remote chains...] -- 31:08:27
      2310000 -- [-4445.832] (-4434.719) [...14 remote chains...] -- 31:08:22

      Average standard deviation of split frequencies: 0.030414

      2311000 -- (-4478.005) (-4443.726) [...14 remote chains...] -- 31:08:17
      2312000 -- [-4468.648] (-4465.266) [...14 remote chains...] -- 31:08:01
      2313000 -- [-4459.708] (-4464.748) [...14 remote chains...] -- 31:07:56
      2314000 -- [-4461.994] (-4474.681) [...14 remote chains...] -- 31:07:52
      2315000 -- [-4463.051] (-4460.537) [...14 remote chains...] -- 31:07:47

      Average standard deviation of split frequencies: 0.030428

      2316000 -- [-4448.575] (-4464.386) [...14 remote chains...] -- 31:07:42
      2317000 -- [-4459.890] (-4473.303) [...14 remote chains...] -- 31:07:38
      2318000 -- [-4450.487] (-4468.527) [...14 remote chains...] -- 31:07:33
      2319000 -- [-4458.603] (-4476.230) [...14 remote chains...] -- 31:07:28
      2320000 -- [-4450.083] (-4465.415) [...14 remote chains...] -- 31:07:24

      Average standard deviation of split frequencies: 0.030443

      2321000 -- [-4453.444] (-4465.750) [...14 remote chains...] -- 31:07:19
      2322000 -- [-4449.875] (-4477.491) [...14 remote chains...] -- 31:07:15
      2323000 -- [-4455.683] (-4465.603) [...14 remote chains...] -- 31:07:10
      2324000 -- [-4441.497] (-4462.060) [...14 remote chains...] -- 31:07:05
      2325000 -- [-4449.570] (-4464.549) [...14 remote chains...] -- 31:07:01

      Average standard deviation of split frequencies: 0.030446

      2326000 -- [-4439.741] (-4464.023) [...14 remote chains...] -- 31:06:56
      2327000 -- (-4438.388) [-4467.303] [...14 remote chains...] -- 31:06:40
      2328000 -- (-4430.787) [-4476.867] [...14 remote chains...] -- 31:06:35
      2329000 -- (-4430.374) [-4471.114] [...14 remote chains...] -- 31:06:30
      2330000 -- [-4438.955] (-4452.703) [...14 remote chains...] -- 31:06:26

      Average standard deviation of split frequencies: 0.030468

      2331000 -- (-4453.957) [-4462.838] [...14 remote chains...] -- 31:06:21
      2332000 -- (-4456.225) [-4464.814] [...14 remote chains...] -- 31:06:17
      2333000 -- (-4453.306) [-4465.105] [...14 remote chains...] -- 31:06:12
      2334000 -- [-4449.183] (-4468.371) [...14 remote chains...] -- 31:06:07
      2335000 -- [-4442.726] (-4455.191) [...14 remote chains...] -- 31:06:03

      Average standard deviation of split frequencies: 0.030302

      2336000 -- (-4454.947) [-4467.080] [...14 remote chains...] -- 31:05:58
      2337000 -- [-4458.613] (-4452.250) [...14 remote chains...] -- 31:05:54
      2338000 -- (-4463.179) [-4456.878] [...14 remote chains...] -- 31:05:49
      2339000 -- (-4457.349) [-4464.836] [...14 remote chains...] -- 31:05:44
      2340000 -- [-4444.948] (-4457.502) [...14 remote chains...] -- 31:05:40

      Average standard deviation of split frequencies: 0.030326

      2341000 -- (-4439.779) [-4440.280] [...14 remote chains...] -- 31:05:35
      2342000 -- (-4445.025) [-4440.866] [...14 remote chains...] -- 31:05:31
      2343000 -- (-4448.443) (-4441.959) [...14 remote chains...] -- 31:05:14
      2344000 -- (-4452.121) [-4452.729] [...14 remote chains...] -- 31:05:10
      2345000 -- (-4462.426) [-4443.681] [...14 remote chains...] -- 31:05:05

      Average standard deviation of split frequencies: 0.030226

      2346000 -- [-4442.282] (-4467.272) [...14 remote chains...] -- 31:05:00
      2347000 -- [-4440.033] (-4477.442) [...14 remote chains...] -- 31:04:56
      2348000 -- (-4442.136) [-4469.004] [...14 remote chains...] -- 31:04:51
      2349000 -- (-4434.382) [-4445.397] [...14 remote chains...] -- 31:04:47
      2350000 -- (-4444.280) [-4446.865] [...14 remote chains...] -- 31:04:42

      Average standard deviation of split frequencies: 0.030168

      2351000 -- [-4445.964] (-4443.889) [...14 remote chains...] -- 31:04:37
      2352000 -- [-4442.586] (-4427.410) [...14 remote chains...] -- 31:04:33
      2353000 -- [-4446.890] (-4455.340) [...14 remote chains...] -- 31:04:28
      2354000 -- [-4438.428] (-4454.188) [...14 remote chains...] -- 31:04:24
      2355000 -- [-4439.407] (-4446.617) [...14 remote chains...] -- 31:04:07

      Average standard deviation of split frequencies: 0.030013

      2356000 -- (-4442.907) [-4456.135] [...14 remote chains...] -- 31:04:03
      2357000 -- (-4437.434) [-4452.305] [...14 remote chains...] -- 31:03:58
      2358000 -- (-4435.127) [-4433.343] [...14 remote chains...] -- 31:03:54
      2359000 -- (-4430.381) [-4443.269] [...14 remote chains...] -- 31:03:49
      2360000 -- [-4436.670] (-4428.477) [...14 remote chains...] -- 31:03:44

      Average standard deviation of split frequencies: 0.030058

      2361000 -- [-4436.255] (-4436.652) [...14 remote chains...] -- 31:03:40
      2362000 -- [-4440.166] (-4428.485) [...14 remote chains...] -- 31:03:35
      2363000 -- [-4448.938] (-4449.437) [...14 remote chains...] -- 31:03:31
      2364000 -- [-4452.949] (-4436.821) [...14 remote chains...] -- 31:03:14
      2365000 -- [-4485.029] (-4433.638) [...14 remote chains...] -- 31:03:10

      Average standard deviation of split frequencies: 0.029904

      2366000 -- [-4449.575] (-4435.008) [...14 remote chains...] -- 31:03:05
      2367000 -- [-4446.876] (-4448.218) [...14 remote chains...] -- 31:03:01
      2368000 -- (-4464.130) [-4433.496] [...14 remote chains...] -- 31:02:56
      2369000 -- [-4482.981] (-4442.307) [...14 remote chains...] -- 31:02:52
      2370000 -- (-4470.180) [-4430.604] [...14 remote chains...] -- 31:02:47

      Average standard deviation of split frequencies: 0.029838

      2371000 -- [-4476.345] (-4449.669) [...14 remote chains...] -- 31:02:42
      2372000 -- [-4490.728] (-4442.887) [...14 remote chains...] -- 31:02:26
      2373000 -- [-4486.880] (-4450.583) [...14 remote chains...] -- 31:02:33
      2374000 -- (-4471.036) [-4445.149] [...14 remote chains...] -- 31:02:29
      2375000 -- [-4471.613] (-4439.202) [...14 remote chains...] -- 31:02:12

      Average standard deviation of split frequencies: 0.029824

      2376000 -- [-4466.886] (-4440.167) [...14 remote chains...] -- 31:02:08
      2377000 -- [-4473.979] (-4459.669) [...14 remote chains...] -- 31:02:03
      2378000 -- [-4470.846] (-4454.184) [...14 remote chains...] -- 31:01:59
      2379000 -- [-4458.048] (-4457.507) [...14 remote chains...] -- 31:01:54
      2380000 -- [-4474.022] (-4468.044) [...14 remote chains...] -- 31:01:50

      Average standard deviation of split frequencies: 0.029724

      2381000 -- [-4469.264] (-4464.736) [...14 remote chains...] -- 31:01:45
      2382000 -- [-4459.916] (-4460.010) [...14 remote chains...] -- 31:01:41
      2383000 -- [-4459.607] (-4480.047) [...14 remote chains...] -- 31:01:36
      2384000 -- [-4464.930] (-4461.099) [...14 remote chains...] -- 31:01:31
      2385000 -- [-4473.387] (-4456.285) [...14 remote chains...] -- 31:01:27

      Average standard deviation of split frequencies: 0.029626

      2386000 -- [-4463.961] (-4467.791) [...14 remote chains...] -- 31:01:22
      2387000 -- [-4457.463] (-4447.962) [...14 remote chains...] -- 31:01:18
      2388000 -- [-4456.665] (-4463.020) [...14 remote chains...] -- 31:01:13
      2389000 -- [-4466.931] (-4456.758) [...14 remote chains...] -- 31:01:09
      2390000 -- [-4476.936] (-4464.574) [...14 remote chains...] -- 31:01:04

      Average standard deviation of split frequencies: 0.029575

      2391000 -- [-4469.741] (-4464.333) [...14 remote chains...] -- 31:00:59
      2392000 -- [-4472.821] (-4461.427) [...14 remote chains...] -- 31:00:55
      2393000 -- [-4467.075] (-4459.284) [...14 remote chains...] -- 31:00:39
      2394000 -- [-4474.411] (-4460.389) [...14 remote chains...] -- 31:00:46
      2395000 -- (-4486.197) [-4461.813] [...14 remote chains...] -- 31:00:30

      Average standard deviation of split frequencies: 0.029539

      2396000 -- [-4480.594] (-4455.978) [...14 remote chains...] -- 31:00:25
      2397000 -- [-4472.631] (-4458.966) [...14 remote chains...] -- 31:00:21
      2398000 -- [-4464.072] (-4465.005) [...14 remote chains...] -- 31:00:16
      2399000 -- [-4470.582] (-4459.870) [...14 remote chains...] -- 31:00:12
      2400000 -- [-4470.633] (-4484.538) [...14 remote chains...] -- 31:00:07

      Average standard deviation of split frequencies: 0.029467

      2401000 -- [-4470.660] (-4482.934) [...14 remote chains...] -- 31:00:02
      2402000 -- [-4469.404] (-4465.679) [...14 remote chains...] -- 30:59:58
      2403000 -- [-4477.052] (-4467.554) [...14 remote chains...] -- 30:59:53
      2404000 -- [-4459.071] (-4470.264) [...14 remote chains...] -- 30:59:49
      2405000 -- [-4458.116] (-4470.530) [...14 remote chains...] -- 30:59:44

      Average standard deviation of split frequencies: 0.029438

      2406000 -- [-4448.261] (-4479.123) [...14 remote chains...] -- 30:59:40
      2407000 -- [-4445.489] (-4475.409) [...14 remote chains...] -- 30:59:35
      2408000 -- [-4456.914] (-4473.748) [...14 remote chains...] -- 30:59:19
      2409000 -- [-4449.688] (-4453.840) [...14 remote chains...] -- 30:59:15
      2410000 -- [-4451.120] (-4443.474) [...14 remote chains...] -- 30:59:10

      Average standard deviation of split frequencies: 0.029291

      2411000 -- [-4445.401] (-4452.868) [...14 remote chains...] -- 30:59:06
      2412000 -- [-4443.939] (-4453.612) [...14 remote chains...] -- 30:59:01
      2413000 -- [-4455.018] (-4451.368) [...14 remote chains...] -- 30:58:56
      2414000 -- [-4448.114] (-4451.180) [...14 remote chains...] -- 30:58:52
      2415000 -- [-4463.569] (-4455.460) [...14 remote chains...] -- 30:58:47

      Average standard deviation of split frequencies: 0.029145

      2416000 -- [-4462.227] (-4450.455) [...14 remote chains...] -- 30:58:43
      2417000 -- [-4463.398] (-4441.656) [...14 remote chains...] -- 30:58:38
      2418000 -- [-4464.298] (-4442.074) [...14 remote chains...] -- 30:58:34
      2419000 -- [-4456.833] (-4442.884) [...14 remote chains...] -- 30:58:29
      2420000 -- [-4463.706] (-4437.749) [...14 remote chains...] -- 30:58:25

      Average standard deviation of split frequencies: 0.029239

      2421000 -- [-4483.900] (-4445.995) [...14 remote chains...] -- 30:58:20
      2422000 -- [-4485.156] (-4438.827) [...14 remote chains...] -- 30:58:04
      2423000 -- [-4491.875] (-4441.109) [...14 remote chains...] -- 30:58:11
      2424000 -- [-4471.136] (-4440.815) [...14 remote chains...] -- 30:58:07
      2425000 -- (-4473.264) [-4433.128] [...14 remote chains...] -- 30:58:02

      Average standard deviation of split frequencies: 0.029140

      2426000 -- [-4473.423] (-4435.634) [...14 remote chains...] -- 30:57:58
      2427000 -- [-4484.795] (-4448.658) [...14 remote chains...] -- 30:57:53
      2428000 -- [-4489.915] (-4455.020) [...14 remote chains...] -- 30:57:49
      2429000 -- [-4480.592] (-4453.507) [...14 remote chains...] -- 30:57:44
      2430000 -- [-4478.783] (-4464.761) [...14 remote chains...] -- 30:57:39

      Average standard deviation of split frequencies: 0.029074

      2431000 -- [-4475.727] (-4473.773) [...14 remote chains...] -- 30:57:35
      2432000 -- [-4483.776] (-4460.639) [...14 remote chains...] -- 30:57:30
      2433000 -- [-4478.449] (-4460.067) [...14 remote chains...] -- 30:57:26
      2434000 -- [-4472.509] (-4449.821) [...14 remote chains...] -- 30:57:10
      2435000 -- [-4442.371] (-4454.037) [...14 remote chains...] -- 30:57:05

      Average standard deviation of split frequencies: 0.029150

      2436000 -- (-4462.945) (-4481.071) [...14 remote chains...] -- 30:57:01
      2437000 -- [-4448.165] (-4471.537) [...14 remote chains...] -- 30:56:56
      2438000 -- [-4452.051] (-4477.598) [...14 remote chains...] -- 30:56:52
      2439000 -- [-4444.127] (-4469.172) [...14 remote chains...] -- 30:56:47
      2440000 -- [-4449.994] (-4468.678) [...14 remote chains...] -- 30:56:43

      Average standard deviation of split frequencies: 0.029108

      2441000 -- [-4440.655] (-4449.249) [...14 remote chains...] -- 30:56:38
      2442000 -- [-4453.768] (-4449.409) [...14 remote chains...] -- 30:56:34
      2443000 -- [-4445.143] (-4467.012) [...14 remote chains...] -- 30:56:29
      2444000 -- [-4448.003] (-4470.070) [...14 remote chains...] -- 30:56:25
      2445000 -- [-4444.857] (-4470.995) [...14 remote chains...] -- 30:56:09

      Average standard deviation of split frequencies: 0.029003

      2446000 -- [-4436.617] (-4464.933) [...14 remote chains...] -- 30:56:05
      2447000 -- [-4446.782] (-4461.181) [...14 remote chains...] -- 30:56:00
      2448000 -- [-4433.354] (-4471.544) [...14 remote chains...] -- 30:55:56
      2449000 -- [-4460.594] (-4475.294) [...14 remote chains...] -- 30:55:51
      2450000 -- [-4454.911] (-4455.326) [...14 remote chains...] -- 30:55:46

      Average standard deviation of split frequencies: 0.028978

      2451000 -- [-4444.053] (-4456.938) [...14 remote chains...] -- 30:55:42
      2452000 -- (-4448.443) [-4455.442] [...14 remote chains...] -- 30:55:37
      2453000 -- (-4437.973) [-4466.900] [...14 remote chains...] -- 30:55:33
      2454000 -- [-4437.108] (-4459.810) [...14 remote chains...] -- 30:55:28
      2455000 -- [-4437.203] (-4473.966) [...14 remote chains...] -- 30:55:24

      Average standard deviation of split frequencies: 0.028937

      2456000 -- (-4441.221) [-4487.632] [...14 remote chains...] -- 30:55:19
      2457000 -- (-4441.584) [-4473.870] [...14 remote chains...] -- 30:55:15
      2458000 -- (-4439.802) [-4465.757] [...14 remote chains...] -- 30:55:10
      2459000 -- [-4447.661] (-4458.782) [...14 remote chains...] -- 30:55:06
      2460000 -- (-4438.831) [-4443.899] [...14 remote chains...] -- 30:55:01

      Average standard deviation of split frequencies: 0.028865

      2461000 -- (-4438.426) [-4444.037] [...14 remote chains...] -- 30:54:57
      2462000 -- (-4440.894) [-4452.579] [...14 remote chains...] -- 30:54:41
      2463000 -- (-4450.610) [-4461.419] [...14 remote chains...] -- 30:54:37
      2464000 -- (-4460.368) [-4462.954] [...14 remote chains...] -- 30:54:32
      2465000 -- [-4451.380] (-4462.884) [...14 remote chains...] -- 30:54:28

      Average standard deviation of split frequencies: 0.028767

      2466000 -- (-4449.074) [-4448.460] [...14 remote chains...] -- 30:54:23
      2467000 -- (-4447.382) [-4453.392] [...14 remote chains...] -- 30:54:19
      2468000 -- (-4456.971) [-4440.855] [...14 remote chains...] -- 30:54:14
      2469000 -- (-4451.524) [-4444.251] [...14 remote chains...] -- 30:54:10
      2470000 -- (-4434.232) [-4467.367] [...14 remote chains...] -- 30:54:05

      Average standard deviation of split frequencies: 0.028639

      2471000 -- (-4446.320) [-4429.503] [...14 remote chains...] -- 30:54:01
      2472000 -- (-4464.656) [-4441.334] [...14 remote chains...] -- 30:53:56
      2473000 -- (-4468.071) [-4441.939] [...14 remote chains...] -- 30:53:52
      2474000 -- (-4460.009) [-4464.525] [...14 remote chains...] -- 30:53:47
      2475000 -- (-4462.296) [-4463.081] [...14 remote chains...] -- 30:53:43

      Average standard deviation of split frequencies: 0.028670

      2476000 -- (-4453.241) [-4458.925] [...14 remote chains...] -- 30:53:38
      2477000 -- (-4449.011) [-4461.039] [...14 remote chains...] -- 30:53:34
      2478000 -- (-4465.703) [-4441.599] [...14 remote chains...] -- 30:53:29
      2479000 -- (-4464.600) [-4450.287] [...14 remote chains...] -- 30:53:25
      2480000 -- (-4485.333) [-4451.989] [...14 remote chains...] -- 30:53:20

      Average standard deviation of split frequencies: 0.028719

      2481000 -- (-4475.772) [-4449.329] [...14 remote chains...] -- 30:53:16
      2482000 -- (-4471.394) [-4465.057] [...14 remote chains...] -- 30:53:11
      2483000 -- (-4473.437) [-4454.503] [...14 remote chains...] -- 30:53:07
      2484000 -- (-4470.911) [-4447.399] [...14 remote chains...] -- 30:53:02
      2485000 -- (-4473.352) [-4451.069] [...14 remote chains...] -- 30:52:58

      Average standard deviation of split frequencies: 0.028728

      2486000 -- (-4473.163) [-4429.428] [...14 remote chains...] -- 30:52:53
      2487000 -- (-4454.480) [-4430.575] [...14 remote chains...] -- 30:52:49
      2488000 -- (-4456.448) [-4419.860] [...14 remote chains...] -- 30:52:44
      2489000 -- (-4463.511) [-4418.963] [...14 remote chains...] -- 30:52:40
      2490000 -- (-4465.880) [-4434.555] [...14 remote chains...] -- 30:52:35

      Average standard deviation of split frequencies: 0.028741

      2491000 -- (-4460.486) [-4432.490] [...14 remote chains...] -- 30:52:31
      2492000 -- (-4454.401) [-4438.396] [...14 remote chains...] -- 30:52:26
      2493000 -- (-4449.349) [-4444.728] [...14 remote chains...] -- 30:52:22
      2494000 -- (-4457.294) [-4443.179] [...14 remote chains...] -- 30:52:17
      2495000 -- (-4458.851) [-4443.126] [...14 remote chains...] -- 30:52:13

      Average standard deviation of split frequencies: 0.028862

      2496000 -- (-4448.828) [-4444.915] [...14 remote chains...] -- 30:52:08
      2497000 -- (-4468.579) [-4447.143] [...14 remote chains...] -- 30:52:04
      2498000 -- (-4477.555) [-4472.604] [...14 remote chains...] -- 30:51:59
      2499000 -- (-4461.329) [-4464.117] [...14 remote chains...] -- 30:51:55
      2500000 -- (-4466.345) [-4468.470] [...14 remote chains...] -- 30:51:51

      Average standard deviation of split frequencies: 0.028904

      2501000 -- (-4487.163) [-4452.748] [...14 remote chains...] -- 30:51:46
      2502000 -- (-4471.875) [-4450.726] [...14 remote chains...] -- 30:51:42
      2503000 -- (-4467.935) [-4450.165] [...14 remote chains...] -- 30:51:37
      2504000 -- (-4473.569) [-4460.247] [...14 remote chains...] -- 30:51:33
      2505000 -- (-4463.075) (-4462.489) [...14 remote chains...] -- 30:51:28

      Average standard deviation of split frequencies: 0.028932

      2506000 -- (-4453.026) [-4455.515] [...14 remote chains...] -- 30:51:24
      2507000 -- (-4458.475) (-4454.733) [...14 remote chains...] -- 30:51:19
      2508000 -- (-4459.676) (-4457.356) [...14 remote chains...] -- 30:51:15
      2509000 -- (-4456.560) (-4459.529) [...14 remote chains...] -- 30:51:10
      2510000 -- (-4454.119) (-4457.274) [...14 remote chains...] -- 30:50:55

      Average standard deviation of split frequencies: 0.028831

      2511000 -- (-4447.660) [-4457.233] [...14 remote chains...] -- 30:51:01
      2512000 -- (-4438.547) (-4456.855) [...14 remote chains...] -- 30:50:46
      2513000 -- (-4457.606) (-4450.489) [...14 remote chains...] -- 30:50:41
      2514000 -- (-4436.815) (-4450.324) [...14 remote chains...] -- 30:50:37
      2515000 -- (-4447.368) (-4446.313) [...14 remote chains...] -- 30:50:43

      Average standard deviation of split frequencies: 0.028723

      2516000 -- (-4439.040) (-4444.724) [...14 remote chains...] -- 30:50:39
      2517000 -- (-4444.858) (-4448.006) [...14 remote chains...] -- 30:50:34
      2518000 -- (-4451.039) (-4441.425) [...14 remote chains...] -- 30:50:19
      2519000 -- (-4455.629) (-4441.121) [...14 remote chains...] -- 30:50:14
      2520000 -- (-4463.869) (-4472.224) [...14 remote chains...] -- 30:50:10

      Average standard deviation of split frequencies: 0.028904

      2521000 -- (-4453.909) (-4457.981) [...14 remote chains...] -- 30:50:06
      2522000 -- (-4463.191) (-4449.118) [...14 remote chains...] -- 30:50:01
      2523000 -- (-4469.441) (-4451.012) [...14 remote chains...] -- 30:49:57
      2524000 -- (-4476.696) (-4457.805) [...14 remote chains...] -- 30:49:52
      2525000 -- (-4474.763) (-4461.253) [...14 remote chains...] -- 30:49:48

      Average standard deviation of split frequencies: 0.028758

      2526000 -- (-4463.693) (-4473.877) [...14 remote chains...] -- 30:49:43
      2527000 -- (-4461.845) (-4459.980) [...14 remote chains...] -- 30:49:39
      2528000 -- (-4475.053) (-4471.863) [...14 remote chains...] -- 30:49:34
      2529000 -- (-4491.073) (-4467.640) [...14 remote chains...] -- 30:49:30
      2530000 -- (-4464.074) (-4474.302) [...14 remote chains...] -- 30:49:25

      Average standard deviation of split frequencies: 0.028617

      2531000 -- (-4464.779) (-4465.032) [...14 remote chains...] -- 30:49:21
      2532000 -- (-4453.227) (-4461.769) [...14 remote chains...] -- 30:49:16
      2533000 -- (-4458.880) (-4465.255) [...14 remote chains...] -- 30:49:12
      2534000 -- (-4467.668) (-4467.309) [...14 remote chains...] -- 30:49:07
      2535000 -- (-4457.904) (-4463.763) [...14 remote chains...] -- 30:49:03

      Average standard deviation of split frequencies: 0.028620

      2536000 -- (-4483.880) (-4448.732) [...14 remote chains...] -- 30:48:58
      2537000 -- (-4472.941) (-4461.412) [...14 remote chains...] -- 30:48:54
      2538000 -- (-4457.595) (-4452.192) [...14 remote chains...] -- 30:48:50
      2539000 -- (-4462.044) (-4481.726) [...14 remote chains...] -- 30:48:45
      2540000 -- (-4465.353) (-4461.579) [...14 remote chains...] -- 30:48:41

      Average standard deviation of split frequencies: 0.028494

      2541000 -- [-4465.989] (-4470.166) [...14 remote chains...] -- 30:48:36
      2542000 -- (-4464.511) (-4451.801) [...14 remote chains...] -- 30:48:32
      2543000 -- (-4471.205) (-4462.712) [...14 remote chains...] -- 30:48:27
      2544000 -- (-4470.767) (-4458.153) [...14 remote chains...] -- 30:48:12
      2545000 -- (-4461.195) (-4451.351) [...14 remote chains...] -- 30:48:18

      Average standard deviation of split frequencies: 0.028414

      2546000 -- (-4458.485) (-4458.472) [...14 remote chains...] -- 30:48:14
      2547000 -- (-4467.862) (-4461.854) [...14 remote chains...] -- 30:48:09
      2548000 -- (-4462.461) (-4466.869) [...14 remote chains...] -- 30:48:05
      2549000 -- (-4458.242) (-4457.715) [...14 remote chains...] -- 30:48:00
      2550000 -- (-4457.966) (-4451.645) [...14 remote chains...] -- 30:47:56

      Average standard deviation of split frequencies: 0.028311

      2551000 -- (-4466.398) (-4464.468) [...14 remote chains...] -- 30:47:52
      2552000 -- [-4464.140] (-4458.427) [...14 remote chains...] -- 30:47:47
      2553000 -- (-4462.292) (-4471.193) [...14 remote chains...] -- 30:47:43
      2554000 -- [-4455.736] (-4468.645) [...14 remote chains...] -- 30:47:38
      2555000 -- (-4457.658) (-4463.362) [...14 remote chains...] -- 30:47:34

      Average standard deviation of split frequencies: 0.028264

      2556000 -- (-4453.413) (-4463.507) [...14 remote chains...] -- 30:47:18
      2557000 -- (-4460.972) (-4464.459) [...14 remote chains...] -- 30:47:14
      2558000 -- (-4455.233) (-4471.312) [...14 remote chains...] -- 30:47:10
      2559000 -- (-4452.532) (-4467.970) [...14 remote chains...] -- 30:47:05
      2560000 -- (-4476.574) (-4451.564) [...14 remote chains...] -- 30:47:01

      Average standard deviation of split frequencies: 0.028179

      2561000 -- (-4452.386) (-4454.992) [...14 remote chains...] -- 30:46:56
      2562000 -- (-4452.700) (-4474.165) [...14 remote chains...] -- 30:46:52
      2563000 -- [-4450.834] (-4468.262) [...14 remote chains...] -- 30:46:47
      2564000 -- (-4449.253) (-4470.893) [...14 remote chains...] -- 30:46:43
      2565000 -- (-4454.695) (-4460.070) [...14 remote chains...] -- 30:46:38

      Average standard deviation of split frequencies: 0.028197

      2566000 -- (-4449.256) (-4469.438) [...14 remote chains...] -- 30:46:34
      2567000 -- (-4452.097) (-4450.120) [...14 remote chains...] -- 30:46:29
      2568000 -- [-4450.158] (-4453.394) [...14 remote chains...] -- 30:46:25
      2569000 -- (-4455.902) (-4439.420) [...14 remote chains...] -- 30:46:21
      2570000 -- (-4448.073) (-4460.450) [...14 remote chains...] -- 30:46:16

      Average standard deviation of split frequencies: 0.028120

      2571000 -- (-4456.834) (-4442.710) [...14 remote chains...] -- 30:46:12
      2572000 -- (-4453.699) (-4433.261) [...14 remote chains...] -- 30:46:07
      2573000 -- (-4448.689) (-4434.234) [...14 remote chains...] -- 30:46:03
      2574000 -- (-4443.536) (-4447.644) [...14 remote chains...] -- 30:45:58
      2575000 -- (-4431.914) (-4446.167) [...14 remote chains...] -- 30:45:54

      Average standard deviation of split frequencies: 0.028089

      2576000 -- (-4446.137) (-4448.503) [...14 remote chains...] -- 30:45:49
      2577000 -- (-4448.618) (-4464.059) [...14 remote chains...] -- 30:45:45
      2578000 -- (-4451.091) (-4453.164) [...14 remote chains...] -- 30:45:41
      2579000 -- (-4453.903) (-4441.811) [...14 remote chains...] -- 30:45:36
      2580000 -- (-4437.471) (-4441.808) [...14 remote chains...] -- 30:45:32

      Average standard deviation of split frequencies: 0.028112

      2581000 -- (-4430.765) (-4444.097) [...14 remote chains...] -- 30:45:27
      2582000 -- (-4437.772) (-4456.195) [...14 remote chains...] -- 30:45:23
      2583000 -- (-4453.441) (-4462.373) [...14 remote chains...] -- 30:45:18
      2584000 -- (-4455.228) (-4448.371) [...14 remote chains...] -- 30:45:14
      2585000 -- (-4440.448) (-4440.287) [...14 remote chains...] -- 30:45:09

      Average standard deviation of split frequencies: 0.028035

      2586000 -- (-4443.027) (-4454.391) [...14 remote chains...] -- 30:45:05
      2587000 -- (-4455.914) (-4447.007) [...14 remote chains...] -- 30:45:01
      2588000 -- (-4464.139) (-4447.558) [...14 remote chains...] -- 30:44:56
      2589000 -- (-4454.565) (-4456.066) [...14 remote chains...] -- 30:44:52
      2590000 -- (-4435.289) (-4453.039) [...14 remote chains...] -- 30:44:47

      Average standard deviation of split frequencies: 0.027965

      2591000 -- (-4450.101) (-4428.227) [...14 remote chains...] -- 30:44:43
      2592000 -- (-4444.437) (-4438.206) [...14 remote chains...] -- 30:44:38
      2593000 -- (-4435.980) (-4431.769) [...14 remote chains...] -- 30:44:34
      2594000 -- (-4447.221) (-4447.890) [...14 remote chains...] -- 30:44:29
      2595000 -- (-4460.770) (-4446.081) [...14 remote chains...] -- 30:44:25

      Average standard deviation of split frequencies: 0.027943

      2596000 -- (-4456.409) (-4455.683) [...14 remote chains...] -- 30:44:21
      2597000 -- (-4451.878) (-4452.957) [...14 remote chains...] -- 30:44:16
      2598000 -- (-4436.980) (-4443.393) [...14 remote chains...] -- 30:44:12
      2599000 -- (-4447.681) (-4435.285) [...14 remote chains...] -- 30:44:07
      2600000 -- (-4431.358) (-4436.522) [...14 remote chains...] -- 30:44:03

      Average standard deviation of split frequencies: 0.027933

      2601000 -- (-4445.127) (-4443.039) [...14 remote chains...] -- 30:43:58
      2602000 -- (-4448.374) (-4470.354) [...14 remote chains...] -- 30:43:54
      2603000 -- (-4453.812) (-4483.776) [...14 remote chains...] -- 30:43:49
      2604000 -- (-4450.240) (-4484.090) [...14 remote chains...] -- 30:43:45
      2605000 -- (-4456.350) (-4450.966) [...14 remote chains...] -- 30:43:41

      Average standard deviation of split frequencies: 0.027822

      2606000 -- (-4477.982) (-4457.827) [...14 remote chains...] -- 30:43:36
      2607000 -- (-4480.677) (-4456.031) [...14 remote chains...] -- 30:43:32
      2608000 -- (-4457.096) (-4452.434) [...14 remote chains...] -- 30:43:27
      2609000 -- (-4465.197) (-4450.945) [...14 remote chains...] -- 30:43:23
      2610000 -- (-4462.373) (-4442.619) [...14 remote chains...] -- 30:43:18

      Average standard deviation of split frequencies: 0.027854

      2611000 -- (-4462.562) (-4449.181) [...14 remote chains...] -- 30:43:24
      2612000 -- (-4485.966) (-4456.687) [...14 remote chains...] -- 30:43:20
      2613000 -- (-4477.925) (-4459.209) [...14 remote chains...] -- 30:43:16
      2614000 -- (-4464.794) (-4457.286) [...14 remote chains...] -- 30:43:11
      2615000 -- (-4469.951) (-4465.773) [...14 remote chains...] -- 30:42:56

      Average standard deviation of split frequencies: 0.027863

      2616000 -- (-4470.471) (-4463.494) [...14 remote chains...] -- 30:43:02
      2617000 -- (-4495.010) (-4470.342) [...14 remote chains...] -- 30:42:58
      2618000 -- (-4489.035) (-4481.911) [...14 remote chains...] -- 30:42:53
      2619000 -- (-4479.171) (-4480.807) [...14 remote chains...] -- 30:42:49
      2620000 -- (-4488.347) (-4477.566) [...14 remote chains...] -- 30:42:45

      Average standard deviation of split frequencies: 0.027772

      2621000 -- (-4486.735) (-4472.197) [...14 remote chains...] -- 30:42:40
      2622000 -- (-4465.797) (-4465.968) [...14 remote chains...] -- 30:42:36
      2623000 -- (-4485.120) (-4461.887) [...14 remote chains...] -- 30:42:31
      2624000 -- (-4457.324) (-4459.790) [...14 remote chains...] -- 30:42:27
      2625000 -- (-4457.967) (-4464.745) [...14 remote chains...] -- 30:42:12

      Average standard deviation of split frequencies: 0.027594

      2626000 -- (-4465.051) (-4458.590) [...14 remote chains...] -- 30:42:07
      2627000 -- (-4468.337) (-4449.311) [...14 remote chains...] -- 30:42:03
      2628000 -- (-4477.560) (-4447.074) [...14 remote chains...] -- 30:41:59
      2629000 -- (-4492.298) (-4453.195) [...14 remote chains...] -- 30:41:54
      2630000 -- (-4475.817) (-4467.100) [...14 remote chains...] -- 30:41:50

      Average standard deviation of split frequencies: 0.027407

      2631000 -- (-4470.044) (-4457.226) [...14 remote chains...] -- 30:41:45
      2632000 -- (-4455.744) (-4453.220) [...14 remote chains...] -- 30:41:41
      2633000 -- (-4449.781) (-4464.039) [...14 remote chains...] -- 30:41:36
      2634000 -- (-4460.668) (-4473.072) [...14 remote chains...] -- 30:41:32
      2635000 -- (-4469.764) (-4482.823) [...14 remote chains...] -- 30:41:28

      Average standard deviation of split frequencies: 0.027164

      2636000 -- (-4471.308) (-4465.326) [...14 remote chains...] -- 30:41:23
      2637000 -- (-4475.610) (-4485.805) [...14 remote chains...] -- 30:41:19
      2638000 -- (-4463.436) (-4462.880) [...14 remote chains...] -- 30:41:14
      2639000 -- (-4467.588) (-4464.066) [...14 remote chains...] -- 30:41:00
      2640000 -- (-4468.678) (-4471.155) [...14 remote chains...] -- 30:40:55

      Average standard deviation of split frequencies: 0.027103

      2641000 -- (-4490.391) (-4456.074) [...14 remote chains...] -- 30:40:51
      2642000 -- (-4475.091) (-4460.117) [...14 remote chains...] -- 30:40:46
      2643000 -- (-4462.986) (-4456.472) [...14 remote chains...] -- 30:40:42
      2644000 -- (-4447.432) (-4432.700) [...14 remote chains...] -- 30:40:37
      2645000 -- (-4476.606) [-4430.396] [...14 remote chains...] -- 30:40:33

      Average standard deviation of split frequencies: 0.026988

      2646000 -- (-4483.650) (-4439.772) [...14 remote chains...] -- 30:40:29
      2647000 -- (-4480.507) (-4436.662) [...14 remote chains...] -- 30:40:24
      2648000 -- (-4459.206) (-4426.724) [...14 remote chains...] -- 30:40:20
      2649000 -- (-4472.301) (-4426.426) [...14 remote chains...] -- 30:40:15
      2650000 -- (-4462.577) (-4438.869) [...14 remote chains...] -- 30:40:11

      Average standard deviation of split frequencies: 0.026816

      2651000 -- (-4457.219) (-4449.892) [...14 remote chains...] -- 30:40:07
      2652000 -- (-4454.570) (-4446.732) [...14 remote chains...] -- 30:39:52
      2653000 -- (-4452.450) [-4433.656] [...14 remote chains...] -- 30:39:47
      2654000 -- (-4458.889) (-4432.694) [...14 remote chains...] -- 30:39:43
      2655000 -- (-4475.588) (-4445.742) [...14 remote chains...] -- 30:39:39

      Average standard deviation of split frequencies: 0.026664

      2656000 -- (-4471.790) [-4449.278] [...14 remote chains...] -- 30:39:34
      2657000 -- (-4463.534) (-4448.072) [...14 remote chains...] -- 30:39:30
      2658000 -- (-4458.320) (-4445.337) [...14 remote chains...] -- 30:39:25
      2659000 -- (-4456.004) (-4460.533) [...14 remote chains...] -- 30:39:21
      2660000 -- (-4442.537) (-4460.893) [...14 remote chains...] -- 30:39:16

      Average standard deviation of split frequencies: 0.026635

      2661000 -- (-4443.873) (-4454.311) [...14 remote chains...] -- 30:39:12
      2662000 -- (-4480.565) (-4449.770) [...14 remote chains...] -- 30:39:08
      2663000 -- (-4487.721) (-4448.042) [...14 remote chains...] -- 30:39:03
      2664000 -- (-4478.755) (-4473.244) [...14 remote chains...] -- 30:38:59
      2665000 -- (-4484.008) (-4457.935) [...14 remote chains...] -- 30:38:54

      Average standard deviation of split frequencies: 0.026611

      2666000 -- (-4473.547) (-4468.541) [...14 remote chains...] -- 30:38:50
      2667000 -- (-4481.480) (-4455.606) [...14 remote chains...] -- 30:38:46
      2668000 -- (-4477.572) (-4449.817) [...14 remote chains...] -- 30:38:41
      2669000 -- (-4483.989) (-4447.143) [...14 remote chains...] -- 30:38:37
      2670000 -- (-4480.565) (-4442.505) [...14 remote chains...] -- 30:38:32

      Average standard deviation of split frequencies: 0.026596

      2671000 -- (-4472.027) (-4447.468) [...14 remote chains...] -- 30:38:28
      2672000 -- (-4465.794) (-4463.823) [...14 remote chains...] -- 30:38:24
      2673000 -- [-4454.935] (-4463.058) [...14 remote chains...] -- 30:38:19
      2674000 -- (-4455.525) (-4454.052) [...14 remote chains...] -- 30:38:15
      2675000 -- (-4456.548) (-4434.548) [...14 remote chains...] -- 30:38:10

      Average standard deviation of split frequencies: 0.026614

      2676000 -- (-4461.273) (-4456.038) [...14 remote chains...] -- 30:38:06
      2677000 -- (-4460.066) (-4447.171) [...14 remote chains...] -- 30:38:02
      2678000 -- (-4447.839) (-4452.847) [...14 remote chains...] -- 30:37:57
      2679000 -- (-4466.930) (-4449.187) [...14 remote chains...] -- 30:37:53
      2680000 -- (-4455.052) (-4442.759) [...14 remote chains...] -- 30:37:48

      Average standard deviation of split frequencies: 0.026630

      2681000 -- (-4462.754) (-4434.712) [...14 remote chains...] -- 30:37:44
      2682000 -- (-4471.829) (-4440.062) [...14 remote chains...] -- 30:37:40
      2683000 -- (-4460.341) (-4457.241) [...14 remote chains...] -- 30:37:35
      2684000 -- (-4443.825) (-4438.604) [...14 remote chains...] -- 30:37:31
      2685000 -- (-4463.459) (-4435.851) [...14 remote chains...] -- 30:37:26

      Average standard deviation of split frequencies: 0.026577

      2686000 -- (-4449.308) (-4446.531) [...14 remote chains...] -- 30:37:32
      2687000 -- (-4466.771) (-4454.700) [...14 remote chains...] -- 30:37:28
      2688000 -- (-4464.902) (-4465.625) [...14 remote chains...] -- 30:37:23
      2689000 -- (-4462.362) (-4475.368) [...14 remote chains...] -- 30:37:19
      2690000 -- (-4467.842) (-4458.928) [...14 remote chains...] -- 30:37:14

      Average standard deviation of split frequencies: 0.026546

      2691000 -- (-4458.636) (-4459.888) [...14 remote chains...] -- 30:37:10
      2692000 -- (-4466.252) (-4460.724) [...14 remote chains...] -- 30:37:06
      2693000 -- (-4463.692) (-4459.004) [...14 remote chains...] -- 30:37:01
      2694000 -- (-4461.614) (-4454.017) [...14 remote chains...] -- 30:36:57
      2695000 -- (-4473.490) (-4451.052) [...14 remote chains...] -- 30:36:52

      Average standard deviation of split frequencies: 0.026480

      2696000 -- (-4465.216) (-4450.784) [...14 remote chains...] -- 30:36:58
      2697000 -- (-4441.354) (-4456.120) [...14 remote chains...] -- 30:36:54
      2698000 -- (-4428.657) (-4463.943) [...14 remote chains...] -- 30:36:49
      2699000 -- (-4433.968) (-4454.874) [...14 remote chains...] -- 30:36:45
      2700000 -- (-4441.335) (-4456.002) [...14 remote chains...] -- 30:36:41

      Average standard deviation of split frequencies: 0.026497

      2701000 -- (-4465.184) (-4473.358) [...14 remote chains...] -- 30:36:46
      2702000 -- (-4461.679) (-4478.783) [...14 remote chains...] -- 30:36:32
      2703000 -- (-4469.335) (-4475.061) [...14 remote chains...] -- 30:36:27
      2704000 -- (-4452.664) (-4475.322) [...14 remote chains...] -- 30:36:23
      2705000 -- (-4447.484) (-4462.589) [...14 remote chains...] -- 30:36:29

      Average standard deviation of split frequencies: 0.026473

      2706000 -- (-4461.621) (-4457.152) [...14 remote chains...] -- 30:36:24
      2707000 -- (-4455.739) (-4469.717) [...14 remote chains...] -- 30:36:20
      2708000 -- (-4461.597) (-4486.358) [...14 remote chains...] -- 30:36:15
      2709000 -- (-4451.174) (-4454.969) [...14 remote chains...] -- 30:36:11
      2710000 -- (-4451.797) (-4460.417) [...14 remote chains...] -- 30:36:07

      Average standard deviation of split frequencies: 0.026282

      2711000 -- (-4451.186) (-4463.557) [...14 remote chains...] -- 30:36:02
      2712000 -- (-4457.915) (-4460.798) [...14 remote chains...] -- 30:35:58
      2713000 -- (-4449.307) (-4451.028) [...14 remote chains...] -- 30:35:53
      2714000 -- (-4445.192) (-4443.278) [...14 remote chains...] -- 30:35:49
      2715000 -- (-4443.946) (-4445.716) [...14 remote chains...] -- 30:35:44

      Average standard deviation of split frequencies: 0.026112

      2716000 -- (-4443.511) (-4457.087) [...14 remote chains...] -- 30:35:40
      2717000 -- (-4454.793) (-4448.345) [...14 remote chains...] -- 30:35:36
      2718000 -- (-4445.578) (-4450.069) [...14 remote chains...] -- 30:35:31
      2719000 -- (-4461.246) (-4444.191) [...14 remote chains...] -- 30:35:27
      2720000 -- (-4448.751) (-4456.861) [...14 remote chains...] -- 30:35:22

      Average standard deviation of split frequencies: 0.025992

      2721000 -- (-4460.826) (-4452.007) [...14 remote chains...] -- 30:35:18
      2722000 -- (-4455.266) (-4452.914) [...14 remote chains...] -- 30:35:14
      2723000 -- (-4460.207) (-4467.441) [...14 remote chains...] -- 30:35:09
      2724000 -- (-4446.151) (-4453.981) [...14 remote chains...] -- 30:35:05
      2725000 -- (-4450.666) (-4452.190) [...14 remote chains...] -- 30:35:00

      Average standard deviation of split frequencies: 0.025989

      2726000 -- (-4446.247) (-4460.597) [...14 remote chains...] -- 30:35:06
      2727000 -- (-4440.262) (-4472.266) [...14 remote chains...] -- 30:34:52
      2728000 -- (-4450.889) (-4451.986) [...14 remote chains...] -- 30:34:57
      2729000 -- (-4464.714) (-4457.439) [...14 remote chains...] -- 30:34:53
      2730000 -- (-4449.252) (-4454.511) [...14 remote chains...] -- 30:34:48

      Average standard deviation of split frequencies: 0.025980

      2731000 -- (-4445.679) (-4455.726) [...14 remote chains...] -- 30:34:44
      2732000 -- (-4440.816) (-4460.855) [...14 remote chains...] -- 30:34:40
      2733000 -- (-4456.198) (-4467.065) [...14 remote chains...] -- 30:34:35
      2734000 -- (-4458.195) (-4460.897) [...14 remote chains...] -- 30:34:31
      2735000 -- (-4476.364) (-4470.687) [...14 remote chains...] -- 30:34:26

      Average standard deviation of split frequencies: 0.026015

      2736000 -- (-4459.674) (-4458.632) [...14 remote chains...] -- 30:34:22
      2737000 -- (-4456.522) (-4467.696) [...14 remote chains...] -- 30:34:18
      2738000 -- (-4462.640) (-4475.605) [...14 remote chains...] -- 30:34:13
      2739000 -- (-4464.576) (-4466.860) [...14 remote chains...] -- 30:34:09
      2740000 -- (-4468.628) (-4464.898) [...14 remote chains...] -- 30:34:04

      Average standard deviation of split frequencies: 0.025900

      2741000 -- (-4464.484) (-4468.108) [...14 remote chains...] -- 30:34:00
      2742000 -- (-4467.018) (-4453.479) [...14 remote chains...] -- 30:33:56
      2743000 -- (-4468.423) (-4460.001) [...14 remote chains...] -- 30:33:51
      2744000 -- (-4467.192) (-4476.770) [...14 remote chains...] -- 30:33:47
      2745000 -- (-4466.812) (-4460.976) [...14 remote chains...] -- 30:33:52

      Average standard deviation of split frequencies: 0.025857

      2746000 -- (-4450.808) (-4457.506) [...14 remote chains...] -- 30:33:38
      2747000 -- (-4447.493) (-4468.262) [...14 remote chains...] -- 30:33:34
      2748000 -- (-4474.821) (-4477.752) [...14 remote chains...] -- 30:33:29
      2749000 -- (-4470.203) (-4467.190) [...14 remote chains...] -- 30:33:25
      2750000 -- (-4472.376) (-4463.081) [...14 remote chains...] -- 30:33:20

      Average standard deviation of split frequencies: 0.025735

      2751000 -- (-4454.291) (-4458.938) [...14 remote chains...] -- 30:33:16
      2752000 -- (-4462.777) (-4462.907) [...14 remote chains...] -- 30:33:12
      2753000 -- (-4466.168) (-4469.260) [...14 remote chains...] -- 30:33:07
      2754000 -- (-4457.927) (-4467.281) [...14 remote chains...] -- 30:33:03
      2755000 -- (-4461.210) (-4474.074) [...14 remote chains...] -- 30:32:58

      Average standard deviation of split frequencies: 0.025720

      2756000 -- (-4468.295) (-4472.801) [...14 remote chains...] -- 30:32:54
      2757000 -- (-4464.061) (-4479.652) [...14 remote chains...] -- 30:32:50
      2758000 -- (-4469.815) (-4478.975) [...14 remote chains...] -- 30:32:45
      2759000 -- (-4475.833) (-4473.412) [...14 remote chains...] -- 30:32:41
      2760000 -- (-4467.700) (-4461.780) [...14 remote chains...] -- 30:32:36

      Average standard deviation of split frequencies: 0.025699

      2761000 -- (-4452.361) (-4470.647) [...14 remote chains...] -- 30:32:32
      2762000 -- (-4454.460) (-4477.626) [...14 remote chains...] -- 30:32:28
      2763000 -- (-4457.860) (-4471.788) [...14 remote chains...] -- 30:32:23
      2764000 -- (-4463.810) (-4464.876) [...14 remote chains...] -- 30:32:19
      2765000 -- (-4462.823) (-4463.662) [...14 remote chains...] -- 30:32:14

      Average standard deviation of split frequencies: 0.025701

      2766000 -- (-4458.337) (-4450.517) [...14 remote chains...] -- 30:32:10
      2767000 -- (-4469.121) (-4458.624) [...14 remote chains...] -- 30:32:06
      2768000 -- (-4462.135) (-4463.204) [...14 remote chains...] -- 30:32:01
      2769000 -- (-4459.014) (-4462.676) [...14 remote chains...] -- 30:31:57
      2770000 -- (-4472.920) (-4462.828) [...14 remote chains...] -- 30:31:52

      Average standard deviation of split frequencies: 0.025606

      2771000 -- (-4450.579) (-4452.347) [...14 remote chains...] -- 30:31:48
      2772000 -- (-4442.557) (-4460.032) [...14 remote chains...] -- 30:31:44
      2773000 -- (-4448.363) (-4451.595) [...14 remote chains...] -- 30:31:39
      2774000 -- (-4453.415) (-4447.359) [...14 remote chains...] -- 30:31:35
      2775000 -- (-4454.046) (-4474.031) [...14 remote chains...] -- 30:31:40

      Average standard deviation of split frequencies: 0.025624

      2776000 -- (-4463.653) (-4469.578) [...14 remote chains...] -- 30:31:36
      2777000 -- (-4453.993) (-4480.891) [...14 remote chains...] -- 30:31:31
      2778000 -- (-4444.713) (-4460.121) [...14 remote chains...] -- 30:31:27
      2779000 -- (-4438.624) (-4463.167) [...14 remote chains...] -- 30:31:23
      2780000 -- (-4436.618) (-4467.086) [...14 remote chains...] -- 30:31:18

      Average standard deviation of split frequencies: 0.025800

      2781000 -- [-4461.863] (-4447.785) [...14 remote chains...] -- 30:31:14
      2782000 -- (-4445.217) (-4450.702) [...14 remote chains...] -- 30:31:09
      2783000 -- (-4467.827) (-4446.088) [...14 remote chains...] -- 30:31:15
      2784000 -- (-4459.812) (-4443.040) [...14 remote chains...] -- 30:31:01
      2785000 -- (-4449.520) (-4438.995) [...14 remote chains...] -- 30:31:06

      Average standard deviation of split frequencies: 0.025779

      2786000 -- (-4449.025) (-4436.502) [...14 remote chains...] -- 30:31:02
      2787000 -- (-4450.144) (-4461.649) [...14 remote chains...] -- 30:30:57
      2788000 -- (-4454.142) (-4442.353) [...14 remote chains...] -- 30:30:53
      2789000 -- (-4454.862) (-4457.053) [...14 remote chains...] -- 30:30:48
      2790000 -- (-4470.340) (-4445.628) [...14 remote chains...] -- 30:30:44

      Average standard deviation of split frequencies: 0.025711

      2791000 -- (-4478.604) (-4449.873) [...14 remote chains...] -- 30:30:49
      2792000 -- (-4452.231) (-4455.624) [...14 remote chains...] -- 30:30:45
      2793000 -- (-4463.598) (-4446.725) [...14 remote chains...] -- 30:30:41
      2794000 -- (-4481.077) (-4449.679) [...14 remote chains...] -- 30:30:36
      2795000 -- (-4456.411) (-4453.395) [...14 remote chains...] -- 30:30:32

      Average standard deviation of split frequencies: 0.025723

      2796000 -- (-4456.425) (-4458.970) [...14 remote chains...] -- 30:30:27
      2797000 -- (-4463.565) (-4448.553) [...14 remote chains...] -- 30:30:23
      2798000 -- (-4466.398) (-4452.779) [...14 remote chains...] -- 30:30:19
      2799000 -- (-4469.346) (-4462.907) [...14 remote chains...] -- 30:30:24
      2800000 -- (-4458.690) (-4467.924) [...14 remote chains...] -- 30:30:20

      Average standard deviation of split frequencies: 0.025799

      2801000 -- (-4456.691) (-4467.473) [...14 remote chains...] -- 30:30:15
      2802000 -- (-4441.870) (-4472.275) [...14 remote chains...] -- 30:30:11
      2803000 -- (-4466.504) (-4478.386) [...14 remote chains...] -- 30:30:06
      2804000 -- (-4463.711) (-4485.987) [...14 remote chains...] -- 30:30:02
      2805000 -- (-4469.104) (-4474.074) [...14 remote chains...] -- 30:29:57

      Average standard deviation of split frequencies: 0.025670

      2806000 -- (-4471.840) (-4473.843) [...14 remote chains...] -- 30:29:53
      2807000 -- (-4461.243) (-4476.153) [...14 remote chains...] -- 30:29:58
      2808000 -- (-4460.421) (-4480.158) [...14 remote chains...] -- 30:29:54
      2809000 -- (-4473.103) (-4465.130) [...14 remote chains...] -- 30:29:50
      2810000 -- (-4469.635) (-4452.841) [...14 remote chains...] -- 30:29:45

      Average standard deviation of split frequencies: 0.025686

      2811000 -- (-4479.578) (-4451.803) [...14 remote chains...] -- 30:29:41
      2812000 -- (-4470.135) (-4469.596) [...14 remote chains...] -- 30:29:36
      2813000 -- (-4463.112) (-4460.616) [...14 remote chains...] -- 30:29:32
      2814000 -- (-4464.218) (-4466.491) [...14 remote chains...] -- 30:29:28
      2815000 -- (-4456.576) (-4457.190) [...14 remote chains...] -- 30:29:23

      Average standard deviation of split frequencies: 0.025746

      2816000 -- (-4456.816) (-4468.775) [...14 remote chains...] -- 30:29:19
      2817000 -- (-4466.943) (-4483.536) [...14 remote chains...] -- 30:29:14
      2818000 -- (-4463.028) (-4458.822) [...14 remote chains...] -- 30:29:10
      2819000 -- (-4461.734) (-4469.478) [...14 remote chains...] -- 30:29:06
      2820000 -- (-4453.095) (-4472.393) [...14 remote chains...] -- 30:29:11

      Average standard deviation of split frequencies: 0.025668

      2821000 -- (-4453.317) (-4471.054) [...14 remote chains...] -- 30:29:06
      2822000 -- (-4451.979) (-4468.213) [...14 remote chains...] -- 30:29:02
      2823000 -- (-4450.018) (-4456.352) [...14 remote chains...] -- 30:28:58
      2824000 -- (-4481.872) (-4455.959) [...14 remote chains...] -- 30:28:53
      2825000 -- (-4469.880) (-4458.346) [...14 remote chains...] -- 30:28:49

      Average standard deviation of split frequencies: 0.025852

      2826000 -- (-4467.122) (-4473.950) [...14 remote chains...] -- 30:28:44
      2827000 -- (-4466.120) (-4473.452) [...14 remote chains...] -- 30:28:40
      2828000 -- (-4467.922) (-4474.834) [...14 remote chains...] -- 30:28:36
      2829000 -- (-4461.640) (-4462.618) [...14 remote chains...] -- 30:28:31
      2830000 -- (-4466.465) (-4458.106) [...14 remote chains...] -- 30:28:17

      Average standard deviation of split frequencies: 0.025757

      2831000 -- (-4465.447) (-4441.603) [...14 remote chains...] -- 30:28:22
      2832000 -- (-4459.230) (-4438.468) [...14 remote chains...] -- 30:28:18
      2833000 -- (-4464.981) (-4453.987) [...14 remote chains...] -- 30:28:14
      2834000 -- (-4460.451) (-4464.152) [...14 remote chains...] -- 30:28:00
      2835000 -- (-4458.443) (-4446.245) [...14 remote chains...] -- 30:27:55

      Average standard deviation of split frequencies: 0.025679

      2836000 -- (-4458.787) (-4453.266) [...14 remote chains...] -- 30:27:51
      2837000 -- (-4436.273) (-4446.434) [...14 remote chains...] -- 30:27:56
      2838000 -- (-4435.100) (-4448.710) [...14 remote chains...] -- 30:27:52
      2839000 -- (-4445.269) (-4458.655) [...14 remote chains...] -- 30:27:47
      2840000 -- (-4453.903) (-4459.860) [...14 remote chains...] -- 30:27:33

      Average standard deviation of split frequencies: 0.025604

      2841000 -- (-4449.062) (-4452.847) [...14 remote chains...] -- 30:27:29
      2842000 -- (-4446.900) (-4465.398) [...14 remote chains...] -- 30:27:34
      2843000 -- (-4442.834) (-4459.152) [...14 remote chains...] -- 30:27:30
      2844000 -- (-4445.280) (-4450.302) [...14 remote chains...] -- 30:27:25
      2845000 -- (-4438.816) (-4457.776) [...14 remote chains...] -- 30:27:21

      Average standard deviation of split frequencies: 0.025585

      2846000 -- (-4441.365) (-4458.892) [...14 remote chains...] -- 30:27:16
      2847000 -- (-4446.519) (-4453.720) [...14 remote chains...] -- 30:27:12
      2848000 -- (-4441.538) (-4459.515) [...14 remote chains...] -- 30:27:08
      2849000 -- (-4454.170) (-4466.125) [...14 remote chains...] -- 30:26:54
      2850000 -- (-4451.158) [-4465.097] [...14 remote chains...] -- 30:26:49

      Average standard deviation of split frequencies: 0.025508

      2851000 -- (-4450.799) (-4466.461) [...14 remote chains...] -- 30:26:45
      2852000 -- (-4439.879) (-4465.935) [...14 remote chains...] -- 30:26:50
      2853000 -- [-4443.277] (-4460.194) [...14 remote chains...] -- 30:26:36
      2854000 -- (-4440.246) [-4461.861] [...14 remote chains...] -- 30:26:32
      2855000 -- (-4429.652) (-4470.110) [...14 remote chains...] -- 30:26:27

      Average standard deviation of split frequencies: 0.025460

      2856000 -- (-4429.936) (-4481.566) [...14 remote chains...] -- 30:26:23
      2857000 -- (-4429.867) (-4452.318) [...14 remote chains...] -- 30:26:19
      2858000 -- (-4438.267) (-4437.054) [...14 remote chains...] -- 30:26:14
      2859000 -- (-4440.248) [-4447.526] [...14 remote chains...] -- 30:26:10
      2860000 -- (-4446.108) (-4458.286) [...14 remote chains...] -- 30:26:05

      Average standard deviation of split frequencies: 0.025428

      2861000 -- (-4460.258) (-4469.512) [...14 remote chains...] -- 30:26:01
      2862000 -- (-4450.097) [-4449.935] [...14 remote chains...] -- 30:25:57
      2863000 -- (-4453.236) (-4455.085) [...14 remote chains...] -- 30:25:52
      2864000 -- (-4457.072) [-4457.624] [...14 remote chains...] -- 30:25:48
      2865000 -- (-4463.179) [-4471.343] [...14 remote chains...] -- 30:25:43

      Average standard deviation of split frequencies: 0.025440

      2866000 -- (-4467.655) (-4457.715) [...14 remote chains...] -- 30:25:39
      2867000 -- (-4460.421) (-4461.344) [...14 remote chains...] -- 30:25:35
      2868000 -- (-4485.090) [-4457.354] [...14 remote chains...] -- 30:25:30
      2869000 -- (-4482.047) [-4451.445] [...14 remote chains...] -- 30:25:26
      2870000 -- (-4468.864) [-4452.248] [...14 remote chains...] -- 30:25:22

      Average standard deviation of split frequencies: 0.025275

      2871000 -- (-4462.138) (-4453.193) [...14 remote chains...] -- 30:25:17
      2872000 -- (-4450.542) [-4459.396] [...14 remote chains...] -- 30:25:13
      2873000 -- (-4464.505) (-4457.495) [...14 remote chains...] -- 30:25:08
      2874000 -- (-4463.243) (-4465.471) [...14 remote chains...] -- 30:25:04
      2875000 -- (-4472.773) (-4477.675) [...14 remote chains...] -- 30:25:00

      Average standard deviation of split frequencies: 0.025117

      2876000 -- (-4473.098) (-4488.979) [...14 remote chains...] -- 30:24:55
      2877000 -- (-4471.860) (-4495.086) [...14 remote chains...] -- 30:24:51
      2878000 -- (-4463.721) (-4468.382) [...14 remote chains...] -- 30:24:46
      2879000 -- (-4462.670) (-4469.953) [...14 remote chains...] -- 30:24:42
      2880000 -- (-4451.264) [-4459.061] [...14 remote chains...] -- 30:24:38

      Average standard deviation of split frequencies: 0.025105

      2881000 -- (-4457.053) (-4458.393) [...14 remote chains...] -- 30:24:33
      2882000 -- (-4468.369) (-4456.383) [...14 remote chains...] -- 30:24:29
      2883000 -- (-4469.062) (-4461.286) [...14 remote chains...] -- 30:24:25
      2884000 -- (-4462.615) [-4451.438] [...14 remote chains...] -- 30:24:20
      2885000 -- (-4463.397) [-4447.619] [...14 remote chains...] -- 30:24:16

      Average standard deviation of split frequencies: 0.025056

      2886000 -- (-4470.928) [-4440.136] [...14 remote chains...] -- 30:24:11
      2887000 -- (-4459.577) [-4448.269] [...14 remote chains...] -- 30:24:07
      2888000 -- (-4463.483) (-4439.909) [...14 remote chains...] -- 30:24:03
      2889000 -- (-4455.625) [-4437.283] [...14 remote chains...] -- 30:23:58
      2890000 -- (-4455.341) [-4438.628] [...14 remote chains...] -- 30:23:54

      Average standard deviation of split frequencies: 0.025052

      2891000 -- (-4452.681) [-4442.461] [...14 remote chains...] -- 30:23:49
      2892000 -- (-4458.411) [-4446.974] [...14 remote chains...] -- 30:23:45
      2893000 -- (-4464.726) [-4467.381] [...14 remote chains...] -- 30:23:41
      2894000 -- (-4461.698) (-4447.100) [...14 remote chains...] -- 30:23:36
      2895000 -- (-4464.368) [-4461.414] [...14 remote chains...] -- 30:23:32

      Average standard deviation of split frequencies: 0.025123

      2896000 -- (-4459.215) [-4451.616] [...14 remote chains...] -- 30:23:28
      2897000 -- (-4453.637) (-4437.996) [...14 remote chains...] -- 30:23:23
      2898000 -- (-4456.577) [-4448.926] [...14 remote chains...] -- 30:23:19
      2899000 -- (-4456.879) [-4436.800] [...14 remote chains...] -- 30:23:24
      2900000 -- (-4464.892) [-4430.983] [...14 remote chains...] -- 30:23:19

      Average standard deviation of split frequencies: 0.025153

      2901000 -- (-4447.541) [-4426.830] [...14 remote chains...] -- 30:23:06
      2902000 -- (-4464.698) (-4438.656) [...14 remote chains...] -- 30:23:01
      2903000 -- (-4466.109) [-4431.327] [...14 remote chains...] -- 30:22:57
      2904000 -- (-4455.925) [-4436.416] [...14 remote chains...] -- 30:23:02
      2905000 -- (-4472.504) (-4437.658) [...14 remote chains...] -- 30:22:48

      Average standard deviation of split frequencies: 0.025059

      2906000 -- (-4456.042) (-4445.859) [...14 remote chains...] -- 30:22:44
      2907000 -- (-4469.113) (-4431.598) [...14 remote chains...] -- 30:22:39
      2908000 -- (-4474.944) (-4432.205) [...14 remote chains...] -- 30:22:35
      2909000 -- (-4470.493) (-4442.629) [...14 remote chains...] -- 30:22:31
      2910000 -- (-4474.272) (-4441.634) [...14 remote chains...] -- 30:22:26

      Average standard deviation of split frequencies: 0.025099

      2911000 -- (-4467.440) [-4452.171] [...14 remote chains...] -- 30:22:22
      2912000 -- (-4479.549) (-4452.024) [...14 remote chains...] -- 30:22:18
      2913000 -- (-4497.405) (-4447.405) [...14 remote chains...] -- 30:22:13
      2914000 -- (-4477.163) (-4446.688) [...14 remote chains...] -- 30:22:09
      2915000 -- [-4459.927] (-4444.304) [...14 remote chains...] -- 30:22:04

      Average standard deviation of split frequencies: 0.025087

      2916000 -- (-4455.350) (-4445.196) [...14 remote chains...] -- 30:22:00
      2917000 -- (-4467.163) (-4447.813) [...14 remote chains...] -- 30:21:56
      2918000 -- (-4467.429) (-4454.979) [...14 remote chains...] -- 30:21:51
      2919000 -- (-4462.207) (-4457.047) [...14 remote chains...] -- 30:21:47
      2920000 -- (-4460.894) (-4465.273) [...14 remote chains...] -- 30:21:43

      Average standard deviation of split frequencies: 0.024946

      2921000 -- (-4456.853) (-4465.681) [...14 remote chains...] -- 30:21:38
      2922000 -- (-4485.191) (-4466.952) [...14 remote chains...] -- 30:21:34
      2923000 -- (-4465.882) (-4451.804) [...14 remote chains...] -- 30:21:29
      2924000 -- (-4471.191) (-4466.079) [...14 remote chains...] -- 30:21:25
      2925000 -- (-4466.454) (-4448.077) [...14 remote chains...] -- 30:21:21

      Average standard deviation of split frequencies: 0.024886

      2926000 -- (-4468.014) (-4461.432) [...14 remote chains...] -- 30:21:16
      2927000 -- (-4462.826) (-4474.976) [...14 remote chains...] -- 30:21:12
      2928000 -- (-4442.382) (-4476.825) [...14 remote chains...] -- 30:21:08
      2929000 -- (-4454.589) (-4475.860) [...14 remote chains...] -- 30:21:03
      2930000 -- (-4458.535) (-4464.315) [...14 remote chains...] -- 30:20:59

      Average standard deviation of split frequencies: 0.024751

      2931000 -- (-4449.357) (-4472.898) [...14 remote chains...] -- 30:20:54
      2932000 -- (-4456.857) (-4462.256) [...14 remote chains...] -- 30:20:50
      2933000 -- (-4457.180) (-4462.518) [...14 remote chains...] -- 30:20:46
      2934000 -- (-4469.357) (-4480.269) [...14 remote chains...] -- 30:20:41
      2935000 -- (-4455.334) (-4472.041) [...14 remote chains...] -- 30:20:37

      Average standard deviation of split frequencies: 0.024660

      2936000 -- (-4445.462) (-4474.868) [...14 remote chains...] -- 30:20:33
      2937000 -- (-4442.120) (-4496.637) [...14 remote chains...] -- 30:20:28
      2938000 -- (-4465.913) (-4473.471) [...14 remote chains...] -- 30:20:15
      2939000 -- (-4464.506) (-4470.741) [...14 remote chains...] -- 30:20:20
      2940000 -- (-4467.013) (-4461.002) [...14 remote chains...] -- 30:20:06

      Average standard deviation of split frequencies: 0.024694

      2941000 -- (-4470.433) (-4465.659) [...14 remote chains...] -- 30:20:11
      2942000 -- (-4460.269) (-4458.059) [...14 remote chains...] -- 30:20:06
      2943000 -- (-4470.524) (-4470.194) [...14 remote chains...] -- 30:20:02
      2944000 -- (-4465.146) (-4464.643) [...14 remote chains...] -- 30:19:58
      2945000 -- (-4480.535) (-4466.320) [...14 remote chains...] -- 30:19:44

      Average standard deviation of split frequencies: 0.024692

      2946000 -- (-4460.576) (-4456.060) [...14 remote chains...] -- 30:19:49
      2947000 -- (-4456.486) (-4461.748) [...14 remote chains...] -- 30:19:35
      2948000 -- (-4468.870) (-4454.154) [...14 remote chains...] -- 30:19:31
      2949000 -- (-4457.783) (-4473.312) [...14 remote chains...] -- 30:19:27
      2950000 -- (-4461.261) (-4454.195) [...14 remote chains...] -- 30:19:22

      Average standard deviation of split frequencies: 0.024689

      2951000 -- (-4463.748) (-4463.158) [...14 remote chains...] -- 30:19:18
      2952000 -- (-4445.213) (-4451.826) [...14 remote chains...] -- 30:19:14
      2953000 -- (-4453.193) (-4447.814) [...14 remote chains...] -- 30:19:18
      2954000 -- (-4435.490) (-4432.809) [...14 remote chains...] -- 30:19:05
      2955000 -- (-4433.909) (-4443.034) [...14 remote chains...] -- 30:19:00

      Average standard deviation of split frequencies: 0.024807

      2956000 -- (-4457.498) (-4440.718) [...14 remote chains...] -- 30:18:56
      2957000 -- (-4461.560) (-4443.842) [...14 remote chains...] -- 30:18:52
      2958000 -- (-4452.650) (-4430.128) [...14 remote chains...] -- 30:18:47
      2959000 -- (-4457.710) (-4429.719) [...14 remote chains...] -- 30:18:43
      2960000 -- (-4464.382) (-4455.977) [...14 remote chains...] -- 30:18:39

      Average standard deviation of split frequencies: 0.024948

      2961000 -- (-4469.189) (-4465.507) [...14 remote chains...] -- 30:18:34
      2962000 -- (-4457.811) (-4465.106) [...14 remote chains...] -- 30:18:30
      2963000 -- (-4470.312) (-4455.904) [...14 remote chains...] -- 30:18:26
      2964000 -- (-4473.528) (-4450.095) [...14 remote chains...] -- 30:18:21
      2965000 -- (-4480.353) (-4444.530) [...14 remote chains...] -- 30:18:26

      Average standard deviation of split frequencies: 0.025073

      2966000 -- (-4484.185) (-4445.132) [...14 remote chains...] -- 30:18:22
      2967000 -- (-4491.224) (-4457.355) [...14 remote chains...] -- 30:18:17
      2968000 -- (-4486.477) (-4453.178) [...14 remote chains...] -- 30:18:13
      2969000 -- (-4466.577) (-4460.505) [...14 remote chains...] -- 30:18:09
      2970000 -- (-4462.357) (-4452.156) [...14 remote chains...] -- 30:18:04

      Average standard deviation of split frequencies: 0.025139

      2971000 -- (-4482.425) (-4449.066) [...14 remote chains...] -- 30:18:00
      2972000 -- (-4469.790) (-4460.908) [...14 remote chains...] -- 30:17:55
      2973000 -- (-4495.125) (-4471.292) [...14 remote chains...] -- 30:17:51
      2974000 -- (-4477.203) (-4443.895) [...14 remote chains...] -- 30:17:56
      2975000 -- (-4483.379) (-4427.227) [...14 remote chains...] -- 30:17:51

      Average standard deviation of split frequencies: 0.025024

      2976000 -- (-4476.193) (-4436.906) [...14 remote chains...] -- 30:17:47
      2977000 -- (-4465.456) (-4435.727) [...14 remote chains...] -- 30:17:43
      2978000 -- (-4466.857) (-4441.906) [...14 remote chains...] -- 30:17:38
      2979000 -- (-4471.338) (-4433.311) [...14 remote chains...] -- 30:17:34
      2980000 -- (-4459.555) (-4439.964) [...14 remote chains...] -- 30:17:30

      Average standard deviation of split frequencies: 0.024948

      2981000 -- (-4466.471) (-4452.565) [...14 remote chains...] -- 30:17:25
      2982000 -- (-4456.977) (-4449.904) [...14 remote chains...] -- 30:17:21
      2983000 -- (-4450.727) (-4446.707) [...14 remote chains...] -- 30:17:17
      2984000 -- (-4451.178) (-4435.111) [...14 remote chains...] -- 30:17:12
      2985000 -- (-4461.693) (-4443.698) [...14 remote chains...] -- 30:17:08

      Average standard deviation of split frequencies: 0.024787

      2986000 -- (-4448.301) (-4459.564) [...14 remote chains...] -- 30:17:04
      2987000 -- (-4450.057) (-4441.436) [...14 remote chains...] -- 30:16:59
      2988000 -- (-4447.384) (-4439.551) [...14 remote chains...] -- 30:16:55
      2989000 -- (-4448.663) (-4438.519) [...14 remote chains...] -- 30:16:50
      2990000 -- (-4453.208) (-4429.999) [...14 remote chains...] -- 30:16:46

      Average standard deviation of split frequencies: 0.024695

      2991000 -- (-4456.648) (-4432.036) [...14 remote chains...] -- 30:16:42
      2992000 -- (-4447.799) (-4437.574) [...14 remote chains...] -- 30:16:37
      2993000 -- (-4450.456) (-4447.674) [...14 remote chains...] -- 30:16:42
      2994000 -- (-4450.950) (-4468.178) [...14 remote chains...] -- 30:16:29
      2995000 -- (-4455.515) (-4461.965) [...14 remote chains...] -- 30:16:33

      Average standard deviation of split frequencies: 0.024619

      2996000 -- (-4452.718) (-4459.445) [...14 remote chains...] -- 30:16:29
      2997000 -- (-4453.110) (-4464.699) [...14 remote chains...] -- 30:16:25
      2998000 -- (-4440.866) (-4450.519) [...14 remote chains...] -- 30:16:20
      2999000 -- [-4445.780] (-4442.630) [...14 remote chains...] -- 30:16:16
      3000000 -- (-4459.431) (-4454.062) [...14 remote chains...] -- 30:16:11

      Average standard deviation of split frequencies: 0.024563

      3001000 -- (-4448.868) (-4470.199) [...14 remote chains...] -- 30:16:07
      3002000 -- (-4445.992) (-4466.069) [...14 remote chains...] -- 30:16:03
      3003000 -- (-4442.752) (-4471.726) [...14 remote chains...] -- 30:15:58
      3004000 -- (-4443.647) (-4474.376) [...14 remote chains...] -- 30:15:54
      3005000 -- (-4443.862) (-4470.816) [...14 remote chains...] -- 30:15:50

      Average standard deviation of split frequencies: 0.024571

      3006000 -- [-4444.585] (-4477.995) [...14 remote chains...] -- 30:15:45
      3007000 -- (-4448.303) (-4457.091) [...14 remote chains...] -- 30:15:41
      3008000 -- (-4465.605) (-4469.942) [...14 remote chains...] -- 30:15:37
      3009000 -- [-4444.121] (-4472.304) [...14 remote chains...] -- 30:15:32
      3010000 -- (-4456.087) (-4478.208) [...14 remote chains...] -- 30:15:28

      Average standard deviation of split frequencies: 0.024601

      3011000 -- (-4463.704) (-4489.148) [...14 remote chains...] -- 30:15:33
      3012000 -- (-4445.751) (-4474.579) [...14 remote chains...] -- 30:15:28
      3013000 -- (-4436.782) (-4468.628) [...14 remote chains...] -- 30:15:24
      3014000 -- (-4427.669) (-4477.568) [...14 remote chains...] -- 30:15:19
      3015000 -- [-4446.516] (-4464.253) [...14 remote chains...] -- 30:15:15

      Average standard deviation of split frequencies: 0.024565

      3016000 -- [-4450.025] (-4460.784) [...14 remote chains...] -- 30:15:11
      3017000 -- (-4447.700) (-4456.411) [...14 remote chains...] -- 30:15:06
      3018000 -- (-4446.938) (-4448.763) [...14 remote chains...] -- 30:15:02
      3019000 -- (-4477.302) (-4453.844) [...14 remote chains...] -- 30:14:58
      3020000 -- (-4474.928) (-4457.262) [...14 remote chains...] -- 30:14:53

      Average standard deviation of split frequencies: 0.024470

      3021000 -- [-4474.652] (-4460.898) [...14 remote chains...] -- 30:14:49
      3022000 -- (-4462.692) (-4455.778) [...14 remote chains...] -- 30:14:45
      3023000 -- (-4457.824) (-4498.028) [...14 remote chains...] -- 30:14:49
      3024000 -- (-4460.178) (-4480.804) [...14 remote chains...] -- 30:14:45
      3025000 -- (-4466.582) (-4464.549) [...14 remote chains...] -- 30:14:40

      Average standard deviation of split frequencies: 0.024340

      3026000 -- (-4474.786) (-4431.124) [...14 remote chains...] -- 30:14:36
      3027000 -- (-4467.366) (-4448.213) [...14 remote chains...] -- 30:14:32
      3028000 -- (-4458.248) (-4455.602) [...14 remote chains...] -- 30:14:27
      3029000 -- (-4464.583) (-4446.716) [...14 remote chains...] -- 30:14:32
      3030000 -- [-4455.087] (-4450.652) [...14 remote chains...] -- 30:14:28

      Average standard deviation of split frequencies: 0.024312

      3031000 -- (-4448.214) (-4455.197) [...14 remote chains...] -- 30:14:23
      3032000 -- [-4444.095] (-4465.638) [...14 remote chains...] -- 30:14:19
      3033000 -- (-4447.721) (-4478.987) [...14 remote chains...] -- 30:14:23
      3034000 -- [-4437.094] (-4461.719) [...14 remote chains...] -- 30:14:19
      3035000 -- (-4447.130) (-4457.652) [...14 remote chains...] -- 30:14:15

      Average standard deviation of split frequencies: 0.024203

      3036000 -- (-4442.354) (-4451.950) [...14 remote chains...] -- 30:14:10
      3037000 -- (-4441.962) (-4454.101) [...14 remote chains...] -- 30:14:06
      3038000 -- (-4461.703) (-4458.155) [...14 remote chains...] -- 30:14:10
      3039000 -- (-4456.874) (-4464.166) [...14 remote chains...] -- 30:14:06
      3040000 -- (-4450.913) (-4467.261) [...14 remote chains...] -- 30:14:02

      Average standard deviation of split frequencies: 0.024249

      3041000 -- (-4440.208) (-4442.682) [...14 remote chains...] -- 30:13:57
      3042000 -- (-4447.348) (-4440.908) [...14 remote chains...] -- 30:13:53
      3043000 -- [-4447.856] (-4443.623) [...14 remote chains...] -- 30:13:57
      3044000 -- (-4451.729) (-4461.244) [...14 remote chains...] -- 30:13:53
      3045000 -- (-4458.074) (-4459.675) [...14 remote chains...] -- 30:13:49

      Average standard deviation of split frequencies: 0.024120

      3046000 -- (-4462.935) (-4450.833) [...14 remote chains...] -- 30:13:44
      3047000 -- (-4463.104) (-4437.452) [...14 remote chains...] -- 30:13:49
      3048000 -- (-4458.897) (-4434.066) [...14 remote chains...] -- 30:13:44
      3049000 -- [-4444.830] (-4444.007) [...14 remote chains...] -- 30:13:40
      3050000 -- (-4452.634) (-4444.147) [...14 remote chains...] -- 30:13:36

      Average standard deviation of split frequencies: 0.024093

      3051000 -- [-4460.231] (-4443.230) [...14 remote chains...] -- 30:13:31
      3052000 -- [-4456.749] (-4434.867) [...14 remote chains...] -- 30:13:27
      3053000 -- (-4462.986) (-4435.364) [...14 remote chains...] -- 30:13:23
      3054000 -- [-4467.233] (-4429.094) [...14 remote chains...] -- 30:13:18
      3055000 -- (-4469.288) (-4430.374) [...14 remote chains...] -- 30:13:14

      Average standard deviation of split frequencies: 0.023986

      3056000 -- (-4481.640) (-4433.088) [...14 remote chains...] -- 30:13:18
      3057000 -- (-4475.517) (-4438.594) [...14 remote chains...] -- 30:13:14
      3058000 -- (-4445.843) (-4448.298) [...14 remote chains...] -- 30:13:09
      3059000 -- [-4454.704] (-4467.714) [...14 remote chains...] -- 30:13:05
      3060000 -- (-4474.865) (-4472.814) [...14 remote chains...] -- 30:13:01

      Average standard deviation of split frequencies: 0.024101

      3061000 -- (-4478.496) (-4455.727) [...14 remote chains...] -- 30:12:56
      3062000 -- (-4483.750) (-4450.667) [...14 remote chains...] -- 30:12:52
      3063000 -- (-4475.352) (-4447.444) [...14 remote chains...] -- 30:12:48
      3064000 -- (-4461.866) (-4450.592) [...14 remote chains...] -- 30:12:43
      3065000 -- (-4453.303) (-4457.062) [...14 remote chains...] -- 30:12:39

      Average standard deviation of split frequencies: 0.023959

      3066000 -- (-4465.684) (-4461.405) [...14 remote chains...] -- 30:12:35
      3067000 -- (-4460.227) (-4456.763) [...14 remote chains...] -- 30:12:30
      3068000 -- (-4446.574) (-4464.198) [...14 remote chains...] -- 30:12:26
      3069000 -- (-4461.062) (-4480.211) [...14 remote chains...] -- 30:12:21
      3070000 -- (-4456.067) (-4504.707) [...14 remote chains...] -- 30:12:17

      Average standard deviation of split frequencies: 0.023954

      3071000 -- (-4476.312) (-4484.154) [...14 remote chains...] -- 30:12:13
      3072000 -- (-4464.630) (-4480.587) [...14 remote chains...] -- 30:12:08
      3073000 -- (-4472.835) (-4480.924) [...14 remote chains...] -- 30:12:04
      3074000 -- (-4465.153) (-4486.878) [...14 remote chains...] -- 30:12:00
      3075000 -- [-4450.729] (-4458.371) [...14 remote chains...] -- 30:11:55

      Average standard deviation of split frequencies: 0.023746

      3076000 -- (-4463.270) (-4463.549) [...14 remote chains...] -- 30:11:51
      3077000 -- (-4452.263) (-4472.786) [...14 remote chains...] -- 30:11:46
      3078000 -- (-4451.039) (-4465.873) [...14 remote chains...] -- 30:11:42
      3079000 -- (-4448.364) (-4469.366) [...14 remote chains...] -- 30:11:38
      3080000 -- (-4456.129) (-4464.228) [...14 remote chains...] -- 30:11:33

      Average standard deviation of split frequencies: 0.023707

      3081000 -- (-4474.939) (-4461.646) [...14 remote chains...] -- 30:11:29
      3082000 -- (-4471.877) (-4474.368) [...14 remote chains...] -- 30:11:25
      3083000 -- (-4467.449) (-4462.796) [...14 remote chains...] -- 30:11:20
      3084000 -- (-4472.997) (-4442.531) [...14 remote chains...] -- 30:11:16
      3085000 -- (-4468.466) (-4454.638) [...14 remote chains...] -- 30:11:20

      Average standard deviation of split frequencies: 0.023739

      3086000 -- (-4469.870) (-4447.481) [...14 remote chains...] -- 30:11:16
      3087000 -- (-4460.676) (-4458.403) [...14 remote chains...] -- 30:11:03
      3088000 -- (-4451.480) (-4463.454) [...14 remote chains...] -- 30:11:07
      3089000 -- (-4439.240) (-4451.821) [...14 remote chains...] -- 30:11:03
      3090000 -- (-4434.913) (-4466.494) [...14 remote chains...] -- 30:10:50

      Average standard deviation of split frequencies: 0.023717

      3091000 -- (-4433.734) (-4452.911) [...14 remote chains...] -- 30:10:54
      3092000 -- (-4451.497) (-4462.536) [...14 remote chains...] -- 30:10:50
      3093000 -- (-4443.616) (-4452.551) [...14 remote chains...] -- 30:10:45
      3094000 -- (-4436.055) (-4445.262) [...14 remote chains...] -- 30:10:41
      3095000 -- (-4448.628) (-4441.765) [...14 remote chains...] -- 30:10:37

      Average standard deviation of split frequencies: 0.023698

      3096000 -- (-4451.278) (-4442.820) [...14 remote chains...] -- 30:10:32
      3097000 -- (-4454.014) (-4442.067) [...14 remote chains...] -- 30:10:28
      3098000 -- (-4447.158) (-4457.118) [...14 remote chains...] -- 30:10:23
      3099000 -- (-4455.096) (-4451.246) [...14 remote chains...] -- 30:10:19
      3100000 -- (-4456.218) (-4450.823) [...14 remote chains...] -- 30:10:15

      Average standard deviation of split frequencies: 0.023832

      3101000 -- (-4466.852) (-4452.542) [...14 remote chains...] -- 30:10:10
      3102000 -- (-4454.414) (-4466.098) [...14 remote chains...] -- 30:10:06
      3103000 -- [-4452.764] (-4469.957) [...14 remote chains...] -- 30:10:02
      3104000 -- [-4453.550] (-4449.898) [...14 remote chains...] -- 30:09:57
      3105000 -- (-4455.928) (-4456.094) [...14 remote chains...] -- 30:09:53

      Average standard deviation of split frequencies: 0.023831

      3106000 -- [-4457.113] (-4459.715) [...14 remote chains...] -- 30:09:57
      3107000 -- [-4458.537] (-4455.912) [...14 remote chains...] -- 30:09:53
      3108000 -- (-4462.029) (-4455.626) [...14 remote chains...] -- 30:09:48
      3109000 -- (-4473.500) (-4455.513) [...14 remote chains...] -- 30:09:44
      3110000 -- [-4477.736] (-4444.276) [...14 remote chains...] -- 30:09:40

      Average standard deviation of split frequencies: 0.023687

      3111000 -- [-4487.643] (-4436.635) [...14 remote chains...] -- 30:09:35
      3112000 -- (-4481.434) (-4457.646) [...14 remote chains...] -- 30:09:31
      3113000 -- (-4469.255) (-4456.563) [...14 remote chains...] -- 30:09:27
      3114000 -- [-4488.931] (-4463.150) [...14 remote chains...] -- 30:09:22
      3115000 -- (-4488.057) (-4476.157) [...14 remote chains...] -- 30:09:18

      Average standard deviation of split frequencies: 0.023569

      3116000 -- (-4465.248) (-4483.205) [...14 remote chains...] -- 30:09:14
      3117000 -- [-4457.923] (-4457.408) [...14 remote chains...] -- 30:09:18
      3118000 -- [-4448.931] (-4453.378) [...14 remote chains...] -- 30:09:13
      3119000 -- [-4450.293] (-4457.679) [...14 remote chains...] -- 30:09:09
      3120000 -- [-4449.283] (-4461.935) [...14 remote chains...] -- 30:09:05

      Average standard deviation of split frequencies: 0.023519

      3121000 -- (-4449.482) (-4470.719) [...14 remote chains...] -- 30:09:00
      3122000 -- [-4443.611] (-4454.964) [...14 remote chains...] -- 30:08:56
      3123000 -- [-4446.478] (-4451.496) [...14 remote chains...] -- 30:08:52
      3124000 -- [-4458.919] (-4446.627) [...14 remote chains...] -- 30:08:47
      3125000 -- (-4455.777) (-4446.517) [...14 remote chains...] -- 30:08:43

      Average standard deviation of split frequencies: 0.023556

      3126000 -- (-4469.561) (-4443.277) [...14 remote chains...] -- 30:08:39
      3127000 -- (-4433.423) (-4453.076) [...14 remote chains...] -- 30:08:34
      3128000 -- [-4454.467] (-4444.893) [...14 remote chains...] -- 30:08:30
      3129000 -- [-4449.711] (-4448.738) [...14 remote chains...] -- 30:08:34
      3130000 -- (-4449.613) (-4468.076) [...14 remote chains...] -- 30:08:30

      Average standard deviation of split frequencies: 0.023503

      3131000 -- (-4458.334) (-4457.828) [...14 remote chains...] -- 30:08:25
      3132000 -- [-4470.087] (-4437.319) [...14 remote chains...] -- 30:08:21
      3133000 -- [-4447.604] (-4454.486) [...14 remote chains...] -- 30:08:17
      3134000 -- [-4450.208] (-4460.646) [...14 remote chains...] -- 30:08:12
      3135000 -- [-4463.410] (-4457.962) [...14 remote chains...] -- 30:08:08

      Average standard deviation of split frequencies: 0.023411

      3136000 -- (-4449.082) (-4464.787) [...14 remote chains...] -- 30:08:03
      3137000 -- (-4456.846) (-4473.029) [...14 remote chains...] -- 30:07:59
      3138000 -- (-4450.811) (-4477.350) [...14 remote chains...] -- 30:07:55
      3139000 -- (-4457.805) (-4475.651) [...14 remote chains...] -- 30:07:59
      3140000 -- (-4464.386) (-4472.751) [...14 remote chains...] -- 30:07:55

      Average standard deviation of split frequencies: 0.023529

      3141000 -- (-4464.180) (-4474.441) [...14 remote chains...] -- 30:07:50
      3142000 -- (-4454.966) (-4483.167) [...14 remote chains...] -- 30:07:46
      3143000 -- [-4457.104] (-4462.743) [...14 remote chains...] -- 30:07:41
      3144000 -- (-4450.938) (-4463.070) [...14 remote chains...] -- 30:07:37
      3145000 -- (-4450.363) (-4457.045) [...14 remote chains...] -- 30:07:33

      Average standard deviation of split frequencies: 0.023665

      3146000 -- (-4460.281) (-4454.390) [...14 remote chains...] -- 30:07:28
      3147000 -- (-4459.217) (-4448.778) [...14 remote chains...] -- 30:07:33
      3148000 -- (-4444.854) (-4452.251) [...14 remote chains...] -- 30:07:20
      3149000 -- (-4460.621) (-4453.569) [...14 remote chains...] -- 30:07:24
      3150000 -- [-4455.700] (-4454.860) [...14 remote chains...] -- 30:07:19

      Average standard deviation of split frequencies: 0.023725

      3151000 -- (-4466.863) (-4461.285) [...14 remote chains...] -- 30:07:15
      3152000 -- (-4460.650) [-4442.413] [...14 remote chains...] -- 30:07:11
      3153000 -- [-4450.149] (-4459.437) [...14 remote chains...] -- 30:07:06
      3154000 -- (-4459.904) (-4469.015) [...14 remote chains...] -- 30:07:02
      3155000 -- [-4461.198] (-4449.467) [...14 remote chains...] -- 30:06:58

      Average standard deviation of split frequencies: 0.023732

      3156000 -- (-4469.261) (-4451.558) [...14 remote chains...] -- 30:07:02
      3157000 -- (-4457.811) [-4446.271] [...14 remote chains...] -- 30:06:57
      3158000 -- (-4464.001) (-4449.713) [...14 remote chains...] -- 30:06:53
      3159000 -- (-4459.278) (-4455.153) [...14 remote chains...] -- 30:06:49
      3160000 -- (-4458.271) (-4435.773) [...14 remote chains...] -- 30:06:44

      Average standard deviation of split frequencies: 0.023695

      3161000 -- (-4449.868) [-4440.076] [...14 remote chains...] -- 30:06:40
      3162000 -- (-4436.877) (-4436.966) [...14 remote chains...] -- 30:06:35
      3163000 -- (-4437.074) [-4454.488] [...14 remote chains...] -- 30:06:40
      3164000 -- (-4446.690) [-4460.390] [...14 remote chains...] -- 30:06:35
      3165000 -- (-4452.977) (-4466.287) [...14 remote chains...] -- 30:06:31

      Average standard deviation of split frequencies: 0.023746

      3166000 -- (-4462.822) (-4467.161) [...14 remote chains...] -- 30:06:26
      3167000 -- [-4452.970] (-4472.790) [...14 remote chains...] -- 30:06:22
      3168000 -- (-4475.228) [-4469.270] [...14 remote chains...] -- 30:06:18
      3169000 -- [-4483.650] (-4461.859) [...14 remote chains...] -- 30:06:13
      3170000 -- (-4475.413) (-4455.807) [...14 remote chains...] -- 30:06:09

      Average standard deviation of split frequencies: 0.023711

      3171000 -- (-4472.109) (-4467.107) [...14 remote chains...] -- 30:06:05
      3172000 -- (-4485.825) (-4469.483) [...14 remote chains...] -- 30:06:00
      3173000 -- (-4462.272) (-4480.459) [...14 remote chains...] -- 30:06:04
      3174000 -- (-4472.547) (-4470.662) [...14 remote chains...] -- 30:06:00
      3175000 -- (-4473.533) [-4478.410] [...14 remote chains...] -- 30:05:56

      Average standard deviation of split frequencies: 0.023569

      3176000 -- (-4459.259) [-4462.863] [...14 remote chains...] -- 30:05:51
      3177000 -- (-4473.411) [-4463.393] [...14 remote chains...] -- 30:05:47
      3178000 -- (-4465.295) [-4473.824] [...14 remote chains...] -- 30:05:42
      3179000 -- (-4477.516) [-4448.342] [...14 remote chains...] -- 30:05:38
      3180000 -- (-4489.812) [-4456.789] [...14 remote chains...] -- 30:05:42

      Average standard deviation of split frequencies: 0.023552

      3181000 -- (-4480.845) (-4452.768) [...14 remote chains...] -- 30:05:38
      3182000 -- (-4466.255) [-4454.449] [...14 remote chains...] -- 30:05:33
      3183000 -- [-4467.170] (-4463.495) [...14 remote chains...] -- 30:05:29
      3184000 -- (-4459.189) [-4466.300] [...14 remote chains...] -- 30:05:25
      3185000 -- [-4459.123] (-4459.492) [...14 remote chains...] -- 30:05:20

      Average standard deviation of split frequencies: 0.023463

      3186000 -- (-4451.888) [-4458.057] [...14 remote chains...] -- 30:05:16
      3187000 -- [-4462.690] (-4468.316) [...14 remote chains...] -- 30:05:20
      3188000 -- (-4457.775) (-4466.981) [...14 remote chains...] -- 30:05:16
      3189000 -- (-4456.440) [-4447.796] [...14 remote chains...] -- 30:05:11
      3190000 -- (-4453.801) (-4458.593) [...14 remote chains...] -- 30:05:07

      Average standard deviation of split frequencies: 0.023452

      3191000 -- (-4454.850) [-4443.996] [...14 remote chains...] -- 30:05:02
      3192000 -- (-4452.210) (-4445.756) [...14 remote chains...] -- 30:05:07
      3193000 -- (-4446.880) (-4458.167) [...14 remote chains...] -- 30:05:02
      3194000 -- [-4447.740] (-4459.462) [...14 remote chains...] -- 30:04:49
      3195000 -- [-4445.442] (-4460.968) [...14 remote chains...] -- 30:04:53

      Average standard deviation of split frequencies: 0.023390

      3196000 -- (-4445.087) (-4464.759) [...14 remote chains...] -- 30:04:49
      3197000 -- [-4440.724] (-4470.400) [...14 remote chains...] -- 30:04:45
      3198000 -- (-4454.124) (-4465.343) [...14 remote chains...] -- 30:04:40
      3199000 -- [-4434.946] (-4473.194) [...14 remote chains...] -- 30:04:36
      3200000 -- (-4450.697) (-4470.640) [...14 remote chains...] -- 30:04:32

      Average standard deviation of split frequencies: 0.023514

      3201000 -- [-4454.029] (-4456.801) [...14 remote chains...] -- 30:04:27
      3202000 -- [-4454.700] (-4468.846) [...14 remote chains...] -- 30:04:23
      3203000 -- (-4459.549) [-4466.726] [...14 remote chains...] -- 30:04:18
      3204000 -- (-4465.405) (-4464.093) [...14 remote chains...] -- 30:04:14
      3205000 -- [-4465.022] (-4456.585) [...14 remote chains...] -- 30:04:18

      Average standard deviation of split frequencies: 0.023506

      3206000 -- [-4462.566] (-4456.145) [...14 remote chains...] -- 30:04:14
      3207000 -- (-4458.164) (-4442.676) [...14 remote chains...] -- 30:04:09
      3208000 -- [-4454.520] (-4443.126) [...14 remote chains...] -- 30:04:05
      3209000 -- [-4452.048] (-4464.273) [...14 remote chains...] -- 30:04:00
      3210000 -- [-4450.014] (-4454.900) [...14 remote chains...] -- 30:03:56

      Average standard deviation of split frequencies: 0.023504

      3211000 -- (-4453.358) (-4460.480) [...14 remote chains...] -- 30:03:52
      3212000 -- (-4460.636) (-4449.729) [...14 remote chains...] -- 30:03:47
      3213000 -- (-4460.059) (-4456.513) [...14 remote chains...] -- 30:03:43
      3214000 -- [-4465.659] (-4450.180) [...14 remote chains...] -- 30:03:39
      3215000 -- [-4458.003] (-4468.283) [...14 remote chains...] -- 30:03:43

      Average standard deviation of split frequencies: 0.023632

      3216000 -- [-4460.880] (-4479.250) [...14 remote chains...] -- 30:03:38
      3217000 -- (-4460.886) (-4484.751) [...14 remote chains...] -- 30:03:34
      3218000 -- [-4456.073] (-4461.731) [...14 remote chains...] -- 30:03:29
      3219000 -- [-4453.147] (-4459.304) [...14 remote chains...] -- 30:03:25
      3220000 -- [-4446.823] (-4463.310) [...14 remote chains...] -- 30:03:21

      Average standard deviation of split frequencies: 0.023718

      3221000 -- [-4460.345] (-4463.333) [...14 remote chains...] -- 30:03:16
      3222000 -- (-4466.920) (-4459.003) [...14 remote chains...] -- 30:03:12
      3223000 -- (-4462.900) (-4469.847) [...14 remote chains...] -- 30:03:16
      3224000 -- [-4469.998] (-4469.536) [...14 remote chains...] -- 30:03:11
      3225000 -- [-4491.020] (-4462.466) [...14 remote chains...] -- 30:03:07

      Average standard deviation of split frequencies: 0.023696

      3226000 -- (-4489.371) (-4459.502) [...14 remote chains...] -- 30:03:03
      3227000 -- [-4491.144] (-4460.413) [...14 remote chains...] -- 30:02:58
      3228000 -- (-4491.048) (-4452.551) [...14 remote chains...] -- 30:02:54
      3229000 -- (-4491.939) (-4450.461) [...14 remote chains...] -- 30:02:50
      3230000 -- [-4466.410] (-4463.772) [...14 remote chains...] -- 30:02:45

      Average standard deviation of split frequencies: 0.023682

      3231000 -- (-4465.068) (-4454.616) [...14 remote chains...] -- 30:02:41
      3232000 -- (-4441.795) (-4477.737) [...14 remote chains...] -- 30:02:36
      3233000 -- [-4444.330] (-4474.025) [...14 remote chains...] -- 30:02:32
      3234000 -- [-4442.405] (-4467.689) [...14 remote chains...] -- 30:02:28
      3235000 -- [-4447.352] (-4459.516) [...14 remote chains...] -- 30:02:23

      Average standard deviation of split frequencies: 0.023594

      3236000 -- [-4457.441] (-4470.272) [...14 remote chains...] -- 30:02:19
      3237000 -- [-4440.358] (-4466.025) [...14 remote chains...] -- 30:02:15
      3238000 -- [-4453.658] (-4457.741) [...14 remote chains...] -- 30:02:18
      3239000 -- [-4456.472] (-4455.813) [...14 remote chains...] -- 30:02:14
      3240000 -- [-4444.537] (-4466.090) [...14 remote chains...] -- 30:02:01

      Average standard deviation of split frequencies: 0.023633

      3241000 -- [-4464.429] (-4465.348) [...14 remote chains...] -- 30:02:05
      3242000 -- [-4482.265] (-4466.885) [...14 remote chains...] -- 30:02:01
      3243000 -- (-4474.928) [-4446.468] [...14 remote chains...] -- 30:01:57
      3244000 -- [-4468.725] (-4439.391) [...14 remote chains...] -- 30:01:52
      3245000 -- (-4463.345) [-4449.975] [...14 remote chains...] -- 30:01:48

      Average standard deviation of split frequencies: 0.023562

      3246000 -- [-4468.159] (-4446.451) [...14 remote chains...] -- 30:01:43
      3247000 -- [-4455.386] (-4455.207) [...14 remote chains...] -- 30:01:39
      3248000 -- [-4456.890] (-4437.060) [...14 remote chains...] -- 30:01:35
      3249000 -- [-4462.121] (-4438.692) [...14 remote chains...] -- 30:01:30
      3250000 -- [-4471.936] (-4446.034) [...14 remote chains...] -- 30:01:34

      Average standard deviation of split frequencies: 0.023620

      3251000 -- [-4470.076] (-4449.304) [...14 remote chains...] -- 30:01:30
      3252000 -- [-4467.549] (-4448.579) [...14 remote chains...] -- 30:01:25
      3253000 -- [-4467.420] (-4450.764) [...14 remote chains...] -- 30:01:21
      3254000 -- [-4483.552] (-4441.532) [...14 remote chains...] -- 30:01:17
      3255000 -- [-4468.106] (-4446.417) [...14 remote chains...] -- 30:01:12

      Average standard deviation of split frequencies: 0.023552

      3256000 -- [-4455.481] (-4455.911) [...14 remote chains...] -- 30:01:08
      3257000 -- [-4455.644] (-4457.705) [...14 remote chains...] -- 30:01:04
      3258000 -- (-4463.014) (-4471.652) [...14 remote chains...] -- 30:00:59
      3259000 -- [-4467.764] (-4467.088) [...14 remote chains...] -- 30:00:55
      3260000 -- [-4459.816] (-4462.955) [...14 remote chains...] -- 30:00:59

      Average standard deviation of split frequencies: 0.023567

      3261000 -- [-4480.364] (-4442.775) [...14 remote chains...] -- 30:00:54
      3262000 -- (-4472.704) [-4444.842] [...14 remote chains...] -- 30:00:50
      3263000 -- (-4477.589) [-4431.638] [...14 remote chains...] -- 30:00:45
      3264000 -- (-4462.876) [-4429.452] [...14 remote chains...] -- 30:00:49
      3265000 -- [-4472.661] (-4427.649) [...14 remote chains...] -- 30:00:45

      Average standard deviation of split frequencies: 0.023404

      3266000 -- (-4469.449) [-4433.881] [...14 remote chains...] -- 30:00:41
      3267000 -- (-4466.840) [-4433.685] [...14 remote chains...] -- 30:00:36
      3268000 -- [-4465.620] (-4440.230) [...14 remote chains...] -- 30:00:32
      3269000 -- [-4471.364] (-4451.258) [...14 remote chains...] -- 30:00:27
      3270000 -- [-4452.985] (-4433.754) [...14 remote chains...] -- 30:00:31

      Average standard deviation of split frequencies: 0.023363

      3271000 -- [-4451.193] (-4454.171) [...14 remote chains...] -- 30:00:27
      3272000 -- (-4456.823) [-4450.980] [...14 remote chains...] -- 30:00:22
      3273000 -- [-4450.608] (-4448.276) [...14 remote chains...] -- 30:00:18
      3274000 -- (-4452.228) (-4457.259) [...14 remote chains...] -- 30:00:14
      3275000 -- (-4464.909) [-4452.048] [...14 remote chains...] -- 30:00:09

      Average standard deviation of split frequencies: 0.023320

      3276000 -- (-4459.023) [-4463.626] [...14 remote chains...] -- 30:00:05
      3277000 -- (-4452.493) [-4458.033] [...14 remote chains...] -- 30:00:01
      3278000 -- [-4445.450] (-4461.243) [...14 remote chains...] -- 29:59:56
      3279000 -- (-4461.448) [-4445.981] [...14 remote chains...] -- 29:59:52
      3280000 -- [-4455.577] (-4448.888) [...14 remote chains...] -- 29:59:56

      Average standard deviation of split frequencies: 0.023290

      3281000 -- [-4450.683] (-4455.641) [...14 remote chains...] -- 29:59:51
      3282000 -- (-4453.654) [-4451.119] [...14 remote chains...] -- 29:59:47
      3283000 -- (-4446.679) [-4439.900] [...14 remote chains...] -- 29:59:42
      3284000 -- (-4464.951) [-4437.894] [...14 remote chains...] -- 29:59:38
      3285000 -- [-4460.120] (-4458.499) [...14 remote chains...] -- 29:59:34

      Average standard deviation of split frequencies: 0.023210

      3286000 -- [-4451.051] (-4468.070) [...14 remote chains...] -- 29:59:29
      3287000 -- [-4469.981] (-4462.956) [...14 remote chains...] -- 29:59:25
      3288000 -- [-4474.839] (-4440.227) [...14 remote chains...] -- 29:59:21
      3289000 -- (-4464.495) [-4448.875] [...14 remote chains...] -- 29:59:16
      3290000 -- (-4460.260) [-4447.653] [...14 remote chains...] -- 29:59:12

      Average standard deviation of split frequencies: 0.023062

      3291000 -- (-4471.210) [-4435.775] [...14 remote chains...] -- 29:59:07
      3292000 -- [-4467.045] (-4433.512) [...14 remote chains...] -- 29:59:03
      3293000 -- (-4460.017) [-4440.478] [...14 remote chains...] -- 29:58:59
      3294000 -- (-4461.450) [-4439.427] [...14 remote chains...] -- 29:58:54
      3295000 -- [-4464.981] (-4442.000) [...14 remote chains...] -- 29:58:50

      Average standard deviation of split frequencies: 0.022985

      3296000 -- (-4474.730) [-4452.386] [...14 remote chains...] -- 29:58:45
      3297000 -- (-4465.698) [-4468.330] [...14 remote chains...] -- 29:58:41
      3298000 -- (-4469.008) [-4452.407] [...14 remote chains...] -- 29:58:37
      3299000 -- (-4462.488) [-4443.103] [...14 remote chains...] -- 29:58:32
      3300000 -- [-4459.271] (-4449.292) [...14 remote chains...] -- 29:58:28

      Average standard deviation of split frequencies: 0.023018

      3301000 -- (-4465.578) [-4463.104] [...14 remote chains...] -- 29:58:24
      3302000 -- [-4448.761] (-4465.522) [...14 remote chains...] -- 29:58:19
      3303000 -- [-4453.896] (-4479.258) [...14 remote chains...] -- 29:58:15
      3304000 -- [-4453.286] (-4472.283) [...14 remote chains...] -- 29:58:10
      3305000 -- [-4472.378] (-4450.779) [...14 remote chains...] -- 29:58:06

      Average standard deviation of split frequencies: 0.022975

      3306000 -- [-4459.890] (-4458.929) [...14 remote chains...] -- 29:58:02
      3307000 -- [-4464.155] (-4455.306) [...14 remote chains...] -- 29:57:57
      3308000 -- [-4460.180] (-4447.956) [...14 remote chains...] -- 29:57:53
      3309000 -- (-4459.184) [-4457.803] [...14 remote chains...] -- 29:57:49
      3310000 -- [-4458.349] (-4447.722) [...14 remote chains...] -- 29:57:44

      Average standard deviation of split frequencies: 0.023081

      3311000 -- [-4458.432] (-4442.355) [...14 remote chains...] -- 29:57:48
      3312000 -- (-4446.339) [-4442.007] [...14 remote chains...] -- 29:57:44
      3313000 -- [-4443.831] (-4446.113) [...14 remote chains...] -- 29:57:39
      3314000 -- (-4454.681) [-4437.789] [...14 remote chains...] -- 29:57:35
      3315000 -- (-4459.106) [-4442.110] [...14 remote chains...] -- 29:57:30

      Average standard deviation of split frequencies: 0.023022

      3316000 -- (-4454.911) [-4443.362] [...14 remote chains...] -- 29:57:26
      3317000 -- [-4437.987] (-4456.677) [...14 remote chains...] -- 29:57:22
      3318000 -- [-4428.907] (-4461.237) [...14 remote chains...] -- 29:57:17
      3319000 -- [-4439.056] (-4450.567) [...14 remote chains...] -- 29:57:13
      3320000 -- (-4441.975) (-4439.533) [...14 remote chains...] -- 29:57:08

      Average standard deviation of split frequencies: 0.023165

      3321000 -- [-4429.490] (-4434.407) [...14 remote chains...] -- 29:57:04
      3322000 -- [-4434.979] (-4452.630) [...14 remote chains...] -- 29:57:00
      3323000 -- [-4449.234] (-4459.278) [...14 remote chains...] -- 29:56:55
      3324000 -- [-4460.477] (-4455.039) [...14 remote chains...] -- 29:56:51
      3325000 -- (-4476.028) (-4463.551) [...14 remote chains...] -- 29:56:47

      Average standard deviation of split frequencies: 0.023274

      3326000 -- [-4478.043] (-4456.283) [...14 remote chains...] -- 29:56:42
      3327000 -- (-4482.986) (-4464.416) [...14 remote chains...] -- 29:56:46
      3328000 -- [-4472.004] (-4463.543) [...14 remote chains...] -- 29:56:42
      3329000 -- (-4470.596) (-4473.626) [...14 remote chains...] -- 29:56:37
      3330000 -- (-4463.504) [-4449.224] [...14 remote chains...] -- 29:56:33

      Average standard deviation of split frequencies: 0.023340

      3331000 -- (-4446.529) (-4440.829) [...14 remote chains...] -- 29:56:28
      3332000 -- (-4453.791) (-4439.146) [...14 remote chains...] -- 29:56:24
      3333000 -- [-4457.739] (-4438.408) [...14 remote chains...] -- 29:56:20
      3334000 -- [-4457.361] (-4440.938) [...14 remote chains...] -- 29:56:15
      3335000 -- [-4472.280] (-4439.990) [...14 remote chains...] -- 29:56:11

      Average standard deviation of split frequencies: 0.023476

      3336000 -- (-4456.071) (-4434.035) [...14 remote chains...] -- 29:56:07
      3337000 -- (-4451.039) (-4431.401) [...14 remote chains...] -- 29:56:10
      3338000 -- (-4446.465) (-4449.159) [...14 remote chains...] -- 29:56:06
      3339000 -- (-4436.770) (-4436.481) [...14 remote chains...] -- 29:56:01
      3340000 -- (-4439.049) (-4441.287) [...14 remote chains...] -- 29:55:57

      Average standard deviation of split frequencies: 0.023502

      3341000 -- (-4436.964) (-4443.315) [...14 remote chains...] -- 29:56:01
      3342000 -- (-4445.164) (-4453.524) [...14 remote chains...] -- 29:55:56
      3343000 -- (-4447.842) (-4461.848) [...14 remote chains...] -- 29:55:52
      3344000 -- (-4450.854) (-4464.594) [...14 remote chains...] -- 29:55:47
      3345000 -- (-4444.305) (-4477.819) [...14 remote chains...] -- 29:55:43

      Average standard deviation of split frequencies: 0.023461

      3346000 -- (-4455.212) (-4483.193) [...14 remote chains...] -- 29:55:47
      3347000 -- (-4439.283) (-4475.734) [...14 remote chains...] -- 29:55:42
      3348000 -- (-4455.616) (-4467.012) [...14 remote chains...] -- 29:55:38
      3349000 -- [-4452.041] (-4451.003) [...14 remote chains...] -- 29:55:34
      3350000 -- (-4471.845) (-4471.464) [...14 remote chains...] -- 29:55:29

      Average standard deviation of split frequencies: 0.023395

      3351000 -- (-4455.224) (-4460.576) [...14 remote chains...] -- 29:55:25
      3352000 -- (-4465.751) (-4462.165) [...14 remote chains...] -- 29:55:20
      3353000 -- (-4450.802) (-4450.589) [...14 remote chains...] -- 29:55:16
      3354000 -- (-4459.141) (-4448.280) [...14 remote chains...] -- 29:55:20
      3355000 -- (-4459.351) (-4432.773) [...14 remote chains...] -- 29:55:15

      Average standard deviation of split frequencies: 0.023460

      3356000 -- (-4455.701) (-4423.218) [...14 remote chains...] -- 29:55:11
      3357000 -- (-4461.072) (-4429.424) [...14 remote chains...] -- 29:55:06
      3358000 -- (-4448.040) (-4439.291) [...14 remote chains...] -- 29:55:02
      3359000 -- (-4454.096) (-4435.843) [...14 remote chains...] -- 29:54:58
      3360000 -- (-4435.991) (-4448.870) [...14 remote chains...] -- 29:54:53

      Average standard deviation of split frequencies: 0.023504

      3361000 -- (-4445.397) (-4453.464) [...14 remote chains...] -- 29:54:49
      3362000 -- (-4455.490) (-4446.455) [...14 remote chains...] -- 29:54:45
      3363000 -- (-4462.165) (-4449.486) [...14 remote chains...] -- 29:54:48
      3364000 -- (-4446.750) (-4448.004) [...14 remote chains...] -- 29:54:44
      3365000 -- (-4456.872) (-4444.073) [...14 remote chains...] -- 29:54:39

      Average standard deviation of split frequencies: 0.023434

      3366000 -- (-4453.654) (-4462.493) [...14 remote chains...] -- 29:54:35
      3367000 -- (-4451.334) (-4469.102) [...14 remote chains...] -- 29:54:31
      3368000 -- (-4452.862) (-4457.122) [...14 remote chains...] -- 29:54:26
      3369000 -- (-4448.423) (-4447.579) [...14 remote chains...] -- 29:54:30
      3370000 -- (-4452.225) [-4451.569] [...14 remote chains...] -- 29:54:25

      Average standard deviation of split frequencies: 0.023301

      3371000 -- (-4440.517) (-4453.063) [...14 remote chains...] -- 29:54:21
      3372000 -- (-4443.240) (-4444.550) [...14 remote chains...] -- 29:54:17
      3373000 -- (-4446.124) (-4455.582) [...14 remote chains...] -- 29:54:12
      3374000 -- (-4453.517) (-4451.036) [...14 remote chains...] -- 29:54:08
      3375000 -- (-4438.781) (-4457.282) [...14 remote chains...] -- 29:54:03

      Average standard deviation of split frequencies: 0.023077

      3376000 -- (-4443.318) (-4463.001) [...14 remote chains...] -- 29:53:59
      3377000 -- (-4437.711) (-4473.140) [...14 remote chains...] -- 29:53:55
      3378000 -- (-4437.501) (-4462.977) [...14 remote chains...] -- 29:53:50
      3379000 -- (-4460.043) (-4470.160) [...14 remote chains...] -- 29:53:46
      3380000 -- (-4454.851) (-4452.409) [...14 remote chains...] -- 29:53:41

      Average standard deviation of split frequencies: 0.023046

      3381000 -- (-4444.219) (-4455.022) [...14 remote chains...] -- 29:53:37
      3382000 -- (-4449.440) (-4467.970) [...14 remote chains...] -- 29:53:33
      3383000 -- (-4446.264) (-4477.335) [...14 remote chains...] -- 29:53:28
      3384000 -- (-4460.547) (-4443.383) [...14 remote chains...] -- 29:53:32
      3385000 -- (-4468.695) (-4438.084) [...14 remote chains...] -- 29:53:27

      Average standard deviation of split frequencies: 0.023024

      3386000 -- (-4447.090) (-4462.485) [...14 remote chains...] -- 29:53:23
      3387000 -- (-4452.581) (-4446.035) [...14 remote chains...] -- 29:53:19
      3388000 -- (-4438.808) (-4438.063) [...14 remote chains...] -- 29:53:14
      3389000 -- (-4453.351) (-4464.486) [...14 remote chains...] -- 29:53:10
      3390000 -- (-4457.676) (-4463.705) [...14 remote chains...] -- 29:53:06

      Average standard deviation of split frequencies: 0.022900

      3391000 -- (-4466.374) (-4449.661) [...14 remote chains...] -- 29:53:01
      3392000 -- (-4461.310) (-4450.290) [...14 remote chains...] -- 29:52:57
      3393000 -- (-4468.603) [-4447.587] [...14 remote chains...] -- 29:52:52
      3394000 -- (-4476.615) (-4444.573) [...14 remote chains...] -- 29:52:56
      3395000 -- (-4469.284) (-4441.006) [...14 remote chains...] -- 29:52:51

      Average standard deviation of split frequencies: 0.022921

      3396000 -- (-4448.763) (-4460.395) [...14 remote chains...] -- 29:52:47
      3397000 -- (-4465.210) (-4449.067) [...14 remote chains...] -- 29:52:43
      3398000 -- (-4463.360) (-4440.216) [...14 remote chains...] -- 29:52:38
      3399000 -- (-4479.829) (-4442.316) [...14 remote chains...] -- 29:52:34
      3400000 -- (-4451.546) (-4440.805) [...14 remote chains...] -- 29:52:30

      Average standard deviation of split frequencies: 0.022972

      3401000 -- (-4462.109) (-4443.604) [...14 remote chains...] -- 29:52:25
      3402000 -- (-4451.545) (-4433.920) [...14 remote chains...] -- 29:52:21
      3403000 -- (-4448.132) (-4431.861) [...14 remote chains...] -- 29:52:24
      3404000 -- (-4455.655) (-4447.898) [...14 remote chains...] -- 29:52:20
      3405000 -- (-4467.466) (-4441.412) [...14 remote chains...] -- 29:52:15

      Average standard deviation of split frequencies: 0.022823

      3406000 -- (-4451.581) (-4438.714) [...14 remote chains...] -- 29:52:11
      3407000 -- (-4468.055) (-4447.220) [...14 remote chains...] -- 29:52:07
      3408000 -- (-4461.201) (-4447.204) [...14 remote chains...] -- 29:52:02
      3409000 -- (-4447.012) (-4463.293) [...14 remote chains...] -- 29:51:58
      3410000 -- (-4439.223) (-4456.609) [...14 remote chains...] -- 29:51:54

      Average standard deviation of split frequencies: 0.022880

      3411000 -- (-4453.626) (-4457.348) [...14 remote chains...] -- 29:51:49
      3412000 -- (-4478.674) (-4464.314) [...14 remote chains...] -- 29:51:45
      3413000 -- (-4455.641) (-4473.591) [...14 remote chains...] -- 29:51:48
      3414000 -- (-4452.647) (-4481.774) [...14 remote chains...] -- 29:51:44
      3415000 -- (-4475.931) (-4482.622) [...14 remote chains...] -- 29:51:39

      Average standard deviation of split frequencies: 0.022755

      3416000 -- (-4477.265) (-4481.397) [...14 remote chains...] -- 29:51:35
      3417000 -- (-4474.845) (-4467.113) [...14 remote chains...] -- 29:51:31
      3418000 -- (-4462.982) (-4481.760) [...14 remote chains...] -- 29:51:26
      3419000 -- (-4463.810) (-4486.594) [...14 remote chains...] -- 29:51:22
      3420000 -- (-4469.686) (-4470.067) [...14 remote chains...] -- 29:51:18

      Average standard deviation of split frequencies: 0.022727

      3421000 -- (-4460.030) (-4485.586) [...14 remote chains...] -- 29:51:21
      3422000 -- (-4461.676) (-4483.687) [...14 remote chains...] -- 29:51:17
      3423000 -- (-4460.245) (-4498.620) [...14 remote chains...] -- 29:51:12
      3424000 -- (-4472.030) (-4474.320) [...14 remote chains...] -- 29:51:08
      3425000 -- (-4470.310) (-4477.575) [...14 remote chains...] -- 29:51:03

      Average standard deviation of split frequencies: 0.022582

      3426000 -- (-4482.610) (-4469.739) [...14 remote chains...] -- 29:50:59
      3427000 -- (-4476.103) (-4484.828) [...14 remote chains...] -- 29:50:55
      3428000 -- (-4468.001) (-4468.729) [...14 remote chains...] -- 29:50:50
      3429000 -- (-4468.291) (-4464.670) [...14 remote chains...] -- 29:50:46
      3430000 -- (-4462.987) (-4478.972) [...14 remote chains...] -- 29:50:41

      Average standard deviation of split frequencies: 0.022626

      3431000 -- (-4460.514) (-4475.337) [...14 remote chains...] -- 29:50:37
      3432000 -- (-4459.139) (-4479.446) [...14 remote chains...] -- 29:50:33
      3433000 -- (-4452.301) [-4470.026] [...14 remote chains...] -- 29:50:28
      3434000 -- (-4451.225) (-4483.258) [...14 remote chains...] -- 29:50:24
      3435000 -- (-4465.624) (-4476.131) [...14 remote chains...] -- 29:50:20

      Average standard deviation of split frequencies: 0.022607

      3436000 -- (-4472.530) (-4474.254) [...14 remote chains...] -- 29:50:15
      3437000 -- (-4471.351) (-4468.955) [...14 remote chains...] -- 29:50:11
      3438000 -- (-4470.193) (-4477.733) [...14 remote chains...] -- 29:50:06
      3439000 -- (-4466.566) (-4486.293) [...14 remote chains...] -- 29:50:02
      3440000 -- (-4459.878) (-4479.381) [...14 remote chains...] -- 29:49:58

      Average standard deviation of split frequencies: 0.022501

      3441000 -- (-4454.373) (-4494.341) [...14 remote chains...] -- 29:49:53
      3442000 -- (-4461.694) (-4479.615) [...14 remote chains...] -- 29:49:49
      3443000 -- (-4468.739) (-4464.643) [...14 remote chains...] -- 29:49:44
      3444000 -- (-4464.842) (-4470.521) [...14 remote chains...] -- 29:49:40
      3445000 -- (-4460.226) (-4457.419) [...14 remote chains...] -- 29:49:36

      Average standard deviation of split frequencies: 0.022392

      3446000 -- (-4442.762) (-4456.916) [...14 remote chains...] -- 29:49:31
      3447000 -- (-4454.647) (-4439.562) [...14 remote chains...] -- 29:49:27
      3448000 -- (-4451.551) (-4446.465) [...14 remote chains...] -- 29:49:23
      3449000 -- (-4445.915) (-4454.792) [...14 remote chains...] -- 29:49:18
      3450000 -- (-4446.746) (-4463.546) [...14 remote chains...] -- 29:49:22

      Average standard deviation of split frequencies: 0.022401

      3451000 -- (-4442.890) (-4454.431) [...14 remote chains...] -- 29:49:17
      3452000 -- [-4445.033] (-4450.468) [...14 remote chains...] -- 29:49:13
      3453000 -- (-4450.708) (-4440.025) [...14 remote chains...] -- 29:49:08
      3454000 -- (-4455.182) (-4444.045) [...14 remote chains...] -- 29:49:04
      3455000 -- (-4451.182) (-4448.822) [...14 remote chains...] -- 29:49:00

      Average standard deviation of split frequencies: 0.022330

      3456000 -- (-4449.767) (-4462.491) [...14 remote chains...] -- 29:48:55
      3457000 -- (-4438.670) (-4471.954) [...14 remote chains...] -- 29:48:51
      3458000 -- (-4446.421) (-4463.017) [...14 remote chains...] -- 29:48:47
      3459000 -- [-4459.269] (-4464.054) [...14 remote chains...] -- 29:48:42
      3460000 -- (-4465.414) (-4452.051) [...14 remote chains...] -- 29:48:38

      Average standard deviation of split frequencies: 0.022275

      3461000 -- (-4464.454) (-4453.421) [...14 remote chains...] -- 29:48:33
      3462000 -- (-4468.710) (-4458.516) [...14 remote chains...] -- 29:48:29
      3463000 -- (-4480.972) (-4449.645) [...14 remote chains...] -- 29:48:25
      3464000 -- (-4474.265) (-4461.038) [...14 remote chains...] -- 29:48:20
      3465000 -- (-4471.722) (-4466.149) [...14 remote chains...] -- 29:48:16

      Average standard deviation of split frequencies: 0.022205

      3466000 -- (-4446.085) (-4456.752) [...14 remote chains...] -- 29:48:11
      3467000 -- (-4452.028) (-4464.176) [...14 remote chains...] -- 29:48:15
      3468000 -- (-4458.108) (-4471.540) [...14 remote chains...] -- 29:48:10
      3469000 -- (-4452.087) (-4472.188) [...14 remote chains...] -- 29:48:06
      3470000 -- (-4459.730) (-4475.601) [...14 remote chains...] -- 29:48:02

      Average standard deviation of split frequencies: 0.022143

      3471000 -- [-4460.999] (-4473.520) [...14 remote chains...] -- 29:47:57
      3472000 -- (-4460.337) (-4459.195) [...14 remote chains...] -- 29:47:53
      3473000 -- (-4469.758) (-4461.582) [...14 remote chains...] -- 29:47:48
      3474000 -- (-4468.453) (-4452.829) [...14 remote chains...] -- 29:47:44
      3475000 -- (-4459.199) (-4442.223) [...14 remote chains...] -- 29:47:40

      Average standard deviation of split frequencies: 0.022074

      3476000 -- [-4464.238] (-4445.789) [...14 remote chains...] -- 29:47:35
      3477000 -- [-4441.945] (-4452.545) [...14 remote chains...] -- 29:47:31
      3478000 -- [-4449.264] (-4446.326) [...14 remote chains...] -- 29:47:34
      3479000 -- (-4445.515) (-4455.605) [...14 remote chains...] -- 29:47:30
      3480000 -- (-4446.296) (-4452.721) [...14 remote chains...] -- 29:47:25

      Average standard deviation of split frequencies: 0.021936

      3481000 -- (-4437.393) (-4439.460) [...14 remote chains...] -- 29:47:21
      3482000 -- [-4447.850] (-4457.845) [...14 remote chains...] -- 29:47:17
      3483000 -- (-4455.915) (-4462.317) [...14 remote chains...] -- 29:47:12
      3484000 -- [-4466.275] (-4489.035) [...14 remote chains...] -- 29:47:08
      3485000 -- (-4474.127) (-4469.967) [...14 remote chains...] -- 29:47:04

      Average standard deviation of split frequencies: 0.021944

      3486000 -- (-4478.819) (-4470.216) [...14 remote chains...] -- 29:47:07
      3487000 -- (-4457.682) (-4459.294) [...14 remote chains...] -- 29:47:02
      3488000 -- (-4454.072) (-4456.823) [...14 remote chains...] -- 29:46:58
      3489000 -- (-4468.460) (-4463.726) [...14 remote chains...] -- 29:46:54
      3490000 -- (-4488.099) (-4465.866) [...14 remote chains...] -- 29:46:49

      Average standard deviation of split frequencies: 0.021888

      3491000 -- (-4472.038) (-4462.268) [...14 remote chains...] -- 29:46:45
      3492000 -- (-4468.292) (-4471.082) [...14 remote chains...] -- 29:46:41
      3493000 -- (-4462.897) (-4480.764) [...14 remote chains...] -- 29:46:36
      3494000 -- (-4457.773) (-4472.772) [...14 remote chains...] -- 29:46:32
      3495000 -- (-4461.560) (-4458.307) [...14 remote chains...] -- 29:46:27

      Average standard deviation of split frequencies: 0.021976

      3496000 -- (-4472.839) (-4465.307) [...14 remote chains...] -- 29:46:23
      3497000 -- (-4473.762) (-4461.639) [...14 remote chains...] -- 29:46:19
      3498000 -- (-4473.833) (-4460.830) [...14 remote chains...] -- 29:46:14
      3499000 -- (-4460.083) (-4470.024) [...14 remote chains...] -- 29:46:17
      3500000 -- (-4450.938) (-4456.866) [...14 remote chains...] -- 29:46:13

      Average standard deviation of split frequencies: 0.021981

      3501000 -- (-4441.174) (-4459.009) [...14 remote chains...] -- 29:46:09
      3502000 -- (-4444.967) (-4461.233) [...14 remote chains...] -- 29:46:04
      3503000 -- (-4454.107) (-4459.985) [...14 remote chains...] -- 29:46:00
      3504000 -- (-4451.187) (-4461.371) [...14 remote chains...] -- 29:45:56
      3505000 -- (-4463.815) (-4475.987) [...14 remote chains...] -- 29:45:51

      Average standard deviation of split frequencies: 0.022002

      3506000 -- (-4451.693) (-4463.941) [...14 remote chains...] -- 29:45:47
      3507000 -- (-4459.872) (-4465.547) [...14 remote chains...] -- 29:45:42
      3508000 -- (-4457.337) (-4466.112) [...14 remote chains...] -- 29:45:38
      3509000 -- (-4477.911) (-4460.380) [...14 remote chains...] -- 29:45:34
      3510000 -- (-4453.122) (-4475.143) [...14 remote chains...] -- 29:45:29

      Average standard deviation of split frequencies: 0.021980

      3511000 -- (-4452.697) (-4470.727) [...14 remote chains...] -- 29:45:25
      3512000 -- (-4467.570) (-4487.743) [...14 remote chains...] -- 29:45:21
      3513000 -- (-4459.479) (-4480.599) [...14 remote chains...] -- 29:45:16
      3514000 -- (-4445.805) (-4459.387) [...14 remote chains...] -- 29:45:12
      3515000 -- (-4449.534) (-4477.571) [...14 remote chains...] -- 29:45:07

      Average standard deviation of split frequencies: 0.021862

      3516000 -- (-4439.957) (-4461.135) [...14 remote chains...] -- 29:45:03
      3517000 -- (-4460.882) (-4470.693) [...14 remote chains...] -- 29:44:59
      3518000 -- (-4447.591) (-4477.180) [...14 remote chains...] -- 29:44:54
      3519000 -- (-4463.517) (-4460.216) [...14 remote chains...] -- 29:44:50
      3520000 -- (-4453.729) (-4474.582) [...14 remote chains...] -- 29:44:46

      Average standard deviation of split frequencies: 0.021860

      3521000 -- (-4446.929) (-4481.078) [...14 remote chains...] -- 29:44:41
      3522000 -- (-4464.464) (-4468.953) [...14 remote chains...] -- 29:44:37
      3523000 -- [-4450.843] (-4464.599) [...14 remote chains...] -- 29:44:32
      3524000 -- (-4452.340) (-4465.110) [...14 remote chains...] -- 29:44:28
      3525000 -- (-4451.490) (-4458.432) [...14 remote chains...] -- 29:44:24

      Average standard deviation of split frequencies: 0.021762

      3526000 -- (-4446.200) (-4466.983) [...14 remote chains...] -- 29:44:19
      3527000 -- (-4442.415) (-4446.684) [...14 remote chains...] -- 29:44:15
      3528000 -- [-4439.899] (-4459.075) [...14 remote chains...] -- 29:44:11
      3529000 -- (-4440.365) (-4467.229) [...14 remote chains...] -- 29:44:06
      3530000 -- (-4435.908) (-4475.965) [...14 remote chains...] -- 29:44:02

      Average standard deviation of split frequencies: 0.021805

      3531000 -- (-4445.728) (-4497.144) [...14 remote chains...] -- 29:43:57
      3532000 -- (-4441.776) (-4462.083) [...14 remote chains...] -- 29:43:53
      3533000 -- (-4435.785) (-4481.944) [...14 remote chains...] -- 29:43:49
      3534000 -- (-4423.703) (-4497.402) [...14 remote chains...] -- 29:43:44
      3535000 -- (-4437.524) (-4493.166) [...14 remote chains...] -- 29:43:40

      Average standard deviation of split frequencies: 0.021637

      3536000 -- (-4445.609) (-4466.207) [...14 remote chains...] -- 29:43:36
      3537000 -- (-4450.025) (-4470.979) [...14 remote chains...] -- 29:43:31
      3538000 -- (-4447.264) (-4469.631) [...14 remote chains...] -- 29:43:27
      3539000 -- (-4451.536) (-4482.285) [...14 remote chains...] -- 29:43:22
      3540000 -- (-4453.537) (-4463.694) [...14 remote chains...] -- 29:43:18

      Average standard deviation of split frequencies: 0.021679

      3541000 -- (-4452.852) (-4464.579) [...14 remote chains...] -- 29:43:14
      3542000 -- (-4455.880) (-4462.898) [...14 remote chains...] -- 29:43:09
      3543000 -- (-4457.621) (-4459.927) [...14 remote chains...] -- 29:43:12
      3544000 -- (-4460.754) (-4474.110) [...14 remote chains...] -- 29:43:08
      3545000 -- (-4456.217) (-4463.154) [...14 remote chains...] -- 29:43:04

      Average standard deviation of split frequencies: 0.021665

      3546000 -- (-4461.030) (-4461.597) [...14 remote chains...] -- 29:42:59
      3547000 -- (-4466.773) (-4450.579) [...14 remote chains...] -- 29:42:55
      3548000 -- (-4460.464) (-4452.148) [...14 remote chains...] -- 29:42:51
      3549000 -- (-4458.470) (-4448.750) [...14 remote chains...] -- 29:42:46
      3550000 -- (-4446.510) (-4458.957) [...14 remote chains...] -- 29:42:42

      Average standard deviation of split frequencies: 0.021726

      3551000 -- (-4455.354) (-4447.186) [...14 remote chains...] -- 29:42:37
      3552000 -- (-4442.151) (-4445.698) [...14 remote chains...] -- 29:42:33
      3553000 -- (-4433.918) [-4452.572] [...14 remote chains...] -- 29:42:29
      3554000 -- (-4433.990) [-4446.433] [...14 remote chains...] -- 29:42:24
      3555000 -- (-4429.994) (-4456.106) [...14 remote chains...] -- 29:42:20

      Average standard deviation of split frequencies: 0.021625

      3556000 -- (-4456.559) [-4441.206] [...14 remote chains...] -- 29:42:16
      3557000 -- (-4438.393) (-4440.666) [...14 remote chains...] -- 29:42:11
      3558000 -- (-4450.451) [-4452.177] [...14 remote chains...] -- 29:42:07
      3559000 -- (-4448.854) (-4476.672) [...14 remote chains...] -- 29:42:02
      3560000 -- (-4442.687) [-4476.678] [...14 remote chains...] -- 29:41:58

      Average standard deviation of split frequencies: 0.021625

      3561000 -- (-4437.762) (-4464.025) [...14 remote chains...] -- 29:41:54
      3562000 -- (-4446.938) [-4468.206] [...14 remote chains...] -- 29:41:49
      3563000 -- (-4448.571) (-4453.447) [...14 remote chains...] -- 29:41:45
      3564000 -- (-4455.526) (-4452.845) [...14 remote chains...] -- 29:41:41
      3565000 -- (-4437.938) (-4462.446) [...14 remote chains...] -- 29:41:44

      Average standard deviation of split frequencies: 0.021569

      3566000 -- (-4449.462) (-4458.205) [...14 remote chains...] -- 29:41:39
      3567000 -- (-4444.314) (-4459.192) [...14 remote chains...] -- 29:41:35
      3568000 -- (-4460.670) (-4458.367) [...14 remote chains...] -- 29:41:31
      3569000 -- (-4449.218) (-4462.595) [...14 remote chains...] -- 29:41:26
      3570000 -- (-4474.511) (-4452.542) [...14 remote chains...] -- 29:41:22

      Average standard deviation of split frequencies: 0.021418

      3571000 -- (-4456.897) (-4442.558) [...14 remote chains...] -- 29:41:17
      3572000 -- (-4463.335) (-4460.389) [...14 remote chains...] -- 29:41:13
      3573000 -- (-4474.734) (-4446.877) [...14 remote chains...] -- 29:41:09
      3574000 -- (-4463.370) (-4466.608) [...14 remote chains...] -- 29:41:04
      3575000 -- (-4472.446) (-4462.372) [...14 remote chains...] -- 29:41:00

      Average standard deviation of split frequencies: 0.021411

      3576000 -- (-4468.313) (-4455.797) [...14 remote chains...] -- 29:40:56
      3577000 -- (-4477.260) (-4475.358) [...14 remote chains...] -- 29:40:51
      3578000 -- (-4454.921) (-4470.851) [...14 remote chains...] -- 29:40:47
      3579000 -- (-4453.144) [-4469.123] [...14 remote chains...] -- 29:40:43
      3580000 -- (-4443.245) (-4462.305) [...14 remote chains...] -- 29:40:38

      Average standard deviation of split frequencies: 0.021449

      3581000 -- (-4448.496) (-4459.285) [...14 remote chains...] -- 29:40:34
      3582000 -- (-4435.935) (-4454.367) [...14 remote chains...] -- 29:40:29
      3583000 -- (-4451.291) (-4466.757) [...14 remote chains...] -- 29:40:25
      3584000 -- (-4450.667) (-4465.987) [...14 remote chains...] -- 29:40:21
      3585000 -- (-4460.087) (-4473.595) [...14 remote chains...] -- 29:40:16

      Average standard deviation of split frequencies: 0.021363

      3586000 -- (-4451.200) (-4472.594) [...14 remote chains...] -- 29:40:12
      3587000 -- (-4439.737) (-4473.532) [...14 remote chains...] -- 29:40:08
      3588000 -- (-4454.841) (-4462.749) [...14 remote chains...] -- 29:40:11
      3589000 -- (-4449.170) (-4461.618) [...14 remote chains...] -- 29:39:59
      3590000 -- (-4450.815) (-4463.248) [...14 remote chains...] -- 29:40:02

      Average standard deviation of split frequencies: 0.021492

      3591000 -- (-4447.826) (-4468.901) [...14 remote chains...] -- 29:39:57
      3592000 -- (-4456.912) (-4478.461) [...14 remote chains...] -- 29:39:53
      3593000 -- (-4464.195) (-4466.498) [...14 remote chains...] -- 29:39:49
      3594000 -- (-4459.722) (-4463.422) [...14 remote chains...] -- 29:39:44
      3595000 -- (-4467.623) (-4489.647) [...14 remote chains...] -- 29:39:40

      Average standard deviation of split frequencies: 0.021559

      3596000 -- (-4461.539) (-4473.975) [...14 remote chains...] -- 29:39:36
      3597000 -- (-4464.111) (-4488.338) [...14 remote chains...] -- 29:39:31
      3598000 -- (-4458.721) (-4473.596) [...14 remote chains...] -- 29:39:27
      3599000 -- (-4475.261) (-4474.728) [...14 remote chains...] -- 29:39:23
      3600000 -- (-4470.513) (-4458.548) [...14 remote chains...] -- 29:39:18

      Average standard deviation of split frequencies: 0.021546

      3601000 -- (-4460.334) (-4465.711) [...14 remote chains...] -- 29:39:14
      3602000 -- (-4451.812) (-4469.928) [...14 remote chains...] -- 29:39:09
      3603000 -- (-4450.675) (-4452.951) [...14 remote chains...] -- 29:39:05
      3604000 -- (-4449.894) (-4463.664) [...14 remote chains...] -- 29:39:01
      3605000 -- (-4450.308) (-4480.346) [...14 remote chains...] -- 29:38:56

      Average standard deviation of split frequencies: 0.021554

      3606000 -- (-4459.621) (-4460.879) [...14 remote chains...] -- 29:38:52
      3607000 -- (-4457.459) (-4458.828) [...14 remote chains...] -- 29:38:48
      3608000 -- (-4441.529) (-4457.945) [...14 remote chains...] -- 29:38:43
      3609000 -- [-4459.636] (-4453.793) [...14 remote chains...] -- 29:38:39
      3610000 -- (-4445.726) (-4450.186) [...14 remote chains...] -- 29:38:35

      Average standard deviation of split frequencies: 0.021595

      3611000 -- (-4435.075) (-4445.805) [...14 remote chains...] -- 29:38:30
      3612000 -- (-4435.332) (-4459.095) [...14 remote chains...] -- 29:38:26
      3613000 -- (-4429.204) (-4465.812) [...14 remote chains...] -- 29:38:21
      3614000 -- (-4447.645) (-4459.846) [...14 remote chains...] -- 29:38:17
      3615000 -- (-4448.583) (-4452.704) [...14 remote chains...] -- 29:38:13

      Average standard deviation of split frequencies: 0.021682

      3616000 -- (-4462.022) (-4454.887) [...14 remote chains...] -- 29:38:08
      3617000 -- (-4467.496) (-4459.467) [...14 remote chains...] -- 29:37:57
      3618000 -- (-4460.563) (-4448.691) [...14 remote chains...] -- 29:38:00
      3619000 -- (-4452.930) (-4443.020) [...14 remote chains...] -- 29:37:55
      3620000 -- (-4458.063) (-4457.963) [...14 remote chains...] -- 29:37:51

      Average standard deviation of split frequencies: 0.021590

      3621000 -- (-4440.449) (-4454.430) [...14 remote chains...] -- 29:37:47
      3622000 -- [-4432.933] (-4467.750) [...14 remote chains...] -- 29:37:42
      3623000 -- (-4457.201) (-4460.988) [...14 remote chains...] -- 29:37:38
      3624000 -- [-4444.590] (-4449.144) [...14 remote chains...] -- 29:37:33
      3625000 -- [-4446.000] (-4453.411) [...14 remote chains...] -- 29:37:29

      Average standard deviation of split frequencies: 0.021565

      3626000 -- [-4449.380] (-4461.306) [...14 remote chains...] -- 29:37:25
      3627000 -- [-4445.414] (-4452.622) [...14 remote chains...] -- 29:37:20
      3628000 -- [-4458.689] (-4464.715) [...14 remote chains...] -- 29:37:16
      3629000 -- [-4475.316] (-4457.477) [...14 remote chains...] -- 29:37:12
      3630000 -- (-4467.983) (-4469.106) [...14 remote chains...] -- 29:37:07

      Average standard deviation of split frequencies: 0.021564

      3631000 -- (-4445.464) (-4481.107) [...14 remote chains...] -- 29:37:03
      3632000 -- (-4451.609) (-4478.595) [...14 remote chains...] -- 29:36:59
      3633000 -- (-4452.234) (-4448.490) [...14 remote chains...] -- 29:36:54
      3634000 -- (-4469.381) (-4455.711) [...14 remote chains...] -- 29:36:50
      3635000 -- (-4452.862) (-4458.383) [...14 remote chains...] -- 29:36:45

      Average standard deviation of split frequencies: 0.021498

      3636000 -- (-4459.821) (-4458.213) [...14 remote chains...] -- 29:36:41
      3637000 -- (-4454.584) (-4447.834) [...14 remote chains...] -- 29:36:37
      3638000 -- (-4463.632) (-4446.836) [...14 remote chains...] -- 29:36:32
      3639000 -- (-4452.509) (-4447.331) [...14 remote chains...] -- 29:36:28
      3640000 -- (-4446.160) (-4456.236) [...14 remote chains...] -- 29:36:24

      Average standard deviation of split frequencies: 0.021458

      3641000 -- (-4447.255) (-4441.292) [...14 remote chains...] -- 29:36:19
      3642000 -- (-4457.725) (-4455.992) [...14 remote chains...] -- 29:36:15
      3643000 -- (-4453.970) (-4444.860) [...14 remote chains...] -- 29:36:11
      3644000 -- (-4466.791) (-4438.535) [...14 remote chains...] -- 29:36:06
      3645000 -- (-4481.725) (-4440.574) [...14 remote chains...] -- 29:36:09

      Average standard deviation of split frequencies: 0.021461

      3646000 -- (-4458.368) (-4458.860) [...14 remote chains...] -- 29:36:05
      3647000 -- (-4448.830) (-4439.713) [...14 remote chains...] -- 29:36:00
      3648000 -- (-4457.618) (-4442.521) [...14 remote chains...] -- 29:35:56
      3649000 -- (-4456.896) (-4457.027) [...14 remote chains...] -- 29:35:52
      3650000 -- (-4455.272) (-4430.912) [...14 remote chains...] -- 29:35:47

      Average standard deviation of split frequencies: 0.021559

      3651000 -- (-4454.215) (-4439.388) [...14 remote chains...] -- 29:35:43
      3652000 -- (-4428.451) (-4436.274) [...14 remote chains...] -- 29:35:39
      3653000 -- (-4442.074) (-4434.725) [...14 remote chains...] -- 29:35:34
      3654000 -- (-4447.203) (-4425.063) [...14 remote chains...] -- 29:35:30
      3655000 -- (-4475.909) (-4442.853) [...14 remote chains...] -- 29:35:26

      Average standard deviation of split frequencies: 0.021606

      3656000 -- (-4487.967) (-4446.200) [...14 remote chains...] -- 29:35:21
      3657000 -- (-4478.773) (-4454.623) [...14 remote chains...] -- 29:35:17
      3658000 -- (-4456.279) (-4439.246) [...14 remote chains...] -- 29:35:12
      3659000 -- (-4440.007) (-4430.774) [...14 remote chains...] -- 29:35:08
      3660000 -- (-4447.586) (-4439.468) [...14 remote chains...] -- 29:35:04

      Average standard deviation of split frequencies: 0.021633

      3661000 -- (-4446.442) (-4445.164) [...14 remote chains...] -- 29:34:59
      3662000 -- (-4459.410) (-4458.975) [...14 remote chains...] -- 29:34:55
      3663000 -- (-4447.358) (-4448.181) [...14 remote chains...] -- 29:34:58
      3664000 -- (-4449.855) (-4460.205) [...14 remote chains...] -- 29:34:54
      3665000 -- (-4465.308) (-4462.098) [...14 remote chains...] -- 29:34:49

      Average standard deviation of split frequencies: 0.021688

      3666000 -- (-4450.149) (-4467.710) [...14 remote chains...] -- 29:34:45
      3667000 -- (-4440.954) (-4466.489) [...14 remote chains...] -- 29:34:40
      3668000 -- (-4434.746) (-4453.327) [...14 remote chains...] -- 29:34:36
      3669000 -- (-4453.509) (-4448.000) [...14 remote chains...] -- 29:34:32
      3670000 -- (-4453.341) (-4443.962) [...14 remote chains...] -- 29:34:27

      Average standard deviation of split frequencies: 0.021683

      3671000 -- (-4449.677) (-4461.167) [...14 remote chains...] -- 29:34:23
      3672000 -- (-4451.200) (-4455.699) [...14 remote chains...] -- 29:34:19
      3673000 -- (-4452.147) (-4450.456) [...14 remote chains...] -- 29:34:14
      3674000 -- (-4454.883) (-4452.309) [...14 remote chains...] -- 29:34:10
      3675000 -- (-4454.216) (-4448.283) [...14 remote chains...] -- 29:34:13

      Average standard deviation of split frequencies: 0.021689

      3676000 -- (-4461.438) (-4446.175) [...14 remote chains...] -- 29:34:08
      3677000 -- (-4452.095) (-4459.714) [...14 remote chains...] -- 29:34:04
      3678000 -- (-4451.772) (-4467.466) [...14 remote chains...] -- 29:34:00
      3679000 -- (-4463.926) (-4459.615) [...14 remote chains...] -- 29:33:55
      3680000 -- (-4456.400) (-4462.038) [...14 remote chains...] -- 29:33:51

      Average standard deviation of split frequencies: 0.021694

      3681000 -- (-4455.919) (-4456.652) [...14 remote chains...] -- 29:33:47
      3682000 -- (-4445.322) (-4463.613) [...14 remote chains...] -- 29:33:42
      3683000 -- (-4448.991) (-4474.658) [...14 remote chains...] -- 29:33:38
      3684000 -- (-4446.177) (-4478.216) [...14 remote chains...] -- 29:33:34
      3685000 -- [-4459.440] (-4469.758) [...14 remote chains...] -- 29:33:29

      Average standard deviation of split frequencies: 0.021739

      3686000 -- (-4460.947) (-4461.332) [...14 remote chains...] -- 29:33:32
      3687000 -- (-4448.773) (-4460.851) [...14 remote chains...] -- 29:33:28
      3688000 -- (-4446.707) (-4447.718) [...14 remote chains...] -- 29:33:23
      3689000 -- (-4443.105) (-4457.421) [...14 remote chains...] -- 29:33:19
      3690000 -- (-4450.663) (-4441.972) [...14 remote chains...] -- 29:33:15

      Average standard deviation of split frequencies: 0.021704

      3691000 -- (-4455.843) (-4433.406) [...14 remote chains...] -- 29:33:10
      3692000 -- (-4466.547) (-4454.487) [...14 remote chains...] -- 29:33:06
      3693000 -- (-4462.573) (-4443.232) [...14 remote chains...] -- 29:33:02
      3694000 -- (-4465.840) (-4439.127) [...14 remote chains...] -- 29:32:57
      3695000 -- (-4457.853) (-4436.656) [...14 remote chains...] -- 29:32:53

      Average standard deviation of split frequencies: 0.021736

      3696000 -- (-4469.846) (-4449.095) [...14 remote chains...] -- 29:32:48
      3697000 -- (-4463.933) (-4435.092) [...14 remote chains...] -- 29:32:44
      3698000 -- [-4476.593] (-4435.216) [...14 remote chains...] -- 29:32:40
      3699000 -- (-4477.535) (-4450.452) [...14 remote chains...] -- 29:32:35
      3700000 -- (-4468.901) (-4442.280) [...14 remote chains...] -- 29:32:38

      Average standard deviation of split frequencies: 0.021783

      3701000 -- (-4470.696) (-4430.636) [...14 remote chains...] -- 29:32:34
      3702000 -- (-4462.380) (-4438.236) [...14 remote chains...] -- 29:32:29
      3703000 -- (-4464.831) (-4447.026) [...14 remote chains...] -- 29:32:25
      3704000 -- (-4457.087) (-4446.603) [...14 remote chains...] -- 29:32:21
      3705000 -- (-4453.889) (-4451.440) [...14 remote chains...] -- 29:32:16

      Average standard deviation of split frequencies: 0.021891

      3706000 -- (-4458.353) (-4450.928) [...14 remote chains...] -- 29:32:12
      3707000 -- (-4464.911) (-4449.874) [...14 remote chains...] -- 29:32:08
      3708000 -- (-4463.826) (-4441.829) [...14 remote chains...] -- 29:32:03
      3709000 -- (-4448.212) (-4456.783) [...14 remote chains...] -- 29:32:06
      3710000 -- (-4463.805) (-4438.048) [...14 remote chains...] -- 29:31:55

      Average standard deviation of split frequencies: 0.021855

      3711000 -- (-4457.195) (-4444.325) [...14 remote chains...] -- 29:31:57
      3712000 -- (-4469.848) (-4461.822) [...14 remote chains...] -- 29:31:53
      3713000 -- (-4475.485) (-4446.184) [...14 remote chains...] -- 29:31:49
      3714000 -- (-4467.781) (-4444.122) [...14 remote chains...] -- 29:31:44
      3715000 -- (-4459.668) (-4464.321) [...14 remote chains...] -- 29:31:40

      Average standard deviation of split frequencies: 0.021769

      3716000 -- (-4475.212) (-4455.009) [...14 remote chains...] -- 29:31:36
      3717000 -- (-4489.445) (-4464.003) [...14 remote chains...] -- 29:31:31
      3718000 -- (-4471.934) (-4459.629) [...14 remote chains...] -- 29:31:27
      3719000 -- (-4467.738) (-4465.984) [...14 remote chains...] -- 29:31:22
      3720000 -- (-4461.303) (-4444.690) [...14 remote chains...] -- 29:31:18

      Average standard deviation of split frequencies: 0.021749

      3721000 -- (-4467.664) [-4448.632] [...14 remote chains...] -- 29:31:14
      3722000 -- (-4456.747) (-4449.697) [...14 remote chains...] -- 29:31:09
      3723000 -- (-4474.041) (-4456.725) [...14 remote chains...] -- 29:31:05
      3724000 -- (-4468.097) (-4476.781) [...14 remote chains...] -- 29:31:01
      3725000 -- (-4455.184) [-4468.922] [...14 remote chains...] -- 29:30:56

      Average standard deviation of split frequencies: 0.021748

      3726000 -- (-4458.641) (-4467.630) [...14 remote chains...] -- 29:30:52
      3727000 -- (-4455.584) (-4446.347) [...14 remote chains...] -- 29:30:48
      3728000 -- (-4471.004) (-4439.496) [...14 remote chains...] -- 29:30:43
      3729000 -- (-4471.325) [-4455.825] [...14 remote chains...] -- 29:30:39
      3730000 -- (-4463.799) (-4474.536) [...14 remote chains...] -- 29:30:35

      Average standard deviation of split frequencies: 0.021734

      3731000 -- (-4472.945) [-4460.818] [...14 remote chains...] -- 29:30:37
      3732000 -- (-4469.598) [-4451.635] [...14 remote chains...] -- 29:30:26
      3733000 -- (-4468.089) (-4445.443) [...14 remote chains...] -- 29:30:29
      3734000 -- (-4465.902) [-4453.286] [...14 remote chains...] -- 29:30:17
      3735000 -- [-4470.910] (-4462.413) [...14 remote chains...] -- 29:30:13

      Average standard deviation of split frequencies: 0.021772

      3736000 -- (-4466.274) [-4454.713] [...14 remote chains...] -- 29:30:08
      3737000 -- (-4466.429) [-4472.525] [...14 remote chains...] -- 29:30:11
      3738000 -- (-4470.425) [-4459.772] [...14 remote chains...] -- 29:30:07
      3739000 -- (-4465.308) (-4465.866) [...14 remote chains...] -- 29:30:02
      3740000 -- (-4452.543) [-4460.082] [...14 remote chains...] -- 29:29:58

      Average standard deviation of split frequencies: 0.021819

      3741000 -- (-4443.115) [-4448.704] [...14 remote chains...] -- 29:29:54
      3742000 -- (-4437.524) [-4460.910] [...14 remote chains...] -- 29:29:49
      3743000 -- (-4464.177) [-4484.402] [...14 remote chains...] -- 29:29:45
      3744000 -- (-4460.777) [-4482.843] [...14 remote chains...] -- 29:29:41
      3745000 -- (-4445.337) (-4481.623) [...14 remote chains...] -- 29:29:36

      Average standard deviation of split frequencies: 0.021831

      3746000 -- (-4461.199) (-4467.643) [...14 remote chains...] -- 29:29:32
      3747000 -- (-4458.816) (-4463.572) [...14 remote chains...] -- 29:29:28
      3748000 -- (-4473.277) [-4467.169] [...14 remote chains...] -- 29:29:23
      3749000 -- (-4484.252) [-4459.278] [...14 remote chains...] -- 29:29:19
      3750000 -- (-4462.343) [-4453.159] [...14 remote chains...] -- 29:29:15

      Average standard deviation of split frequencies: 0.021866

      3751000 -- (-4463.311) [-4459.099] [...14 remote chains...] -- 29:29:10
      3752000 -- (-4448.617) (-4463.460) [...14 remote chains...] -- 29:29:06
      3753000 -- (-4452.231) [-4467.782] [...14 remote chains...] -- 29:29:01
      3754000 -- (-4451.916) [-4442.475] [...14 remote chains...] -- 29:28:57
      3755000 -- (-4440.758) (-4449.176) [...14 remote chains...] -- 29:28:53

      Average standard deviation of split frequencies: 0.021876

      3756000 -- (-4439.678) (-4451.819) [...14 remote chains...] -- 29:28:48
      3757000 -- (-4449.995) [-4445.921] [...14 remote chains...] -- 29:28:44
      3758000 -- (-4439.917) (-4450.844) [...14 remote chains...] -- 29:28:40
      3759000 -- (-4443.664) [-4450.565] [...14 remote chains...] -- 29:28:35
      3760000 -- (-4449.899) [-4432.903] [...14 remote chains...] -- 29:28:38

      Average standard deviation of split frequencies: 0.021874

      3761000 -- (-4437.718) (-4472.715) [...14 remote chains...] -- 29:28:34
      3762000 -- (-4439.320) (-4455.203) [...14 remote chains...] -- 29:28:29
      3763000 -- (-4433.137) (-4457.438) [...14 remote chains...] -- 29:28:25
      3764000 -- (-4441.905) (-4459.975) [...14 remote chains...] -- 29:28:21
      3765000 -- (-4451.908) (-4470.560) [...14 remote chains...] -- 29:28:16

      Average standard deviation of split frequencies: 0.021825

      3766000 -- (-4443.832) (-4468.592) [...14 remote chains...] -- 29:28:12
      3767000 -- (-4442.737) (-4468.252) [...14 remote chains...] -- 29:28:08
      3768000 -- (-4457.177) (-4473.664) [...14 remote chains...] -- 29:27:56
      3769000 -- (-4462.256) (-4483.046) [...14 remote chains...] -- 29:27:52
      3770000 -- (-4454.322) [-4467.324] [...14 remote chains...] -- 29:27:47

      Average standard deviation of split frequencies: 0.021759

      3771000 -- (-4458.703) [-4468.666] [...14 remote chains...] -- 29:27:50
      3772000 -- (-4465.621) (-4480.752) [...14 remote chains...] -- 29:27:46
      3773000 -- (-4460.778) (-4464.947) [...14 remote chains...] -- 29:27:41
      3774000 -- (-4471.200) (-4476.775) [...14 remote chains...] -- 29:27:30
      3775000 -- (-4473.140) (-4479.131) [...14 remote chains...] -- 29:27:33

      Average standard deviation of split frequencies: 0.021746

      3776000 -- (-4462.478) [-4481.051] [...14 remote chains...] -- 29:27:28
      3777000 -- (-4451.671) [-4456.984] [...14 remote chains...] -- 29:27:24
      3778000 -- (-4451.810) [-4446.932] [...14 remote chains...] -- 29:27:20
      3779000 -- (-4429.491) [-4452.397] [...14 remote chains...] -- 29:27:15
      3780000 -- (-4438.623) [-4463.593] [...14 remote chains...] -- 29:27:11

      Average standard deviation of split frequencies: 0.021810

      3781000 -- (-4440.023) [-4471.175] [...14 remote chains...] -- 29:27:07
      3782000 -- (-4443.119) [-4467.192] [...14 remote chains...] -- 29:27:09
      3783000 -- (-4457.088) [-4460.768] [...14 remote chains...] -- 29:27:05
      3784000 -- (-4464.120) (-4451.852) [...14 remote chains...] -- 29:27:00
      3785000 -- (-4455.734) (-4455.222) [...14 remote chains...] -- 29:26:56

      Average standard deviation of split frequencies: 0.021900

      3786000 -- (-4451.117) [-4448.666] [...14 remote chains...] -- 29:26:52
      3787000 -- (-4449.162) [-4448.034] [...14 remote chains...] -- 29:26:47
      3788000 -- (-4451.561) (-4439.089) [...14 remote chains...] -- 29:26:43
      3789000 -- (-4454.759) (-4447.795) [...14 remote chains...] -- 29:26:39
      3790000 -- (-4452.564) [-4464.894] [...14 remote chains...] -- 29:26:34

      Average standard deviation of split frequencies: 0.021985

      3791000 -- (-4454.225) [-4457.185] [...14 remote chains...] -- 29:26:30
      3792000 -- (-4463.106) [-4453.506] [...14 remote chains...] -- 29:26:26
      3793000 -- (-4460.796) (-4466.758) [...14 remote chains...] -- 29:26:21
      3794000 -- (-4461.799) [-4463.094] [...14 remote chains...] -- 29:26:17
      3795000 -- (-4472.338) [-4456.310] [...14 remote chains...] -- 29:26:13

      Average standard deviation of split frequencies: 0.022075

      3796000 -- (-4469.473) [-4444.044] [...14 remote chains...] -- 29:26:08
      3797000 -- (-4473.631) [-4447.902] [...14 remote chains...] -- 29:26:04
      3798000 -- (-4466.448) [-4449.342] [...14 remote chains...] -- 29:26:00
      3799000 -- (-4448.891) [-4440.896] [...14 remote chains...] -- 29:25:55
      3800000 -- (-4460.927) [-4446.769] [...14 remote chains...] -- 29:25:51

      Average standard deviation of split frequencies: 0.022164

      3801000 -- (-4476.472) [-4443.532] [...14 remote chains...] -- 29:25:47
      3802000 -- (-4480.105) [-4441.731] [...14 remote chains...] -- 29:25:42
      3803000 -- (-4479.048) [-4448.317] [...14 remote chains...] -- 29:25:38
      3804000 -- (-4478.885) [-4448.572] [...14 remote chains...] -- 29:25:34
      3805000 -- (-4459.147) [-4438.685] [...14 remote chains...] -- 29:25:29

      Average standard deviation of split frequencies: 0.022248

      3806000 -- (-4461.278) [-4439.903] [...14 remote chains...] -- 29:25:25
      3807000 -- (-4452.437) [-4448.629] [...14 remote chains...] -- 29:25:20
      3808000 -- (-4460.593) [-4441.021] [...14 remote chains...] -- 29:25:16
      3809000 -- (-4464.087) [-4439.510] [...14 remote chains...] -- 29:25:19
      3810000 -- (-4452.912) [-4468.838] [...14 remote chains...] -- 29:25:14

      Average standard deviation of split frequencies: 0.022339

      3811000 -- (-4450.189) [-4462.803] [...14 remote chains...] -- 29:25:10
      3812000 -- (-4449.777) [-4467.900] [...14 remote chains...] -- 29:25:06
      3813000 -- (-4444.507) [-4453.136] [...14 remote chains...] -- 29:25:01
      3814000 -- (-4442.597) [-4453.077] [...14 remote chains...] -- 29:24:57
      3815000 -- (-4451.521) [-4444.504] [...14 remote chains...] -- 29:24:53

      Average standard deviation of split frequencies: 0.022395

      3816000 -- (-4453.037) (-4458.673) [...14 remote chains...] -- 29:24:48
      3817000 -- (-4456.227) [-4464.507] [...14 remote chains...] -- 29:24:44
      3818000 -- (-4460.577) (-4455.998) [...14 remote chains...] -- 29:24:40
      3819000 -- (-4459.462) [-4472.916] [...14 remote chains...] -- 29:24:35
      3820000 -- (-4460.069) [-4450.085] [...14 remote chains...] -- 29:24:31

      Average standard deviation of split frequencies: 0.022296

      3821000 -- (-4447.674) [-4454.282] [...14 remote chains...] -- 29:24:27
      3822000 -- (-4436.430) [-4461.088] [...14 remote chains...] -- 29:24:22
      3823000 -- (-4446.863) [-4447.645] [...14 remote chains...] -- 29:24:18
      3824000 -- (-4466.317) [-4447.485] [...14 remote chains...] -- 29:24:13
      3825000 -- (-4465.720) (-4445.323) [...14 remote chains...] -- 29:24:09

      Average standard deviation of split frequencies: 0.022248

      3826000 -- (-4458.877) [-4441.987] [...14 remote chains...] -- 29:24:05
      3827000 -- (-4453.222) [-4458.263] [...14 remote chains...] -- 29:24:00
      3828000 -- (-4470.534) [-4440.276] [...14 remote chains...] -- 29:23:56
      3829000 -- (-4452.817) [-4433.995] [...14 remote chains...] -- 29:23:52
      3830000 -- (-4445.245) [-4432.552] [...14 remote chains...] -- 29:23:47

      Average standard deviation of split frequencies: 0.022239

      3831000 -- (-4451.178) [-4434.653] [...14 remote chains...] -- 29:23:43
      3832000 -- (-4442.084) [-4435.858] [...14 remote chains...] -- 29:23:39
      3833000 -- (-4456.241) [-4451.649] [...14 remote chains...] -- 29:23:34
      3834000 -- (-4458.434) [-4465.813] [...14 remote chains...] -- 29:23:30
      3835000 -- (-4452.040) [-4467.337] [...14 remote chains...] -- 29:23:26

      Average standard deviation of split frequencies: 0.022206

      3836000 -- [-4450.251] (-4478.448) [...14 remote chains...] -- 29:23:21
      3837000 -- (-4472.185) [-4480.701] [...14 remote chains...] -- 29:23:24
      3838000 -- (-4449.482) [-4480.740] [...14 remote chains...] -- 29:23:20
      3839000 -- (-4454.004) [-4476.488] [...14 remote chains...] -- 29:23:15
      3840000 -- (-4455.884) (-4469.378) [...14 remote chains...] -- 29:23:11

      Average standard deviation of split frequencies: 0.022144

      3841000 -- (-4454.364) (-4462.574) [...14 remote chains...] -- 29:23:06
      3842000 -- (-4452.396) [-4458.723] [...14 remote chains...] -- 29:23:02
      3843000 -- (-4434.493) (-4435.660) [...14 remote chains...] -- 29:22:58
      3844000 -- (-4447.010) (-4443.449) [...14 remote chains...] -- 29:22:53
      3845000 -- (-4459.425) (-4468.710) [...14 remote chains...] -- 29:22:49

      Average standard deviation of split frequencies: 0.022019

      3846000 -- (-4461.707) (-4486.865) [...14 remote chains...] -- 29:22:45
      3847000 -- (-4450.470) [-4458.033] [...14 remote chains...] -- 29:22:40
      3848000 -- (-4442.623) (-4458.611) [...14 remote chains...] -- 29:22:36
      3849000 -- (-4444.007) (-4459.922) [...14 remote chains...] -- 29:22:32
      3850000 -- (-4451.481) (-4457.557) [...14 remote chains...] -- 29:22:27

      Average standard deviation of split frequencies: 0.021905

      3851000 -- (-4459.429) (-4454.793) [...14 remote chains...] -- 29:22:23
      3852000 -- (-4468.836) (-4465.730) [...14 remote chains...] -- 29:22:19
      3853000 -- (-4453.582) [-4446.214] [...14 remote chains...] -- 29:22:14
      3854000 -- (-4458.550) (-4446.765) [...14 remote chains...] -- 29:22:10
      3855000 -- (-4481.031) (-4453.434) [...14 remote chains...] -- 29:22:06

      Average standard deviation of split frequencies: 0.021849

      3856000 -- (-4462.878) [-4454.998] [...14 remote chains...] -- 29:22:01
      3857000 -- (-4453.705) (-4476.640) [...14 remote chains...] -- 29:21:57
      3858000 -- (-4457.710) (-4471.787) [...14 remote chains...] -- 29:21:53
      3859000 -- (-4457.873) (-4454.313) [...14 remote chains...] -- 29:21:55
      3860000 -- (-4473.710) (-4454.855) [...14 remote chains...] -- 29:21:44

      Average standard deviation of split frequencies: 0.021750

      3861000 -- (-4460.175) [-4459.426] [...14 remote chains...] -- 29:21:46
      3862000 -- (-4462.683) (-4459.382) [...14 remote chains...] -- 29:21:35
      3863000 -- (-4443.982) (-4470.575) [...14 remote chains...] -- 29:21:31
      3864000 -- (-4435.004) (-4457.542) [...14 remote chains...] -- 29:21:33
      3865000 -- (-4457.726) (-4469.214) [...14 remote chains...] -- 29:21:29

      Average standard deviation of split frequencies: 0.021742

      3866000 -- (-4456.605) (-4466.245) [...14 remote chains...] -- 29:21:25
      3867000 -- (-4460.366) (-4466.992) [...14 remote chains...] -- 29:21:20
      3868000 -- (-4465.891) (-4473.052) [...14 remote chains...] -- 29:21:16
      3869000 -- (-4458.422) (-4477.144) [...14 remote chains...] -- 29:21:12
      3870000 -- (-4451.240) (-4466.827) [...14 remote chains...] -- 29:21:07

      Average standard deviation of split frequencies: 0.021652

      3871000 -- (-4456.809) [-4459.488] [...14 remote chains...] -- 29:21:03
      3872000 -- (-4453.392) (-4450.628) [...14 remote chains...] -- 29:20:59
      3873000 -- (-4462.032) [-4451.042] [...14 remote chains...] -- 29:20:54
      3874000 -- (-4464.152) (-4464.139) [...14 remote chains...] -- 29:20:50
      3875000 -- (-4457.026) [-4459.126] [...14 remote chains...] -- 29:20:46

      Average standard deviation of split frequencies: 0.021605

      3876000 -- (-4456.977) [-4461.497] [...14 remote chains...] -- 29:20:41
      3877000 -- (-4467.096) (-4467.094) [...14 remote chains...] -- 29:20:37
      3878000 -- (-4464.109) [-4474.765] [...14 remote chains...] -- 29:20:33
      3879000 -- (-4457.340) [-4474.311] [...14 remote chains...] -- 29:20:28
      3880000 -- (-4455.234) (-4461.770) [...14 remote chains...] -- 29:20:24

      Average standard deviation of split frequencies: 0.021564

      3881000 -- (-4448.214) [-4448.979] [...14 remote chains...] -- 29:20:20
      3882000 -- (-4472.620) [-4437.102] [...14 remote chains...] -- 29:20:15
      3883000 -- (-4449.145) (-4445.346) [...14 remote chains...] -- 29:20:18
      3884000 -- (-4445.657) (-4454.261) [...14 remote chains...] -- 29:20:07
      3885000 -- (-4451.068) (-4446.354) [...14 remote chains...] -- 29:20:02

      Average standard deviation of split frequencies: 0.021555

      3886000 -- (-4446.027) (-4450.718) [...14 remote chains...] -- 29:19:58
      3887000 -- (-4444.424) [-4451.013] [...14 remote chains...] -- 29:19:54
      3888000 -- (-4448.611) [-4449.449] [...14 remote chains...] -- 29:19:49
      3889000 -- (-4464.600) [-4456.607] [...14 remote chains...] -- 29:19:45
      3890000 -- (-4468.240) (-4444.230) [...14 remote chains...] -- 29:19:41

      Average standard deviation of split frequencies: 0.021466

      3891000 -- (-4470.424) (-4442.781) [...14 remote chains...] -- 29:19:36
      3892000 -- (-4465.868) (-4445.365) [...14 remote chains...] -- 29:19:32
      3893000 -- (-4455.628) (-4441.698) [...14 remote chains...] -- 29:19:34
      3894000 -- (-4437.311) (-4455.220) [...14 remote chains...] -- 29:19:23
      3895000 -- (-4432.632) (-4448.180) [...14 remote chains...] -- 29:19:26

      Average standard deviation of split frequencies: 0.021504

      3896000 -- (-4412.692) [-4472.875] [...14 remote chains...] -- 29:19:21
      3897000 -- (-4435.171) [-4463.506] [...14 remote chains...] -- 29:19:17
      3898000 -- (-4438.990) [-4461.185] [...14 remote chains...] -- 29:19:13
      3899000 -- (-4438.691) [-4469.955] [...14 remote chains...] -- 29:19:08
      3900000 -- (-4451.459) [-4466.878] [...14 remote chains...] -- 29:19:04

      Average standard deviation of split frequencies: 0.021485

      3901000 -- (-4451.500) [-4474.669] [...14 remote chains...] -- 29:19:00
      3902000 -- (-4442.706) [-4459.410] [...14 remote chains...] -- 29:18:55
      3903000 -- (-4465.796) (-4460.765) [...14 remote chains...] -- 29:18:51
      3904000 -- (-4474.310) [-4455.639] [...14 remote chains...] -- 29:18:47
      3905000 -- (-4450.957) [-4455.763] [...14 remote chains...] -- 29:18:42

      Average standard deviation of split frequencies: 0.021498

      3906000 -- (-4440.856) (-4443.713) [...14 remote chains...] -- 29:18:38
      3907000 -- (-4450.363) [-4441.230] [...14 remote chains...] -- 29:18:34
      3908000 -- (-4449.114) (-4458.459) [...14 remote chains...] -- 29:18:29
      3909000 -- (-4456.935) (-4463.213) [...14 remote chains...] -- 29:18:25
      3910000 -- (-4449.347) (-4454.353) [...14 remote chains...] -- 29:18:21

      Average standard deviation of split frequencies: 0.021470

      3911000 -- (-4447.950) [-4445.150] [...14 remote chains...] -- 29:18:16
      3912000 -- (-4439.712) (-4448.719) [...14 remote chains...] -- 29:18:12
      3913000 -- (-4433.563) (-4455.913) [...14 remote chains...] -- 29:18:08
      3914000 -- (-4450.176) (-4454.623) [...14 remote chains...] -- 29:18:03
      3915000 -- (-4455.735) [-4452.649] [...14 remote chains...] -- 29:17:59

      Average standard deviation of split frequencies: 0.021501

      3916000 -- (-4464.691) [-4441.700] [...14 remote chains...] -- 29:17:55
      3917000 -- (-4459.136) (-4446.328) [...14 remote chains...] -- 29:17:50
      3918000 -- (-4455.503) [-4451.643] [...14 remote chains...] -- 29:17:46
      3919000 -- (-4456.756) [-4449.505] [...14 remote chains...] -- 29:17:42
      3920000 -- (-4448.233) [-4428.652] [...14 remote chains...] -- 29:17:37

      Average standard deviation of split frequencies: 0.021401

      3921000 -- (-4451.654) (-4439.266) [...14 remote chains...] -- 29:17:33
      3922000 -- (-4454.934) [-4455.763] [...14 remote chains...] -- 29:17:29
      3923000 -- (-4467.177) [-4436.335] [...14 remote chains...] -- 29:17:24
      3924000 -- (-4471.145) [-4450.400] [...14 remote chains...] -- 29:17:20
      3925000 -- (-4447.830) (-4452.967) [...14 remote chains...] -- 29:17:16

      Average standard deviation of split frequencies: 0.021370

      3926000 -- (-4453.912) [-4464.039] [...14 remote chains...] -- 29:17:11
      3927000 -- (-4462.121) (-4459.803) [...14 remote chains...] -- 29:17:07
      3928000 -- (-4478.602) (-4463.750) [...14 remote chains...] -- 29:17:03
      3929000 -- [-4453.673] (-4465.337) [...14 remote chains...] -- 29:16:58
      3930000 -- (-4456.806) (-4470.173) [...14 remote chains...] -- 29:16:54

      Average standard deviation of split frequencies: 0.021332

      3931000 -- [-4445.050] (-4486.852) [...14 remote chains...] -- 29:16:50
      3932000 -- (-4455.869) (-4473.085) [...14 remote chains...] -- 29:16:45
      3933000 -- [-4456.183] (-4459.194) [...14 remote chains...] -- 29:16:41
      3934000 -- [-4464.154] (-4466.968) [...14 remote chains...] -- 29:16:37
      3935000 -- [-4454.829] (-4459.276) [...14 remote chains...] -- 29:16:32

      Average standard deviation of split frequencies: 0.021229

      3936000 -- (-4456.809) [-4458.312] [...14 remote chains...] -- 29:16:28
      3937000 -- (-4450.998) (-4459.017) [...14 remote chains...] -- 29:16:30
      3938000 -- [-4458.902] (-4456.675) [...14 remote chains...] -- 29:16:19
      3939000 -- [-4466.623] (-4480.919) [...14 remote chains...] -- 29:16:21
      3940000 -- (-4460.879) (-4485.660) [...14 remote chains...] -- 29:16:11

      Average standard deviation of split frequencies: 0.021191

      3941000 -- [-4452.980] (-4507.892) [...14 remote chains...] -- 29:16:13
      3942000 -- [-4452.236] (-4511.530) [...14 remote chains...] -- 29:16:08
      3943000 -- (-4463.098) (-4514.951) [...14 remote chains...] -- 29:16:04
      3944000 -- (-4463.345) (-4495.528) [...14 remote chains...] -- 29:16:00
      3945000 -- [-4475.663] (-4486.888) [...14 remote chains...] -- 29:15:55

      Average standard deviation of split frequencies: 0.021121

      3946000 -- [-4466.990] (-4482.185) [...14 remote chains...] -- 29:15:51
      3947000 -- [-4465.707] (-4474.615) [...14 remote chains...] -- 29:15:47
      3948000 -- [-4459.031] (-4472.623) [...14 remote chains...] -- 29:15:49
      3949000 -- (-4472.265) (-4472.818) [...14 remote chains...] -- 29:15:45
      3950000 -- (-4472.290) (-4456.915) [...14 remote chains...] -- 29:15:40

      Average standard deviation of split frequencies: 0.021015

      3951000 -- (-4453.239) (-4468.534) [...14 remote chains...] -- 29:15:36
      3952000 -- (-4462.472) (-4477.387) [...14 remote chains...] -- 29:15:32
      3953000 -- [-4454.023] (-4467.430) [...14 remote chains...] -- 29:15:27
      3954000 -- [-4464.738] (-4472.761) [...14 remote chains...] -- 29:15:23
      3955000 -- [-4453.979] (-4474.192) [...14 remote chains...] -- 29:15:19

      Average standard deviation of split frequencies: 0.020870

      3956000 -- (-4454.223) (-4468.930) [...14 remote chains...] -- 29:15:14
      3957000 -- (-4471.530) (-4462.471) [...14 remote chains...] -- 29:15:10
      3958000 -- [-4452.030] (-4475.731) [...14 remote chains...] -- 29:15:06
      3959000 -- [-4452.912] (-4471.871) [...14 remote chains...] -- 29:15:01
      3960000 -- (-4441.207) (-4470.289) [...14 remote chains...] -- 29:14:57

      Average standard deviation of split frequencies: 0.020857

      3961000 -- (-4449.726) (-4493.448) [...14 remote chains...] -- 29:14:53
      3962000 -- (-4460.370) (-4487.369) [...14 remote chains...] -- 29:14:48
      3963000 -- (-4441.205) (-4484.443) [...14 remote chains...] -- 29:14:44
      3964000 -- (-4456.837) (-4482.928) [...14 remote chains...] -- 29:14:40
      3965000 -- (-4438.573) (-4493.496) [...14 remote chains...] -- 29:14:35

      Average standard deviation of split frequencies: 0.020808

      3966000 -- (-4455.704) (-4485.476) [...14 remote chains...] -- 29:14:31
      3967000 -- (-4452.244) (-4495.120) [...14 remote chains...] -- 29:14:27
      3968000 -- (-4466.942) (-4497.248) [...14 remote chains...] -- 29:14:22
      3969000 -- [-4449.862] (-4486.597) [...14 remote chains...] -- 29:14:18
      3970000 -- (-4459.708) (-4480.333) [...14 remote chains...] -- 29:14:14

      Average standard deviation of split frequencies: 0.020734

      3971000 -- [-4457.588] (-4471.043) [...14 remote chains...] -- 29:14:09
      3972000 -- [-4437.757] (-4476.505) [...14 remote chains...] -- 29:14:05
      3973000 -- [-4456.165] (-4470.509) [...14 remote chains...] -- 29:14:01
      3974000 -- [-4453.377] (-4466.722) [...14 remote chains...] -- 29:13:56
      3975000 -- (-4441.414) (-4474.510) [...14 remote chains...] -- 29:13:52

      Average standard deviation of split frequencies: 0.020613

      3976000 -- [-4449.380] (-4466.307) [...14 remote chains...] -- 29:13:48
      3977000 -- [-4436.710] (-4472.928) [...14 remote chains...] -- 29:13:44
      3978000 -- [-4448.229] (-4467.502) [...14 remote chains...] -- 29:13:39
      3979000 -- (-4440.702) (-4462.052) [...14 remote chains...] -- 29:13:35
      3980000 -- [-4432.153] (-4455.867) [...14 remote chains...] -- 29:13:31

      Average standard deviation of split frequencies: 0.020616

      3981000 -- [-4433.396] (-4453.728) [...14 remote chains...] -- 29:13:26
      3982000 -- (-4439.007) (-4460.947) [...14 remote chains...] -- 29:13:22
      3983000 -- [-4431.279] (-4447.319) [...14 remote chains...] -- 29:13:18
      3984000 -- [-4431.176] (-4464.273) [...14 remote chains...] -- 29:13:13
      3985000 -- [-4429.119] (-4448.113) [...14 remote chains...] -- 29:13:09

      Average standard deviation of split frequencies: 0.020468

      3986000 -- (-4421.780) (-4458.804) [...14 remote chains...] -- 29:13:05
      3987000 -- [-4441.773] (-4464.194) [...14 remote chains...] -- 29:13:00
      3988000 -- [-4441.305] (-4462.903) [...14 remote chains...] -- 29:12:56
      3989000 -- (-4451.270) (-4464.872) [...14 remote chains...] -- 29:12:52
      3990000 -- [-4447.632] (-4469.556) [...14 remote chains...] -- 29:12:47

      Average standard deviation of split frequencies: 0.020388

      3991000 -- [-4449.108] (-4464.417) [...14 remote chains...] -- 29:12:43
      3992000 -- [-4449.711] (-4467.237) [...14 remote chains...] -- 29:12:39
      3993000 -- (-4453.278) (-4453.358) [...14 remote chains...] -- 29:12:34
      3994000 -- [-4456.625] (-4450.096) [...14 remote chains...] -- 29:12:30
      3995000 -- [-4441.852] (-4447.287) [...14 remote chains...] -- 29:12:26

      Average standard deviation of split frequencies: 0.020340

      3996000 -- [-4448.302] (-4452.805) [...14 remote chains...] -- 29:12:21
      3997000 -- [-4440.563] (-4444.730) [...14 remote chains...] -- 29:12:17
      3998000 -- [-4428.927] (-4430.495) [...14 remote chains...] -- 29:12:13
      3999000 -- [-4439.352] (-4452.066) [...14 remote chains...] -- 29:12:08
      4000000 -- [-4447.983] (-4450.115) [...14 remote chains...] -- 29:12:04

      Average standard deviation of split frequencies: 0.020255

      4001000 -- [-4451.842] (-4453.202) [...14 remote chains...] -- 29:12:00
      4002000 -- [-4455.517] (-4472.629) [...14 remote chains...] -- 29:11:55
      4003000 -- (-4455.449) (-4460.832) [...14 remote chains...] -- 29:11:51
      4004000 -- (-4453.024) (-4459.669) [...14 remote chains...] -- 29:11:47
      4005000 -- [-4455.505] (-4467.479) [...14 remote chains...] -- 29:11:42

      Average standard deviation of split frequencies: 0.020229

      4006000 -- [-4471.675] (-4470.992) [...14 remote chains...] -- 29:11:38
      4007000 -- [-4461.170] (-4484.324) [...14 remote chains...] -- 29:11:34
      4008000 -- (-4453.263) (-4476.331) [...14 remote chains...] -- 29:11:29
      4009000 -- (-4456.259) (-4479.100) [...14 remote chains...] -- 29:11:25
      4010000 -- (-4471.204) (-4473.201) [...14 remote chains...] -- 29:11:21

      Average standard deviation of split frequencies: 0.020159

      4011000 -- [-4466.922] (-4460.774) [...14 remote chains...] -- 29:11:23
      4012000 -- [-4460.193] (-4483.463) [...14 remote chains...] -- 29:11:12
      4013000 -- [-4462.521] (-4480.481) [...14 remote chains...] -- 29:11:14
      4014000 -- [-4464.217] (-4479.321) [...14 remote chains...] -- 29:11:03
      4015000 -- [-4461.349] (-4479.951) [...14 remote chains...] -- 29:10:59

      Average standard deviation of split frequencies: 0.020097

      4016000 -- (-4447.551) (-4476.934) [...14 remote chains...] -- 29:10:55
      4017000 -- (-4471.250) (-4474.662) [...14 remote chains...] -- 29:10:57
      4018000 -- (-4469.976) (-4467.163) [...14 remote chains...] -- 29:10:53
      4019000 -- [-4463.262] (-4457.131) [...14 remote chains...] -- 29:10:42
      4020000 -- [-4471.382] (-4466.203) [...14 remote chains...] -- 29:10:44

      Average standard deviation of split frequencies: 0.020094

      4021000 -- (-4473.430) (-4464.010) [...14 remote chains...] -- 29:10:33
      4022000 -- (-4467.780) (-4474.340) [...14 remote chains...] -- 29:10:35
      4023000 -- [-4451.675] (-4472.921) [...14 remote chains...] -- 29:10:31
      4024000 -- (-4455.566) (-4455.946) [...14 remote chains...] -- 29:10:20
      4025000 -- (-4463.275) (-4473.843) [...14 remote chains...] -- 29:10:16

      Average standard deviation of split frequencies: 0.019985

      4026000 -- (-4473.309) (-4454.735) [...14 remote chains...] -- 29:10:12
      4027000 -- (-4474.816) (-4456.152) [...14 remote chains...] -- 29:10:14
      4028000 -- (-4473.740) (-4449.640) [...14 remote chains...] -- 29:10:09
      4029000 -- (-4464.211) (-4457.654) [...14 remote chains...] -- 29:09:59
      4030000 -- [-4464.870] (-4463.366) [...14 remote chains...] -- 29:09:54

      Average standard deviation of split frequencies: 0.020024

      4031000 -- [-4460.190] (-4458.865) [...14 remote chains...] -- 29:09:56
      4032000 -- (-4460.499) (-4457.509) [...14 remote chains...] -- 29:09:46
      4033000 -- (-4463.519) (-4451.937) [...14 remote chains...] -- 29:09:41
      4034000 -- (-4463.860) (-4460.551) [...14 remote chains...] -- 29:09:37
      4035000 -- (-4454.114) (-4454.712) [...14 remote chains...] -- 29:09:33

      Average standard deviation of split frequencies: 0.020042

      4036000 -- (-4463.626) (-4452.772) [...14 remote chains...] -- 29:09:28
      4037000 -- [-4452.324] (-4449.573) [...14 remote chains...] -- 29:09:24
      4038000 -- (-4450.438) (-4463.432) [...14 remote chains...] -- 29:09:20
      4039000 -- (-4457.771) (-4463.665) [...14 remote chains...] -- 29:09:15
      4040000 -- (-4447.387) (-4467.245) [...14 remote chains...] -- 29:09:11

      Average standard deviation of split frequencies: 0.020041

      4041000 -- (-4456.615) (-4470.058) [...14 remote chains...] -- 29:09:13
      4042000 -- (-4456.877) (-4450.653) [...14 remote chains...] -- 29:09:09
      4043000 -- (-4461.943) (-4482.500) [...14 remote chains...] -- 29:09:05
      4044000 -- (-4459.389) (-4471.127) [...14 remote chains...] -- 29:09:00
      4045000 -- (-4458.998) (-4460.734) [...14 remote chains...] -- 29:08:56

      Average standard deviation of split frequencies: 0.020044

      4046000 -- (-4444.047) (-4470.355) [...14 remote chains...] -- 29:08:52
      4047000 -- (-4451.109) (-4471.806) [...14 remote chains...] -- 29:08:47
      4048000 -- [-4448.605] (-4468.733) [...14 remote chains...] -- 29:08:43
      4049000 -- (-4452.147) (-4469.684) [...14 remote chains...] -- 29:08:39
      4050000 -- (-4461.934) (-4465.802) [...14 remote chains...] -- 29:08:34

      Average standard deviation of split frequencies: 0.020009

      4051000 -- (-4456.151) (-4466.928) [...14 remote chains...] -- 29:08:30
      4052000 -- [-4457.213] (-4465.772) [...14 remote chains...] -- 29:08:26
      4053000 -- (-4470.060) (-4461.598) [...14 remote chains...] -- 29:08:21
      4054000 -- [-4456.919] (-4443.934) [...14 remote chains...] -- 29:08:17
      4055000 -- [-4469.071] (-4460.006) [...14 remote chains...] -- 29:08:13

      Average standard deviation of split frequencies: 0.019980

      4056000 -- [-4468.553] (-4448.325) [...14 remote chains...] -- 29:08:08
      4057000 -- (-4483.411) (-4449.619) [...14 remote chains...] -- 29:08:04
      4058000 -- (-4483.408) (-4445.486) [...14 remote chains...] -- 29:08:00
      4059000 -- (-4480.075) (-4468.118) [...14 remote chains...] -- 29:07:56
      4060000 -- (-4461.985) (-4458.006) [...14 remote chains...] -- 29:07:51

      Average standard deviation of split frequencies: 0.019912

      4061000 -- (-4469.856) (-4464.828) [...14 remote chains...] -- 29:07:47
      4062000 -- (-4465.317) [-4463.973] [...14 remote chains...] -- 29:07:43
      4063000 -- (-4458.719) [-4447.832] [...14 remote chains...] -- 29:07:45
      4064000 -- (-4467.881) [-4460.847] [...14 remote chains...] -- 29:07:40
      4065000 -- (-4454.789) [-4455.577] [...14 remote chains...] -- 29:07:36

      Average standard deviation of split frequencies: 0.019841

      4066000 -- (-4469.681) [-4457.332] [...14 remote chains...] -- 29:07:32
      4067000 -- (-4472.681) [-4470.743] [...14 remote chains...] -- 29:07:27
      4068000 -- (-4461.886) [-4455.685] [...14 remote chains...] -- 29:07:23
      4069000 -- (-4477.959) [-4452.197] [...14 remote chains...] -- 29:07:19
      4070000 -- (-4487.204) [-4461.487] [...14 remote chains...] -- 29:07:14

      Average standard deviation of split frequencies: 0.019814

      4071000 -- [-4496.258] (-4471.246) [...14 remote chains...] -- 29:07:10
      4072000 -- (-4476.916) [-4478.697] [...14 remote chains...] -- 29:07:06
      4073000 -- (-4476.982) (-4478.725) [...14 remote chains...] -- 29:07:01
      4074000 -- [-4469.031] (-4493.316) [...14 remote chains...] -- 29:06:57
      4075000 -- [-4463.844] (-4470.829) [...14 remote chains...] -- 29:06:53

      Average standard deviation of split frequencies: 0.019764

      4076000 -- [-4457.613] (-4472.252) [...14 remote chains...] -- 29:06:49
      4077000 -- (-4467.506) [-4466.825] [...14 remote chains...] -- 29:06:44
      4078000 -- (-4479.761) [-4451.173] [...14 remote chains...] -- 29:06:40
      4079000 -- (-4475.417) (-4447.213) [...14 remote chains...] -- 29:06:36
      4080000 -- (-4462.381) (-4446.380) [...14 remote chains...] -- 29:06:31

      Average standard deviation of split frequencies: 0.019695

      4081000 -- (-4472.131) [-4444.654] [...14 remote chains...] -- 29:06:27
      4082000 -- (-4452.907) (-4460.366) [...14 remote chains...] -- 29:06:23
      4083000 -- (-4454.846) (-4451.832) [...14 remote chains...] -- 29:06:25
      4084000 -- (-4462.032) (-4448.157) [...14 remote chains...] -- 29:06:20
      4085000 -- (-4463.665) (-4450.478) [...14 remote chains...] -- 29:06:16

      Average standard deviation of split frequencies: 0.019633

      4086000 -- (-4458.018) (-4446.741) [...14 remote chains...] -- 29:06:12
      4087000 -- (-4468.689) (-4459.621) [...14 remote chains...] -- 29:06:07
      4088000 -- (-4468.302) (-4473.237) [...14 remote chains...] -- 29:06:03
      4089000 -- (-4447.753) (-4454.866) [...14 remote chains...] -- 29:05:59
      4090000 -- (-4454.032) (-4451.211) [...14 remote chains...] -- 29:05:54

      Average standard deviation of split frequencies: 0.019583

      4091000 -- (-4470.075) (-4466.785) [...14 remote chains...] -- 29:05:50
      4092000 -- (-4469.230) (-4455.610) [...14 remote chains...] -- 29:05:46
      4093000 -- (-4456.323) (-4459.752) [...14 remote chains...] -- 29:05:42
      4094000 -- (-4454.964) (-4467.938) [...14 remote chains...] -- 29:05:37
      4095000 -- (-4442.613) (-4466.977) [...14 remote chains...] -- 29:05:33

      Average standard deviation of split frequencies: 0.019421

      4096000 -- (-4443.364) (-4462.588) [...14 remote chains...] -- 29:05:29
      4097000 -- (-4444.064) (-4467.225) [...14 remote chains...] -- 29:05:24
      4098000 -- (-4453.193) (-4468.672) [...14 remote chains...] -- 29:05:20
      4099000 -- (-4457.300) (-4493.820) [...14 remote chains...] -- 29:05:16
      4100000 -- (-4466.292) (-4470.966) [...14 remote chains...] -- 29:05:11

      Average standard deviation of split frequencies: 0.019441

      4101000 -- (-4462.893) (-4469.946) [...14 remote chains...] -- 29:05:07
      4102000 -- (-4447.113) (-4477.543) [...14 remote chains...] -- 29:05:03
      4103000 -- (-4434.693) (-4471.602) [...14 remote chains...] -- 29:04:58
      4104000 -- (-4442.356) (-4462.350) [...14 remote chains...] -- 29:05:00
      4105000 -- (-4436.672) (-4466.064) [...14 remote chains...] -- 29:04:56

      Average standard deviation of split frequencies: 0.019394

      4106000 -- (-4446.454) (-4470.092) [...14 remote chains...] -- 29:04:52
      4107000 -- (-4454.395) (-4470.612) [...14 remote chains...] -- 29:04:47
      4108000 -- (-4456.534) (-4465.019) [...14 remote chains...] -- 29:04:43
      4109000 -- (-4450.523) (-4455.183) [...14 remote chains...] -- 29:04:39
      4110000 -- (-4442.585) (-4460.664) [...14 remote chains...] -- 29:04:34

      Average standard deviation of split frequencies: 0.019385

      4111000 -- (-4457.921) (-4457.787) [...14 remote chains...] -- 29:04:30
      4112000 -- (-4452.755) (-4460.215) [...14 remote chains...] -- 29:04:26
      4113000 -- (-4447.905) (-4473.347) [...14 remote chains...] -- 29:04:22
      4114000 -- (-4460.251) (-4475.578) [...14 remote chains...] -- 29:04:17
      4115000 -- (-4459.699) (-4454.535) [...14 remote chains...] -- 29:04:13

      Average standard deviation of split frequencies: 0.019364

      4116000 -- (-4453.712) (-4457.285) [...14 remote chains...] -- 29:04:09
      4117000 -- (-4462.960) (-4467.777) [...14 remote chains...] -- 29:04:11
      4118000 -- (-4450.420) (-4455.654) [...14 remote chains...] -- 29:04:06
      4119000 -- (-4467.050) (-4443.054) [...14 remote chains...] -- 29:04:02
      4120000 -- (-4479.878) (-4444.072) [...14 remote chains...] -- 29:03:58

      Average standard deviation of split frequencies: 0.019337

      4121000 -- (-4485.558) (-4434.395) [...14 remote chains...] -- 29:03:53
      4122000 -- (-4482.959) (-4431.152) [...14 remote chains...] -- 29:03:49
      4123000 -- (-4476.574) (-4432.400) [...14 remote chains...] -- 29:03:45
      4124000 -- (-4488.931) (-4442.062) [...14 remote chains...] -- 29:03:40
      4125000 -- (-4459.902) (-4452.711) [...14 remote chains...] -- 29:03:36

      Average standard deviation of split frequencies: 0.019287

      4126000 -- (-4462.611) (-4448.485) [...14 remote chains...] -- 29:03:32
      4127000 -- (-4449.599) (-4462.482) [...14 remote chains...] -- 29:03:27
      4128000 -- [-4458.418] (-4462.185) [...14 remote chains...] -- 29:03:23
      4129000 -- (-4453.359) (-4459.189) [...14 remote chains...] -- 29:03:19
      4130000 -- (-4473.970) (-4469.850) [...14 remote chains...] -- 29:03:14

      Average standard deviation of split frequencies: 0.019281

      4131000 -- (-4462.084) (-4473.998) [...14 remote chains...] -- 29:03:10
      4132000 -- (-4448.827) (-4469.934) [...14 remote chains...] -- 29:03:06
      4133000 -- (-4446.488) (-4456.140) [...14 remote chains...] -- 29:03:02
      4134000 -- (-4451.482) (-4471.421) [...14 remote chains...] -- 29:02:57
      4135000 -- (-4443.689) (-4449.157) [...14 remote chains...] -- 29:02:53

      Average standard deviation of split frequencies: 0.019298

      4136000 -- (-4448.066) (-4446.700) [...14 remote chains...] -- 29:02:49
      4137000 -- (-4458.475) (-4459.376) [...14 remote chains...] -- 29:02:44
      4138000 -- (-4453.590) (-4450.304) [...14 remote chains...] -- 29:02:40
      4139000 -- (-4459.521) (-4452.603) [...14 remote chains...] -- 29:02:36
      4140000 -- (-4456.302) (-4468.261) [...14 remote chains...] -- 29:02:31

      Average standard deviation of split frequencies: 0.019219

      4141000 -- (-4462.746) (-4470.370) [...14 remote chains...] -- 29:02:27
      4142000 -- (-4451.404) (-4447.556) [...14 remote chains...] -- 29:02:23
      4143000 -- (-4457.080) (-4466.953) [...14 remote chains...] -- 29:02:18
      4144000 -- (-4448.597) (-4472.077) [...14 remote chains...] -- 29:02:14
      4145000 -- (-4453.065) (-4456.098) [...14 remote chains...] -- 29:02:10

      Average standard deviation of split frequencies: 0.019183

      4146000 -- (-4460.608) (-4457.862) [...14 remote chains...] -- 29:02:05
      4147000 -- (-4450.256) (-4458.750) [...14 remote chains...] -- 29:02:01
      4148000 -- (-4479.526) (-4459.322) [...14 remote chains...] -- 29:01:57
      4149000 -- (-4479.426) (-4466.213) [...14 remote chains...] -- 29:01:53
      4150000 -- (-4481.796) (-4461.922) [...14 remote chains...] -- 29:01:48

      Average standard deviation of split frequencies: 0.019206

      4151000 -- (-4464.730) (-4469.931) [...14 remote chains...] -- 29:01:44
      4152000 -- (-4456.209) (-4477.608) [...14 remote chains...] -- 29:01:40
      4153000 -- (-4457.096) (-4474.625) [...14 remote chains...] -- 29:01:35
      4154000 -- (-4460.196) (-4464.420) [...14 remote chains...] -- 29:01:31
      4155000 -- (-4452.062) (-4467.614) [...14 remote chains...] -- 29:01:27

      Average standard deviation of split frequencies: 0.019239

      4156000 -- (-4447.347) (-4464.995) [...14 remote chains...] -- 29:01:22
      4157000 -- (-4455.166) (-4459.144) [...14 remote chains...] -- 29:01:18
      4158000 -- (-4450.042) (-4463.585) [...14 remote chains...] -- 29:01:14
      4159000 -- (-4447.462) (-4472.030) [...14 remote chains...] -- 29:01:09
      4160000 -- (-4458.672) (-4455.737) [...14 remote chains...] -- 29:01:05

      Average standard deviation of split frequencies: 0.019272

      4161000 -- (-4442.688) (-4447.109) [...14 remote chains...] -- 29:01:01
      4162000 -- (-4461.370) (-4446.729) [...14 remote chains...] -- 29:00:57
      4163000 -- (-4453.647) (-4433.633) [...14 remote chains...] -- 29:00:52
      4164000 -- (-4448.603) (-4452.207) [...14 remote chains...] -- 29:00:48
      4165000 -- (-4441.546) (-4452.543) [...14 remote chains...] -- 29:00:50

      Average standard deviation of split frequencies: 0.019295

      4166000 -- (-4457.348) (-4472.554) [...14 remote chains...] -- 29:00:46
      4167000 -- (-4460.349) (-4467.625) [...14 remote chains...] -- 29:00:41
      4168000 -- (-4478.431) (-4470.293) [...14 remote chains...] -- 29:00:37
      4169000 -- (-4483.564) (-4466.903) [...14 remote chains...] -- 29:00:33
      4170000 -- (-4471.613) (-4463.543) [...14 remote chains...] -- 29:00:28

      Average standard deviation of split frequencies: 0.019289

      4171000 -- (-4474.521) (-4451.182) [...14 remote chains...] -- 29:00:24
      4172000 -- (-4499.481) (-4459.512) [...14 remote chains...] -- 29:00:20
      4173000 -- (-4481.419) (-4482.895) [...14 remote chains...] -- 29:00:15
      4174000 -- (-4470.754) (-4465.332) [...14 remote chains...] -- 29:00:11
      4175000 -- (-4485.719) (-4483.596) [...14 remote chains...] -- 29:00:07

      Average standard deviation of split frequencies: 0.019214

      4176000 -- (-4475.695) (-4498.682) [...14 remote chains...] -- 29:00:02
      4177000 -- (-4464.058) (-4489.462) [...14 remote chains...] -- 28:59:58
      4178000 -- (-4460.019) (-4473.682) [...14 remote chains...] -- 28:59:54
      4179000 -- (-4452.209) (-4470.691) [...14 remote chains...] -- 28:59:43
      4180000 -- (-4463.147) (-4463.817) [...14 remote chains...] -- 28:59:39

      Average standard deviation of split frequencies: 0.019154

      4181000 -- (-4464.065) (-4482.337) [...14 remote chains...] -- 28:59:35
      4182000 -- (-4456.588) (-4480.285) [...14 remote chains...] -- 28:59:30
      4183000 -- (-4465.033) (-4466.476) [...14 remote chains...] -- 28:59:26
      4184000 -- (-4463.623) (-4460.422) [...14 remote chains...] -- 28:59:22
      4185000 -- (-4474.457) (-4464.780) [...14 remote chains...] -- 28:59:17

      Average standard deviation of split frequencies: 0.019116

      4186000 -- (-4475.360) (-4459.318) [...14 remote chains...] -- 28:59:13
      4187000 -- (-4476.687) (-4459.888) [...14 remote chains...] -- 28:59:09
      4188000 -- (-4470.055) (-4468.184) [...14 remote chains...] -- 28:59:05
      4189000 -- (-4461.326) (-4477.734) [...14 remote chains...] -- 28:59:00
      4190000 -- (-4451.736) (-4468.166) [...14 remote chains...] -- 28:59:02

      Average standard deviation of split frequencies: 0.019119

      4191000 -- (-4469.351) (-4464.812) [...14 remote chains...] -- 28:58:58
      4192000 -- (-4466.650) (-4464.248) [...14 remote chains...] -- 28:58:47
      4193000 -- (-4458.869) (-4467.171) [...14 remote chains...] -- 28:58:43
      4194000 -- (-4466.196) (-4458.473) [...14 remote chains...] -- 28:58:39
      4195000 -- (-4460.942) (-4456.868) [...14 remote chains...] -- 28:58:34

      Average standard deviation of split frequencies: 0.019021

      4196000 -- (-4464.274) (-4461.223) [...14 remote chains...] -- 28:58:30
      4197000 -- (-4472.773) (-4463.798) [...14 remote chains...] -- 28:58:26
      4198000 -- (-4465.884) (-4451.211) [...14 remote chains...] -- 28:58:22
      4199000 -- (-4446.723) (-4450.340) [...14 remote chains...] -- 28:58:17
      4200000 -- (-4442.324) [-4448.178] [...14 remote chains...] -- 28:58:13

      Average standard deviation of split frequencies: 0.019192

      4201000 -- (-4442.141) (-4460.998) [...14 remote chains...] -- 28:58:09
      4202000 -- (-4444.267) (-4456.897) [...14 remote chains...] -- 28:58:04
      4203000 -- (-4464.281) (-4466.057) [...14 remote chains...] -- 28:58:00
      4204000 -- (-4471.992) (-4479.982) [...14 remote chains...] -- 28:57:56
      4205000 -- (-4468.892) (-4470.583) [...14 remote chains...] -- 28:57:51

      Average standard deviation of split frequencies: 0.019239

      4206000 -- (-4467.943) (-4478.503) [...14 remote chains...] -- 28:57:47
      4207000 -- (-4462.441) (-4476.822) [...14 remote chains...] -- 28:57:43
      4208000 -- (-4455.679) (-4451.992) [...14 remote chains...] -- 28:57:39
      4209000 -- (-4456.148) (-4460.060) [...14 remote chains...] -- 28:57:34
      4210000 -- (-4472.071) (-4456.870) [...14 remote chains...] -- 28:57:30

      Average standard deviation of split frequencies: 0.019185

      4211000 -- (-4467.513) (-4439.212) [...14 remote chains...] -- 28:57:26
      4212000 -- (-4487.592) (-4447.656) [...14 remote chains...] -- 28:57:21
      4213000 -- (-4468.358) (-4458.666) [...14 remote chains...] -- 28:57:17
      4214000 -- (-4463.673) (-4450.100) [...14 remote chains...] -- 28:57:13
      4215000 -- (-4447.473) (-4433.082) [...14 remote chains...] -- 28:57:08

      Average standard deviation of split frequencies: 0.019184

      4216000 -- (-4438.739) (-4456.426) [...14 remote chains...] -- 28:57:04
      4217000 -- (-4445.994) (-4449.729) [...14 remote chains...] -- 28:57:00
      4218000 -- (-4465.550) (-4461.108) [...14 remote chains...] -- 28:56:56
      4219000 -- (-4464.222) (-4461.104) [...14 remote chains...] -- 28:56:51
      4220000 -- (-4465.104) (-4457.027) [...14 remote chains...] -- 28:56:47

      Average standard deviation of split frequencies: 0.019031

      4221000 -- (-4458.887) (-4460.326) [...14 remote chains...] -- 28:56:43
      4222000 -- (-4452.212) (-4455.841) [...14 remote chains...] -- 28:56:38
      4223000 -- (-4478.952) (-4460.632) [...14 remote chains...] -- 28:56:34
      4224000 -- (-4457.396) (-4463.673) [...14 remote chains...] -- 28:56:30
      4225000 -- (-4447.655) (-4460.687) [...14 remote chains...] -- 28:56:25

      Average standard deviation of split frequencies: 0.019017

      4226000 -- (-4473.051) (-4479.464) [...14 remote chains...] -- 28:56:21
      4227000 -- (-4462.855) (-4478.078) [...14 remote chains...] -- 28:56:17
      4228000 -- (-4471.571) (-4477.818) [...14 remote chains...] -- 28:56:13
      4229000 -- (-4489.988) (-4480.791) [...14 remote chains...] -- 28:56:08
      4230000 -- (-4456.330) [-4457.617] [...14 remote chains...] -- 28:56:04

      Average standard deviation of split frequencies: 0.018999

      4231000 -- (-4460.001) (-4457.306) [...14 remote chains...] -- 28:56:00
      4232000 -- (-4466.359) (-4456.430) [...14 remote chains...] -- 28:55:55
      4233000 -- (-4461.478) (-4454.405) [...14 remote chains...] -- 28:55:51
      4234000 -- (-4461.771) [-4452.190] [...14 remote chains...] -- 28:55:41
      4235000 -- (-4457.728) (-4438.280) [...14 remote chains...] -- 28:55:36

      Average standard deviation of split frequencies: 0.019012

      4236000 -- (-4471.157) [-4434.007] [...14 remote chains...] -- 28:55:32
      4237000 -- (-4475.313) [-4450.465] [...14 remote chains...] -- 28:55:34
      4238000 -- (-4474.106) [-4441.530] [...14 remote chains...] -- 28:55:23
      4239000 -- (-4466.113) [-4449.663] [...14 remote chains...] -- 28:55:19
      4240000 -- (-4458.916) [-4435.306] [...14 remote chains...] -- 28:55:15

      Average standard deviation of split frequencies: 0.019017

      4241000 -- (-4460.799) [-4448.235] [...14 remote chains...] -- 28:55:17
      4242000 -- [-4445.182] (-4435.555) [...14 remote chains...] -- 28:55:06
      4243000 -- (-4456.963) [-4438.448] [...14 remote chains...] -- 28:55:02
      4244000 -- (-4467.701) [-4453.260] [...14 remote chains...] -- 28:54:58
      4245000 -- (-4475.761) [-4443.065] [...14 remote chains...] -- 28:54:53

      Average standard deviation of split frequencies: 0.018964

      4246000 -- (-4485.244) [-4459.448] [...14 remote chains...] -- 28:54:49
      4247000 -- (-4469.126) [-4458.984] [...14 remote chains...] -- 28:54:45
      4248000 -- (-4467.819) [-4452.022] [...14 remote chains...] -- 28:54:41
      4249000 -- (-4452.879) [-4462.927] [...14 remote chains...] -- 28:54:36
      4250000 -- (-4458.508) [-4443.351] [...14 remote chains...] -- 28:54:32

      Average standard deviation of split frequencies: 0.018874

      4251000 -- (-4452.027) [-4434.879] [...14 remote chains...] -- 28:54:28
      4252000 -- (-4458.159) [-4439.056] [...14 remote chains...] -- 28:54:23
      4253000 -- (-4453.618) [-4436.081] [...14 remote chains...] -- 28:54:13
      4254000 -- (-4442.092) [-4453.847] [...14 remote chains...] -- 28:54:09
      4255000 -- (-4426.249) [-4452.812] [...14 remote chains...] -- 28:54:04

      Average standard deviation of split frequencies: 0.018874

      4256000 -- (-4434.475) [-4452.338] [...14 remote chains...] -- 28:54:00
      4257000 -- (-4444.747) [-4442.798] [...14 remote chains...] -- 28:53:56
      4258000 -- (-4440.257) [-4447.099] [...14 remote chains...] -- 28:53:52
      4259000 -- (-4452.529) [-4430.619] [...14 remote chains...] -- 28:53:47
      4260000 -- (-4467.055) [-4441.373] [...14 remote chains...] -- 28:53:43

      Average standard deviation of split frequencies: 0.018853

      4261000 -- (-4468.824) [-4458.687] [...14 remote chains...] -- 28:53:39
      4262000 -- (-4468.048) (-4443.977) [...14 remote chains...] -- 28:53:34
      4263000 -- (-4450.162) [-4447.748] [...14 remote chains...] -- 28:53:30
      4264000 -- (-4450.166) [-4467.797] [...14 remote chains...] -- 28:53:26
      4265000 -- (-4445.645) [-4474.344] [...14 remote chains...] -- 28:53:21

      Average standard deviation of split frequencies: 0.018799

      4266000 -- (-4444.984) [-4466.553] [...14 remote chains...] -- 28:53:17
      4267000 -- (-4444.440) [-4453.058] [...14 remote chains...] -- 28:53:13
      4268000 -- (-4463.309) [-4451.459] [...14 remote chains...] -- 28:53:09
      4269000 -- (-4454.052) [-4442.214] [...14 remote chains...] -- 28:53:04
      4270000 -- (-4449.658) [-4436.067] [...14 remote chains...] -- 28:53:00

      Average standard deviation of split frequencies: 0.018744

      4271000 -- (-4452.173) [-4445.041] [...14 remote chains...] -- 28:52:56
      4272000 -- (-4447.422) [-4450.209] [...14 remote chains...] -- 28:52:51
      4273000 -- (-4459.238) [-4454.486] [...14 remote chains...] -- 28:52:47
      4274000 -- (-4433.329) [-4448.383] [...14 remote chains...] -- 28:52:43
      4275000 -- (-4447.458) [-4451.830] [...14 remote chains...] -- 28:52:39

      Average standard deviation of split frequencies: 0.018676

      4276000 -- (-4458.090) [-4456.126] [...14 remote chains...] -- 28:52:34
[truncated: 2,662,025 more chars]
