# Supplementary material for: Revisiting a long‐overlooked skull: Implications for the distribution of Dinodontosaurus brevirostris (Kannemeyeriiformes) in the Brazilian Triassic
Source: Anat Rec (Hoboken). 2025 Sep 29;309(7):1749–65. doi: 10.1002/ar.70056 (PMC13251750; doi:10.1002/ar.70056)
Supplement: Supplementary file 2 — Data S2. Supporting Information. [file AR-309-1749-s002.zip › Supplementary Material/phylogenetic analyses/results/Bayesian/BI_reduced/infile.nex.run4.p]

[ID: 2761666094]
Gen	LnL	LnPr	TL	alpha	m{1}
0	-1.575495e+03	7.654370e+01	1.140000e+00	1.000000e+00	1.000000e+00
1000	-9.881366e+02	-3.644165e+00	4.718594e+00	1.282979e+00	1.000000e+00
2000	-9.809388e+02	-1.642576e+01	5.916654e+00	1.274192e+00	8.337353e-01
3000	-9.800256e+02	1.066249e+01	3.675692e+00	1.067699e+00	9.950293e-01
4000	-9.765851e+02	-1.924545e+01	6.226623e+00	1.203351e+00	9.413972e-01
5000	-9.686744e+02	-1.694616e+01	5.960860e+00	1.373330e+00	8.319666e-01
6000	-9.743915e+02	-1.938707e+01	6.128994e+00	2.239735e+00	8.742404e-01
7000	-9.821222e+02	1.267190e+01	3.558711e+00	8.811942e-01	8.433497e-01
8000	-9.753046e+02	-3.145703e+01	7.467487e+00	3.114281e+00	6.247953e-01
9000	-9.757896e+02	-5.258094e+00	4.848117e+00	1.367504e+00	9.275559e-01
10000	-9.853366e+02	-8.854446e-01	4.507046e+00	1.114076e+00	8.620625e-01
11000	-9.797494e+02	-5.185202e+00	4.730205e+00	2.685220e+00	8.866502e-01
12000	-9.755415e+02	-1.080643e+01	5.300489e+00	1.874919e+00	8.522761e-01
13000	-9.769913e+02	4.810759e+00	4.105915e+00	6.779271e-01	8.826577e-01
14000	-9.741891e+02	-1.516793e+01	5.735901e+00	1.771914e+00	7.961986e-01
15000	-9.844003e+02	-1.575774e+01	5.765694e+00	2.068615e+00	7.795718e-01
16000	-9.733769e+02	-1.824547e+01	6.034671e+00	1.976083e+00	7.824771e-01
17000	-9.748987e+02	-2.294013e+01	6.537441e+00	2.139101e+00	7.023277e-01
18000	-9.742473e+02	-9.022267e+00	5.213911e+00	1.021657e+00	7.958355e-01
19000	-9.719288e+02	-9.274297e+00	5.207126e+00	1.347295e+00	8.028446e-01
20000	-9.787385e+02	-1.611317e+01	5.916776e+00	9.604315e-01	7.735095e-01
21000	-9.632002e+02	-9.343950e+00	5.108853e+00	2.493751e+00	7.907307e-01
22000	-9.693855e+02	3.996383e+00	4.139093e+00	1.038294e+00	7.643444e-01
23000	-9.781403e+02	-1.804400e+01	5.893507e+00	3.114264e+00	7.847715e-01
24000	-9.777168e+02	-2.792512e+01	7.020801e+00	3.081196e+00	7.274826e-01
25000	-9.781209e+02	-1.425483e+01	5.680404e+00	1.408812e+00	8.123971e-01
26000	-9.772838e+02	-1.581015e+01	5.862811e+00	1.175916e+00	7.636370e-01
27000	-9.812543e+02	-8.118765e+00	4.988862e+00	2.611522e+00	8.225103e-01
28000	-9.846939e+02	-1.517083e+01	5.727580e+00	1.856941e+00	8.792255e-01
29000	-9.731891e+02	-2.021746e+01	6.260744e+00	1.865920e+00	8.404232e-01
30000	-9.824234e+02	4.432544e+00	3.995662e+00	2.591451e+00	1.044706e+00
31000	-9.737271e+02	-4.256570e-01	4.367503e+00	2.429458e+00	9.375789e-01
32000	-9.873507e+02	-6.607707e+00	4.681478e+00	4.692456e+00	9.645533e-01
33000	-9.690759e+02	-3.677750e+00	4.690198e+00	1.657415e+00	9.432336e-01
34000	-9.756518e+02	-1.581783e+00	4.498302e+00	1.920029e+00	1.000000e+00
35000	-9.671040e+02	-4.989623e+00	4.809670e+00	1.548739e+00	9.098203e-01
36000	-9.676321e+02	-7.910657e+00	5.072596e+00	1.462924e+00	9.496541e-01
37000	-9.741660e+02	-2.463779e+00	4.558265e+00	2.054476e+00	8.136880e-01
38000	-9.711270e+02	3.074007e+01	2.607478e+00	3.249940e-01	9.039291e-01
39000	-9.713271e+02	-9.224401e+00	5.184135e+00	1.547499e+00	1.000000e+00
40000	-9.713254e+02	-9.505954e+00	5.232966e+00	1.299161e+00	8.851488e-01
41000	-9.857497e+02	-2.108315e+01	6.439563e+00	1.136669e+00	7.976630e-01
42000	-9.806583e+02	5.455282e+00	4.065836e+00	5.867296e-01	8.146852e-01
43000	-9.709524e+02	-1.920493e+01	6.049389e+00	2.797669e+00	8.108664e-01
44000	-9.691694e+02	-1.698780e+01	5.849540e+00	2.481797e+00	7.848868e-01
45000	-9.733485e+02	-2.855183e+01	7.179275e+00	2.442076e+00	7.395317e-01
46000	-9.763826e+02	-1.539489e+01	5.710954e+00	2.245450e+00	7.955221e-01
47000	-9.815018e+02	-1.375861e+01	5.558164e+00	2.143077e+00	8.412201e-01
48000	-9.777903e+02	2.049653e+00	4.224778e+00	1.829007e+00	9.795411e-01
49000	-9.716876e+02	3.224862e+00	4.164011e+00	1.471200e+00	1.038112e+00
50000	-9.722715e+02	-1.022574e+01	5.060843e+00	3.909077e+00	9.746391e-01
51000	-9.850585e+02	1.004099e+01	3.678687e+00	1.643284e+00	9.287870e-01
52000	-9.739459e+02	7.811118e-01	4.288717e+00	2.249984e+00	1.000000e+00
53000	-9.804481e+02	-1.452895e+01	5.714610e+00	1.343316e+00	9.296638e-01
54000	-9.867137e+02	-1.239944e+01	5.530287e+00	1.068267e+00	9.964161e-01
55000	-9.714918e+02	-8.073797e+00	4.966601e+00	2.819219e+00	9.640626e-01
56000	-9.737603e+02	4.843356e+00	4.017901e+00	1.867596e+00	8.999686e-01
57000	-9.826232e+02	-8.968446e+00	5.199327e+00	1.126160e+00	8.936413e-01
58000	-9.812245e+02	-1.352012e+01	5.582724e+00	1.655229e+00	8.839647e-01
59000	-9.794339e+02	-3.066955e+00	4.612236e+00	1.993092e+00	9.226534e-01
60000	-9.782399e+02	-3.685236e+00	4.690245e+00	1.664341e+00	8.622155e-01
61000	-9.830814e+02	-1.490384e+01	5.656393e+00	2.297445e+00	8.682406e-01
62000	-9.751784e+02	-1.916157e+01	6.098806e+00	2.293758e+00	9.723973e-01
63000	-9.691062e+02	4.501848e+00	4.083792e+00	1.291597e+00	1.000000e+00
64000	-9.756695e+02	-1.496097e+01	5.711846e+00	1.802693e+00	1.017974e+00
65000	-9.718557e+02	-7.125450e+00	4.957504e+00	1.974447e+00	8.517577e-01
66000	-9.814207e+02	8.698179e+00	3.830164e+00	7.112538e-01	9.956450e-01
67000	-9.789189e+02	3.124479e+00	4.182870e+00	1.316644e+00	8.760056e-01
68000	-9.779547e+02	-1.638319e+01	5.824358e+00	2.121303e+00	9.126035e-01
69000	-9.764403e+02	-2.208250e+01	6.532582e+00	1.323590e+00	7.274476e-01
70000	-9.771398e+02	-2.112695e+01	6.417392e+00	1.375822e+00	5.896447e-01
71000	-9.855711e+02	-3.308119e+01	7.842319e+00	1.958306e+00	6.108160e-01
72000	-9.732036e+02	-3.862976e+01	8.754381e+00	1.254566e+00	6.903545e-01
73000	-9.703849e+02	-4.073787e+01	8.985567e+00	1.879888e+00	5.578185e-01
74000	-9.724096e+02	-4.437314e+01	9.584902e+00	1.839339e+00	4.975208e-01
75000	-9.824455e+02	-3.788163e+01	8.605642e+00	1.480928e+00	4.745769e-01
76000	-9.776192e+02	-4.028074e+01	8.695514e+00	3.289265e+00	4.711098e-01
77000	-9.723527e+02	-4.304282e+01	9.332813e+00	2.026777e+00	4.787840e-01
78000	-9.757519e+02	-4.452408e+01	9.632509e+00	1.708064e+00	5.215167e-01
79000	-9.771609e+02	-2.819131e+01	7.202199e+00	1.900736e+00	5.692173e-01
80000	-9.841973e+02	-4.891324e+01	1.032722e+01	2.127925e+00	4.495906e-01
81000	-9.825542e+02	-4.544671e+01	9.952140e+00	7.706636e-01	3.860513e-01
82000	-9.787443e+02	-5.674202e+01	1.188043e+01	1.955249e+00	3.757377e-01
83000	-9.726934e+02	-5.278462e+01	1.102919e+01	2.246441e+00	3.845770e-01
84000	-9.764423e+02	-6.565681e+01	1.379484e+01	2.312104e+00	2.931807e-01
85000	-9.770985e+02	-7.312536e+01	1.597443e+01	1.347781e+00	2.795923e-01
86000	-9.691595e+02	-7.624439e+01	1.669658e+01	1.918575e+00	2.940202e-01
87000	-9.777490e+02	-6.840169e+01	1.455349e+01	1.983106e+00	2.934662e-01
88000	-9.702407e+02	-7.585272e+01	1.665359e+01	1.675597e+00	3.033616e-01
89000	-9.765366e+02	-6.016367e+01	1.265929e+01	1.743080e+00	3.277987e-01
90000	-9.699005e+02	-6.388960e+01	1.342253e+01	2.114291e+00	3.519157e-01
91000	-9.727051e+02	-6.166095e+01	1.276302e+01	2.773025e+00	3.695090e-01
92000	-9.857020e+02	-5.902963e+01	1.245504e+01	1.540395e+00	3.881282e-01
93000	-9.752203e+02	-7.581714e+01	1.673952e+01	1.343216e+00	3.350383e-01
94000	-9.694127e+02	-5.806692e+01	1.233116e+01	1.149827e+00	3.780936e-01
95000	-9.784642e+02	-6.446702e+01	1.374728e+01	1.320477e+00	3.816979e-01
96000	-9.789099e+02	-5.876023e+01	1.214763e+01	2.701256e+00	3.864864e-01
97000	-9.760234e+02	-3.789431e+01	8.710694e+00	8.036371e-01	4.040567e-01
98000	-9.715318e+02	-6.117006e+01	1.294518e+01	1.470323e+00	3.057428e-01
99000	-9.674574e+02	-4.130526e+01	9.293407e+00	5.301078e-01	3.206528e-01
100000	-9.750895e+02	-6.101172e+01	1.296629e+01	1.218603e+00	3.188631e-01
101000	-9.761666e+02	-6.476854e+01	1.366916e+01	1.948926e+00	2.900142e-01
102000	-9.815655e+02	-6.775196e+01	1.437509e+01	2.041927e+00	3.230815e-01
103000	-9.781560e+02	-5.486679e+01	1.152121e+01	1.835315e+00	3.154059e-01
104000	-9.802970e+02	-7.461788e+01	1.589656e+01	3.121729e+00	3.061910e-01
105000	-9.790198e+02	-6.853866e+01	1.442691e+01	2.621937e+00	3.297808e-01
106000	-9.792407e+02	-6.061064e+01	1.276453e+01	1.715931e+00	3.603025e-01
107000	-9.763570e+02	-6.088176e+01	1.268613e+01	2.339891e+00	3.722171e-01
108000	-9.702917e+02	-3.052499e+01	7.676528e+00	6.152463e-01	3.946000e-01
109000	-9.811716e+02	-3.332513e+01	8.065644e+00	6.074815e-01	5.096542e-01
110000	-9.790524e+02	-3.985719e+01	8.934370e+00	1.324314e+00	4.726996e-01
111000	-9.671523e+02	-6.130027e+01	1.293829e+01	1.631003e+00	4.461689e-01
112000	-9.762851e+02	-5.485464e+01	1.142898e+01	2.282475e+00	4.207080e-01
113000	-9.677875e+02	-3.173455e+01	7.667467e+00	1.891845e+00	5.044078e-01
114000	-9.752257e+02	-4.425762e+01	9.674747e+00	1.192353e+00	4.615002e-01
115000	-9.778542e+02	-3.718753e+01	8.509601e+00	1.424929e+00	4.439694e-01
116000	-9.779183e+02	-5.055018e+01	1.065058e+01	2.006003e+00	4.430943e-01
117000	-9.730030e+02	-5.321379e+01	1.111953e+01	2.209769e+00	4.133989e-01
118000	-9.761616e+02	-4.423486e+01	9.635580e+00	1.400688e+00	3.625194e-01
119000	-9.696013e+02	-3.670268e+01	8.481863e+00	1.125685e+00	4.423208e-01
120000	-9.797356e+02	-3.829374e+01	8.607162e+00	1.883000e+00	4.245038e-01
121000	-9.745610e+02	-3.684856e+01	8.468510e+00	1.361137e+00	4.479389e-01
122000	-9.730466e+02	-4.379057e+01	9.610463e+00	1.105069e+00	4.323399e-01
123000	-9.759855e+02	-6.802490e+01	1.463579e+01	1.282272e+00	3.150808e-01
124000	-9.816254e+02	-6.228439e+01	1.327737e+01	1.132524e+00	3.319510e-01
125000	-9.689650e+02	-5.486179e+01	1.164909e+01	1.199385e+00	3.440159e-01
126000	-9.674937e+02	-7.101431e+01	1.534985e+01	1.532685e+00	3.041728e-01
127000	-9.726684e+02	-6.477098e+01	1.372780e+01	1.705781e+00	2.928956e-01
128000	-9.705898e+02	-6.933166e+01	1.503649e+01	1.036405e+00	2.895433e-01
129000	-9.727206e+02	-8.107817e+01	1.833805e+01	1.336861e+00	2.672166e-01
130000	-9.730018e+02	-7.486653e+01	1.641484e+01	1.521899e+00	2.773067e-01
131000	-9.742792e+02	-7.442965e+01	1.625997e+01	1.631373e+00	2.685281e-01
132000	-9.715892e+02	-7.833343e+01	1.737433e+01	1.711614e+00	2.672769e-01
133000	-9.711994e+02	-7.108898e+01	1.542586e+01	1.323150e+00	2.620336e-01
134000	-9.744055e+02	-6.933641e+01	1.481574e+01	1.891453e+00	2.288073e-01
135000	-9.836441e+02	-7.911147e+01	1.793728e+01	6.476665e-01	1.876620e-01
136000	-9.765322e+02	-9.649204e+01	2.350903e+01	2.322874e+00	2.054207e-01
137000	-9.752867e+02	-8.308494e+01	1.855387e+01	2.666829e+00	2.115555e-01
138000	-9.742470e+02	-8.861234e+01	2.088862e+01	1.323293e+00	2.288774e-01
139000	-9.672864e+02	-8.546586e+01	1.972100e+01	1.514742e+00	2.403557e-01
140000	-9.712446e+02	-8.596078e+01	1.970534e+01	2.055710e+00	2.592979e-01
141000	-9.766305e+02	-7.025886e+01	1.529647e+01	9.776485e-01	2.279242e-01
142000	-9.667695e+02	-8.680227e+01	2.044755e+01	7.524519e-01	1.894094e-01
143000	-9.678163e+02	-1.002893e+02	2.533443e+01	1.749898e+00	1.751896e-01
144000	-9.776083e+02	-8.446428e+01	1.952855e+01	1.081557e+00	2.340440e-01
145000	-9.772247e+02	-8.038394e+01	1.798016e+01	1.782135e+00	2.649414e-01
146000	-9.831562e+02	-8.170133e+01	1.879251e+01	5.436960e-01	2.033360e-01
147000	-9.811840e+02	-8.005900e+01	1.788147e+01	1.775296e+00	1.915179e-01
148000	-9.831944e+02	-1.052785e+02	2.747722e+01	1.978059e+00	1.756136e-01
149000	-9.723701e+02	-1.312151e+02	4.383150e+01	1.274539e-01	3.347933e-02
150000	-9.814810e+02	-9.962718e+01	2.517603e+01	1.454879e+00	1.601147e-01
151000	-9.733528e+02	-1.108379e+02	3.022268e+01	1.929761e+00	1.652145e-01
152000	-9.802695e+02	-1.208520e+02	3.580291e+01	1.897360e+00	1.566704e-01
153000	-9.812673e+02	-1.028291e+02	2.678865e+01	1.018718e+00	1.377529e-01
154000	-9.781454e+02	-1.235625e+02	3.857127e+01	1.601855e-01	4.668650e-02
155000	-9.769471e+02	-9.244076e+01	2.277458e+01	1.224514e-01	5.441850e-02
156000	-9.798184e+02	-1.035515e+02	2.750842e+01	1.843606e-01	6.504509e-02
157000	-9.833481e+02	-8.456709e+01	1.989111e+01	1.179723e-01	7.890545e-02
158000	-9.782804e+02	-8.945970e+01	2.157410e+01	2.939484e-01	9.661569e-02
159000	-9.824187e+02	-1.344185e+02	4.319296e+01	4.216525e+00	1.149321e-01
160000	-9.784255e+02	-1.047658e+02	2.802949e+01	2.957621e-01	7.407254e-02
161000	-9.867989e+02	-1.306392e+02	4.265293e+01	1.195846e+00	9.941792e-02
162000	-9.764873e+02	-1.191542e+02	3.478941e+01	1.909016e+00	1.089135e-01
163000	-9.884456e+02	-1.328076e+02	4.402737e+01	1.450726e+00	8.782350e-02
164000	-9.806546e+02	-1.352296e+02	4.573010e+01	1.577510e+00	8.656833e-02
165000	-9.783300e+02	-1.502202e+02	5.664014e+01	3.495223e+00	9.409003e-02
166000	-9.832829e+02	-1.474089e+02	5.360656e+01	4.069929e+00	8.996541e-02
167000	-9.764788e+02	-1.271635e+02	3.986701e+01	1.781282e+00	1.053455e-01
168000	-9.669743e+02	-9.197352e+01	2.255520e+01	2.191995e-01	6.936293e-02
169000	-9.729358e+02	-1.188795e+02	3.420622e+01	2.639295e+00	1.508058e-01
170000	-9.749068e+02	-1.074948e+02	2.939000e+01	2.344760e-01	6.717953e-02
171000	-9.759615e+02	-9.452289e+01	2.358105e+01	1.752380e-01	6.821855e-02
172000	-9.700794e+02	-1.002488e+02	2.542692e+01	1.496125e+00	1.650827e-01
173000	-9.719190e+02	-9.722022e+01	2.432529e+01	1.058040e+00	1.995777e-01
174000	-9.853283e+02	-9.501853e+01	2.312221e+01	1.817147e+00	2.292241e-01
175000	-9.674004e+02	-7.251072e+01	1.567963e+01	1.805722e+00	2.983706e-01
176000	-9.788725e+02	-6.868211e+01	1.488291e+01	9.771410e-01	2.562368e-01
177000	-9.759277e+02	-6.298655e+01	1.352206e+01	7.875522e-01	2.591700e-01
178000	-9.787567e+02	-6.872860e+01	1.439130e+01	2.953828e+00	2.507829e-01
179000	-9.769407e+02	-3.725146e+01	8.684142e+00	3.343988e-01	2.718219e-01
180000	-9.726586e+02	-1.317896e+01	5.703752e+00	1.009095e-01	2.377605e-01
181000	-9.728358e+02	-2.727733e+01	7.308758e+00	1.536327e-01	2.208492e-01
182000	-9.688549e+02	-1.871311e+01	6.285943e+00	1.341052e-01	2.407728e-01
183000	-9.721906e+02	-2.333422e+01	6.822639e+00	1.134440e-01	2.088811e-01
184000	-9.720090e+02	-3.450321e+01	8.295993e+00	1.856161e-01	2.042358e-01
185000	-9.766363e+02	-2.792598e+01	7.395962e+00	1.293463e-01	2.025164e-01
186000	-9.827590e+02	-3.701801e+01	8.672963e+00	1.742066e-01	2.204076e-01
187000	-9.765114e+02	-9.354193e+00	5.327746e+00	1.327152e-01	2.301189e-01
188000	-9.741431e+02	-2.466057e+01	6.982353e+00	1.279990e-01	2.139950e-01
189000	-9.821920e+02	-3.303243e+01	8.072152e+00	2.689646e-01	2.401974e-01
190000	-9.700570e+02	-2.021473e+01	6.449451e+00	1.813445e-01	2.341615e-01
191000	-9.820205e+02	-1.451746e+01	5.839071e+00	1.128166e-01	2.275055e-01
192000	-9.828617e+02	-3.175620e+01	7.910971e+00	1.383513e-01	1.920982e-01
193000	-9.812802e+02	-4.012649e+01	9.154643e+00	2.076798e-01	1.711714e-01
194000	-9.735130e+02	-3.366759e+01	8.182068e+00	1.357417e-01	1.695819e-01
195000	-9.713105e+02	-5.255930e+01	1.138045e+01	2.302938e-01	1.571590e-01
196000	-9.892456e+02	-6.070068e+01	1.306415e+01	4.767377e-01	1.834711e-01
197000	-9.796357e+02	-8.540960e+01	2.000536e+01	6.283392e-01	1.584226e-01
198000	-9.746235e+02	-1.096659e+02	2.976014e+01	1.667622e+00	1.318331e-01
199000	-9.622023e+02	-1.213700e+02	3.608035e+01	1.955383e+00	1.137635e-01
200000	-9.745681e+02	-1.049668e+02	2.748860e+01	1.641998e+00	1.400810e-01
201000	-9.764534e+02	-1.124755e+02	3.142379e+01	1.264714e+00	1.289605e-01
202000	-9.748945e+02	-1.194523e+02	3.546304e+01	1.065786e+00	1.150535e-01
203000	-9.825323e+02	-1.576941e+02	6.623961e+01	1.241810e+00	4.829325e-02
204000	-9.733651e+02	-8.898601e+01	2.127827e+01	6.230278e-01	1.213897e-01
205000	-9.677206e+02	-7.413984e+01	1.656491e+01	2.705714e-01	1.271266e-01
206000	-9.736783e+02	-5.067421e+01	1.102981e+01	1.328111e-01	1.388967e-01
207000	-9.714896e+02	-6.557035e+01	1.428292e+01	2.297400e-01	1.352051e-01
208000	-9.714534e+02	-6.046614e+01	1.307350e+01	2.011984e-01	1.207967e-01
209000	-9.866916e+02	-8.827546e+01	2.112828e+01	3.236190e-01	1.230474e-01
210000	-9.725614e+02	-5.170518e+01	1.123120e+01	1.303837e-01	1.424970e-01
211000	-9.825976e+02	-4.644789e+01	1.024557e+01	1.152604e-01	1.484145e-01
212000	-9.830279e+02	-5.109267e+01	1.110362e+01	1.704051e-01	1.619908e-01
213000	-9.808800e+02	-3.229299e+01	7.985653e+00	1.414939e-01	1.880474e-01
214000	-9.792462e+02	-3.529355e+01	8.420272e+00	1.308405e-01	1.792925e-01
215000	-9.748436e+02	-3.943627e+01	9.054670e+00	1.423644e-01	1.643494e-01
216000	-9.894060e+02	-4.745782e+01	1.041074e+01	2.131105e-01	1.715682e-01
217000	-9.845797e+02	-4.295571e+01	9.632586e+00	1.392319e-01	1.704072e-01
218000	-9.861123e+02	-3.367021e+01	8.185971e+00	1.112708e-01	1.810567e-01
219000	-9.859602e+02	-3.591883e+01	8.508889e+00	1.609849e-01	1.951800e-01
220000	-9.737161e+02	-4.297146e+01	9.622085e+00	2.171213e-01	1.906047e-01
221000	-9.770381e+02	-2.964811e+01	7.622080e+00	1.424229e-01	2.279266e-01
222000	-9.788750e+02	-2.647285e+01	7.209020e+00	1.285764e-01	2.296374e-01
223000	-9.721488e+02	-8.608677e+00	5.260507e+00	1.051682e-01	2.285571e-01
224000	-9.922889e+02	-3.176739e+01	7.904668e+00	1.948090e-01	2.165566e-01
225000	-9.885231e+02	-2.307123e+01	6.787197e+00	1.456611e-01	2.180030e-01
226000	-9.825864e+02	-2.140408e+01	6.591246e+00	1.386555e-01	2.175448e-01
227000	-9.840004e+02	-3.004496e+01	7.677189e+00	1.303308e-01	2.087358e-01
228000	-9.843904e+02	-3.136451e+01	7.855212e+00	1.483442e-01	2.097781e-01
229000	-9.715111e+02	-2.938534e+01	7.592207e+00	1.025447e-01	2.170513e-01
230000	-9.871989e+02	-3.811885e+01	8.830539e+00	2.509765e-01	2.463234e-01
231000	-9.718631e+02	-1.101842e+01	5.481373e+00	1.896387e-01	2.523356e-01
232000	-9.688369e+02	-3.062645e+01	7.745844e+00	2.063859e-01	2.404373e-01
233000	-9.758868e+02	-3.091140e+01	7.795932e+00	1.253683e-01	1.971488e-01
234000	-9.764708e+02	-4.440720e+01	9.875777e+00	1.701372e-01	1.856797e-01
235000	-9.768070e+02	-2.880128e+01	7.503576e+00	1.849430e-01	2.148637e-01
236000	-9.672222e+02	-4.089692e+01	9.288372e+00	1.526147e-01	1.542793e-01
237000	-9.803718e+02	-5.054614e+01	1.099621e+01	1.789602e-01	1.487410e-01
238000	-9.787268e+02	-6.778510e+01	1.481395e+01	3.471002e-01	1.507960e-01
239000	-9.845151e+02	-6.377673e+01	1.384952e+01	2.050137e-01	1.196111e-01
240000	-9.824062e+02	-6.662718e+01	1.456126e+01	1.779013e-01	1.257293e-01
241000	-9.803566e+02	-6.111036e+01	1.324147e+01	1.136953e-01	1.326215e-01
242000	-9.727718e+02	-5.006655e+01	1.092112e+01	9.059135e-02	1.237599e-01
243000	-9.839069e+02	-8.024290e+01	1.841081e+01	2.725668e-01	1.058642e-01
244000	-9.835038e+02	-5.928184e+01	1.281861e+01	1.449721e-01	1.070509e-01
245000	-9.891823e+02	-7.288507e+01	1.623673e+01	1.692055e-01	1.012436e-01
246000	-9.892260e+02	-6.907550e+01	1.517185e+01	2.648609e-01	1.183071e-01
247000	-9.777290e+02	-5.771325e+01	1.247210e+01	1.456335e-01	1.124401e-01
248000	-9.859501e+02	-6.847896e+01	1.503664e+01	1.831282e-01	1.147339e-01
249000	-9.777116e+02	-9.870608e+01	2.515497e+01	5.827440e-01	1.032081e-01
250000	-9.894768e+02	-1.276688e+02	4.083879e+01	8.407375e-01	8.323673e-02
251000	-9.722899e+02	-1.672169e+02	7.668089e+01	1.523547e+00	5.316782e-02
252000	-9.898116e+02	-1.467381e+02	5.530077e+01	1.487206e+00	7.804220e-02
253000	-9.891046e+02	-1.126017e+02	3.205137e+01	2.207720e-01	5.700440e-02
254000	-9.781661e+02	-8.314445e+01	1.941560e+01	9.787704e-02	6.944599e-02
255000	-9.816716e+02	-1.440814e+02	5.342561e+01	9.499146e-01	7.646454e-02
256000	-9.787347e+02	-1.166337e+02	3.425918e+01	3.015556e-01	5.966793e-02
257000	-9.781533e+02	-1.000127e+02	2.589971e+01	1.810434e-01	6.134016e-02
258000	-9.653979e+02	-1.004566e+02	2.608124e+01	2.156747e-01	5.669352e-02
259000	-9.712888e+02	-1.198032e+02	3.540542e+01	1.513495e+00	1.065506e-01
260000	-9.764264e+02	-1.135846e+02	3.182928e+01	1.615281e+00	1.399743e-01
261000	-9.705523e+02	-8.716241e+01	2.045756e+01	1.084192e+00	1.569691e-01
262000	-9.816100e+02	-8.672961e+01	2.031657e+01	1.052777e+00	1.506229e-01
263000	-9.790979e+02	-9.392203e+01	2.333509e+01	1.861314e-01	7.672099e-02
264000	-9.746154e+02	-9.815723e+01	2.505097e+01	2.763119e-01	8.763220e-02
265000	-9.766724e+02	-7.205248e+01	1.602136e+01	1.059266e-01	8.942223e-02
266000	-9.756049e+02	-1.348688e+02	4.558651e+01	1.407168e+00	9.880669e-02
267000	-9.752352e+02	-1.007833e+02	2.623663e+01	1.941622e-01	6.758569e-02
268000	-9.739743e+02	-7.718718e+01	1.750418e+01	1.354192e-01	8.832933e-02
269000	-9.771125e+02	-6.245795e+01	1.355987e+01	9.881267e-02	9.233808e-02
270000	-9.745097e+02	-9.257566e+01	2.281441e+01	1.555374e-01	7.575076e-02
271000	-9.738018e+02	-9.044908e+01	2.198824e+01	1.770963e-01	8.673369e-02
272000	-9.903847e+02	-1.158648e+02	3.355123e+01	7.728165e-01	9.389563e-02
273000	-9.790430e+02	-1.626204e+02	7.269566e+01	3.143629e-01	4.448862e-02
274000	-9.853226e+02	-1.133752e+02	3.227506e+01	5.825058e-01	1.073559e-01
275000	-9.825433e+02	-1.273652e+02	4.110049e+01	1.532754e-01	3.655866e-02
276000	-9.867832e+02	-1.549244e+02	6.246043e+01	2.139751e+00	9.429644e-02
277000	-9.747559e+02	-1.082751e+02	2.949225e+01	8.099844e-01	1.355010e-01
278000	-9.743362e+02	-9.928635e+01	2.508793e+01	1.319175e+00	1.608019e-01
279000	-9.772799e+02	-9.229748e+01	2.225176e+01	1.331999e+00	1.691051e-01
280000	-9.718503e+02	-9.754978e+01	2.454553e+01	8.608450e-01	1.393232e-01
281000	-9.708622e+02	-1.074995e+02	2.860868e+01	1.826131e+00	1.420650e-01
282000	-9.793577e+02	-1.120466e+02	3.089612e+01	1.836938e+00	1.493053e-01
283000	-9.694840e+02	-1.284124e+02	3.975462e+01	3.199542e+00	1.294242e-01
284000	-9.783647e+02	-1.185731e+02	3.358178e+01	3.427103e+00	1.232961e-01
285000	-9.728417e+02	-1.217187e+02	3.661839e+01	1.421273e+00	1.028823e-01
286000	-9.790876e+02	-1.074996e+02	2.874097e+01	1.554652e+00	1.248418e-01
287000	-9.785819e+02	-1.220780e+02	3.642472e+01	2.096904e+00	1.129908e-01
288000	-9.824752e+02	-1.251289e+02	3.834315e+01	2.081657e+00	1.289974e-01
289000	-9.844821e+02	-9.250591e+01	2.230527e+01	1.400584e+00	1.508087e-01
290000	-9.734986e+02	-8.939900e+01	2.102134e+01	1.742013e+00	1.871628e-01
291000	-9.719491e+02	-8.819903e+01	2.092821e+01	8.000115e-01	2.338743e-01
292000	-9.789039e+02	-7.091294e+01	1.521766e+01	1.928895e+00	2.674792e-01
293000	-9.695786e+02	-6.784718e+01	1.425814e+01	2.606271e+00	2.879821e-01
294000	-9.652996e+02	-6.286515e+01	1.347493e+01	8.664087e-01	3.223168e-01
295000	-9.822155e+02	-8.629851e+01	2.005630e+01	1.369739e+00	2.794337e-01
296000	-9.743017e+02	-4.601303e+01	1.005050e+01	7.764247e-01	3.330532e-01
297000	-9.755343e+02	-6.814633e+01	1.472880e+01	1.039680e+00	2.855860e-01
298000	-9.811995e+02	-7.157377e+01	1.544751e+01	1.727205e+00	3.451839e-01
299000	-9.782562e+02	-9.184589e+01	2.082972e+01	4.720860e+00	2.353952e-01
300000	-9.734884e+02	-8.901629e+01	2.078553e+01	2.014609e+00	2.408716e-01
301000	-9.767701e+02	-9.676714e+01	2.412335e+01	1.091975e+00	1.993448e-01
302000	-9.779680e+02	-7.791006e+01	1.727847e+01	1.607674e+00	2.074767e-01
303000	-9.734287e+02	-9.876769e+01	2.468720e+01	1.742283e+00	1.756064e-01
304000	-9.767617e+02	-9.762737e+01	2.447939e+01	1.096154e+00	1.614530e-01
305000	-9.710989e+02	-1.011563e+02	2.567442e+01	1.836427e+00	1.726519e-01
306000	-9.749803e+02	-9.356235e+01	2.263909e+01	1.591746e+00	1.832599e-01
307000	-9.749030e+02	-9.860393e+01	2.463974e+01	1.691045e+00	1.803394e-01
308000	-9.720756e+02	-9.777792e+01	2.401323e+01	2.370006e+00	1.489600e-01
309000	-9.761853e+02	-1.138421e+02	3.163027e+01	2.243911e+00	1.606700e-01
310000	-9.746358e+02	-8.592973e+01	2.017747e+01	6.515433e-01	1.704860e-01
311000	-9.738596e+02	-1.121747e+02	3.051746e+01	2.693460e+00	1.509991e-01
312000	-9.663657e+02	-1.012571e+02	2.552758e+01	2.273070e+00	1.618551e-01
313000	-9.773494e+02	-1.075084e+02	2.832822e+01	2.414819e+00	1.668400e-01
314000	-9.819628e+02	-1.094859e+02	2.973353e+01	1.540371e+00	1.733524e-01
315000	-9.857110e+02	-9.036931e+01	2.142101e+01	1.617636e+00	2.084580e-01
316000	-9.741420e+02	-1.179306e+02	3.512053e+01	1.217838e-01	3.579454e-02
317000	-9.666291e+02	-1.089942e+02	2.955624e+01	1.401308e+00	1.472410e-01
318000	-9.778161e+02	-1.358847e+02	4.590891e+01	1.996211e+00	1.261394e-01
319000	-9.736302e+02	-1.099945e+02	3.039499e+01	7.507247e-01	1.426439e-01
320000	-9.739135e+02	-1.158823e+02	3.327710e+01	1.277155e+00	1.228626e-01
321000	-9.793907e+02	-1.439735e+02	5.405519e+01	1.229588e-01	2.846020e-02
322000	-9.731904e+02	-1.554947e+02	6.509321e+01	1.347147e-01	2.735564e-02
323000	-9.835660e+02	-1.064445e+02	2.872806e+01	5.260529e-01	1.183653e-01
324000	-9.804767e+02	-9.965418e+01	2.564123e+01	4.100359e-01	1.305102e-01
325000	-9.713064e+02	-1.201304e+02	3.541651e+01	1.822076e+00	1.100893e-01
326000	-9.750199e+02	-1.157444e+02	3.341907e+01	8.866619e-01	1.078581e-01
327000	-9.846387e+02	-9.344580e+01	2.306392e+01	3.915845e-01	1.093099e-01
328000	-9.732682e+02	-1.471467e+02	5.499925e+01	2.232187e+00	8.011259e-02
329000	-9.826187e+02	-1.014352e+02	2.651626e+01	2.244431e-01	8.412100e-02
330000	-9.669115e+02	-1.227892e+02	3.710454e+01	1.704581e+00	1.229261e-01
331000	-9.743878e+02	-7.182877e+01	1.594063e+01	1.731904e-01	9.983923e-02
332000	-9.738748e+02	-7.260113e+01	1.614763e+01	2.023341e-01	9.986324e-02
333000	-9.786682e+02	-6.080752e+01	1.316374e+01	1.483386e-01	1.262953e-01
334000	-9.801109e+02	-6.049907e+01	1.309236e+01	1.514993e-01	1.156029e-01
335000	-9.831373e+02	-5.422793e+01	1.172670e+01	1.859148e-01	1.195121e-01
336000	-9.791940e+02	-7.821763e+01	1.774805e+01	3.666681e-01	1.284254e-01
337000	-9.663391e+02	-1.021913e+02	2.622129e+01	1.636397e+00	1.479416e-01
338000	-9.790364e+02	-1.025443e+02	2.605155e+01	2.370064e+00	1.658102e-01
339000	-9.813692e+02	-9.273163e+01	2.258164e+01	9.090616e-01	1.612758e-01
340000	-9.810237e+02	-8.278239e+01	1.909399e+01	7.033657e-01	1.625163e-01
341000	-9.762925e+02	-1.219081e+02	3.712729e+01	7.869624e-01	1.124633e-01
342000	-9.743845e+02	-1.151273e+02	3.261351e+01	1.716583e+00	1.528797e-01
343000	-9.747456e+02	-1.028198e+02	2.639524e+01	1.877239e+00	1.677749e-01
344000	-9.786109e+02	-9.571419e+01	2.347059e+01	1.640524e+00	2.068083e-01
345000	-9.919144e+02	-8.658714e+01	1.965807e+01	2.821282e+00	2.115342e-01
346000	-9.871615e+02	-7.999123e+01	1.797794e+01	1.396568e+00	1.828661e-01
347000	-9.743591e+02	-7.112887e+01	1.554046e+01	9.370904e-01	2.266396e-01
348000	-9.687180e+02	-6.042969e+01	1.281778e+01	1.296514e+00	2.653401e-01
349000	-9.715152e+02	-6.014596e+01	1.245399e+01	2.661549e+00	3.272462e-01
350000	-9.676046e+02	-6.616617e+01	1.431538e+01	6.951560e-01	2.433544e-01
351000	-9.759094e+02	-8.080690e+01	1.821821e+01	1.444764e+00	2.328876e-01
352000	-9.742107e+02	-7.625836e+01	1.677905e+01	1.648395e+00	2.726201e-01
353000	-9.865707e+02	-6.263661e+01	1.349283e+01	5.617511e-01	2.125047e-01
354000	-9.794116e+02	-8.102368e+01	1.790777e+01	2.655047e+00	2.104240e-01
355000	-9.770501e+02	-6.993881e+01	1.490790e+01	2.137385e+00	3.177190e-01
356000	-9.758288e+02	-7.118515e+01	1.565510e+01	5.702936e-01	2.592757e-01
357000	-9.688828e+02	-4.297648e+01	9.469029e+00	1.135374e+00	3.840148e-01
358000	-9.688107e+02	-4.748893e+01	9.989975e+00	2.596615e+00	3.855585e-01
359000	-9.673761e+02	-2.906493e+01	7.447610e+00	8.734319e-01	4.528161e-01
360000	-9.740016e+02	-3.505825e+01	8.304910e+00	6.796043e-01	4.588355e-01
361000	-9.785813e+02	4.281763e-01	4.463126e+00	3.532230e-01	5.400282e-01
362000	-9.720785e+02	-4.862518e+01	1.042832e+01	1.284224e+00	5.173767e-01
363000	-9.833625e+02	-6.292715e+01	1.325106e+01	1.888977e+00	3.842907e-01
364000	-9.737324e+02	-4.577131e+01	9.759950e+00	2.206505e+00	4.321004e-01
365000	-9.754538e+02	-5.435354e+01	1.128389e+01	2.511349e+00	3.565973e-01
366000	-9.762179e+02	-4.970721e+01	1.074329e+01	6.684022e-01	3.472135e-01
367000	-9.785429e+02	-6.328389e+01	1.335373e+01	1.803235e+00	3.072033e-01
368000	-9.812658e+02	-9.621349e+01	2.344491e+01	2.203682e+00	2.546887e-01
369000	-9.668311e+02	-9.077458e+01	2.163425e+01	1.446872e+00	1.842893e-01
370000	-9.742616e+02	-8.991020e+01	2.148367e+01	9.887093e-01	1.791921e-01
371000	-9.757644e+02	-1.067832e+02	2.862911e+01	1.067807e+00	1.571628e-01
372000	-9.781905e+02	-1.100981e+02	3.016600e+01	1.300691e+00	1.367711e-01
373000	-9.766674e+02	-1.348077e+02	4.564721e+01	1.265504e+00	1.203479e-01
374000	-9.750709e+02	-1.298881e+02	4.107594e+01	2.712088e+00	1.115779e-01
375000	-9.666490e+02	-1.122791e+02	3.114536e+01	1.594586e+00	1.292057e-01
376000	-9.637366e+02	-1.078977e+02	2.892422e+01	1.578522e+00	1.371663e-01
377000	-9.741632e+02	-9.963789e+01	2.530894e+01	1.157437e+00	1.373266e-01
378000	-9.781417e+02	-1.192278e+02	3.533308e+01	1.059819e+00	1.474228e-01
379000	-9.849220e+02	-8.515893e+01	1.983485e+01	8.740558e-01	1.559902e-01
380000	-9.827970e+02	-8.567162e+01	1.972631e+01	1.704884e+00	1.889915e-01
381000	-9.762541e+02	-6.533383e+01	1.411150e+01	6.864984e-01	2.308230e-01
382000	-9.752890e+02	-7.802103e+01	1.730117e+01	1.642832e+00	2.229609e-01
383000	-9.644941e+02	-7.684319e+01	1.680936e+01	2.129133e+00	2.404974e-01
384000	-9.687102e+02	-9.029516e+01	2.067081e+01	3.614894e+00	2.418141e-01
385000	-9.768426e+02	-9.437736e+01	2.297890e+01	1.538470e+00	1.864452e-01
386000	-9.834931e+02	-8.704602e+01	2.045272e+01	9.815441e-01	1.755458e-01
387000	-9.759518e+02	-5.278164e+01	1.143246e+01	1.921038e-01	1.398410e-01
388000	-9.739984e+02	-8.314201e+01	1.933001e+01	3.514100e-01	1.508433e-01
389000	-9.856443e+02	-7.673156e+01	1.732338e+01	2.793084e-01	1.508076e-01
390000	-9.728270e+02	-1.037982e+02	2.702973e+01	1.462012e+00	1.803027e-01
391000	-9.803909e+02	-1.125261e+02	3.166783e+01	8.577286e-01	1.548001e-01
392000	-9.817964e+02	-6.791933e+01	1.482905e+01	4.227892e-01	1.564890e-01
393000	-9.737035e+02	-4.374828e+01	9.761961e+00	1.717387e-01	1.435143e-01
394000	-9.705328e+02	-5.316220e+01	1.151010e+01	1.858582e-01	1.415070e-01
395000	-9.752770e+02	-3.171251e+01	7.915116e+00	6.491708e-02	1.263386e-01
396000	-9.885610e+02	-4.664250e+01	1.028165e+01	1.094212e-01	1.287200e-01
397000	-9.675921e+02	-3.921233e+01	9.020015e+00	1.366285e-01	1.328774e-01
398000	-9.751791e+02	-3.447568e+01	8.299263e+00	1.356992e-01	1.868001e-01
399000	-9.797516e+02	-4.680603e+01	1.030392e+01	1.495349e-01	1.790755e-01
400000	-9.850449e+02	-3.656835e+01	8.607428e+00	1.558521e-01	1.607774e-01
401000	-9.800075e+02	-4.488235e+01	9.952573e+00	2.038287e-01	1.796693e-01
402000	-9.779564e+02	-4.271783e+01	9.591099e+00	1.472158e-01	1.643179e-01
403000	-9.702897e+02	-4.526813e+01	1.003651e+01	1.109381e-01	1.394006e-01
404000	-9.865863e+02	-5.619209e+01	1.213682e+01	1.840261e-01	1.512662e-01
405000	-9.690208e+02	-7.539954e+01	1.689665e+01	3.866819e-01	1.431500e-01
406000	-9.713350e+02	-6.902662e+01	1.517406e+01	2.076092e-01	1.237396e-01
407000	-9.726047e+02	-6.365080e+01	1.383328e+01	1.464245e-01	1.232538e-01
408000	-9.744127e+02	-7.058156e+01	1.561886e+01	1.001248e-01	9.200394e-02
409000	-9.817563e+02	-7.867780e+01	1.797361e+01	9.707194e-02	7.963452e-02
410000	-9.824210e+02	-9.709188e+01	2.462619e+01	2.111565e-01	6.705158e-02
411000	-9.756962e+02	-7.867515e+01	1.795370e+01	1.584881e-01	7.535984e-02
412000	-9.739749e+02	-1.249940e+02	3.843097e+01	1.809823e+00	1.099815e-01
413000	-9.755495e+02	-1.153852e+02	3.279294e+01	1.649208e+00	1.294165e-01
414000	-9.760844e+02	-1.198532e+02	3.515747e+01	1.981843e+00	1.239932e-01
415000	-9.847182e+02	-1.133168e+02	3.182014e+01	1.364520e+00	1.474426e-01
416000	-9.875853e+02	-9.501393e+01	2.311191e+01	1.838518e+00	1.854843e-01
417000	-9.833487e+02	-6.821565e+01	1.484266e+01	6.663457e-01	1.951963e-01
418000	-9.836538e+02	-5.988514e+01	1.288237e+01	4.640448e-01	2.108801e-01
419000	-9.756990e+02	-7.583206e+01	1.683044e+01	1.045683e+00	2.265592e-01
420000	-9.757570e+02	-9.571588e+01	2.345929e+01	1.670301e+00	1.915776e-01
421000	-9.751797e+02	-9.756644e+01	2.443245e+01	1.147406e+00	1.734697e-01
422000	-9.740399e+02	-7.883332e+01	1.789996e+01	4.898756e-01	1.555666e-01
423000	-9.714074e+02	-8.900110e+01	2.130450e+01	5.665158e-01	1.423248e-01
424000	-9.812762e+02	-1.178886e+02	3.423401e+01	1.600125e+00	1.304749e-01
425000	-9.877504e+02	-1.190458e+02	3.453512e+01	2.236878e+00	1.080658e-01
426000	-9.822103e+02	-1.212453e+02	3.578628e+01	2.318366e+00	1.186388e-01
427000	-9.747906e+02	-1.032877e+02	2.655698e+01	1.986879e+00	1.480592e-01
428000	-9.732353e+02	-1.114306e+02	3.077751e+01	1.448186e+00	1.498081e-01
429000	-9.796771e+02	-9.843310e+01	2.497817e+01	7.224452e-01	1.524473e-01
430000	-9.729970e+02	-1.343191e+02	4.463511e+01	2.133662e+00	1.198029e-01
431000	-9.855059e+02	-1.313944e+02	4.321333e+01	1.164027e+00	1.170925e-01
432000	-9.836914e+02	-1.396079e+02	4.925880e+01	1.440383e+00	1.128842e-01
433000	-9.692390e+02	-1.163356e+02	3.336455e+01	1.574754e+00	1.329642e-01
434000	-9.770335e+02	-1.053777e+02	2.767693e+01	1.651730e+00	1.531874e-01
435000	-9.777049e+02	-1.062107e+02	2.813762e+01	1.514196e+00	1.395725e-01
436000	-9.757565e+02	-1.314758e+02	4.402148e+01	1.270207e-01	3.431840e-02
437000	-9.794396e+02	-7.518328e+01	1.677145e+01	5.994604e-01	1.824419e-01
438000	-9.758716e+02	-1.030283e+02	2.684559e+01	1.093313e+00	1.610005e-01
439000	-9.869370e+02	-1.173520e+02	3.356994e+01	2.226988e+00	1.739639e-01
440000	-9.853487e+02	-9.304173e+01	2.256955e+01	1.250344e+00	1.781427e-01
441000	-9.849585e+02	-9.746393e+01	2.431887e+01	1.317181e+00	1.651040e-01
442000	-9.807910e+02	-9.558881e+01	2.347472e+01	1.504856e+00	1.735201e-01
443000	-9.738476e+02	-1.157350e+02	3.294028e+01	1.733258e+00	1.465290e-01
444000	-9.714890e+02	-9.759807e+01	2.455903e+01	8.769971e-01	1.451370e-01
445000	-9.817639e+02	-9.378309e+01	2.291322e+01	1.111052e+00	1.938448e-01
446000	-9.815322e+02	-9.041010e+01	2.119288e+01	2.280840e+00	1.844077e-01
447000	-9.736516e+02	-9.470509e+01	2.285426e+01	2.183234e+00	1.785487e-01
448000	-9.693768e+02	-9.032697e+01	2.151931e+01	1.309084e+00	2.337416e-01
449000	-9.753002e+02	-1.030108e+02	2.679094e+01	1.195430e+00	1.725056e-01
450000	-9.844410e+02	-1.091497e+02	2.976001e+01	1.151678e+00	1.944442e-01
451000	-9.848456e+02	-8.878674e+01	2.083056e+01	1.659389e+00	1.717515e-01
452000	-9.724949e+02	-1.350429e+02	4.668179e+01	1.422096e-01	3.318964e-02
453000	-9.759085e+02	-1.297720e+02	4.277673e+01	1.538830e-01	3.520850e-02
454000	-9.740825e+02	-1.229252e+02	3.737506e+01	1.406754e+00	1.302150e-01
455000	-9.672524e+02	-1.107230e+02	2.985802e+01	2.531053e+00	1.501722e-01
456000	-9.737262e+02	-1.009413e+02	2.590678e+01	1.093607e+00	1.265017e-01
457000	-9.670919e+02	-1.533824e+02	6.294112e+01	1.203862e-01	2.129903e-02
458000	-9.783472e+02	-1.245980e+02	3.795413e+01	2.160666e+00	1.114501e-01
459000	-9.752822e+02	-1.310233e+02	4.364231e+01	1.968722e-01	3.398108e-02
460000	-9.710288e+02	-1.126278e+02	3.210976e+01	1.391018e-01	4.557622e-02
461000	-9.756657e+02	-1.198543e+02	3.627566e+01	1.177857e-01	4.531168e-02
462000	-9.758056e+02	-1.067939e+02	2.848378e+01	1.378065e+00	1.155051e-01
463000	-9.745170e+02	-1.023979e+02	2.699919e+01	1.280969e-01	5.050609e-02
464000	-9.772836e+02	-1.017694e+02	2.670610e+01	1.401442e-01	5.297791e-02
465000	-9.919193e+02	-7.597160e+01	1.714963e+01	1.012409e-01	6.199395e-02
466000	-9.704158e+02	-1.072221e+02	2.912235e+01	5.007675e-01	9.651879e-02
467000	-9.717438e+02	-1.033841e+02	2.746767e+01	1.041057e-01	4.456146e-02
468000	-9.771990e+02	-1.078535e+02	2.964050e+01	9.280581e-02	4.766899e-02
469000	-9.714430e+02	-1.313975e+02	4.323183e+01	1.141311e+00	1.030861e-01
470000	-9.718047e+02	-1.216295e+02	3.678117e+01	1.067423e+00	9.291337e-02
471000	-9.781461e+02	-1.247154e+02	3.795081e+01	2.283306e+00	1.188121e-01
472000	-9.843748e+02	-9.785139e+01	2.484940e+01	4.430443e-01	1.146971e-01
473000	-9.724036e+02	-1.155850e+02	3.373102e+01	1.757777e-01	4.920254e-02
474000	-9.888348e+02	-1.135290e+02	3.253152e+01	2.673693e-01	5.554777e-02
475000	-9.737171e+02	-9.263126e+01	2.284459e+01	1.340850e-01	5.650728e-02
476000	-9.743235e+02	-1.042932e+02	2.721348e+01	1.559194e+00	1.343688e-01
477000	-9.715559e+02	-1.041921e+02	2.710126e+01	1.700753e+00	1.715084e-01
478000	-9.869924e+02	-8.147698e+01	1.834371e+01	1.717835e+00	2.071815e-01
479000	-9.783573e+02	-7.281594e+01	1.573415e+01	1.911147e+00	2.533961e-01
480000	-9.783225e+02	-5.310748e+01	1.119643e+01	1.709810e+00	3.180599e-01
481000	-9.788427e+02	-3.903464e+01	8.851789e+00	1.030042e+00	4.117174e-01
482000	-9.715465e+02	-5.119742e+01	1.083124e+01	1.693263e+00	4.351599e-01
483000	-9.671352e+02	-3.984634e+01	8.835960e+00	1.943557e+00	4.992666e-01
484000	-9.807264e+02	-4.241508e+01	9.244429e+00	1.940731e+00	4.338942e-01
485000	-9.748543e+02	-3.874598e+01	8.763161e+00	1.313771e+00	4.347117e-01
486000	-9.706220e+02	-4.317904e+01	9.486218e+00	1.234659e+00	4.841056e-01
487000	-9.890264e+02	-6.264139e+01	1.333833e+01	1.226889e+00	4.308823e-01
488000	-9.842046e+02	-4.393211e+01	9.405409e+00	2.474895e+00	4.232278e-01
489000	-9.703827e+02	-2.761283e+01	7.260331e+00	8.662517e-01	3.413868e-01
490000	-9.772258e+02	-5.231240e+01	1.117150e+01	1.042063e+00	3.810055e-01
491000	-9.836196e+02	-4.142858e+01	9.246485e+00	9.415729e-01	4.127424e-01
492000	-9.756947e+02	-5.830291e+01	1.209747e+01	2.480663e+00	3.906848e-01
493000	-9.754797e+02	-7.196012e+01	1.532476e+01	2.572607e+00	2.936837e-01
494000	-9.833671e+02	-6.555721e+01	1.369216e+01	2.641154e+00	3.212416e-01
495000	-9.842504e+02	-5.428277e+01	1.138986e+01	1.906546e+00	3.134851e-01
496000	-9.796851e+02	-7.433118e+01	1.572810e+01	3.448499e+00	2.752245e-01
497000	-9.734047e+02	-6.531662e+01	1.393016e+01	1.411747e+00	2.671031e-01
498000	-9.766551e+02	-4.793356e+01	1.038783e+01	8.145136e-01	3.129071e-01
499000	-9.836939e+02	-6.225700e+01	1.314342e+01	1.686361e+00	3.564948e-01
500000	-9.762972e+02	-4.163625e+01	9.112684e+00	1.978895e+00	3.968606e-01
501000	-9.754050e+02	-5.868596e+01	1.239643e+01	1.466714e+00	3.568085e-01
502000	-9.716365e+02	-7.367331e+01	1.606978e+01	1.552940e+00	3.175410e-01
503000	-9.747891e+02	-7.091162e+01	1.532795e+01	1.512134e+00	2.617538e-01
504000	-9.768307e+02	-8.655278e+01	2.059178e+01	9.492629e-02	6.263965e-02
505000	-9.659314e+02	-5.976235e+01	1.271380e+01	1.095700e+00	2.270242e-01
506000	-9.747729e+02	-8.449980e+01	1.946730e+01	1.299121e+00	2.186546e-01
507000	-9.826849e+02	-7.911104e+01	1.752448e+01	1.992326e+00	2.342828e-01
508000	-9.848850e+02	-8.310585e+01	1.888314e+01	1.669732e+00	2.560447e-01
509000	-9.750828e+02	-7.852600e+01	1.754364e+01	1.344207e+00	2.321402e-01
510000	-9.795494e+02	-8.899665e+01	2.111227e+01	1.088861e+00	1.743047e-01
511000	-9.720115e+02	-9.649422e+01	2.375912e+01	1.707460e+00	1.817804e-01
512000	-9.769078e+02	-7.376691e+01	1.618781e+01	1.224923e+00	2.446751e-01
513000	-9.818563e+02	-7.860874e+01	1.766817e+01	1.018380e+00	1.942149e-01
514000	-9.743112e+02	-7.865941e+01	1.750835e+01	1.593889e+00	2.048594e-01
515000	-9.762934e+02	-7.154580e+01	1.542786e+01	1.772498e+00	2.436862e-01
516000	-9.753599e+02	-7.290273e+01	1.555246e+01	2.666500e+00	2.686258e-01
517000	-9.684425e+02	-6.942327e+01	1.485238e+01	1.836353e+00	2.448755e-01
518000	-9.798227e+02	-9.899520e+01	2.493299e+01	1.390431e+00	1.959066e-01
519000	-9.725925e+02	-1.125592e+02	3.094173e+01	2.262350e+00	1.799754e-01
520000	-9.783949e+02	-1.017743e+02	2.628369e+01	1.080135e+00	1.620723e-01
521000	-9.745866e+02	-8.984490e+01	2.146496e+01	9.740542e-01	1.769208e-01
522000	-9.790919e+02	-6.560458e+01	1.422145e+01	5.116551e-01	1.845807e-01
523000	-9.776414e+02	-7.556253e+01	1.642709e+01	2.174931e+00	2.342168e-01
524000	-9.802716e+02	-6.061943e+01	1.292785e+01	9.964292e-01	2.419094e-01
525000	-9.767509e+02	-7.815307e+01	1.721792e+01	2.053316e+00	2.733879e-01
526000	-9.753890e+02	-6.191704e+01	1.334987e+01	4.529609e-01	2.393739e-01
527000	-9.791481e+02	-7.055113e+01	1.518793e+01	1.679551e+00	2.711087e-01
528000	-9.816163e+02	-6.504627e+01	1.331909e+01	3.714551e+00	3.634514e-01
529000	-9.788064e+02	-7.495981e+01	1.612754e+01	2.632748e+00	3.458054e-01
530000	-9.845533e+02	-2.809482e+01	7.339363e+00	7.340533e-01	3.994511e-01
531000	-9.742449e+02	-6.033121e+01	1.250420e+01	2.616472e+00	3.846781e-01
532000	-9.837376e+02	-6.099570e+01	1.292465e+01	1.386865e+00	2.997050e-01
533000	-9.701363e+02	-8.311527e+01	1.938722e+01	1.534456e-01	7.135305e-02
534000	-9.742506e+02	-7.163088e+01	1.569077e+01	8.850103e-01	2.116240e-01
535000	-9.742588e+02	-7.188058e+01	1.558838e+01	1.511582e+00	2.728857e-01
536000	-9.782749e+02	-7.592707e+01	1.696809e+01	6.707977e-01	2.090522e-01
537000	-9.660210e+02	-8.110046e+01	1.821552e+01	1.746850e+00	2.336432e-01
538000	-9.692430e+02	-8.171322e+01	1.842579e+01	1.695847e+00	2.269453e-01
539000	-9.755350e+02	-8.157347e+01	1.837368e+01	1.719917e+00	2.533250e-01
540000	-9.779309e+02	-7.586722e+01	1.651924e+01	2.157129e+00	2.383482e-01
541000	-9.722798e+02	-9.085512e+01	2.163681e+01	1.520556e+00	1.919464e-01
542000	-9.735078e+02	-9.368385e+01	2.227651e+01	2.653638e+00	2.184210e-01
543000	-9.702125e+02	-1.214653e+02	3.613246e+01	1.964592e+00	1.226359e-01
544000	-9.784202e+02	-1.135690e+02	3.204541e+01	1.199072e+00	1.301442e-01
545000	-9.700103e+02	-1.222967e+02	3.706281e+01	1.279355e+00	1.056071e-01
546000	-9.713885e+02	-1.207488e+02	3.513566e+01	2.914376e+00	1.038096e-01
547000	-9.850665e+02	-1.222606e+02	3.748735e+01	5.629107e-01	7.966531e-02
548000	-9.775840e+02	-1.367342e+02	4.749303e+01	7.874992e-01	7.701626e-02
549000	-9.840671e+02	-1.430676e+02	5.196671e+01	1.632414e+00	8.220257e-02
550000	-9.755165e+02	-1.454404e+02	5.456278e+01	1.015730e+00	8.532637e-02
551000	-9.821059e+02	-1.437579e+02	5.145915e+01	2.923074e+00	9.105659e-02
552000	-9.687223e+02	-1.445893e+02	5.310914e+01	1.822121e+00	1.153600e-01
553000	-9.758159e+02	-1.293732e+02	4.140656e+01	1.715232e+00	8.250663e-02
554000	-9.732607e+02	-1.203087e+02	3.546707e+01	1.915414e+00	1.183934e-01
555000	-9.775590e+02	-7.866717e+01	1.786522e+01	4.360041e-01	1.519574e-01
556000	-9.773549e+02	-7.182411e+01	1.588296e+01	3.772711e-01	1.355487e-01
557000	-9.730936e+02	-9.348996e+01	2.304974e+01	4.716050e-01	1.164036e-01
558000	-9.811239e+02	-7.125784e+01	1.577122e+01	2.175209e-01	1.131365e-01
559000	-9.755953e+02	-5.522704e+01	1.193725e+01	1.674381e-01	1.235225e-01
560000	-9.770851e+02	-5.883430e+01	1.267935e+01	3.230695e-01	1.716651e-01
561000	-9.825078e+02	-7.005529e+01	1.529086e+01	7.951999e-01	2.588730e-01
562000	-9.764261e+02	-9.031254e+01	2.097135e+01	2.793883e+00	2.514402e-01
563000	-9.829684e+02	-8.362275e+01	1.939535e+01	6.366378e-01	1.696512e-01
564000	-9.830187e+02	-5.478998e+01	1.183482e+01	2.231849e-01	1.537460e-01
565000	-9.858673e+02	-5.756677e+01	1.243715e+01	1.598275e-01	1.419431e-01
566000	-9.830770e+02	-4.370784e+01	9.766357e+00	1.056497e-01	1.479968e-01
567000	-9.756095e+02	-1.587786e+01	5.976537e+00	1.563775e-01	2.159379e-01
568000	-9.760958e+02	-3.314365e+01	8.102289e+00	1.684871e-01	1.764160e-01
569000	-9.905194e+02	-3.458121e+01	8.320358e+00	9.695888e-02	1.442799e-01
570000	-9.832101e+02	-4.024151e+01	9.176903e+00	1.844747e-01	1.793416e-01
571000	-9.743615e+02	-2.820324e+01	7.429082e+00	1.530826e-01	1.859177e-01
572000	-9.839536e+02	-2.045517e+01	6.486232e+00	9.965071e-02	2.212655e-01
573000	-9.724222e+02	-2.638837e+01	7.198689e+00	1.254438e-01	2.063010e-01
574000	-9.941467e+02	-4.065507e+01	9.248190e+00	1.575669e-01	1.844358e-01
575000	-9.780024e+02	-2.640333e+01	7.200161e+00	1.287991e-01	1.857326e-01
576000	-9.910426e+02	-4.179224e+01	9.439429e+00	1.294239e-01	1.855763e-01
577000	-9.832917e+02	-4.242835e+01	9.547469e+00	1.174190e-01	1.272243e-01
578000	-9.720280e+02	-4.493058e+01	9.975441e+00	1.212528e-01	1.333765e-01
579000	-9.810445e+02	-1.216429e+02	3.654360e+01	1.467443e+00	1.300657e-01
580000	-9.761307e+02	-1.133168e+02	3.188805e+01	1.238327e+00	1.220343e-01
581000	-9.911180e+02	-9.217439e+01	2.195686e+01	1.985513e+00	2.027434e-01
582000	-9.799111e+02	-5.301268e+01	1.145641e+01	3.035528e-01	2.423593e-01
583000	-9.732633e+02	-2.842885e+01	7.463530e+00	1.161745e-01	2.014328e-01
584000	-9.753480e+02	-4.839404e+01	1.059912e+01	1.262161e-01	1.254597e-01
585000	-9.858642e+02	-7.439542e+01	1.667774e+01	1.347310e-01	9.746761e-02
586000	-9.793774e+02	-7.100322e+01	1.570363e+01	2.101769e-01	1.235878e-01
587000	-9.708554e+02	-1.047343e+02	2.785969e+01	6.214516e-01	1.268884e-01
588000	-9.767352e+02	-1.283206e+02	4.000238e+01	2.735046e+00	1.092219e-01
589000	-9.807549e+02	-1.226564e+02	3.651964e+01	2.520103e+00	1.420020e-01
590000	-9.744572e+02	-1.194477e+02	3.409090e+01	3.408171e+00	1.352874e-01
591000	-9.797995e+02	-1.045349e+02	2.734764e+01	1.512156e+00	1.287883e-01
592000	-9.791571e+02	-8.091279e+01	1.760754e+01	3.520981e+00	2.228165e-01
593000	-9.933975e+02	-1.061392e+02	2.831684e+01	1.069179e+00	1.294564e-01
594000	-9.730286e+02	-1.191003e+02	3.474159e+01	1.936930e+00	1.514987e-01
595000	-9.749573e+02	-1.235693e+02	3.705378e+01	2.566490e+00	1.469939e-01
596000	-9.740706e+02	-1.356997e+02	4.641389e+01	1.148044e+00	9.889014e-02
597000	-9.784942e+02	-1.182322e+02	3.465328e+01	1.220199e+00	1.017836e-01
598000	-9.803233e+02	-1.347762e+02	4.522489e+01	1.796709e+00	9.553119e-02
599000	-9.754025e+02	-1.190223e+02	3.407987e+01	3.001963e+00	1.150084e-01
600000	-9.765134e+02	-1.624633e+02	7.113939e+01	1.524763e+00	5.968995e-02
601000	-9.821528e+02	-1.484960e+02	5.691801e+01	1.469264e+00	6.560152e-02
602000	-9.608177e+02	-9.991144e+01	2.450678e+01	3.314867e+00	1.746071e-01
603000	-9.791968e+02	-9.360048e+01	2.235825e+01	2.357009e+00	1.725247e-01
604000	-9.797778e+02	-9.474489e+01	2.312709e+01	1.531198e+00	1.908454e-01
605000	-9.698080e+02	-7.870639e+01	1.745913e+01	1.803458e+00	2.455168e-01
606000	-9.727292e+02	-7.187863e+01	1.541272e+01	2.161843e+00	2.808355e-01
607000	-9.778643e+02	-6.794472e+01	1.468925e+01	9.925894e-01	2.458880e-01
608000	-9.716714e+02	-5.277335e+01	1.142284e+01	2.319091e-01	1.990033e-01
609000	-9.622572e+02	-7.065484e+01	1.553952e+01	4.665123e-01	1.858956e-01
610000	-9.753662e+02	-7.478177e+01	1.633140e+01	1.730873e+00	2.462327e-01
611000	-9.677476e+02	-9.322040e+01	2.284567e+01	7.204709e-01	1.836063e-01
612000	-9.780134e+02	-9.280544e+01	2.247632e+01	1.255213e+00	1.807333e-01
613000	-9.633888e+02	-9.809952e+01	2.431744e+01	1.956208e+00	1.998064e-01
614000	-9.731039e+02	-8.742821e+01	2.057084e+01	1.029422e+00	2.016006e-01
615000	-9.780516e+02	-8.142585e+01	1.839044e+01	1.519544e+00	2.111309e-01
616000	-9.815262e+02	-8.720832e+01	2.008637e+01	2.192653e+00	2.346278e-01
617000	-9.755664e+02	-9.015894e+01	2.082521e+01	3.046491e+00	2.080950e-01
618000	-9.755327e+02	-9.132436e+01	2.155474e+01	2.210791e+00	2.166443e-01
619000	-9.742253e+02	-9.219785e+01	2.198810e+01	1.926239e+00	1.628912e-01
620000	-9.746826e+02	-9.820383e+01	2.439340e+01	1.878260e+00	1.949658e-01
621000	-9.839195e+02	-9.973710e+01	2.447510e+01	3.216117e+00	1.875831e-01
622000	-9.791348e+02	-9.212959e+01	2.193759e+01	1.991827e+00	1.824938e-01
623000	-9.826380e+02	-1.038030e+02	2.710460e+01	1.304412e+00	1.717616e-01
624000	-9.854174e+02	-1.072482e+02	2.911888e+01	5.339542e-01	1.344998e-01
625000	-9.861094e+02	-1.137872e+02	3.149366e+01	2.445090e+00	1.314727e-01
626000	-9.804168e+02	-7.900987e+01	1.795210e+01	4.983427e-01	1.990365e-01
627000	-9.719731e+02	-8.771522e+01	2.064390e+01	1.110601e+00	1.922740e-01
628000	-9.787675e+02	-1.090316e+02	2.901685e+01	2.524077e+00	1.434863e-01
629000	-9.648500e+02	-1.036658e+02	2.659572e+01	2.279506e+00	1.878494e-01
630000	-9.710670e+02	-8.989144e+01	2.139944e+01	1.198364e+00	1.820537e-01
631000	-9.821425e+02	-1.142150e+02	3.200980e+01	1.910902e+00	1.433162e-01
632000	-9.805282e+02	-9.931804e+01	2.468451e+01	2.299015e+00	1.434386e-01
633000	-9.724265e+02	-5.531557e+01	1.187009e+01	5.785943e-01	2.309100e-01
634000	-9.709864e+02	-7.554766e+01	1.662978e+01	1.453031e+00	2.499328e-01
635000	-9.707198e+02	-6.886448e+01	1.494535e+01	9.188074e-01	2.786939e-01
636000	-9.762969e+02	-8.934626e+01	2.111602e+01	1.428139e+00	3.104238e-01
637000	-9.780396e+02	-7.316100e+01	1.571709e+01	2.318653e+00	2.898043e-01
638000	-9.838291e+02	-8.445162e+01	1.937854e+01	1.515742e+00	3.316931e-01
639000	-9.755598e+02	-5.254304e+01	1.102426e+01	2.030372e+00	4.357838e-01
640000	-9.891038e+02	-4.040309e+01	8.947154e+00	1.788867e+00	5.064065e-01
641000	-9.826525e+02	-1.485121e+01	5.712318e+00	1.688259e+00	6.921692e-01
642000	-9.738797e+02	-8.328470e+00	5.081199e+00	1.784982e+00	9.481191e-01
643000	-9.712692e+02	-1.522377e+01	5.751203e+00	1.677025e+00	7.463309e-01
644000	-9.799044e+02	-3.450094e+00	4.645061e+00	1.975810e+00	8.672716e-01
645000	-9.761123e+02	7.802599e-02	4.410095e+00	1.378049e+00	8.828517e-01
646000	-9.713387e+02	-2.220681e+01	6.270017e+00	3.771466e+00	7.474985e-01
647000	-9.687155e+02	-1.199066e+01	5.441938e+00	1.570173e+00	7.088566e-01
648000	-9.755618e+02	2.540384e+01	2.873933e+00	1.858906e-01	5.966762e-01
649000	-9.851438e+02	3.946682e+01	2.238654e+00	1.756115e-01	6.264423e-01
650000	-9.702505e+02	-1.905793e+00	4.661262e+00	2.349181e-01	5.007751e-01
651000	-9.732462e+02	-5.543564e+01	1.175297e+01	1.265699e+00	4.461164e-01
652000	-9.730440e+02	-4.682883e+01	1.004244e+01	1.637952e+00	4.665207e-01
653000	-9.666127e+02	-3.581894e+01	8.335060e+00	1.234355e+00	6.758158e-01
654000	-9.706537e+02	-4.287838e-02	4.454327e+00	9.356684e-01	8.030373e-01
655000	-9.717260e+02	-1.790325e+01	6.043067e+00	1.555166e+00	8.088367e-01
656000	-9.736048e+02	-4.750735e+00	4.727874e+00	2.278595e+00	9.609613e-01
657000	-9.830201e+02	-8.686150e+00	5.017723e+00	2.852987e+00	8.600153e-01
658000	-9.741679e+02	-1.148477e+01	5.378716e+00	1.724988e+00	7.819420e-01
659000	-9.748124e+02	-1.978372e+01	6.126432e+00	2.660048e+00	6.641939e-01
660000	-9.732146e+02	-2.936309e+01	7.443001e+00	1.206720e+00	6.090936e-01
661000	-9.720297e+02	-2.995285e+01	7.410725e+00	2.043073e+00	4.838169e-01
662000	-9.787071e+02	-2.178992e+01	6.459178e+00	1.671165e+00	6.492552e-01
663000	-9.682674e+02	-3.508058e+01	8.174176e+00	1.603561e+00	6.316423e-01
664000	-9.669105e+02	-2.839271e+01	7.282136e+00	1.476015e+00	6.413386e-01
665000	-9.719007e+02	-4.146677e+01	9.007131e+00	2.472406e+00	4.829766e-01
666000	-9.741048e+02	-4.003607e+01	8.708216e+00	2.961577e+00	5.340906e-01
667000	-9.750799e+02	-5.201591e+01	1.098433e+01	1.710468e+00	5.598484e-01
668000	-9.722395e+02	-5.575622e+01	1.175311e+01	1.585572e+00	4.972969e-01
669000	-9.756876e+02	-5.336526e+01	1.126980e+01	1.594478e+00	4.410025e-01
670000	-9.732866e+02	-6.100137e+01	1.265979e+01	2.578555e+00	3.661952e-01
671000	-9.803330e+02	-6.940186e+01	1.472997e+01	2.290614e+00	2.980967e-01
672000	-9.887154e+02	-5.579686e+01	1.183927e+01	1.208586e+00	3.201395e-01
673000	-9.823355e+02	-5.970274e+01	1.220110e+01	3.392429e+00	3.322783e-01
674000	-9.840694e+02	-5.626204e+01	1.196933e+01	1.048927e+00	3.348497e-01
675000	-9.792809e+02	-6.622341e+00	5.063120e+00	2.802685e-01	4.730650e-01
676000	-9.830493e+02	-2.818158e+01	7.231419e+00	1.661341e+00	5.252766e-01
677000	-9.867299e+02	-5.000078e+01	1.023180e+01	3.744847e+00	4.535868e-01
678000	-9.818932e+02	-1.236969e+01	5.528970e+00	1.051984e+00	7.605130e-01
679000	-9.810247e+02	-1.438353e+01	5.596169e+00	2.382583e+00	7.696543e-01
680000	-9.909371e+02	-1.566058e+01	5.823254e+00	1.409424e+00	7.741255e-01
681000	-9.857268e+02	-2.015108e+01	6.310813e+00	1.348467e+00	1.006990e+00
682000	-9.845609e+02	5.345470e+00	4.016882e+00	1.379791e+00	9.849113e-01
683000	-9.766922e+02	7.179468e+00	3.873759e+00	1.591818e+00	1.000000e+00
684000	-9.715317e+02	1.189134e+01	3.608005e+00	8.864607e-01	9.502546e-01
685000	-9.773784e+02	2.803165e+01	2.728667e+00	4.772188e-01	1.126156e+00
686000	-9.727039e+02	-5.856791e+00	4.809721e+00	2.415312e+00	9.681421e-01
687000	-9.767354e+02	7.933471e-01	4.315882e+00	1.881446e+00	1.000000e+00
688000	-9.694040e+02	-7.721916e+00	4.957945e+00	2.565882e+00	1.000000e+00
689000	-9.778450e+02	-7.970272e+00	5.118409e+00	1.014470e+00	9.664541e-01
690000	-9.723592e+02	-2.560779e+01	6.735809e+00	3.112964e+00	7.429768e-01
691000	-9.902627e+02	-3.617934e+01	8.264671e+00	2.076717e+00	5.906441e-01
692000	-9.733693e+02	-5.771233e+01	1.211870e+01	1.789761e+00	4.039889e-01
693000	-9.819051e+02	-6.938482e+01	1.473359e+01	2.259456e+00	2.923291e-01
694000	-9.783249e+02	-7.715956e+01	1.710888e+01	1.426493e+00	2.174790e-01
695000	-9.715763e+02	-1.027716e+02	2.621956e+01	2.220659e+00	1.716054e-01
696000	-9.765780e+02	-1.186701e+02	3.469648e+01	1.583969e+00	1.224171e-01
697000	-9.856224e+02	-7.720506e+01	1.715183e+01	1.327302e+00	2.295237e-01
698000	-9.712663e+02	-8.974203e+01	2.119678e+01	1.602064e+00	1.863073e-01
699000	-9.782131e+02	-8.930338e+01	2.093001e+01	1.899359e+00	2.060714e-01
700000	-9.832564e+02	-8.426812e+01	1.914655e+01	2.029895e+00	2.703829e-01
701000	-9.752324e+02	-9.275873e+01	2.223313e+01	1.842018e+00	2.293046e-01
702000	-9.821722e+02	-9.355109e+01	2.250710e+01	1.921122e+00	1.975788e-01
703000	-9.763667e+02	-1.014137e+02	2.611624e+01	1.094190e+00	1.433780e-01
704000	-9.747662e+02	-6.259296e+01	1.343907e+01	7.470142e-01	2.622864e-01
705000	-9.830582e+02	-7.962265e+01	1.790325e+01	1.268599e+00	1.933197e-01
706000	-9.705554e+02	-9.064160e+01	2.176774e+01	9.560771e-01	1.669096e-01
707000	-9.897906e+02	-1.223579e+02	3.708030e+01	1.312315e+00	1.397652e-01
708000	-9.776468e+02	-1.003328e+02	2.544226e+01	1.544769e+00	1.932733e-01
709000	-9.697905e+02	-1.168218e+02	3.363606e+01	1.579898e+00	1.582871e-01
710000	-9.671985e+02	-9.821748e+01	2.471669e+01	1.122286e+00	1.454000e-01
711000	-9.794825e+02	-1.123151e+02	3.125016e+01	1.432010e+00	1.317619e-01
712000	-9.794108e+02	-1.098533e+02	3.033601e+01	7.241841e-01	9.657026e-02
713000	-9.741430e+02	-1.270947e+02	3.911628e+01	2.852135e+00	1.187669e-01
714000	-9.875616e+02	-1.235126e+02	3.768711e+01	1.497388e+00	1.032262e-01
715000	-9.702911e+02	-1.066241e+02	2.840888e+01	1.363224e+00	1.208080e-01
716000	-9.828002e+02	-1.021614e+02	2.629119e+01	1.450427e+00	1.335251e-01
717000	-9.744535e+02	-1.308429e+02	4.195300e+01	2.396059e+00	9.908059e-02
718000	-9.691353e+02	-1.035895e+02	2.689708e+01	1.542119e+00	1.364839e-01
719000	-9.883818e+02	-6.760554e+01	1.477423e+01	3.218770e-01	1.426427e-01
720000	-9.847170e+02	-7.039398e+01	1.553151e+01	2.353499e-01	1.228733e-01
721000	-9.804655e+02	-4.701272e+01	1.034141e+01	1.490853e-01	1.708935e-01
722000	-9.676634e+02	-3.913040e+01	9.004979e+00	1.496323e-01	1.602201e-01
723000	-9.775964e+02	-2.017423e+01	6.448368e+00	1.503598e-01	2.566404e-01
724000	-9.764969e+02	-1.340861e+01	5.707656e+00	2.918513e-01	3.543712e-01
725000	-9.860693e+02	-2.689015e+01	7.239095e+00	3.097361e-01	3.121611e-01
726000	-9.737404e+02	-5.480825e+01	1.168645e+01	9.627881e-01	2.547087e-01
727000	-9.855531e+02	-7.228528e+01	1.597606e+01	5.018262e-01	1.923357e-01
728000	-9.807587e+02	-9.894631e+01	2.477474e+01	1.713950e+00	1.708901e-01
729000	-9.845670e+02	-1.207946e+02	3.560907e+01	2.163376e+00	1.260265e-01
730000	-9.733715e+02	-1.032334e+02	2.628884e+01	2.527711e+00	1.865275e-01
731000	-9.746086e+02	-1.026480e+02	2.678394e+01	8.479706e-01	1.213822e-01
732000	-9.700296e+02	-1.094327e+02	2.990634e+01	1.145430e+00	1.446701e-01
733000	-9.789815e+02	-9.838252e+01	2.451280e+01	1.771578e+00	1.857813e-01
734000	-9.739426e+02	-8.743056e+01	1.986268e+01	3.064375e+00	2.125887e-01
735000	-9.808257e+02	-9.021746e+01	2.044413e+01	4.177353e+00	2.174871e-01
736000	-9.772275e+02	-5.864253e+01	1.239297e+01	1.439265e+00	2.780708e-01
737000	-9.749614e+02	-5.809940e+01	1.231276e+01	1.267769e+00	3.224943e-01
738000	-9.718419e+02	-5.977386e+01	1.273256e+01	1.022782e+00	2.639619e-01
739000	-9.806746e+02	-8.898926e+01	2.089353e+01	1.686574e+00	2.132164e-01
740000	-9.807059e+02	-7.507452e+01	1.641267e+01	1.737531e+00	2.256885e-01
741000	-9.770591e+02	-8.680681e+01	2.000841e+01	2.016691e+00	2.365552e-01
742000	-9.773685e+02	-8.025871e+01	1.769755e+01	2.572351e+00	3.046575e-01
743000	-9.776823e+02	-9.635839e+01	2.338524e+01	2.497270e+00	1.921914e-01
744000	-9.721938e+02	-5.798412e+01	1.225912e+01	1.402335e+00	4.522741e-01
745000	-9.757543e+02	-4.796581e+01	1.014735e+01	2.182453e+00	4.750668e-01
746000	-9.748654e+02	-5.868040e+01	1.212369e+01	2.734296e+00	4.615227e-01
747000	-9.711927e+02	-3.133750e+01	7.690600e+00	1.323785e+00	5.112716e-01
748000	-9.746520e+02	-4.026749e+01	9.020683e+00	1.187583e+00	4.541283e-01
749000	-9.733513e+02	-5.833569e+01	1.245710e+01	8.369985e-01	2.881141e-01
750000	-9.736289e+02	-4.506946e+01	9.692089e+00	1.902170e+00	4.064349e-01
751000	-9.895761e+02	-6.174211e+01	1.312020e+01	1.272779e+00	4.035202e-01
752000	-9.769908e+02	-6.770575e+01	1.457276e+01	1.211138e+00	2.963634e-01
753000	-9.686141e+02	-7.652100e+01	1.675653e+01	1.988486e+00	2.986703e-01
754000	-9.813587e+02	-8.045957e+01	1.757294e+01	3.181382e+00	3.160554e-01
755000	-9.757423e+02	-5.711476e+01	1.200853e+01	1.714623e+00	3.750573e-01
756000	-9.743173e+02	-4.931720e+01	1.041776e+01	2.034046e+00	4.072893e-01
757000	-9.730516e+02	-2.871600e+01	7.422352e+00	7.172719e-01	4.610240e-01
758000	-9.846306e+02	-4.559150e+01	9.567770e+00	3.159593e+00	3.714618e-01
759000	-9.838784e+02	-6.896064e+01	1.484230e+01	1.412730e+00	2.853230e-01
760000	-9.896827e+02	-4.862979e+01	1.029761e+01	2.008220e+00	3.723038e-01
761000	-9.808555e+02	-3.659397e+01	8.483449e+00	1.006346e+00	4.334428e-01
762000	-9.776732e+02	-5.802792e+01	1.208638e+01	2.258126e+00	3.793522e-01
763000	-9.831412e+02	-5.125215e+01	1.071373e+01	2.370569e+00	4.082157e-01
764000	-9.719145e+02	-3.763437e+01	8.515366e+00	1.833266e+00	4.432421e-01
765000	-9.773149e+02	-4.366975e+01	9.549715e+00	1.345431e+00	4.861440e-01
766000	-9.718751e+02	-2.866125e+01	7.259358e+00	1.922277e+00	5.800992e-01
767000	-9.853365e+02	-9.101167e+00	5.196590e+00	1.288638e+00	9.584532e-01
768000	-9.758218e+02	-1.241130e+01	5.473092e+00	1.668018e+00	8.491877e-01
769000	-9.694865e+02	-1.953573e+01	6.289419e+00	9.254282e-01	6.191557e-01
770000	-9.795122e+02	-3.305947e+01	7.971802e+00	1.006579e+00	4.948129e-01
771000	-9.767004e+02	-3.127744e+01	7.695566e+00	1.227080e+00	7.407401e-01
772000	-9.738748e+02	8.693833e+00	3.828379e+00	7.418882e-01	9.552612e-01
773000	-9.791236e+02	-1.133512e+01	5.422358e+00	1.118441e+00	9.082553e-01
774000	-9.834038e+02	-2.618920e+01	6.995414e+00	1.550667e+00	7.640730e-01
775000	-9.778810e+02	-4.237468e+01	9.033157e+00	3.216133e+00	5.999378e-01
776000	-9.772053e+02	-2.273474e+01	6.633319e+00	1.108786e+00	7.513666e-01
777000	-9.835238e+02	-2.791832e+01	7.109925e+00	2.359069e+00	7.374754e-01
778000	-9.775066e+02	-1.989728e+01	6.264789e+00	1.509162e+00	7.555417e-01
779000	-9.691531e+02	-1.355245e+01	5.565367e+00	1.863677e+00	7.887577e-01
780000	-9.711557e+02	-1.263117e+00	4.486082e+00	1.754926e+00	9.865843e-01
781000	-9.801544e+02	7.466961e+00	3.917696e+00	6.683389e-01	9.232694e-01
782000	-9.791107e+02	-1.648219e+01	5.955592e+00	9.593906e-01	8.105262e-01
783000	-9.708624e+02	-1.001316e+01	5.225363e+00	1.888535e+00	8.281544e-01
784000	-9.663245e+02	-2.522796e+00	4.589685e+00	1.725671e+00	8.069727e-01
785000	-9.792615e+02	-4.771569e+00	4.829012e+00	1.104003e+00	8.815825e-01
786000	-9.766842e+02	2.530553e+00	4.248429e+00	1.033123e+00	8.761003e-01
787000	-9.742744e+02	-2.189651e+01	6.350641e+00	2.737600e+00	7.136629e-01
788000	-9.785638e+02	-2.272110e+01	6.682046e+00	6.804173e-01	5.585653e-01
789000	-9.729937e+02	-3.474084e+01	8.118418e+00	1.652701e+00	4.675513e-01
790000	-9.738567e+02	-3.000273e+01	7.538279e+00	1.124526e+00	5.349805e-01
791000	-9.712207e+02	-6.298569e+01	1.295732e+01	3.232217e+00	3.729382e-01
792000	-9.836312e+02	-2.157227e+01	6.540777e+00	7.423348e-01	5.071641e-01
793000	-9.792257e+02	-3.197341e+01	7.689625e+00	1.966890e+00	5.437750e-01
794000	-9.802563e+02	-5.733999e+01	1.216878e+01	1.181466e+00	3.658112e-01
795000	-9.722096e+02	-3.890165e+01	8.882094e+00	7.026283e-01	4.303965e-01
796000	-9.781390e+02	-6.075931e+01	1.283971e+01	1.528232e+00	3.922713e-01
797000	-9.801410e+02	-6.263531e+01	1.346368e+01	6.844753e-01	2.924861e-01
798000	-9.780758e+02	-3.621011e+01	8.451949e+00	8.339524e-01	4.226346e-01
799000	-9.774122e+02	-4.425796e+01	9.705570e+00	1.011488e+00	4.142166e-01
800000	-9.820782e+02	-6.577482e+01	1.401532e+01	1.520129e+00	2.972854e-01
801000	-9.712284e+02	-5.575918e+01	1.170271e+01	1.834254e+00	3.962672e-01
802000	-9.794400e+02	-5.303272e+01	1.099339e+01	2.680162e+00	3.692656e-01
803000	-9.723850e+02	-4.557898e+01	9.667436e+00	2.556777e+00	4.633285e-01
804000	-9.772663e+02	-4.688883e+01	1.019781e+01	8.226179e-01	3.880307e-01
805000	-9.737240e+02	-4.581931e+01	9.894535e+00	1.474110e+00	5.108917e-01
806000	-9.850943e+02	-3.452586e+01	8.179828e+00	1.009576e+00	5.273830e-01
807000	-9.780430e+02	-6.510060e+01	1.377928e+01	1.820652e+00	3.837322e-01
808000	-9.767366e+02	-7.387191e+01	1.559665e+01	3.472388e+00	3.048747e-01
809000	-9.841529e+02	-7.943143e+01	1.761286e+01	2.022182e+00	2.952768e-01
810000	-1.019120e+03	-1.036564e+02	2.677501e+01	1.875887e+00	2.563778e-01
811000	-9.751272e+02	-1.064421e+02	2.778147e+01	2.494539e+00	1.478265e-01
812000	-9.779334e+02	-1.361095e+02	4.629439e+01	1.714227e+00	1.031265e-01
813000	-9.829767e+02	-8.100842e+01	1.817095e+01	1.796446e+00	2.494368e-01
814000	-9.757059e+02	-5.405405e+01	1.148395e+01	1.207699e+00	2.919302e-01
815000	-9.772168e+02	-7.027729e+01	1.535676e+01	7.697863e-01	2.322611e-01
816000	-9.745393e+02	-4.840155e+01	1.056719e+01	3.058929e-01	2.399032e-01
817000	-9.734067e+02	-6.147744e+01	1.331746e+01	1.527063e-01	1.192419e-01
818000	-9.789965e+02	-4.333350e+01	9.696747e+00	1.388342e-01	1.411058e-01
819000	-9.812849e+02	-5.818887e+01	1.257218e+01	1.636966e-01	1.212722e-01
820000	-9.746247e+02	-5.696664e+01	1.230213e+01	1.844613e-01	1.297824e-01
821000	-9.651020e+02	-3.713766e+01	8.696000e+00	1.430020e-01	1.725520e-01
822000	-9.708440e+02	-3.043752e+01	7.730092e+00	1.330227e-01	2.119938e-01
823000	-9.762954e+02	-2.734167e+01	7.312190e+00	1.913278e-01	1.851875e-01
824000	-9.752870e+02	-1.789641e+01	6.194104e+00	1.507984e-01	2.940890e-01
825000	-9.748929e+02	-9.149292e+00	5.310903e+00	1.068129e-01	2.322092e-01
826000	-9.729790e+02	-2.839323e+01	7.437518e+00	2.786748e-01	2.860282e-01
827000	-9.798670e+02	-6.249398e+01	1.346222e+01	5.493616e-01	2.430024e-01
828000	-9.822072e+02	-1.021684e+02	2.645233e+01	1.099161e+00	1.562417e-01
829000	-9.794307e+02	-9.895590e+01	2.451121e+01	2.348737e+00	1.913683e-01
830000	-9.722871e+02	-9.095680e+01	2.148373e+01	2.035126e+00	2.111270e-01
831000	-9.781887e+02	-9.502463e+01	2.311040e+01	1.853036e+00	1.821437e-01
832000	-9.787384e+02	-6.238933e+01	1.347311e+01	3.983131e-01	2.315392e-01
833000	-9.873842e+02	-6.906635e+01	1.504505e+01	7.383831e-01	1.980521e-01
834000	-9.797134e+02	-7.391843e+01	1.586353e+01	2.542097e+00	2.360436e-01
835000	-9.751878e+02	-5.769431e+01	1.207662e+01	1.970734e+00	3.074595e-01
836000	-9.844994e+02	-5.313908e+01	1.135186e+01	9.538018e-01	3.251211e-01
837000	-9.756021e+02	-5.345248e+01	1.135392e+01	1.256846e+00	3.485887e-01
838000	-9.788657e+02	-7.158574e+01	1.552967e+01	1.433921e+00	2.515138e-01
839000	-9.844666e+02	-9.343745e+01	2.259584e+01	1.578267e+00	2.505034e-01
840000	-9.702940e+02	-8.346250e+01	1.914534e+01	1.227920e+00	2.466134e-01
841000	-9.708232e+02	-9.510514e+01	2.322198e+01	1.652650e+00	1.908864e-01
842000	-9.745227e+02	-8.713300e+01	2.016917e+01	1.878683e+00	2.052033e-01
843000	-9.690188e+02	-9.069124e+01	2.159664e+01	1.464740e+00	1.800605e-01
844000	-9.730492e+02	-9.028121e+01	2.121911e+01	2.080054e+00	1.862481e-01
845000	-9.676700e+02	-1.004449e+02	2.572563e+01	1.008315e+00	1.326137e-01
846000	-9.789430e+02	-8.558327e+01	1.935134e+01	2.728745e+00	2.023202e-01
847000	-9.836048e+02	-6.029935e+01	1.276022e+01	1.423976e+00	3.305338e-01
848000	-9.804546e+02	-6.645372e+01	1.390086e+01	2.669685e+00	3.130551e-01
849000	-9.789067e+02	-6.642821e+01	1.403243e+01	2.103477e+00	2.896959e-01
850000	-9.873822e+02	-5.581281e+01	1.180746e+01	1.378380e+00	3.738995e-01
851000	-9.782906e+02	-4.293749e+01	9.501424e+00	9.018905e-01	4.682790e-01
852000	-9.748680e+02	-3.754995e+01	8.454654e+00	2.155610e+00	5.076213e-01
853000	-9.724721e+02	-6.727497e+01	1.424634e+01	2.081593e+00	3.304228e-01
854000	-9.847280e+02	-5.651029e+01	1.191240e+01	1.569848e+00	3.622470e-01
855000	-9.909487e+02	-2.999840e+01	7.410450e+00	2.090735e+00	5.804824e-01
856000	-9.816968e+02	-2.858974e+01	7.311669e+00	1.443449e+00	5.349776e-01
857000	-9.815799e+02	-2.766884e+01	7.143336e+00	1.843714e+00	6.548084e-01
858000	-9.716643e+02	-2.095187e+01	6.454135e+00	8.773639e-01	5.624342e-01
859000	-9.837278e+02	-1.303742e+01	5.450774e+00	2.525198e+00	8.190153e-01
860000	-9.807305e+02	-1.785160e+01	5.905773e+00	2.804201e+00	8.008364e-01
861000	-9.761192e+02	-2.418404e+01	6.715733e+00	1.858374e+00	5.471062e-01
862000	-9.727573e+02	-2.260751e+01	6.607418e+00	1.203242e+00	6.217088e-01
863000	-9.798753e+02	-1.629715e+01	5.746177e+00	2.799867e+00	7.627083e-01
864000	-9.777284e+02	-1.875002e+01	6.109239e+00	1.785454e+00	6.723052e-01
865000	-9.721159e+02	-2.514568e+01	6.794837e+00	2.156341e+00	5.963525e-01
866000	-9.758307e+02	-1.832328e+01	6.046338e+00	1.944576e+00	7.177513e-01
867000	-9.726230e+02	-3.343511e+01	7.773802e+00	2.810482e+00	5.430309e-01
868000	-9.817319e+02	-2.963688e+01	7.499246e+00	1.053298e+00	5.626344e-01
869000	-9.854096e+02	-2.130527e+01	6.513341e+00	7.134762e-01	5.374273e-01
870000	-9.843475e+02	-5.514823e+01	1.168774e+01	1.296457e+00	4.448287e-01
871000	-9.755423e+02	-5.309603e+01	1.089762e+01	3.243038e+00	4.534596e-01
872000	-9.771164e+02	-5.699601e+01	1.218082e+01	7.808995e-01	3.410193e-01
873000	-9.763909e+02	-7.333213e+01	1.588095e+01	1.892581e+00	3.165751e-01
874000	-9.782074e+02	-4.576941e+01	9.953884e+00	1.083383e+00	4.290578e-01
875000	-9.692458e+02	-4.214335e+01	9.339548e+00	1.086233e+00	5.133338e-01
876000	-9.706485e+02	-5.420579e+01	1.134427e+01	2.058708e+00	4.476614e-01
877000	-9.753276e+02	-4.587354e+01	9.807890e+00	2.029545e+00	5.047593e-01
878000	-9.846207e+02	-1.995189e+01	6.275045e+00	1.471153e+00	7.416793e-01
879000	-9.774424e+02	-4.708843e+01	9.698007e+00	3.886371e+00	5.926872e-01
880000	-9.791177e+02	-2.702833e+01	6.921687e+00	2.990513e+00	6.631112e-01
881000	-9.828370e+02	-2.956186e+01	7.452215e+00	1.335277e+00	6.200108e-01
882000	-9.724267e+02	-2.581131e+01	6.843246e+00	2.419577e+00	8.178752e-01
883000	-9.750821e+02	-2.470306e+01	6.701531e+00	2.497368e+00	7.109657e-01
884000	-9.748684e+02	-2.524343e+01	6.969390e+00	8.162172e-01	4.977095e-01
885000	-9.942174e+02	-4.167504e+01	9.072369e+00	2.270015e+00	5.598603e-01
886000	-9.819825e+02	-4.925630e+01	1.059670e+01	1.001539e+00	4.318368e-01
887000	-9.764634e+02	-5.946260e+01	1.257775e+01	1.412051e+00	3.000393e-01
888000	-9.720534e+02	-5.503354e+01	1.164905e+01	1.371352e+00	2.721347e-01
889000	-9.670878e+02	-7.460386e+01	1.639383e+01	1.333091e+00	2.060706e-01
890000	-9.773459e+02	-8.533481e+01	1.976187e+01	1.263647e+00	2.331405e-01
891000	-9.800031e+02	-7.973681e+01	1.803946e+01	9.446839e-01	1.940381e-01
892000	-9.842459e+02	-8.649143e+01	2.033280e+01	7.682518e-01	2.865918e-01
893000	-9.740079e+02	-5.888494e+01	1.253491e+01	1.029754e+00	2.605940e-01
894000	-9.745255e+02	-7.148098e+01	1.551325e+01	1.390032e+00	2.711840e-01
895000	-9.758848e+02	-7.287257e+01	1.480611e+01	5.465010e+00	2.739219e-01
896000	-9.689941e+02	-9.709045e+01	2.373306e+01	2.367770e+00	1.717715e-01
897000	-9.656544e+02	-6.011095e+01	1.272602e+01	1.389299e+00	3.162829e-01
898000	-9.787336e+02	-5.150546e+01	1.098970e+01	1.172111e+00	3.138141e-01
899000	-9.723921e+02	-6.842130e+01	1.429458e+01	3.033827e+00	3.603006e-01
900000	-9.735125e+02	-6.045262e+01	1.294653e+01	7.468834e-01	2.988487e-01
901000	-9.722865e+02	-5.350790e+01	1.127847e+01	1.693194e+00	5.114523e-01
902000	-9.816377e+02	-6.537718e+01	1.387432e+01	1.702788e+00	3.625726e-01
903000	-9.847499e+02	-6.001519e+01	1.241888e+01	2.692396e+00	3.457917e-01
904000	-9.827403e+02	-6.134038e+01	1.296454e+01	1.554977e+00	5.094447e-01
905000	-9.837439e+02	-5.132697e+01	1.076195e+01	2.189106e+00	4.795669e-01
906000	-9.696443e+02	-5.839365e+01	1.221843e+01	2.002129e+00	3.365017e-01
907000	-9.750384e+02	-7.322971e+01	1.597817e+01	1.438670e+00	4.176961e-01
908000	-9.752118e+02	-6.140660e+01	1.312631e+01	9.106030e-01	2.685737e-01
909000	-9.734904e+02	-7.004945e+01	1.513430e+01	1.381319e+00	2.906376e-01
910000	-9.826663e+02	-6.303708e+01	1.349257e+01	9.633293e-01	2.736566e-01
911000	-9.757909e+02	-6.492402e+01	1.395078e+01	9.342433e-01	3.089640e-01
912000	-9.816618e+02	-8.218430e+01	1.864793e+01	1.473623e+00	3.017182e-01
913000	-9.703086e+02	-7.111617e+01	1.543245e+01	1.325751e+00	2.335940e-01
914000	-9.887180e+02	-3.957194e+01	8.843151e+00	1.622884e+00	4.916043e-01
915000	-9.700054e+02	-3.713392e+01	8.565911e+00	9.963406e-01	4.754346e-01
916000	-9.738371e+02	-4.018711e+01	8.817745e+00	2.401705e+00	4.940677e-01
917000	-9.760159e+02	-5.993154e+01	1.269191e+01	1.363593e+00	4.374807e-01
918000	-9.816681e+02	-2.397543e+01	6.642472e+00	2.271346e+00	6.108697e-01
919000	-9.717746e+02	-2.058641e+01	6.337978e+00	1.540544e+00	6.618142e-01
920000	-9.676192e+02	-1.249677e+01	5.551138e+00	9.527698e-01	6.171920e-01
921000	-9.836723e+02	-1.957657e+01	6.239156e+00	1.420623e+00	6.918002e-01
922000	-9.709624e+02	-1.185200e+01	5.371971e+00	2.163165e+00	8.282522e-01
923000	-9.675273e+02	-1.878004e+01	6.114351e+00	1.768121e+00	7.422486e-01
924000	-9.802243e+02	-6.860755e+00	4.996584e+00	1.266122e+00	9.001344e-01
925000	-9.834721e+02	-4.326940e+01	9.518672e+00	1.130517e+00	4.275707e-01
926000	-9.795070e+02	-4.846161e+01	1.004284e+01	3.268425e+00	3.954746e-01
927000	-9.737863e+02	-4.371614e+01	9.451311e+00	1.981696e+00	4.378543e-01
928000	-9.846627e+02	-2.476660e-01	4.534267e+00	1.363605e-01	3.180871e-01
929000	-9.889903e+02	-2.386189e+00	4.710403e+00	1.231151e-01	3.096904e-01
930000	-9.823895e+02	-1.541554e+01	5.925597e+00	1.785007e-01	3.023466e-01
931000	-9.778882e+02	-2.574600e+01	7.116501e+00	1.343198e-01	2.558439e-01
932000	-9.806964e+02	-1.835908e+01	6.241060e+00	1.858525e-01	2.687283e-01
933000	-9.875203e+02	-3.694757e+01	8.661142e+00	1.813232e-01	2.489794e-01
934000	-9.795900e+02	1.862644e+01	3.245720e+00	1.133847e-01	4.257749e-01
935000	-9.811999e+02	-3.292720e+00	4.774176e+00	2.701828e-01	4.566538e-01
936000	-9.759238e+02	-3.383477e+01	7.894944e+00	2.332092e+00	6.789777e-01
937000	-9.822705e+02	-5.277956e+01	1.098112e+01	2.490779e+00	4.960233e-01
938000	-9.730895e+02	-3.847022e+01	8.754093e+00	1.096891e+00	4.630924e-01
939000	-9.714465e+02	-2.792609e+01	7.150183e+00	2.046625e+00	6.358743e-01
940000	-9.739338e+02	-4.232847e+01	9.309633e+00	1.454008e+00	4.598738e-01
941000	-9.683174e+02	-4.097683e+01	8.982600e+00	2.137649e+00	4.161762e-01
942000	-9.835298e+02	-6.880629e+01	1.427966e+01	3.478782e+00	3.054724e-01
943000	-9.680122e+02	-5.817485e+01	1.234039e+01	1.214947e+00	2.770642e-01
944000	-9.929490e+02	-6.187425e+01	1.328171e+01	7.036556e-01	3.008963e-01
945000	-9.774346e+02	-3.496183e+01	8.255084e+00	9.251586e-01	4.283922e-01
946000	-9.794195e+02	-6.571735e+01	1.381133e+01	2.304103e+00	3.714959e-01
947000	-9.752198e+02	-8.220932e+01	1.828483e+01	2.636088e+00	2.790933e-01
948000	-9.751028e+02	-8.396232e+01	1.904650e+01	2.027491e+00	2.402307e-01
949000	-9.783256e+02	-8.262147e+01	1.860435e+01	2.046189e+00	2.243345e-01
950000	-9.774924e+02	-8.435694e+01	1.950862e+01	1.033399e+00	1.892065e-01
951000	-9.795824e+02	-8.032010e+01	1.832228e+01	6.285608e-01	1.976078e-01
952000	-9.836002e+02	-1.022277e+02	2.599636e+01	2.177760e+00	1.793975e-01
953000	-9.754486e+02	-7.049954e+01	1.504343e+01	2.177760e+00	2.497848e-01
954000	-9.799016e+02	-7.425994e+01	1.635098e+01	1.139999e+00	2.549978e-01
955000	-9.787339e+02	-1.000082e+02	2.527970e+01	1.595398e+00	1.851592e-01
956000	-9.716910e+02	-9.409890e+01	2.312006e+01	9.029317e-01	1.959353e-01
957000	-9.749034e+02	-8.090236e+01	1.850429e+01	6.390677e-01	2.439644e-01
958000	-9.750112e+02	-5.726683e+01	1.226394e+01	6.625837e-01	2.858709e-01
959000	-9.740032e+02	-4.554404e+01	9.898754e+00	1.174543e+00	3.374294e-01
960000	-9.778997e+02	-2.664133e+01	7.147683e+00	7.817015e-01	5.215933e-01
961000	-9.725340e+02	-2.087501e+01	6.413705e+00	1.156447e+00	6.691630e-01
962000	-9.726535e+02	-4.251082e+01	9.357641e+00	1.343518e+00	5.422357e-01
963000	-9.787021e+02	-2.317283e+01	6.580763e+00	1.997591e+00	7.385711e-01
964000	-9.740728e+02	-3.091322e+01	7.555182e+00	1.907890e+00	6.054806e-01
965000	-9.755151e+02	-1.148956e+01	5.391315e+00	1.597508e+00	7.086191e-01
966000	-9.686531e+02	-1.308313e+01	5.514644e+00	1.912147e+00	8.115773e-01
967000	-9.817270e+02	-3.272325e+01	7.865594e+00	1.432080e+00	5.226810e-01
968000	-9.728577e+02	-1.727609e+01	6.041958e+00	9.384021e-01	6.621785e-01
969000	-9.769485e+02	-4.258503e+01	9.266374e+00	1.975707e+00	5.423060e-01
970000	-9.820049e+02	-1.662215e+01	6.028672e+00	4.090564e-01	4.388278e-01
971000	-9.909826e+02	-2.046933e+01	6.483781e+00	1.352139e-01	2.513986e-01
972000	-9.878016e+02	-3.366931e+01	8.184656e+00	1.194909e-01	1.772669e-01
973000	-9.790987e+02	-2.501412e+01	7.028314e+00	1.095371e-01	2.126566e-01
974000	-9.865802e+02	-7.429862e+01	1.652755e+01	5.595416e-01	1.827497e-01
975000	-9.726961e+02	-6.943610e+01	1.500648e+01	1.255738e+00	2.443371e-01
976000	-9.786549e+02	-8.535628e+01	1.961924e+01	1.705038e+00	2.402435e-01
977000	-9.742867e+02	-8.262825e+01	1.864934e+01	1.913188e+00	2.482815e-01
978000	-9.759448e+02	-1.255864e+02	3.789789e+01	3.237747e+00	1.308455e-01
979000	-9.769925e+02	-1.128730e+02	3.162351e+01	1.287483e+00	1.324532e-01
980000	-9.781819e+02	-1.007618e+02	2.535117e+01	2.183765e+00	1.535295e-01
981000	-9.769915e+02	-9.348324e+01	2.250944e+01	1.847226e+00	1.994473e-01
982000	-9.713743e+02	-9.596929e+01	2.374069e+01	1.227825e+00	2.052162e-01
983000	-9.777478e+02	-8.203890e+01	1.887512e+01	6.273694e-01	1.419058e-01
984000	-9.738078e+02	-9.362639e+01	2.313676e+01	3.883070e-01	1.400158e-01
985000	-9.800987e+02	-8.367394e+01	1.947114e+01	4.618203e-01	1.598007e-01
986000	-9.767132e+02	-1.108262e+02	2.996540e+01	2.422478e+00	1.773897e-01
987000	-9.867189e+02	-9.170194e+01	2.235287e+01	4.724605e-01	1.472115e-01
988000	-9.806086e+02	-6.960792e+01	1.492930e+01	1.724029e+00	3.112054e-01
989000	-9.734436e+02	-5.449473e+01	1.170299e+01	5.684220e-01	2.987849e-01
990000	-9.684862e+02	-4.390740e+01	9.645713e+00	1.013343e+00	4.610282e-01
991000	-9.664052e+02	-5.675206e+01	1.195865e+01	1.590000e+00	3.200015e-01
992000	-9.748598e+02	-8.824580e+01	2.077809e+01	1.264935e+00	2.242961e-01
993000	-9.680106e+02	-7.244778e+01	1.581034e+01	1.264829e+00	3.059625e-01
994000	-9.653777e+02	-7.161650e+01	1.533372e+01	2.195346e+00	2.886753e-01
995000	-9.676843e+02	-6.835850e+01	1.438900e+01	2.592886e+00	3.505083e-01
996000	-9.768816e+02	-5.810239e+01	1.220213e+01	1.787264e+00	3.873304e-01
997000	-9.667443e+02	-5.287200e+01	1.120469e+01	1.432193e+00	3.793925e-01
998000	-9.736258e+02	-5.968919e+01	1.248181e+01	2.077021e+00	3.942936e-01
999000	-9.744479e+02	-4.492920e+01	9.832583e+00	9.419244e-01	4.506646e-01
1000000	-9.847186e+02	-5.851758e+01	1.243801e+01	1.106649e+00	3.758738e-01
1001000	-9.668304e+02	-5.341636e+01	1.130577e+01	1.463545e+00	4.234242e-01
1002000	-9.781606e+02	-3.956025e+01	8.963770e+00	8.404588e-01	3.720051e-01
1003000	-9.733554e+02	-5.181968e+01	1.114635e+01	6.780513e-01	3.575054e-01
1004000	-9.694400e+02	-5.436794e+01	1.157219e+01	1.084110e+00	3.349113e-01
1005000	-9.733730e+02	-5.878843e+01	1.252389e+01	9.835822e-01	2.884951e-01
1006000	-9.756772e+02	-7.439215e+01	1.632971e+01	1.347242e+00	2.139390e-01
1007000	-9.813570e+02	-6.920047e+01	1.494545e+01	1.254418e+00	2.824558e-01
1008000	-9.826198e+02	-9.881377e+01	2.466759e+01	1.834830e+00	1.577270e-01
1009000	-9.832408e+02	-1.012151e+02	2.529921e+01	2.757140e+00	2.157225e-01
1010000	-9.708495e+02	-8.129240e+01	1.773564e+01	3.481845e+00	2.346583e-01
1011000	-9.856771e+02	-9.107799e+01	2.181043e+01	1.278482e+00	2.786372e-01
1012000	-9.767092e+02	-6.702159e+01	1.420506e+01	1.994861e+00	3.355294e-01
1013000	-9.749986e+02	-3.979735e+01	8.831649e+00	1.922322e+00	4.852935e-01
1014000	-9.760294e+02	-9.442208e+00	5.192439e+00	1.674846e+00	8.557212e-01
1015000	-9.829365e+02	-1.699755e+01	5.924447e+00	1.771486e+00	8.667327e-01
1016000	-9.741151e+02	2.620317e+00	4.186399e+00	1.773235e+00	9.574255e-01
1017000	-9.802162e+02	7.138679e-01	4.356059e+00	1.438009e+00	1.206097e+00
1018000	-9.772093e+02	-2.353846e+01	6.665026e+00	1.642307e+00	6.872088e-01
1019000	-9.745136e+02	-4.178453e+01	9.287967e+00	1.042705e+00	5.271487e-01
1020000	-9.790496e+02	-2.853122e+01	7.256383e+00	1.815494e+00	7.616780e-01
1021000	-9.794356e+02	-2.596972e+01	6.927564e+00	1.883781e+00	6.473562e-01
1022000	-9.841113e+02	-4.285555e+01	9.464875e+00	1.039436e+00	5.836902e-01
1023000	-9.802836e+02	-3.127834e+01	7.680299e+00	1.340720e+00	5.071835e-01
1024000	-9.770655e+02	5.143544e+00	4.087726e+00	5.955885e-01	6.975596e-01
1025000	-9.781817e+02	-2.828663e+01	7.195384e+00	2.049751e+00	6.448700e-01
1026000	-9.748252e+02	-1.566570e+01	5.881501e+00	8.513591e-01	6.091550e-01
1027000	-9.809190e+02	-1.456650e+01	5.741292e+00	1.117330e+00	6.848303e-01
1028000	-9.770505e+02	-4.415644e+01	9.531093e+00	1.943289e+00	4.667044e-01
1029000	-9.783785e+02	-2.824222e+01	7.201510e+00	1.957071e+00	6.554257e-01
1030000	-9.707736e+02	-5.191121e+01	1.086616e+01	2.223294e+00	3.928203e-01
1031000	-9.754779e+02	-4.402364e+01	9.599954e+00	1.400464e+00	3.795154e-01
1032000	-9.714384e+02	-4.384077e+01	9.608850e+00	1.164828e+00	3.427378e-01
1033000	-9.790532e+02	-1.981088e+01	6.253512e+00	1.524788e+00	7.566848e-01
1034000	-9.701782e+02	-2.241017e+01	6.506813e+00	1.875176e+00	7.364097e-01
1035000	-9.760662e+02	-2.793038e+01	7.172373e+00	1.875176e+00	6.316206e-01
1036000	-9.698129e+02	-4.945087e+01	1.045600e+01	1.958714e+00	4.183541e-01
1037000	-9.717608e+02	-6.062853e+01	1.282947e+01	1.443163e+00	3.320896e-01
1038000	-9.703602e+02	-6.941188e+01	1.495293e+01	1.437071e+00	3.231984e-01
1039000	-9.838623e+02	-6.435611e+01	1.391499e+01	5.137383e-01	2.829652e-01
1040000	-9.730786e+02	-8.583486e+01	1.970346e+01	1.935310e+00	2.132745e-01
1041000	-9.757116e+02	-5.129110e+01	1.074983e+01	2.217551e+00	3.895696e-01
1042000	-9.858257e+02	-6.519516e+01	1.395215e+01	1.199730e+00	3.080553e-01
1043000	-9.873341e+02	-7.778081e+01	1.714679e+01	1.919981e+00	3.047925e-01
1044000	-9.769403e+02	-7.494227e+01	1.643883e+01	1.513470e+00	3.066551e-01
1045000	-9.832692e+02	-5.883762e+01	1.238362e+01	1.677556e+00	2.960270e-01
1046000	-9.699840e+02	-7.011738e+01	1.488007e+01	2.423368e+00	2.608912e-01
1047000	-9.754868e+02	-8.993332e+01	2.146895e+01	1.051663e+00	1.879433e-01
1048000	-9.772926e+02	-8.688068e+01	2.045722e+01	8.034432e-01	1.813349e-01
1049000	-9.768095e+02	-9.685556e+01	2.407981e+01	1.285920e+00	1.927150e-01
1050000	-9.801921e+02	-6.729328e+01	1.438601e+01	1.539622e+00	3.281938e-01
1051000	-9.741946e+02	-7.379137e+01	1.582288e+01	2.562750e+00	2.895592e-01
1052000	-9.823906e+02	-8.111525e+01	1.829576e+01	1.507454e+00	3.123526e-01
1053000	-9.741480e+02	-6.396546e+01	1.358327e+01	1.507454e+00	3.193126e-01
1054000	-9.670888e+02	-4.358871e+01	9.524022e+00	1.417825e+00	4.843771e-01
1055000	-9.872142e+02	-3.347764e+01	7.997032e+00	1.245265e+00	4.483333e-01
1056000	-9.819946e+02	-4.533949e+01	9.817081e+00	1.442125e+00	4.414716e-01
1057000	-9.788394e+02	-3.176729e+01	7.611180e+00	2.342833e+00	5.784975e-01
1058000	-9.829847e+02	-1.467235e+01	5.622955e+00	2.401318e+00	7.560817e-01
1059000	-9.767938e+02	-1.647673e+01	5.785044e+00	2.598044e+00	7.836625e-01
1060000	-9.789347e+02	-8.016424e+00	5.028656e+00	2.060284e+00	7.776283e-01
1061000	-9.693751e+02	-2.354299e+01	6.693981e+00	1.401178e+00	7.527940e-01
1062000	-9.834484e+02	-2.715946e+01	7.046525e+00	2.108153e+00	7.353130e-01
1063000	-9.815172e+02	-6.933056e+01	1.507420e+01	8.912947e-01	4.158106e-01
1064000	-9.868247e+02	-6.663965e+01	1.419355e+01	1.659457e+00	3.589621e-01
1065000	-9.765214e+02	-5.604012e+01	1.153984e+01	2.916322e+00	4.041928e-01
1066000	-9.727325e+02	-5.300058e+01	1.120516e+01	1.558387e+00	3.876307e-01
1067000	-9.716503e+02	-5.544498e+01	1.180537e+01	1.020693e+00	3.188920e-01
1068000	-9.764238e+02	-9.601008e+01	2.336282e+01	2.204924e+00	2.048858e-01
1069000	-9.710020e+02	-8.158866e+01	1.806476e+01	2.715512e+00	2.817916e-01
1070000	-9.693181e+02	-8.684939e+01	2.024947e+01	1.364513e+00	2.047157e-01
1071000	-9.696013e+02	-9.095253e+01	2.163951e+01	1.610689e+00	1.781908e-01
1072000	-9.792743e+02	-7.781274e+01	1.729210e+01	1.464826e+00	1.749199e-01
1073000	-9.799137e+02	-5.418225e+01	1.151012e+01	1.205839e+00	3.535290e-01
1074000	-9.778908e+02	-6.976354e+01	1.497991e+01	1.685070e+00	2.796159e-01
1075000	-9.874345e+02	-6.312963e+01	1.361059e+01	5.563417e-01	2.420050e-01
1076000	-9.719021e+02	-6.964862e+01	1.509012e+01	1.148657e+00	2.675904e-01
1077000	-9.773296e+02	-8.352695e+01	1.896086e+01	1.853036e+00	2.221460e-01
1078000	-9.712155e+02	-8.863952e+01	1.980917e+01	4.429777e+00	2.509352e-01
1079000	-9.796902e+02	-6.835397e+01	1.456630e+01	1.884813e+00	2.336692e-01
1080000	-9.730716e+02	-8.027087e+01	1.815882e+01	1.097512e+00	2.529099e-01
1081000	-9.811450e+02	-5.323676e+01	1.110031e+01	2.331512e+00	3.390390e-01
1082000	-9.761669e+02	-7.815955e+01	1.739849e+01	1.457513e+00	3.018831e-01
1083000	-9.736704e+02	-3.814590e+01	8.724600e+00	9.645105e-01	3.252417e-01
1084000	-9.787646e+02	-5.201903e+01	1.100028e+01	1.630702e+00	5.242786e-01
1085000	-9.783335e+02	-3.103781e+01	7.540985e+00	2.139238e+00	5.572293e-01
1086000	-9.721657e+02	3.279516e+00	4.182369e+00	1.168370e+00	7.940960e-01
1087000	-9.686631e+02	-1.286140e+01	5.414044e+00	2.731477e+00	9.166853e-01
1088000	-9.742862e+02	-2.619907e+01	6.931773e+00	2.078702e+00	7.805481e-01
1089000	-9.865348e+02	-1.458834e+01	5.774824e+00	8.096965e-01	7.514399e-01
1090000	-9.679168e+02	-3.991514e+00	4.755236e+00	1.193479e+00	8.272878e-01
1091000	-9.821912e+02	-5.058220e+01	1.086394e+01	9.059469e-01	3.893427e-01
1092000	-9.748296e+02	-7.239565e+01	1.578381e+01	1.309413e+00	2.294993e-01
1093000	-9.764758e+02	-9.919982e+01	2.472345e+01	2.088635e+00	1.585167e-01
1094000	-9.789257e+02	-9.640251e+01	2.389706e+01	1.277775e+00	1.854576e-01
1095000	-9.671237e+02	-1.046103e+02	2.765625e+01	9.282484e-01	1.400431e-01
1096000	-9.783783e+02	-1.034476e+02	2.689616e+01	1.402202e+00	1.541585e-01
1097000	-9.838388e+02	-8.336275e+01	1.916543e+01	1.067439e+00	2.045974e-01
1098000	-9.763108e+02	-7.610548e+01	1.562896e+01	5.586823e+00	2.378042e-01
1099000	-9.696262e+02	-8.843755e+01	2.057074e+01	2.039042e+00	2.025928e-01
1100000	-9.780331e+02	-9.458700e+01	2.362771e+01	1.239741e-01	6.268684e-02
1101000	-9.804605e+02	-1.036878e+02	2.760988e+01	1.044096e-01	4.360227e-02
1102000	-9.808176e+02	-9.434191e+01	2.353052e+01	1.194328e-01	5.584027e-02
1103000	-9.844869e+02	-9.509092e+01	2.372168e+01	3.962145e-01	9.245067e-02
1104000	-9.760683e+02	-9.327323e+01	2.307503e+01	1.909551e-01	7.766849e-02
1105000	-9.738151e+02	-4.111664e+01	9.306351e+00	2.622425e-01	2.034432e-01
1106000	-9.799132e+02	-3.535323e+01	8.419014e+00	1.990175e-01	2.244556e-01
1107000	-9.744753e+02	-3.466829e+01	8.330109e+00	1.174690e-01	1.984388e-01
1108000	-9.819681e+02	-8.213444e+01	1.903892e+01	2.226381e-01	1.121035e-01
1109000	-9.849616e+02	-7.231244e+01	1.604741e+01	2.723058e-01	1.189623e-01
1110000	-9.730041e+02	-7.318176e+01	1.633364e+01	1.229663e-01	8.901264e-02
1111000	-9.756352e+02	-8.990522e+01	2.180321e+01	1.249618e-01	7.902220e-02
1112000	-9.833647e+02	-9.264234e+01	2.282030e+01	2.071527e-01	7.840210e-02
1113000	-9.720332e+02	-7.359245e+01	1.643851e+01	1.647649e-01	1.015615e-01
1114000	-9.803779e+02	-6.530911e+01	1.422697e+01	1.938641e-01	1.175884e-01
1115000	-9.847152e+02	-8.129666e+01	1.875843e+01	2.440819e-01	9.717375e-02
1116000	-9.772514e+02	-9.571231e+01	2.407351e+01	1.579718e-01	6.714069e-02
1117000	-9.955085e+02	-1.064116e+02	2.880132e+01	3.431080e-01	8.632255e-02
1118000	-9.773475e+02	-9.189907e+01	2.254942e+01	1.596926e-01	6.320860e-02
1119000	-9.753822e+02	-6.694153e+01	1.465382e+01	1.281679e-01	8.622324e-02
1120000	-9.685935e+02	-7.924076e+01	1.813311e+01	1.493034e-01	7.051984e-02
1121000	-9.722676e+02	-8.878878e+01	2.136708e+01	1.836679e-01	8.399865e-02
1122000	-9.781205e+02	-8.520616e+01	2.007296e+01	2.292348e-01	9.751332e-02
1123000	-9.932974e+02	-9.313288e+01	2.301277e+01	2.081365e-01	6.968212e-02
1124000	-9.820555e+02	-9.109711e+01	2.223027e+01	1.878891e-01	7.020186e-02
1125000	-9.734082e+02	-8.087864e+01	1.862095e+01	2.517354e-01	1.071621e-01
1126000	-9.754605e+02	-6.651930e+01	1.454554e+01	1.321067e-01	1.027538e-01
1127000	-9.742781e+02	-6.476191e+01	1.411185e+01	1.131805e-01	1.021209e-01
1128000	-9.759452e+02	-7.899790e+01	1.801978e+01	2.688982e-01	1.076337e-01
1129000	-9.726278e+02	-9.581133e+01	2.409257e+01	2.107676e-01	7.260329e-02
1130000	-9.727051e+02	-1.092738e+02	3.030207e+01	2.107676e-01	7.131698e-02
1131000	-9.707283e+02	-8.893184e+01	2.143818e+01	1.335871e-01	6.994416e-02
1132000	-9.792175e+02	-1.012421e+02	2.647115e+01	1.311273e-01	5.889526e-02
1133000	-9.842481e+02	-9.950047e+01	2.569957e+01	1.232408e-01	5.643118e-02
1134000	-9.819612e+02	-1.043246e+02	2.785092e+01	2.302403e-01	6.837884e-02
1135000	-9.698160e+02	-1.399302e+02	5.050432e+01	2.397259e-01	4.331196e-02
1136000	-9.819632e+02	-1.045322e+02	2.788065e+01	3.751454e-01	9.980475e-02
1137000	-9.806394e+02	-1.178629e+02	3.363358e+01	2.625440e+00	1.264444e-01
1138000	-9.670409e+02	-9.240200e+01	2.233408e+01	1.221506e+00	1.928131e-01
1139000	-9.660914e+02	-8.052257e+01	1.770209e+01	2.821417e+00	2.547925e-01
1140000	-9.712379e+02	-1.044281e+02	2.715988e+01	1.809867e+00	1.641857e-01
1141000	-9.651096e+02	-1.122363e+02	3.085337e+01	2.108509e+00	1.453936e-01
1142000	-9.823588e+02	-7.610378e+01	1.674678e+01	1.604849e+00	2.731309e-01
1143000	-9.829536e+02	-5.217030e+01	1.095219e+01	2.032174e+00	3.625705e-01
1144000	-9.728445e+02	-4.262727e+01	9.102406e+00	3.034136e+00	5.011729e-01
1145000	-9.893691e+02	-5.676602e+01	1.214216e+01	7.328166e-01	2.392022e-01
1146000	-9.846202e+02	-1.033000e+02	2.631556e+01	2.534708e+00	1.816906e-01
1147000	-9.733800e+02	-1.285947e+02	4.136574e+01	9.959879e-01	9.901979e-02
1148000	-9.900225e+02	-1.192903e+02	3.520637e+01	1.336199e+00	1.210559e-01
1149000	-9.836123e+02	-1.004707e+02	2.573048e+01	1.023037e+00	1.491564e-01
1150000	-9.779117e+02	-7.515823e+01	1.619157e+01	2.602855e+00	2.430381e-01
1151000	-9.883870e+02	-6.833962e+01	1.442695e+01	2.422715e+00	3.140094e-01
1152000	-9.645323e+02	-7.822885e+01	1.758404e+01	9.142017e-01	2.383553e-01
1153000	-9.795461e+02	-5.819176e+01	1.246752e+01	6.451808e-01	2.474021e-01
1154000	-9.842211e+02	-1.065780e+02	2.842668e+01	1.280225e+00	1.791161e-01
1155000	-9.670721e+02	-1.319721e+02	4.319530e+01	1.766827e+00	8.982485e-02
1156000	-9.704534e+02	-9.138361e+01	2.160673e+01	2.129933e+00	1.800082e-01
1157000	-9.720289e+02	-9.776659e+01	2.436005e+01	1.520960e+00	1.974732e-01
1158000	-9.827730e+02	-1.201165e+02	3.603154e+01	7.825184e-01	1.119246e-01
1159000	-9.810648e+02	-1.179459e+02	3.372365e+01	2.549662e+00	1.234423e-01
1160000	-9.659743e+02	-1.298136e+02	4.105102e+01	2.674054e+00	1.158042e-01
1161000	-9.688917e+02	-1.093726e+02	2.953092e+01	1.830241e+00	2.041424e-01
1162000	-9.757207e+02	-7.149137e+01	1.556322e+01	1.215350e+00	2.670760e-01
1163000	-9.848077e+02	-4.500796e+01	9.955959e+00	3.100537e-01	2.002577e-01
1164000	-9.865008e+02	-6.446440e+01	1.381668e+01	1.028908e+00	3.133547e-01
1165000	-9.713588e+02	-7.344566e+01	1.592228e+01	1.856426e+00	3.591281e-01
1166000	-9.709880e+02	-3.776556e+01	8.520814e+00	1.928094e+00	6.067179e-01
1167000	-9.757047e+02	-1.837858e+00	4.569101e+00	1.294505e+00	7.822519e-01
1168000	-9.659107e+02	-1.100424e+01	5.302885e+00	2.047173e+00	7.514464e-01
1169000	-9.758656e+02	-1.489789e+01	5.790366e+00	9.671815e-01	7.424943e-01
1170000	-9.687109e+02	-2.959613e+01	7.398343e+00	1.781233e+00	6.442641e-01
1171000	-9.712140e+02	-2.556845e-01	4.456758e+00	1.117684e+00	1.011700e+00
1172000	-9.711601e+02	8.673041e+00	3.760454e+00	1.771964e+00	9.585839e-01
1173000	-9.921822e+02	1.879265e+00	4.293360e+00	1.090778e+00	9.551801e-01
1174000	-9.842388e+02	-3.955701e+01	8.819108e+00	1.762822e+00	5.518569e-01
1175000	-9.673955e+02	-3.318338e+01	8.042777e+00	6.270121e-01	3.587542e-01
1176000	-9.695658e+02	-6.280112e+01	1.316590e+01	2.132525e+00	3.755544e-01
1177000	-9.833995e+02	-9.134001e+01	2.166843e+01	1.920488e+00	2.265782e-01
1178000	-9.784676e+02	-9.070418e+01	2.130273e+01	2.274406e+00	2.098476e-01
1179000	-9.701237e+02	-6.638176e+01	1.407181e+01	1.896139e+00	2.703330e-01
1180000	-9.795886e+02	-6.617277e+01	1.415594e+01	1.344923e+00	2.569579e-01
1181000	-9.740479e+02	-6.754038e+01	1.411777e+01	2.867568e+00	3.133679e-01
1182000	-9.707463e+02	-5.832026e+01	1.214592e+01	2.269320e+00	3.319377e-01
1183000	-9.704496e+02	-4.938732e+01	1.057920e+01	1.226840e+00	3.921544e-01
1184000	-9.814691e+02	-3.988172e+01	8.776075e+00	2.365751e+00	7.010891e-01
1185000	-9.756062e+02	-2.134878e+01	6.339765e+00	2.286948e+00	7.732107e-01
1186000	-9.769066e+02	-1.105396e+01	5.275176e+00	2.393041e+00	8.175866e-01
1187000	-9.897936e+02	-4.206597e+01	9.345548e+00	9.722900e-01	4.849340e-01
1188000	-9.763803e+02	-1.564367e+01	5.900230e+00	6.494103e-01	5.031118e-01
1189000	-9.860842e+02	-1.568886e+01	5.862400e+00	1.058591e+00	6.618337e-01
1190000	-9.771455e+02	-4.051971e+00	4.631952e+00	2.737261e+00	1.009561e+00
1191000	-9.795472e+02	-1.886596e+01	6.158312e+00	1.448450e+00	8.007854e-01
1192000	-9.804202e+02	-1.738677e+01	5.909033e+00	2.308144e+00	7.144500e-01
1193000	-9.836894e+02	-1.530622e+01	5.695694e+00	2.308144e+00	6.971531e-01
1194000	-9.733348e+02	-1.869304e+01	6.155150e+00	1.304610e+00	6.770855e-01
1195000	-9.845710e+02	4.462965e+00	4.080730e+00	1.372795e+00	8.848772e-01
1196000	-9.764486e+02	2.168138e+01	3.053452e+00	4.972819e-01	9.337268e-01
1197000	-9.742180e+02	9.538882e-01	4.382964e+00	8.504795e-01	8.082876e-01
1198000	-9.836179e+02	-1.312811e+01	5.572319e+00	1.368724e+00	8.983739e-01
1199000	-9.764942e+02	-3.653073e+01	8.328242e+00	1.992648e+00	6.130307e-01
1200000	-9.857352e+02	-1.063868e+01	5.366582e+00	1.006595e+00	7.964673e-01
1201000	-9.754740e+02	-3.235565e+00	4.672337e+00	1.430689e+00	1.000000e+00
1202000	-9.737684e+02	-1.379627e+01	5.662960e+00	1.124236e+00	7.072878e-01
1203000	-9.905095e+02	-9.047982e+00	5.125953e+00	2.008949e+00	8.003940e-01
1204000	-9.800252e+02	-3.275050e+01	7.858388e+00	1.511374e+00	5.610240e-01
1205000	-9.797032e+02	-5.415777e+01	1.146300e+01	1.415751e+00	3.416868e-01
1206000	-9.833210e+02	-3.264622e+01	7.929701e+00	8.940685e-01	4.563945e-01
1207000	-9.769756e+02	-4.761487e+01	1.011222e+01	2.029222e+00	4.507329e-01
1208000	-9.801417e+02	-2.318961e+01	6.728243e+00	7.584784e-01	6.278370e-01
1209000	-9.812334e+02	-5.450459e+00	4.846197e+00	1.582236e+00	1.000000e+00
1210000	-9.796894e+02	1.875322e-01	4.437751e+00	9.156964e-01	7.659840e-01
1211000	-9.779881e+02	4.333443e+00	3.937803e+00	3.513172e+00	1.000000e+00
1212000	-9.761235e+02	-1.561088e+00	4.462443e+00	2.351126e+00	9.831745e-01
1213000	-9.775438e+02	-3.164675e+00	4.721952e+00	7.633097e-01	7.357491e-01
1214000	-9.761899e+02	-4.333201e+01	9.373764e+00	2.066690e+00	5.532937e-01
1215000	-9.721241e+02	-6.786633e+01	1.434985e+01	2.257232e+00	3.120934e-01
1216000	-9.801747e+02	-1.100836e+02	2.897573e+01	3.659675e+00	1.523211e-01
1217000	-9.770433e+02	-7.338091e+01	1.611582e+01	1.095725e+00	2.471847e-01
1218000	-9.874361e+02	-6.626085e+01	1.404922e+01	1.867449e+00	3.303685e-01
1219000	-9.755083e+02	-5.263273e+01	1.105101e+01	1.981691e+00	4.230494e-01
1220000	-9.749677e+02	-3.694100e+01	8.389838e+00	1.984106e+00	6.563711e-01
1221000	-9.878309e+02	-2.001834e+01	6.155223e+00	2.629249e+00	7.434120e-01
1222000	-9.720549e+02	-4.564333e+01	9.874717e+00	1.412391e+00	4.446688e-01
1223000	-9.777882e+02	-1.433259e+02	5.206394e+01	1.776363e+00	7.214812e-02
1224000	-9.682001e+02	-4.063485e+01	8.976373e+00	1.835117e+00	5.213629e-01
1225000	-9.902631e+02	-7.155345e+00	4.715684e+00	4.828991e+00	1.000000e+00
1226000	-9.796137e+02	-1.430383e+01	5.524504e+00	3.031824e+00	8.875759e-01
1227000	-9.773847e+02	2.229559e+00	4.309876e+00	5.238205e-01	7.323651e-01
1228000	-9.762065e+02	-4.477338e+00	4.791247e+00	1.253209e+00	8.422004e-01
1229000	-9.755581e+02	-9.877132e+00	5.260154e+00	1.377418e+00	6.802103e-01
1230000	-9.857573e+02	-7.042070e+00	4.939337e+00	2.098468e+00	7.372459e-01
1231000	-9.755563e+02	-1.981343e+01	6.194304e+00	2.065996e+00	9.534070e-01
1232000	-9.787858e+02	2.742079e+00	4.239090e+00	9.457727e-01	9.080686e-01
1233000	-9.688303e+02	1.056566e+01	3.667923e+00	1.283787e+00	1.141824e+00
1234000	-9.725273e+02	-6.368649e-01	4.475094e+00	1.267103e+00	8.657737e-01
1235000	-9.747479e+02	5.341186e+00	3.957420e+00	2.225186e+00	1.111912e+00
1236000	-9.763759e+02	7.338171e+00	3.836746e+00	1.974453e+00	1.281660e+00
1237000	-9.753411e+02	-1.708903e+01	5.986462e+00	1.273634e+00	9.237430e-01
1238000	-9.832804e+02	1.171381e+01	3.637880e+00	5.992273e-01	9.227141e-01
1239000	-9.806711e+02	-1.828419e+01	6.036417e+00	1.998436e+00	9.085990e-01
1240000	-9.838813e+02	1.143167e+00	4.297712e+00	1.769701e+00	1.000000e+00
1241000	-9.727218e+02	-1.265734e+01	5.255855e+00	4.203844e+00	8.064728e-01
1242000	-9.853084e+02	9.617863e+00	3.749770e+00	9.875505e-01	7.923772e-01
1243000	-9.702035e+02	-1.314462e+01	5.600140e+00	1.103560e+00	7.519349e-01
1244000	-9.801348e+02	-4.230634e+01	9.050041e+00	3.041531e+00	5.673045e-01
1245000	-9.809663e+02	-2.479620e+01	6.798420e+00	1.776981e+00	5.831340e-01
1246000	-9.774370e+02	1.164064e+01	3.575898e+00	1.640934e+00	1.198358e+00
1247000	-9.815665e+02	-2.429873e+01	6.679165e+00	2.282486e+00	7.814186e-01
1248000	-9.906496e+02	-2.983909e+01	7.501534e+00	1.238191e+00	6.999042e-01
1249000	-9.831566e+02	-1.188472e+00	4.478656e+00	1.773794e+00	8.176450e-01
1250000	-9.828321e+02	5.962658e+00	3.990709e+00	1.131295e+00	9.731726e-01
1251000	-9.866640e+02	-4.851594e+00	4.791566e+00	1.623702e+00	1.234434e+00
1252000	-9.818471e+02	-6.979638e-01	4.386542e+00	2.456284e+00	8.663307e-01
1253000	-9.818848e+02	-2.969292e+01	7.495111e+00	1.140638e+00	4.905735e-01
1254000	-9.769357e+02	-5.423313e+01	1.129081e+01	2.355954e+00	3.460057e-01
1255000	-9.742380e+02	-3.031195e+01	7.482844e+00	1.852617e+00	6.309614e-01
1256000	-9.848350e+02	-3.292368e+01	7.862609e+00	1.654065e+00	5.279396e-01
1257000	-9.720920e+02	-6.141020e+00	4.910469e+00	1.528563e+00	8.929404e-01
1258000	-9.824899e+02	-6.039677e-01	4.402347e+00	2.159298e+00	1.018110e+00
1259000	-9.829861e+02	4.419128e+01	2.052798e+00	3.233165e-01	1.168934e+00
1260000	-9.766121e+02	1.985547e+01	3.164848e+00	3.054468e-01	6.535504e-01
1261000	-9.749030e+02	5.560363e+00	3.946816e+00	2.157314e+00	1.000000e+00
1262000	-9.749601e+02	-7.637829e+00	4.890816e+00	3.251913e+00	8.921869e-01
1263000	-9.755244e+02	-1.578472e+01	5.821137e+00	1.554133e+00	6.738882e-01
1264000	-9.749534e+02	-1.835031e+01	6.010067e+00	2.312166e+00	8.576753e-01
1265000	-9.754988e+02	9.352511e+00	3.759380e+00	1.108601e+00	8.917406e-01
1266000	-9.744370e+02	-4.376786e+00	4.589860e+00	3.577508e+00	1.000000e+00
1267000	-9.792281e+02	1.314638e+01	3.533733e+00	8.036639e-01	9.947241e-01
1268000	-9.799258e+02	-1.579502e+01	5.816623e+00	1.608327e+00	6.881378e-01
1269000	-9.857930e+02	-2.753881e+01	7.249368e+00	8.779525e-01	5.754374e-01
1270000	-9.790635e+02	-1.266798e+01	5.516904e+00	1.473833e+00	7.480273e-01
1271000	-9.814542e+02	-5.555227e+01	1.173187e+01	1.485056e+00	4.706222e-01
1272000	-9.756974e+02	-6.228907e+01	1.316868e+01	1.608378e+00	2.696336e-01
1273000	-9.840703e+02	-1.136802e+02	3.159428e+01	2.149340e+00	1.502311e-01
1274000	-9.713107e+02	-4.951688e+01	1.071222e+01	6.433926e-01	3.038089e-01
1275000	-9.785493e+02	-9.886998e+01	2.474490e+01	1.708080e+00	2.199414e-01
1276000	-9.753739e+02	-8.701195e+01	1.985481e+01	2.668763e+00	1.663473e-01
1277000	-9.756549e+02	-9.929163e+01	2.441392e+01	2.916916e+00	1.971712e-01
1278000	-9.798002e+02	-4.838484e+01	1.058168e+01	2.109878e-01	1.839131e-01
1279000	-9.754731e+02	-4.706365e+01	1.034613e+01	1.739956e-01	1.481718e-01
1280000	-9.769216e+02	-5.375443e+01	1.163230e+01	1.744788e-01	1.340261e-01
1281000	-9.794800e+02	-8.415790e+01	1.975209e+01	1.154529e-01	7.813178e-02
1282000	-9.765745e+02	-7.646885e+01	1.729548e+01	1.096666e-01	7.741309e-02
1283000	-9.868375e+02	-7.662039e+01	1.735401e+01	6.613379e-02	6.927081e-02
1284000	-9.728522e+02	-7.236363e+01	1.609298e+01	1.601657e-01	1.076658e-01
1285000	-9.882730e+02	-4.922605e+01	1.075327e+01	1.342536e-01	1.252504e-01
1286000	-9.812139e+02	-3.906039e+01	8.998010e+00	1.236781e-01	1.729880e-01
1287000	-9.807808e+02	-5.284617e+01	1.144691e+01	1.844702e-01	1.980075e-01
1288000	-9.806004e+02	-2.365944e+01	6.859192e+00	1.357868e-01	1.956470e-01
1289000	-9.833967e+02	-9.541135e+01	2.387879e+01	3.312698e-01	1.094085e-01
1290000	-9.854886e+02	-1.203313e+02	3.642405e+01	3.513151e-01	6.484107e-02
1291000	-9.733227e+02	-4.514653e+01	1.001331e+01	1.212373e-01	1.493276e-01
1292000	-9.838285e+02	-5.627200e+01	1.215639e+01	1.717571e-01	1.478025e-01
1293000	-9.823205e+02	-5.875281e+01	1.270215e+01	1.386712e-01	1.202907e-01
1294000	-9.775835e+02	-4.176474e+01	9.433340e+00	1.386712e-01	1.294642e-01
1295000	-9.784357e+02	-6.873373e+01	1.511059e+01	1.557989e-01	9.337065e-02
1296000	-9.747365e+02	-8.291344e+01	1.933452e+01	1.093222e-01	6.104925e-02
1297000	-9.671652e+02	-7.813430e+01	1.779678e+01	1.249030e-01	7.360698e-02
1298000	-9.716236e+02	-1.040078e+02	2.773809e+01	1.521257e-01	5.251251e-02
1299000	-9.775517e+02	-8.205076e+01	1.905524e+01	8.935275e-02	7.000107e-02
1300000	-9.774822e+02	-1.125283e+02	3.202009e+01	2.052428e-01	5.801677e-02
1301000	-9.756391e+02	-1.142750e+02	3.297808e+01	2.052428e-01	6.190449e-02
1302000	-9.789703e+02	-1.047189e+02	2.809581e+01	1.098133e-01	5.305557e-02
1303000	-9.897418e+02	-1.095279e+02	3.045919e+01	1.594981e-01	4.732142e-02
1304000	-9.787579e+02	-9.043253e+01	2.197488e+01	1.959257e-01	7.033451e-02
1305000	-9.717765e+02	-8.778993e+01	2.101723e+01	1.443034e-01	7.876948e-02
1306000	-9.808031e+02	-1.018880e+02	2.676862e+01	1.214782e-01	6.925914e-02
1307000	-9.819019e+02	-5.779134e+01	1.248533e+01	1.630644e-01	1.319434e-01
1308000	-9.789557e+02	-5.608305e+01	1.212163e+01	1.466611e-01	1.396939e-01
1309000	-9.802342e+02	-2.799282e+01	7.406400e+00	1.161699e-01	1.984559e-01
1310000	-9.725224e+02	-4.733778e+01	1.040646e+01	1.165086e-01	1.306284e-01
1311000	-9.697346e+02	-4.057494e+01	9.241845e+00	1.165086e-01	1.466533e-01
1312000	-9.923847e+02	-4.467702e+01	9.929630e+00	1.300416e-01	1.337531e-01
1313000	-9.794036e+02	-5.005589e+01	1.088463e+01	2.710229e-01	2.173239e-01
1314000	-9.745858e+02	-2.816225e+01	7.429805e+00	1.065676e-01	2.162431e-01
1315000	-9.743027e+02	-1.767891e+01	6.172190e+00	1.339593e-01	2.506861e-01
1316000	-9.772221e+02	2.251566e+00	4.335363e+00	1.690823e-01	3.567204e-01
1317000	-9.679387e+02	1.098541e+01	3.718237e+00	9.606846e-02	3.730443e-01
1318000	-9.762490e+02	8.143535e+00	3.907209e+00	1.429206e-01	3.829580e-01
1319000	-9.753127e+02	3.204023e+01	2.555820e+00	1.505824e-01	6.434645e-01
1320000	-9.748485e+02	1.732244e+01	3.321609e+00	1.155162e-01	4.969754e-01
1321000	-9.754427e+02	2.050948e+01	3.134196e+00	1.994997e-01	4.955165e-01
1322000	-9.794181e+02	1.254115e+01	3.613796e+00	1.462650e-01	4.458999e-01
1323000	-9.842177e+02	1.466427e+00	4.401313e+00	1.021531e-01	3.357110e-01
1324000	-9.731299e+02	2.205660e+01	3.052318e+00	1.429717e-01	4.488571e-01
1325000	-9.700437e+02	3.750435e+01	2.321236e+00	1.012134e-01	5.790862e-01
1326000	-9.766748e+02	-1.057263e+01	5.355569e+00	1.056678e+00	7.132903e-01
1327000	-9.766756e+02	-2.907737e+01	7.456766e+00	8.161522e-01	5.085749e-01
1328000	-9.731904e+02	-3.611521e+01	8.330039e+00	1.564875e+00	4.501849e-01
1329000	-9.888742e+02	-5.032218e+01	1.087746e+01	5.749017e-01	2.101123e-01
1330000	-9.754792e+02	-5.812584e+01	1.249766e+01	4.410329e-01	1.895960e-01
1331000	-9.784349e+02	-1.047124e+02	2.791931e+01	4.738807e-01	9.827259e-02
1332000	-9.811062e+02	-6.098460e+01	1.310417e+01	5.853415e-01	2.526919e-01
1333000	-9.880730e+02	-8.502667e+01	1.980492e+01	8.293465e-01	2.066276e-01
1334000	-9.736111e+02	-9.913394e+01	2.472681e+01	2.014812e+00	1.977881e-01
1335000	-9.822655e+02	-6.718447e+01	1.402848e+01	2.875898e+00	2.633477e-01
1336000	-9.783342e+02	-1.263732e+02	3.990135e+01	9.393875e-01	8.699206e-02
1337000	-9.769001e+02	-7.807411e+01	1.708648e+01	2.416632e+00	2.688560e-01
1338000	-9.773618e+02	-7.475372e+01	1.632964e+01	1.709054e+00	2.371344e-01
1339000	-9.713554e+02	-4.622659e+01	9.876915e+00	1.982968e+00	4.114554e-01
1340000	-9.735581e+02	-4.283607e+01	9.388352e+00	1.482209e+00	4.883477e-01
1341000	-9.863409e+02	-5.874724e+01	1.239451e+01	1.536885e+00	3.595611e-01
1342000	-9.697110e+02	-5.992038e+01	1.228334e+01	3.225685e+00	3.161609e-01
1343000	-9.708356e+02	-4.318374e+01	9.324537e+00	2.218199e+00	4.905070e-01
1344000	-9.759400e+02	-5.359329e+00	4.794144e+00	2.101063e+00	9.349716e-01
1345000	-9.746822e+02	2.653719e+00	4.200590e+00	1.548906e+00	1.000000e+00
1346000	-9.839634e+02	-1.281055e+01	5.550499e+00	1.273066e+00	1.000000e+00
1347000	-9.761448e+02	-6.451026e+01	1.345352e+01	2.602710e+00	4.099385e-01
1348000	-9.808266e+02	-7.015675e+01	1.506118e+01	1.767156e+00	3.894954e-01
1349000	-9.743930e+02	-6.108469e+01	1.290471e+01	1.564324e+00	2.776076e-01
1350000	-9.764578e+02	-4.387373e+01	9.444408e+00	2.180887e+00	4.629997e-01
1351000	-9.746719e+02	-3.346972e+01	7.953629e+00	1.546455e+00	4.356251e-01
1352000	-9.817223e+02	-5.990313e+01	1.279246e+01	8.832073e-01	3.340913e-01
1353000	-9.936798e+02	-6.589640e+01	1.413933e+01	1.135960e+00	3.978247e-01
1354000	-9.700613e+02	-6.924595e+01	1.460055e+01	2.641868e+00	3.073630e-01
1355000	-9.760707e+02	-4.707150e+01	1.019607e+01	1.015060e+00	3.574304e-01
1356000	-9.648394e+02	-6.132061e+01	1.291137e+01	1.770688e+00	3.004423e-01
1357000	-9.774595e+02	-7.078827e+01	1.534964e+01	1.307451e+00	3.159205e-01
1358000	-9.778394e+02	-5.797625e+01	1.233865e+01	1.024407e+00	3.214997e-01
1359000	-9.740451e+02	-1.017210e+01	5.343365e+00	7.851273e-01	5.123372e-01
1360000	-9.826237e+02	-1.833553e+01	6.127156e+00	1.205172e+00	7.826427e-01
1361000	-9.767526e+02	-2.755869e+01	7.092068e+00	2.142046e+00	7.214379e-01
1362000	-9.861830e+02	-5.452934e+01	1.122555e+01	2.983313e+00	4.408887e-01
1363000	-9.838247e+02	-1.257411e+02	3.949062e+01	9.277659e-01	9.738031e-02
1364000	-9.773068e+02	-3.955392e+01	8.814322e+00	1.790609e+00	4.308163e-01
1365000	-9.771097e+02	-5.291648e+01	1.120052e+01	1.497931e+00	4.440095e-01
1366000	-9.725629e+02	-7.372157e+01	1.623340e+01	1.017533e+00	2.454696e-01
1367000	-9.766859e+02	-9.651289e+01	2.380747e+01	1.607462e+00	1.787106e-01
1368000	-9.696041e+02	-1.139162e+02	3.218946e+01	1.280771e+00	1.276173e-01
1369000	-9.782521e+02	-1.099647e+02	2.996095e+01	1.569729e+00	1.108199e-01
1370000	-9.750685e+02	-9.271804e+01	2.247918e+01	1.160380e+00	2.139287e-01
1371000	-9.758955e+02	-9.569040e+01	2.347647e+01	1.602092e+00	2.238716e-01
1372000	-9.683000e+02	-4.343856e+01	9.362423e+00	2.242173e+00	5.397913e-01
1373000	-9.643921e+02	-3.868365e+01	8.771909e+00	1.194685e+00	4.851853e-01
1374000	-9.757876e+02	-1.899957e+01	5.944534e+00	3.581957e+00	8.453009e-01
1375000	-9.700333e+02	-1.695641e+01	5.848113e+00	2.464211e+00	7.725412e-01
1376000	-9.823467e+02	-5.722839e+01	1.201191e+01	1.812156e+00	4.545424e-01
1377000	-9.733113e+02	9.980413e+00	3.741058e+00	7.561221e-01	9.032472e-01
1378000	-9.762007e+02	-1.533306e+01	5.707688e+00	2.215983e+00	7.891583e-01
1379000	-9.695872e+02	9.651614e+00	3.750536e+00	9.422836e-01	1.091927e+00
1380000	-9.746673e+02	-4.411028e+01	9.568864e+00	1.671866e+00	5.415224e-01
1381000	-9.758794e+02	-6.977329e+01	1.485798e+01	2.164705e+00	3.892032e-01
1382000	-9.731455e+02	-8.150295e+01	1.856324e+01	1.055640e+00	2.588763e-01
1383000	-9.819012e+02	-9.958960e+01	2.506341e+01	1.679632e+00	1.604167e-01
1384000	-9.660231e+02	-1.091376e+02	2.951800e+01	1.621065e+00	1.543923e-01
1385000	-9.663201e+02	-1.138258e+02	3.193886e+01	1.653124e+00	1.208241e-01
1386000	-9.703467e+02	-1.082866e+02	2.870191e+01	2.421694e+00	1.410800e-01
1387000	-9.697616e+02	-7.237862e+01	1.555952e+01	2.116290e+00	2.702631e-01
1388000	-9.805222e+02	-7.962339e+01	1.789828e+01	1.285372e+00	3.068521e-01
1389000	-9.768827e+02	-2.126014e+01	6.445620e+00	1.260412e+00	5.919276e-01
1390000	-9.771630e+02	-9.705162e+00	5.186573e+00	2.001691e+00	9.019226e-01
1391000	-9.778519e+02	-9.308689e+00	5.251311e+00	9.040784e-01	8.297323e-01
1392000	-9.746762e+02	-8.565186e+00	4.929852e+00	3.730176e+00	7.607343e-01
1393000	-9.732352e+02	-2.954433e+01	7.548837e+00	5.866832e-01	4.315642e-01
1394000	-9.815334e+02	-5.196330e+01	1.098444e+01	1.657282e+00	4.222974e-01
1395000	-9.821726e+02	-1.951353e+01	6.351221e+00	3.494481e-01	3.044769e-01
1396000	-9.834389e+02	-3.017125e+01	7.692374e+00	1.444392e-01	2.482648e-01
1397000	-9.788542e+02	-2.030196e+01	6.462969e+00	1.499644e-01	2.752804e-01
1398000	-9.767242e+02	-3.234166e+01	7.991308e+00	1.499644e-01	1.789827e-01
1399000	-9.721561e+02	-2.785243e+01	7.383698e+00	1.499644e-01	1.898494e-01
1400000	-9.843532e+02	-2.337504e+01	6.822598e+00	1.546076e-01	2.423695e-01
1401000	-9.746191e+02	-4.247771e+01	9.543477e+00	1.905995e-01	1.667375e-01
1402000	-9.727155e+02	-5.088746e+01	1.107895e+01	9.223568e-02	1.212143e-01
1403000	-9.744361e+02	-9.894535e+01	2.536947e+01	3.250903e-01	9.431193e-02
1404000	-9.770430e+02	-4.892654e+01	1.048700e+01	1.265482e+00	4.253665e-01
1405000	-9.686833e+02	-5.073349e+01	1.061221e+01	2.395267e+00	4.058674e-01
1406000	-9.701778e+02	-4.406049e+01	9.725587e+00	6.966371e-01	4.639584e-01
1407000	-9.793430e+02	-3.773010e+01	8.624729e+00	1.203428e+00	4.198469e-01
1408000	-9.755659e+02	-4.852124e+01	1.029008e+01	1.941392e+00	4.603596e-01
1409000	-9.775966e+02	-5.343699e+01	1.129666e+01	1.530199e+00	4.584358e-01
1410000	-9.658541e+02	-4.785968e+01	1.026457e+01	1.421416e+00	4.244428e-01
1411000	-9.769027e+02	-4.021617e+01	8.985895e+00	1.356115e+00	3.936953e-01
1412000	-9.772219e+02	-6.026192e+01	1.271717e+01	1.580106e+00	3.132585e-01
1413000	-9.783488e+02	-6.319558e+01	1.351615e+01	1.021661e+00	2.808858e-01
1414000	-9.786211e+02	-4.932822e+01	1.072109e+01	4.074642e-01	2.459889e-01
1415000	-9.766697e+02	-8.607587e+01	1.987219e+01	1.681942e+00	2.394341e-01
1416000	-9.772181e+02	-1.129676e+02	3.122797e+01	2.126471e+00	1.514592e-01
1417000	-9.706384e+02	-7.070342e+01	1.520245e+01	1.776875e+00	2.823234e-01
1418000	-9.796109e+02	-8.929768e+01	2.086192e+01	2.082950e+00	1.985865e-01
1419000	-9.913869e+02	-1.240985e+02	3.742531e+01	2.499832e+00	1.428627e-01
1420000	-9.820964e+02	-1.131189e+02	3.152370e+01	1.720372e+00	1.603537e-01
1421000	-9.722969e+02	-8.597034e+01	1.988966e+01	1.525447e+00	1.899164e-01
1422000	-9.775781e+02	-5.808708e+01	1.240120e+01	8.458132e-01	2.548010e-01
1423000	-9.715554e+02	-6.048689e+01	1.291462e+01	9.225666e-01	2.780243e-01
1424000	-9.870205e+02	-7.761730e+01	1.730361e+01	1.230961e+00	2.715723e-01
1425000	-9.697980e+02	-7.620404e+01	1.647425e+01	2.651181e+00	2.925267e-01
1426000	-9.839441e+02	-5.987404e+01	1.277123e+01	9.492693e-01	2.367209e-01
1427000	-9.759634e+02	-6.591831e+01	1.425450e+01	6.920507e-01	2.517556e-01
1428000	-9.904615e+02	-4.041725e+01	9.178835e+00	3.482331e-01	2.480549e-01
1429000	-9.885421e+02	-1.849594e+01	6.239567e+00	3.362601e-01	2.745275e-01
1430000	-9.833787e+02	-5.837442e+01	1.248749e+01	7.362333e-01	3.090515e-01
1431000	-9.894001e+02	-7.476632e+01	1.575201e+01	3.796184e+00	3.217805e-01
1432000	-9.760474e+02	-6.455961e+01	1.384012e+01	1.026859e+00	2.643346e-01
1433000	-9.768856e+02	-6.822475e+01	1.480149e+01	8.351180e-01	2.205382e-01
1434000	-9.799238e+02	-9.172042e+01	2.171663e+01	2.171643e+00	2.041636e-01
1435000	-9.731274e+02	-6.143450e+01	1.297014e+01	1.624368e+00	3.556826e-01
1436000	-9.770589e+02	-6.093690e+01	1.289210e+01	1.472527e+00	3.696030e-01
1437000	-9.756181e+02	-7.358592e+01	1.598666e+01	1.764288e+00	2.860370e-01
1438000	-9.769497e+02	-5.261437e+01	1.110116e+01	1.704780e+00	4.280143e-01
1439000	-9.701322e+02	-4.823403e+01	1.007544e+01	2.856132e+00	4.213807e-01
1440000	-9.751942e+02	-4.658224e+01	1.010228e+01	1.052674e+00	4.483140e-01
1441000	-9.768612e+02	-4.546720e+01	9.859458e+00	1.324389e+00	4.007187e-01
1442000	-9.780891e+02	-2.579432e+01	7.025988e+00	9.085138e-01	6.347246e-01
1443000	-9.753462e+02	-3.720061e+01	8.563951e+00	1.076038e+00	6.601791e-01
1444000	-9.782906e+02	3.660712e+00	4.171938e+00	9.280541e-01	9.727043e-01
1445000	-9.774918e+02	-1.520875e+01	5.795325e+00	1.229614e+00	5.966037e-01
1446000	-9.747639e+02	-9.498473e+00	5.243319e+00	1.179960e+00	8.934553e-01
1447000	-9.716687e+02	-5.876715e+00	4.849417e+00	1.970978e+00	9.553466e-01
1448000	-9.792158e+02	-1.018362e+01	5.317296e+00	1.073134e+00	8.892236e-01
1449000	-9.815299e+02	-1.526431e+01	5.791044e+00	1.326975e+00	8.438442e-01
1450000	-9.755180e+02	3.536091e+00	4.123144e+00	1.716374e+00	1.167896e+00
1451000	-9.749022e+02	-7.176478e+00	5.015553e+00	1.367750e+00	7.544511e-01
1452000	-9.676498e+02	-1.499073e+01	5.730403e+00	1.648959e+00	6.873821e-01
1453000	-9.722118e+02	-4.787782e+01	1.022694e+01	1.648959e+00	5.691658e-01
1454000	-9.752257e+02	-2.773637e+01	7.203809e+00	1.433114e+00	5.937516e-01
1455000	-9.712522e+02	1.834220e+00	4.271763e+00	1.420396e+00	9.480899e-01
1456000	-9.844983e+02	8.378145e+00	3.811569e+00	1.305693e+00	9.600709e-01
1457000	-9.843546e+02	-1.424158e+01	5.722034e+00	9.824979e-01	6.210813e-01
1458000	-9.765226e+02	-3.353375e+01	7.653375e+00	3.795480e+00	5.881469e-01
1459000	-9.710810e+02	-4.598096e+01	9.752453e+00	2.459934e+00	4.518184e-01
1460000	-9.649259e+02	-5.811789e+01	1.232288e+01	1.239232e+00	3.950304e-01
1461000	-9.705626e+02	-8.267938e+01	1.863471e+01	2.009747e+00	2.558254e-01
1462000	-9.786911e+02	-4.553753e+01	9.724253e+00	2.181489e+00	5.148952e-01
1463000	-9.736252e+02	-5.000802e+01	1.062669e+01	1.591980e+00	4.287412e-01
1464000	-9.895226e+02	-2.617829e+01	7.032867e+00	1.236991e+00	6.191929e-01
1465000	-9.846791e+02	-4.168962e+01	8.744662e+00	4.377602e+00	5.642937e-01
1466000	-9.779058e+02	-5.743354e+01	1.169003e+01	3.570604e+00	3.983391e-01
1467000	-9.682326e+02	-7.526893e+01	1.654708e+01	1.461771e+00	3.144629e-01
1468000	-9.751609e+02	-6.961067e+01	1.520559e+01	6.722719e-01	2.285893e-01
1469000	-9.866653e+02	-7.702442e+01	1.702428e+01	1.577392e+00	3.315917e-01
1470000	-9.769634e+02	-5.982839e+01	1.263820e+01	1.503306e+00	3.362393e-01
1471000	-9.748334e+02	-6.468601e+01	1.365441e+01	1.928363e+00	3.789140e-01
1472000	-9.697145e+02	-5.249805e+01	1.067446e+01	3.826076e+00	4.252510e-01
1473000	-9.707523e+02	-5.870352e+01	1.230304e+01	1.917073e+00	2.808215e-01
1474000	-9.618697e+02	-9.996774e+01	2.403234e+01	4.513357e+00	1.959389e-01
1475000	-9.773543e+02	-8.214056e+01	1.829937e+01	2.521369e+00	3.347841e-01
1476000	-9.816131e+02	-6.573400e+01	1.376441e+01	2.515998e+00	3.836205e-01
1477000	-9.760093e+02	-6.283034e+01	1.326631e+01	1.726213e+00	2.567145e-01
1478000	-9.693828e+02	-8.347362e+01	1.903381e+01	1.577375e+00	2.320439e-01
1479000	-9.753236e+02	-1.047304e+02	2.676742e+01	2.966533e+00	1.864831e-01
1480000	-9.913280e+02	-9.447732e+01	2.280860e+01	2.072019e+00	1.974875e-01
1481000	-9.762352e+02	-1.003859e+02	2.547237e+01	1.528624e+00	1.590911e-01
1482000	-9.687531e+02	-1.207557e+02	3.528625e+01	2.666732e+00	1.472088e-01
1483000	-9.773855e+02	-9.072937e+01	2.171421e+01	1.187079e+00	1.876818e-01
1484000	-9.744620e+02	-9.173424e+01	2.179647e+01	1.971974e+00	1.968570e-01
1485000	-9.846861e+02	-1.102835e+02	3.052189e+01	7.936817e-01	1.338461e-01
1486000	-9.753076e+02	-1.015522e+02	2.628353e+01	8.583683e-01	1.586880e-01
1487000	-9.758760e+02	-5.397007e+01	1.127260e+01	2.185089e+00	3.936349e-01
1488000	-9.759100e+02	-3.263077e+01	7.667708e+00	2.786280e+00	5.477945e-01
1489000	-9.733893e+02	-8.005083e+01	1.819391e+01	7.658596e-01	2.237436e-01
1490000	-9.740010e+02	-7.256826e+01	1.603090e+01	5.874497e-01	2.089395e-01
1491000	-9.755328e+02	-4.455784e+01	9.807760e+00	7.146106e-01	3.416015e-01
1492000	-9.722745e+02	-2.181606e+01	6.627086e+00	2.433839e-01	3.233566e-01
1493000	-9.872527e+02	-2.564256e+01	7.069908e+00	4.033940e-01	3.261606e-01
1494000	-9.733801e+02	-1.038729e+01	5.414922e+00	2.482063e-01	4.532617e-01
1495000	-9.758719e+02	1.542120e+01	3.396459e+00	7.613673e-01	9.756620e-01
1496000	-9.744815e+02	1.285468e+01	3.523119e+00	1.264881e+00	1.055748e+00
1497000	-9.692232e+02	-4.267365e+01	9.397409e+00	1.264881e+00	4.651435e-01
1498000	-9.798990e+02	-1.046239e+01	5.196328e+00	2.652708e+00	9.417214e-01
1499000	-9.703921e+02	-2.245222e+00	4.606630e+00	1.240034e+00	7.386789e-01
1500000	-9.777757e+02	-1.149736e+01	5.250602e+00	3.100379e+00	8.517915e-01
1501000	-9.815178e+02	-2.539494e+01	6.817819e+00	2.214223e+00	6.834730e-01
1502000	-9.764277e+02	-3.150426e+01	7.535928e+00	2.643764e+00	7.690886e-01
1503000	-9.705244e+02	-2.932882e+01	7.202088e+00	3.039110e+00	7.263861e-01
1504000	-9.726573e+02	-1.915483e+01	6.193710e+00	1.412822e+00	8.743885e-01
1505000	-9.780726e+02	-1.863259e+01	6.083315e+00	1.908748e+00	8.317845e-01
1506000	-9.731681e+02	5.032225e+01	1.841417e+00	2.989125e-01	1.000000e+00
1507000	-9.704114e+02	2.196404e+00	4.247288e+00	1.382425e+00	9.591311e-01
1508000	-9.710775e+02	-9.203746e+00	5.197398e+00	1.382425e+00	8.683923e-01
1509000	-9.665524e+02	-2.258867e+01	6.355982e+00	3.382153e+00	7.683578e-01
1510000	-9.664974e+02	-2.387127e+01	6.737844e+00	1.359328e+00	7.657780e-01
1511000	-9.743683e+02	-2.872654e+01	7.374171e+00	1.097328e+00	4.098165e-01
1512000	-9.772992e+02	-5.307487e+01	1.113501e+01	1.991378e+00	4.908990e-01
1513000	-9.727591e+02	-6.402836e+01	1.355395e+01	1.694296e+00	3.476317e-01
1514000	-9.793815e+02	-5.134332e+01	1.082633e+01	1.865008e+00	4.009566e-01
1515000	-9.746880e+02	-9.559511e+01	2.279534e+01	3.223711e+00	2.201761e-01
1516000	-9.811089e+02	-6.906325e+01	1.435183e+01	3.446189e+00	3.164422e-01
1517000	-9.889372e+02	-5.113726e+01	1.065799e+01	2.553412e+00	3.729251e-01
1518000	-9.780838e+02	-4.992749e+01	1.059313e+01	1.691951e+00	4.044903e-01
1519000	-9.821835e+02	-4.114295e+01	9.214019e+00	8.561696e-01	4.235472e-01
1520000	-9.821632e+02	-6.756868e+01	1.432378e+01	2.064006e+00	3.682945e-01
1521000	-9.799281e+02	-5.019758e+01	1.056193e+01	2.130311e+00	4.236737e-01
1522000	-9.979200e+02	-6.787006e+01	1.475478e+01	6.621119e-01	2.265362e-01
1523000	-9.839879e+02	-5.366679e+01	1.153763e+01	5.539100e-01	2.542119e-01
1524000	-9.825449e+02	-9.428903e+01	2.283739e+01	1.810223e+00	1.941536e-01
1525000	-9.855933e+02	-6.380233e+01	1.369582e+01	8.709286e-01	3.438130e-01
1526000	-9.697250e+02	-2.868741e+01	7.338270e+00	1.335089e+00	4.819679e-01
1527000	-9.738741e+02	8.749975e+00	3.811085e+00	9.410152e-01	1.000000e+00
1528000	-9.723596e+02	-1.852228e+00	4.491816e+00	2.271932e+00	1.044530e+00
1529000	-9.798880e+02	-2.680776e+01	6.964091e+00	2.423669e+00	7.481643e-01
1530000	-9.796214e+02	-3.594319e+01	8.231326e+00	2.070296e+00	5.985235e-01
1531000	-9.812614e+02	-1.867679e+01	6.185571e+00	1.009230e+00	6.067953e-01
1532000	-9.823450e+02	-3.141582e+01	7.624356e+00	1.893182e+00	5.879695e-01
1533000	-9.690095e+02	-3.325621e+01	7.919382e+00	1.578010e+00	5.617104e-01
1534000	-9.836985e+02	-1.096215e+00	4.519280e+00	1.171815e+00	1.000000e+00
1535000	-9.788587e+02	-2.045180e-01	4.438760e+00	1.294923e+00	1.000000e+00
1536000	-9.825162e+02	-5.172253e+01	1.093588e+01	1.669472e+00	4.293629e-01
1537000	-9.683602e+02	-4.048556e+01	9.079391e+00	1.036497e+00	4.036865e-01
1538000	-9.691257e+02	-5.964851e+01	1.264037e+01	1.313618e+00	3.018782e-01
1539000	-9.772813e+02	-6.314101e+01	1.331026e+01	1.847291e+00	3.916493e-01
1540000	-9.778810e+02	-4.232448e+01	9.319505e+00	1.389679e+00	5.003402e-01
1541000	-9.687695e+02	-9.182123e+01	2.212039e+01	1.200474e+00	2.235999e-01
1542000	-9.852328e+02	-1.977766e+01	6.110297e+00	2.803281e+00	6.874645e-01
1543000	-9.877838e+02	-2.988361e+01	7.417016e+00	1.925687e+00	7.664886e-01
1544000	-9.831227e+02	8.005187e+00	3.816747e+00	1.602102e+00	1.140637e+00
1545000	-9.899832e+02	-1.552969e+00	4.545516e+00	1.301792e+00	9.925326e-01
1546000	-9.850256e+02	2.470141e-01	4.342142e+00	2.085451e+00	1.000000e+00
1547000	-9.841764e+02	-3.060485e+01	7.594400e+00	1.305669e+00	6.813091e-01
1548000	-9.822429e+02	-2.050704e+01	6.255615e+00	2.201910e+00	9.058353e-01
1549000	-9.871387e+02	-5.513848e+01	1.164374e+01	1.502316e+00	3.787653e-01
1550000	-9.946226e+02	-7.019502e+01	1.497843e+01	2.122218e+00	3.152571e-01
1551000	-9.854541e+02	-6.255634e+01	1.319798e+01	1.748249e+00	3.419086e-01
1552000	-9.819100e+02	-2.696716e+01	7.131173e+00	1.238677e+00	4.472157e-01
1553000	-9.786991e+02	-1.575763e+01	5.743390e+00	2.287796e+00	7.542852e-01
1554000	-9.861755e+02	1.143269e+01	3.622197e+00	1.123855e+00	1.000000e+00
1555000	-9.805397e+02	-2.836361e+01	7.050168e+00	3.282992e+00	7.656157e-01
1556000	-9.804914e+02	-3.278624e+01	7.863817e+00	1.507902e+00	5.583243e-01
1557000	-9.785272e+02	-3.623085e+01	8.178264e+00	2.725431e+00	5.990217e-01
1558000	-9.844738e+02	1.589649e+01	3.394314e+00	3.216695e-01	6.769948e-01
1559000	-9.789417e+02	1.258840e+01	3.610219e+00	1.548271e-01	4.934045e-01
1560000	-9.899401e+02	2.989102e+01	2.658524e+00	8.321736e-02	5.237524e-01
1561000	-9.800177e+02	2.452905e+01	2.923636e+00	9.550377e-02	3.926486e-01
1562000	-9.745506e+02	8.707549e+00	3.867838e+00	1.499877e-01	4.249756e-01
1563000	-9.728378e+02	1.728789e+01	3.322974e+00	1.269221e-01	4.456957e-01
1564000	-9.855325e+02	3.199671e+01	2.557440e+00	1.584486e-01	5.342686e-01
1565000	-9.949178e+02	1.392207e+01	3.523621e+00	1.894510e-01	5.299344e-01
1566000	-9.852332e+02	1.865600e+00	4.369351e+00	1.143267e-01	3.379494e-01
1567000	-9.778334e+02	4.707395e+01	1.953841e+00	2.173128e-01	8.359716e-01
1568000	-9.794006e+02	4.008125e+01	2.215864e+00	1.364670e-01	7.579302e-01
1569000	-9.772104e+02	4.471477e+01	2.040286e+00	1.434340e-01	7.300393e-01
1570000	-9.693711e+02	6.015850e+01	1.549671e+00	1.514220e-01	9.756510e-01
1571000	-9.858352e+02	7.010587e+01	1.298047e+00	1.514220e-01	1.000000e+00
1572000	-9.753060e+02	7.158305e+01	1.264404e+00	1.481426e-01	1.000000e+00
1573000	-9.791368e+02	6.702503e+01	1.372723e+00	9.237296e-02	1.000000e+00
1574000	-9.845413e+02	6.876286e+01	1.330216e+00	1.202733e-01	9.946921e-01
1575000	-9.717973e+02	7.189411e+01	1.258040e+00	1.202733e-01	1.000000e+00
1576000	-9.856860e+02	4.699072e+01	1.961422e+00	8.292074e-02	6.879759e-01
1577000	-9.785184e+02	3.680780e+01	2.348470e+00	1.418361e-01	7.485387e-01
1578000	-9.823535e+02	4.640631e+01	1.975338e+00	2.700165e-01	9.104742e-01
1579000	-9.781630e+02	1.342208e+01	3.549945e+00	2.700165e-01	6.289648e-01
1580000	-9.730760e+02	5.259306e+01	1.772028e+00	1.860508e-01	1.000000e+00
1581000	-9.802778e+02	3.530719e+01	2.407883e+00	2.374263e-01	7.675834e-01
1582000	-9.719583e+02	4.103525e+01	2.172560e+00	2.920129e-01	9.787621e-01
1583000	-9.807980e+02	-1.091154e+01	5.388842e+00	1.045422e+00	7.493743e-01
1584000	-9.718973e+02	-2.835646e+01	7.276179e+00	1.486190e+00	6.384972e-01
1585000	-9.827415e+02	-6.498502e+01	1.379622e+01	1.634562e+00	3.584197e-01
1586000	-9.855976e+02	-5.986128e+01	1.263990e+01	1.528506e+00	3.144485e-01
1587000	-9.769073e+02	-3.121264e+01	7.643201e+00	1.549883e+00	5.497246e-01
1588000	-9.831999e+02	-1.600378e+01	5.708144e+00	2.882190e+00	8.130530e-01
1589000	-9.815973e+02	-1.960786e+01	6.313799e+00	7.784553e-01	4.856427e-01
1590000	-9.821182e+02	-4.106345e+01	9.065554e+00	1.701182e+00	4.856427e-01
1591000	-9.753964e+02	7.526330e+00	3.870934e+00	1.286087e+00	8.399382e-01
1592000	-9.712032e+02	-4.164086e+01	9.253860e+00	1.108465e+00	3.968993e-01
1593000	-9.798640e+02	-1.398388e+01	5.637162e+00	1.570121e+00	5.047196e-01
1594000	-9.823578e+02	-6.487083e+01	1.381531e+01	1.441052e+00	3.499095e-01
1595000	-9.861356e+02	-1.236973e+01	5.578262e+00	5.500553e-01	5.194175e-01
1596000	-9.744513e+02	-2.407592e+01	6.794357e+00	1.090581e+00	6.392289e-01
1597000	-9.738967e+02	1.680475e+00	4.330280e+00	8.063714e-01	8.151838e-01
1598000	-9.741101e+02	3.281808e+00	4.156598e+00	1.514780e+00	9.786363e-01
1599000	-9.760274e+02	-3.166740e+01	7.583174e+00	2.452179e+00	7.762015e-01
1600000	-9.810602e+02	1.954463e+00	4.243200e+00	1.678706e+00	1.000000e+00
1601000	-9.799467e+02	-3.404610e+00	4.683838e+00	1.460910e+00	9.475833e-01
1602000	-9.765018e+02	-4.693168e-01	4.418375e+00	1.819522e+00	1.000000e+00
1603000	-9.848235e+02	-2.560644e+00	4.593269e+00	1.719443e+00	1.000000e+00
1604000	-9.721347e+02	1.711549e+01	3.241249e+00	1.701973e+00	1.326318e+00
1605000	-9.749980e+02	1.775438e+01	3.171602e+00	2.286482e+00	1.000000e+00
1606000	-9.665102e+02	-7.583416e+00	4.976366e+00	2.217867e+00	8.596189e-01
1607000	-9.720451e+02	-1.641609e+01	5.910960e+00	1.319011e+00	7.960627e-01
1608000	-9.801540e+02	3.426150e+00	4.162346e+00	1.292473e+00	1.000000e+00
1609000	-9.717814e+02	8.069075e-01	4.319252e+00	1.823840e+00	1.000000e+00
1610000	-9.819664e+02	-2.448329e+01	6.808529e+00	1.379858e+00	7.162559e-01
1611000	-9.752460e+02	-3.806234e+00	4.753130e+00	1.033207e+00	7.682119e-01
1612000	-9.878643e+02	-5.743232e+01	1.227188e+01	7.910235e-01	4.045793e-01
1613000	-9.759632e+02	-2.400432e+01	6.853582e+00	5.270435e-01	4.802215e-01
1614000	-9.809269e+02	1.913918e+01	3.209165e+00	2.385840e-01	5.231671e-01
1615000	-9.774625e+02	2.106752e+01	3.106025e+00	1.499023e-01	5.463235e-01
1616000	-9.751441e+02	1.167775e+01	3.669600e+00	1.459420e-01	3.839912e-01
1617000	-9.762980e+02	-1.285361e+01	5.661231e+00	1.988516e-01	2.449484e-01
1618000	-9.740277e+02	-4.022745e+01	9.179799e+00	1.524525e-01	1.627790e-01
1619000	-9.717665e+02	-5.488104e+01	1.186345e+01	1.760701e-01	1.505593e-01
1620000	-9.741627e+02	-4.684925e+01	1.031657e+01	1.227829e-01	1.463114e-01
1621000	-9.777855e+02	-2.795302e+01	7.400841e+00	1.189677e-01	1.805678e-01
1622000	-9.774947e+02	-4.325105e+01	9.679292e+00	1.590329e-01	1.638245e-01
1623000	-9.773050e+02	-3.150996e+01	7.876266e+00	1.417865e-01	1.741083e-01
1624000	-9.801487e+02	-4.149976e+01	9.387319e+00	1.521651e-01	1.817100e-01
1625000	-9.840881e+02	-3.774535e+01	8.776416e+00	2.271716e-01	2.125065e-01
1626000	-9.746377e+02	-2.240324e+01	6.696464e+00	2.404178e-01	2.774903e-01
1627000	-9.733486e+02	-2.232743e+01	6.699444e+00	1.393935e-01	2.719267e-01
1628000	-9.751503e+02	-9.461623e+00	5.337614e+00	1.355311e-01	2.981515e-01
1629000	-9.663172e+02	1.434861e+01	3.499188e+00	1.550101e-01	4.378866e-01
1630000	-9.736994e+02	1.418268e+01	3.509508e+00	1.550101e-01	4.150735e-01
1631000	-9.756522e+02	-1.083955e+01	5.468055e+00	1.483418e-01	3.024055e-01
1632000	-9.796566e+02	-2.592167e+00	4.726821e+00	1.326080e-01	2.915260e-01
1633000	-9.855582e+02	-4.806657e+00	4.914808e+00	1.443016e-01	3.572736e-01
1634000	-9.654500e+02	1.375860e+01	3.537998e+00	1.234614e-01	3.897857e-01
1635000	-9.728456e+02	-5.663784e+00	4.986506e+00	1.832264e-01	3.677894e-01
1636000	-9.833276e+02	6.365078e+00	4.031496e+00	1.553547e-01	4.249833e-01
1637000	-9.802624e+02	1.806267e+01	3.277582e+00	1.269186e-01	4.249833e-01
1638000	-9.766060e+02	2.423810e+01	2.937381e+00	1.224103e-01	5.112455e-01
1639000	-9.751341e+02	2.895414e+01	2.701989e+00	1.076106e-01	4.835383e-01
1640000	-9.750271e+02	2.883975e+01	2.703707e+00	1.862178e-01	6.069268e-01
1641000	-9.768981e+02	2.871750e+01	2.711545e+00	1.455715e-01	5.153761e-01
1642000	-9.762148e+02	2.118715e+01	3.096978e+00	1.945186e-01	5.586354e-01
1643000	-9.682877e+02	1.818114e+01	3.268610e+00	1.628465e-01	4.909013e-01
1644000	-9.721446e+02	1.619327e+01	3.385674e+00	1.684751e-01	4.779317e-01
1645000	-9.760021e+02	1.856296e+01	3.249419e+00	1.127063e-01	4.598661e-01
1646000	-9.791630e+02	2.360365e+01	2.971091e+00	1.144712e-01	4.707173e-01
1647000	-9.730626e+02	1.258613e+01	3.609327e+00	1.710233e-01	5.358127e-01
1648000	-9.752734e+02	-7.013771e+00	5.086757e+00	4.085122e-01	6.371972e-01
1649000	-9.818381e+02	5.042076e+01	1.842145e+00	1.781733e-01	8.792929e-01
1650000	-9.754251e+02	3.112913e+01	2.592780e+00	2.539464e-01	9.208100e-01
1651000	-9.733302e+02	-4.970102e+00	4.771905e+00	1.974433e+00	1.000000e+00
1652000	-9.892266e+02	-1.295091e+01	5.541987e+00	1.500213e+00	8.563107e-01
1653000	-9.759807e+02	-4.119492e+00	4.773199e+00	1.108520e+00	8.106235e-01
1654000	-9.696113e+02	1.142828e+01	3.606082e+00	1.379561e+00	9.725391e-01
1655000	-9.850893e+02	-9.355160e+00	5.233129e+00	1.146596e+00	9.473868e-01
1656000	-9.809369e+02	-2.359090e+01	6.673076e+00	1.626346e+00	9.423386e-01
1657000	-9.791587e+02	-5.512258e-02	4.385749e+00	1.823645e+00	1.089504e+00
1658000	-9.740971e+02	-5.112553e+00	4.892384e+00	7.085322e-01	6.531440e-01
1659000	-9.818363e+02	-2.370086e+01	6.651735e+00	1.917813e+00	7.885701e-01
1660000	-9.789700e+02	-4.443011e+01	9.518777e+00	2.290591e+00	4.790536e-01
1661000	-9.791059e+02	-2.361493e+01	6.623869e+00	2.069763e+00	7.008427e-01
1662000	-9.686246e+02	-9.864880e-01	4.512960e+00	1.141090e+00	9.221409e-01
1663000	-9.711737e+02	-9.289788e+00	5.207418e+00	1.359613e+00	1.000000e+00
1664000	-9.727033e+02	-2.349673e+00	4.555128e+00	1.979230e+00	8.511646e-01
1665000	-9.784335e+02	-1.368321e+01	5.544881e+00	2.202998e+00	7.351355e-01
1666000	-9.767895e+02	-3.454025e+01	8.007639e+00	2.232591e+00	5.674558e-01
1667000	-9.882534e+02	-5.707406e+01	1.207266e+01	1.369255e+00	4.052428e-01
1668000	-9.816889e+02	-7.905769e+01	1.767496e+01	1.445123e+00	2.543029e-01
1669000	-9.714999e+02	-1.023007e+02	2.573810e+01	2.835723e+00	1.928724e-01
1670000	-9.709010e+02	-7.297097e+01	1.578159e+01	1.892803e+00	2.544983e-01
1671000	-9.784794e+02	-8.189942e+01	1.866358e+01	1.140191e+00	2.733201e-01
1672000	-9.786821e+02	-1.891221e+01	6.218249e+00	9.463176e-01	6.099075e-01
1673000	-9.757870e+02	3.463175e+01	2.425789e+00	4.961772e-01	1.155169e+00
1674000	-9.868130e+02	6.079223e+01	1.532285e+00	1.512592e-01	1.000000e+00
1675000	-9.807018e+02	3.753425e+01	2.317938e+00	1.512592e-01	6.649517e-01
1676000	-9.712661e+02	4.366991e+01	2.080268e+00	9.753996e-02	7.427885e-01
1677000	-9.755999e+02	4.595786e+01	1.996245e+00	1.267820e-01	7.889742e-01
1678000	-9.816718e+02	6.760563e+01	1.357861e+00	1.228448e-01	1.000000e+00
1679000	-9.745090e+02	4.099061e+01	2.180899e+00	1.212893e-01	7.122906e-01
1680000	-9.733708e+02	3.899594e+01	2.254751e+00	2.436449e-01	1.000000e+00
1681000	-9.789838e+02	4.070437e+01	2.183423e+00	3.425016e-01	1.082878e+00
1682000	-9.708987e+02	2.590051e-01	4.349077e+00	1.983400e+00	1.264906e+00
1683000	-9.743304e+02	-4.426866e+00	4.744321e+00	1.758607e+00	7.588332e-01
1684000	-9.893418e+02	-1.397758e+01	5.633930e+00	1.596257e+00	7.983187e-01
1685000	-9.897695e+02	-1.793530e+01	6.094901e+00	1.103757e+00	6.865662e-01
1686000	-9.790636e+02	-2.176226e+00	4.639880e+00	7.649601e-01	8.455946e-01
1687000	-9.755597e+02	2.259996e+01	2.946682e+00	1.582587e+00	1.348495e+00
1688000	-9.605346e+02	4.298886e+00	4.097116e+00	1.310819e+00	9.231411e-01
1689000	-9.640692e+02	-3.856414e+00	4.690284e+00	1.835050e+00	9.797807e-01
1690000	-9.646963e+02	-8.299712e+00	5.136120e+00	1.148695e+00	8.775781e-01
1691000	-9.807949e+02	-7.142861e+01	1.526994e+01	2.247257e+00	3.349134e-01
1692000	-9.759244e+02	-9.975193e+01	2.504309e+01	1.889419e+00	1.390331e-01
1693000	-9.740075e+02	-9.066116e+01	2.131368e+01	2.201521e+00	2.274295e-01
1694000	-9.774293e+02	-1.015453e+02	2.583837e+01	1.852520e+00	1.960944e-01
1695000	-9.705975e+02	-7.800857e+01	1.721498e+01	1.918663e+00	3.213967e-01
1696000	-9.839129e+02	-3.867901e+01	8.632188e+00	2.103182e+00	4.204087e-01
1697000	-9.775829e+02	-4.276250e+01	9.290682e+00	2.004042e+00	4.516743e-01
1698000	-9.773241e+02	-4.857668e+01	1.056995e+01	4.660967e-01	3.987785e-01
1699000	-9.796339e+02	-1.665724e+01	6.000554e+00	7.087578e-01	5.755040e-01
1700000	-9.773029e+02	-6.602752e+01	1.403724e+01	1.683092e+00	3.637336e-01
1701000	-9.744341e+02	-7.574036e+01	1.650185e+01	2.090988e+00	2.558879e-01
1702000	-9.726845e+02	-9.955518e+01	2.529445e+01	1.108251e+00	2.117517e-01
1703000	-9.754420e+02	-1.061811e+02	2.809602e+01	1.571607e+00	1.834223e-01
1704000	-9.782634e+02	-1.124116e+02	3.143183e+01	1.185743e+00	1.086668e-01
1705000	-9.732516e+02	-1.024454e+02	2.657451e+01	1.105867e+00	1.674696e-01
1706000	-9.809839e+02	-1.036641e+02	2.722817e+01	8.984094e-01	1.435588e-01
1707000	-9.780602e+02	-8.340806e+01	1.915245e+01	1.151987e+00	2.092564e-01
1708000	-9.858583e+02	-6.954093e+01	1.508888e+01	1.045661e+00	2.814305e-01
1709000	-9.671254e+02	-6.269435e+01	1.328278e+01	1.519098e+00	3.366076e-01
1710000	-9.769624e+02	-1.610019e+01	5.933673e+00	7.860641e-01	6.654437e-01
1711000	-9.805194e+02	-1.012550e+00	4.426708e+00	2.256415e+00	8.723258e-01
1712000	-9.775415e+02	-7.950200e+00	4.974854e+00	2.601817e+00	1.112031e+00
1713000	-9.776467e+02	-4.827297e+00	4.724900e+00	2.390687e+00	1.000000e+00
1714000	-9.796191e+02	4.519549e+00	4.120175e+00	7.735587e-01	9.036223e-01
1715000	-9.723371e+02	-1.117040e+01	5.340396e+00	1.814849e+00	7.950849e-01
1716000	-9.751365e+02	-1.281654e+01	5.370303e+00	3.145267e+00	8.579642e-01
1717000	-9.650974e+02	-4.611698e+01	9.764081e+00	2.528065e+00	5.468726e-01
1718000	-9.759657e+02	-3.239149e+01	7.844633e+00	1.251855e+00	5.456992e-01
1719000	-9.813433e+02	-4.974134e+01	1.043411e+01	2.368732e+00	4.464051e-01
1720000	-9.743833e+02	-3.407166e+01	8.133025e+00	8.813933e-01	5.039206e-01
1721000	-9.706604e+02	-1.582801e+01	5.695817e+00	2.828712e+00	8.606555e-01
1722000	-9.747336e+02	-3.085052e+01	7.646542e+00	1.162950e+00	6.109132e-01
1723000	-9.770350e+02	-2.761487e+01	7.180814e+00	1.492952e+00	6.109132e-01
1724000	-9.861935e+02	-8.478595e+00	5.091275e+00	1.823162e+00	8.129376e-01
1725000	-9.858362e+02	-3.409079e+01	8.104220e+00	1.102093e+00	4.846055e-01
1726000	-9.788366e+02	-4.518400e+01	9.772676e+00	1.544946e+00	4.595834e-01
1727000	-9.702102e+02	-2.691892e+01	6.901422e+00	3.047314e+00	6.730752e-01
1728000	-9.658904e+02	-2.922724e+01	7.406846e+00	1.347175e+00	6.730752e-01
1729000	-9.664713e+02	-2.788489e+01	7.140246e+00	2.084298e+00	6.808940e-01
1730000	-9.699151e+02	-1.739678e+01	6.025902e+00	1.209707e+00	7.390964e-01
1731000	-9.781586e+02	-6.539559e+00	4.882887e+00	2.245300e+00	8.908230e-01
1732000	-9.820112e+02	8.059686e+00	3.806504e+00	1.699123e+00	1.000000e+00
1733000	-9.772617e+02	-9.162164e+00	5.167443e+00	1.667531e+00	8.277050e-01
1734000	-9.795147e+02	7.808942e+00	3.866599e+00	1.066662e+00	8.608723e-01
1735000	-9.807869e+02	-6.715717e+00	4.845446e+00	2.856247e+00	1.021834e+00
1736000	-9.716433e+02	-8.234519e-01	4.474419e+00	1.462208e+00	1.000000e+00
1737000	-9.731755e+02	1.461257e+01	3.468024e+00	3.951504e-01	9.405205e-01
1738000	-9.810111e+02	5.799124e+01	1.609995e+00	1.740839e-01	9.930974e-01
1739000	-9.668790e+02	3.682536e+01	2.345266e+00	2.010611e-01	8.654545e-01
1740000	-9.777223e+02	-3.415346e+01	8.104594e+00	1.162140e+00	5.106997e-01
1741000	-9.777285e+02	3.438446e+01	2.399325e+00	1.360386e+00	1.454259e+00
1742000	-9.796245e+02	-4.132972e+00	4.760991e+00	1.266629e+00	8.101462e-01
1743000	-9.786197e+02	1.533871e+01	3.353609e+00	1.559137e+00	1.000000e+00
1744000	-9.757525e+02	-8.380050e+00	5.110137e+00	1.515645e+00	8.968361e-01
1745000	-9.796654e+02	-6.788155e+00	4.849894e+00	2.876856e+00	1.000000e+00
1746000	-9.827657e+02	-1.348252e+01	5.621957e+00	1.221538e+00	9.662306e-01
1747000	-9.746006e+02	-2.274531e+00	4.446531e+00	3.266200e+00	1.000000e+00
1748000	-9.705167e+02	3.614295e+01	2.325981e+00	1.347779e+00	1.827420e+00
1749000	-9.670705e+02	-1.514114e+01	5.724411e+00	1.858562e+00	7.786869e-01
1750000	-9.757786e+02	-2.547436e+01	6.819391e+00	2.280563e+00	7.922086e-01
1751000	-9.768738e+02	-3.349883e+01	7.774970e+00	2.865678e+00	7.567522e-01
1752000	-9.725604e+02	5.904057e+00	3.957155e+00	1.666091e+00	1.000000e+00
1753000	-9.777230e+02	-1.217413e+01	5.449064e+00	1.679651e+00	1.000000e+00
1754000	-9.787589e+02	-1.978558e+01	6.332004e+00	7.931190e-01	5.085420e-01
1755000	-9.787190e+02	-5.708107e+01	1.219262e+01	8.105624e-01	3.474633e-01
1756000	-9.843184e+02	-7.463760e+01	1.646041e+01	1.133180e+00	2.766798e-01
1757000	-9.832870e+02	-7.195084e+01	1.570573e+01	1.150102e+00	2.477386e-01
1758000	-9.836965e+02	-2.676067e+01	7.130823e+00	1.034973e+00	4.606622e-01
1759000	-9.825661e+02	-2.888239e+01	7.343333e+00	1.490943e+00	6.758411e-01
1760000	-9.742137e+02	-1.686538e+01	5.935396e+00	1.534826e+00	7.168579e-01
1761000	-9.831432e+02	-1.287773e+01	5.516382e+00	1.688920e+00	7.707372e-01
1762000	-9.817352e+02	-4.120270e+01	9.045431e+00	1.966887e+00	5.958309e-01
1763000	-9.669066e+02	-6.590366e+01	1.411745e+01	1.232144e+00	3.470606e-01
1764000	-9.749859e+02	-6.281847e+01	1.322714e+01	1.883875e+00	4.408639e-01
1765000	-9.841161e+02	-3.161071e+01	7.487100e+00	3.119112e+00	6.987600e-01
1766000	-9.709457e+02	-1.658446e+01	5.979865e+00	8.314706e-01	5.252935e-01
1767000	-9.749303e+02	-1.183109e+01	5.443095e+00	1.398574e+00	6.139383e-01
1768000	-9.938003e+02	-1.879192e+01	6.208291e+00	9.167719e-01	6.533200e-01
1769000	-9.750342e+02	1.319285e+00	4.272840e+00	1.921099e+00	1.000000e+00
1770000	-9.749562e+02	-1.824867e+01	6.079549e+00	1.559884e+00	8.172313e-01
1771000	-9.851136e+02	-1.534246e+01	5.630334e+00	2.997257e+00	1.000000e+00
1772000	-9.744804e+02	-3.340782e+00	4.701611e+00	1.183210e+00	1.000000e+00
1773000	-9.764100e+02	-3.351406e+01	7.912232e+00	1.887160e+00	6.984486e-01
1774000	-9.812187e+02	-2.304103e+01	6.519944e+00	2.391829e+00	7.428469e-01
1775000	-9.799909e+02	-4.690041e+00	4.736957e+00	2.109512e+00	1.000000e+00
1776000	-9.955562e+02	-1.308773e+01	5.528225e+00	1.777649e+00	7.215621e-01
1777000	-9.716356e+02	5.788373e+00	3.940280e+00	2.022783e+00	1.000000e+00
1778000	-9.820101e+02	-1.114210e+01	5.411861e+00	1.034981e+00	1.000000e+00
1779000	-9.770165e+02	-1.925155e+01	6.210353e+00	1.357599e+00	6.928194e-01
1780000	-9.744874e+02	-7.309996e+00	4.987818e+00	1.814578e+00	1.000000e+00
1781000	-9.749878e+02	-1.211922e+01	5.452596e+00	1.588089e+00	8.783122e-01
1782000	-9.680297e+02	-2.561636e+01	6.873233e+00	1.976778e+00	6.271116e-01
1783000	-9.697499e+02	-1.957207e-01	4.411421e+00	1.634835e+00	1.000000e+00
1784000	-9.754461e+02	-6.750740e+00	4.894063e+00	2.327338e+00	9.072206e-01
1785000	-9.683110e+02	-1.260340e+01	5.430054e+00	2.306527e+00	9.266949e-01
1786000	-9.738443e+02	-3.120044e+00	4.539094e+00	2.948677e+00	9.322173e-01
1787000	-9.776270e+02	-7.650654e+00	4.758574e+00	4.812983e+00	8.916785e-01
1788000	-9.780903e+02	1.725464e+01	3.276015e+00	9.618767e-01	1.000000e+00
1789000	-9.715344e+02	-2.774809e+01	6.912276e+00	3.787399e+00	7.464920e-01
1790000	-9.752555e+02	-8.942263e+00	5.185417e+00	1.251390e+00	1.000000e+00
1791000	-9.780065e+02	7.679196e+00	3.883206e+00	9.547370e-01	1.000000e+00
1792000	-9.666093e+02	5.026140e+00	3.996006e+00	1.992993e+00	1.182336e+00
1793000	-9.792031e+02	-4.300164e+00	4.700306e+00	2.158271e+00	1.000000e+00
1794000	-9.808630e+02	1.460005e+00	4.363792e+00	5.917756e-01	6.372044e-01
1795000	-9.668494e+02	-1.560745e+01	5.769625e+00	1.879768e+00	7.690992e-01
1796000	-9.761537e+02	-1.152721e+01	5.107597e+00	4.690901e+00	9.647848e-01
1797000	-9.702960e+02	-2.432725e+01	6.878882e+00	6.410973e-01	5.601813e-01
1798000	-9.840914e+02	-6.633607e-01	4.443092e+00	1.698705e+00	9.857376e-01
1799000	-9.747302e+02	-2.851434e+01	7.164588e+00	2.520724e+00	6.391912e-01
1800000	-9.845607e+02	-3.623575e+01	8.218442e+00	2.451866e+00	5.587001e-01
1801000	-9.704413e+02	-3.744902e+01	8.451037e+00	2.079004e+00	5.727647e-01
1802000	-9.740355e+02	5.433804e+00	4.041082e+00	9.526635e-01	8.087576e-01
1803000	-9.648632e+02	-3.389376e+01	7.762781e+00	3.349684e+00	5.439143e-01
1804000	-9.758659e+02	-2.253431e+01	6.516346e+00	1.916387e+00	8.818666e-01
1805000	-9.833078e+02	4.643401e+00	3.971533e+00	2.722200e+00	1.000000e+00
1806000	-9.764379e+02	3.227769e+01	2.519724e+00	7.132475e-01	1.000000e+00
1807000	-9.698559e+02	6.866985e+00	3.867956e+00	1.988830e+00	1.000000e+00
1808000	-9.701340e+02	-1.317031e+01	5.460089e+00	2.561544e+00	9.849716e-01
1809000	-9.793633e+02	2.030214e+00	4.237441e+00	1.679593e+00	1.000000e+00
1810000	-9.864642e+02	-3.658534e+00	4.604210e+00	2.683008e+00	9.801456e-01
1811000	-9.668567e+02	-1.326540e+01	5.481481e+00	2.435509e+00	9.293127e-01
1812000	-9.803019e+02	-2.108766e+01	6.297580e+00	2.403917e+00	8.304793e-01
1813000	-9.747446e+02	-3.506863e+00	4.577260e+00	2.862785e+00	9.820189e-01
1814000	-9.747189e+02	1.730485e+00	4.215720e+00	2.269278e+00	1.031279e+00
1815000	-9.723127e+02	1.995298e+01	3.136942e+00	7.066950e-01	1.000000e+00
1816000	-9.750167e+02	6.581296e+00	3.968072e+00	8.334752e-01	8.334274e-01
1817000	-9.805065e+02	-1.898434e+01	6.007349e+00	2.971807e+00	7.221181e-01
1818000	-9.735064e+02	-2.029271e+00	4.549801e+00	1.724900e+00	1.000000e+00
1819000	-9.814427e+02	2.934807e+00	4.206711e+00	1.185660e+00	1.000000e+00
1820000	-9.841094e+02	-1.004475e+01	5.292045e+00	1.203353e+00	7.866179e-01
1821000	-9.833304e+02	-6.016747e+01	1.276150e+01	1.286353e+00	4.755312e-01
1822000	-9.690891e+02	-8.373404e+01	1.912965e+01	1.546959e+00	2.530360e-01
1823000	-9.889286e+02	-1.138855e+02	3.163204e+01	2.284050e+00	1.610727e-01
1824000	-9.820445e+02	-1.181057e+02	3.456522e+01	1.244962e+00	1.225771e-01
1825000	-9.744320e+02	-1.218973e+02	3.646475e+01	1.850744e+00	1.225771e-01
1826000	-9.854504e+02	-1.194520e+02	3.493872e+01	1.952067e+00	1.354616e-01
1827000	-9.766427e+02	-1.262197e+02	3.975340e+01	1.008663e+00	1.047422e-01
1828000	-9.753652e+02	-1.096112e+02	2.936682e+01	2.397294e+00	1.692285e-01
1829000	-9.686520e+02	-9.154469e+01	2.188274e+01	1.552590e+00	1.996547e-01
1830000	-9.676453e+02	-5.413863e+01	1.139901e+01	1.716540e+00	4.035252e-01
1831000	-9.775580e+02	-4.896968e+01	1.015900e+01	3.120882e+00	3.610347e-01
1832000	-9.622204e+02	-4.973024e+01	1.031800e+01	2.995900e+00	4.190905e-01
1833000	-9.732622e+02	-4.629385e+01	1.005763e+01	1.016767e+00	4.499308e-01
1834000	-9.677615e+02	-4.678803e+01	9.520546e+00	4.637931e+00	5.797381e-01
1835000	-9.771744e+02	-2.554883e+01	6.785718e+00	2.635613e+00	6.408252e-01
1836000	-9.707115e+02	-1.066422e+01	5.266303e+00	2.098463e+00	8.939260e-01
1837000	-9.753115e+02	-2.947824e-01	4.226940e+00	4.144586e+00	1.000000e+00
1838000	-9.860863e+02	-1.821664e+01	6.025261e+00	2.035593e+00	9.659451e-01
1839000	-9.795089e+02	1.434280e+01	3.441139e+00	1.103433e+00	1.308138e+00
1840000	-9.765649e+02	-1.589372e+01	5.820151e+00	1.672718e+00	9.166570e-01
1841000	-9.748115e+02	-5.267671e+00	4.864508e+00	1.186427e+00	1.026225e+00
1842000	-9.865157e+02	-5.709456e+00	4.870292e+00	1.561093e+00	1.000000e+00
1843000	-9.779465e+02	-2.949777e+01	7.445881e+00	1.319438e+00	6.034866e-01
1844000	-9.818920e+02	-1.536570e+01	5.592232e+00	3.404563e+00	9.530540e-01
1845000	-9.862418e+02	-5.143758e+01	1.096454e+01	1.235099e+00	4.755361e-01
1846000	-9.720829e+02	1.077771e+00	4.396267e+00	5.555639e-01	6.659448e-01
1847000	-9.701964e+02	4.258290e+00	4.062871e+00	1.824872e+00	1.190242e+00
1848000	-9.818973e+02	-3.185274e+01	7.701455e+00	1.758954e+00	6.146888e-01
1849000	-9.672203e+02	-2.617944e+01	7.022737e+00	1.319881e+00	6.192093e-01
1850000	-9.759019e+02	-7.020828e+00	4.903598e+00	2.487475e+00	9.506810e-01
1851000	-9.656872e+02	1.432208e+00	4.312705e+00	1.284142e+00	1.000000e+00
1852000	-9.755588e+02	-1.856942e+01	6.000733e+00	2.619258e+00	7.471982e-01
1853000	-9.838780e+02	-1.137590e+01	5.348676e+00	1.932761e+00	6.521687e-01
1854000	-9.808723e+02	-2.856182e+01	7.227115e+00	2.075355e+00	5.824267e-01
1855000	-9.787164e+02	-1.093638e+01	5.298807e+00	2.022796e+00	9.778502e-01
1856000	-9.915478e+02	-1.859190e+01	6.133432e+00	1.403586e+00	8.764704e-01
1857000	-9.897177e+02	-2.178163e+01	6.426096e+00	1.953739e+00	7.134689e-01
1858000	-9.772957e+02	-3.293503e+01	7.874501e+00	1.579593e+00	5.462888e-01
1859000	-9.822355e+02	-1.854801e+00	4.613255e+00	7.684662e-01	7.182846e-01
1860000	-9.741728e+02	-1.145925e+01	5.403302e+00	1.441617e+00	7.511263e-01
1861000	-9.721420e+02	-7.554895e+00	5.079477e+00	1.030564e+00	7.990641e-01
1862000	-9.792711e+02	-2.683640e+01	7.115958e+00	1.229049e+00	7.306807e-01
1863000	-9.690615e+02	-7.579016e+00	5.048322e+00	1.402331e+00	9.101373e-01
1864000	-9.828677e+02	-3.781682e+00	4.701864e+00	1.621068e+00	1.000000e+00
1865000	-9.793845e+02	-1.015397e+01	5.201877e+00	2.283964e+00	1.000000e+00
1866000	-9.686372e+02	-9.921050e-01	4.551829e+00	6.625644e-01	6.302033e-01
1867000	-9.752900e+02	-2.355532e+01	6.577058e+00	2.411986e+00	7.087286e-01
1868000	-9.832544e+02	2.442829e+01	2.914877e+00	3.651563e-01	6.629233e-01
1869000	-9.712420e+02	2.809006e+01	2.741214e+00	1.606620e-01	6.283752e-01
1870000	-9.811067e+02	5.549555e+00	4.084160e+00	2.388070e-01	4.973629e-01
1871000	-9.863973e+02	3.429306e+01	2.456984e+00	1.161748e-01	6.547695e-01
1872000	-9.842914e+02	4.095238e+00	4.197754e+00	1.454845e-01	3.836775e-01
1873000	-9.785050e+02	-2.017294e+01	6.450450e+00	1.307743e-01	2.797300e-01
1874000	-9.751536e+02	-9.258423e+00	5.317926e+00	1.412359e-01	2.557980e-01
1875000	-9.828572e+02	7.440802e+00	3.956591e+00	1.373812e-01	4.085273e-01
1876000	-9.743844e+02	-3.327150e+00	4.788395e+00	1.366566e-01	3.029437e-01
1877000	-9.732995e+02	3.351852e+00	4.254404e+00	1.325293e-01	2.919666e-01
1878000	-9.718481e+02	-1.166735e+01	5.545225e+00	1.836235e-01	3.260785e-01
1879000	-9.828606e+02	3.043623e-01	4.492494e+00	1.068248e-01	2.660417e-01
1880000	-9.817732e+02	9.979274e+00	3.784376e+00	1.082262e-01	4.216392e-01
1881000	-9.728556e+02	2.901925e+01	2.695493e+00	1.779489e-01	7.337719e-01
1882000	-9.816752e+02	6.303940e+01	1.473889e+00	8.585633e-02	1.000000e+00
1883000	-9.884901e+02	4.957176e+01	1.861609e+00	4.366699e-01	1.233479e+00
1884000	-9.848290e+02	6.294545e+01	1.473106e+00	2.096230e-01	1.000000e+00
1885000	-9.713203e+02	4.666901e+01	1.970218e+00	1.531690e-01	8.070187e-01
1886000	-9.818019e+02	3.355119e+01	2.486376e+00	1.891880e-01	8.449456e-01
1887000	-9.675942e+02	3.058477e+00	4.231173e+00	7.348497e-01	1.027630e+00
1888000	-9.896073e+02	-2.901905e+01	7.223646e+00	2.559822e+00	6.901845e-01
1889000	-9.782345e+02	-2.732536e+01	7.089542e+00	1.928922e+00	7.102668e-01
1890000	-9.809218e+02	-1.615527e+00	4.538526e+00	1.451225e+00	1.000000e+00
1891000	-9.782924e+02	1.627949e+01	3.329122e+00	1.031194e+00	1.000000e+00
1892000	-9.855420e+02	-1.494781e+01	5.619150e+00	2.715072e+00	8.012839e-01
1893000	-9.778227e+02	-3.435651e+00	4.685723e+00	1.469229e+00	1.000000e+00
1894000	-9.759148e+02	-2.949925e+01	7.450202e+00	1.288010e+00	5.262358e-01
1895000	-9.714875e+02	-1.362121e+01	5.679145e+00	7.877354e-01	7.172124e-01
1896000	-9.676850e+02	-1.185233e+01	5.430036e+00	1.555637e+00	8.176884e-01
1897000	-9.733987e+02	-3.838859e+01	8.733290e+00	1.150575e+00	6.609481e-01
1898000	-9.776530e+02	-3.016958e+01	7.545574e+00	1.236471e+00	5.292169e-01
1899000	-9.744500e+02	-7.111522e+00	4.999659e+00	1.482129e+00	9.665004e-01
1900000	-9.913289e+02	-2.287389e+01	6.576722e+00	1.733461e+00	5.640468e-01
1901000	-9.943752e+02	-9.499290e-01	4.508908e+00	1.155233e+00	9.578514e-01
1902000	-9.708402e+02	-1.051185e+01	5.171583e+00	2.971952e+00	1.000000e+00
1903000	-9.751330e+02	1.958322e-01	4.427089e+00	1.043168e+00	8.265552e-01
1904000	-9.725132e+02	-1.169154e+01	5.172965e+00	4.136548e+00	1.000000e+00
1905000	-9.797929e+02	-4.646157e+01	9.789333e+00	2.725494e+00	5.695570e-01
1906000	-9.715645e+02	-1.711305e+01	5.969571e+00	1.457568e+00	6.976117e-01
1907000	-9.794287e+02	-3.682940e+01	8.273687e+00	2.664818e+00	6.143742e-01
1908000	-9.782104e+02	-1.861550e+01	6.160227e+00	1.180389e+00	6.518230e-01
1909000	-9.731731e+02	1.515127e+01	3.431820e+00	4.477495e-01	8.778790e-01
1910000	-9.759812e+02	-1.725589e+01	5.954887e+00	1.739794e+00	1.000000e+00
1911000	-9.680069e+02	-6.218702e+00	4.975190e+00	8.665063e-01	7.594945e-01
1912000	-9.754431e+02	-3.640682e+01	8.446027e+00	1.070514e+00	4.852569e-01
1913000	-9.765746e+02	-3.659016e+01	8.473829e+00	1.067037e+00	5.237216e-01
1914000	-9.707551e+02	-2.295234e+01	6.680015e+00	9.288910e-01	6.444500e-01
1915000	-9.862861e+02	-2.381198e+01	6.615818e+00	2.335720e+00	8.841555e-01
1916000	-9.785240e+02	-1.764583e+00	4.585228e+00	1.022312e+00	9.105485e-01
1917000	-9.774058e+02	3.683173e+00	4.108709e+00	1.767134e+00	9.631022e-01
1918000	-9.790167e+02	-1.529806e+01	5.756102e+00	1.703142e+00	8.221525e-01
1919000	-9.876869e+02	-3.987535e+00	4.785830e+00	8.272996e-01	1.000000e+00
1920000	-9.777431e+02	-1.888665e+01	6.108540e+00	1.928553e+00	8.558624e-01
1921000	-9.760037e+02	-3.588772e+00	4.746349e+00	8.963837e-01	7.134219e-01
1922000	-9.870941e+02	-4.263266e+01	9.345959e+00	1.536482e+00	5.708471e-01
1923000	-9.783800e+02	-6.845181e+00	5.013390e+00	1.060829e+00	7.947810e-01
1924000	-9.756933e+02	-6.311381e+00	4.812322e+00	2.839368e+00	1.000000e+00
1925000	-9.712878e+02	-1.218633e+01	5.518490e+00	9.759266e-01	8.777171e-01
1926000	-9.821134e+02	1.350165e+01	3.508108e+00	8.585095e-01	1.000000e+00
1927000	-9.774645e+02	1.063292e+01	3.680022e+00	1.030904e+00	1.000000e+00
1928000	-9.736198e+02	8.424134e+00	3.818178e+00	1.162016e+00	1.000000e+00
1929000	-9.828371e+02	-1.031242e+01	5.313113e+00	1.246430e+00	8.547968e-01
1930000	-9.725225e+02	-4.383704e+01	9.483616e+00	1.908276e+00	4.473267e-01
1931000	-9.864482e+02	-9.982692e+00	5.323525e+00	8.060184e-01	7.198572e-01
1932000	-9.753301e+02	-1.403265e-01	4.396363e+00	1.772427e+00	1.103942e+00
1933000	-9.720469e+02	3.122934e+00	4.204836e+00	1.022682e+00	9.664546e-01
1934000	-9.907254e+02	-3.166182e+01	7.592504e+00	2.376811e+00	7.540474e-01
1935000	-9.701104e+02	-8.623297e-01	4.487881e+00	1.331505e+00	1.000000e+00
1936000	-9.758827e+02	5.521407e+00	3.890016e+00	3.013732e+00	1.000000e+00
1937000	-9.807717e+02	-2.315930e+01	6.682188e+00	1.117415e+00	6.486357e-01
1938000	-9.878457e+02	-1.321649e+00	4.508801e+00	1.528298e+00	7.534664e-01
1939000	-9.767058e+02	-1.637785e+01	5.815443e+00	2.202636e+00	7.250820e-01
1940000	-9.662522e+02	-3.392988e+01	8.042246e+00	1.377263e+00	4.148056e-01
1941000	-9.696964e+02	-4.916833e+01	1.014167e+01	3.416900e+00	3.777329e-01
1942000	-9.718022e+02	-2.696923e+01	7.152405e+00	1.072145e+00	5.005625e-01
1943000	-9.719467e+02	-3.624927e+01	8.374503e+00	1.396368e+00	6.425007e-01
1944000	-9.846754e+02	-5.305805e+01	1.102693e+01	2.531547e+00	4.860482e-01
1945000	-9.783361e+02	-2.700004e+01	7.137882e+00	1.218230e+00	5.385747e-01
1946000	-9.801930e+02	-3.348635e+01	7.943223e+00	1.637442e+00	5.210664e-01
1947000	-9.785780e+02	-4.128978e+01	9.068139e+00	1.911295e+00	5.185373e-01
1948000	-9.889742e+02	-8.945575e+01	2.113756e+01	1.478379e+00	1.627912e-01
1949000	-9.787907e+02	-2.742013e+01	7.103229e+00	1.914319e+00	5.709679e-01
1950000	-9.810742e+02	-1.856922e+01	6.114990e+00	1.551384e+00	8.093523e-01
1951000	-9.708819e+02	-3.079168e+00	4.729724e+00	5.849333e-01	8.381949e-01
1952000	-9.767703e+02	1.033696e+01	3.729240e+00	5.779349e-01	9.319005e-01
1953000	-9.727935e+02	-2.236781e+01	6.430707e+00	2.499283e+00	7.275815e-01
1954000	-9.715647e+02	-2.936505e+01	7.290558e+00	2.382786e+00	7.390698e-01
1955000	-9.786465e+02	-1.081382e+02	2.972247e+01	2.146423e-01	6.140166e-02
1956000	-9.775958e+02	-4.050736e+01	8.706567e+00	3.443634e+00	4.640771e-01
1957000	-9.720228e+02	1.139954e+00	4.404795e+00	3.839991e-01	5.884222e-01
1958000	-9.829600e+02	5.472932e+01	1.701160e+00	3.424780e-01	1.000000e+00
1959000	-9.933436e+02	1.658524e+01	3.362727e+00	1.596344e-01	5.076901e-01
1960000	-9.736164e+02	3.304637e+00	4.252579e+00	2.039447e-01	4.129611e-01
1961000	-9.758632e+02	2.190659e+01	3.059844e+00	1.543216e-01	4.950232e-01
1962000	-9.851762e+02	7.535125e+00	3.948900e+00	1.527907e-01	4.518640e-01
1963000	-9.774103e+02	1.845922e+01	3.254051e+00	1.362223e-01	4.584892e-01
1964000	-9.849989e+02	2.650176e+01	2.821546e+00	1.234184e-01	4.737093e-01
1965000	-9.840337e+02	2.335948e+01	2.982482e+00	1.432298e-01	5.096897e-01
1966000	-9.737258e+02	1.166705e+01	3.670341e+00	1.452496e-01	4.999329e-01
1967000	-9.865480e+02	1.577067e+01	3.410434e+00	1.805462e-01	5.721474e-01
1968000	-9.709700e+02	6.511104e+01	1.419050e+00	1.430250e-01	1.000000e+00
1969000	-9.737968e+02	6.842803e+01	1.337241e+00	1.594438e-01	1.000000e+00
1970000	-9.756671e+02	7.238459e+01	1.246864e+00	1.306336e-01	1.096680e+00
1971000	-9.704929e+02	5.874474e+01	1.590263e+00	1.131382e-01	8.812812e-01
1972000	-9.781253e+02	6.182033e+01	1.504194e+00	1.621142e-01	1.000000e+00
1973000	-9.776659e+02	7.200229e+01	1.255189e+00	1.394357e-01	1.434962e+00
1974000	-9.817771e+02	4.246747e+01	2.124609e+00	1.144212e-01	6.494874e-01
1975000	-9.703243e+02	2.282973e+01	3.009848e+00	1.587538e-01	6.115107e-01
1976000	-9.743283e+02	5.381804e+01	1.736466e+00	9.987375e-02	7.667459e-01
1977000	-9.843838e+02	5.424710e+01	1.721955e+00	1.422159e-01	9.520873e-01
1978000	-9.648598e+02	5.971582e+01	1.562688e+00	1.243779e-01	1.000000e+00
1979000	-9.676882e+02	6.519166e+01	1.416406e+00	1.671106e-01	1.000000e+00
1980000	-9.771362e+02	5.749025e+01	1.624441e+00	1.734101e-01	1.000000e+00
1981000	-9.834499e+02	5.620187e+01	1.662136e+00	1.734101e-01	9.406925e-01
1982000	-9.788292e+02	4.877626e+01	1.896460e+00	1.899786e-01	1.000000e+00
1983000	-9.761904e+02	4.298816e+01	2.103946e+00	1.430940e-01	7.941388e-01
1984000	-9.789914e+02	3.694838e+01	2.342583e+00	1.424121e-01	6.080654e-01
1985000	-9.763880e+02	1.908567e+01	3.218375e+00	1.306895e-01	4.892104e-01
1986000	-9.862344e+02	2.840576e+01	2.726793e+00	1.417806e-01	6.442446e-01
1987000	-9.720985e+02	5.649529e+01	1.654760e+00	1.297653e-01	8.290970e-01
1988000	-9.770422e+02	3.768311e+01	2.307638e+00	2.528291e-01	9.149124e-01
1989000	-9.712119e+02	4.630967e+01	1.979343e+00	2.528291e-01	9.732115e-01
1990000	-9.795721e+02	6.271984e+01	1.480057e+00	1.709229e-01	1.273911e+00
1991000	-9.802779e+02	5.296352e+01	1.759046e+00	2.286541e-01	9.726356e-01
1992000	-9.764424e+02	4.897603e+01	1.891570e+00	1.352873e-01	9.434636e-01
1993000	-9.883881e+02	5.421781e+01	1.722842e+00	1.425727e-01	1.000000e+00
1994000	-9.777781e+02	5.901216e+01	1.582128e+00	1.337612e-01	1.000000e+00
1995000	-9.754484e+02	6.097018e+01	1.527368e+00	1.537781e-01	1.000000e+00
1996000	-9.735735e+02	4.723618e+01	1.948932e+00	1.964259e-01	8.298272e-01
1997000	-9.769874e+02	5.133843e+01	1.815017e+00	9.403537e-02	7.615143e-01
[truncated: 28,003 more rows]
