# Supplementary material for: Revisiting a long‐overlooked skull: Implications for the distribution of Dinodontosaurus brevirostris (Kannemeyeriiformes) in the Brazilian Triassic
Source: Anat Rec (Hoboken). 2025 Sep 29;309(7):1749–65. doi: 10.1002/ar.70056 (PMC13251750; doi:10.1002/ar.70056)
Supplement: Supplementary file 2 — Data S2. Supporting Information. [file AR-309-1749-s002.zip › Supplementary Material/phylogenetic analyses/results/Bayesian/BI_reduced/_JOBINFO.TXT]

Task\ label=BI_reduced
Task\ ID=3251844
Tool=MRBAYES_XSEDE
created\ on=2025-08-25 11:59:19.0
JobHandle=NGBW-JOB-MRBAYES_XSEDE-F43CB6C4814C451A86C00D49D56A980C
RunNumber=1
resource=popeye
User\ ID=175518
User\ Name=mateus_snt
email=mateussantos.aluno@unipampa.edu.br
Output=(ALL_FILES,*,UNKNOWN,UNKNOWN,UNKNOWN)
ChargeFactor=1.000000
cores=8
JOBID=2210787
