# Supplementary material for: Revisiting a long‐overlooked skull: Implications for the distribution of Dinodontosaurus brevirostris (Kannemeyeriiformes) in the Brazilian Triassic
Source: Anat Rec (Hoboken). 2025 Sep 29;309(7):1749–65. doi: 10.1002/ar.70056 (PMC13251750; doi:10.1002/ar.70056)
Supplement: Supplementary file 2 — Data S2. Supporting Information. [file AR-309-1749-s002.zip › Supplementary Material/phylogenetic analyses/results/Bayesian/BI_reduced/reduced_MCTree.t.trprobs]

#NEXUS
[ID: 2761666094]
[This file contains the trees that were found during the MCMC
search, sorted by posterior probability. "p" indicates the
posterior probability of the tree whereas "P" indicates the
cumulative posterior probability.]

begin trees;
   translate
    1 Aulacephalodon_bainii,
    2 Dicynodon_angielczyki,
    3 Lystrosaurus_declivis,
    4 Lystrosaurus_murrayi,
    5 Shansiodon,
    6 Tetragonias_njalilus,
    7 Vinceria_andina,
    8 Rhinodicynodon_gracile,
    9 Acratophorus_argentinensis,
   10 Kannemeyeria_simocephalus,
   11 Kannemeyeria_lophorhinus,
   12 Dolichuranus_primaevus,
   13 Sinokannemeyeria,
   14 Parakannemeyeria,
   15 Xiyukannemeyeria_brevirostris,
   16 Rhadiodromus,
   17 Wadiasaurus_indicus,
   18 Shaanbeikannemeyeria,
   19 Angonisaurus_cruickshanki,
   20 Ufudocyclops_mukanelai,
   21 Placerias_hesternus,
   22 Moghreberia_nmachouensis,
   23 Argodicynodon_boreni,
   24 Stahleckeria_potens,
   25 Sangusaurus_parringtonii,
   26 Ischigualastia_jenseni,
   27 Jachaleria_candelariensis,
   28 Dinodontosaurus_brevirostris,
   29 Dinodontosaurus_tener,
   30 MCP_1645_PV;
   tree tree_1 [p = 0.000, P = 0.000] = [&W 0.000050] (((8,((((((30,(29,28)),(((((27,26),25),24),20),19)),(12,((18,16),((17,(11,10)),((((22,(23,21)),(15,14)),13),9))))),7),6),5)),2),(4,3),1);
   tree tree_2 [p = 0.000, P = 0.000] = [&W 0.000050] (((8,((((12,((18,16),((((15,((22,(23,21)),14)),13),(17,(11,10))),9))),7),6),(((30,(29,28)),(((((27,26),25),24),20),19)),5))),2),(4,3),1);
   tree tree_3 [p = 0.000, P = 0.000] = [&W 0.000050] (((8,((((30,(29,28)),(((((27,26),25),24),20),19)),(((12,(16,(18,((17,(11,10)),((((22,(23,21)),(15,14)),13),9))))),7),6)),5)),2),(4,3),1);
   tree tree_4 [p = 0.000, P = 0.000] = [&W 0.000050] (((8,((((30,(29,28)),(((((27,26),25),24),20),19)),((((16,12),((17,(18,(11,10))),(((((22,(23,21)),15),14),13),9))),7),6)),5)),2),(4,3),1);
   tree tree_5 [p = 0.000, P = 0.000] = [&W 0.000050] (((8,((((30,(29,28)),(((((27,26),25),24),20),19)),((12,((18,16),((17,(11,10)),((((22,(23,21)),(15,14)),13),9)))),(7,6))),5)),2),(4,3),1);
   tree tree_6 [p = 0.000, P = 0.000] = [&W 0.000033] (((8,((((((30,(29,28)),(((((27,26),25),24),20),19)),(12,(18,(16,(((((22,(23,21)),(15,14)),13),(17,(11,10))),9))))),7),6),5)),2),(4,3),1);
   tree tree_7 [p = 0.000, P = 0.000] = [&W 0.000033] (((8,(6,(((30,(29,28)),(((((27,26),25),24),20),19)),(((12,((18,16),(((22,(23,21)),((15,14),13)),((17,(11,10)),9)))),7),5)))),2),(4,3),1);
   tree tree_8 [p = 0.000, P = 0.000] = [&W 0.000033] (2,((8,(((((30,(29,28)),(17,(((22,(23,21)),((15,14),13)),((16,12),((18,(11,10)),9))))),((((((27,26),25),24),20),19),7)),6),5)),(4,3)),1);
   tree tree_9 [p = 0.000, P = 0.000] = [&W 0.000033] (((8,((((30,(29,28)),(((((27,26),25),24),20),19)),(((16,12),((18,(11,10)),(((15,((22,(23,21)),14)),13),(17,9)))),(7,6))),5)),2),(4,3),1);
   tree tree_10 [p = 0.000, P = 0.000] = [&W 0.000033] (((8,(((((16,12),(18,(11,(17,10)))),(((15,14),13),9)),(7,6)),((((30,29),28),((((((27,26),25),24),(23,(22,21))),20),19)),5))),2),(4,3),1);
   tree tree_11 [p = 0.000, P = 0.000] = [&W 0.000033] (((8,((7,((((30,(29,28)),((((27,26),25),24),(20,19))),(12,(16,(18,(((15,14),((22,(23,21)),13)),(((17,11),10),9)))))),6)),5)),2),(4,3),1);
   tree tree_12 [p = 0.000, P = 0.000] = [&W 0.000033] ((8,((((30,(29,28)),((((((27,26),25),24),(23,(22,21))),20),19)),(((12,(16,((18,((17,11),10)),(((15,14),13),9)))),7),6)),5)),(2,(4,3)),1);
   tree tree_13 [p = 0.000, P = 0.001] = [&W 0.000033] (((8,(((((((23,(22,21)),((((27,26),25),24),20)),19),((30,(29,28)),(12,((18,16),((((15,14),13),(17,(11,10))),9))))),7),6),5)),2),(4,3),1);
   tree tree_14 [p = 0.000, P = 0.001] = [&W 0.000033] (((8,((((12,(16,(17,(((18,11),10),(((22,(23,21)),((15,14),13)),9))))),7),(((30,(29,28)),(((((27,26),25),24),20),19)),6)),5)),2),(4,3),1);
   tree tree_15 [p = 0.000, P = 0.001] = [&W 0.000033] ((((8,(((30,(29,28)),(((((27,26),25),24),20),19)),(((16,((((((22,(23,21)),(15,14)),13),12),(18,(11,10))),(17,9))),7),6))),5),2),(4,3),1);
   tree tree_16 [p = 0.000, P = 0.001] = [&W 0.000033] (((8,((((30,(29,28)),(((((27,26),25),24),20),19)),(7,(((16,12),(18,(((17,11),10),(((22,(23,21)),((15,14),13)),9)))),6))),5)),2),(4,3),1);
   tree tree_17 [p = 0.000, P = 0.001] = [&W 0.000033] (((8,(((30,(29,28)),(((((27,26),25),24),20),19)),(7,((((16,12),(18,(17,(11,10)))),(((((22,(23,21)),15),14),13),9)),6)))),5),(2,(4,3)),1);
   tree tree_18 [p = 0.000, P = 0.001] = [&W 0.000033] (((8,((((30,(29,28)),(((((27,26),25),24),20),19)),((17,((16,12),(((14,((22,(23,21)),(15,13))),((18,11),10)),9))),(7,6))),5)),2),(4,3),1);
   tree tree_19 [p = 0.000, P = 0.001] = [&W 0.000033] (((8,((7,((((30,(29,28)),(((((27,26),25),24),20),19)),((16,12),((18,(11,10)),((((22,(23,21)),(15,14)),13),(17,9))))),6)),5)),2),(4,3),1);
   tree tree_20 [p = 0.000, P = 0.001] = [&W 0.000033] (2,((8,(((((30,(29,28)),(((((27,26),25),24),20),19)),((16,12),(((15,14),((22,(23,21)),13)),(18,((17,(11,10)),9))))),(7,6)),5)),(4,3)),1);
   tree tree_21 [p = 0.000, P = 0.001] = [&W 0.000033] (((8,(((((((27,26),25),24),20),19),(((18,(16,((12,((17,11),10)),(((15,((22,(23,21)),14)),13),9)))),7),((30,(29,28)),6))),5)),2),(4,3),1);
   tree tree_22 [p = 0.000, P = 0.001] = [&W 0.000033] (2,(((8,(((30,(29,28)),(((((27,26),25),24),20),19)),(((16,(18,((17,12),((11,10),((((22,(23,21)),(15,14)),13),9))))),7),6))),5),(4,3)),1);
   tree tree_23 [p = 0.000, P = 0.001] = [&W 0.000033] (((8,(7,(((((((27,26),25),24),20),19),((30,(29,28)),(12,(16,((18,(11,10)),((17,(((22,(23,21)),(15,14)),13)),9)))))),6))),5),(2,(4,3)),1);
   tree tree_24 [p = 0.000, P = 0.001] = [&W 0.000033] ((8,((((((((27,26),25),24),20),19),((30,(29,28)),(12,((18,16),(((15,((22,(23,21)),14)),13),((17,(11,10)),9)))))),(7,6)),5)),(2,(4,3)),1);
   tree tree_25 [p = 0.000, P = 0.001] = [&W 0.000033] ((((8,(((16,(12,(((15,14),((22,(23,21)),13)),(17,(((18,11),10),9))))),7),(((30,(29,28)),(((((27,26),25),24),20),19)),6))),5),2),(4,3),1);
   tree tree_26 [p = 0.000, P = 0.001] = [&W 0.000033] (2,((8,(((((30,(29,28)),(((((27,26),25),24),20),19)),(((((22,(23,21)),(15,14)),13),((18,(16,12)),((17,(11,10)),9))),7)),6),5)),(4,3)),1);
   tree tree_27 [p = 0.000, P = 0.001] = [&W 0.000033] (((8,((((30,(29,28)),(((((27,26),25),24),20),19)),((((16,12),((18,((22,(23,21)),((15,14),13))),((17,(11,10)),9))),7),6)),5)),2),(4,3),1);
   tree tree_28 [p = 0.000, P = 0.001] = [&W 0.000033] (2,((8,((((((30,(29,28)),((((((27,26),25),24),(23,(22,21))),20),19)),((16,12),(17,((18,(11,10)),(((15,14),13),9))))),7),6),5)),(4,3)),1);
   tree tree_29 [p = 0.000, P = 0.001] = [&W 0.000033] (2,((8,((((((30,(29,28)),(((((27,26),25),24),20),19)),((16,12),((17,((18,11),10)),(((22,(23,21)),((15,14),13)),9)))),7),6),5)),(4,3)),1);
   tree tree_30 [p = 0.000, P = 0.001] = [&W 0.000033] (2,((8,((((30,(29,28)),(((((27,26),25),24),20),19)),(((12,(16,(18,(((((22,(23,21)),15),14),13),((17,(11,10)),9))))),7),6)),5)),(4,3)),1);
   tree tree_31 [p = 0.000, P = 0.001] = [&W 0.000033] (((8,((((30,(29,28)),((((((27,26),25),24),(22,(23,21))),20),19)),(((((15,14),13),((16,12),(18,(17,(11,10))))),9),(7,6))),5)),2),(4,3),1);
   tree tree_32 [p = 0.000, P = 0.001] = [&W 0.000033] (((8,((((30,(29,28)),(((((27,26),25),24),20),19)),(((12,((18,16),((17,(11,10)),(((22,(23,21)),((15,14),13)),9)))),7),6)),5)),2),(4,3),1);
   tree tree_33 [p = 0.000, P = 0.001] = [&W 0.000033] ((8,((((30,(29,28)),(((((27,26),25),24),20),19)),(((12,(16,((18,((17,11),10)),(((15,14),((22,(23,21)),13)),9)))),7),6)),5)),(2,(4,3)),1);
   tree tree_34 [p = 0.000, P = 0.001] = [&W 0.000033] (2,((8,((((((30,(29,28)),(((((27,26),25),24),20),19)),(12,((18,16),(((15,14),((22,(23,21)),13)),((17,(11,10)),9))))),7),6),5)),(4,3)),1);
   tree tree_35 [p = 0.000, P = 0.001] = [&W 0.000033] (((8,((7,((((30,(29,28)),(((((27,26),25),24),20),19)),((16,12),((18,(11,(17,10))),((14,(((22,(23,21)),15),13)),9)))),6)),5)),2),(4,3),1);
   tree tree_36 [p = 0.000, P = 0.001] = [&W 0.000033] (((8,((((30,(29,28)),(((((27,26),25),24),20),19)),(((12,(16,(((18,17),(11,10)),((((22,(23,21)),(15,14)),13),9)))),7),6)),5)),2),(4,3),1);
   tree tree_37 [p = 0.000, P = 0.001] = [&W 0.000033] (((8,((((30,(29,28)),(((((27,26),25),24),20),19)),(((12,(((18,16),((22,(23,21)),((15,14),13))),((11,(17,10)),9))),7),6)),5)),2),(4,3),1);
   tree tree_38 [p = 0.000, P = 0.001] = [&W 0.000033] (((8,((7,(((((((27,26),25),(24,(23,(22,21)))),20),19),((30,(29,28)),(12,((18,16),(17,(((15,14),13),((11,10),9))))))),6)),5)),2),(4,3),1);
   tree tree_39 [p = 0.000, P = 0.001] = [&W 0.000033] ((8,((((30,(29,28)),(((24,(((27,26),25),(23,(22,21)))),20),19)),(((16,(12,((15,(14,13)),((17,(18,(11,10))),9)))),7),6)),5)),(2,(4,3)),1);
   tree tree_40 [p = 0.000, P = 0.001] = [&W 0.000033] ((8,(((((((27,26),25),24),20),19),((((30,(29,28)),(12,((18,16),(((17,11),10),(((15,14),((22,(23,21)),13)),9))))),7),6)),5)),(2,(4,3)),1);
   tree tree_41 [p = 0.000, P = 0.001] = [&W 0.000033] (((8,((((30,(29,28)),(((((27,26),25),24),20),19)),(((12,((18,16),(((((22,(23,21)),(15,14)),13),(17,(11,10))),9))),7),6)),5)),2),(4,3),1);
   tree tree_42 [p = 0.000, P = 0.001] = [&W 0.000033] (((8,(((((30,(29,28)),((((((27,26),25),24),(22,(23,21))),20),19)),((16,12),((18,(11,10)),((17,((15,14),13)),9)))),(7,6)),5)),2),(4,3),1);
   tree tree_43 [p = 0.000, P = 0.002] = [&W 0.000033] ((8,((((16,(18,(12,((((22,(23,21)),(15,14)),13),(((17,11),10),9))))),7),6),(((30,(29,28)),(((((27,26),25),24),20),19)),5))),(2,(4,3)),1);
   tree tree_44 [p = 0.000, P = 0.002] = [&W 0.000033] (2,((8,((((30,(29,28)),(((((27,26),25),24),20),19)),(((12,(16,((17,(18,(11,10))),(((22,(23,21)),((15,14),13)),9)))),7),6)),5)),(4,3)),1);
   tree tree_45 [p = 0.000, P = 0.002] = [&W 0.000033] (2,((8,((((30,(29,28)),(((((27,26),25),24),20),19)),(((12,(16,((17,(18,(11,10))),((((22,(23,21)),(15,14)),13),9)))),7),6)),5)),(4,3)),1);
   tree tree_46 [p = 0.000, P = 0.002] = [&W 0.000033] (2,((8,((((((29,28),(30,(((((27,26),25),24),20),19))),(12,((18,16),((17,(11,10)),(((22,(23,21)),((15,14),13)),9))))),7),6),5)),(4,3)),1);
   tree tree_47 [p = 0.000, P = 0.002] = [&W 0.000033] (((8,(((((30,(29,28)),(((((27,26),25),24),20),19)),((16,12),((17,(((15,((22,(23,21)),14)),13),(18,(11,10)))),9))),(7,6)),5)),2),(4,3),1);
   tree tree_48 [p = 0.000, P = 0.002] = [&W 0.000033] (2,((8,((((30,(29,28)),(((((27,26),25),24),20),19)),(7,((18,(((15,((22,(23,21)),14)),13),((16,12),((17,(11,10)),9)))),6))),5)),(4,3)),1);
   tree tree_49 [p = 0.000, P = 0.002] = [&W 0.000033] ((8,((((((30,(29,28)),(((((27,26),25),24),20),19)),(16,(12,(18,(((22,(23,21)),((15,14),13)),(((17,11),10),9)))))),7),6),5)),(2,(4,3)),1);
   tree tree_50 [p = 0.000, P = 0.002] = [&W 0.000033] (2,((8,((((30,(29,28)),(((((27,26),25),24),20),19)),(((12,((18,(11,(17,10))),(16,((15,(14,((22,(23,21)),13))),9)))),7),6)),5)),(4,3)),1);
   tree tree_51 [p = 0.000, P = 0.002] = [&W 0.000033] (((8,(((((((((27,26),25),24),20),19),((30,(29,28)),(12,(16,(18,((11,10),(((22,(23,21)),((15,14),13)),(17,9)))))))),7),6),5)),2),(4,3),1);
   tree tree_52 [p = 0.000, P = 0.002] = [&W 0.000033] (((8,((((((((27,26),25),24),20),19),((30,(29,28)),(12,((18,16),(((((22,(23,21)),(15,14)),13),(17,(11,10))),9))))),(7,6)),5)),2),(4,3),1);
   tree tree_53 [p = 0.000, P = 0.002] = [&W 0.000033] ((((8,((((((((27,26),25),24),20),19),((30,(29,28)),(12,((18,16),(((17,11),10),(((15,((22,(23,21)),14)),13),9)))))),7),6)),5),2),(4,3),1);
   tree tree_54 [p = 0.000, P = 0.002] = [&W 0.000033] (((8,(((((((27,26),25),24),20),19),(((30,(29,28)),(12,((18,16),(((17,11),10),(((15,((22,(23,21)),14)),13),9))))),(7,6))),5)),2),(4,3),1);
   tree tree_55 [p = 0.000, P = 0.002] = [&W 0.000033] ((8,((((((30,29),28),(((((27,26),25),24),20),19)),((17,((16,12),(((22,(23,21)),((15,14),13)),((18,(11,10)),9)))),7)),6),5)),(2,(4,3)),1);
   tree tree_56 [p = 0.000, P = 0.002] = [&W 0.000033] (((8,((((((((27,26),25),24),20),19),((30,(29,28)),(12,((18,16),((11,10),(((22,(23,21)),((15,14),13)),(17,9))))))),(7,6)),5)),2),(4,3),1);
   tree tree_57 [p = 0.000, P = 0.002] = [&W 0.000033] (((8,((((((30,(29,28)),(((((27,26),25),24),20),19)),(12,(16,(((((22,(23,21)),(15,14)),13),((18,11),10)),(17,9))))),7),6),5)),2),(4,3),1);
   tree tree_58 [p = 0.000, P = 0.002] = [&W 0.000033] ((((8,((((30,29),28),(((((27,26),25),24),20),19)),(((12,(16,((18,(11,10)),(((15,((22,(23,21)),14)),13),(17,9))))),7),6))),5),2),(4,3),1);
   tree tree_59 [p = 0.000, P = 0.002] = [&W 0.000033] (((8,((((30,(29,28)),(((((27,26),25),24),20),19)),(((12,(16,(((22,(23,21)),(15,(14,13))),(18,((17,(11,10)),9))))),7),6)),5)),2),(4,3),1);
   tree tree_60 [p = 0.000, P = 0.002] = [&W 0.000033] (2,((8,((((12,(18,(16,((17,(11,10)),((((22,(23,21)),(15,14)),13),9))))),7),6),(((30,(29,28)),(((((27,26),25),24),20),19)),5))),(4,3)),1);
   tree tree_61 [p = 0.000, P = 0.002] = [&W 0.000033] (((8,((((30,(29,28)),(((((27,26),25),24),20),19)),(((16,12),(((((22,(23,21)),(15,14)),13),(17,(18,(11,10)))),9)),(7,6))),5)),2),(4,3),1);
   tree tree_62 [p = 0.000, P = 0.002] = [&W 0.000033] (((8,((7,((((30,(29,28)),(((23,(22,21)),((((27,26),25),24),20)),19)),((16,12),(18,((17,(11,10)),(((15,14),13),9))))),6)),5)),2),(4,3),1);
   tree tree_63 [p = 0.000, P = 0.002] = [&W 0.000033] (((8,((((((30,29),28),(((((27,26),25),24),20),19)),((18,((16,12),(((15,14),((22,(23,21)),13)),(((17,11),10),9)))),7)),6),5)),2),(4,3),1);
   tree tree_64 [p = 0.000, P = 0.002] = [&W 0.000033] (2,(((8,(((30,(29,28)),(((((27,26),25),24),20),19)),((((16,12),(17,((18,(11,10)),((((22,(23,21)),(15,14)),13),9)))),7),6))),5),(4,3)),1);
   tree tree_65 [p = 0.000, P = 0.002] = [&W 0.000033] (((8,((((16,(18,(((15,14),13),(((17,12),(11,10)),9)))),7),6),(((30,(29,28)),(((24,(((27,26),25),(23,(22,21)))),20),19)),5))),2),(4,3),1);
   tree tree_66 [p = 0.000, P = 0.002] = [&W 0.000033] (2,((8,(((((30,(29,28)),(((((27,26),25),24),20),19)),((12,(16,((18,(11,(17,10))),(((22,(23,21)),((15,14),13)),9)))),7)),6),5)),(4,3)),1);
   tree tree_67 [p = 0.000, P = 0.002] = [&W 0.000033] (((8,(6,(((16,((18,(11,10)),((17,12),(((15,14),13),9)))),7),(((((((27,26),25),24),(23,(22,21))),20),19),((30,(29,28)),5))))),2),(4,3),1);
   tree tree_68 [p = 0.000, P = 0.002] = [&W 0.000033] (((8,((((((((27,26),25),(24,(22,(23,21)))),20),19),(((30,(29,28)),(12,((18,16),(17,((((15,14),13),(11,10)),9))))),7)),6),5)),2),(4,3),1);
   tree tree_69 [p = 0.000, P = 0.002] = [&W 0.000033] (((8,(((((30,(29,28)),(((((27,26),25),24),20),19)),((16,12),(18,(((17,11),10),((((22,(23,21)),(15,14)),13),9))))),(7,6)),5)),2),(4,3),1);
   tree tree_70 [p = 0.000, P = 0.002] = [&W 0.000033] (((8,((((12,((18,16),((((22,(23,21)),((15,14),13)),(17,(11,10))),9))),7),6),(((30,(29,28)),(((((27,26),25),24),20),19)),5))),2),(4,3),1);
   tree tree_71 [p = 0.000, P = 0.002] = [&W 0.000033] (((8,((((((30,(29,28)),(((((27,26),25),24),20),19)),(12,(16,((18,((17,11),10)),(((((22,(23,21)),15),14),13),9))))),7),6),5)),2),(4,3),1);
   tree tree_72 [p = 0.000, P = 0.002] = [&W 0.000033] (((8,((((30,(29,28)),((((((27,26),25),24),(23,(22,21))),20),19)),(((12,((15,(14,13)),((18,16),((17,(11,10)),9)))),7),6)),5)),2),(4,3),1);
   tree tree_73 [p = 0.000, P = 0.003] = [&W 0.000033] (2,((8,(((30,(29,28)),(((((27,26),25),24),20),19)),(6,((((16,12),((17,(11,(18,10))),(((22,(23,21)),((15,14),13)),9))),7),5)))),(4,3)),1);
   tree tree_74 [p = 0.000, P = 0.003] = [&W 0.000033] (((8,((((30,(29,28)),(((((27,26),25),24),20),19)),(((12,(16,((18,(11,(17,10))),((((22,(23,21)),(15,14)),13),9)))),7),6)),5)),2),(4,3),1);
   tree tree_75 [p = 0.000, P = 0.003] = [&W 0.000033] (((8,((((30,(29,28)),(((((27,26),25),24),20),19)),(((12,((18,16),(((17,11),10),(((22,(23,21)),((15,14),13)),9)))),7),6)),5)),2),(4,3),1);
   tree tree_76 [p = 0.000, P = 0.003] = [&W 0.000033] (((8,((((30,(29,28)),(((((27,26),25),24),20),19)),(((12,(16,(18,(((17,11),10),((((22,(23,21)),(15,14)),13),9))))),7),6)),5)),2),(4,3),1);
   tree tree_77 [p = 0.000, P = 0.003] = [&W 0.000033] (((8,((((30,(29,28)),(((((27,26),25),24),20),19)),(((12,(16,(17,((((15,((22,(23,21)),14)),13),((18,11),10)),9)))),7),6)),5)),2),(4,3),1);
   tree tree_78 [p = 0.000, P = 0.003] = [&W 0.000033] (((8,((((30,(29,28)),(((((27,26),25),24),20),19)),(((12,(16,((18,((17,11),10)),(((((22,(23,21)),15),14),13),9)))),7),6)),5)),2),(4,3),1);
   tree tree_79 [p = 0.000, P = 0.003] = [&W 0.000033] ((((8,((((30,(29,28)),(((((27,26),25),24),20),19)),(((16,12),((18,((17,11),10)),(((15,((22,(23,21)),14)),13),9))),7)),6)),5),2),(4,3),1);
   tree tree_80 [p = 0.000, P = 0.003] = [&W 0.000033] (((8,((((30,(29,28)),(((((27,26),25),24),20),19)),(((((18,16),12),(((15,((22,(23,21)),14)),13),(((17,11),10),9))),7),6)),5)),2),(4,3),1);
   tree tree_81 [p = 0.000, P = 0.003] = [&W 0.000033] (((8,((((30,(29,28)),(((((27,26),25),24),20),19)),(((12,((18,16),(17,(((22,(23,21)),((15,14),13)),((11,10),9))))),7),6)),5)),2),(4,3),1);
   tree tree_82 [p = 0.000, P = 0.003] = [&W 0.000033] (((8,(((((30,(29,28)),((((((27,26),25),24),(23,(22,21))),20),19)),((16,12),(18,(((15,14),13),(((17,11),10),9))))),(7,6)),5)),2),(4,3),1);
   tree tree_83 [p = 0.000, P = 0.003] = [&W 0.000033] (((8,(((((30,(29,28)),(((((27,26),25),24),20),19)),((18,(16,12)),(((15,14),((22,(23,21)),13)),(((17,11),10),9)))),(7,6)),5)),2),(4,3),1);
   tree tree_84 [p = 0.000, P = 0.003] = [&W 0.000033] (((8,(((((30,(29,28)),(((((27,26),25),24),20),19)),((((22,(23,21)),(15,14)),13),(((16,12),(18,(11,10))),(17,9)))),(7,6)),5)),2),(4,3),1);
   tree tree_85 [p = 0.000, P = 0.003] = [&W 0.000033] (((8,((((12,((18,16),((((22,(23,21)),(15,14)),13),(((17,11),10),9)))),7),(((30,(29,28)),(((((27,26),25),24),20),19)),6)),5)),2),(4,3),1);
   tree tree_86 [p = 0.000, P = 0.003] = [&W 0.000033] (((8,((((30,(29,28)),((((((27,26),25),24),(23,(22,21))),20),19)),(((16,(18,(12,(((15,14),13),(((17,11),10),9))))),7),6)),5)),2),(4,3),1);
   tree tree_87 [p = 0.000, P = 0.003] = [&W 0.000033] (2,((8,(((((((((27,26),25),24),20),19),((16,12),(18,((((22,(23,21)),(15,14)),13),((17,(11,10)),9))))),7),((30,(29,28)),6)),5)),(4,3)),1);
   tree tree_88 [p = 0.000, P = 0.003] = [&W 0.000033] (((8,((((16,(12,((18,(17,(11,10))),(((22,(23,21)),((15,14),13)),9)))),7),(((30,(29,28)),(((((27,26),25),24),20),19)),6)),5)),2),(4,3),1);
   tree tree_89 [p = 0.000, P = 0.003] = [&W 0.000033] (((8,(((((30,(29,28)),((((((27,26),25),24),(23,(22,21))),20),19)),(16,(12,(((15,14),13),((18,(11,10)),(17,9)))))),(7,6)),5)),2),(4,3),1);
   tree tree_90 [p = 0.000, P = 0.003] = [&W 0.000033] (2,((8,((((16,(12,(((15,14),13),((17,(18,(11,10))),9)))),7),(((30,(29,28)),((((((27,26),25),24),(23,(22,21))),20),19)),6)),5)),(4,3)),1);
   tree tree_91 [p = 0.000, P = 0.003] = [&W 0.000033] (2,((8,((((29,(30,28)),(((((27,26),25),24),20),19)),((((16,12),(18,(((22,(23,21)),((15,14),13)),((17,(11,10)),9)))),7),6)),5)),(4,3)),1);
   tree tree_92 [p = 0.000, P = 0.003] = [&W 0.000033] (2,((8,((((((((27,26),25),24),20),19),((30,(29,28)),(16,(12,((18,(11,10)),((17,(((22,(23,21)),(15,14)),13)),9)))))),(7,6)),5)),(4,3)),1);
   tree tree_93 [p = 0.000, P = 0.003] = [&W 0.000033] (((8,((((((29,(30,28)),((((((27,26),25),24),(22,(23,21))),20),19)),(12,((18,16),(((15,14),13),(((17,11),10),9))))),7),6),5)),2),(4,3),1);
   tree tree_94 [p = 0.000, P = 0.003] = [&W 0.000033] (((8,(((30,(29,28)),((((((27,26),25),24),(23,(22,21))),20),19)),((7,6),((((16,12),(18,(11,10))),((15,(14,13)),(17,9))),5)))),2),(4,3),1);
   tree tree_95 [p = 0.000, P = 0.003] = [&W 0.000033] (((8,((((30,(29,28)),(((((27,26),25),24),20),19)),((((18,16),(12,(((22,(23,21)),((15,14),13)),(((17,11),10),9)))),7),6)),5)),2),(4,3),1);
   tree tree_96 [p = 0.000, P = 0.003] = [&W 0.000033] (((8,(((((30,(29,28)),(((((27,26),25),24),20),19)),((12,((18,16),(((((22,(23,21)),15),14),13),(((17,11),10),9)))),7)),6),5)),2),(4,3),1);
   tree tree_97 [p = 0.000, P = 0.003] = [&W 0.000033] (((8,((((16,(12,(((15,(14,((22,(23,21)),13))),(18,(11,10))),(17,9)))),7),6),(((30,(29,28)),(((((27,26),25),24),20),19)),5))),2),(4,3),1);
   tree tree_98 [p = 0.000, P = 0.003] = [&W 0.000033] (2,((8,((((30,(29,28)),(((((27,26),25),24),20),19)),(((((16,12),(18,(11,(17,10)))),((15,((22,(23,21)),(14,13))),9)),7),6)),5)),(4,3)),1);
   tree tree_99 [p = 0.000, P = 0.003] = [&W 0.000033] (((8,(((((30,(29,28)),((((((27,26),25),24),(23,(22,21))),20),19)),(18,((16,12),(((15,14),13),(((17,11),10),9))))),(7,6)),5)),2),(4,3),1);
   tree tree_100 [p = 0.000, P = 0.003] = [&W 0.000033] (((8,((((30,(29,28)),(((((27,26),25),24),20),19)),(((16,(18,(12,(((15,((22,(23,21)),14)),13),(((17,11),10),9))))),7),6)),5)),2),(4,3),1);
   tree tree_101 [p = 0.000, P = 0.003] = [&W 0.000033] (((8,(6,(7,((17,(((((15,14),13),(16,12)),((18,11),10)),9)),(((30,(29,28)),(((((27,26),25),(24,(23,(22,21)))),20),19)),5))))),2),(4,3),1);
   tree tree_102 [p = 0.000, P = 0.003] = [&W 0.000033] (2,((8,((((30,(29,28)),((((((27,26),25),24),(23,(22,21))),20),19)),((12,((18,16),((17,(11,10)),(((15,14),13),9)))),(7,6))),5)),(4,3)),1);
   tree tree_103 [p = 0.000, P = 0.004] = [&W 0.000033] (((8,((((18,(16,((17,12),((11,10),((((23,(22,21)),(15,14)),13),9))))),7),(((30,(29,28)),(((((27,26),25),24),20),19)),6)),5)),2),(4,3),1);
   tree tree_104 [p = 0.000, P = 0.004] = [&W 0.000033] ((((8,((((30,(29,28)),(((((27,26),25),24),20),19)),((12,(16,((((15,14),((22,(23,21)),13)),(18,((17,11),10))),9))),7)),6)),5),2),(4,3),1);
   tree tree_105 [p = 0.000, P = 0.004] = [&W 0.000033] (((8,(((((30,(29,28)),((((((27,26),25),24),(23,(22,21))),20),19)),((16,12),(18,(((15,14),13),((17,(11,10)),9))))),(7,6)),5)),2),(4,3),1);
   tree tree_106 [p = 0.000, P = 0.004] = [&W 0.000033] (((8,(((((30,(29,28)),(((((27,26),25),24),20),19)),((16,((18,12),((17,(11,10)),(((15,14),((22,(23,21)),13)),9)))),7)),6),5)),2),(4,3),1);
   tree tree_107 [p = 0.000, P = 0.004] = [&W 0.000033] ((((8,(((29,(30,28)),(((((27,26),25),24),20),19)),(((12,((18,16),((((22,(23,21)),((15,14),13)),((17,11),10)),9))),7),6))),5),2),(4,3),1);
   tree tree_108 [p = 0.000, P = 0.004] = [&W 0.000033] (((8,((((30,(29,28)),(((((27,26),25),24),20),19)),(((16,12),(18,(((((22,(23,21)),15),14),13),((17,(11,10)),9)))),(7,6))),5)),2),(4,3),1);
   tree tree_109 [p = 0.000, P = 0.004] = [&W 0.000033] ((((8,(((30,(29,28)),(12,(16,(18,(((((22,(23,21)),15),14),13),((17,(11,10)),9)))))),(7,((((((27,26),25),24),20),19),6)))),5),2),(4,3),1);
   tree tree_110 [p = 0.000, P = 0.004] = [&W 0.000033] (((8,((((((30,(29,28)),(((((27,26),25),24),20),19)),(16,(12,(18,(((15,14),((22,(23,21)),13)),((17,(11,10)),9)))))),7),6),5)),2),(4,3),1);
   tree tree_111 [p = 0.000, P = 0.004] = [&W 0.000033] (((8,((((30,(29,28)),(((((27,26),25),24),20),19)),(((16,(((15,(((22,(23,21)),14),13)),(12,(18,((17,11),10)))),9)),7),6)),5)),2),(4,3),1);
   tree tree_112 [p = 0.000, P = 0.004] = [&W 0.000033] (((8,(((((((((27,26),25),24),20),19),((30,(29,28)),(16,(12,((((22,(23,21)),(15,14)),13),((17,((18,11),10)),9)))))),7),6),5)),2),(4,3),1);
   tree tree_113 [p = 0.000, P = 0.004] = [&W 0.000033] (((8,((((30,(29,28)),(((((27,26),25),24),20),19)),(((16,(12,((18,(11,(17,10))),(((15,((22,(23,21)),14)),13),9)))),7),6)),5)),2),(4,3),1);
   tree tree_114 [p = 0.000, P = 0.004] = [&W 0.000033] (2,(((8,((((30,(29,28)),(((((27,26),25),24),20),19)),(((18,(16,12)),((((22,(23,21)),((15,14),13)),(11,10)),(17,9))),7)),6)),5),(4,3)),1);
   tree tree_115 [p = 0.000, P = 0.004] = [&W 0.000033] (((8,((((30,(29,28)),(((((27,26),25),24),20),19)),(((12,((18,16),((((22,(23,21)),(15,14)),13),((11,(17,10)),9)))),7),6)),5)),2),(4,3),1);
   tree tree_116 [p = 0.000, P = 0.004] = [&W 0.000033] (((8,((((30,(29,28)),((((((27,26),25),24),(23,(22,21))),20),19)),(((16,(12,((18,((17,11),10)),(((15,14),13),9)))),7),6)),5)),2),(4,3),1);
   tree tree_117 [p = 0.000, P = 0.004] = [&W 0.000033] (((8,((((29,(30,28)),(((((27,26),25),24),20),19)),(((16,(12,((17,(18,(11,10))),((((22,(23,21)),(15,14)),13),9)))),7),6)),5)),2),(4,3),1);
   tree tree_118 [p = 0.000, P = 0.004] = [&W 0.000033] (((8,((((16,(12,((17,(18,(11,10))),((((22,(23,21)),(15,14)),13),9)))),7),(((30,(29,28)),(((((27,26),25),24),20),19)),6)),5)),2),(4,3),1);
   tree tree_119 [p = 0.000, P = 0.004] = [&W 0.000033] (((8,((((30,(29,28)),(((((27,26),25),24),20),19)),(((((15,((22,(23,21)),(14,13))),(18,(11,(17,10)))),((16,12),9)),7),6)),5)),2),(4,3),1);
   tree tree_120 [p = 0.000, P = 0.004] = [&W 0.000033] (((8,((((30,(29,28)),((((((27,26),25),24),(22,(23,21))),20),19)),((((18,16),(12,(((15,14),13),((17,(11,10)),9)))),7),6)),5)),2),(4,3),1);
   tree tree_121 [p = 0.000, P = 0.004] = [&W 0.000033] (2,((8,((7,(((30,(29,28)),((16,12),((18,(11,(17,10))),(((15,(((23,(22,21)),((((27,26),25),24),(20,19))),14)),13),9)))),6)),5)),(4,3)),1);
   tree tree_122 [p = 0.000, P = 0.004] = [&W 0.000033] (((8,(((((30,(29,28)),(((((27,26),25),24),20),19)),((12,(16,((18,(11,10)),(17,(((15,((22,(23,21)),14)),13),9))))),7)),6),5)),2),(4,3),1);
   tree tree_123 [p = 0.000, P = 0.004] = [&W 0.000033] (((8,((((29,(30,28)),(((((27,26),25),24),20),19)),(((16,12),(18,((((22,(23,21)),14),(15,13)),((17,(11,10)),9)))),(7,6))),5)),2),(4,3),1);
   tree tree_124 [p = 0.000, P = 0.004] = [&W 0.000033] (((8,((((30,(29,28)),((((((27,26),25),24),(23,(22,21))),20),19)),(((12,((18,16),(((15,14),13),(((17,11),10),9)))),7),6)),5)),2),(4,3),1);
   tree tree_125 [p = 0.000, P = 0.004] = [&W 0.000033] (2,((8,((((30,(29,28)),((((((27,26),25),24),(23,(22,21))),20),19)),(((12,((18,16),(((15,14),13),((17,(11,10)),9)))),7),6)),5)),(4,3)),1);
   tree tree_126 [p = 0.000, P = 0.004] = [&W 0.000033] (((8,((((30,(29,28)),(((((27,26),25),24),20),19)),(((12,(16,((18,(11,10)),(17,((((22,(23,21)),(15,14)),13),9))))),7),6)),5)),2),(4,3),1);
   tree tree_127 [p = 0.000, P = 0.004] = [&W 0.000033] (((8,((((30,(29,28)),(((((27,26),25),24),20),19)),(((12,((18,16),((11,10),((17,(((22,(23,21)),(15,14)),13)),9)))),7),6)),5)),2),(4,3),1);
   tree tree_128 [p = 0.000, P = 0.004] = [&W 0.000033] (((8,(((((30,(29,28)),((((27,26),25),24),(20,19))),(12,((18,16),((((22,(23,21)),(15,14)),13),((17,(11,10)),9))))),(7,6)),5)),2),(4,3),1);
   tree tree_129 [p = 0.000, P = 0.004] = [&W 0.000033] (((8,((((30,(29,28)),((((((27,26),25),24),(23,(22,21))),20),19)),((12,(16,(18,(((15,14),13),((17,(11,10)),9))))),(7,6))),5)),2),(4,3),1);
   tree tree_130 [p = 0.000, P = 0.004] = [&W 0.000033] (2,((8,((((((30,(29,28)),(((((27,26),25),24),20),19)),((11,(17,10)),((((22,(23,21)),((15,14),13)),(18,(16,12))),9))),7),6),5)),(4,3)),1);
   tree tree_131 [p = 0.000, P = 0.004] = [&W 0.000033] (((8,(((((30,(29,28)),(((((27,26),25),24),20),19)),(12,(16,(17,(((15,((22,(23,21)),14)),13),(((18,11),10),9)))))),(7,6)),5)),2),(4,3),1);
   tree tree_132 [p = 0.000, P = 0.004] = [&W 0.000033] (2,((8,(((((30,(29,28)),(((((27,26),25),24),20),19)),((16,(((17,12),(18,(11,10))),((14,(15,((22,(23,21)),13))),9))),7)),6),5)),(4,3)),1);
   tree tree_133 [p = 0.000, P = 0.005] = [&W 0.000033] (((8,(((((((((27,26),25),24),20),19),((30,(29,28)),(12,(16,(18,((((22,(23,21)),(15,14)),13),((17,(11,10)),9))))))),7),6),5)),2),(4,3),1);
   tree tree_134 [p = 0.000, P = 0.005] = [&W 0.000033] (((8,(((((18,(17,11)),((16,12),((((22,(23,21)),(15,14)),13),(10,9)))),7),(((30,(29,28)),(((((27,26),25),24),20),19)),6)),5)),2),(4,3),1);
   tree tree_135 [p = 0.000, P = 0.005] = [&W 0.000033] (2,((8,((((30,(29,28)),((((((27,26),25),24),(23,(22,21))),20),19)),(((12,(16,(18,(((15,14),13),((17,(11,10)),9))))),7),6)),5)),(4,3)),1);
   tree tree_136 [p = 0.000, P = 0.005] = [&W 0.000033] (((8,((((((30,(29,28)),(((((27,26),25),24),20),19)),(12,(16,(18,((((22,(23,21)),(15,14)),13),((17,(11,10)),9)))))),7),6),5)),2),(4,3),1);
   tree tree_137 [p = 0.000, P = 0.005] = [&W 0.000033] (2,((8,(((((30,(29,28)),(((((27,26),25),24),20),19)),((12,(16,(((((22,(23,21)),15),14),13),((17,((18,11),10)),9)))),7)),6),5)),(4,3)),1);
   tree tree_138 [p = 0.000, P = 0.005] = [&W 0.000033] (((8,(((((16,12),(((15,14),((22,(23,21)),13)),((18,(17,(11,10))),9))),7),(((30,(29,28)),(((((27,26),25),24),20),19)),6)),5)),2),(4,3),1);
   tree tree_139 [p = 0.000, P = 0.005] = [&W 0.000033] (((8,((((30,(29,28)),(((((27,26),25),24),20),19)),(((18,16),(((((22,(23,21)),(15,14)),13),((12,(17,11)),10)),9)),(7,6))),5)),2),(4,3),1);
   tree tree_140 [p = 0.000, P = 0.005] = [&W 0.000033] (((8,((((30,(29,28)),(((((27,26),25),24),20),19)),(((12,(16,(18,((((22,(23,21)),(15,14)),13),((17,(11,10)),9))))),7),6)),5)),2),(4,3),1);
   tree tree_141 [p = 0.000, P = 0.005] = [&W 0.000033] (((8,((((30,(29,28)),(((((27,26),25),24),20),19)),((12,((18,16),((((22,(23,21)),(15,14)),13),((17,(11,10)),9)))),(7,6))),5)),2),(4,3),1);
   tree tree_142 [p = 0.000, P = 0.005] = [&W 0.000033] (2,((8,(((((30,(29,28)),(((((27,26),25),24),20),19)),(((16,12),(18,(((15,((22,(23,21)),14)),13),(((17,11),10),9)))),7)),6),5)),(4,3)),1);
   tree tree_143 [p = 0.000, P = 0.005] = [&W 0.000033] (2,((8,((((30,(29,28)),(((((((27,26),25),24),(22,(23,21))),20),19),((16,12),((18,(11,10)),(((15,14),13),(17,9)))))),(7,6)),5)),(4,3)),1);
   tree tree_144 [p = 0.000, P = 0.005] = [&W 0.000033] (((8,((((30,(29,28)),(((((27,26),25),24),20),19)),((((12,(16,(18,11))),((((22,(23,21)),(15,14)),13),((17,10),9))),7),6)),5)),2),(4,3),1);
   tree tree_145 [p = 0.000, P = 0.005] = [&W 0.000033] ((8,((((16,(12,(((((22,(23,21)),(15,14)),13),(18,((17,11),10))),9))),7),((((30,29),28),(((((27,26),25),24),20),19)),6)),5)),(2,(4,3)),1);
   tree tree_146 [p = 0.000, P = 0.005] = [&W 0.000033] (2,((8,((((((((27,26),25),24),20),19),((30,(29,28)),((16,12),((18,(11,10)),((15,(14,((22,(23,21)),13))),(17,9)))))),(7,6)),5)),(4,3)),1);
   tree tree_147 [p = 0.000, P = 0.005] = [&W 0.000033] ((8,((((((30,(29,28)),(((((27,26),25),24),20),19)),(16,(12,(((((22,(23,21)),(15,14)),13),(17,((18,11),10))),9)))),7),6),5)),(2,(4,3)),1);
   tree tree_148 [p = 0.000, P = 0.005] = [&W 0.000033] (2,((8,(((((16,12),(((15,14),((22,(23,21)),13)),(18,(17,((11,10),9))))),7),(((30,(29,28)),(((((27,26),25),24),20),19)),6)),5)),(4,3)),1);
   tree tree_149 [p = 0.000, P = 0.005] = [&W 0.000033] (((8,((((30,(29,28)),(((((27,26),25),24),20),19)),((((18,16),(12,(((((22,(23,21)),15),14),13),((11,(17,10)),9)))),7),6)),5)),2),(4,3),1);
   tree tree_150 [p = 0.000, P = 0.005] = [&W 0.000033] (((8,((((16,(12,((18,(11,10)),((17,((22,(23,21)),((15,14),13))),9)))),7),(((29,(30,28)),(((((27,26),25),24),20),19)),6)),5)),2),(4,3),1);
   tree tree_151 [p = 0.000, P = 0.005] = [&W 0.000033] (((8,((((30,(29,28)),(((((27,26),25),24),20),19)),(((12,((18,16),(((15,14),((22,(23,21)),13)),(17,((11,10),9))))),7),6)),5)),2),(4,3),1);
   tree tree_152 [p = 0.000, P = 0.005] = [&W 0.000033] (((8,(((((30,(29,28)),((((((27,26),25),24),(23,(22,21))),20),19)),7),(((15,(14,13)),((18,(11,10)),((16,12),(17,9)))),6)),5)),2),(4,3),1);
   tree tree_153 [p = 0.000, P = 0.005] = [&W 0.000033] (((8,((((30,(29,28)),(((((27,26),25),24),20),19)),(((12,((18,16),(((22,(23,21)),((15,14),13)),((17,(11,10)),9)))),7),6)),5)),2),(4,3),1);
   tree tree_154 [p = 0.000, P = 0.005] = [&W 0.000033] (((8,((((12,(16,((18,(11,10)),((17,((15,((22,(23,21)),14)),13)),9)))),7),(((30,(29,28)),(((((27,26),25),24),20),19)),6)),5)),2),(4,3),1);
   tree tree_155 [p = 0.000, P = 0.005] = [&W 0.000033] (((8,((((30,(29,28)),((((27,26),25),24),(20,19))),(((12,((18,16),((((22,(23,21)),(15,14)),13),((17,(11,10)),9)))),7),6)),5)),2),(4,3),1);
   tree tree_156 [p = 0.000, P = 0.005] = [&W 0.000033] (((8,(((((((((27,26),25),24),20),19),(12,(16,((18,(11,10)),((17,(((22,(23,21)),(15,14)),13)),9))))),7),(((30,29),28),6)),5)),2),(4,3),1);
   tree tree_157 [p = 0.000, P = 0.005] = [&W 0.000033] (((8,((((30,(29,28)),(((((27,26),25),24),20),19)),(((12,((16,(18,(11,(17,10)))),((((22,(23,21)),(15,14)),13),9))),7),6)),5)),2),(4,3),1);
   tree tree_158 [p = 0.000, P = 0.005] = [&W 0.000033] (2,(((8,(((((30,(29,28)),(((((27,26),25),24),20),19)),(((15,14),((22,(23,21)),13)),(((18,16),12),((17,(11,10)),9)))),7),6)),5),(4,3)),1);
   tree tree_159 [p = 0.000, P = 0.005] = [&W 0.000033] ((((8,((((30,(29,28)),(((((27,26),25),24),20),19)),((12,((18,16),(17,(((22,(23,21)),((15,14),13)),((11,10),9))))),7)),6)),5),2),(4,3),1);
   tree tree_160 [p = 0.000, P = 0.005] = [&W 0.000033] (((8,((((30,(29,28)),((((((27,26),25),24),(23,(22,21))),20),19)),(((12,((18,(17,(11,10))),(16,(((15,14),13),9)))),7),6)),5)),2),(4,3),1);
   tree tree_161 [p = 0.000, P = 0.005] = [&W 0.000033] (2,((8,((((12,((18,16),(17,(((((22,(23,21)),(15,14)),13),(11,10)),9)))),7),6),(((30,(29,28)),(((((27,26),25),24),20),19)),5))),(4,3)),1);
   tree tree_162 [p = 0.000, P = 0.005] = [&W 0.000033] (((8,((((30,(29,28)),(((((27,26),25),24),20),19)),((((16,12),((18,((17,11),10)),(((15,((22,(23,21)),14)),13),9))),7),6)),5)),2),(4,3),1);
   tree tree_163 [p = 0.000, P = 0.006] = [&W 0.000033] (((8,((((30,(29,28)),(((((27,26),25),24),20),19)),((((16,12),((17,(18,(11,10))),((((22,(23,21)),(15,14)),13),9))),7),6)),5)),2),(4,3),1);
   tree tree_164 [p = 0.000, P = 0.006] = [&W 0.000033] (((8,((((30,(29,28)),(((((27,26),25),24),20),19)),((((16,12),(18,((((15,((22,(23,21)),14)),13),(17,(11,10))),9))),7),6)),5)),2),(4,3),1);
   tree tree_165 [p = 0.000, P = 0.006] = [&W 0.000033] (((8,((((30,(29,28)),(((((27,26),25),24),20),19)),((((16,12),((18,(17,(11,10))),(((22,(23,21)),((15,14),13)),9))),7),6)),5)),2),(4,3),1);
   tree tree_166 [p = 0.000, P = 0.006] = [&W 0.000033] (2,(((8,((((30,(29,28)),(((((27,26),25),24),20),19)),((16,12),((18,(11,10)),(((((22,(23,21)),15),14),13),(17,9))))),(7,6))),5),(4,3)),1);
   tree tree_167 [p = 0.000, P = 0.006] = [&W 0.000033] (((8,((((((((27,26),25),24),20),19),((30,(29,28)),(12,(16,(18,((17,(11,10)),(((15,((22,(23,21)),14)),13),9))))))),(7,6)),5)),2),(4,3),1);
   tree tree_168 [p = 0.000, P = 0.006] = [&W 0.000033] (2,((8,((((((30,(29,28)),(((((27,26),25),24),20),19)),(12,((16,(18,((17,11),10))),(((22,(23,21)),((15,14),13)),9)))),7),6),5)),(4,3)),1);
   tree tree_169 [p = 0.000, P = 0.006] = [&W 0.000033] ((((8,(((((30,(29,28)),(((((27,26),25),24),20),19)),(12,(16,((17,(18,(11,10))),(((15,((22,(23,21)),14)),13),9))))),7),6)),5),2),(4,3),1);
   tree tree_170 [p = 0.000, P = 0.006] = [&W 0.000033] (((8,(((((30,(29,28)),(((((27,26),25),24),20),19)),(12,((18,16),((17,(11,10)),((((22,(23,21)),(15,14)),13),9))))),(7,6)),5)),2),(4,3),1);
   tree tree_171 [p = 0.000, P = 0.006] = [&W 0.000033] (2,((8,(((((30,(29,28)),((((((27,26),25),24),(22,(23,21))),20),19)),((16,(12,((17,(11,(18,10))),(((15,14),13),9)))),7)),6),5)),(4,3)),1);
   tree tree_172 [p = 0.000, P = 0.006] = [&W 0.000033] (((8,(((((16,12),((18,(11,10)),((17,(((22,(23,21)),(15,14)),13)),9))),7),6),(((30,(29,28)),(((((27,26),25),24),20),19)),5))),2),(4,3),1);
   tree tree_173 [p = 0.000, P = 0.006] = [&W 0.000033] (2,((8,((((30,(29,28)),(((((27,26),25),24),20),19)),(((16,(12,(((18,11),(17,10)),((((22,(23,21)),(15,14)),13),9)))),7),6)),5)),(4,3)),1);
   tree tree_174 [p = 0.000, P = 0.006] = [&W 0.000033] (((8,((((30,(29,28)),(((((27,26),25),24),20),19)),(((18,16),(12,(((((22,(23,21)),(15,14)),13),(11,10)),(17,9)))),(7,6))),5)),2),(4,3),1);
   tree tree_175 [p = 0.000, P = 0.006] = [&W 0.000033] (((8,((((((30,(29,28)),(((((27,26),25),24),20),19)),((16,12),((((((22,(23,21)),15),14),13),(18,((17,11),10))),9))),7),6),5)),2),(4,3),1);
   tree tree_176 [p = 0.000, P = 0.006] = [&W 0.000033] (2,((8,((((30,(29,28)),(((((27,26),25),24),20),19)),((((16,12),(((((22,(23,21)),(15,14)),13),(18,((17,11),10))),9)),7),6)),5)),(4,3)),1);
   tree tree_177 [p = 0.000, P = 0.006] = [&W 0.000033] (2,((8,(6,((((16,12),((((22,(23,21)),(15,14)),13),((17,((18,11),10)),9))),7),(((30,(29,28)),(((((27,26),25),24),20),19)),5)))),(4,3)),1);
   tree tree_178 [p = 0.000, P = 0.006] = [&W 0.000033] (((8,(((((16,12),((18,(11,(17,10))),(((15,((22,(23,21)),14)),13),9))),7),(((29,(30,28)),(((((27,26),25),24),20),19)),6)),5)),2),(4,3),1);
   tree tree_179 [p = 0.000, P = 0.006] = [&W 0.000033] (((8,((7,((((30,(29,28)),(((23,(22,21)),((((27,26),25),24),20)),19)),(18,((((15,14),13),(16,12)),(((17,11),10),9)))),6)),5)),2),(4,3),1);
   tree tree_180 [p = 0.000, P = 0.006] = [&W 0.000033] (((8,(((((30,(29,28)),(((((27,26),25),24),20),19)),(12,((16,(18,(17,(11,10)))),(((((22,(23,21)),15),14),13),9)))),(7,6)),5)),2),(4,3),1);
   tree tree_181 [p = 0.000, P = 0.006] = [&W 0.000033] (((((8,7),(((((((27,26),25),24),20),19),((30,(29,28)),((16,12),(17,(((((22,(23,21)),(15,14)),13),(18,(11,10))),9))))),6)),5),2),(4,3),1);
   tree tree_182 [p = 0.000, P = 0.006] = [&W 0.000033] (2,((8,((((30,(29,28)),(((((27,26),25),24),20),19)),((18,((16,12),((((22,(23,21)),((15,14),13)),(17,(11,10))),9))),(7,6))),5)),(4,3)),1);
   tree tree_183 [p = 0.000, P = 0.006] = [&W 0.000033] (2,((8,(((((((((27,26),25),24),20),19),((30,(29,28)),(12,((18,16),(((((22,(23,21)),(15,14)),13),(17,(11,10))),9))))),7),6),5)),(4,3)),1);
   tree tree_184 [p = 0.000, P = 0.006] = [&W 0.000033] (((8,((((((30,29),28),(((((27,26),25),24),20),19)),(16,(12,((17,(18,(11,10))),(((15,((22,(23,21)),14)),13),9))))),(7,6)),5)),2),(4,3),1);
   tree tree_185 [p = 0.000, P = 0.006] = [&W 0.000017] (((8,((((30,29),28),(((((27,26),25),24),20),19)),(((16,(18,((((22,(23,21)),(15,14)),13),((((17,12),11),10),9)))),(7,6)),5))),2),(4,3),1);
   tree tree_186 [p = 0.000, P = 0.006] = [&W 0.000017] (((8,(((((29,(30,28)),(((((27,26),25),24),20),19)),(16,((18,((15,14),((22,(23,21)),13))),((17,((12,11),10)),9)))),(7,6)),5)),2),(4,3),1);
   tree tree_187 [p = 0.000, P = 0.006] = [&W 0.000017] (((8,((((30,(29,28)),((((((27,26),25),24),(23,(22,21))),20),19)),(((18,16),(((15,14),13),((17,((12,11),10)),9))),(7,6))),5)),2),(4,3),1);
   tree tree_188 [p = 0.000, P = 0.006] = [&W 0.000017] (((8,(((((((27,26),25),24),20),19),(((30,(29,28)),(12,(16,((18,(17,(11,10))),((((((23,22),21),15),14),13),9))))),(7,6))),5)),2),(4,3),1);
   tree tree_189 [p = 0.000, P = 0.006] = [&W 0.000017] (((8,((((30,(29,28)),((18,((22,(23,21)),((15,14),13))),(16,(((12,(17,11)),10),9)))),((((((27,26),25),24),20),19),(7,6))),5)),2),(4,3),1);
   tree tree_190 [p = 0.000, P = 0.006] = [&W 0.000017] (((8,((((30,(29,28)),(((15,14),13),(((12,(17,11)),10),((18,16),9)))),((((((((27,26),25),24),(23,(22,21))),20),19),7),6)),5)),2),(4,3),1);
   tree tree_191 [p = 0.000, P = 0.006] = [&W 0.000017] (((8,((((((((27,26),25),24),20),19),((17,(16,(18,(14,(((22,(23,21)),15),13))))),(((12,11),10),9))),((30,(29,28)),(7,6))),5)),2),(4,3),1);
   tree tree_192 [p = 0.000, P = 0.006] = [&W 0.000017] (((8,((((((((27,26),25),24),20),19),((30,(29,28)),(17,(((22,(23,21)),((15,14),13)),((((16,12),(18,11)),10),9))))),(7,6)),5)),2),(4,3),1);
   tree tree_193 [p = 0.000, P = 0.006] = [&W 0.000017] (((8,(((((30,(29,28)),(((((27,26),25),24),20),19)),(((15,14),((22,(23,21)),13)),((18,16),(((12,(17,11)),10),9)))),(7,6)),5)),2),(4,3),1);
   tree tree_194 [p = 0.000, P = 0.006] = [&W 0.000017] (((8,(((((30,29),28),(((((27,26),25),24),20),19)),(((18,(16,(((22,(23,21)),14),(15,13)))),(((17,(12,11)),10),9)),(7,6))),5)),2),(4,3),1);
   tree tree_195 [p = 0.000, P = 0.006] = [&W 0.000017] (((8,(((((30,29),28),(12,(16,((18,(17,(11,10))),(((15,(((23,(22,21)),((((27,26),25),24),(20,19))),14)),13),9))))),(7,6)),5)),2),(4,3),1);
   tree tree_196 [p = 0.000, P = 0.006] = [&W 0.000017] (((8,(((((30,(29,28)),(((((27,26),25),24),20),19)),(((22,(23,21)),((15,14),13)),((((17,12),11),10),((18,16),9)))),(7,6)),5)),2),(4,3),1);
   tree tree_197 [p = 0.000, P = 0.006] = [&W 0.000017] (((8,((((16,(14,(15,((22,(23,21)),13)))),(((17,((18,12),11)),10),9)),(7,6)),(((30,(29,28)),(((((27,26),25),24),20),19)),5))),2),(4,3),1);
   tree tree_198 [p = 0.000, P = 0.006] = [&W 0.000017] (((8,((((30,(29,28)),(((23,(22,21)),((((27,26),25),24),20)),19)),((16,((18,(14,(15,13))),(17,(((12,11),10),9)))),(7,6))),5)),2),(4,3),1);
   tree tree_199 [p = 0.000, P = 0.006] = [&W 0.000017] (((8,((((((30,29),28),(((((27,26),25),24),20),19)),(18,(((15,14),((22,(23,21)),13)),((((16,12),(17,11)),10),9)))),(7,6)),5)),2),(4,3),1);
   tree tree_200 [p = 0.000, P = 0.006] = [&W 0.000017] (((8,(((((30,(29,28)),((((((27,26),25),24),(23,(22,21))),20),19)),(((15,14),13),(((12,(17,11)),10),((18,16),9)))),(7,6)),5)),2),(4,3),1);
   tree tree_201 [p = 0.000, P = 0.006] = [&W 0.000017] (((8,((((30,((29,28),(((((27,26),25),24),20),19))),((((22,(23,21)),(15,14)),13),((18,(17,(((16,12),11),10))),9))),(7,6)),5)),2),(4,3),1);
   tree tree_202 [p = 0.000, P = 0.007] = [&W 0.000017] (((8,(((((15,14),13),(17,(((12,(16,(18,11))),10),9))),((((30,29),28),((((((27,26),25),24),(23,(22,21))),20),19)),(7,6))),5)),2),(4,3),1);
   tree tree_203 [p = 0.000, P = 0.007] = [&W 0.000017] (((8,((((30,(29,28)),((((25,((27,26),24)),(22,(23,21))),20),19)),(((18,16),(((15,14),13),(((17,(12,11)),10),9))),(7,6))),5)),2),(4,3),1);
   tree tree_204 [p = 0.000, P = 0.007] = [&W 0.000017] (((8,(((((((27,26),25),24),20),19),(((30,(29,28)),(((23,(22,21)),((15,14),13)),((((18,16),(17,(12,11))),10),9))),(7,6))),5)),2),(4,3),1);
   tree tree_205 [p = 0.000, P = 0.007] = [&W 0.000017] (((8,((((29,28),((30,(((((27,(26,25)),24),(23,(22,21))),20),19)),(((15,14),13),(((17,(18,16)),((12,11),10)),9)))),(7,6)),5)),2),(4,3),1);
   tree tree_206 [p = 0.000, P = 0.007] = [&W 0.000017] (((8,(((((15,14),13),(((18,16),((12,(17,11)),10)),9)),(7,6)),(((29,(30,28)),((((((27,26),25),24),(23,(22,21))),20),19)),5))),2),(4,3),1);
   tree tree_207 [p = 0.000, P = 0.007] = [&W 0.000017] (((8,(((((30,(29,28)),(((((27,26),25),24),20),19)),(18,(((15,((22,(23,21)),14)),13),(17,((((16,12),11),10),9))))),(7,6)),5)),2),(4,3),1);
   tree tree_208 [p = 0.000, P = 0.007] = [&W 0.000017] (((8,((((30,((29,28),((((((27,26),25),24),(23,(22,21))),20),19))),(((15,14),13),(((16,(12,11)),10),(18,(17,9))))),(7,6)),5)),2),(4,3),1);
   tree tree_209 [p = 0.000, P = 0.007] = [&W 0.000017] (((8,(((((15,14),13),((18,16),(((12,11),(((20,((((27,26),25),24),19)),(((23,22),21),17)),10)),9))),(((30,29),28),(7,6))),5)),2),(4,3),1);
   tree tree_210 [p = 0.000, P = 0.007] = [&W 0.000017] (((8,((((30,(29,28)),(((((27,26),25),24),20),19)),(((18,16),(((22,(23,21)),((15,14),13)),(((12,(17,11)),10),9))),(7,6))),5)),2),(4,3),1);
   tree tree_211 [p = 0.000, P = 0.007] = [&W 0.000017] (((8,((((30,(29,28)),((18,16),(((15,14),13),(((12,11),((((22,(23,21)),(((((27,26),25),24),20),19)),17),10)),9)))),(7,6)),5)),2),(4,3),1);
   tree tree_212 [p = 0.000, P = 0.007] = [&W 0.000017] (((8,(((((30,(29,28)),((((27,26),25),24),(20,19))),((18,((((22,(23,21)),15),14),13)),(16,(((17,(12,11)),10),9)))),(7,6)),5)),2),(4,3),1);
   tree tree_213 [p = 0.000, P = 0.007] = [&W 0.000017] (((8,((((29,(30,28)),((((((27,26),25),24),(23,(22,21))),20),19)),(((18,16),(((15,14),13),(((12,(17,11)),10),9))),(7,6))),5)),2),(4,3),1);
   tree tree_214 [p = 0.000, P = 0.007] = [&W 0.000017] (((8,(((((30,(29,28)),((23,(22,21)),(((((27,26),25),24),20),19))),(((15,14),13),((18,16),((((17,12),11),10),9)))),(7,6)),5)),2),(4,3),1);
   tree tree_215 [p = 0.000, P = 0.007] = [&W 0.000017] (((8,(((((((27,26),25),24),20),19),(((30,(29,28)),((18,16),((((22,(23,21)),(15,14)),13),(((12,(17,11)),10),9)))),(7,6))),5)),2),(4,3),1);
   tree tree_216 [p = 0.000, P = 0.007] = [&W 0.000017] (((8,(((((30,(29,28)),((((((27,26),25),24),(23,(22,21))),20),19)),(((15,14),13),((18,16),(((17,(12,11)),10),9)))),(7,6)),5)),2),(4,3),1);
   tree tree_217 [p = 0.000, P = 0.007] = [&W 0.000017] (((8,(((((((27,26),25),24),20),19),(((30,(29,28)),(12,(16,((18,(17,(11,10))),(((15,14),13),((22,(23,21)),9)))))),(7,6))),5)),2),(4,3),1);
   tree tree_218 [p = 0.000, P = 0.007] = [&W 0.000017] (((8,((((30,((29,28),(((((27,26),25),24),20),19))),((18,((15,14),((22,(23,21)),13))),(16,((17,((12,11),10)),9)))),(7,6)),5)),2),(4,3),1);
   tree tree_219 [p = 0.000, P = 0.007] = [&W 0.000017] (((8,((((30,(29,28)),(((15,((22,(23,21)),14)),13),((18,16),(((12,(17,11)),10),9)))),((((((27,26),25),24),20),19),(7,6))),5)),2),(4,3),1);
   tree tree_220 [p = 0.000, P = 0.007] = [&W 0.000017] (((8,((30,(29,28)),((((((27,26),25),24),20),19),(((16,(18,(((22,(23,21)),((15,14),13)),((((17,12),11),10),9)))),(7,6)),5)))),2),(4,3),1);
   tree tree_221 [p = 0.000, P = 0.007] = [&W 0.000017] (((8,((((30,(29,28)),((((((27,26),25),24),20),19),(((23,(22,21)),((15,14),13)),(16,(((17,(18,(12,11))),10),9))))),(7,6)),5)),2),(4,3),1);
   tree tree_222 [p = 0.000, P = 0.007] = [&W 0.000017] (((8,((((30,(29,28)),(((((27,26),25),24),20),19)),(((18,16),(((15,((22,(23,21)),14)),13),((((17,12),11),10),9))),(7,6))),5)),2),(4,3),1);
   tree tree_223 [p = 0.000, P = 0.007] = [&W 0.000017] (((8,(((((15,14),13),(((22,(23,21)),(16,(18,(((17,12),11),10)))),9)),(((29,(28,(30,(((((27,26),25),24),20),19)))),7),6)),5)),2),(4,3),1);
   tree tree_224 [p = 0.000, P = 0.007] = [&W 0.000017] (((8,((((30,(29,28)),((((((27,26),25),24),(22,(23,21))),20),19)),((12,(16,((18,(17,(11,10))),(((15,14),13),9)))),(7,6))),5)),2),(4,3),1);
   tree tree_225 [p = 0.000, P = 0.007] = [&W 0.000017] (((8,((((30,(29,28)),((((((27,26),25),24),(22,(23,21))),20),19)),(((18,16),(((15,14),13),((((17,12),11),10),9))),(7,6))),5)),2),(4,3),1);
   tree tree_226 [p = 0.000, P = 0.007] = [&W 0.000017] (((8,(((((30,(29,28)),(((((27,26),25),24),20),19)),((18,((15,((23,(22,21)),14)),13)),((16,((12,11),(17,10))),9))),(7,6)),5)),2),(4,3),1);
   tree tree_227 [p = 0.000, P = 0.007] = [&W 0.000017] (((8,(((((29,(30,28)),(((((27,26),25),24),20),19)),(((15,14),((22,(23,21)),13)),((16,(18,(((17,12),11),10))),9))),(7,6)),5)),2),(4,3),1);
   tree tree_228 [p = 0.000, P = 0.007] = [&W 0.000017] (((8,((((30,(29,28)),((((16,12),((15,(14,13)),(18,11))),(17,10)),9)),(((((((27,26),25),24),(22,(23,21))),20),19),(7,6))),5)),2),(4,3),1);
   tree tree_229 [p = 0.000, P = 0.007] = [&W 0.000017] (((8,((((((27,26),(25,24)),20),19),((16,(((12,(17,11)),((15,(((22,(23,21)),14),13)),(18,10))),9)),(7,6))),((30,(29,28)),5))),2),(4,3),1);
   tree tree_230 [p = 0.000, P = 0.007] = [&W 0.000017] (((8,((((((((27,26),25),24),20),19),(12,(16,((18,(17,(11,10))),(((15,((22,(23,21)),14)),13),9))))),(7,6)),((30,(29,28)),5))),2),(4,3),1);
   tree tree_231 [p = 0.000, P = 0.007] = [&W 0.000017] (((8,(((((29,28),(30,(((((27,26),25),24),20),19))),(((17,(12,11)),10),(16,(18,((22,(23,21)),((15,14),(13,9))))))),(7,6)),5)),2),(4,3),1);
   tree tree_232 [p = 0.000, P = 0.007] = [&W 0.000017] (((8,((((((30,29),28),(((24,(((27,26),25),(23,(22,21)))),20),19)),(((17,((16,12),(18,11))),(((15,14),13),10)),9)),(7,6)),5)),2),(4,3),1);
   tree tree_233 [p = 0.000, P = 0.007] = [&W 0.000017] (((8,(((((((27,26),25),24),20),19),(((30,(29,28)),((18,((12,11),10)),(16,((((22,(23,21)),15),14),(13,(17,9)))))),(7,6))),5)),2),(4,3),1);
   tree tree_234 [p = 0.000, P = 0.007] = [&W 0.000017] (((8,(((((((((27,26),25),24),(23,(22,21))),20),19),((((16,12),(17,(18,11))),((15,(14,13)),10)),9)),(7,((30,(29,28)),6))),5)),2),(4,3),1);
   tree tree_235 [p = 0.000, P = 0.007] = [&W 0.000017] (((8,((((((((27,26),25),24),20),19),((30,(29,28)),(((((18,16),12),((((23,(22,21)),15),14),(13,11))),10),(17,9)))),(7,6)),5)),2),(4,3),1);
   tree tree_236 [p = 0.000, P = 0.007] = [&W 0.000017] (((8,(((((30,(29,28)),(((((27,26),25),24),20),19)),((16,(18,((17,(12,11)),10))),((15,(14,((22,(23,21)),13))),9))),(7,6)),5)),2),(4,3),1);
   tree tree_237 [p = 0.000, P = 0.007] = [&W 0.000017] (((8,((((17,((12,11),10)),((18,16),(((15,((23,(22,21)),14)),13),9))),(7,6)),(((29,28),(30,((((27,26),25),24),(20,19)))),5))),2),(4,3),1);
   tree tree_238 [p = 0.000, P = 0.007] = [&W 0.000017] (((8,((((18,16),((((((15,14),13),12),(17,11)),10),9)),(7,(((30,(29,28)),((((((27,26),25),24),(23,(22,21))),20),19)),6))),5)),2),(4,3),1);
   tree tree_239 [p = 0.000, P = 0.007] = [&W 0.000017] (((8,((((30,(29,28)),(((((27,26),25),(24,(22,(23,21)))),20),19)),((18,((((((15,14),13),(17,12)),11),(16,10)),9)),(7,6))),5)),2),(4,3),1);
   tree tree_240 [p = 0.000, P = 0.007] = [&W 0.000017] (((8,(((((30,29),28),((14,(15,13)),(((12,(17,11)),(18,10)),(16,9)))),((((((((27,26),25),24),(23,(22,21))),20),19),7),6)),5)),2),(4,3),1);
   tree tree_241 [p = 0.000, P = 0.007] = [&W 0.000017] (((8,((((30,(29,28)),((((((27,26),25),24),20),19),(((12,(17,11)),10),((16,(18,((((22,(23,21)),15),14),13))),9)))),(7,6)),5)),2),(4,3),1);
   tree tree_242 [p = 0.000, P = 0.007] = [&W 0.000017] (((8,((((((30,29),28),(((((27,26),25),24),20),19)),(((18,16),((12,11),(17,((22,(23,21)),10)))),((15,(14,13)),9))),(7,6)),5)),2),(4,3),1);
   tree tree_243 [p = 0.000, P = 0.007] = [&W 0.000017] (((8,((((30,(29,28)),(((12,(17,11)),10),(((18,16),((22,(23,21)),(15,(14,13)))),9))),((((((27,26),25),24),20),19),(7,6))),5)),2),(4,3),1);
   tree tree_244 [p = 0.000, P = 0.007] = [&W 0.000017] (((8,(((((30,(29,28)),(((24,(((27,26),25),(22,(23,21)))),20),19)),((((18,16),(12,(17,11))),10),(((15,14),13),9))),(7,6)),5)),2),(4,3),1);
   tree tree_245 [p = 0.000, P = 0.007] = [&W 0.000017] (((8,((((29,28),(((((27,26),25),24),20),19)),(((18,(((17,12),11),10)),((16,(((22,(23,21)),(15,14)),13)),9)),(7,6))),(30,5))),2),(4,3),1);
   tree tree_246 [p = 0.000, P = 0.007] = [&W 0.000017] (((8,(((30,(29,28)),(((((27,26),25),24),20),19)),(((16,((18,((17,(12,11)),10)),((15,(14,13)),((22,(23,21)),9)))),(7,6)),5))),2),(4,3),1);
   tree tree_247 [p = 0.000, P = 0.007] = [&W 0.000017] (((8,(((((29,28),(30,((((((27,26),25),24),(23,(22,21))),20),19))),(((17,(12,11)),10),((16,(18,(15,(14,13)))),9))),(7,6)),5)),2),(4,3),1);
   tree tree_248 [p = 0.000, P = 0.007] = [&W 0.000017] (((8,((((30,(29,28)),((((((27,26),25),24),((23,22),21)),20),19)),((((12,11),((14,(15,13)),(16,(17,(18,10))))),9),(7,6))),5)),2),(4,3),1);
   tree tree_249 [p = 0.000, P = 0.007] = [&W 0.000017] (((8,((((30,(29,28)),((((((27,26),25),24),20),19),(((18,16),((12,11),(17,10))),(((22,(23,21)),14),(15,(13,9)))))),(7,6)),5)),2),(4,3),1);
   tree tree_250 [p = 0.000, P = 0.007] = [&W 0.000017] (((8,(((((30,(29,28)),(((((27,26),25),24),(22,(23,21))),(20,19))),((((17,12),(16,11)),(((15,14),13),(18,10))),9)),(7,6)),5)),2),(4,3),1);
   tree tree_251 [p = 0.000, P = 0.007] = [&W 0.000017] (((8,(((30,(29,28)),(((((((27,26),25),24),(23,(22,21))),(20,19)),((17,((12,11),10)),(((18,16),(15,(14,13))),9))),(7,6))),5)),2),(4,3),1);
   tree tree_252 [p = 0.000, P = 0.007] = [&W 0.000017] (((8,((((30,(29,28)),(((((27,26),25),24),(20,19)),((((18,16),(12,(17,11))),10),((15,(14,((22,(23,21)),13))),9)))),(7,6)),5)),2),(4,3),1);
   tree tree_253 [p = 0.000, P = 0.007] = [&W 0.000017] (((8,((((30,(29,28)),((((((27,26),25),24),(23,(22,21))),(20,19)),(12,(16,((17,(11,10)),(18,(((15,14),13),9))))))),(7,6)),5)),2),(4,3),1);
   tree tree_254 [p = 0.000, P = 0.007] = [&W 0.000017] (((8,(((((30,(29,28)),((((((27,26),25),24),(22,(23,21))),20),19)),(16,(18,(((17,(12,11)),10),(((15,14),13),9))))),(7,6)),5)),2),(4,3),1);
   tree tree_255 [p = 0.000, P = 0.007] = [&W 0.000017] (((8,(((((29,28),(30,(((((27,26),25),24),20),19))),((18,16),((14,(((22,(23,21)),15),13)),((17,((12,11),10)),9)))),(7,6)),5)),2),(4,3),1);
   tree tree_256 [p = 0.000, P = 0.007] = [&W 0.000017] (((8,((((((((27,26),25),24),20),19),((30,(29,28)),(16,((18,(14,((22,(23,21)),(15,13)))),(((17,(12,11)),10),9))))),(7,6)),5)),2),(4,3),1);
   tree tree_257 [p = 0.000, P = 0.007] = [&W 0.000017] (((8,((((16,(18,(14,(15,((22,(23,21)),13))))),(((12,11),(17,10)),9)),(7,6)),(((30,(29,28)),(((((27,26),25),24),20),19)),5))),2),(4,3),1);
   tree tree_258 [p = 0.000, P = 0.007] = [&W 0.000017] (((8,(((((((((27,26),25),24),(22,(23,21))),20),19),((30,(29,28)),((14,(15,13)),((((16,12),11),(18,10)),(17,9))))),(7,6)),5)),2),(4,3),1);
   tree tree_259 [p = 0.000, P = 0.007] = [&W 0.000017] (((8,(((((30,(29,28)),((((((27,26),25),24),(23,(22,21))),20),19)),(16,((18,(14,(15,13))),((((17,12),11),10),9)))),(7,6)),5)),2),(4,3),1);
   tree tree_260 [p = 0.000, P = 0.007] = [&W 0.000017] (((8,((((((((27,26),25),24),20),19),(16,(18,((14,(15,((22,(23,21)),13))),((17,((12,11),10)),9))))),(7,((29,(30,28)),6))),5)),2),(4,3),1);
   tree tree_261 [p = 0.000, P = 0.007] = [&W 0.000017] (((8,((((30,(29,28)),(((((27,26),25),24),20),19)),((18,((16,(14,(((22,(23,21)),15),13))),(((12,(17,11)),10),9))),(7,6))),5)),2),(4,3),1);
   tree tree_262 [p = 0.000, P = 0.008] = [&W 0.000017] (((8,((((((((27,26),25),24),20),19),((29,(30,28)),(((18,16),(((22,(23,21)),14),(15,13))),(((12,(17,11)),10),9)))),(7,6)),5)),2),(4,3),1);
   tree tree_263 [p = 0.000, P = 0.008] = [&W 0.000017] (((8,((((((((27,26),25),24),20),19),((18,16),(((22,(23,21)),(14,(15,13))),(((17,(12,11)),10),9)))),((30,(29,28)),(7,6))),5)),2),(4,3),1);
   tree tree_264 [p = 0.000, P = 0.008] = [&W 0.000017] (((8,(((((30,(29,28)),(((((27,26),25),(24,(23,(22,21)))),20),19)),(((18,16),(14,(15,13))),(((17,(12,11)),10),9))),(7,6)),5)),2),(4,3),1);
   tree tree_265 [p = 0.000, P = 0.008] = [&W 0.000017] (((8,((((30,(29,28)),((((((27,26),25),24),20),19),((16,(18,(((23,22),21),(14,(15,13))))),((17,((12,11),10)),9)))),(7,6)),5)),2),(4,3),1);
   tree tree_266 [p = 0.000, P = 0.008] = [&W 0.000017] (((8,(((((30,(29,28)),(((((27,26),25),24),20),19)),(12,(16,((18,(17,(11,10))),(((((23,(22,21)),15),14),13),9))))),(7,6)),5)),2),(4,3),1);
   tree tree_267 [p = 0.000, P = 0.008] = [&W 0.000017] (((8,(((((30,(29,28)),((((((27,26),25),24),(23,(22,21))),20),19)),(12,(16,((18,(17,(11,10))),(((15,14),13),9))))),(7,6)),5)),2),(4,3),1);
   tree tree_268 [p = 0.000, P = 0.008] = [&W 0.000017] (((8,((((30,(29,28)),(((((27,26),25),24),20),19)),((16,((((23,22),21),(18,(15,(14,13)))),((11,(17,(12,10))),9))),(7,6))),5)),2),(4,3),1);
   tree tree_269 [p = 0.000, P = 0.008] = [&W 0.000017] (((8,((((30,(29,28)),(17,((((((22,(23,21)),15),(((((27,26),25),24),(20,19)),14)),13),(18,(11,10))),((16,12),9)))),(7,6)),5)),2),(4,3),1);
   tree tree_270 [p = 0.000, P = 0.008] = [&W 0.000017] (((8,((((((((27,26),25),24),20),19),((30,(29,28)),((18,(17,(11,10))),(12,(16,(((22,(23,21)),((15,14),13)),9)))))),(7,6)),5)),2),(4,3),1);
   tree tree_271 [p = 0.000, P = 0.008] = [&W 0.000017] (((8,((((30,(29,28)),(((25,((27,26),24)),20),19)),((18,(16,((((15,14),((22,(23,21)),13)),((17,11),(12,10))),9))),(7,6))),5)),2),(4,3),1);
   tree tree_272 [p = 0.000, P = 0.008] = [&W 0.000017] (((8,(((((30,(29,28)),(((((27,26),25),24),20),19)),(((18,16),(((23,(22,21)),15),(14,13))),((11,((17,12),10)),9))),(7,6)),5)),2),(4,3),1);
   tree tree_273 [p = 0.000, P = 0.008] = [&W 0.000017] (((8,(((((18,((((30,29),28),((((27,26),25),24),((23,(22,21)),(20,19)))),16)),(15,(14,13))),((11,(12,10)),(17,9))),(7,6)),5)),2),(4,3),1);
   tree tree_274 [p = 0.000, P = 0.008] = [&W 0.000017] (((8,((((30,((29,28),(((((27,26),25),24),20),19))),((14,(15,((22,(23,21)),13))),(16,((((17,12),11),10),(18,9))))),(7,6)),5)),2),(4,3),1);
   tree tree_275 [p = 0.000, P = 0.008] = [&W 0.000017] (((8,((((30,(29,28)),(((((27,26),25),24),20),19)),(((18,16),((((22,(23,21)),14),(15,13)),((((17,12),11),10),9))),(7,6))),5)),2),(4,3),1);
   tree tree_276 [p = 0.000, P = 0.008] = [&W 0.000017] (((8,((((((((27,26),25),24),(23,(22,21))),20),19),(((29,(30,28)),(16,((14,(15,13)),(18,(((12,(17,11)),10),9))))),(7,6))),5)),2),(4,3),1);
   tree tree_277 [p = 0.000, P = 0.008] = [&W 0.000017] (((8,((((30,(29,28)),(18,((14,(15,13)),(((16,(17,(12,11))),10),((22,(23,21)),9))))),(((((((27,26),25),24),20),19),7),6)),5)),2),(4,3),1);
   tree tree_278 [p = 0.000, P = 0.008] = [&W 0.000017] (((8,(((((30,(29,28)),((((((27,26),25),24),(22,(23,21))),20),19)),((14,(15,13)),(18,((((16,12),11),10),(17,9))))),(7,6)),5)),2),(4,3),1);
   tree tree_279 [p = 0.000, P = 0.008] = [&W 0.000017] (((8,(((((29,28),(30,(((((27,26),25),24),((22,(23,21)),20)),19))),((18,16),((14,(15,13)),(((12,(17,11)),10),9)))),(7,6)),5)),2),(4,3),1);
   tree tree_280 [p = 0.000, P = 0.008] = [&W 0.000017] (((8,(((((30,(29,28)),((((27,26),25),24),(20,19))),((18,(((22,(23,21)),14),(15,13))),(((17,(16,(12,11))),10),9))),(7,6)),5)),2),(4,3),1);
   tree tree_281 [p = 0.000, P = 0.008] = [&W 0.000017] (((8,(((30,(29,28)),((((((27,26),25),24),20),19),((16,(18,((((15,((22,(23,21)),14)),13),((17,(12,11)),10)),9))),(7,6)))),5)),2),(4,3),1);
   tree tree_282 [p = 0.000, P = 0.008] = [&W 0.000017] (((8,(((((30,(29,28)),(((25,((27,26),24)),20),19)),(16,(((18,((15,14),((22,(23,21)),13))),(((17,12),11),10)),9))),(7,6)),5)),2),(4,3),1);
   tree tree_283 [p = 0.000, P = 0.008] = [&W 0.000017] (((8,(((((30,(29,28)),(((((27,26),25),24),20),19)),(12,(16,((17,(18,(11,10))),(((((22,(23,21)),15),14),13),9))))),(7,6)),5)),2),(4,3),1);
   tree tree_284 [p = 0.000, P = 0.008] = [&W 0.000017] (((8,((((30,(29,28)),((((((27,26),25),24),20),19),(((((22,(23,21)),(15,14)),13),((12,(17,11)),((18,16),10))),9))),(7,6)),5)),2),(4,3),1);
   tree tree_285 [p = 0.000, P = 0.008] = [&W 0.000017] (((8,(((((30,(29,28)),(20,((((27,26),25),24),19))),(((14,(15,((23,(22,21)),13))),(((16,12),(18,11)),10)),(17,9))),(7,6)),5)),2),(4,3),1);
   tree tree_286 [p = 0.000, P = 0.008] = [&W 0.000017] (((8,((((((((27,26),25),24),20),19),(30,((29,28),(18,(16,((((22,(23,21)),((15,14),13)),(17,((12,11),10))),9)))))),(7,6)),5)),2),(4,3),1);
   tree tree_287 [p = 0.000, P = 0.008] = [&W 0.000017] (((8,((((30,((29,28),(((23,(22,21)),((((27,26),25),24),20)),19))),((18,16),((15,(14,13)),((17,((12,11),10)),9)))),(7,6)),5)),2),(4,3),1);
   tree tree_288 [p = 0.000, P = 0.008] = [&W 0.000017] (((8,((((30,(29,28)),((((23,(22,21)),((15,14),13)),(16,(18,(17,((12,11),10))))),9)),((((((27,26),25),24),20),19),(7,6))),5)),2),(4,3),1);
   tree tree_289 [p = 0.000, P = 0.008] = [&W 0.000017] (((8,((((((15,14),((22,(23,21)),13)),(((18,16),(12,(17,11))),10)),9),(((30,(29,28)),(((((27,26),25),24),20),19)),(7,6))),5)),2),(4,3),1);
   tree tree_290 [p = 0.000, P = 0.008] = [&W 0.000017] (((8,((((30,(29,28)),((((27,26),25),24),(20,19))),(((((15,14),((22,(23,21)),13)),(((18,16),(12,(17,11))),10)),9),(7,6))),5)),2),(4,3),1);
   tree tree_291 [p = 0.000, P = 0.008] = [&W 0.000017] (((8,(((12,(16,((17,(18,(11,10))),(((22,(23,21)),((15,14),13)),9)))),(7,(((30,(29,28)),(((((27,26),25),24),20),19)),6))),5)),2),(4,3),1);
   tree tree_292 [p = 0.000, P = 0.008] = [&W 0.000017] (((8,((((30,(29,28)),(((23,(22,21)),((((27,26),25),24),20)),19)),(((((15,14),13),(16,((12,11),(17,10)))),(18,9)),(7,6))),5)),2),(4,3),1);
   tree tree_293 [p = 0.000, P = 0.008] = [&W 0.000017] (((8,(((30,(29,28)),(((((27,26),25),24),20),19)),((((18,16),(((17,((15,((22,(23,21)),14)),13)),((12,11),10)),9)),(7,6)),5))),2),(4,3),1);
   tree tree_294 [p = 0.000, P = 0.008] = [&W 0.000017] (((8,((((29,(30,28)),((((15,14),13),(((16,12),(17,(18,11))),10)),9)),(7,(((((((27,26),25),24),(23,(22,21))),20),19),6))),5)),2),(4,3),1);
   tree tree_295 [p = 0.000, P = 0.008] = [&W 0.000017] (((8,(((((((27,26),25),24),20),19),((30,(29,28)),((18,((((15,((22,(23,21)),14)),13),(((16,12),11),(17,10))),9)),(7,6)))),5)),2),(4,3),1);
   tree tree_296 [p = 0.000, P = 0.008] = [&W 0.000017] (((8,((((30,(29,28)),(((((27,26),25),24),20),19)),((17,((((15,14),((22,(23,21)),13)),(((16,12),(18,11)),10)),9)),(7,6))),5)),2),(4,3),1);
   tree tree_297 [p = 0.000, P = 0.008] = [&W 0.000017] (((8,((((((((27,26),25),24),((23,(22,21)),20)),19),((30,(29,28)),(12,(16,((17,(18,(11,10))),(((15,14),13),9)))))),(7,6)),5)),2),(4,3),1);
   tree tree_298 [p = 0.000, P = 0.008] = [&W 0.000017] (((8,((((((((27,26),25),24),20),19),((30,(29,28)),(18,(12,(16,((17,(11,10)),((((22,(23,21)),(15,14)),13),9))))))),(7,6)),5)),2),(4,3),1);
   tree tree_299 [p = 0.000, P = 0.008] = [&W 0.000017] (((8,(((((30,(29,28)),(((((27,26),25),24),20),19)),(12,(16,((17,(18,(11,10))),((((22,(23,21)),(15,14)),13),9))))),(7,6)),5)),2),(4,3),1);
   tree tree_300 [p = 0.000, P = 0.008] = [&W 0.000017] (((8,(((((((((27,26),25),24),(23,(22,21))),20),19),((30,(29,28)),(17,((((15,14),13),(((16,12),(18,11)),10)),9)))),(7,6)),5)),2),(4,3),1);
   tree tree_301 [p = 0.000, P = 0.008] = [&W 0.000017] (((8,(((((30,(29,28)),(((((27,26),25),24),20),19)),(12,(16,((17,(18,(11,10))),(((23,22),21),(((15,14),13),9)))))),(7,6)),5)),2),(4,3),1);
   tree tree_302 [p = 0.000, P = 0.008] = [&W 0.000017] (((8,((((29,(30,28)),((((((27,26),25),24),(23,(22,21))),20),19)),(((17,(((15,14),13),(((18,(16,12)),11),10))),9),(7,6))),5)),2),(4,3),1);
   tree tree_303 [p = 0.000, P = 0.008] = [&W 0.000017] (((8,((((((30,29),28),(((((27,26),25),24),20),19)),(17,((((22,(23,21)),((15,14),13)),(((16,12),(18,11)),10)),9))),(7,6)),5)),2),(4,3),1);
   tree tree_304 [p = 0.000, P = 0.008] = [&W 0.000017] (((8,(((((30,(29,28)),(((23,22),21),((((27,26),25),24),(20,19)))),((18,16),((((15,14),13),((12,11),(17,10))),9))),(7,6)),5)),2),(4,3),1);
   tree tree_305 [p = 0.000, P = 0.008] = [&W 0.000017] (((8,((((18,16),((22,(23,21)),((((15,14),13),((12,(17,11)),10)),9))),(7,6)),(((30,(29,28)),(((((27,26),25),24),20),19)),5))),2),(4,3),1);
   tree tree_306 [p = 0.000, P = 0.008] = [&W 0.000017] (((8,(((((30,(29,28)),(((((27,26),25),24),20),19)),(12,(16,(((22,(23,21)),(17,(18,(11,10)))),(((15,14),13),9))))),(7,6)),5)),2),(4,3),1);
   tree tree_307 [p = 0.000, P = 0.008] = [&W 0.000017] (((8,(((((((27,26),25),24),20),19),(((30,(29,28)),(((17,16),(((((23,(22,21)),15),14),13),(18,((12,11),10)))),9)),(7,6))),5)),2),(4,3),1);
   tree tree_308 [p = 0.000, P = 0.008] = [&W 0.000017] (((8,((((30,(29,28)),((((((27,26),25),24),((23,22),21)),20),19)),((18,((16,12),((11,10),((14,(15,13)),(17,9))))),(7,6))),5)),2),(4,3),1);
   tree tree_309 [p = 0.000, P = 0.008] = [&W 0.000017] (((8,(((((((((27,26),25),24),((23,22),21)),20),19),((30,(29,28)),((16,12),((18,(11,10)),((14,(15,13)),(17,9)))))),(7,6)),5)),2),(4,3),1);
   tree tree_310 [p = 0.000, P = 0.008] = [&W 0.000017] (((8,((((30,(29,28)),((((((27,26),25),24),20),19),((16,12),((18,(11,10)),((((22,(23,21)),14),(15,13)),(17,9)))))),(7,6)),5)),2),(4,3),1);
   tree tree_311 [p = 0.000, P = 0.008] = [&W 0.000017] (((8,(((((30,(29,28)),(((((27,26),25),24),20),19)),((((22,(23,21)),((15,14),13)),((18,16),((12,11),(17,10)))),9)),(7,6)),5)),2),(4,3),1);
   tree tree_312 [p = 0.000, P = 0.008] = [&W 0.000017] (((8,((((29,(30,28)),(((((27,26),25),24),20),19)),((17,(12,((11,10),((14,(15,((22,(23,21)),13))),((18,16),9))))),(7,6))),5)),2),(4,3),1);
   tree tree_313 [p = 0.000, P = 0.008] = [&W 0.000017] (((8,(((((((27,26),25),24),20),19),(((30,(29,28)),(12,((17,(11,10)),((14,(15,((22,(23,21)),13))),(16,(18,9)))))),(7,6))),5)),2),(4,3),1);
   tree tree_314 [p = 0.000, P = 0.008] = [&W 0.000017] (((8,((((30,(29,28)),(((((27,26),25),24),20),19)),(((16,12),((18,(11,10)),((14,(15,((22,(23,21)),13))),(17,9)))),(7,6))),5)),2),(4,3),1);
   tree tree_315 [p = 0.000, P = 0.008] = [&W 0.000017] (((8,((((30,(29,28)),(((((27,26),25),24),20),19)),(((16,12),((18,(11,(17,10))),((((22,(23,21)),14),(15,13)),9))),(7,6))),5)),2),(4,3),1);
   tree tree_316 [p = 0.000, P = 0.008] = [&W 0.000017] (((8,(((((((27,26),25),24),20),19),(((29,(30,28)),((16,12),((18,(11,(17,10))),((((22,(23,21)),14),(15,13)),9)))),(7,6))),5)),2),(4,3),1);
   tree tree_317 [p = 0.000, P = 0.008] = [&W 0.000017] (((8,((((30,(29,28)),(((((27,26),25),24),20),19)),(((16,12),((11,(17,10)),(18,((14,(((22,(23,21)),15),13)),9)))),(7,6))),5)),2),(4,3),1);
   tree tree_318 [p = 0.000, P = 0.008] = [&W 0.000017] (((8,(((23,(22,21)),(((((27,26),25),24),20),19)),(((30,(29,28)),(((16,12),((18,(11,(17,10))),((14,(15,13)),9))),(7,6))),5))),2),(4,3),1);
   tree tree_319 [p = 0.000, P = 0.008] = [&W 0.000017] (((8,(((((30,(29,28)),(((((27,26),25),(24,(23,(22,21)))),20),19)),((16,12),((18,(11,(17,10))),((14,(15,13)),9)))),(7,6)),5)),2),(4,3),1);
   tree tree_320 [p = 0.000, P = 0.008] = [&W 0.000017] (((8,(((((30,(29,28)),((((((27,26),25),24),(22,(23,21))),20),19)),((16,12),((18,(11,(17,10))),((14,(15,13)),9)))),(7,6)),5)),2),(4,3),1);
   tree tree_321 [p = 0.000, P = 0.008] = [&W 0.000017] (((8,(((((30,(29,28)),(((24,(((27,26),25),(23,(22,21)))),20),19)),((18,16),(((17,(((15,14),13),(12,11))),10),9))),(7,6)),5)),2),(4,3),1);
   tree tree_322 [p = 0.000, P = 0.009] = [&W 0.000017] (((8,((((29,(30,28)),((16,12),((18,((17,11),10)),(13,((15,14),((22,(23,21)),9)))))),(7,6)),((((((27,26),25),24),20),19),5))),2),(4,3),1);
   tree tree_323 [p = 0.000, P = 0.009] = [&W 0.000017] (((8,((((30,(29,28)),((((((27,26),25),24),(23,(22,21))),20),19)),(((17,(16,12)),((18,(11,10)),(13,(14,(15,9))))),(7,6))),5)),2),(4,3),1);
   tree tree_324 [p = 0.000, P = 0.009] = [&W 0.000017] (((8,((((((18,16),((15,14),13)),((12,11),(17,10))),9),(7,6)),(((30,(29,28)),((((((27,26),25),24),(22,(23,21))),20),19)),5))),2),(4,3),1);
   tree tree_325 [p = 0.000, P = 0.009] = [&W 0.000017] (((8,((((((14,(15,((22,(23,21)),13))),(17,(12,(16,(18,11))))),10),9),(((30,(29,28)),(((((27,26),25),24),20),19)),(7,6))),5)),2),(4,3),1);
   tree tree_326 [p = 0.000, P = 0.009] = [&W 0.000017] (((8,(((((30,(29,28)),(((((27,26),25),24),(23,(22,21))),(20,19))),((((14,(15,13)),((18,16),(12,(17,11)))),10),9)),(7,6)),5)),2),(4,3),1);
   tree tree_327 [p = 0.000, P = 0.009] = [&W 0.000017] (((8,(((((30,(29,28)),((23,(22,21)),((((27,26),25),24),(20,19)))),(16,(((((15,14),13),(12,(17,11))),(18,10)),9))),(7,6)),5)),2),(4,3),1);
   tree tree_328 [p = 0.000, P = 0.009] = [&W 0.000017] (((8,((((((((27,26),25),24),(23,(22,21))),20),19),(((30,(29,28)),((18,16),(12,((11,10),(13,((15,14),(17,9))))))),(7,6))),5)),2),(4,3),1);
   tree tree_329 [p = 0.000, P = 0.009] = [&W 0.000017] (((8,(((((29,28),(30,(((((27,26),25),24),20),19))),((((23,(22,21)),((15,14),13)),((18,16),((17,(12,11)),10))),9)),(7,6)),5)),2),(4,3),1);
   tree tree_330 [p = 0.000, P = 0.009] = [&W 0.000017] (((8,((((30,(29,28)),(((((27,26),25),24),20),19)),((12,((18,((17,11),10)),((14,(15,((22,(23,21)),13))),(16,9)))),(7,6))),5)),2),(4,3),1);
   tree tree_331 [p = 0.000, P = 0.009] = [&W 0.000017] (((8,(((((15,(14,((22,(23,21)),13))),(16,((12,(17,11)),10))),(18,9)),(((((((27,26),25),24),20),19),7),((30,(29,28)),6))),5)),2),(4,3),1);
   tree tree_332 [p = 0.000, P = 0.009] = [&W 0.000017] (((8,(((((18,16),(((15,14),13),(((17,12),11),10))),9),(7,6)),(((30,(29,28)),((((((27,26),25),24),(22,(23,21))),20),19)),5))),2),(4,3),1);
   tree tree_333 [p = 0.000, P = 0.009] = [&W 0.000017] (((8,((((((((27,26),25),24),20),19),(12,((18,(11,(17,10))),((14,(15,((22,(23,21)),13))),(16,9))))),(((30,(29,28)),7),6)),5)),2),(4,3),1);
   tree tree_334 [p = 0.000, P = 0.009] = [&W 0.000017] (((8,(((12,(16,((18,(17,(11,10))),(((15,14),13),9)))),((30,((29,28),((((((27,26),25),24),(22,(23,21))),20),19))),(7,6))),5)),2),(4,3),1);
   tree tree_335 [p = 0.000, P = 0.009] = [&W 0.000017] (((8,(((((30,(29,28)),(((((27,26),25),(24,(23,(22,21)))),20),19)),(((18,16),((15,14),13)),(((12,(17,11)),10),9))),(7,6)),5)),2),(4,3),1);
   tree tree_336 [p = 0.000, P = 0.009] = [&W 0.000017] (((8,((((29,(30,28)),(((((27,26),25),24),20),19)),(((15,(14,13)),(((22,(23,21)),17),(((12,11),(16,(18,10))),9))),(7,6))),5)),2),(4,3),1);
   tree tree_337 [p = 0.000, P = 0.009] = [&W 0.000017] (((8,(((((30,(29,28)),(20,((((27,26),25),24),19))),((18,16),(((15,((22,(23,21)),14)),13),((((17,12),11),10),9)))),(7,6)),5)),2),(4,3),1);
   tree tree_338 [p = 0.000, P = 0.009] = [&W 0.000017] (((8,(((((30,(29,28)),(((((27,26),25),24),((22,(23,21)),20)),19)),(16,(18,(((15,14),13),(((12,(17,11)),10),9))))),(7,6)),5)),2),(4,3),1);
   tree tree_339 [p = 0.000, P = 0.009] = [&W 0.000017] (((8,((((29,(30,(28,((((((27,26),25),24),(23,(22,21))),20),19)))),(((18,16),((15,14),13)),(((12,11),(17,10)),9))),(7,6)),5)),2),(4,3),1);
   tree tree_340 [p = 0.000, P = 0.009] = [&W 0.000017] (((8,((((((((27,26),25),24),20),19),((30,(29,28)),(12,(16,((17,(11,10)),((18,(((22,(23,21)),(15,14)),13)),9)))))),(7,6)),5)),2),(4,3),1);
   tree tree_341 [p = 0.000, P = 0.009] = [&W 0.000017] (((8,(((((30,(29,28)),((((27,26),25),24),(20,19))),((18,(((22,(23,21)),15),(14,13))),(16,(((12,(17,11)),10),9)))),(7,6)),5)),2),(4,3),1);
   tree tree_342 [p = 0.000, P = 0.009] = [&W 0.000017] (((8,(((18,(((22,(23,21)),(15,(14,13))),(16,(((12,11),(17,10)),9)))),(7,(((30,(29,28)),(20,((((27,26),25),24),19))),6))),5)),2),(4,3),1);
   tree tree_343 [p = 0.000, P = 0.009] = [&W 0.000017] (((8,((((30,(29,28)),(((((27,26),25),24),20),19)),(((15,(((22,(23,21)),14),13)),((18,16),((((17,12),11),10),9))),(7,6))),5)),2),(4,3),1);
   tree tree_344 [p = 0.000, P = 0.009] = [&W 0.000017] (((8,((((15,(14,13)),((18,16),(((12,11),10),(17,9)))),(((29,(30,28)),(((23,(22,21)),((((27,26),25),24),20)),19)),(7,6))),5)),2),(4,3),1);
   tree tree_345 [p = 0.000, P = 0.009] = [&W 0.000017] (((8,(((30,(29,28)),((((((27,26),25),24),(23,(22,21))),20),19)),((((15,(14,13)),((18,16),(((12,(17,11)),10),9))),(7,6)),5))),2),(4,3),1);
   tree tree_346 [p = 0.000, P = 0.009] = [&W 0.000017] (((8,((((15,(14,13)),((18,16),((((17,12),11),10),9))),(((30,(29,28)),((((((27,26),25),24),(23,(22,21))),20),19)),(7,6))),5)),2),(4,3),1);
   tree tree_347 [p = 0.000, P = 0.009] = [&W 0.000017] (((8,((((((((27,26),25),24),20),19),((30,(29,28)),(16,(((15,14),13),(((22,(23,21)),17),((18,((12,11),10)),9)))))),(7,6)),5)),2),(4,3),1);
   tree tree_348 [p = 0.000, P = 0.009] = [&W 0.000017] (((8,((((30,((29,28),((((((27,26),25),24),(23,(22,21))),20),19))),((18,16),(((15,14),13),((((17,12),11),10),9)))),(7,6)),5)),2),(4,3),1);
   tree tree_349 [p = 0.000, P = 0.009] = [&W 0.000017] (((8,(((((30,29),28),(((((27,26),25),24),(20,19)),((18,16),(((15,14),((22,(23,21)),13)),(((17,(12,11)),10),9))))),(7,6)),5)),2),(4,3),1);
   tree tree_350 [p = 0.000, P = 0.009] = [&W 0.000017] (((8,((((18,16),(((15,14),((22,(23,21)),13)),(((17,(12,11)),10),9))),(((30,(29,28)),(((((27,26),25),24),20),19)),(7,6))),5)),2),(4,3),1);
   tree tree_351 [p = 0.000, P = 0.009] = [&W 0.000017] (((8,((((29,(30,28)),((((((27,26),25),24),20),19),(18,(16,((22,(23,21)),(((15,14),13),((17,((12,11),10)),9))))))),(7,6)),5)),2),(4,3),1);
   tree tree_352 [p = 0.000, P = 0.009] = [&W 0.000017] (((8,((((29,(30,28)),((18,16),(((22,(23,21)),((15,14),13)),((17,((12,11),10)),9)))),(((((((27,26),25),24),20),19),7),6)),5)),2),(4,3),1);
   tree tree_353 [p = 0.000, P = 0.009] = [&W 0.000017] (((8,((((30,(29,28)),(12,(16,((18,(17,(11,10))),(((15,14),13),9))))),(((((((27,26),25),24),((23,22),21)),20),19),(7,6))),5)),2),(4,3),1);
   tree tree_354 [p = 0.000, P = 0.009] = [&W 0.000017] (((8,((((30,(29,28)),((((((27,26),25),24),(23,(22,21))),(20,19)),(18,(16,(((15,14),13),(((17,(12,11)),10),9)))))),(7,6)),5)),2),(4,3),1);
   tree tree_355 [p = 0.000, P = 0.009] = [&W 0.000017] (((8,((((((((27,26),25),24),20),19),((30,(29,28)),((18,16),((((22,(23,21)),(15,14)),13),(((17,(12,11)),10),9))))),(7,6)),5)),2),(4,3),1);
   tree tree_356 [p = 0.000, P = 0.009] = [&W 0.000017] (((8,((((30,(29,28)),(((((27,26),25),24),20),19)),(((18,16),(((22,(23,21)),((15,14),13)),(((17,(12,11)),10),9))),(7,6))),5)),2),(4,3),1);
   tree tree_357 [p = 0.000, P = 0.009] = [&W 0.000017] (((8,((((20,((((27,26),25),24),19)),((30,(29,28)),((18,16),(((15,14),((22,(23,21)),13)),(((17,(12,11)),10),9))))),(7,6)),5)),2),(4,3),1);
   tree tree_358 [p = 0.000, P = 0.009] = [&W 0.000017] (((8,((((30,(29,28)),(((((27,26),25),24),20),19)),(((18,16),((((22,(23,21)),(15,14)),13),(((17,(12,11)),10),9))),(7,6))),5)),2),(4,3),1);
   tree tree_359 [p = 0.000, P = 0.009] = [&W 0.000017] (((8,(((18,(16,((((22,(23,21)),(15,14)),13),(((17,(12,11)),10),9)))),((((30,(29,28)),(((((27,26),25),24),20),19)),7),6)),5)),2),(4,3),1);
   tree tree_360 [p = 0.000, P = 0.009] = [&W 0.000017] (((8,((((30,(29,28)),(((((27,26),25),24),20),19)),((((18,16),(((22,(23,21)),(15,14)),13)),((((17,12),11),10),9)),(7,6))),5)),2),(4,3),1);
   tree tree_361 [p = 0.000, P = 0.009] = [&W 0.000017] (((8,((((30,(29,28)),(((23,(22,21)),((((27,26),25),24),20)),19)),(((15,14),(13,(((12,(16,(18,11))),10),(17,9)))),(7,6))),5)),2),(4,3),1);
   tree tree_362 [p = 0.000, P = 0.009] = [&W 0.000017] (((8,((((30,(29,28)),(((((27,26),25),24),20),19)),(((((22,(23,21)),15),14),(13,((17,((18,16),((12,11),10))),9))),(7,6))),5)),2),(4,3),1);
   tree tree_363 [p = 0.000, P = 0.009] = [&W 0.000017] (((8,((((((30,29),28),(((23,(22,21)),((((27,26),25),24),20)),19)),(15,(14,(13,(((18,(16,(12,11))),(17,10)),9))))),(7,6)),5)),2),(4,3),1);
   tree tree_364 [p = 0.000, P = 0.009] = [&W 0.000017] (((8,(((((30,29),28),(((18,16),(15,(14,13))),(((17,(12,11)),10),9))),(((((((27,26),25),24),(23,(22,21))),20),19),(7,6))),5)),2),(4,3),1);
   tree tree_365 [p = 0.000, P = 0.009] = [&W 0.000017] (((8,((((30,(29,28)),(((18,16),(((22,(23,21)),15),(14,13))),(((17,(12,11)),10),9))),((((((27,26),25),24),20),19),(7,6))),5)),2),(4,3),1);
   tree tree_366 [p = 0.000, P = 0.009] = [&W 0.000017] (((8,((((((24,(((27,26),25),(23,(22,21)))),20),19),((29,(30,28)),((((18,17),16),(15,(14,13))),(((12,11),10),9)))),(7,6)),5)),2),(4,3),1);
   tree tree_367 [p = 0.000, P = 0.009] = [&W 0.000017] (((8,(((((30,(29,28)),(((((27,26),25),24),20),19)),(15,(14,((22,(23,21)),(13,((((18,16),((17,12),11)),10),9)))))),(7,6)),5)),2),(4,3),1);
   tree tree_368 [p = 0.000, P = 0.009] = [&W 0.000017] (((8,(((((30,(29,28)),(((((27,26),25),24),20),19)),(((14,(15,13)),((((22,(23,21)),18),16),((12,(17,11)),10))),9)),(7,6)),5)),2),(4,3),1);
   tree tree_369 [p = 0.000, P = 0.009] = [&W 0.000017] (((8,((((((((27,26),25),24),(23,(22,21))),20),19),(((30,(29,28)),((((15,14),13),(18,((12,(17,11)),10))),(16,9))),(7,6))),5)),2),(4,3),1);
   tree tree_370 [p = 0.000, P = 0.009] = [&W 0.000017] (((8,(((((30,(29,28)),(((((27,26),25),24),((22,(23,21)),20)),19)),(((14,(15,13)),(18,(16,((17,(12,11)),10)))),9)),(7,6)),5)),2),(4,3),1);
   tree tree_371 [p = 0.000, P = 0.009] = [&W 0.000017] (((8,((((18,((14,((22,(23,21)),(15,13))),(17,((12,11),10)))),(16,9)),(7,(((30,(29,28)),(((((27,26),25),24),20),19)),6))),5)),2),(4,3),1);
   tree tree_372 [p = 0.000, P = 0.009] = [&W 0.000017] (((8,((((30,(29,28)),(((((27,26),25),24),20),19)),(((15,14),(13,((22,(23,21)),((18,16),(((17,(12,11)),10),9))))),(7,6))),5)),2),(4,3),1);
   tree tree_373 [p = 0.000, P = 0.009] = [&W 0.000017] (((8,((((30,(29,28)),(14,((15,((22,(23,21)),13)),(((18,16),((12,11),(17,10))),9)))),((((((27,26),25),24),20),19),(7,6))),5)),2),(4,3),1);
   tree tree_374 [p = 0.000, P = 0.009] = [&W 0.000017] (((8,((((18,16),((17,(((23,(22,21)),(15,14)),13)),(((12,11),10),9))),(7,6)),((((30,29),28),(20,((((27,26),25),24),19))),5))),2),(4,3),1);
   tree tree_375 [p = 0.000, P = 0.009] = [&W 0.000017] (((8,(((((((27,26),25),24),(20,19)),((30,(29,28)),(16,(18,((15,((22,(23,21)),(14,13))),((((17,12),11),10),9)))))),(7,6)),5)),2),(4,3),1);
   tree tree_376 [p = 0.000, P = 0.009] = [&W 0.000017] (((8,((((29,28),(30,((23,(22,21)),(((((27,26),25),24),20),19)))),(((18,(15,(14,13))),((16,((12,(17,11)),10)),9)),(7,6))),5)),2),(4,3),1);
   tree tree_377 [p = 0.000, P = 0.009] = [&W 0.000017] (((8,(((((((27,26),25),24),20),19),(((30,(29,28)),(12,(18,(16,((17,(11,10)),(((22,(23,21)),((15,14),13)),9)))))),(7,6))),5)),2),(4,3),1);
   tree tree_378 [p = 0.000, P = 0.009] = [&W 0.000017] (((8,(((29,(30,28)),(((((27,26),25),24),20),19)),((((15,((22,(23,21)),(14,13))),(18,(16,(((17,(12,11)),10),9)))),(7,6)),5))),2),(4,3),1);
   tree tree_379 [p = 0.000, P = 0.009] = [&W 0.000017] (((8,((((30,(29,28)),(((((27,26),25),24),20),19)),(((18,((22,(23,21)),(15,(14,13)))),(16,((17,((12,11),10)),9))),(7,6))),5)),2),(4,3),1);
   tree tree_380 [p = 0.000, P = 0.009] = [&W 0.000017] (((8,(((((30,(29,28)),(((((27,26),25),24),20),19)),((16,(18,(15,(14,((22,(23,21)),13))))),(((12,(17,11)),10),9))),(7,6)),5)),2),(4,3),1);
   tree tree_381 [p = 0.000, P = 0.009] = [&W 0.000017] (((8,((((30,(29,28)),((((((27,26),25),24),20),19),(12,(16,((17,(11,10)),((18,((((22,(23,21)),15),14),13)),9)))))),(7,6)),5)),2),(4,3),1);
   tree tree_382 [p = 0.000, P = 0.010] = [&W 0.000017] (((8,(((((30,(29,28)),(((((27,26),25),24),20),19)),(12,(16,(18,((17,(11,10)),((((23,(22,21)),(15,14)),13),9)))))),(7,6)),5)),2),(4,3),1);
   tree tree_383 [p = 0.000, P = 0.010] = [&W 0.000017] (((8,((((((((27,26),25),24),20),19),((30,(29,28)),(13,((15,14),((18,16),(((12,11),(17,((22,(23,21)),10))),9)))))),(7,6)),5)),2),(4,3),1);
   tree tree_384 [p = 0.000, P = 0.010] = [&W 0.000017] (((8,(((16,(18,((15,(14,((22,(23,21)),13))),(((17,(12,11)),10),9)))),(7,6)),((30,(29,28)),((((((27,26),25),24),20),19),5)))),2),(4,3),1);
   tree tree_385 [p = 0.000, P = 0.010] = [&W 0.000017] (((8,((((30,(29,28)),(12,(16,((18,(17,(11,10))),(((23,(22,21)),((15,14),13)),9))))),(((((((27,26),25),24),20),19),7),6)),5)),2),(4,3),1);
   tree tree_386 [p = 0.000, P = 0.010] = [&W 0.000017] (((8,((((((((27,26),25),24),20),19),(30,((29,28),(12,(16,((17,(11,10)),((18,((22,(23,21)),((15,14),13))),9))))))),(7,6)),5)),2),(4,3),1);
   tree tree_387 [p = 0.000, P = 0.010] = [&W 0.000017] (((8,(((((30,(29,28)),((24,(((27,26),25),20)),19)),((((18,16),((17,12),11)),10),(((22,(23,21)),((15,14),13)),9))),(7,6)),5)),2),(4,3),1);
   tree tree_388 [p = 0.000, P = 0.010] = [&W 0.000017] (((8,(((((30,(29,28)),((23,(22,21)),(((((27,26),25),24),20),19))),((17,((18,11),10)),(((15,14),13),((16,12),9)))),(7,6)),5)),2),(4,3),1);
   tree tree_389 [p = 0.000, P = 0.010] = [&W 0.000017] (((8,(((((((27,26),25),24),20),19),(((30,(29,28)),(((15,(((22,(23,21)),14),13)),(17,(11,10))),(((18,16),12),9))),(7,6))),5)),2),(4,3),1);
   tree tree_390 [p = 0.000, P = 0.010] = [&W 0.000017] (((8,(((((30,(29,28)),(20,(((((27,26),25),24),(23,(22,21))),19))),(((17,11),10),((18,(15,(14,13))),((16,12),9)))),(7,6)),5)),2),(4,3),1);
   tree tree_391 [p = 0.000, P = 0.010] = [&W 0.000017] (((8,((((((((27,26),25),24),(22,(23,21))),20),19),((16,((18,(11,10)),((17,((15,14),13)),(12,9)))),(7,6))),((30,(29,28)),5))),2),(4,3),1);
   tree tree_392 [p = 0.000, P = 0.010] = [&W 0.000017] (((8,(((((30,(29,28)),(((((27,26),25),24),20),19)),(12,((18,16),((11,10),((17,(((22,(23,21)),(15,14)),13)),9))))),(7,6)),5)),2),(4,3),1);
   tree tree_393 [p = 0.000, P = 0.010] = [&W 0.000017] (((8,(((((30,(29,28)),(((((27,26),25),24),20),19)),((11,(18,10)),((17,(((22,(23,21)),(15,14)),13)),((16,12),9)))),(7,6)),5)),2),(4,3),1);
   tree tree_394 [p = 0.000, P = 0.010] = [&W 0.000017] (((8,(((((29,28),(30,((((((27,26),25),24),(23,(22,21))),20),19))),((18,(11,10)),((15,(14,13)),(17,((16,12),9))))),(7,6)),5)),2),(4,3),1);
   tree tree_395 [p = 0.000, P = 0.010] = [&W 0.000017] (((8,((((30,(29,28)),(((((27,26),25),(24,(23,(22,21)))),(20,19)),((11,(17,10)),(((18,16),((15,14),13)),(12,9))))),(7,6)),5)),2),(4,3),1);
   tree tree_396 [p = 0.000, P = 0.010] = [&W 0.000017] (((8,((((30,(29,28)),(((23,(22,21)),((((27,26),25),24),20)),19)),(((18,((17,11),10)),(16,(((15,14),13),(12,9)))),(7,6))),5)),2),(4,3),1);
   tree tree_397 [p = 0.000, P = 0.010] = [&W 0.000017] (((8,(((((29,28),(((((26,(27,25)),24),(23,(22,21))),20),19)),(30,(12,(16,(((18,11),10),((17,((15,14),13)),9)))))),(7,6)),5)),2),(4,3),1);
   tree tree_398 [p = 0.000, P = 0.010] = [&W 0.000017] (((8,((((30,((29,28),((((((27,26),25),24),(23,(22,21))),20),19))),((11,10),((15,(14,13)),((18,17),((16,12),9))))),(7,6)),5)),2),(4,3),1);
   tree tree_399 [p = 0.000, P = 0.010] = [&W 0.000017] (((8,((((30,(29,28)),((17,(18,(11,10))),(((22,(23,21)),(15,(14,13))),((16,12),9)))),((((((27,26),25),24),20),19),(7,6))),5)),2),(4,3),1);
   tree tree_400 [p = 0.000, P = 0.010] = [&W 0.000017] (((8,((((18,(11,(17,10))),((15,(14,13)),((16,12),9))),(((30,((29,28),((((((27,26),25),24),(23,(22,21))),20),19))),7),6)),5)),2),(4,3),1);
   tree tree_401 [p = 0.000, P = 0.010] = [&W 0.000017] (((8,(((((30,(29,28)),(((((27,26),25),24),20),19)),(16,((18,(17,(11,10))),((((22,(23,21)),(15,14)),13),(12,9))))),(7,6)),5)),2),(4,3),1);
   tree tree_402 [p = 0.000, P = 0.010] = [&W 0.000017] (((8,(((((30,(29,28)),(((((27,26),25),24),20),19)),(16,((11,(18,10)),((17,((((22,(23,21)),15),14),13)),(12,9))))),(7,6)),5)),2),(4,3),1);
   tree tree_403 [p = 0.000, P = 0.010] = [&W 0.000017] (((8,((((30,(29,28)),(12,(16,(18,((11,10),((17,((15,((22,(23,21)),14)),13)),9)))))),((((((27,26),25),24),20),19),(7,6))),5)),2),(4,3),1);
   tree tree_404 [p = 0.000, P = 0.010] = [&W 0.000017] (((8,((((30,(29,28)),(16,(((18,17),(11,10)),(((15,14),13),(12,9))))),(((((((27,26),25),24),(23,(22,21))),20),19),(7,6))),5)),2),(4,3),1);
   tree tree_405 [p = 0.000, P = 0.010] = [&W 0.000017] (((8,((((30,(29,28)),(16,((18,(17,(11,10))),(((((22,(23,21)),15),14),13),(12,9))))),(7,6)),((((((27,26),25),24),20),19),5))),2),(4,3),1);
   tree tree_406 [p = 0.000, P = 0.010] = [&W 0.000017] (((8,((((29,(30,28)),((20,((((27,26),25),24),19)),(16,((18,(11,10)),(((((22,(23,21)),15),14),13),((17,12),9)))))),(7,6)),5)),2),(4,3),1);
   tree tree_407 [p = 0.000, P = 0.010] = [&W 0.000017] (((8,(((16,((11,(18,10)),((17,(((23,(22,21)),(15,14)),13)),(12,9)))),(((30,(29,28)),7),6)),((((((27,26),25),24),20),19),5))),2),(4,3),1);
   tree tree_408 [p = 0.000, P = 0.010] = [&W 0.000017] (((8,(((((29,28),(30,((((27,26),25),24),(20,19)))),((18,(11,10)),(((15,((22,(23,21)),14)),13),((17,16),(12,9))))),(7,6)),5)),2),(4,3),1);
   tree tree_409 [p = 0.000, P = 0.010] = [&W 0.000017] (((8,((((((((27,26),25),24),20),19),((30,(29,28)),(12,((18,16),((11,10),((17,(((23,(22,21)),(15,14)),13)),9)))))),(7,6)),5)),2),(4,3),1);
   tree tree_410 [p = 0.000, P = 0.010] = [&W 0.000017] (((8,((((30,(29,28)),(12,(16,(18,((11,10),((17,((15,14),((22,(23,21)),13))),9)))))),(((((((27,26),25),24),20),19),7),6)),5)),2),(4,3),1);
   tree tree_411 [p = 0.000, P = 0.010] = [&W 0.000017] (((8,((((16,(18,(11,10))),(((15,14),13),((17,12),9))),(7,6)),(((30,(29,28)),(((((27,26),25),(24,(22,(23,21)))),20),19)),5))),2),(4,3),1);
   tree tree_412 [p = 0.000, P = 0.010] = [&W 0.000017] (((8,(((((((27,26),25),24),20),19),((18,((16,(17,(11,10))),(((23,(22,21)),((15,14),13)),(12,9)))),(((30,29),28),(7,6)))),5)),2),(4,3),1);
   tree tree_413 [p = 0.000, P = 0.010] = [&W 0.000017] (((8,((((30,((29,28),(((25,((27,26),24)),20),19))),((18,(11,(17,10))),(((22,(23,21)),((15,14),13)),(16,(12,9))))),(7,6)),5)),2),(4,3),1);
   tree tree_414 [p = 0.000, P = 0.010] = [&W 0.000017] (((8,((((((((27,26),25),24),20),19),((30,(29,28)),((18,(11,10)),((15,(((22,(23,21)),14),13)),(16,((17,12),9)))))),(7,6)),5)),2),(4,3),1);
   tree tree_415 [p = 0.000, P = 0.010] = [&W 0.000017] (((8,(((((23,22),21),((((27,26),25),24),(20,19))),(((30,(29,28)),(((17,11),((16,12),10)),(18,(((15,14),13),9)))),(7,6))),5)),2),(4,3),1);
   tree tree_416 [p = 0.000, P = 0.010] = [&W 0.000017] (((8,((((((((27,26),25),24),20),19),(((30,29),28),(12,(16,((18,(11,10)),(17,(((15,14),13),((22,(23,21)),9)))))))),(7,6)),5)),2),(4,3),1);
   tree tree_417 [p = 0.000, P = 0.010] = [&W 0.000017] (((8,(((30,((29,28),((((23,22),21),((((27,26),25),24),20)),19))),(((16,(18,((17,11),(12,10)))),(((15,14),13),9)),(7,6))),5)),2),(4,3),1);
   tree tree_418 [p = 0.000, P = 0.010] = [&W 0.000017] (((8,(((((30,(29,28)),(((22,(23,21)),((((27,26),25),24),20)),19)),((17,(11,(12,10))),((18,16),((14,(15,13)),9)))),(7,6)),5)),2),(4,3),1);
   tree tree_419 [p = 0.000, P = 0.010] = [&W 0.000017] (((8,(((((30,(29,28)),(((((27,26),25),(24,(23,(22,21)))),20),19)),(16,(((18,11),(12,10)),(((15,14),13),(17,9))))),(7,6)),5)),2),(4,3),1);
   tree tree_420 [p = 0.000, P = 0.010] = [&W 0.000017] (((8,((((30,(29,28)),(((((27,26),25),24),20),19)),((16,((18,((17,11),(12,10))),((((23,(22,21)),(15,14)),13),9))),(7,6))),5)),2),(4,3),1);
   tree tree_421 [p = 0.000, P = 0.010] = [&W 0.000017] (((8,(((((30,(29,28)),(((((27,26),25),24),20),19)),(16,(((17,11),(12,((15,(((22,(23,21)),14),13)),10))),(18,9)))),(7,6)),5)),2),(4,3),1);
   tree tree_422 [p = 0.000, P = 0.010] = [&W 0.000017] (((8,((((30,((29,28),((((27,26),25),24),((23,(22,21)),(20,19))))),(((((15,14),13),11),((16,(18,12)),(17,10))),9)),(7,6)),5)),2),(4,3),1);
   tree tree_423 [p = 0.000, P = 0.010] = [&W 0.000017] (((8,((((((((27,26),25),24),20),19),((30,(29,28)),(12,(18,(16,((11,10),(17,(((22,(23,21)),((15,14),13)),9)))))))),(7,6)),5)),2),(4,3),1);
   tree tree_424 [p = 0.000, P = 0.010] = [&W 0.000017] (((8,((((30,(29,28)),((18,(14,(15,((22,(23,21)),13)))),(16,(((17,11),(12,10)),9)))),(((((((27,26),25),24),20),19),7),6)),5)),2),(4,3),1);
   tree tree_425 [p = 0.000, P = 0.010] = [&W 0.000017] (((8,(((((29,(30,28)),(((((27,26),25),24),20),19)),(16,((11,((17,12),10)),((18,(15,((22,(23,21)),(14,13)))),9)))),(7,6)),5)),2),(4,3),1);
   tree tree_426 [p = 0.000, P = 0.010] = [&W 0.000017] (((8,(((((30,(29,28)),(((((27,26),25),24),((23,(22,21)),20)),19)),(16,(18,(((((15,14),13),(17,11)),(12,10)),9)))),(7,6)),5)),2),(4,3),1);
   tree tree_427 [p = 0.000, P = 0.010] = [&W 0.000017] (((8,(((((30,(29,28)),(((23,(22,21)),((((27,26),25),24),20)),19)),(12,(16,((18,(11,10)),(17,(((15,14),13),9)))))),(7,6)),5)),2),(4,3),1);
   tree tree_428 [p = 0.000, P = 0.010] = [&W 0.000017] (((8,(((((18,11),(16,(12,(17,10)))),((14,((23,(22,21)),(15,13))),9)),(((30,(29,28)),(((((27,26),25),24),20),19)),(7,6))),5)),2),(4,3),1);
   tree tree_429 [p = 0.000, P = 0.010] = [&W 0.000017] (((8,(((((30,(29,28)),(((((27,26),25),24),20),19)),((16,(18,(11,10))),((22,(23,21)),((15,14),(13,((17,12),9)))))),(7,6)),5)),2),(4,3),1);
   tree tree_430 [p = 0.000, P = 0.010] = [&W 0.000017] (((8,(((((((27,26),25),24),20),19),(((30,(29,28)),(((17,11),(12,10)),((16,(18,(((22,(23,21)),14),(15,13)))),9))),(7,6))),5)),2),(4,3),1);
   tree tree_431 [p = 0.000, P = 0.010] = [&W 0.000017] (((8,(((((((((27,26),25),24),(22,(23,21))),20),19),((30,(29,28)),(16,((18,((17,11),10)),((15,(14,13)),(12,9)))))),(7,6)),5)),2),(4,3),1);
   tree tree_432 [p = 0.000, P = 0.010] = [&W 0.000017] (((8,(((((((((27,26),25),24),(23,(22,21))),20),19),((30,(29,28)),((11,10),(16,((18,(15,(14,13))),((17,12),9)))))),(7,6)),5)),2),(4,3),1);
   tree tree_433 [p = 0.000, P = 0.010] = [&W 0.000017] (((8,((((18,(11,(17,10))),(16,((15,(14,13)),(12,9)))),(((29,28),(30,(((22,(23,21)),((((27,26),25),24),20)),19))),(7,6))),5)),2),(4,3),1);
   tree tree_434 [p = 0.000, P = 0.010] = [&W 0.000017] (((8,((((((((27,26),25),24),(23,(22,21))),20),19),(((29,(30,28)),(12,(16,(((18,11),10),((17,((15,14),13)),9))))),(7,6))),5)),2),(4,3),1);
   tree tree_435 [p = 0.000, P = 0.010] = [&W 0.000017] (((8,(((((((27,26),25),24),20),19),(((30,(29,28)),(17,(((16,(18,11)),(12,10)),(((((23,(22,21)),15),14),13),9)))),(7,6))),5)),2),(4,3),1);
   tree tree_436 [p = 0.000, P = 0.010] = [&W 0.000017] (((8,((((30,((29,28),(((((27,26),25),24),20),19))),((11,((17,12),10)),(((15,((22,(23,21)),14)),13),((18,16),9)))),(7,6)),5)),2),(4,3),1);
   tree tree_437 [p = 0.000, P = 0.010] = [&W 0.000017] (((8,((((30,(29,28)),(((((27,26),25),24),20),19)),((12,((18,16),((17,(11,10)),(((((23,(22,21)),15),14),13),9)))),(7,6))),5)),2),(4,3),1);
   tree tree_438 [p = 0.000, P = 0.010] = [&W 0.000017] (((8,((((29,(30,28)),((11,(12,10)),(18,(17,((16,(14,(15,13))),9))))),((((23,(22,21)),(((((27,26),25),24),20),19)),7),6)),5)),2),(4,3),1);
   tree tree_439 [p = 0.000, P = 0.010] = [&W 0.000017] (((8,((((30,(29,28)),(((((27,26),25),24),20),19)),((12,(16,(((18,11),10),((17,((15,((22,(23,21)),14)),13)),9)))),(7,6))),5)),2),(4,3),1);
   tree tree_440 [p = 0.000, P = 0.010] = [&W 0.000017] (((8,((((30,(29,28)),(((((27,26),25),24),20),19)),((((17,11),(12,((18,16),10))),((((22,(23,21)),(15,14)),13),9)),(7,6))),5)),2),(4,3),1);
   tree tree_441 [p = 0.000, P = 0.010] = [&W 0.000017] (((8,(((((30,(29,28)),(((((27,26),25),24),20),19)),((18,(11,10)),(((15,14),13),(((23,(22,21)),(16,12)),(17,9))))),(7,6)),5)),2),(4,3),1);
   tree tree_442 [p = 0.000, P = 0.011] = [&W 0.000017] (((8,((((((((27,26),25),24),20),19),((30,(29,28)),(((17,(18,11)),10),(((((22,(23,21)),15),14),13),((16,12),9))))),(7,6)),5)),2),(4,3),1);
   tree tree_443 [p = 0.000, P = 0.011] = [&W 0.000017] (((8,(((((30,(29,28)),(((((27,26),25),24),20),19)),(12,(16,((18,(11,10)),((17,((22,(23,21)),((15,14),13))),9))))),(7,6)),5)),2),(4,3),1);
   tree tree_444 [p = 0.000, P = 0.011] = [&W 0.000017] (((8,(((((18,11),(17,10)),(((((23,22),21),(15,14)),13),((16,12),9))),((((30,(29,28)),(((((27,26),25),24),20),19)),7),6)),5)),2),(4,3),1);
   tree tree_445 [p = 0.000, P = 0.011] = [&W 0.000017] (((8,(((((30,(29,28)),((23,(22,21)),(((((27,26),25),24),20),19))),((18,(11,10)),(((15,14),13),((16,12),(17,9))))),(7,6)),5)),2),(4,3),1);
   tree tree_446 [p = 0.000, P = 0.011] = [&W 0.000017] (((8,((((30,(29,28)),(((23,(22,21)),(((((27,26),25),24),20),19)),((18,(11,10)),(((15,14),13),((16,12),(17,9)))))),(7,6)),5)),2),(4,3),1);
   tree tree_447 [p = 0.000, P = 0.011] = [&W 0.000017] (((8,((((30,(29,28)),(((((27,26),25),24),20),19)),((12,(16,((18,(11,10)),((17,((15,((22,(23,21)),14)),13)),9)))),(7,6))),5)),2),(4,3),1);
   tree tree_448 [p = 0.000, P = 0.011] = [&W 0.000017] (((8,((((30,(29,28)),(((((27,26),25),(24,(23,(22,21)))),20),19)),((12,((18,16),((11,10),((17,((15,14),13)),9)))),(7,6))),5)),2),(4,3),1);
   tree tree_449 [p = 0.000, P = 0.011] = [&W 0.000017] (((8,(((((30,(29,28)),(((((27,26),25),24),20),19)),(12,(16,(18,((11,10),((17,((22,(23,21)),((15,14),13))),9)))))),(7,6)),5)),2),(4,3),1);
   tree tree_450 [p = 0.000, P = 0.011] = [&W 0.000017] (((8,(((((((27,26),25),24),20),19),(((30,(29,28)),(((17,11),10),((18,((15,((22,(23,21)),14)),13)),((16,12),9)))),(7,6))),5)),2),(4,3),1);
   tree tree_451 [p = 0.000, P = 0.011] = [&W 0.000017] (((8,(((((30,(29,28)),((((27,26),(25,24)),20),19)),((18,((17,11),10)),(((22,(23,21)),((15,14),13)),((16,12),9)))),(7,6)),5)),2),(4,3),1);
   tree tree_452 [p = 0.000, P = 0.011] = [&W 0.000017] (((8,(((((30,29),28),(((((27,26),25),24),20),19)),((12,(16,((18,(11,10)),((17,((15,14),((22,(23,21)),13))),9)))),(7,6))),5)),2),(4,3),1);
   tree tree_453 [p = 0.000, P = 0.011] = [&W 0.000017] (((8,((((30,(29,28)),(((((27,26),25),24),20),19)),(((18,((17,11),10)),(((((22,(23,21)),15),14),13),((16,12),9))),(7,6))),5)),2),(4,3),1);
   tree tree_454 [p = 0.000, P = 0.011] = [&W 0.000017] (((8,(((16,((11,(18,10)),((14,(15,((22,(23,21)),13))),((17,12),9)))),(7,6)),((((30,29),28),(((((27,26),25),24),20),19)),5))),2),(4,3),1);
   tree tree_455 [p = 0.000, P = 0.011] = [&W 0.000017] (((8,(((30,((29,28),((((((27,26),25),24),20),19),(16,((18,(11,10)),((14,((22,(23,21)),(15,13))),(12,(17,9)))))))),(7,6)),5)),2),(4,3),1);
   tree tree_456 [p = 0.000, P = 0.011] = [&W 0.000017] (((8,(((((30,(29,28)),(20,(((((27,26),25),24),(23,(22,21))),19))),(16,(((18,11),10),((14,(15,13)),(12,(17,9)))))),(7,6)),5)),2),(4,3),1);
   tree tree_457 [p = 0.000, P = 0.011] = [&W 0.000017] (((8,((((18,(11,10)),((14,(15,((22,(23,21)),13))),((17,(16,12)),9))),((((30,(29,28)),(((((27,26),25),24),20),19)),7),6)),5)),2),(4,3),1);
   tree tree_458 [p = 0.000, P = 0.011] = [&W 0.000017] (((8,((((((((27,26),25),24),20),19),((29,(30,28)),((18,(17,(11,10))),((14,(((22,(23,21)),15),13)),((16,12),9))))),(7,6)),5)),2),(4,3),1);
   tree tree_459 [p = 0.000, P = 0.011] = [&W 0.000017] (((8,(((((((((27,26),25),24),(22,(23,21))),20),19),((30,(29,28)),(((15,(14,13)),(18,(17,(11,10)))),((16,12),9)))),(7,6)),5)),2),(4,3),1);
   tree tree_460 [p = 0.000, P = 0.011] = [&W 0.000017] (((8,(((((30,(29,28)),((23,(22,21)),(((((27,26),25),24),20),19))),((16,(11,(18,10))),((14,(15,13)),((17,12),9)))),(7,6)),5)),2),(4,3),1);
   tree tree_461 [p = 0.000, P = 0.011] = [&W 0.000017] (((8,(((((30,29),28),(((((27,26),25),24),20),19)),(((18,(11,10)),((((22,(23,21)),(15,14)),13),((16,12),(17,9)))),(7,6))),5)),2),(4,3),1);
   tree tree_462 [p = 0.000, P = 0.011] = [&W 0.000017] (((8,((((18,(11,10)),(((((22,(23,21)),15),14),13),((16,12),(17,9)))),(((30,(29,28)),(((((27,26),25),24),20),19)),(7,6))),5)),2),(4,3),1);
   tree tree_463 [p = 0.000, P = 0.011] = [&W 0.000017] (((8,(((12,((16,(11,(18,10))),(((15,14),13),(17,9)))),((((30,(29,28)),(((22,(23,21)),((((27,26),25),24),20)),19)),7),6)),5)),2),(4,3),1);
   tree tree_464 [p = 0.000, P = 0.011] = [&W 0.000017] (((8,((((30,(29,28)),((((((27,26),25),24),((23,22),21)),20),19)),((12,(17,(18,(16,((11,10),(((15,14),13),9)))))),(7,6))),5)),2),(4,3),1);
   tree tree_465 [p = 0.000, P = 0.011] = [&W 0.000017] (((8,((((((((27,26),25),24),20),19),((30,(29,28)),((18,(11,10)),(((22,(23,21)),(14,(15,13))),(16,(17,(12,9))))))),(7,6)),5)),2),(4,3),1);
   tree tree_466 [p = 0.000, P = 0.011] = [&W 0.000017] (((8,((((((((27,26),25),(24,(23,(22,21)))),20),19),((30,(29,28)),(((18,11),10),(((15,14),13),((16,12),(17,9)))))),(7,6)),5)),2),(4,3),1);
   tree tree_467 [p = 0.000, P = 0.011] = [&W 0.000017] (((8,(((((29,(30,28)),(((((27,26),25),24),20),19)),(12,(16,(18,((11,10),((17,((23,(22,21)),((15,14),13))),9)))))),(7,6)),5)),2),(4,3),1);
   tree tree_468 [p = 0.000, P = 0.011] = [&W 0.000017] (((8,((((((27,26),25),(24,(22,(23,21)))),20),19),((((30,(29,28)),((18,(17,(11,10))),(((15,14),13),((16,12),9)))),(7,6)),5))),2),(4,3),1);
   tree tree_469 [p = 0.000, P = 0.011] = [&W 0.000017] (((8,((((30,(29,28)),((11,10),((17,((15,14),13)),(((18,16),12),9)))),((20,((24,(((27,26),25),(23,(22,21)))),19)),(7,6))),5)),2),(4,3),1);
   tree tree_470 [p = 0.000, P = 0.011] = [&W 0.000017] (((8,((((18,(11,10)),(((((22,(23,21)),15),14),13),((17,(16,12)),9))),(7,6)),(((30,(29,28)),(((((27,26),25),24),20),19)),5))),2),(4,3),1);
   tree tree_471 [p = 0.000, P = 0.011] = [&W 0.000017] (((8,(((((30,(29,28)),(((((27,26),25),24),(23,(22,21))),(20,19))),((11,10),(((15,14),13),(17,(((18,16),12),9))))),(7,6)),5)),2),(4,3),1);
   tree tree_472 [p = 0.000, P = 0.011] = [&W 0.000017] (((8,((((((30,29),28),(((((27,26),25),24),20),19)),((11,10),((18,((15,((22,(23,21)),14)),13)),(17,((16,12),9))))),(7,6)),5)),2),(4,3),1);
   tree tree_473 [p = 0.000, P = 0.011] = [&W 0.000017] (((8,((((((30,29),28),((((23,22),21),((((27,26),25),24),20)),19)),((11,10),(((15,14),13),(17,((18,(16,12)),9))))),(7,6)),5)),2),(4,3),1);
   tree tree_474 [p = 0.000, P = 0.011] = [&W 0.000017] (((8,((((((30,29),28),(((((27,26),25),24),20),19)),((11,10),(((15,((22,(23,21)),14)),13),((17,((18,16),12)),9)))),(7,6)),5)),2),(4,3),1);
   tree tree_475 [p = 0.000, P = 0.011] = [&W 0.000017] (((8,(((30,(29,28)),((16,((18,(11,10)),(((15,14),13),((17,12),9)))),(((((((27,26),25),24),(23,(22,21))),20),19),(7,6)))),5)),2),(4,3),1);
   tree tree_476 [p = 0.000, P = 0.011] = [&W 0.000017] (((8,((((((((27,26),25),(24,(22,(23,21)))),20),19),(((30,29),28),(16,((18,(11,10)),(((15,14),13),(12,(17,9))))))),(7,6)),5)),2),(4,3),1);
   tree tree_477 [p = 0.000, P = 0.011] = [&W 0.000017] (((8,(((((29,(30,28)),(20,(((((27,26),25),24),(23,(22,21))),19))),(12,(16,(18,((11,10),((17,((15,14),13)),9)))))),(7,6)),5)),2),(4,3),1);
   tree tree_478 [p = 0.000, P = 0.011] = [&W 0.000017] (((8,(((((30,(29,28)),(((((27,26),25),24),(((23,22),21),20)),19)),(16,(((18,11),10),(((15,14),13),((17,12),9))))),(7,6)),5)),2),(4,3),1);
   tree tree_479 [p = 0.000, P = 0.011] = [&W 0.000017] (((8,(((16,((18,(11,10)),(((15,(((23,(22,21)),(((((27,26),25),24),20),19)),14)),13),((17,12),9)))),(7,((30,(29,28)),6))),5)),2),(4,3),1);
   tree tree_480 [p = 0.000, P = 0.011] = [&W 0.000017] (((8,((((29,(30,28)),(12,(16,(18,((11,10),((17,((22,(23,21)),((15,14),13))),9)))))),(((((((27,26),25),24),20),19),7),6)),5)),2),(4,3),1);
   tree tree_481 [p = 0.000, P = 0.011] = [&W 0.000017] (((8,((((30,(29,28)),(((((27,26),25),24),20),19)),((18,(16,((11,10),(17,(((22,(23,21)),(14,(15,13))),(12,9)))))),(7,6))),5)),2),(4,3),1);
   tree tree_482 [p = 0.000, P = 0.011] = [&W 0.000017] (((8,((((17,((18,11),10)),(((15,14),((23,(22,21)),13)),((16,12),9))),((30,((29,28),(((((27,26),25),24),20),19))),(7,6))),5)),2),(4,3),1);
   tree tree_483 [p = 0.000, P = 0.011] = [&W 0.000017] (((8,(((30,(((29,28),((23,(22,21)),((((27,26),25),24),(20,19)))),(17,((11,10),(((15,14),13),((18,(16,12)),9)))))),(7,6)),5)),2),(4,3),1);
   tree tree_484 [p = 0.000, P = 0.011] = [&W 0.000017] (((8,(((((((27,26),25),24),(20,19)),((30,(29,28)),(((18,(17,11)),10),((((23,(22,21)),(15,14)),13),((16,12),9))))),(7,6)),5)),2),(4,3),1);
   tree tree_485 [p = 0.000, P = 0.011] = [&W 0.000017] (((8,((((30,(29,28)),(((((27,26),25),24),20),19)),((((17,11),10),(((((23,(22,21)),15),14),13),(((18,16),12),9))),(7,6))),5)),2),(4,3),1);
   tree tree_486 [p = 0.000, P = 0.011] = [&W 0.000017] (((8,((((30,(29,28)),(((18,11),10),(((15,14),((23,(22,21)),13)),((16,12),(17,9))))),((((((27,26),25),24),20),19),(7,6))),5)),2),(4,3),1);
   tree tree_487 [p = 0.000, P = 0.011] = [&W 0.000017] (((8,((((30,(29,28)),((((((27,26),25),24),20),19),((17,(11,10)),((((22,(23,21)),(15,14)),13),(((18,16),12),9))))),(7,6)),5)),2),(4,3),1);
   tree tree_488 [p = 0.000, P = 0.011] = [&W 0.000017] (((8,((((((24,(((27,26),25),(23,(22,21)))),20),19),((30,(29,28)),((17,(11,10)),((18,((15,14),13)),((16,12),9))))),(7,6)),5)),2),(4,3),1);
   tree tree_489 [p = 0.000, P = 0.011] = [&W 0.000017] (((8,(((((23,(22,21)),((((27,26),25),(24,20)),19)),((30,(29,28)),((17,(11,10)),(((15,14),13),((18,(16,12)),9))))),(7,6)),5)),2),(4,3),1);
   tree tree_490 [p = 0.000, P = 0.011] = [&W 0.000017] (((8,((((30,((29,28),(((27,26),25),(24,(20,19))))),((17,(18,(11,10))),(((15,14),13),((16,12),((22,(23,21)),9))))),(7,6)),5)),2),(4,3),1);
   tree tree_491 [p = 0.000, P = 0.011] = [&W 0.000017] (((8,((((30,(29,28)),((17,(11,10)),(((((22,(23,21)),15),14),13),(((18,16),12),9)))),(((((((27,26),25),24),20),19),7),6)),5)),2),(4,3),1);
   tree tree_492 [p = 0.000, P = 0.011] = [&W 0.000017] (((8,(((((30,(29,28)),(((22,(23,21)),((((27,26),25),24),20)),19)),((17,(18,(11,10))),(((15,14),13),((16,12),9)))),(7,6)),5)),2),(4,3),1);
   tree tree_493 [p = 0.000, P = 0.011] = [&W 0.000017] (((8,((((17,(11,10)),(((15,14),13),((18,(16,12)),9))),(7,6)),(((30,(29,28)),((((((27,26),25),24),(23,(22,21))),20),19)),5))),2),(4,3),1);
   tree tree_494 [p = 0.000, P = 0.011] = [&W 0.000017] (((8,((((((((27,26),25),24),20),19),((30,(29,28)),((14,(15,((22,(23,21)),13))),(((18,11),((17,12),(16,10))),9)))),(7,6)),5)),2),(4,3),1);
   tree tree_495 [p = 0.000, P = 0.011] = [&W 0.000017] (((8,(((((30,(29,28)),(((22,(23,21)),((((27,26),25),24),20)),19)),((((15,14),13),((18,11),((16,12),(17,10)))),9)),(7,6)),5)),2),(4,3),1);
   tree tree_496 [p = 0.000, P = 0.011] = [&W 0.000017] (((8,(((30,(((29,28),((((23,22),21),(((26,(27,25)),24),20)),19)),((((15,14),13),(11,((17,12),10))),((18,16),9)))),(7,6)),5)),2),(4,3),1);
   tree tree_497 [p = 0.000, P = 0.011] = [&W 0.000017] (((8,((((((30,29),28),((((27,26),(25,24)),20),19)),(((14,(15,13)),(11,(12,10))),((17,((23,(22,21)),(18,16))),9))),(7,6)),5)),2),(4,3),1);
   tree tree_498 [p = 0.000, P = 0.011] = [&W 0.000017] (((8,(((((29,28),(30,(((23,(22,21)),((((27,26),25),24),20)),19))),((((15,14),13),(11,(17,(12,10)))),((18,16),9))),(7,6)),5)),2),(4,3),1);
   tree tree_499 [p = 0.000, P = 0.011] = [&W 0.000017] (((8,(((((((27,26),25),24),20),19),(((30,(29,28)),(12,(16,((11,(18,10)),(17,(((15,14),((22,(23,21)),13)),9)))))),(7,6))),5)),2),(4,3),1);
   tree tree_500 [p = 0.000, P = 0.011] = [&W 0.000017] (((8,(((((30,(29,28)),((((27,26),25),24),(20,19))),(17,((((15,14),((23,(22,21)),13)),(11,((18,(16,12)),10))),9))),(7,6)),5)),2),(4,3),1);
   tree tree_501 [p = 0.000, P = 0.011] = [&W 0.000017] (((8,((((29,(30,28)),(14,((22,(23,21)),(15,(13,((17,(11,(((18,16),12),10))),9)))))),((((((27,26),25),24),20),19),(7,6))),5)),2),(4,3),1);
   tree tree_502 [p = 0.000, P = 0.012] = [&W 0.000017] (((8,(((((30,(29,28)),((23,(22,21)),((((27,26),25),24),(20,19)))),(16,(18,(((12,(17,11)),10),((14,(15,13)),9))))),(7,6)),5)),2),(4,3),1);
   tree tree_503 [p = 0.000, P = 0.012] = [&W 0.000017] (((((((27,26),25),(24,20)),19),(8,((((30,(29,28)),(16,(18,(((17,(12,11)),10),(((22,(23,21)),(14,(15,13))),9))))),(7,6)),5))),2),(4,3),1);
   tree tree_504 [p = 0.000, P = 0.012] = [&W 0.000017] (((8,(((((30,(29,28)),((((((27,26),25),24),(22,(23,21))),20),19)),(16,((((17,12),11),10),(18,((14,(15,13)),9))))),(7,6)),5)),2),(4,3),1);
   tree tree_505 [p = 0.000, P = 0.012] = [&W 0.000017] (((8,((((((15,14),13),(16,((17,(18,11)),(12,10)))),9),(((30,(29,28)),((((27,26),25),(24,(23,(22,21)))),(20,19))),(7,6))),5)),2),(4,3),1);
   tree tree_506 [p = 0.000, P = 0.012] = [&W 0.000017] (((8,((((30,(29,28)),(((((27,26),25),24),20),19)),(((18,16),((((15,14),((22,(23,21)),13)),(17,(11,(12,10)))),9)),(7,6))),5)),2),(4,3),1);
   tree tree_507 [p = 0.000, P = 0.012] = [&W 0.000017] (((8,(((((12,(17,11)),10),(((22,(23,21)),(14,(15,13))),((18,16),9))),(7,6)),(((30,(29,28)),(((((27,26),25),24),20),19)),5))),2),(4,3),1);
   tree tree_508 [p = 0.000, P = 0.012] = [&W 0.000017] (((8,((((((((27,26),25),24),(23,(22,21))),20),19),(((30,(29,28)),((18,16),(((15,14),13),(((17,11),(12,10)),9)))),(7,6))),5)),2),(4,3),1);
   tree tree_509 [p = 0.000, P = 0.012] = [&W 0.000017] (((8,((((30,(29,28)),(((((27,26),(25,24)),(22,(23,21))),20),19)),((((15,14),13),((11,((18,(16,12)),10)),(17,9))),(7,6))),5)),2),(4,3),1);
   tree tree_510 [p = 0.000, P = 0.012] = [&W 0.000017] (((8,(((((29,28),(30,((((((27,26),25),24),((23,22),21)),20),19))),(((18,16),(15,(14,13))),((17,(11,(12,10))),9))),(7,6)),5)),2),(4,3),1);
   tree tree_511 [p = 0.000, P = 0.012] = [&W 0.000017] (((8,((((30,((29,28),(((((27,26),25),24),20),19))),(12,(16,(((18,11),10),(17,(((22,(23,21)),((15,14),13)),9)))))),(7,6)),5)),2),(4,3),1);
   tree tree_512 [p = 0.000, P = 0.012] = [&W 0.000017] (((8,((((30,(29,28)),(((((27,26),25),24),20),19)),(((18,16),((((22,(23,21)),15),(14,13)),((11,((17,12),10)),9))),(7,6))),5)),2),(4,3),1);
   tree tree_513 [p = 0.000, P = 0.012] = [&W 0.000017] ((((((((27,26),25),24),(22,(23,21))),(20,19)),(8,((((15,(14,13)),((18,16),((11,(12,(17,10))),9))),(7,((30,(29,28)),6))),5))),2),(4,3),1);
   tree tree_514 [p = 0.000, P = 0.012] = [&W 0.000017] (((8,(((30,(29,28)),(((15,14),(13,((((18,16),11),((17,12),10)),9))),((((22,(23,21)),(((((27,26),25),24),20),19)),7),6))),5)),2),(4,3),1);
   tree tree_515 [p = 0.000, P = 0.012] = [&W 0.000017] (((8,(((((30,(29,28)),(((((27,26),25),24),20),19)),(15,(14,(((22,(23,21)),13),(((18,16),((17,11),(12,10))),9))))),(7,6)),5)),2),(4,3),1);
   tree tree_516 [p = 0.000, P = 0.012] = [&W 0.000017] (((8,(((((30,(29,28)),((((((27,26),25),24),(23,(22,21))),20),19)),(((14,(15,13)),((18,16),(11,(12,(17,10))))),9)),(7,6)),5)),2),(4,3),1);
   tree tree_517 [p = 0.000, P = 0.012] = [&W 0.000017] (((8,(((((30,(29,28)),(((((27,26),25),24),20),19)),(12,(16,(((18,11),10),(((22,(23,21)),17),(((15,14),13),9)))))),(7,6)),5)),2),(4,3),1);
   tree tree_518 [p = 0.000, P = 0.012] = [&W 0.000017] (((8,((((((((27,26),25),24),20),19),((30,(29,28)),(12,(16,(((18,11),10),(17,(((15,14),((22,(23,21)),13)),9))))))),(7,6)),5)),2),(4,3),1);
   tree tree_519 [p = 0.000, P = 0.012] = [&W 0.000017] (((8,((30,(29,28)),((((23,(22,21)),((15,14),(18,(13,((11,(12,(17,10))),(16,9)))))),(((((((27,26),25),24),20),19),7),6)),5))),2),(4,3),1);
   tree tree_520 [p = 0.000, P = 0.012] = [&W 0.000017] (((8,((((((((27,26),25),24),20),19),((30,(29,28)),(12,(16,(((18,11),10),(((22,(23,21)),17),(((15,14),13),9))))))),(7,6)),5)),2),(4,3),1);
   tree tree_521 [p = 0.000, P = 0.012] = [&W 0.000017] (((8,((((30,(29,28)),(((((27,26),25),24),20),19)),((12,(16,((11,(18,10)),(17,((((23,(22,21)),(15,14)),13),9))))),(7,6))),5)),2),(4,3),1);
   tree tree_522 [p = 0.000, P = 0.012] = [&W 0.000017] (((8,((((30,(29,28)),(((((27,26),25),24),20),19)),((16,((18,(17,((12,11),10))),(((15,14),((22,(23,21)),13)),9))),(7,6))),5)),2),(4,3),1);
   tree tree_523 [p = 0.000, P = 0.012] = [&W 0.000017] (((8,((((((((27,26),25),24),20),19),((30,(29,28)),((18,16),(((17,(12,11)),10),((((23,(22,21)),(15,14)),13),9))))),(7,6)),5)),2),(4,3),1);
   tree tree_524 [p = 0.000, P = 0.012] = [&W 0.000017] (((8,((((30,(29,28)),(((((27,26),25),24),20),19)),(((18,16),((((17,12),11),10),((((22,(23,21)),(15,14)),13),9))),(7,6))),5)),2),(4,3),1);
   tree tree_525 [p = 0.000, P = 0.012] = [&W 0.000017] (((8,((((30,(29,28)),((((((27,26),25),24),(22,(23,21))),(20,19)),((((16,12),11),(17,10)),(((15,14),13),(18,9))))),(7,6)),5)),2),(4,3),1);
   tree tree_526 [p = 0.000, P = 0.012] = [&W 0.000017] (((8,((((30,(29,28)),(((((27,26),25),24),20),19)),((16,(17,((18,((12,11),10)),(((22,(23,21)),((15,14),13)),9)))),(7,6))),5)),2),(4,3),1);
   tree tree_527 [p = 0.000, P = 0.012] = [&W 0.000017] (((8,(((16,(((23,(22,21)),((((27,26),25),24),(20,19))),(18,((17,((12,11),10)),(((15,14),13),9))))),(((29,(30,28)),7),6)),5)),2),(4,3),1);
   tree tree_528 [p = 0.000, P = 0.012] = [&W 0.000017] (((8,((29,(30,28)),((((((((27,26),25),(24,(22,(23,21)))),20),19),(18,((((17,12),11),(16,10)),(((15,14),13),9)))),(7,6)),5))),2),(4,3),1);
   tree tree_529 [p = 0.000, P = 0.012] = [&W 0.000017] (((8,((((((((27,26),25),24),20),19),((30,(29,28)),(((18,16),((12,(17,11)),10)),(((((22,(23,21)),15),14),13),9)))),(7,6)),5)),2),(4,3),1);
   tree tree_530 [p = 0.000, P = 0.012] = [&W 0.000017] (((8,(((((18,16),((12,(17,11)),10)),(((15,14),((22,(23,21)),13)),9)),(((30,(29,28)),(((((27,26),25),24),20),19)),(7,6))),5)),2),(4,3),1);
   tree tree_531 [p = 0.000, P = 0.012] = [&W 0.000017] (((8,((((((30,29),28),((((27,26),25),24),(20,19))),(((12,(17,11)),10),((18,16),(((15,14),((22,(23,21)),13)),9)))),(7,6)),5)),2),(4,3),1);
   tree tree_532 [p = 0.000, P = 0.012] = [&W 0.000017] (((8,(((((29,28),(30,(((((27,26),25),24),20),19))),(12,(16,(18,((17,(11,10)),(((22,(23,21)),((15,14),13)),9)))))),(7,6)),5)),2),(4,3),1);
   tree tree_533 [p = 0.000, P = 0.012] = [&W 0.000017] (((8,((((((((27,26),25),(24,(23,(22,21)))),20),19),((30,(29,28)),(((18,((16,12),11)),10),((14,(15,13)),(17,9))))),(7,6)),5)),2),(4,3),1);
   tree tree_534 [p = 0.000, P = 0.012] = [&W 0.000017] (((8,((((30,(29,28)),(((24,(25,(27,(26,(23,(22,21)))))),20),19)),((((18,16),(((17,12),11),10)),(((15,14),13),9)),(7,6))),5)),2),(4,3),1);
   tree tree_535 [p = 0.000, P = 0.012] = [&W 0.000017] (((8,((((((((27,26),25),24),20),19),((30,(29,28)),(12,(16,((11,(18,10)),(17,(((15,14),((22,(23,21)),13)),9))))))),(7,6)),5)),2),(4,3),1);
   tree tree_536 [p = 0.000, P = 0.012] = [&W 0.000017] (((8,(((((30,(29,28)),((((((27,26),25),24),((23,22),21)),20),19)),(17,(((12,11),10),(((15,14),13),((18,16),9))))),(7,6)),5)),2),(4,3),1);
   tree tree_537 [p = 0.000, P = 0.012] = [&W 0.000017] (((8,(((((30,29),28),(((((27,26),(25,24)),20),19),(16,(((12,11),10),((18,17),((14,(((23,(22,21)),15),13)),9)))))),(7,6)),5)),2),(4,3),1);
   tree tree_538 [p = 0.000, P = 0.012] = [&W 0.000017] (((8,(((((((((27,26),25),24),(22,(23,21))),20),19),((29,28),(30,(((12,(17,11)),10),(((15,14),13),((18,16),9)))))),(7,6)),5)),2),(4,3),1);
   tree tree_539 [p = 0.000, P = 0.012] = [&W 0.000017] (((8,((((((30,29),28),(((((27,26),25),24),20),19)),(((12,(17,11)),10),(16,(((22,(23,21)),18),((14,(15,13)),9))))),(7,6)),5)),2),(4,3),1);
   tree tree_540 [p = 0.000, P = 0.012] = [&W 0.000017] (((8,((((((((27,26),25),24),20),19),((30,(29,28)),((22,(23,21)),(((17,(12,11)),10),(((15,14),13),((18,16),9)))))),(7,6)),5)),2),(4,3),1);
   tree tree_541 [p = 0.000, P = 0.012] = [&W 0.000017] (((8,((((((((27,26),25),24),20),19),((30,(29,28)),((((16,12),(18,11)),10),(((15,14),13),(17,((22,(23,21)),9)))))),(7,6)),5)),2),(4,3),1);
   tree tree_542 [p = 0.000, P = 0.012] = [&W 0.000017] (((8,(((16,(((12,(17,(18,11))),10),(((15,14),13),9))),(7,(((30,(29,28)),((((((27,26),25),24),(23,(22,21))),20),19)),6))),5)),2),(4,3),1);
   tree tree_543 [p = 0.000, P = 0.012] = [&W 0.000017] (((8,((((30,(29,28)),((18,(((17,(16,12)),11),10)),((((22,(23,21)),(15,14)),13),9))),(((((((27,26),25),24),20),19),7),6)),5)),2),(4,3),1);
   tree tree_544 [p = 0.000, P = 0.012] = [&W 0.000017] (((8,(((((((27,26),25),24),20),19),(((30,(29,28)),(18,(16,(((12,(17,11)),10),(((15,((22,(23,21)),14)),13),9))))),(7,6))),5)),2),(4,3),1);
   tree tree_545 [p = 0.000, P = 0.012] = [&W 0.000017] (((8,((((30,(29,28)),((((17,(16,12)),11),10),(((15,14),13),(18,9)))),(((((24,(((27,26),25),(23,(22,21)))),20),19),7),6)),5)),2),(4,3),1);
   tree tree_546 [p = 0.000, P = 0.012] = [&W 0.000017] (((8,((((30,(29,28)),(((((27,26),25),(24,(23,(22,21)))),20),19)),((12,((18,16),((17,(11,10)),(((15,14),13),9)))),(7,6))),5)),2),(4,3),1);
   tree tree_547 [p = 0.000, P = 0.012] = [&W 0.000017] (((8,((((30,(29,28)),(((((27,26),25),24),20),19)),((16,(18,(((12,(17,11)),10),((((22,(23,21)),(15,14)),13),9)))),(7,6))),5)),2),(4,3),1);
   tree tree_548 [p = 0.000, P = 0.012] = [&W 0.000017] (((8,(((29,(30,28)),(((((((27,26),25),24),20),19),(17,((((22,(23,21)),(15,14)),13),((11,((18,(16,12)),10)),9)))),(7,6))),5)),2),(4,3),1);
   tree tree_549 [p = 0.000, P = 0.012] = [&W 0.000017] (((8,(((((30,29),28),(12,(((24,(((27,26),25),(20,19))),(18,16)),((11,10),(17,((((23,(22,21)),(15,14)),13),9)))))),(7,6)),5)),2),(4,3),1);
   tree tree_550 [p = 0.000, P = 0.012] = [&W 0.000017] (((8,(((12,(16,((18,(11,10)),(17,(((15,((22,(23,21)),14)),13),9))))),(7,6)),(((30,(29,28)),(((((27,26),25),24),20),19)),5))),2),(4,3),1);
   tree tree_551 [p = 0.000, P = 0.012] = [&W 0.000017] (((8,((((30,((29,28),((((27,26),25),24),(((23,(22,21)),20),19)))),((18,(11,10)),((16,(15,(14,13))),(17,(12,9))))),(7,6)),5)),2),(4,3),1);
   tree tree_552 [p = 0.000, P = 0.012] = [&W 0.000017] (((8,((((30,(29,28)),((18,(11,10)),(16,(((15,14),13),(12,(17,9)))))),(7,6)),((((24,(((27,26),25),(23,(22,21)))),20),19),5))),2),(4,3),1);
   tree tree_553 [p = 0.000, P = 0.012] = [&W 0.000017] (((8,((((((((27,26),25),24),20),19),((30,(29,28)),((((22,(23,21)),(15,14)),13),(((17,(18,11)),((16,12),10)),9)))),(7,6)),5)),2),(4,3),1);
   tree tree_554 [p = 0.000, P = 0.012] = [&W 0.000017] (((8,(((((30,(29,28)),(((((27,26),25),24),20),19)),(18,(((((23,(22,21)),15),14),13),(((17,11),((16,12),10)),9)))),(7,6)),5)),2),(4,3),1);
   tree tree_555 [p = 0.000, P = 0.012] = [&W 0.000017] (((8,((((((27,26),25),24),20),19),((((30,(29,28)),(((((22,(23,21)),18),(15,14)),13),(16,(((17,11),(12,10)),9)))),(7,6)),5))),2),(4,3),1);
   tree tree_556 [p = 0.000, P = 0.012] = [&W 0.000017] (((8,(((((((27,26),25),24),20),19),(((30,(29,28)),((((22,(23,21)),(15,14)),13),((18,16),((17,(11,(12,10))),9)))),(7,6))),5)),2),(4,3),1);
   tree tree_557 [p = 0.000, P = 0.012] = [&W 0.000017] (((8,(((((30,(29,28)),(((23,(22,21)),((((27,26),25),24),20)),19)),(12,(16,(18,((11,10),(17,(((15,14),13),9))))))),(7,6)),5)),2),(4,3),1);
   tree tree_558 [p = 0.000, P = 0.012] = [&W 0.000017] (((8,(((12,(16,((18,(11,10)),(17,((((22,(23,21)),(15,14)),13),9))))),((((30,(29,28)),(((27,26),(25,24)),(20,19))),7),6)),5)),2),(4,3),1);
   tree tree_559 [p = 0.000, P = 0.012] = [&W 0.000017] (((8,(((((29,28),(30,(((((27,26),25),24),20),19))),(((15,((22,(23,21)),14)),13),(18,(16,(((17,11),(12,10)),9))))),(7,6)),5)),2),(4,3),1);
   tree tree_560 [p = 0.000, P = 0.012] = [&W 0.000017] (((8,((((29,28),(30,(((24,(((27,26),25),(23,(22,21)))),20),19))),((12,(16,((18,(11,10)),(17,(((15,14),13),9))))),(7,6))),5)),2),(4,3),1);
   tree tree_561 [p = 0.000, P = 0.012] = [&W 0.000017] (((8,((((30,(29,28)),(((((27,26),25),24),20),(((23,22),21),19))),((18,((14,(15,13)),((16,((17,11),(12,10))),9))),(7,6))),5)),2),(4,3),1);
   tree tree_562 [p = 0.000, P = 0.013] = [&W 0.000017] (((8,((((30,(29,28)),(((((27,26),25),24),20),19)),((((15,14),((22,(23,21)),13)),((11,(17,(12,(18,(16,10))))),9)),(7,6))),5)),2),(4,3),1);
   tree tree_563 [p = 0.000, P = 0.013] = [&W 0.000017] (((8,(((((15,14),13),((18,((17,11),(12,10))),(16,9))),(7,6)),(((30,(29,28)),(((22,(23,21)),((((27,26),25),24),20)),19)),5))),2),(4,3),1);
   tree tree_564 [p = 0.000, P = 0.013] = [&W 0.000017] (((8,(((((23,(22,21)),(((27,26),25),(24,(20,19)))),((30,(29,28)),(17,((11,(((14,(15,13)),(16,(18,12))),10)),9)))),(7,6)),5)),2),(4,3),1);
   tree tree_565 [p = 0.000, P = 0.013] = [&W 0.000017] (((8,((((30,(29,28)),((18,16),((14,(15,((22,(23,21)),13))),((11,((17,12),10)),9)))),((((((27,26),25),24),20),19),(7,6))),5)),2),(4,3),1);
   tree tree_566 [p = 0.000, P = 0.013] = [&W 0.000017] (((8,((((30,(29,28)),(((((27,26),25),24),20),19)),((16,(18,((((22,(23,21)),14),(15,13)),(((17,11),(12,10)),9)))),(7,6))),5)),2),(4,3),1);
   tree tree_567 [p = 0.000, P = 0.013] = [&W 0.000017] (((8,(((30,(29,28)),(((((((27,26),25),24),20),19),((18,(16,(((22,(23,21)),14),(15,13)))),(((17,11),(12,10)),9))),(7,6))),5)),2),(4,3),1);
   tree tree_568 [p = 0.000, P = 0.013] = [&W 0.000017] (((8,((((30,(29,28)),(((24,((27,26),(25,(23,(22,21))))),20),19)),((12,(16,((18,(11,10)),(17,(((15,14),13),9))))),(7,6))),5)),2),(4,3),1);
   tree tree_569 [p = 0.000, P = 0.013] = [&W 0.000017] (((8,((((30,(29,28)),(12,((18,16),((11,10),(17,(((15,((22,(23,21)),14)),13),9)))))),(((((((27,26),25),24),20),19),7),6)),5)),2),(4,3),1);
   tree tree_570 [p = 0.000, P = 0.013] = [&W 0.000017] (((8,((((30,(29,28)),(((((27,26),25),(24,(22,(23,21)))),20),19)),((16,(18,(17,((11,(12,10)),(((15,14),13),9))))),(7,6))),5)),2),(4,3),1);
   tree tree_571 [p = 0.000, P = 0.013] = [&W 0.000017] (((8,((((30,(29,28)),(((((27,26),25),24),20),19)),((16,((18,(14,(((22,(23,21)),15),13))),((11,((17,12),10)),9))),(7,6))),5)),2),(4,3),1);
   tree tree_572 [p = 0.000, P = 0.013] = [&W 0.000017] (((8,(((12,((18,16),((11,10),(17,(((22,(23,21)),((15,14),13)),9))))),(7,6)),((29,(30,(28,(((((27,26),25),24),20),19)))),5))),2),(4,3),1);
   tree tree_573 [p = 0.000, P = 0.013] = [&W 0.000017] (((8,((((30,(29,28)),(((((27,26),25),24),20),19)),((((17,(13,(((22,(23,21)),15),(14,11)))),((16,12),(18,10))),9),(7,6))),5)),2),(4,3),1);
   tree tree_574 [p = 0.000, P = 0.013] = [&W 0.000017] (((8,(((((30,(29,28)),(((((27,26),25),24),20),19)),((((23,(22,21)),(15,14)),13),(((18,16),(11,(12,(17,10)))),9))),(7,6)),5)),2),(4,3),1);
   tree tree_575 [p = 0.000, P = 0.013] = [&W 0.000017] (((8,(((((30,(29,28)),(((((27,26),25),24),(22,(23,21))),(20,19))),((15,(14,13)),((18,(11,((17,12),10))),(16,9)))),(7,6)),5)),2),(4,3),1);
   tree tree_576 [p = 0.000, P = 0.013] = [&W 0.000017] (((8,((((((((27,26),25),24),20),19),((29,28),(30,(12,(16,(((18,11),10),(17,(((22,(23,21)),((15,14),13)),9)))))))),(7,6)),5)),2),(4,3),1);
   tree tree_577 [p = 0.000, P = 0.013] = [&W 0.000017] (((8,((((29,(30,28)),(((((27,26),25),24),20),19)),((((18,16),((((22,(23,21)),15),14),13)),(((17,11),(12,10)),9)),(7,6))),5)),2),(4,3),1);
   tree tree_578 [p = 0.000, P = 0.013] = [&W 0.000017] (((8,((((30,(29,28)),((((((27,26),25),24),(22,(23,21))),20),19)),((((18,16),((15,14),13)),((11,((17,12),10)),9)),(7,6))),5)),2),(4,3),1);
   tree tree_579 [p = 0.000, P = 0.013] = [&W 0.000017] (((8,(((30,((29,28),(12,(16,(((18,11),10),(17,((((22,(23,21)),(15,14)),13),9))))))),(7,((((((27,26),25),24),20),19),6))),5)),2),(4,3),1);
   tree tree_580 [p = 0.000, P = 0.013] = [&W 0.000017] (((8,((((15,(14,13)),((11,(17,((18,(16,12)),10))),9)),(((30,(29,28)),((((((27,26),25),24),(22,(23,21))),20),19)),(7,6))),5)),2),(4,3),1);
   tree tree_581 [p = 0.000, P = 0.013] = [&W 0.000017] (((8,(((((30,(29,28)),((((27,26),25),24),(20,19))),((18,16),((((22,(23,21)),(15,14)),13),((11,(17,(12,10))),9)))),(7,6)),5)),2),(4,3),1);
   tree tree_582 [p = 0.000, P = 0.013] = [&W 0.000017] (((8,((((30,((29,28),((((27,26),25),24),(20,19)))),(16,(18,((((22,(23,21)),15),(14,13)),(((17,11),(12,10)),9))))),(7,6)),5)),2),(4,3),1);
   tree tree_583 [p = 0.000, P = 0.013] = [&W 0.000017] (((8,((((29,(30,28)),((18,16),((15,(14,((22,(23,21)),13))),((11,(17,(12,10))),9)))),(((((((27,26),25),24),20),19),7),6)),5)),2),(4,3),1);
   tree tree_584 [p = 0.000, P = 0.013] = [&W 0.000017] (((8,((((30,(29,28)),((18,16),((15,((23,(22,21)),(14,13))),((17,(11,(12,10))),9)))),((((((27,26),25),24),20),19),(7,6))),5)),2),(4,3),1);
   tree tree_585 [p = 0.000, P = 0.013] = [&W 0.000017] (((8,(((((30,(29,28)),((((((27,26),25),24),(23,(22,21))),20),19)),(18,(16,(((15,14),13),((11,((17,12),10)),9))))),(7,6)),5)),2),(4,3),1);
   tree tree_586 [p = 0.000, P = 0.013] = [&W 0.000017] (((8,(((30,(29,28)),(((((27,26),25),(24,(22,(23,21)))),20),19)),((((18,(15,(14,13))),(16,((17,(11,(12,10))),9))),(7,6)),5))),2),(4,3),1);
   tree tree_587 [p = 0.000, P = 0.013] = [&W 0.000017] (((8,(((((((((27,26),25),24),(22,(23,21))),20),19),((30,(29,28)),((18,16),((15,(14,13)),((11,(12,(17,10))),9))))),(7,6)),5)),2),(4,3),1);
   tree tree_588 [p = 0.000, P = 0.013] = [&W 0.000017] (((8,(((16,(18,(((15,14),13),((11,(12,10)),((22,(23,21)),(17,9)))))),(((30,(29,28)),(((((27,26),25),24),20),19)),(7,6))),5)),2),(4,3),1);
   tree tree_589 [p = 0.000, P = 0.013] = [&W 0.000017] (((8,((((((23,(22,21)),((((27,26),25),24),20)),19),(((15,14),13),((16,(18,(17,(11,(12,10))))),9))),(7,((29,(30,28)),6))),5)),2),(4,3),1);
   tree tree_590 [p = 0.000, P = 0.013] = [&W 0.000017] (((8,((((30,((29,28),((((((27,26),25),24),(23,(22,21))),20),19))),(((15,14),13),(18,(16,(((17,11),(12,10)),9))))),(7,6)),5)),2),(4,3),1);
   tree tree_591 [p = 0.000, P = 0.013] = [&W 0.000017] (((8,((((30,(29,28)),(((15,14),(((22,(23,21)),(((27,26),25),(24,(20,19)))),13)),(((18,16),(11,(12,(17,10)))),9))),(7,6)),5)),2),(4,3),1);
   tree tree_592 [p = 0.000, P = 0.013] = [&W 0.000017] (((8,((((29,(30,28)),(16,(((((23,(22,21)),15),14),13),(((17,(18,11)),(12,10)),9)))),((((((27,26),25),24),20),19),(7,6))),5)),2),(4,3),1);
   tree tree_593 [p = 0.000, P = 0.013] = [&W 0.000017] (((8,((((30,(29,28)),((((((26,(27,25)),24),(22,(23,21))),20),19),(12,((18,16),((11,10),(17,(((15,14),13),9))))))),(7,6)),5)),2),(4,3),1);
   tree tree_594 [p = 0.000, P = 0.013] = [&W 0.000017] (((8,(((((29,28),(30,(((((27,26),25),24),20),19))),(12,(16,((18,(17,(11,10))),(((22,(23,21)),((15,14),13)),9))))),(7,6)),5)),2),(4,3),1);
   tree tree_595 [p = 0.000, P = 0.013] = [&W 0.000017] (((8,((((30,(29,28)),(((((((27,26),25),24),(22,(23,21))),20),19),(16,(18,(((15,14),13),((17,(11,(12,10))),9)))))),(7,6)),5)),2),(4,3),1);
   tree tree_596 [p = 0.000, P = 0.013] = [&W 0.000017] (((8,(((((30,(29,28)),(((((27,26),25),24),20),19)),((18,16),(((15,((22,(23,21)),14)),13),((17,(11,(12,10))),9)))),(7,6)),5)),2),(4,3),1);
   tree tree_597 [p = 0.000, P = 0.013] = [&W 0.000017] (((8,(((((30,(29,28)),((24,(((27,26),25),20)),19)),((18,16),(((15,14),((22,(23,21)),13)),((17,(11,(12,10))),9)))),(7,6)),5)),2),(4,3),1);
   tree tree_598 [p = 0.000, P = 0.013] = [&W 0.000017] (((8,(((((((27,26),25),24),20),19),((29,(30,28)),(((18,16),(((((22,(23,21)),15),14),13),(((17,11),(12,10)),9))),(7,6)))),5)),2),(4,3),1);
   tree tree_599 [p = 0.000, P = 0.013] = [&W 0.000017] (((8,((((30,((29,28),((((27,26),25),24),(20,19)))),((((22,(23,21)),(15,14)),13),((18,(11,((17,(16,12)),10))),9))),(7,6)),5)),2),(4,3),1);
   tree tree_600 [p = 0.000, P = 0.013] = [&W 0.000017] (((8,(((18,(16,(((22,(23,21)),((15,14),13)),((11,((17,12),10)),9)))),(7,(((30,(29,28)),((((27,26),25),24),(20,19))),6))),5)),2),(4,3),1);
   tree tree_601 [p = 0.000, P = 0.013] = [&W 0.000017] (((8,(((((30,(29,28)),(20,((((27,26),25),24),19))),((16,12),((18,(11,(17,10))),((14,((23,(22,21)),(15,13))),9)))),(7,6)),5)),2),(4,3),1);
   tree tree_602 [p = 0.000, P = 0.013] = [&W 0.000017] (((8,(((((30,(29,28)),((((26,(27,25)),(24,(23,(22,21)))),20),19)),((16,12),((17,(18,(11,10))),(((15,14),13),9)))),(7,6)),5)),2),(4,3),1);
   tree tree_603 [p = 0.000, P = 0.013] = [&W 0.000017] (((8,(((((30,(29,28)),(((((27,26),25),24),20),19)),((18,(16,12)),((17,(11,10)),(((((22,(23,21)),15),14),13),9)))),(7,6)),5)),2),(4,3),1);
   tree tree_604 [p = 0.000, P = 0.013] = [&W 0.000017] (((8,(((12,(16,(17,((18,(11,10)),((((22,(23,21)),(15,14)),13),9))))),(((29,(30,28)),(((25,((27,26),24)),20),19)),(7,6))),5)),2),(4,3),1);
   tree tree_605 [p = 0.000, P = 0.013] = [&W 0.000017] (((8,((((18,(16,12)),((17,(11,10)),(((15,14),((22,(23,21)),13)),9))),(((29,(30,28)),(((((27,26),25),24),20),19)),(7,6))),5)),2),(4,3),1);
   tree tree_606 [p = 0.000, P = 0.013] = [&W 0.000017] (((8,((((18,(16,12)),((17,(11,10)),((((22,(23,21)),(15,14)),13),9))),((((30,(29,28)),(((((27,26),25),24),20),19)),7),6)),5)),2),(4,3),1);
   tree tree_607 [p = 0.000, P = 0.013] = [&W 0.000017] (((8,((((((((27,26),25),24),20),19),((30,(29,28)),((16,12),((17,(11,10)),(18,(((15,((22,(23,21)),14)),13),9)))))),(7,6)),5)),2),(4,3),1);
   tree tree_608 [p = 0.000, P = 0.013] = [&W 0.000017] (((8,(((((29,(30,28)),(((((27,26),25),24),20),19)),(12,(16,(17,((18,(11,10)),(((15,14),((22,(23,21)),13)),9)))))),(7,6)),5)),2),(4,3),1);
   tree tree_609 [p = 0.000, P = 0.013] = [&W 0.000017] (((8,((((16,12),((18,(17,(11,10))),(((15,((22,(23,21)),14)),13),9))),(((30,(29,28)),(((((27,26),25),24),20),19)),(7,6))),5)),2),(4,3),1);
   tree tree_610 [p = 0.000, P = 0.013] = [&W 0.000017] (((8,((((30,(29,28)),((16,12),((18,(17,(11,10))),(((15,14),((22,(23,21)),13)),9)))),(7,((20,((((27,26),25),24),19)),6))),5)),2),(4,3),1);
   tree tree_611 [p = 0.000, P = 0.013] = [&W 0.000017] (((8,((((16,12),((18,(17,(11,10))),(((15,14),13),((22,(23,21)),9)))),(7,(((30,(29,28)),(((((27,26),25),24),20),19)),6))),5)),2),(4,3),1);
   tree tree_612 [p = 0.000, P = 0.013] = [&W 0.000017] (((8,(((((29,(30,28)),(((((27,26),25),24),20),19)),((18,(16,12)),(((22,(23,21)),(17,(11,10))),(((15,14),13),9)))),(7,6)),5)),2),(4,3),1);
   tree tree_613 [p = 0.000, P = 0.013] = [&W 0.000017] (((8,(((((30,(29,28)),((((27,26),25),24),(20,19))),((18,(16,12)),((17,(11,10)),(((22,(23,21)),((15,14),13)),9)))),(7,6)),5)),2),(4,3),1);
   tree tree_614 [p = 0.000, P = 0.013] = [&W 0.000017] (((8,((((30,(29,28)),((16,12),((18,(17,(11,10))),(((15,14),13),9)))),(((((((27,26),25),24),(22,(23,21))),20),19),(7,6))),5)),2),(4,3),1);
   tree tree_615 [p = 0.000, P = 0.013] = [&W 0.000017] (((8,(((18,((16,12),((17,(11,10)),(((15,14),13),9)))),((((30,(29,28)),((22,(23,21)),(((((27,26),25),24),20),19))),7),6)),5)),2),(4,3),1);
   tree tree_616 [p = 0.000, P = 0.013] = [&W 0.000017] (((8,(((((30,(29,28)),(((((27,26),25),24),20),19)),(18,((16,12),((17,(11,10)),(((22,(23,21)),((15,14),13)),9))))),(7,6)),5)),2),(4,3),1);
   tree tree_617 [p = 0.000, P = 0.013] = [&W 0.000017] (((8,(((((30,(29,28)),(((((27,26),25),24),20),19)),(18,(((22,(23,21)),(16,12)),((17,(11,10)),(((15,14),13),9))))),(7,6)),5)),2),(4,3),1);
   tree tree_618 [p = 0.000, P = 0.013] = [&W 0.000017] (((8,(((((29,(30,28)),(((((27,26),25),24),20),19)),((16,12),((17,(18,(11,10))),((22,(23,21)),(((15,14),13),9))))),(7,6)),5)),2),(4,3),1);
   tree tree_619 [p = 0.000, P = 0.013] = [&W 0.000017] (((8,((((30,(29,28)),((((((27,26),25),24),(23,(22,21))),(20,19)),((16,12),((17,(18,(11,10))),(((15,14),13),9))))),(7,6)),5)),2),(4,3),1);
   tree tree_620 [p = 0.000, P = 0.013] = [&W 0.000017] (((8,((((29,28),(30,((((((27,26),25),24),20),19),(18,((16,12),((17,(11,10)),(((22,(23,21)),((15,14),13)),9))))))),(7,6)),5)),2),(4,3),1);
   tree tree_621 [p = 0.000, P = 0.013] = [&W 0.000017] (((8,(((((30,(29,28)),(((((27,26),25),24),((23,(22,21)),20)),19)),(12,(16,(17,(((18,11),10),(((15,14),13),9)))))),(7,6)),5)),2),(4,3),1);
   tree tree_622 [p = 0.000, P = 0.014] = [&W 0.000017] (((8,((((18,(16,12)),((17,(11,10)),(((15,14),((22,(23,21)),13)),9))),(7,(((30,(29,28)),(((((27,26),25),24),20),19)),6))),5)),2),(4,3),1);
   tree tree_623 [p = 0.000, P = 0.014] = [&W 0.000017] (((8,(((((30,(29,28)),(20,((((27,26),25),24),19))),((16,12),((17,(11,10)),(((((22,(23,21)),18),(15,14)),13),9)))),(7,6)),5)),2),(4,3),1);
   tree tree_624 [p = 0.000, P = 0.014] = [&W 0.000017] (((8,((((30,(29,28)),(((((27,26),25),24),20),19)),(((16,12),((17,(11,10)),((18,((((22,(23,21)),15),14),13)),9))),(7,6))),5)),2),(4,3),1);
   tree tree_625 [p = 0.000, P = 0.014] = [&W 0.000017] (((8,((((30,(29,28)),(18,((16,12),((17,(11,10)),(((15,14),13),9))))),((((((((27,26),25),24),((23,22),21)),20),19),7),6)),5)),2),(4,3),1);
   tree tree_626 [p = 0.000, P = 0.014] = [&W 0.000017] (((8,((((30,(29,28)),((((((27,26),25),24),20),19),((16,12),((17,(11,10)),(18,(((15,((22,(23,21)),14)),13),9)))))),(7,6)),5)),2),(4,3),1);
   tree tree_627 [p = 0.000, P = 0.014] = [&W 0.000017] (((8,((((30,(29,28)),((((((27,26),25),24),20),19),((16,12),((17,(11,10)),((18,((15,((22,(23,21)),14)),13)),9))))),(7,6)),5)),2),(4,3),1);
   tree tree_628 [p = 0.000, P = 0.014] = [&W 0.000017] (((8,(((((30,(29,28)),(((((27,26),25),24),20),19)),((18,(16,12)),((17,(11,10)),(((15,((22,(23,21)),14)),13),9)))),(7,6)),5)),2),(4,3),1);
   tree tree_629 [p = 0.000, P = 0.014] = [&W 0.000017] (((8,(((30,(29,28)),(((((27,26),25),24),20),19)),(((12,(16,(17,((18,(11,10)),(((22,(23,21)),((15,14),13)),9))))),(7,6)),5))),2),(4,3),1);
   tree tree_630 [p = 0.000, P = 0.014] = [&W 0.000017] (((8,((((30,29),28),((17,((16,12),((18,(11,10)),((((22,(23,21)),(15,14)),13),9)))),(7,6))),((((((27,26),25),24),20),19),5))),2),(4,3),1);
   tree tree_631 [p = 0.000, P = 0.014] = [&W 0.000017] (((8,((((16,12),((18,(11,10)),(17,((22,(23,21)),(((15,(((30,(29,28)),(((((27,26),25),24),20),19)),14)),13),9))))),(7,6)),5)),2),(4,3),1);
   tree tree_632 [p = 0.000, P = 0.014] = [&W 0.000017] (((8,(((((((27,26),25),24),(20,19)),((30,(29,28)),(12,((18,16),(17,((11,10),((((22,(23,21)),(15,14)),13),9))))))),(7,6)),5)),2),(4,3),1);
   tree tree_633 [p = 0.000, P = 0.014] = [&W 0.000017] (((8,(((((30,(29,28)),(((((27,26),25),24),20),19)),((16,12),(((18,11),10),(((22,(23,21)),17),(((15,14),13),9))))),(7,6)),5)),2),(4,3),1);
   tree tree_634 [p = 0.000, P = 0.014] = [&W 0.000017] (((8,(((((30,(29,28)),(((((27,26),25),24),20),19)),((16,12),((11,(18,10)),(17,(((15,14),((22,(23,21)),13)),9))))),(7,6)),5)),2),(4,3),1);
   tree tree_635 [p = 0.000, P = 0.014] = [&W 0.000017] (((8,((((16,(((30,(29,28)),(((((27,26),25),24),20),19)),12)),((18,(11,10)),(17,(((22,(23,21)),((15,14),13)),9)))),(7,6)),5)),2),(4,3),1);
   tree tree_636 [p = 0.000, P = 0.014] = [&W 0.000017] (((8,(((((30,(29,28)),(((((27,26),25),24),20),19)),((16,12),((18,(17,(11,10))),(((15,14),((22,(23,21)),13)),9)))),(7,6)),5)),2),(4,3),1);
   tree tree_637 [p = 0.000, P = 0.014] = [&W 0.000017] (((8,((((30,(29,28)),((16,12),((18,(11,10)),(17,(((15,((22,(23,21)),14)),13),9))))),((((((27,26),25),24),20),19),(7,6))),5)),2),(4,3),1);
   tree tree_638 [p = 0.000, P = 0.014] = [&W 0.000017] (((8,(((((30,(29,28)),(((((27,26),25),(24,(22,(23,21)))),20),19)),((16,12),((18,(11,10)),(17,(((15,14),13),9))))),(7,6)),5)),2),(4,3),1);
   tree tree_639 [p = 0.000, P = 0.014] = [&W 0.000017] (((8,((((((((27,26),25),24),20),19),(30,((29,28),((16,12),(18,((11,10),(17,(((15,14),((22,(23,21)),13)),9)))))))),(7,6)),5)),2),(4,3),1);
   tree tree_640 [p = 0.000, P = 0.014] = [&W 0.000017] (((8,((((30,(29,28)),((16,12),(((18,11),10),(17,(((((22,(23,21)),(((((27,26),25),24),20),19)),(15,14)),13),9))))),(7,6)),5)),2),(4,3),1);
   tree tree_641 [p = 0.000, P = 0.014] = [&W 0.000017] (((8,(((((30,(29,28)),(((((27,26),25),24),20),19)),((16,12),(((18,11),10),(17,((((23,(22,21)),(15,14)),13),9))))),(7,6)),5)),2),(4,3),1);
   tree tree_642 [p = 0.000, P = 0.014] = [&W 0.000017] (((8,(((((30,(29,28)),(((((27,26),25),24),20),19)),((16,12),((18,(17,(11,10))),((((23,(22,21)),(15,14)),13),9)))),(7,6)),5)),2),(4,3),1);
   tree tree_643 [p = 0.000, P = 0.014] = [&W 0.000017] (((8,(((17,((16,12),((18,(11,10)),(((22,(23,21)),((15,14),13)),9)))),(7,(((30,(29,28)),(((((27,26),25),24),20),19)),6))),5)),2),(4,3),1);
   tree tree_644 [p = 0.000, P = 0.014] = [&W 0.000017] (((8,(((((30,(29,28)),(((((27,26),25),24),20),19)),(17,((18,(16,12)),((11,10),((((22,(23,21)),(15,14)),13),9))))),(7,6)),5)),2),(4,3),1);
   tree tree_645 [p = 0.000, P = 0.014] = [&W 0.000017] (((8,(((((((27,26),25),24),20),19),(((30,(29,28)),((18,(16,12)),((17,(11,10)),(((22,(23,21)),((15,14),13)),9)))),(7,6))),5)),2),(4,3),1);
   tree tree_646 [p = 0.000, P = 0.014] = [&W 0.000017] (((8,(((((29,(30,28)),((((27,26),25),24),(20,19))),(((18,16),12),((17,(11,10)),((((22,(23,21)),(15,14)),13),9)))),(7,6)),5)),2),(4,3),1);
   tree tree_647 [p = 0.000, P = 0.014] = [&W 0.000017] (((8,((((30,(29,28)),((((((27,26),25),24),(23,(22,21))),20),19)),((((18,16),12),(17,((11,10),(((15,14),13),9)))),(7,6))),5)),2),(4,3),1);
   tree tree_648 [p = 0.000, P = 0.014] = [&W 0.000017] (((8,(((30,((29,28),((((((27,26),25),24),(23,(22,21))),20),19))),((12,(16,(17,((18,(11,10)),(((15,14),13),9))))),(7,6))),5)),2),(4,3),1);
   tree tree_649 [p = 0.000, P = 0.014] = [&W 0.000017] (((8,((((30,(29,28)),((16,12),(((18,11),10),(17,(((22,(23,21)),((15,((24,(((27,26),25),(20,19))),14)),13)),9))))),(7,6)),5)),2),(4,3),1);
   tree tree_650 [p = 0.000, P = 0.014] = [&W 0.000017] (((8,(((((((27,26),25),24),(20,19)),((30,(29,28)),((16,12),(((18,11),10),(17,(((22,(23,21)),((15,14),13)),9)))))),(7,6)),5)),2),(4,3),1);
   tree tree_651 [p = 0.000, P = 0.014] = [&W 0.000017] (((8,(((((29,28),(30,(((((27,26),25),24),20),19))),((16,12),(((18,11),10),(17,((((23,(22,21)),(15,14)),13),9))))),(7,6)),5)),2),(4,3),1);
   tree tree_652 [p = 0.000, P = 0.014] = [&W 0.000017] (((8,((((30,(29,28)),(((((27,26),25),24),20),19)),((17,((16,12),((18,(11,10)),(((22,(23,21)),((15,14),13)),9)))),(7,6))),5)),2),(4,3),1);
   tree tree_653 [p = 0.000, P = 0.014] = [&W 0.000017] (((8,((((30,(29,28)),(((((27,26),25),24),20),19)),((17,((16,12),((18,(11,10)),(((15,((22,(23,21)),14)),13),9)))),(7,6))),5)),2),(4,3),1);
   tree tree_654 [p = 0.000, P = 0.014] = [&W 0.000017] (((8,((((30,(29,28)),((((((27,26),25),24),20),19),((16,12),((11,(18,10)),(((23,(22,21)),17),(((15,14),13),9)))))),(7,6)),5)),2),(4,3),1);
   tree tree_655 [p = 0.000, P = 0.014] = [&W 0.000017] (((8,((((16,12),((17,(18,(11,10))),((((22,(23,21)),(15,14)),13),9))),(7,(((30,(29,28)),(((((27,26),25),24),20),19)),6))),5)),2),(4,3),1);
   tree tree_656 [p = 0.000, P = 0.014] = [&W 0.000017] (((8,(((12,(16,(18,(17,((11,10),(((22,(23,21)),((15,14),13)),9)))))),(7,6)),(((30,(29,28)),(((((27,26),25),24),20),19)),5))),2),(4,3),1);
   tree tree_657 [p = 0.000, P = 0.014] = [&W 0.000017] (((8,((((30,(29,28)),(((((27,26),25),24),20),19)),(((16,12),(17,((18,(11,10)),(((22,(23,21)),((15,14),13)),9)))),(7,6))),5)),2),(4,3),1);
   tree tree_658 [p = 0.000, P = 0.014] = [&W 0.000017] (((8,(((((30,(29,28)),(((((27,26),25),24),((22,(23,21)),20)),19)),(12,(16,(17,((18,(11,10)),(((15,14),13),9)))))),(7,6)),5)),2),(4,3),1);
   tree tree_659 [p = 0.000, P = 0.014] = [&W 0.000017] (((8,((((29,(30,28)),((((((27,26),25),24),(23,(22,21))),20),19)),(((16,12),(17,((18,(11,10)),(((15,14),13),9)))),(7,6))),5)),2),(4,3),1);
   tree tree_660 [p = 0.000, P = 0.014] = [&W 0.000017] (((8,(((((30,(29,28)),(20,((((27,26),25),24),19))),(12,(16,(18,(17,((11,10),(((22,(23,21)),((15,14),13)),9))))))),(7,6)),5)),2),(4,3),1);
   tree tree_661 [p = 0.000, P = 0.014] = [&W 0.000017] (((8,(((((30,(29,28)),(((24,(25,(27,(26,(23,(22,21)))))),20),19)),(18,(12,(16,(17,((11,10),(((15,14),13),9))))))),(7,6)),5)),2),(4,3),1);
   tree tree_662 [p = 0.000, P = 0.014] = [&W 0.000017] (((8,((((((((27,26),25),24),20),19),((29,(30,28)),((16,12),(17,((18,(11,10)),(((((22,(23,21)),15),14),13),9)))))),(7,6)),5)),2),(4,3),1);
   tree tree_663 [p = 0.000, P = 0.014] = [&W 0.000017] (((8,((((30,((29,28),((((((27,26),25),24),(23,(22,21))),20),19))),(12,(16,(17,((18,(11,10)),(((15,14),13),9)))))),(7,6)),5)),2),(4,3),1);
   tree tree_664 [p = 0.000, P = 0.014] = [&W 0.000017] (((8,(((((((27,26),25),24),20),19),((30,(29,28)),(((16,12),(17,((18,(11,10)),(((22,(23,21)),((15,14),13)),9)))),(7,6)))),5)),2),(4,3),1);
   tree tree_665 [p = 0.000, P = 0.014] = [&W 0.000017] (((8,(((((30,(29,28)),(20,((((27,26),25),24),19))),((16,12),((17,(11,(18,10))),((((22,(23,21)),(15,14)),13),9)))),(7,6)),5)),2),(4,3),1);
   tree tree_666 [p = 0.000, P = 0.014] = [&W 0.000017] (((8,((((((((27,26),25),24),20),19),((30,(29,28)),((16,12),(17,((18,(11,10)),((((22,(23,21)),(15,14)),13),9)))))),(7,6)),5)),2),(4,3),1);
   tree tree_667 [p = 0.000, P = 0.014] = [&W 0.000017] (((8,(((((29,(30,28)),(((((27,26),25),24),20),19)),((16,12),(17,((18,(11,10)),((((22,(23,21)),(15,14)),13),9))))),(7,6)),5)),2),(4,3),1);
   tree tree_668 [p = 0.000, P = 0.014] = [&W 0.000017] (((8,(((((((((27,26),25),24),(23,(22,21))),20),19),((30,(29,28)),((16,12),(17,((18,(11,10)),(((15,14),13),9)))))),(7,6)),5)),2),(4,3),1);
   tree tree_669 [p = 0.000, P = 0.014] = [&W 0.000017] (((8,(((((29,(30,28)),(((((27,26),25),24),20),19)),(12,(16,(18,(17,((11,10),((((22,(23,21)),(15,14)),13),9))))))),(7,6)),5)),2),(4,3),1);
   tree tree_670 [p = 0.000, P = 0.014] = [&W 0.000017] (((8,((((((((27,26),25),(24,(23,(22,21)))),20),19),((30,(29,28)),((16,12),(17,((11,10),((((18,15),14),13),9)))))),(7,6)),5)),2),(4,3),1);
   tree tree_671 [p = 0.000, P = 0.014] = [&W 0.000017] (((8,((((30,(((((27,26),25),24),20),19)),((29,28),((16,12),(17,(((18,11),10),((((22,(23,21)),(15,14)),13),9)))))),(7,6)),5)),2),(4,3),1);
   tree tree_672 [p = 0.000, P = 0.014] = [&W 0.000017] (((8,((((((((27,26),25),24),20),19),((29,28),(30,((16,12),(((18,(17,11)),10),((((22,(23,21)),(15,14)),13),9)))))),(7,6)),5)),2),(4,3),1);
   tree tree_673 [p = 0.000, P = 0.014] = [&W 0.000017] (((8,((((((((27,26),25),24),20),19),((29,28),(30,((16,12),(17,(((18,11),10),((((23,(22,21)),(15,14)),13),9))))))),(7,6)),5)),2),(4,3),1);
   tree tree_674 [p = 0.000, P = 0.014] = [&W 0.000017] (((8,((((((30,29),28),(((((27,26),25),24),20),19)),((16,12),(17,(((18,11),10),((((22,(23,21)),(15,14)),13),9))))),(7,6)),5)),2),(4,3),1);
   tree tree_675 [p = 0.000, P = 0.014] = [&W 0.000017] (((8,((((16,12),(((18,(17,11)),10),(((15,14),13),9))),((((30,(29,28)),((((((27,26),25),24),(22,(23,21))),20),19)),7),6)),5)),2),(4,3),1);
   tree tree_676 [p = 0.000, P = 0.014] = [&W 0.000017] (((8,(((30,(29,28)),(((((27,26),25),24),20),19)),((((16,12),(17,((18,(11,10)),((((22,(23,21)),(15,14)),13),9)))),(7,6)),5))),2),(4,3),1);
   tree tree_677 [p = 0.000, P = 0.014] = [&W 0.000017] (((8,((((30,(29,28)),(((((27,26),25),24),20),19)),(((16,12),(17,((18,(11,10)),(((15,14),((22,(23,21)),13)),9)))),(7,6))),5)),2),(4,3),1);
   tree tree_678 [p = 0.000, P = 0.014] = [&W 0.000017] (((8,((((16,12),(17,((18,(11,10)),((((22,(23,21)),(15,14)),13),9)))),(((30,(29,28)),(((((27,26),25),24),20),19)),(7,6))),5)),2),(4,3),1);
   tree tree_679 [p = 0.000, P = 0.014] = [&W 0.000017] (((8,((((29,28),(30,(((((27,26),25),24),20),19))),((12,(16,(18,(17,((11,10),((((22,(23,21)),(15,14)),13),9)))))),(7,6))),5)),2),(4,3),1);
   tree tree_680 [p = 0.000, P = 0.014] = [&W 0.000017] (((8,((((30,(29,28)),(((((27,26),25),24),20),19)),((((18,16),12),(17,((11,10),((((22,(23,21)),(15,14)),13),9)))),(7,6))),5)),2),(4,3),1);
   tree tree_681 [p = 0.000, P = 0.014] = [&W 0.000017] (((8,((((29,28),(30,(((((27,26),25),24),20),19))),(((16,12),((18,17),((11,10),(((15,((22,(23,21)),14)),13),9)))),(7,6))),5)),2),(4,3),1);
   tree tree_682 [p = 0.000, P = 0.015] = [&W 0.000017] (((8,((((30,(29,28)),(((((27,26),25),(24,(23,(22,21)))),20),19)),(((16,12),((17,(11,(18,10))),(((15,14),13),9))),(7,6))),5)),2),(4,3),1);
   tree tree_683 [p = 0.000, P = 0.015] = [&W 0.000017] (((8,((((29,28),(30,((((((27,26),25),24),(23,(22,21))),20),19))),(((16,12),(18,((17,(11,10)),(((15,14),13),9)))),(7,6))),5)),2),(4,3),1);
   tree tree_684 [p = 0.000, P = 0.015] = [&W 0.000017] (((8,((((30,(29,28)),(((((27,26),25),24),20),19)),(((16,12),(18,((((22,(23,21)),17),(11,10)),(((15,14),13),9)))),(7,6))),5)),2),(4,3),1);
   tree tree_685 [p = 0.000, P = 0.015] = [&W 0.000017] (((8,((((30,(29,28)),(((((27,26),25),24),20),19)),(((16,12),((17,(18,(11,10))),(((15,14),((22,(23,21)),13)),9))),(7,6))),5)),2),(4,3),1);
   tree tree_686 [p = 0.000, P = 0.015] = [&W 0.000017] (((8,((((30,29),28),(((((((27,26),25),24),20),19),(((18,16),12),((17,(11,10)),(((15,((22,(23,21)),14)),13),9)))),(7,6))),5)),2),(4,3),1);
   tree tree_687 [p = 0.000, P = 0.015] = [&W 0.000017] (((8,((((((((27,26),25),24),20),19),((30,(29,28)),(((18,16),12),((17,(11,10)),(((15,14),((22,(23,21)),13)),9))))),(7,6)),5)),2),(4,3),1);
   tree tree_688 [p = 0.000, P = 0.015] = [&W 0.000017] (((8,((((30,(29,28)),(((((27,26),25),24),20),19)),(((16,12),(((18,17),(11,10)),(((15,((23,(22,21)),14)),13),9))),(7,6))),5)),2),(4,3),1);
   tree tree_689 [p = 0.000, P = 0.015] = [&W 0.000017] (((8,((((16,12),((17,(18,(11,10))),(((15,14),13),9))),(((30,(29,28)),(((((27,26),25),(24,(22,(23,21)))),20),19)),(7,6))),5)),2),(4,3),1);
   tree tree_690 [p = 0.000, P = 0.015] = [&W 0.000017] (((8,((((((((27,26),25),24),((22,(23,21)),20)),19),((30,(29,28)),((16,12),((17,(18,(11,10))),(((15,14),13),9))))),(7,6)),5)),2),(4,3),1);
   tree tree_691 [p = 0.000, P = 0.015] = [&W 0.000017] (((8,((((((((27,26),25),24),20),19),((29,(30,28)),((16,12),((17,(18,(11,10))),((((((23,22),21),15),14),13),9))))),(7,6)),5)),2),(4,3),1);
   tree tree_692 [p = 0.000, P = 0.015] = [&W 0.000017] (((8,((((30,(29,28)),((((((27,26),25),24),20),19),((16,12),((17,(18,(11,10))),(((15,14),((22,(23,21)),13)),9))))),(7,6)),5)),2),(4,3),1);
   tree tree_693 [p = 0.000, P = 0.015] = [&W 0.000017] (((8,((((16,12),((17,(18,(11,10))),(((15,14),13),9))),(((30,(29,28)),(((22,(23,21)),((((27,26),25),24),20)),19)),(7,6))),5)),2),(4,3),1);
   tree tree_694 [p = 0.000, P = 0.015] = [&W 0.000017] (((8,(((((((27,26),25),24),20),19),(((30,(29,28)),((16,12),((22,(23,21)),((17,(18,(11,10))),(((15,14),13),9))))),(7,6))),5)),2),(4,3),1);
   tree tree_695 [p = 0.000, P = 0.015] = [&W 0.000017] (((8,((((30,(29,28)),(((((27,26),25),24),20),19)),(((16,12),((((22,(23,21)),17),(18,(11,10))),(((15,14),13),9))),(7,6))),5)),2),(4,3),1);
   tree tree_696 [p = 0.000, P = 0.015] = [&W 0.000017] (((8,((((30,(29,28)),((((((27,26),25),24),20),19),((16,12),((17,((18,11),10)),(((15,14),((22,(23,21)),13)),9))))),(7,6)),5)),2),(4,3),1);
   tree tree_697 [p = 0.000, P = 0.015] = [&W 0.000017] (((8,((((30,(29,28)),(((((27,26),25),24),20),19)),(((16,12),((17,((18,11),10)),((((22,(23,21)),(15,14)),13),9))),(7,6))),5)),2),(4,3),1);
   tree tree_698 [p = 0.000, P = 0.015] = [&W 0.000017] (((8,((((30,((29,28),(((((27,26),25),24),20),19))),((16,12),((17,(11,10)),(((22,(23,21)),((15,14),(18,13))),9)))),(7,6)),5)),2),(4,3),1);
   tree tree_699 [p = 0.000, P = 0.015] = [&W 0.000017] (((8,(((((30,(29,28)),((((27,26),25),24),((22,(23,21)),(20,19)))),((16,12),((17,(11,(18,10))),(((15,14),13),9)))),(7,6)),5)),2),(4,3),1);
   tree tree_700 [p = 0.000, P = 0.015] = [&W 0.000017] (((8,((((16,12),(18,(17,((11,10),(((15,((22,(23,21)),14)),13),9))))),(7,6)),(((30,(29,28)),(((((27,26),25),24),20),19)),5))),2),(4,3),1);
   tree tree_701 [p = 0.000, P = 0.015] = [&W 0.000017] (((8,(((((30,(29,28)),(((((27,26),25),24),20),19)),((16,12),((17,((18,11),10)),((((22,(23,21)),(15,14)),13),9)))),(7,6)),5)),2),(4,3),1);
   tree tree_702 [p = 0.000, P = 0.015] = [&W 0.000017] (((8,((((30,(29,28)),(((18,16),12),((17,(11,10)),(((22,(23,21)),((15,14),13)),9)))),(((((((27,26),25),24),20),19),7),6)),5)),2),(4,3),1);
   tree tree_703 [p = 0.000, P = 0.015] = [&W 0.000017] (((8,(((((((27,26),25),24),20),19),(((30,(29,28)),((16,(18,12)),((17,(11,10)),((((22,(23,21)),(15,14)),13),9)))),(7,6))),5)),2),(4,3),1);
   tree tree_704 [p = 0.000, P = 0.015] = [&W 0.000017] (((8,((((16,12),(17,((18,(11,10)),(((15,14),13),9)))),(((30,(29,28)),((((23,22),21),((((27,26),25),24),20)),19)),(7,6))),5)),2),(4,3),1);
   tree tree_705 [p = 0.000, P = 0.015] = [&W 0.000017] (((8,(((((30,(29,28)),(((((27,26),25),24),20),19)),(((18,16),12),((17,(11,10)),(((22,(23,21)),((15,14),13)),9)))),(7,6)),5)),2),(4,3),1);
   tree tree_706 [p = 0.000, P = 0.015] = [&W 0.000017] (((8,((((((((27,26),25),24),((23,(22,21)),20)),19),((30,(29,28)),((16,(18,12)),((17,(11,10)),(((15,14),13),9))))),(7,6)),5)),2),(4,3),1);
   tree tree_707 [p = 0.000, P = 0.015] = [&W 0.000017] (((8,(((((29,(30,28)),(((((27,26),25),24),(((23,22),21),20)),19)),(12,(16,(17,((18,(11,10)),(((15,14),13),9)))))),(7,6)),5)),2),(4,3),1);
   tree tree_708 [p = 0.000, P = 0.015] = [&W 0.000017] (((8,(((((((27,26),25),24),20),19),((((18,16),12),((17,(11,10)),(((22,(23,21)),((15,14),13)),9))),((30,(29,28)),(7,6)))),5)),2),(4,3),1);
   tree tree_709 [p = 0.000, P = 0.015] = [&W 0.000017] (((8,(((((29,28),(30,((((((27,26),25),24),(22,(23,21))),20),19))),(12,((18,16),((11,(17,10)),(((15,14),13),9))))),(7,6)),5)),2),(4,3),1);
   tree tree_710 [p = 0.000, P = 0.015] = [&W 0.000017] (((8,(((((30,(29,28)),(((26,(27,25)),24),(20,19))),(12,(16,(18,((11,(17,10)),(((23,(22,21)),((15,14),13)),9)))))),(7,6)),5)),2),(4,3),1);
   tree tree_711 [p = 0.000, P = 0.015] = [&W 0.000017] (((8,((((30,(29,28)),(20,(((27,(26,25)),24),19))),((12,(16,(18,((11,(17,10)),((((22,(23,21)),(15,14)),13),9))))),(7,6))),5)),2),(4,3),1);
   tree tree_712 [p = 0.000, P = 0.015] = [&W 0.000017] (((8,((((30,(29,28)),((((((27,26),25),24),20),19),(12,(16,((18,(11,10)),((((23,(22,21)),(15,14)),13),(17,9))))))),(7,6)),5)),2),(4,3),1);
   tree tree_713 [p = 0.000, P = 0.015] = [&W 0.000017] (((8,(((((((27,26),25),24),(20,19)),((30,(29,28)),(12,(16,((11,10),(18,(((15,14),((22,(23,21)),13)),(17,9)))))))),(7,6)),5)),2),(4,3),1);
   tree tree_714 [p = 0.000, P = 0.015] = [&W 0.000017] (((8,(((12,(16,((11,(17,(18,10))),((((22,(23,21)),(15,14)),13),9)))),(7,(((30,(29,28)),(((((27,26),25),24),20),19)),6))),5)),2),(4,3),1);
   tree tree_715 [p = 0.000, P = 0.015] = [&W 0.000017] (((8,(((((29,(30,28)),(((((27,26),25),24),20),19)),(12,(16,((18,((17,11),10)),(((22,(23,21)),((15,14),13)),9))))),(7,6)),5)),2),(4,3),1);
   tree tree_716 [p = 0.000, P = 0.015] = [&W 0.000017] (((8,(((((30,(29,28)),(((((27,26),25),24),20),19)),(12,(18,(16,((11,10),(((((22,(23,21)),15),14),13),(17,9))))))),(7,6)),5)),2),(4,3),1);
   tree tree_717 [p = 0.000, P = 0.015] = [&W 0.000017] (((8,(((((30,29),28),(12,(18,(16,((11,10),(((22,(23,21)),((15,14),13)),(17,9))))))),(((((((27,26),25),24),20),19),7),6)),5)),2),(4,3),1);
   tree tree_718 [p = 0.000, P = 0.015] = [&W 0.000017] (((8,(((((((((27,26),25),24),(23,(22,21))),20),19),((30,(29,28)),(12,(16,((18,(11,10)),(((15,14),13),(17,9))))))),(7,6)),5)),2),(4,3),1);
   tree tree_719 [p = 0.000, P = 0.015] = [&W 0.000017] (((8,((((30,(29,28)),(((((26,(27,25)),(24,(23,(22,21)))),20),19),(12,((18,16),((11,(17,10)),(((15,14),13),9)))))),(7,6)),5)),2),(4,3),1);
   tree tree_720 [p = 0.000, P = 0.015] = [&W 0.000017] (((8,((((30,(29,28)),(12,(16,((18,(11,(17,10))),(((((22,(23,21)),15),14),13),9))))),(7,((((((27,26),25),24),20),19),6))),5)),2),(4,3),1);
   tree tree_721 [p = 0.000, P = 0.015] = [&W 0.000017] (((8,(((((30,(29,28)),(((((27,26),25),24),20),19)),(12,((18,16),((11,(17,10)),(((15,14),((22,(23,21)),13)),9))))),(7,6)),5)),2),(4,3),1);
   tree tree_722 [p = 0.000, P = 0.015] = [&W 0.000017] (((8,(((12,((17,16),(((18,11),10),(((15,14),13),9)))),(7,6)),(((30,(29,28)),((((((27,26),25),24),(22,(23,21))),20),19)),5))),2),(4,3),1);
   tree tree_723 [p = 0.000, P = 0.015] = [&W 0.000017] (((8,(((((30,(29,28)),(((((27,26),25),24),20),19)),(12,(16,((18,(11,10)),(((15,14),((23,(22,21)),13)),(17,9)))))),(7,6)),5)),2),(4,3),1);
   tree tree_724 [p = 0.000, P = 0.015] = [&W 0.000017] (((8,((((30,(29,28)),(((((((27,26),25),24),(23,(22,21))),20),19),((17,12),(16,(((18,11),10),(((15,14),13),9)))))),(7,6)),5)),2),(4,3),1);
   tree tree_725 [p = 0.000, P = 0.015] = [&W 0.000017] (((8,(((12,(16,((18,(11,10)),(((22,(23,21)),((15,14),13)),(17,9))))),(7,6)),(((30,(29,28)),(((((27,26),25),24),20),19)),5))),2),(4,3),1);
   tree tree_726 [p = 0.000, P = 0.015] = [&W 0.000017] (((8,(((((30,(29,28)),((((((27,26),25),24),(23,(22,21))),20),19)),(12,(16,(18,((11,10),(((15,14),13),(17,9))))))),(7,6)),5)),2),(4,3),1);
   tree tree_727 [p = 0.000, P = 0.015] = [&W 0.000017] (((8,((((((((27,26),25),24),20),19),((29,(30,28)),(12,((18,16),((11,10),(((22,(23,21)),((15,14),13)),(17,9))))))),(7,6)),5)),2),(4,3),1);
   tree tree_728 [p = 0.000, P = 0.015] = [&W 0.000017] (((8,(((((30,(29,28)),(20,((((27,26),25),24),19))),(12,(16,((18,(11,10)),(((15,((22,(23,21)),14)),13),(17,9)))))),(7,6)),5)),2),(4,3),1);
   tree tree_729 [p = 0.000, P = 0.015] = [&W 0.000017] (((8,((((20,((((27,26),(25,24)),(23,(22,21))),19)),((29,28),(30,(12,(16,((18,(11,10)),(((15,14),13),(17,9)))))))),(7,6)),5)),2),(4,3),1);
   tree tree_730 [p = 0.000, P = 0.015] = [&W 0.000017] (((8,((((((30,29),28),(((((27,26),25),24),20),19)),(12,(16,((18,(11,10)),(((((23,(22,21)),15),14),13),(17,9)))))),(7,6)),5)),2),(4,3),1);
   tree tree_731 [p = 0.000, P = 0.015] = [&W 0.000017] (((8,(((((30,(29,28)),(((((27,26),25),24),20),19)),(12,(16,((18,(11,10)),((((22,(23,21)),(15,14)),13),(17,9)))))),(7,6)),5)),2),(4,3),1);
   tree tree_732 [p = 0.000, P = 0.015] = [&W 0.000017] (((8,((((((((27,26),25),24),20),19),((30,(29,28)),(12,(16,((18,(11,10)),(((15,14),((22,(23,21)),13)),(17,9))))))),(7,6)),5)),2),(4,3),1);
   tree tree_733 [p = 0.000, P = 0.015] = [&W 0.000017] (((8,((((30,(29,28)),((((27,(26,25)),24),20),19)),((12,(16,((18,(11,10)),((((22,(23,21)),(15,14)),13),(17,9))))),(7,6))),5)),2),(4,3),1);
   tree tree_734 [p = 0.000, P = 0.015] = [&W 0.000017] (((8,((((30,(29,28)),(((((27,26),25),24),20),19)),((12,((18,16),((11,10),(((15,14),13),(((23,(22,21)),17),9))))),(7,6))),5)),2),(4,3),1);
   tree tree_735 [p = 0.000, P = 0.015] = [&W 0.000017] (((8,((((30,(29,28)),(12,(16,((((23,(22,21)),((((27,26),25),24),(20,19))),(18,(11,(17,10)))),(((15,14),13),9))))),(7,6)),5)),2),(4,3),1);
   tree tree_736 [p = 0.000, P = 0.015] = [&W 0.000017] (((8,((((30,(29,28)),(((((27,26),25),24),20),19)),((12,((18,16),(((17,11),10),(((15,((22,(23,21)),14)),13),9)))),(7,6))),5)),2),(4,3),1);
   tree tree_737 [p = 0.000, P = 0.015] = [&W 0.000017] (((8,(((((30,(29,28)),(((((27,26),25),24),20),19)),(12,(16,((23,(22,21)),((11,(17,10)),(18,(((15,14),13),9))))))),(7,6)),5)),2),(4,3),1);
   tree tree_738 [p = 0.000, P = 0.015] = [&W 0.000017] (((8,((((30,(29,28)),((((((27,26),25),24),20),19),(12,(16,((18,((17,11),10)),(((15,14),((22,(23,21)),13)),9)))))),(7,6)),5)),2),(4,3),1);
   tree tree_739 [p = 0.000, P = 0.015] = [&W 0.000017] (((8,(((((30,(29,28)),(((((27,26),25),24),20),19)),(12,(16,(18,(((17,11),10),((((22,(23,21)),(15,14)),13),9)))))),(7,6)),5)),2),(4,3),1);
   tree tree_740 [p = 0.000, P = 0.015] = [&W 0.000017] (((8,((((30,(29,28)),(12,(16,((18,((17,11),10)),(((15,14),((23,(22,21)),13)),9))))),(7,6)),((((((27,26),25),24),20),19),5))),2),(4,3),1);
   tree tree_741 [p = 0.000, P = 0.015] = [&W 0.000017] (((8,((((30,(29,28)),(12,((18,16),(((((23,(22,21)),((((27,26),25),24),(20,19))),(17,11)),10),(((15,14),13),9))))),(7,6)),5)),2),(4,3),1);
   tree tree_742 [p = 0.000, P = 0.016] = [&W 0.000017] (((8,(((((((27,26),25),24),20),19),(((30,(29,28)),(12,(16,((18,((17,11),10)),(((22,(23,21)),((15,14),13)),9))))),(7,6))),5)),2),(4,3),1);
   tree tree_743 [p = 0.000, P = 0.016] = [&W 0.000017] (((8,(((((30,(29,28)),((((((27,26),25),24),(23,(22,21))),20),19)),(18,(12,(16,(((17,11),10),(((15,14),13),9)))))),(7,6)),5)),2),(4,3),1);
   tree tree_744 [p = 0.000, P = 0.016] = [&W 0.000017] (((8,((((30,(29,28)),(12,(18,(16,(((17,11),10),(((22,(23,21)),((15,14),13)),9)))))),((((((27,26),25),24),20),19),(7,6))),5)),2),(4,3),1);
   tree tree_745 [p = 0.000, P = 0.016] = [&W 0.000017] (((8,((((30,(29,28)),((((((27,26),25),24),20),19),(12,(16,(((17,11),10),((18,((15,((23,(22,21)),14)),13)),9)))))),(7,6)),5)),2),(4,3),1);
   tree tree_746 [p = 0.000, P = 0.016] = [&W 0.000017] (((8,(((((((((27,26),25),24),(23,(22,21))),20),19),((30,(29,28)),(12,(16,((18,((17,11),10)),(((15,14),13),9)))))),(7,6)),5)),2),(4,3),1);
   tree tree_747 [p = 0.000, P = 0.016] = [&W 0.000017] (((8,(((((29,28),(30,(((((27,26),25),24),20),19))),(12,(16,((18,((17,11),10)),(((15,((22,(23,21)),14)),13),9))))),(7,6)),5)),2),(4,3),1);
   tree tree_748 [p = 0.000, P = 0.016] = [&W 0.000017] (((8,((((((((27,26),25),24),(23,(22,21))),20),19),((((30,29),28),(12,(16,((18,((17,11),10)),(((15,14),13),9))))),(7,6))),5)),2),(4,3),1);
   tree tree_749 [p = 0.000, P = 0.016] = [&W 0.000017] (((8,((((30,(29,28)),(((((27,26),25),24),20),19)),((12,(18,(16,((11,(17,10)),((((22,(23,21)),(15,14)),13),9))))),(7,6))),5)),2),(4,3),1);
   tree tree_750 [p = 0.000, P = 0.016] = [&W 0.000017] (((8,((((((((27,26),25),24),20),19),((30,(29,28)),(12,(16,((18,((17,11),10)),((((23,(22,21)),(15,14)),13),9)))))),(7,6)),5)),2),(4,3),1);
   tree tree_751 [p = 0.000, P = 0.016] = [&W 0.000017] (((8,((((30,(29,28)),(((((27,26),25),24),20),19)),((12,((18,16),(((17,11),10),((((22,(23,21)),(15,14)),13),9)))),(7,6))),5)),2),(4,3),1);
   tree tree_752 [p = 0.000, P = 0.016] = [&W 0.000017] (((8,((((30,(29,28)),(12,(18,(16,((11,(17,10)),(((15,((22,(23,21)),14)),13),9)))))),(7,6)),((((((27,26),25),24),20),19),5))),2),(4,3),1);
   tree tree_753 [p = 0.000, P = 0.016] = [&W 0.000017] (((8,((((((30,29),28),(((((27,26),25),24),20),19)),(12,(16,(((17,11),10),(((15,14),((22,(23,21)),13)),(18,9)))))),(7,6)),5)),2),(4,3),1);
   tree tree_754 [p = 0.000, P = 0.016] = [&W 0.000017] (((8,((((30,(29,28)),(12,((18,16),(((17,11),10),((((23,(22,21)),(15,14)),13),9))))),(7,6)),(((((27,26),25),24),(20,19)),5))),2),(4,3),1);
   tree tree_755 [p = 0.000, P = 0.016] = [&W 0.000017] (((8,((((((((27,26),25),24),(23,(22,21))),20),19),(((30,(29,28)),(12,((18,16),(((17,11),10),(((15,14),13),9))))),(7,6))),5)),2),(4,3),1);
   tree tree_756 [p = 0.000, P = 0.016] = [&W 0.000017] (((8,((((((((27,26),25),24),20),19),((30,(29,28)),(12,(16,(18,(((17,11),10),(((15,14),((22,(23,21)),13)),9))))))),(7,6)),5)),2),(4,3),1);
   tree tree_757 [p = 0.000, P = 0.016] = [&W 0.000017] (((8,(((((((27,26),25),24),(20,19)),((30,(29,28)),(12,(16,(18,(((17,11),10),(((22,(23,21)),((15,14),13)),9))))))),(7,6)),5)),2),(4,3),1);
   tree tree_758 [p = 0.000, P = 0.016] = [&W 0.000017] (((8,(((((((((27,26),25),24),(23,(22,21))),20),19),((30,(29,28)),(12,(16,(18,(((17,11),10),(((15,14),13),9))))))),(7,6)),5)),2),(4,3),1);
   tree tree_759 [p = 0.000, P = 0.016] = [&W 0.000017] (((8,((((28,(29,(30,(((((27,26),25),24),20),19)))),(12,((18,16),(((17,11),10),((((22,(23,21)),(15,14)),13),9))))),(7,6)),5)),2),(4,3),1);
   tree tree_760 [p = 0.000, P = 0.016] = [&W 0.000017] (((8,(((((30,(29,28)),(((22,(23,21)),((((27,26),25),24),20)),19)),(12,((18,16),(((17,11),10),(((15,14),13),9))))),(7,6)),5)),2),(4,3),1);
   tree tree_761 [p = 0.000, P = 0.016] = [&W 0.000017] (((8,(((((29,28),(30,((((27,26),(25,24)),20),19))),(12,(16,(18,(((17,11),10),(((15,((22,(23,21)),14)),13),9)))))),(7,6)),5)),2),(4,3),1);
   tree tree_762 [p = 0.000, P = 0.016] = [&W 0.000017] (((8,((((30,(29,28)),(((((27,26),25),24),20),19)),((12,(16,((18,(11,10)),(((15,14),13),(((23,(22,21)),17),9))))),(7,6))),5)),2),(4,3),1);
   tree tree_763 [p = 0.000, P = 0.016] = [&W 0.000017] (((8,(((((30,(29,28)),(((((27,26),25),24),20),19)),(12,((18,16),(17,((11,10),(((15,14),((22,(23,21)),13)),9)))))),(7,6)),5)),2),(4,3),1);
   tree tree_764 [p = 0.000, P = 0.016] = [&W 0.000017] (((8,((((((27,26),25),24),20),19),(((30,(29,28)),(((16,12),((18,(11,10)),((17,((22,(23,21)),((15,14),13))),9))),(7,6))),5))),2),(4,3),1);
   tree tree_765 [p = 0.000, P = 0.016] = [&W 0.000017] (((8,(((((((26,(27,25)),24),20),19),((30,(29,28)),((16,12),((18,(11,10)),((17,((15,((22,(23,21)),14)),13)),9))))),(7,6)),5)),2),(4,3),1);
   tree tree_766 [p = 0.000, P = 0.016] = [&W 0.000017] (((8,(((((18,16),12),((11,10),((17,((15,14),13)),9))),(((30,(29,28)),((23,(22,21)),(((((27,26),25),24),20),19))),(7,6))),5)),2),(4,3),1);
   tree tree_767 [p = 0.000, P = 0.016] = [&W 0.000017] (((8,((((30,(29,28)),(((((27,26),25),24),(20,19)),((16,12),(((18,11),10),((17,((((23,(22,21)),15),14),13)),9))))),(7,6)),5)),2),(4,3),1);
   tree tree_768 [p = 0.000, P = 0.016] = [&W 0.000017] (((8,((((24,(((27,26),25),(23,(22,21)))),20),19),((((30,(29,28)),((16,12),(((18,11),10),((17,((15,14),13)),9)))),(7,6)),5))),2),(4,3),1);
   tree tree_769 [p = 0.000, P = 0.016] = [&W 0.000017] (((8,((((((30,29),28),(((((27,26),25),24),20),19)),((16,12),((18,(11,10)),((17,((15,14),((22,(23,21)),13))),9)))),(7,6)),5)),2),(4,3),1);
   tree tree_770 [p = 0.000, P = 0.016] = [&W 0.000017] (((8,((((16,12),((11,10),(((17,(18,(15,14))),13),9))),(((30,(29,28)),((((((27,26),25),24),(23,(22,21))),20),19)),(7,6))),5)),2),(4,3),1);
   tree tree_771 [p = 0.000, P = 0.016] = [&W 0.000017] (((8,(((((((27,26),25),24),20),19),((30,(29,28)),(((18,(16,12)),((11,10),((17,(((22,(23,21)),(15,14)),13)),9))),(7,6)))),5)),2),(4,3),1);
   tree tree_772 [p = 0.000, P = 0.016] = [&W 0.000017] (((8,(((((30,29),28),(((((27,26),25),24),20),19)),((12,((18,16),(17,((11,10),((((22,(23,21)),(15,14)),13),9))))),(7,6))),5)),2),(4,3),1);
   tree tree_773 [p = 0.000, P = 0.016] = [&W 0.000017] (((8,(((30,(29,28)),(((((((27,26),25),24),(23,(22,21))),20),19),(((16,12),((18,(11,10)),((17,((15,14),13)),9))),(7,6)))),5)),2),(4,3),1);
   tree tree_774 [p = 0.000, P = 0.016] = [&W 0.000017] (((8,(((12,((18,16),(17,((11,10),(((15,14),13),9))))),(7,6)),(((((((27,26),25),24),(23,(22,21))),20),19),((30,(29,28)),5)))),2),(4,3),1);
   tree tree_775 [p = 0.000, P = 0.016] = [&W 0.000017] (((8,((((((((27,26),25),24),20),19),((16,12),((18,(11,10)),((17,(((22,(23,21)),(15,14)),13)),9)))),(((30,29),28),(7,6))),5)),2),(4,3),1);
   tree tree_776 [p = 0.000, P = 0.016] = [&W 0.000017] (((8,((((29,(30,28)),((18,(16,12)),((11,10),(17,(((15,14),13),9))))),(((((((27,26),25),24),(23,(22,21))),20),19),(7,6))),5)),2),(4,3),1);
   tree tree_777 [p = 0.000, P = 0.016] = [&W 0.000017] (((8,((((29,(30,28)),(((((27,26),25),24),20),19)),(((16,12),((11,(18,10)),((17,(((22,(23,21)),(15,14)),13)),9))),(7,6))),5)),2),(4,3),1);
   tree tree_778 [p = 0.000, P = 0.016] = [&W 0.000017] (((8,(((((30,29),28),(((((27,26),25),24),20),19)),(((16,12),((11,10),(17,((18,((((22,(23,21)),15),14),13)),9)))),(7,6))),5)),2),(4,3),1);
   tree tree_779 [p = 0.000, P = 0.016] = [&W 0.000017] (((8,((((30,(29,28)),(((((27,26),25),24),20),19)),(((16,12),((18,(11,10)),(17,((((23,(22,21)),(15,14)),13),9)))),(7,6))),5)),2),(4,3),1);
   tree tree_780 [p = 0.000, P = 0.016] = [&W 0.000017] (((8,((((16,12),((11,10),(17,(18,(((15,14),((22,(23,21)),13)),9))))),((((30,(29,28)),(((((27,26),25),24),20),19)),7),6)),5)),2),(4,3),1);
   tree tree_781 [p = 0.000, P = 0.016] = [&W 0.000017] (((8,((((((((27,26),25),24),20),19),((30,(29,28)),(12,(16,((18,17),((11,10),((((22,(23,21)),(15,14)),13),9))))))),(7,6)),5)),2),(4,3),1);
   tree tree_782 [p = 0.000, P = 0.016] = [&W 0.000017] (((8,(((((30,(29,28)),(((24,(25,(27,(26,(23,(22,21)))))),20),19)),((16,12),((18,(11,10)),(17,(((15,14),13),9))))),(7,6)),5)),2),(4,3),1);
   tree tree_783 [p = 0.000, P = 0.016] = [&W 0.000017] (((8,(((((((27,26),25),(24,(23,(22,21)))),(20,19)),((30,(29,28)),((16,12),(((18,11),10),((17,((15,14),13)),9))))),(7,6)),5)),2),(4,3),1);
   tree tree_784 [p = 0.000, P = 0.016] = [&W 0.000017] (((8,((((((((27,26),25),24),20),19),(((30,29),28),((16,12),((11,10),(((18,((23,(22,21)),17)),((15,14),13)),9))))),(7,6)),5)),2),(4,3),1);
   tree tree_785 [p = 0.000, P = 0.016] = [&W 0.000017] (((8,((((30,(29,28)),((16,12),(18,((11,10),((17,((15,(((22,(23,21)),((((27,26),25),24),(20,19))),14)),13)),9))))),(7,6)),5)),2),(4,3),1);
   tree tree_786 [p = 0.000, P = 0.016] = [&W 0.000017] (((8,((((30,(29,28)),(((((27,26),25),24),20),19)),(((16,12),((18,(11,10)),(17,((((22,(23,21)),(15,14)),13),9)))),(7,6))),5)),2),(4,3),1);
   tree tree_787 [p = 0.000, P = 0.016] = [&W 0.000017] (((8,((((30,(29,28)),(((((27,26),25),24),20),19)),(((16,12),(((18,11),10),((17,(((22,(23,21)),(15,14)),13)),9))),(7,6))),5)),2),(4,3),1);
   tree tree_788 [p = 0.000, P = 0.016] = [&W 0.000017] (((8,((((29,(30,28)),(((24,(25,(27,(26,(23,(22,21)))))),20),19)),(((16,12),(((18,11),10),((17,((15,14),13)),9))),(7,6))),5)),2),(4,3),1);
   tree tree_789 [p = 0.000, P = 0.016] = [&W 0.000017] (((8,((((((((27,26),25),24),20),19),((30,(29,28)),(12,(16,(17,(((18,11),10),((((23,(22,21)),(15,14)),13),9))))))),(7,6)),5)),2),(4,3),1);
   tree tree_790 [p = 0.000, P = 0.016] = [&W 0.000017] (((8,(((((30,(29,28)),((((23,22),21),((((27,26),25),24),20)),19)),((14,(15,13)),((((17,12),11),((18,16),10)),9))),(7,6)),5)),2),(4,3),1);
   tree tree_791 [p = 0.000, P = 0.016] = [&W 0.000017] (((8,(((((((15,14),((22,(23,21)),13)),(17,(12,(11,10)))),(18,(16,9))),7),(((29,(30,28)),(((((27,26),25),24),20),19)),6)),5)),2),(4,3),1);
   tree tree_792 [p = 0.000, P = 0.016] = [&W 0.000017] (((8,(((((30,(29,28)),(((((27,26),25),24),20),19)),((((18,(((22,(23,21)),14),(15,13))),(16,(12,(17,(11,10))))),9),7)),6),5)),2),(4,3),1);
   tree tree_793 [p = 0.000, P = 0.016] = [&W 0.000017] (((8,(((((30,(29,28)),(((((27,26),25),24),20),19)),((16,12),((18,((17,11),10)),(((22,(23,21)),((15,14),13)),9)))),(7,6)),5)),2),(4,3),1);
   tree tree_794 [p = 0.000, P = 0.016] = [&W 0.000017] (((8,(((((30,(29,28)),((((((27,26),25),24),(23,(22,21))),20),19)),(((18,16),12),(((17,11),10),(((15,14),13),9)))),(7,6)),5)),2),(4,3),1);
   tree tree_795 [p = 0.000, P = 0.016] = [&W 0.000017] (((8,(((30,(29,28)),(((((((27,26),25),24),20),19),((15,(14,((22,(23,21)),13))),(((18,16),((12,(17,11)),10)),9))),(7,6))),5)),2),(4,3),1);
   tree tree_796 [p = 0.000, P = 0.016] = [&W 0.000017] (((8,((((16,((18,((((22,(23,21)),15),14),13)),((12,(17,(11,10))),9))),((((30,29),28),((((27,26),25),24),(20,19))),7)),6),5)),2),(4,3),1);
   tree tree_797 [p = 0.000, P = 0.016] = [&W 0.000017] (((8,(((((29,(30,28)),(((((27,26),25),24),20),19)),(12,((18,16),((11,10),(((22,(23,21)),((15,14),13)),(17,9)))))),(7,6)),5)),2),(4,3),1);
   tree tree_798 [p = 0.000, P = 0.016] = [&W 0.000017] (((8,((((30,((29,28),(((((27,26),25),24),20),19))),(12,((18,16),((11,10),((((22,(23,21)),(15,14)),13),(17,9)))))),(7,6)),5)),2),(4,3),1);
   tree tree_799 [p = 0.000, P = 0.016] = [&W 0.000017] (((8,((((((((27,26),25),24),20),19),((30,(29,28)),(12,((18,16),((11,10),((((22,(23,21)),(15,14)),13),(17,9))))))),(7,6)),5)),2),(4,3),1);
   tree tree_800 [p = 0.000, P = 0.016] = [&W 0.000017] (((8,((((29,28),(30,(12,((18,16),((11,10),((((22,(23,21)),(15,14)),13),(17,9))))))),(7,6)),((((((27,26),25),24),20),19),5))),2),(4,3),1);
   tree tree_801 [p = 0.000, P = 0.016] = [&W 0.000017] (((8,((((30,(29,28)),(12,((18,16),((11,10),(((15,14),13),((((23,(22,21)),((((27,26),25),24),(20,19))),17),9)))))),(7,6)),5)),2),(4,3),1);
   tree tree_802 [p = 0.000, P = 0.017] = [&W 0.000017] (((8,(((((30,(29,28)),((((27,26),25),(24,20)),19)),(12,((18,16),((11,10),(((((22,(23,21)),15),14),13),(17,9)))))),(7,6)),5)),2),(4,3),1);
   tree tree_803 [p = 0.000, P = 0.017] = [&W 0.000017] (((8,((((30,(29,28)),(12,(16,((18,((17,11),10)),(((((22,(23,21)),15),14),13),9))))),((((((27,26),25),24),20),19),(7,6))),5)),2),(4,3),1);
   tree tree_804 [p = 0.000, P = 0.017] = [&W 0.000017] (((8,(((((30,(29,28)),(((((27,26),25),24),20),19)),(12,(16,(((18,(17,11)),10),(((23,(22,21)),((15,14),13)),9))))),(7,6)),5)),2),(4,3),1);
   tree tree_805 [p = 0.000, P = 0.017] = [&W 0.000017] (((8,((((((((27,26),25),24),20),19),(((30,29),28),(12,(16,((11,10),(((22,(23,21)),((15,14),13)),(17,(18,9)))))))),(7,6)),5)),2),(4,3),1);
   tree tree_806 [p = 0.000, P = 0.017] = [&W 0.000017] (((8,(((((30,(29,28)),(((24,(25,(27,(26,(22,(23,21)))))),20),19)),((16,12),((18,(11,10)),((17,((15,14),13)),9)))),(7,6)),5)),2),(4,3),1);
   tree tree_807 [p = 0.000, P = 0.017] = [&W 0.000017] (((8,((((30,(29,28)),(((((27,26),25),24),20),19)),(((17,(16,12)),((18,(11,10)),(((23,(22,21)),((15,14),13)),9))),(7,6))),5)),2),(4,3),1);
   tree tree_808 [p = 0.000, P = 0.017] = [&W 0.000017] (((8,((((17,(16,12)),((18,(11,10)),(((22,(23,21)),((15,14),13)),9))),(((29,(30,28)),(((((27,26),25),24),20),19)),(7,6))),5)),2),(4,3),1);
   tree tree_809 [p = 0.000, P = 0.017] = [&W 0.000017] (((8,((((((((27,26),25),24),20),19),((29,(30,28)),((17,(18,(16,12))),((11,10),(((15,((22,(23,21)),14)),13),9))))),(7,6)),5)),2),(4,3),1);
   tree tree_810 [p = 0.000, P = 0.017] = [&W 0.000017] (((8,(((((((((27,26),25),24),(23,(22,21))),20),19),(((30,29),28),(12,(16,((11,(18,10)),(((15,14),13),(17,9))))))),(7,6)),5)),2),(4,3),1);
   tree tree_811 [p = 0.000, P = 0.017] = [&W 0.000017] (((8,(((12,(16,((11,(18,10)),(((((22,(23,21)),15),14),13),(17,9))))),(7,((((30,29),28),(((((27,26),25),24),20),19)),6))),5)),2),(4,3),1);
   tree tree_812 [p = 0.000, P = 0.017] = [&W 0.000017] (((8,((((30,(29,28)),((16,12),((18,(11,10)),(17,((((((23,(22,21)),((((27,26),25),24),(20,19))),15),14),13),9))))),(7,6)),5)),2),(4,3),1);
   tree tree_813 [p = 0.000, P = 0.017] = [&W 0.000017] (((8,((((17,(16,12)),((11,(18,10)),(((15,((22,(23,21)),14)),13),9))),((((30,(29,28)),(((((27,26),25),24),20),19)),7),6)),5)),2),(4,3),1);
   tree tree_814 [p = 0.000, P = 0.017] = [&W 0.000017] (((8,(((((30,(29,28)),(((((27,26),25),24),20),(((23,22),21),19))),((16,12),((18,(11,10)),((17,((15,14),13)),9)))),(7,6)),5)),2),(4,3),1);
   tree tree_815 [p = 0.000, P = 0.017] = [&W 0.000017] (((8,((((30,(29,28)),((16,12),((18,(11,10)),((17,((15,(((23,(22,21)),((((27,26),25),24),(20,19))),14)),13)),9)))),(7,6)),5)),2),(4,3),1);
   tree tree_816 [p = 0.000, P = 0.017] = [&W 0.000017] (((8,((((30,((29,28),(((((27,26),25),24),20),19))),(12,((18,16),((17,(11,10)),((((22,(23,21)),(15,14)),13),9))))),(7,6)),5)),2),(4,3),1);
   tree tree_817 [p = 0.000, P = 0.017] = [&W 0.000017] (((8,(((((30,(29,28)),((23,(22,21)),(((((27,26),25),24),20),19))),(12,((11,(17,10)),((18,16),((14,(15,13)),9))))),(7,6)),5)),2),(4,3),1);
   tree tree_818 [p = 0.000, P = 0.017] = [&W 0.000017] (((8,(((((29,28),(30,(((((27,26),25),24),20),19))),(12,((18,16),((17,(11,10)),(((((23,(22,21)),15),14),13),9))))),(7,6)),5)),2),(4,3),1);
   tree tree_819 [p = 0.000, P = 0.017] = [&W 0.000017] (((8,((((30,(29,28)),((((((27,26),25),24),(23,(22,21))),20),19)),((16,(12,((17,(11,10)),(18,((14,(15,13)),9))))),(7,6))),5)),2),(4,3),1);
   tree tree_820 [p = 0.000, P = 0.017] = [&W 0.000017] (((8,((((((((27,26),25),24),20),19),((30,(29,28)),(12,((18,16),((17,(11,10)),(((22,(23,21)),((15,14),13)),9)))))),(7,6)),5)),2),(4,3),1);
   tree tree_821 [p = 0.000, P = 0.017] = [&W 0.000017] (((8,(((((30,(29,28)),(((((27,26),25),24),((22,(23,21)),20)),19)),(12,(((18,11),10),(16,((14,(15,13)),(17,9)))))),(7,6)),5)),2),(4,3),1);
   tree tree_822 [p = 0.000, P = 0.017] = [&W 0.000017] (((8,(((29,(28,(30,((((((27,26),25),24),(23,(22,21))),20),19)))),((12,((18,(11,10)),(16,((14,(15,13)),(17,9))))),(7,6))),5)),2),(4,3),1);
   tree tree_823 [p = 0.000, P = 0.017] = [&W 0.000017] (((8,((((30,(29,28)),((((23,(22,21)),((((27,26),25),24),20)),19),(12,(17,((11,10),((18,16),((14,(15,13)),9))))))),(7,6)),5)),2),(4,3),1);
   tree tree_824 [p = 0.000, P = 0.017] = [&W 0.000017] (((8,(((((((27,26),25),24),20),19),((30,(29,28)),(((17,12),((18,(11,10)),(16,((14,(((23,(22,21)),15),13)),9)))),(7,6)))),5)),2),(4,3),1);
   tree tree_825 [p = 0.000, P = 0.017] = [&W 0.000017] (((8,(((((30,(29,28)),(((((27,26),25),24),20),19)),(12,((17,(18,(11,10))),(16,(((22,(23,21)),(14,(15,13))),9))))),(7,6)),5)),2),(4,3),1);
   tree tree_826 [p = 0.000, P = 0.017] = [&W 0.000017] (((8,((((30,(29,28)),(((((27,26),25),24),20),19)),((12,((18,((17,11),10)),(16,((14,(15,13)),((23,(22,21)),9))))),(7,6))),5)),2),(4,3),1);
   tree tree_827 [p = 0.000, P = 0.017] = [&W 0.000017] (((8,((((30,(29,28)),(((((27,26),25),24),(20,19)),(16,(12,(18,(((17,11),10),((14,(15,((22,(23,21)),13))),9))))))),(7,6)),5)),2),(4,3),1);
   tree tree_828 [p = 0.000, P = 0.017] = [&W 0.000017] (((8,(((((((((27,26),25),24),(22,(23,21))),20),19),((30,(29,28)),(16,(12,((18,(11,(17,10))),((14,(15,13)),9)))))),(7,6)),5)),2),(4,3),1);
   tree tree_829 [p = 0.000, P = 0.017] = [&W 0.000017] (((8,((((30,(29,28)),(12,(16,(18,((17,(11,10)),(((15,14),13),((22,(23,21)),9))))))),(7,((((((27,26),25),24),20),19),6))),5)),2),(4,3),1);
   tree tree_830 [p = 0.000, P = 0.017] = [&W 0.000017] (((8,((((30,(29,28)),(12,(16,(18,((17,(11,10)),(((15,14),(((22,(23,21)),(((27,26),25),(24,(20,19)))),13)),9)))))),(7,6)),5)),2),(4,3),1);
   tree tree_831 [p = 0.000, P = 0.017] = [&W 0.000017] (((8,((((30,((29,28),(((((27,26),25),24),20),19))),(12,(16,(((18,17),(11,10)),(((23,(22,21)),((15,14),13)),9))))),(7,6)),5)),2),(4,3),1);
   tree tree_832 [p = 0.000, P = 0.017] = [&W 0.000017] (((8,((((((((27,26),25),24),20),19),((30,(29,28)),(16,(12,((18,(11,10)),((14,(15,13)),(((22,(23,21)),17),9))))))),(7,6)),5)),2),(4,3),1);
   tree tree_833 [p = 0.000, P = 0.017] = [&W 0.000017] (((8,((((30,(29,28)),((((((27,26),25),24),((23,22),21)),20),19)),((16,(12,((18,(11,(17,10))),((14,(15,13)),9)))),(7,6))),5)),2),(4,3),1);
   tree tree_834 [p = 0.000, P = 0.017] = [&W 0.000017] (((8,(((((((27,26),25),24),20),19),((30,(29,28)),((16,(12,((18,(11,10)),((14,((22,(23,21)),(15,13))),(17,9))))),(7,6)))),5)),2),(4,3),1);
   tree tree_835 [p = 0.000, P = 0.017] = [&W 0.000017] (((8,(((((30,(29,28)),(((((27,26),25),24),20),19)),(12,(((((22,(23,21)),17),16),(18,(11,10))),((14,(15,13)),9)))),(7,6)),5)),2),(4,3),1);
   tree tree_836 [p = 0.000, P = 0.017] = [&W 0.000017] (((8,((((30,(29,28)),((((23,22),21),(((27,26),25),(24,(20,19)))),(16,(12,((18,((17,11),10)),((14,(15,13)),9)))))),(7,6)),5)),2),(4,3),1);
   tree tree_837 [p = 0.000, P = 0.017] = [&W 0.000017] (((8,(((((30,(29,28)),((((((27,26),25),24),(23,(22,21))),20),19)),(16,(12,(((18,17),(11,10)),((14,(15,13)),9))))),(7,6)),5)),2),(4,3),1);
   tree tree_838 [p = 0.000, P = 0.017] = [&W 0.000017] (((8,((((30,(29,28)),((((((27,26),25),24),(22,(23,21))),20),19)),((16,(18,(12,(((17,11),10),((14,(15,13)),9))))),(7,6))),5)),2),(4,3),1);
   tree tree_839 [p = 0.000, P = 0.017] = [&W 0.000017] (((8,(((((30,(29,28)),((24,(((27,26),25),20)),19)),((18,16),(12,(((17,11),10),(((22,(23,21)),(14,(15,13))),9))))),(7,6)),5)),2),(4,3),1);
   tree tree_840 [p = 0.000, P = 0.017] = [&W 0.000017] (((8,((((((((27,26),25),24),20),19),((30,(29,28)),(16,(12,((18,(11,(17,10))),(((22,(23,21)),(14,(15,13))),9)))))),(7,6)),5)),2),(4,3),1);
   tree tree_841 [p = 0.000, P = 0.017] = [&W 0.000017] (((8,((((23,(22,21)),(((((27,26),25),24),20),19)),(((30,(29,28)),(16,(12,((18,((17,11),10)),((14,(15,13)),9))))),(7,6))),5)),2),(4,3),1);
   tree tree_842 [p = 0.000, P = 0.017] = [&W 0.000017] (((8,(((((29,(30,28)),(((25,((27,26),24)),20),19)),(12,((17,(18,(11,10))),(16,(((22,(23,21)),(14,(15,13))),9))))),(7,6)),5)),2),(4,3),1);
   tree tree_843 [p = 0.000, P = 0.017] = [&W 0.000017] (((8,(((((((27,26),25),24),20),19),((30,(29,28)),((12,(16,(((18,17),(11,10)),((((22,(23,21)),14),(15,13)),9)))),(7,6)))),5)),2),(4,3),1);
   tree tree_844 [p = 0.000, P = 0.017] = [&W 0.000017] (((8,((((30,(29,28)),(12,(17,((11,(18,10)),(((((22,(23,21)),15),14),13),(16,9)))))),(7,((((((27,26),25),24),20),19),6))),5)),2),(4,3),1);
   tree tree_845 [p = 0.000, P = 0.017] = [&W 0.000017] (((8,((((((30,(29,28)),((((27,26),25),24),(20,19))),12),(17,((11,(18,10)),(((15,14),((22,(23,21)),13)),(16,9))))),(7,6)),5)),2),(4,3),1);
   tree tree_846 [p = 0.000, P = 0.017] = [&W 0.000017] (((8,(((((((27,26),25),24),20),19),((30,(29,28)),((12,((11,(18,10)),((((22,(23,21)),(15,14)),13),((17,16),9)))),(7,6)))),5)),2),(4,3),1);
   tree tree_847 [p = 0.000, P = 0.017] = [&W 0.000017] (((8,((((30,(29,28)),(((((((27,26),25),24),(22,(23,21))),20),19),(12,(((17,11),10),(((15,14),13),((18,16),9)))))),(7,6)),5)),2),(4,3),1);
   tree tree_848 [p = 0.000, P = 0.017] = [&W 0.000017] (((8,(((12,((18,(17,(11,10))),(16,((14,(15,13)),9)))),(((30,(29,28)),(((24,(((27,26),25),(23,(22,21)))),20),19)),(7,6))),5)),2),(4,3),1);
   tree tree_849 [p = 0.000, P = 0.017] = [&W 0.000017] (((8,((((30,(29,28)),(12,(18,((17,(11,10)),(((((22,(23,21)),((((27,26),25),24),(20,19))),(15,14)),13),(16,9)))))),(7,6)),5)),2),(4,3),1);
   tree tree_850 [p = 0.000, P = 0.017] = [&W 0.000017] (((8,((((30,(29,28)),(12,((17,(18,(11,10))),((((23,(22,21)),(15,14)),13),(16,9))))),(((((((27,26),25),24),20),19),7),6)),5)),2),(4,3),1);
   tree tree_851 [p = 0.000, P = 0.017] = [&W 0.000017] (((8,((((30,(29,28)),((((27,26),(25,24)),(20,19)),(12,((17,(11,10)),(((15,((22,(23,21)),14)),13),((18,16),9)))))),(7,6)),5)),2),(4,3),1);
   tree tree_852 [p = 0.000, P = 0.017] = [&W 0.000017] (((8,(((((((((27,26),25),24),(23,(22,21))),20),19),((30,(29,28)),(12,(18,(((17,11),(16,10)),(((15,14),13),9)))))),(7,6)),5)),2),(4,3),1);
   tree tree_853 [p = 0.000, P = 0.017] = [&W 0.000017] (((8,((((30,(29,28)),(((((27,26),25),24),20),19)),((12,(((18,11),10),(17,(((15,14),((22,(23,21)),13)),(16,9))))),(7,6))),5)),2),(4,3),1);
   tree tree_854 [p = 0.000, P = 0.017] = [&W 0.000017] (((8,(((((30,(29,28)),((((((27,26),25),24),(23,(22,21))),20),19)),(12,((11,10),(17,((18,((15,14),13)),(16,9)))))),(7,6)),5)),2),(4,3),1);
   tree tree_855 [p = 0.000, P = 0.017] = [&W 0.000017] (((8,(((((29,(30,28)),(((((27,26),25),24),20),19)),(12,((17,(18,(11,10))),(((15,((22,(23,21)),14)),13),(16,9))))),(7,6)),5)),2),(4,3),1);
   tree tree_856 [p = 0.000, P = 0.017] = [&W 0.000017] (((8,(((((29,(30,28)),(((23,(22,21)),((((27,26),25),24),20)),19)),(12,((17,(11,10)),(((18,16),(14,(15,13))),9)))),(7,6)),5)),2),(4,3),1);
   tree tree_857 [p = 0.000, P = 0.017] = [&W 0.000017] (((8,((((((((27,26),25),24),20),19),((30,(29,28)),(12,(((((23,22),21),17),(11,10)),((16,(18,(14,(15,13)))),9))))),(7,6)),5)),2),(4,3),1);
   tree tree_858 [p = 0.000, P = 0.017] = [&W 0.000017] (((8,((((((((27,26),25),24),20),19),((29,(30,28)),(12,((18,16),((17,(11,10)),(((15,((22,(23,21)),14)),13),9)))))),(7,6)),5)),2),(4,3),1);
   tree tree_859 [p = 0.000, P = 0.017] = [&W 0.000017] (((8,((((30,(29,28)),((((((27,26),25),24),20),19),(12,((17,(11,10)),(16,((18,(((22,(23,21)),14),(15,13))),9)))))),(7,6)),5)),2),(4,3),1);
   tree tree_860 [p = 0.000, P = 0.017] = [&W 0.000017] (((8,(((((30,(29,28)),((((((27,26),25),24),(23,(22,21))),20),19)),(12,((18,16),((17,(11,10)),(((15,14),13),9))))),(7,6)),5)),2),(4,3),1);
   tree tree_861 [p = 0.000, P = 0.017] = [&W 0.000017] (((8,((((((((27,26),25),24),20),19),(30,((29,28),(12,(((17,11),10),(16,((18,(((22,(23,21)),14),(15,13))),9))))))),(7,6)),5)),2),(4,3),1);
   tree tree_862 [p = 0.000, P = 0.018] = [&W 0.000017] (((8,((((29,(30,28)),(((((27,26),25),24),20),19)),((12,((17,(11,10)),(((18,16),(((22,(23,21)),14),(15,13))),9))),(7,6))),5)),2),(4,3),1);
   tree tree_863 [p = 0.000, P = 0.018] = [&W 0.000017] (((8,(((((30,29),28),(((22,(23,21)),(((((27,26),25),24),20),19)),(12,((17,(11,10)),((16,(18,(14,(15,13)))),9))))),(7,6)),5)),2),(4,3),1);
   tree tree_864 [p = 0.000, P = 0.018] = [&W 0.000017] (((8,((((30,(29,28)),((((((27,26),25),24),20),19),(12,((18,16),((17,(11,10)),(((15,14),((22,(23,21)),13)),9)))))),(7,6)),5)),2),(4,3),1);
   tree tree_865 [p = 0.000, P = 0.018] = [&W 0.000017] (((8,((((((((27,26),25),24),20),19),((29,28),(30,(12,((18,16),((17,(11,10)),(((15,14),((22,(23,21)),13)),9))))))),(7,6)),5)),2),(4,3),1);
   tree tree_866 [p = 0.000, P = 0.018] = [&W 0.000017] (((8,(((((30,(29,28)),(((((27,26),25),24),20),19)),(12,((18,(17,(11,10))),((16,(14,(15,((22,(23,21)),13)))),9)))),(7,6)),5)),2),(4,3),1);
   tree tree_867 [p = 0.000, P = 0.018] = [&W 0.000017] (((8,((((30,(29,28)),((((((27,26),25),24),20),19),(12,(((17,11),10),(((((23,(22,21)),15),14),13),((18,16),9)))))),(7,6)),5)),2),(4,3),1);
   tree tree_868 [p = 0.000, P = 0.018] = [&W 0.000017] (((8,(((((30,(29,28)),(((((27,26),25),24),20),19)),(12,((18,(11,(17,10))),((((((23,22),21),15),14),13),(16,9))))),(7,6)),5)),2),(4,3),1);
   tree tree_869 [p = 0.000, P = 0.018] = [&W 0.000017] (((8,(((((((27,26),25),24),20),19),((30,(29,28)),((12,((16,(18,(17,(11,10)))),((((22,(23,21)),14),(15,13)),9))),(7,6)))),5)),2),(4,3),1);
   tree tree_870 [p = 0.000, P = 0.018] = [&W 0.000017] (((8,((((30,(29,28)),(((((27,26),25),24),20),19)),((((18,16),12),((17,(11,10)),(((22,(23,21)),(14,(15,13))),9))),(7,6))),5)),2),(4,3),1);
   tree tree_871 [p = 0.000, P = 0.018] = [&W 0.000017] (((8,((((29,28),(30,(((((27,26),25),24),20),19))),(((16,12),((17,((18,11),10)),((((22,(23,21)),14),(15,13)),9))),(7,6))),5)),2),(4,3),1);
   tree tree_872 [p = 0.000, P = 0.018] = [&W 0.000017] (((8,(((17,((16,12),((18,(11,10)),((14,(((22,(23,21)),15),13)),9)))),(((30,(29,28)),((((27,26),25),24),(20,19))),(7,6))),5)),2),(4,3),1);
   tree tree_873 [p = 0.000, P = 0.018] = [&W 0.000017] (((8,((((((((27,26),25),24),((22,(23,21)),20)),19),((30,(29,28)),((16,12),((17,(11,10)),(18,((14,(15,13)),9)))))),(7,6)),5)),2),(4,3),1);
   tree tree_874 [p = 0.000, P = 0.018] = [&W 0.000017] (((8,((((((26,(27,25)),24),20),19),(((16,12),(((30,(29,28)),(18,(17,(11,10)))),((((22,(23,21)),14),(15,13)),9))),(7,6))),5)),2),(4,3),1);
   tree tree_875 [p = 0.000, P = 0.018] = [&W 0.000017] (((8,(((((30,(29,28)),((((((27,26),25),24),(23,(22,21))),20),19)),((16,12),((17,(18,(11,10))),((14,(15,13)),9)))),(7,6)),5)),2),(4,3),1);
   tree tree_876 [p = 0.000, P = 0.018] = [&W 0.000017] (((8,(((30,((29,28),(((((23,22),21),((((27,26),25),24),20)),19),(12,(16,(((18,11),10),((14,(15,13)),(17,9)))))))),(7,6)),5)),2),(4,3),1);
   tree tree_877 [p = 0.000, P = 0.018] = [&W 0.000017] (((8,((((30,(29,28)),((((((27,26),25),24),20),19),((16,12),((18,((17,11),10)),((((22,(23,21)),14),(15,13)),9))))),(7,6)),5)),2),(4,3),1);
   tree tree_878 [p = 0.000, P = 0.018] = [&W 0.000017] (((8,((((((30,29),28),(((((27,26),25),24),20),19)),(12,(16,((18,(11,(17,10))),((14,(((22,(23,21)),15),13)),9))))),(7,6)),5)),2),(4,3),1);
   tree tree_879 [p = 0.000, P = 0.018] = [&W 0.000017] (((8,(((((29,28),(30,((((27,26),25),24),(20,19)))),(12,((18,16),(((17,11),10),((14,(((22,(23,21)),15),13)),9))))),(7,6)),5)),2),(4,3),1);
   tree tree_880 [p = 0.000, P = 0.018] = [&W 0.000017] (((8,((((29,(30,(28,(((((27,26),25),24),20),19)))),(12,(16,(18,((((22,(23,21)),17),(11,10)),(((15,14),13),9)))))),(7,6)),5)),2),(4,3),1);
   tree tree_881 [p = 0.000, P = 0.018] = [&W 0.000017] (((8,((((((30,(29,28)),(((((27,26),25),24),(23,(22,21))),(20,19))),(16,12)),((18,(17,(11,10))),((14,(15,13)),9))),(7,6)),5)),2),(4,3),1);
   tree tree_882 [p = 0.000, P = 0.018] = [&W 0.000017] (((8,((((30,(29,28)),((((((27,26),25),24),(23,(22,21))),20),19)),((12,(16,(18,((17,(11,10)),(((15,14),13),9))))),(7,6))),5)),2),(4,3),1);
   tree tree_883 [p = 0.000, P = 0.018] = [&W 0.000017] (((8,(((((((27,26),25),24),20),19),(((30,(29,28)),((16,12),((18,((17,11),10)),((14,(((22,(23,21)),15),13)),9)))),(7,6))),5)),2),(4,3),1);
   tree tree_884 [p = 0.000, P = 0.018] = [&W 0.000017] (((8,(((((((27,26),25),24),20),19),(((30,(29,28)),(12,(16,(18,((17,(11,10)),((((23,(22,21)),(15,14)),13),9)))))),(7,6))),5)),2),(4,3),1);
   tree tree_885 [p = 0.000, P = 0.018] = [&W 0.000017] (((8,(((((29,28),(30,(((((27,26),25),(24,(22,(23,21)))),20),19))),(12,(16,(18,((17,(11,10)),(((15,14),13),9)))))),(7,6)),5)),2),(4,3),1);
   tree tree_886 [p = 0.000, P = 0.018] = [&W 0.000017] (((8,((((16,12),((11,10),(18,((14,(15,((22,(23,21)),13))),(17,9))))),(7,(((29,(30,28)),(((((27,26),25),24),20),19)),6))),5)),2),(4,3),1);
   tree tree_887 [p = 0.000, P = 0.018] = [&W 0.000017] (((8,(((((30,(29,28)),12),((18,(11,10)),((((22,(23,21)),((((27,26),25),24),(20,19))),(14,(15,13))),((17,16),9)))),(7,6)),5)),2),(4,3),1);
   tree tree_888 [p = 0.000, P = 0.018] = [&W 0.000017] (((8,(((((30,(29,28)),(((((27,26),(25,24)),(23,(22,21))),20),19)),((16,12),(((17,11),(18,10)),((14,(15,13)),9)))),(7,6)),5)),2),(4,3),1);
   tree tree_889 [p = 0.000, P = 0.018] = [&W 0.000017] (((8,((((30,(29,28)),((16,12),(18,(((17,11),10),((14,(15,((22,(23,21)),13))),9))))),((((((27,26),25),24),20),19),(7,6))),5)),2),(4,3),1);
   tree tree_890 [p = 0.000, P = 0.018] = [&W 0.000017] (((8,(((30,(29,28)),(((((27,26),25),24),20),19)),((((18,(16,12)),(((17,11),10),((14,(((23,(22,21)),15),13)),9))),(7,6)),5))),2),(4,3),1);
   tree tree_891 [p = 0.000, P = 0.018] = [&W 0.000017] (((8,(((30,((29,28),((((((27,26),25),24),20),19),(12,(16,(18,((17,(11,10)),(((22,(23,21)),((15,14),13)),9)))))))),(7,6)),5)),2),(4,3),1);
   tree tree_892 [p = 0.000, P = 0.018] = [&W 0.000017] (((8,((((30,(29,28)),((((23,(22,21)),((((27,26),25),24),20)),19),(12,(16,(18,((17,(11,10)),(((15,14),13),9))))))),(7,6)),5)),2),(4,3),1);
   tree tree_893 [p = 0.000, P = 0.018] = [&W 0.000017] (((8,((((16,12),(((17,11),10),(18,((14,(15,((22,(23,21)),13))),9)))),(((30,(29,28)),(((((27,26),25),24),20),19)),(7,6))),5)),2),(4,3),1);
   tree tree_894 [p = 0.000, P = 0.018] = [&W 0.000017] (((8,((((30,(29,28)),((((((27,26),25),24),(22,(23,21))),20),19)),(((16,(17,12)),((18,(11,10)),((14,(15,13)),9))),(7,6))),5)),2),(4,3),1);
   tree tree_895 [p = 0.000, P = 0.018] = [&W 0.000017] (((8,((((16,(17,12)),((18,(11,10)),((((22,(23,21)),14),(15,13)),9))),(7,6)),(((30,(29,28)),(((((27,26),25),24),20),19)),5))),2),(4,3),1);
   tree tree_896 [p = 0.000, P = 0.018] = [&W 0.000017] (((8,(((((((27,26),25),24),20),19),(((30,(29,28)),(12,(16,(18,((17,(11,10)),(((22,(23,21)),((15,14),13)),9)))))),(7,6))),5)),2),(4,3),1);
   tree tree_897 [p = 0.000, P = 0.018] = [&W 0.000017] (((8,(((12,((18,16),((11,10),((17,(((22,(23,21)),14),(15,13))),9)))),((((30,(29,28)),(((((27,26),25),24),20),19)),7),6)),5)),2),(4,3),1);
   tree tree_898 [p = 0.000, P = 0.018] = [&W 0.000017] (((8,((((30,(29,28)),(12,(16,((11,(18,10)),((((22,(23,21)),17),(14,(15,13))),9))))),(((((((27,26),25),24),20),19),7),6)),5)),2),(4,3),1);
   tree tree_899 [p = 0.000, P = 0.018] = [&W 0.000017] (((8,(((((30,(29,28)),((23,(22,21)),((((27,26),25),24),(20,19)))),(12,((16,(18,(11,(17,10)))),((14,(15,13)),9)))),(7,6)),5)),2),(4,3),1);
   tree tree_900 [p = 0.000, P = 0.018] = [&W 0.000017] (((8,(((12,(18,(16,((17,(11,10)),((14,(((22,(23,21)),15),13)),9))))),((((29,(30,28)),(((((27,26),25),24),20),19)),7),6)),5)),2),(4,3),1);
   tree tree_901 [p = 0.000, P = 0.018] = [&W 0.000017] (((8,((((((((27,26),25),24),20),19),(((30,29),28),(12,((18,16),((17,(11,10)),(((22,(23,21)),((15,14),13)),9)))))),(7,6)),5)),2),(4,3),1);
   tree tree_902 [p = 0.000, P = 0.018] = [&W 0.000017] (((8,((((29,(28,(30,((23,(22,21)),(((((27,26),25),24),20),19))))),(12,((18,16),((17,(11,10)),(((15,14),13),9))))),(7,6)),5)),2),(4,3),1);
   tree tree_903 [p = 0.000, P = 0.018] = [&W 0.000017] (((8,((((30,(29,28)),((((((27,26),25),24),(23,(22,21))),20),19)),(((17,12),((16,(18,(11,10))),((14,(15,13)),9))),(7,6))),5)),2),(4,3),1);
   tree tree_904 [p = 0.000, P = 0.018] = [&W 0.000017] (((8,((((((((27,26),25),24),20),19),((30,(29,28)),(12,(16,((11,10),(17,((18,(14,(15,((22,(23,21)),13)))),9))))))),(7,6)),5)),2),(4,3),1);
   tree tree_905 [p = 0.000, P = 0.018] = [&W 0.000017] (((8,((((((((27,26),25),24),20),19),((29,28),(30,(12,((16,(18,(11,10))),(17,((((22,(23,21)),14),(15,13)),9))))))),(7,6)),5)),2),(4,3),1);
   tree tree_906 [p = 0.000, P = 0.018] = [&W 0.000017] (((8,(((((29,28),(30,(((26,(27,25)),24),(20,19)))),(12,(16,(((18,17),(11,10)),(((15,((22,(23,21)),14)),13),9))))),(7,6)),5)),2),(4,3),1);
   tree tree_907 [p = 0.000, P = 0.018] = [&W 0.000017] (((8,((((30,(29,28)),(((((27,26),25),24),20),19)),((12,(16,(18,((17,(11,10)),(((((22,(23,21)),15),14),13),9))))),(7,6))),5)),2),(4,3),1);
   tree tree_908 [p = 0.000, P = 0.018] = [&W 0.000017] (((8,(((((((27,26),25),24),20),19),(((30,(29,28)),(12,((16,(18,((17,11),10))),((14,(((22,(23,21)),15),13)),9)))),(7,6))),5)),2),(4,3),1);
   tree tree_909 [p = 0.000, P = 0.018] = [&W 0.000017] (((8,(((((((27,26),25),24),(20,19)),((30,(29,28)),(12,(16,((18,(11,10)),((17,(14,((22,(23,21)),(15,13)))),9)))))),(7,6)),5)),2),(4,3),1);
   tree tree_910 [p = 0.000, P = 0.018] = [&W 0.000017] (((8,((((30,(29,28)),(12,(16,((18,(11,(17,10))),((14,(15,((22,(23,21)),13))),9))))),(7,6)),((((((27,26),25),24),20),19),5))),2),(4,3),1);
   tree tree_911 [p = 0.000, P = 0.018] = [&W 0.000017] (((8,((((((((27,26),25),24),20),19),((29,28),(30,(12,(16,(18,(17,((11,10),(((22,(23,21)),(14,(15,13))),9))))))))),(7,6)),5)),2),(4,3),1);
   tree tree_912 [p = 0.000, P = 0.018] = [&W 0.000017] (((8,(((((25,((27,26),24)),(20,19)),((30,(29,28)),(12,((18,16),((17,(11,10)),((14,(((22,(23,21)),15),13)),9)))))),(7,6)),5)),2),(4,3),1);
   tree tree_913 [p = 0.000, P = 0.018] = [&W 0.000017] (((8,((((((((27,26),25),24),20),19),(30,((29,28),(12,(16,((18,((17,11),10)),(((22,(23,21)),(14,(15,13))),9))))))),(7,6)),5)),2),(4,3),1);
   tree tree_914 [p = 0.000, P = 0.018] = [&W 0.000017] (((8,((((30,(29,28)),(((((27,26),25),24),20),19)),((12,(16,((18,((17,11),10)),((((22,(23,21)),14),(15,13)),9)))),(7,6))),5)),2),(4,3),1);
   tree tree_915 [p = 0.000, P = 0.018] = [&W 0.000017] (((8,(((((((27,26),25),24),20),19),(((30,(29,28)),(12,(16,((18,((17,11),10)),((((22,(23,21)),14),(15,13)),9))))),(7,6))),5)),2),(4,3),1);
   tree tree_916 [p = 0.000, P = 0.018] = [&W 0.000017] (((8,((((((((27,26),25),24),20),19),((30,(29,28)),(12,(16,(17,((18,(11,10)),(((22,(23,21)),(14,(15,13))),9))))))),(7,6)),5)),2),(4,3),1);
   tree tree_917 [p = 0.000, P = 0.018] = [&W 0.000017] (((8,((((((((27,26),25),(24,((23,22),21))),20),19),((30,(29,28)),(12,(16,(18,((11,10),(17,((14,(15,13)),9)))))))),(7,6)),5)),2),(4,3),1);
   tree tree_918 [p = 0.000, P = 0.018] = [&W 0.000017] (((8,(((((30,(29,28)),(((((27,26),25),24),20),19)),(12,(16,((18,(11,10)),(17,((14,((22,(23,21)),(15,13))),9)))))),(7,6)),5)),2),(4,3),1);
   tree tree_919 [p = 0.000, P = 0.018] = [&W 0.000017] (((8,((((28,(29,(30,(((((27,26),25),24),20),19)))),(12,((18,16),((11,10),(17,((14,(15,((22,(23,21)),13))),9)))))),(7,6)),5)),2),(4,3),1);
   tree tree_920 [p = 0.000, P = 0.018] = [&W 0.000017] (((8,(((((30,(29,28)),(((((27,26),25),24),20),19)),(12,(16,(((17,11),10),(18,((((22,(23,21)),14),(15,13)),9)))))),(7,6)),5)),2),(4,3),1);
   tree tree_921 [p = 0.000, P = 0.018] = [&W 0.000017] (((8,(((((30,(29,28)),(((((27,26),25),(24,(23,(22,21)))),20),19)),(12,(16,(18,((17,(11,10)),((14,(15,13)),9)))))),(7,6)),5)),2),(4,3),1);
   tree tree_922 [p = 0.000, P = 0.019] = [&W 0.000017] (((8,(((((((27,26),25),24),20),19),((12,(16,(18,((17,(11,10)),((14,(15,((22,(23,21)),13))),9))))),(7,((29,(30,28)),6)))),5)),2),(4,3),1);
   tree tree_923 [p = 0.000, P = 0.019] = [&W 0.000017] (((8,(((((((27,26),25),24),20),19),((30,((29,28),(18,(12,(16,(17,((11,10),(((22,(23,21)),((15,14),13)),9)))))))),(7,6))),5)),2),(4,3),1);
   tree tree_924 [p = 0.000, P = 0.019] = [&W 0.000017] (((8,((((30,(29,28)),((((((27,26),25),24),(23,(22,21))),20),19)),((12,(16,((18,(11,10)),((14,(15,13)),(17,9))))),(7,6))),5)),2),(4,3),1);
   tree tree_925 [p = 0.000, P = 0.019] = [&W 0.000017] (((8,((((30,(29,28)),(((((27,26),25),24),20),19)),(((18,(16,12)),((11,(17,10)),(((22,(23,21)),(14,(15,13))),9))),(7,6))),5)),2),(4,3),1);
   tree tree_926 [p = 0.000, P = 0.019] = [&W 0.000017] (((8,((((30,(29,28)),(12,((18,16),((17,(11,10)),(((15,14),13),9))))),(((((24,(25,((27,26),(22,(23,21))))),20),19),7),6)),5)),2),(4,3),1);
   tree tree_927 [p = 0.000, P = 0.019] = [&W 0.000017] (((8,((((30,(29,28)),(12,(16,(17,((11,10),(((15,14),((22,(23,21)),13)),(18,9))))))),(7,((((((27,26),25),24),20),19),6))),5)),2),(4,3),1);
   tree tree_928 [p = 0.000, P = 0.019] = [&W 0.000017] (((8,((((((24,(((27,26),25),(23,(22,21)))),20),19),((30,(29,28)),(12,((11,10),(((15,14),13),((17,(18,16)),9)))))),(7,6)),5)),2),(4,3),1);
   tree tree_929 [p = 0.000, P = 0.019] = [&W 0.000017] (((8,((((30,(29,28)),(((((27,26),25),24),20),19)),((16,((22,(23,21)),(18,((((15,14),13),((17,(12,11)),10)),9)))),(7,6))),5)),2),(4,3),1);
   tree tree_930 [p = 0.000, P = 0.019] = [&W 0.000017] (((8,(((((((27,26),25),24),20),19),(((30,(29,28)),(12,(16,(18,(17,((11,10),(((15,14),((22,(23,21)),13)),9))))))),(7,6))),5)),2),(4,3),1);
   tree tree_931 [p = 0.000, P = 0.019] = [&W 0.000017] (((8,(((((30,(29,28)),(((((27,26),25),24),20),19)),((16,12),(18,(((17,11),10),(((15,14),((22,(23,21)),13)),9))))),(7,6)),5)),2),(4,3),1);
   tree tree_932 [p = 0.000, P = 0.019] = [&W 0.000017] (((8,(((((30,(29,28)),(((((27,26),25),24),20),19)),(12,(16,((17,((18,11),10)),(((15,14),((22,(23,21)),13)),9))))),(7,6)),5)),2),(4,3),1);
   tree tree_933 [p = 0.000, P = 0.019] = [&W 0.000017] (((8,((((((((27,26),25),24),20),19),(30,((29,28),(((18,16),12),(((17,11),10),(((22,(23,21)),((15,14),13)),9)))))),(7,6)),5)),2),(4,3),1);
   tree tree_934 [p = 0.000, P = 0.019] = [&W 0.000017] (((8,((((30,(29,28)),(((((27,26),25),24),20),19)),(((16,12),(18,(((17,11),10),(((((23,(22,21)),15),14),13),9)))),(7,6))),5)),2),(4,3),1);
   tree tree_935 [p = 0.000, P = 0.019] = [&W 0.000017] (((8,(((((30,(29,28)),(((((27,26),25),24),20),19)),(((18,16),12),(((17,11),10),(((22,(23,21)),((15,14),13)),9)))),(7,6)),5)),2),(4,3),1);
   tree tree_936 [p = 0.000, P = 0.019] = [&W 0.000017] (((8,(((((30,(29,28)),(((((27,26),25),24),20),19)),((16,(18,12)),(((17,11),10),((((22,(23,21)),(15,14)),13),9)))),(7,6)),5)),2),(4,3),1);
   tree tree_937 [p = 0.000, P = 0.019] = [&W 0.000017] (((8,(((((30,(29,28)),((((((27,26),25),24),(23,(22,21))),20),19)),((16,12),(((17,11),(18,10)),(((15,14),13),9)))),(7,6)),5)),2),(4,3),1);
   tree tree_938 [p = 0.000, P = 0.019] = [&W 0.000017] (((8,((((30,(29,28)),(((((27,26),25),24),20),19)),((18,((16,12),((11,10),((((22,(23,21)),(15,14)),13),(17,9))))),(7,6))),5)),2),(4,3),1);
   tree tree_939 [p = 0.000, P = 0.019] = [&W 0.000017] (((8,(((((30,(29,28)),(((((27,26),25),24),20),19)),((16,(18,12)),(((17,11),10),(((15,14),((22,(23,21)),13)),9)))),(7,6)),5)),2),(4,3),1);
   tree tree_940 [p = 0.000, P = 0.019] = [&W 0.000017] (((8,(((((30,(29,28)),(((23,(22,21)),((((27,26),25),24),20)),19)),(((18,16),12),(((17,11),10),(((15,14),13),9)))),(7,6)),5)),2),(4,3),1);
   tree tree_941 [p = 0.000, P = 0.019] = [&W 0.000017] (((8,((((30,(29,28)),(((((27,26),25),24),20),19)),(((16,12),(((17,11),10),((22,(23,21)),((((18,15),14),13),9)))),(7,6))),5)),2),(4,3),1);
   tree tree_942 [p = 0.000, P = 0.019] = [&W 0.000017] (((8,((((30,(29,28)),(12,((18,16),((17,(11,10)),((((22,(23,21)),(15,14)),13),9))))),(((((((27,26),25),24),20),19),7),6)),5)),2),(4,3),1);
   tree tree_943 [p = 0.000, P = 0.019] = [&W 0.000017] (((8,(((((30,(29,28)),(((((27,26),25),24),20),19)),((16,12),((18,(11,10)),(((15,((22,(23,21)),14)),13),(17,9))))),(7,6)),5)),2),(4,3),1);
   tree tree_944 [p = 0.000, P = 0.019] = [&W 0.000017] (((8,(((((30,29),28),(((((27,26),25),24),20),19)),(((16,12),((18,(11,10)),((((22,(23,21)),(15,14)),13),(17,9)))),(7,6))),5)),2),(4,3),1);
   tree tree_945 [p = 0.000, P = 0.019] = [&W 0.000017] (((8,((((30,(29,28)),(((((27,26),25),24),20),19)),((12,(17,((11,((18,16),10)),(((((22,(23,21)),15),14),13),9)))),(7,6))),5)),2),(4,3),1);
   tree tree_946 [p = 0.000, P = 0.019] = [&W 0.000017] (((8,((((30,(29,28)),(((((((27,26),25),24),(22,(23,21))),20),19),((16,12),((18,(11,10)),(((15,14),13),(17,9)))))),(7,6)),5)),2),(4,3),1);
   tree tree_947 [p = 0.000, P = 0.019] = [&W 0.000017] (((8,((((30,(29,28)),(12,((18,16),((17,(11,10)),(((15,((22,(23,21)),14)),13),9))))),(((((((27,26),25),24),20),19),7),6)),5)),2),(4,3),1);
   tree tree_948 [p = 0.000, P = 0.019] = [&W 0.000017] (((8,((((30,(29,28)),(12,((18,16),((17,(11,10)),(((15,14),13),9))))),(((((((27,26),25),(24,(23,(22,21)))),20),19),7),6)),5)),2),(4,3),1);
   tree tree_949 [p = 0.000, P = 0.019] = [&W 0.000017] (((8,((((((((27,26),25),24),20),19),((30,(29,28)),((16,12),(18,(((17,11),10),(((15,14),((22,(23,21)),13)),9)))))),(7,6)),5)),2),(4,3),1);
   tree tree_950 [p = 0.000, P = 0.019] = [&W 0.000017] (((8,((((30,(29,28)),(((((27,26),25),24),20),19)),((12,(16,((17,((18,11),10)),(((22,(23,21)),((15,14),13)),9)))),(7,6))),5)),2),(4,3),1);
   tree tree_951 [p = 0.000, P = 0.019] = [&W 0.000017] (((8,(((((30,(29,28)),((24,(((27,26),25),20)),19)),(12,(16,((17,((18,11),10)),(((15,14),((22,(23,21)),13)),9))))),(7,6)),5)),2),(4,3),1);
   tree tree_952 [p = 0.000, P = 0.019] = [&W 0.000017] (((8,((((((23,22),21),(((((27,26),25),24),20),19)),((30,(29,28)),((16,12),((18,((17,11),10)),(((15,14),13),9))))),(7,6)),5)),2),(4,3),1);
   tree tree_953 [p = 0.000, P = 0.019] = [&W 0.000017] (((8,(((((29,28),(30,((((((27,26),25),24),(23,(22,21))),20),19))),(12,(16,((17,((18,11),10)),(((15,14),13),9))))),(7,6)),5)),2),(4,3),1);
   tree tree_954 [p = 0.000, P = 0.019] = [&W 0.000017] (((8,((((((((27,26),25),24),20),19),((30,(29,28)),((16,12),(18,(((17,11),10),((((22,(23,21)),(15,14)),13),9)))))),(7,6)),5)),2),(4,3),1);
   tree tree_955 [p = 0.000, P = 0.019] = [&W 0.000017] (((8,(((((24,(((27,26),25),(23,(22,21)))),20),19),(((30,(29,28)),((16,12),(18,(((17,11),10),(((15,14),13),9))))),(7,6))),5)),2),(4,3),1);
   tree tree_956 [p = 0.000, P = 0.019] = [&W 0.000017] (((8,((((((30,29),28),(((((27,26),25),24),20),19)),(12,(16,((17,((18,11),10)),(((15,14),((22,(23,21)),13)),9))))),(7,6)),5)),2),(4,3),1);
   tree tree_957 [p = 0.000, P = 0.019] = [&W 0.000017] (((8,((((30,(29,28)),(((((27,26),25),24),20),19)),(((18,(16,12)),(((17,11),10),(((22,(23,21)),((15,14),13)),9))),(7,6))),5)),2),(4,3),1);
   tree tree_958 [p = 0.000, P = 0.019] = [&W 0.000017] (((8,((((18,(16,12)),(((17,11),10),((((22,(23,21)),(15,14)),13),9))),(((30,(29,28)),((((((27,26),25),24),20),19),7)),6)),5)),2),(4,3),1);
   tree tree_959 [p = 0.000, P = 0.019] = [&W 0.000017] (((8,(((((((27,26),25),24),20),19),((30,(29,28)),(((16,(17,12)),(18,((11,10),(((((22,(23,21)),15),14),13),9)))),(7,6)))),5)),2),(4,3),1);
   tree tree_960 [p = 0.000, P = 0.019] = [&W 0.000017] (((8,(((((30,(29,28)),((22,(23,21)),(((((27,26),25),24),20),19))),((16,12),((18,((17,11),10)),(((15,14),13),9)))),(7,6)),5)),2),(4,3),1);
   tree tree_961 [p = 0.000, P = 0.019] = [&W 0.000017] (((8,(((18,((16,12),(((17,11),10),(((15,14),13),9)))),((((30,(29,28)),((((((27,26),25),24),(22,(23,21))),20),19)),7),6)),5)),2),(4,3),1);
   tree tree_962 [p = 0.000, P = 0.019] = [&W 0.000017] (((8,(((((30,29),28),((((((27,26),25),24),20),19),((18,(16,12)),(((17,11),10),((((22,(23,21)),(15,14)),13),9))))),(7,6)),5)),2),(4,3),1);
   tree tree_963 [p = 0.000, P = 0.019] = [&W 0.000017] (((8,((((30,(28,(29,(((((27,26),25),(24,(23,(22,21)))),20),19)))),((16,12),(18,(((17,11),10),(((15,14),13),9))))),(7,6)),5)),2),(4,3),1);
   tree tree_964 [p = 0.000, P = 0.019] = [&W 0.000017] (((8,(((((30,(29,28)),((((((27,26),25),24),(22,(23,21))),20),19)),((16,12),(18,(((17,11),10),(((15,14),13),9))))),(7,6)),5)),2),(4,3),1);
   tree tree_965 [p = 0.000, P = 0.019] = [&W 0.000017] (((8,(((30,(29,28)),(((((((27,26),25),24),(23,(22,21))),20),19),(((16,12),((18,((17,11),10)),(((15,14),13),9))),(7,6)))),5)),2),(4,3),1);
   tree tree_966 [p = 0.000, P = 0.019] = [&W 0.000017] (((8,(((((29,(30,28)),((((((27,26),25),24),(22,(23,21))),20),19)),((16,12),(18,(((17,11),10),(((15,14),13),9))))),(7,6)),5)),2),(4,3),1);
   tree tree_967 [p = 0.000, P = 0.019] = [&W 0.000017] (((8,(((((30,(29,28)),(((((27,26),25),(24,(23,(22,21)))),20),19)),((16,12),(18,(((17,11),10),(((15,14),13),9))))),(7,6)),5)),2),(4,3),1);
   tree tree_968 [p = 0.000, P = 0.019] = [&W 0.000017] (((8,(((((29,(30,28)),(((((27,26),25),24),20),19)),(12,(16,((17,((18,11),10)),((((22,(23,21)),(15,14)),13),9))))),(7,6)),5)),2),(4,3),1);
   tree tree_969 [p = 0.000, P = 0.019] = [&W 0.000017] (((8,(((((30,(29,28)),(((((27,26),25),24),20),19)),((16,12),((18,((17,11),10)),(((((22,(23,21)),15),14),13),9)))),(7,6)),5)),2),(4,3),1);
   tree tree_970 [p = 0.000, P = 0.019] = [&W 0.000017] (((8,(((((((((27,26),25),24),(23,(22,21))),20),19),((29,28),(30,((16,12),((18,((17,11),10)),(((15,14),13),9)))))),(7,6)),5)),2),(4,3),1);
   tree tree_971 [p = 0.000, P = 0.019] = [&W 0.000017] (((8,((((((((27,26),25),24),20),19),(30,((29,28),(12,(16,((17,((18,11),10)),(((15,((22,(23,21)),14)),13),9))))))),(7,6)),5)),2),(4,3),1);
   tree tree_972 [p = 0.000, P = 0.019] = [&W 0.000017] (((8,(((((30,(29,28)),(((((27,26),25),24),((23,(22,21)),20)),19)),((16,12),((18,((17,11),10)),(((15,14),13),9)))),(7,6)),5)),2),(4,3),1);
   tree tree_973 [p = 0.000, P = 0.019] = [&W 0.000017] (((8,((((30,(29,28)),(((((27,26),25),24),20),19)),(((16,12),((18,((17,11),10)),((((22,(23,21)),(15,14)),13),9))),(7,6))),5)),2),(4,3),1);
   tree tree_974 [p = 0.000, P = 0.019] = [&W 0.000017] (((8,((((((((27,26),25),24),(23,(22,21))),20),19),(((30,(29,28)),((16,12),((18,((17,11),10)),(((15,14),13),9)))),(7,6))),5)),2),(4,3),1);
   tree tree_975 [p = 0.000, P = 0.019] = [&W 0.000017] (((8,((((16,12),((18,((17,11),10)),(((22,(23,21)),((15,14),13)),9))),(7,6)),((30,(29,28)),((((((27,26),25),24),20),19),5)))),2),(4,3),1);
   tree tree_976 [p = 0.000, P = 0.019] = [&W 0.000017] (((8,((((30,((29,28),((((((27,26),25),24),(23,(22,21))),20),19))),((16,(18,12)),(((17,11),10),(((15,14),13),9)))),(7,6)),5)),2),(4,3),1);
   tree tree_977 [p = 0.000, P = 0.019] = [&W 0.000017] (((8,((((29,28),((16,12),((18,(11,10)),(((22,(23,21)),((15,14),13)),(17,9))))),(7,6)),((30,((((27,26),25),24),(20,19))),5))),2),(4,3),1);
   tree tree_978 [p = 0.000, P = 0.019] = [&W 0.000017] (((8,((30,((29,28),(((((27,26),25),24),20),19))),((((16,12),((18,(11,10)),(((15,((22,(23,21)),14)),13),(17,9)))),(7,6)),5))),2),(4,3),1);
   tree tree_979 [p = 0.000, P = 0.019] = [&W 0.000017] (((8,((((30,(29,28)),((((((27,26),25),24),(23,(22,21))),20),19)),(((16,12),((18,(11,10)),(((15,14),13),(17,9)))),(7,6))),5)),2),(4,3),1);
   tree tree_980 [p = 0.000, P = 0.019] = [&W 0.000017] (((8,((((30,(29,28)),(((((27,26),25),24),20),19)),((((18,16),12),((11,10),(((15,14),13),(((22,(23,21)),17),9)))),(7,6))),5)),2),(4,3),1);
   tree tree_981 [p = 0.000, P = 0.019] = [&W 0.000017] (((8,((((29,(30,28)),(((((27,26),25),24),20),19)),(((16,12),(((18,11),10),(((15,((22,(23,21)),14)),13),(17,9)))),(7,6))),5)),2),(4,3),1);
   tree tree_982 [p = 0.000, P = 0.020] = [&W 0.000017] (((8,((((29,(30,28)),((16,12),((18,(11,10)),(((15,14),13),(17,9))))),(7,6)),(((((((27,26),25),24),(23,(22,21))),20),19),5))),2),(4,3),1);
   tree tree_983 [p = 0.000, P = 0.020] = [&W 0.000017] (((8,((((29,(30,28)),(((((27,26),25),24),20),19)),((12,((18,16),((17,(11,10)),(((22,(23,21)),((15,14),13)),9)))),(7,6))),5)),2),(4,3),1);
   tree tree_984 [p = 0.000, P = 0.020] = [&W 0.000017] (((8,((((16,12),((18,(11,10)),((((23,(22,21)),(15,14)),13),(17,9)))),((((30,(29,28)),(((((27,26),25),24),20),19)),7),6)),5)),2),(4,3),1);
   tree tree_985 [p = 0.000, P = 0.020] = [&W 0.000017] (((8,((((16,12),((18,(11,10)),(((15,14),13),(17,9)))),(7,6)),(((30,(29,28)),((((23,22),21),((((27,26),25),24),20)),19)),5))),2),(4,3),1);
   tree tree_986 [p = 0.000, P = 0.020] = [&W 0.000017] (((8,(((((30,29),28),((16,12),(((18,11),10),(((15,14),13),(17,((22,(23,21)),9)))))),(((((((27,26),25),24),20),19),7),6)),5)),2),(4,3),1);
   tree tree_987 [p = 0.000, P = 0.020] = [&W 0.000017] (((8,((((30,(29,28)),(((((27,26),25),24),20),19)),(((16,12),((18,(11,10)),((((23,22),21),((15,14),13)),(17,9)))),(7,6))),5)),2),(4,3),1);
   tree tree_988 [p = 0.000, P = 0.020] = [&W 0.000017] (((8,(((30,(29,28)),((((((27,26),25),24),20),19),(((16,12),((18,(11,10)),(((15,14),((22,(23,21)),13)),(17,9)))),(7,6)))),5)),2),(4,3),1);
   tree tree_989 [p = 0.000, P = 0.020] = [&W 0.000017] (((8,((((((((27,26),25),24),(23,(22,21))),20),19),(((30,(29,28)),(12,((18,16),((17,(11,10)),(((15,14),13),9))))),(7,6))),5)),2),(4,3),1);
   tree tree_990 [p = 0.000, P = 0.020] = [&W 0.000017] (((8,((((((((27,26),25),24),20),19),(((30,29),28),((16,12),((11,(18,10)),((((22,(23,21)),(15,14)),13),(17,9)))))),(7,6)),5)),2),(4,3),1);
   tree tree_991 [p = 0.000, P = 0.020] = [&W 0.000017] (((8,(((((30,(29,28)),(((((27,26),25),24),(23,(22,21))),(20,19))),(12,((17,(18,(11,(16,10)))),(((15,14),13),9)))),(7,6)),5)),2),(4,3),1);
   tree tree_992 [p = 0.000, P = 0.020] = [&W 0.000017] (((8,(((((30,(29,28)),(((((27,26),25),24),20),19)),((16,12),(((18,11),10),((((22,(23,21)),(15,14)),13),(17,9))))),(7,6)),5)),2),(4,3),1);
   tree tree_993 [p = 0.000, P = 0.020] = [&W 0.000017] (((8,((((((((27,26),25),24),20),19),((30,(29,28)),((17,12),((11,((18,16),10)),((((22,(23,21)),(15,14)),13),9))))),(7,6)),5)),2),(4,3),1);
   tree tree_994 [p = 0.000, P = 0.020] = [&W 0.000017] (((8,(((30,(29,28)),((((27,26),25),24),(20,19))),(((12,((((18,16),(17,11)),10),(((15,14),((22,(23,21)),13)),9))),(7,6)),5))),2),(4,3),1);
   tree tree_995 [p = 0.000, P = 0.020] = [&W 0.000017] (((8,(((((((27,26),25),24),20),19),(((30,(29,28)),(((22,(23,21)),(16,12)),((11,(18,10)),(((15,14),13),(17,9))))),(7,6))),5)),2),(4,3),1);
   tree tree_996 [p = 0.000, P = 0.020] = [&W 0.000017] (((8,((((((((27,26),25),24),20),19),((29,28),(30,((16,12),(((18,11),10),((((22,(23,21)),(15,14)),13),(17,9))))))),(7,6)),5)),2),(4,3),1);
   tree tree_997 [p = 0.000, P = 0.020] = [&W 0.000017] (((8,((((((27,26),25),24),20),19),((((30,(29,28)),((16,12),(18,((11,10),(((15,((22,(23,21)),14)),13),(17,9)))))),(7,6)),5))),2),(4,3),1);
   tree tree_998 [p = 0.000, P = 0.020] = [&W 0.000017] (((8,((((30,((29,28),(((((27,26),25),24),20),19))),(((18,16),12),((11,10),((((22,(23,21)),(15,14)),13),(17,9))))),(7,6)),5)),2),(4,3),1);
   tree tree_999 [p = 0.000, P = 0.020] = [&W 0.000017] (((8,(((30,(29,28)),(((((27,26),25),24),20),19)),((((16,12),(18,((11,10),(((15,14),13),(((22,(23,21)),17),9))))),(7,6)),5))),2),(4,3),1);
   tree tree_1000 [p = 0.000, P = 0.020] = [&W 0.000017] (((8,((((29,(30,28)),(((((27,26),25),24),20),19)),((((18,16),12),((11,10),(((15,((22,(23,21)),14)),13),(17,9)))),(7,6))),5)),2),(4,3),1);
   tree tree_1001 [p = 0.000, P = 0.020] = [&W 0.000017] (((8,(((((18,16),12),((11,10),((((23,(22,21)),(15,14)),13),(17,9)))),(((30,(29,28)),(((((27,26),25),24),20),19)),(7,6))),5)),2),(4,3),1);
   tree tree_1002 [p = 0.000, P = 0.020] = [&W 0.000017] (((8,((((((((27,26),25),24),20),19),((30,(29,28)),((16,12),(((18,11),10),(((22,(23,21)),((15,14),13)),(17,9)))))),(7,6)),5)),2),(4,3),1);
   tree tree_1003 [p = 0.000, P = 0.020] = [&W 0.000017] (((8,(((((30,(29,28)),(((((27,26),25),24),20),19)),((16,12),((18,(11,10)),((((22,(23,21)),(15,14)),13),(17,9))))),(7,6)),5)),2),(4,3),1);
   tree tree_1004 [p = 0.000, P = 0.020] = [&W 0.000017] (((8,((((30,(29,28)),(((((27,26),25),24),20),19)),(((16,12),((18,(11,(17,10))),((((22,(23,21)),(15,14)),13),9))),(7,6))),5)),2),(4,3),1);
   tree tree_1005 [p = 0.000, P = 0.020] = [&W 0.000017] (((8,(((((22,(23,21)),((((27,26),25),24),20)),19),(((16,12),((18,(11,(17,10))),(((15,14),13),9))),((((30,29),28),7),6))),5)),2),(4,3),1);
   tree tree_1006 [p = 0.000, P = 0.020] = [&W 0.000017] (((8,(((30,((29,28),((20,((((27,26),25),24),19)),((16,12),((18,(11,(17,10))),((((23,(22,21)),(15,14)),13),9)))))),(7,6)),5)),2),(4,3),1);
   tree tree_1007 [p = 0.000, P = 0.020] = [&W 0.000017] (((8,((((16,12),((18,(11,(17,10))),(((22,(23,21)),((15,14),13)),9))),(7,(((30,(29,28)),(((((27,26),25),24),20),19)),6))),5)),2),(4,3),1);
   tree tree_1008 [p = 0.000, P = 0.020] = [&W 0.000017] (((8,((((30,(29,28)),((((((27,26),25),24),(23,(22,21))),20),19)),(((16,12),((18,(11,(17,10))),(((15,14),13),9))),(7,6))),5)),2),(4,3),1);
   tree tree_1009 [p = 0.000, P = 0.020] = [&W 0.000017] (((8,((((29,(30,28)),(((((27,26),25),24),20),19)),(((16,12),((18,(11,(17,10))),((((22,(23,21)),(15,14)),13),9))),(7,6))),5)),2),(4,3),1);
   tree tree_1010 [p = 0.000, P = 0.020] = [&W 0.000017] (((8,((((((((27,26),25),24),20),19),((29,(30,28)),((16,12),(((17,11),(18,10)),(((15,((22,(23,21)),14)),13),9))))),(7,6)),5)),2),(4,3),1);
   tree tree_1011 [p = 0.000, P = 0.020] = [&W 0.000017] (((8,(((((30,(29,28)),(((((27,26),25),24),20),19)),((16,12),(((17,(18,11)),10),(((22,(23,21)),((15,14),13)),9)))),(7,6)),5)),2),(4,3),1);
   tree tree_1012 [p = 0.000, P = 0.020] = [&W 0.000017] (((8,(((12,((18,16),((17,(11,10)),(((15,14),((23,(22,21)),13)),9)))),((((((27,26),25),24),20),19),((30,(29,28)),(7,6)))),5)),2),(4,3),1);
   tree tree_1013 [p = 0.000, P = 0.020] = [&W 0.000017] (((8,(((((30,(29,28)),(((((27,26),25),24),20),19)),((16,12),(((17,11),(18,10)),((((23,22),21),((15,14),13)),9)))),(7,6)),5)),2),(4,3),1);
   tree tree_1014 [p = 0.000, P = 0.020] = [&W 0.000017] (((8,(((30,(29,28)),(((((27,26),25),24),20),19)),(((12,((18,16),((17,(11,10)),(((22,(23,21)),((15,14),13)),9)))),(7,6)),5))),2),(4,3),1);
   tree tree_1015 [p = 0.000, P = 0.020] = [&W 0.000017] (((8,((((((((27,26),25),24),20),19),((16,((29,(30,28)),12)),((18,(11,(17,10))),(((15,14),((23,(22,21)),13)),9)))),(7,6)),5)),2),(4,3),1);
   tree tree_1016 [p = 0.000, P = 0.020] = [&W 0.000017] (((8,((((30,(29,28)),(12,((18,16),((17,(11,10)),(((15,14),((22,(23,21)),13)),9))))),((((((27,26),25),24),20),19),(7,6))),5)),2),(4,3),1);
   tree tree_1017 [p = 0.000, P = 0.020] = [&W 0.000017] (((8,(((((30,(29,28)),(((24,(((27,26),25),(23,(22,21)))),20),19)),((16,12),((18,(11,10)),(((15,14),13),(17,9))))),(7,6)),5)),2),(4,3),1);
   tree tree_1018 [p = 0.000, P = 0.020] = [&W 0.000017] (((8,((((((((27,26),25),24),20),19),(((30,29),28),(((18,16),12),((11,(17,10)),(((22,(23,21)),((15,14),13)),9))))),(7,6)),5)),2),(4,3),1);
   tree tree_1019 [p = 0.000, P = 0.020] = [&W 0.000017] (((8,(((((((27,26),25),24),20),19),(((30,(29,28)),(12,((18,16),((17,(11,10)),(((15,(((23,22),21),14)),13),9))))),(7,6))),5)),2),(4,3),1);
   tree tree_1020 [p = 0.000, P = 0.020] = [&W 0.000017] (((8,((((29,(30,28)),((((((27,26),25),24),(23,(22,21))),20),19)),((12,((18,16),((17,(11,10)),(((15,14),13),9)))),(7,6))),5)),2),(4,3),1);
   tree tree_1021 [p = 0.000, P = 0.020] = [&W 0.000017] (((8,((((18,12),(16,((17,(11,10)),(((15,14),13),9)))),(((30,(29,28)),((((((27,26),25),24),(23,(22,21))),20),19)),(7,6))),5)),2),(4,3),1);
   tree tree_1022 [p = 0.000, P = 0.020] = [&W 0.000017] (((8,(((12,((18,16),((17,(11,10)),((((22,(23,21)),(15,14)),13),9)))),((((30,(29,28)),(((((27,26),25),24),20),19)),7),6)),5)),2),(4,3),1);
   tree tree_1023 [p = 0.000, P = 0.020] = [&W 0.000017] (((8,((((30,(29,28)),(((((27,26),25),24),20),19)),((((18,16),12),((11,(17,10)),((((22,(23,21)),(15,14)),13),9))),(7,6))),5)),2),(4,3),1);
   tree tree_1024 [p = 0.000, P = 0.020] = [&W 0.000017] (((8,((((30,(29,28)),((16,12),((18,(11,(17,10))),(((((22,(23,21)),15),14),13),9)))),(7,6)),((((25,((27,26),24)),20),19),5))),2),(4,3),1);
   tree tree_1025 [p = 0.000, P = 0.020] = [&W 0.000017] (((8,(((((((27,26),25),24),20),19),(((30,(29,28)),((16,12),(18,((11,(17,10)),(((15,((22,(23,21)),14)),13),9))))),(7,6))),5)),2),(4,3),1);
   tree tree_1026 [p = 0.000, P = 0.020] = [&W 0.000017] (((8,((((30,(29,28)),(((((27,26),25),24),20),19)),(((16,12),((18,(11,(17,10))),(((15,14),((22,(23,21)),13)),9))),(7,6))),5)),2),(4,3),1);
   tree tree_1027 [p = 0.000, P = 0.020] = [&W 0.000017] (((8,((((30,29),28),(((((((27,26),25),24),20),19),(((18,16),12),((11,(17,10)),((((23,(22,21)),(15,14)),13),9)))),(7,6))),5)),2),(4,3),1);
   tree tree_1028 [p = 0.000, P = 0.020] = [&W 0.000017] (((8,((((30,(29,28)),(((((27,26),25),24),20),19)),(((16,12),((11,(17,(18,10))),(((22,(23,21)),((15,14),13)),9))),(7,6))),5)),2),(4,3),1);
   tree tree_1029 [p = 0.000, P = 0.020] = [&W 0.000017] (((8,((((30,(29,28)),(((((27,26),25),24),20),19)),(((16,12),(18,((11,(17,10)),(((22,(23,21)),((15,14),13)),9)))),(7,6))),5)),2),(4,3),1);
   tree tree_1030 [p = 0.000, P = 0.020] = [&W 0.000017] (((8,((((30,(29,28)),(((15,(((22,(23,21)),14),13)),(18,(16,(11,(17,10))))),(12,9))),(((((((27,26),25),24),20),19),7),6)),5)),2),(4,3),1);
   tree tree_1031 [p = 0.000, P = 0.020] = [&W 0.000017] (((8,(((((22,(23,21)),(15,14)),(13,(((18,(16,12)),(17,10)),(11,9)))),((((30,(29,28)),((((27,26),25),24),(20,19))),7),6)),5)),2),(4,3),1);
   tree tree_1032 [p = 0.000, P = 0.020] = [&W 0.000017] (((8,((((((30,29),28),((((((27,26),25),24),(22,(23,21))),20),19)),(16,(18,((15,(14,13)),(17,((12,10),(11,9))))))),(7,6)),5)),2),(4,3),1);
   tree tree_1033 [p = 0.000, P = 0.020] = [&W 0.000017] (((8,((((30,(29,28)),(((22,(23,21)),((((27,26),25),24),(20,19))),(((15,14),13),((12,(16,(18,10))),((17,11),9))))),(7,6)),5)),2),(4,3),1);
   tree tree_1034 [p = 0.000, P = 0.020] = [&W 0.000017] (((8,(((((((27,26),25),24),20),19),(((30,(29,28)),(16,((18,((((22,(23,21)),15),14),13)),((12,10),((17,11),9))))),(7,6))),5)),2),(4,3),1);
   tree tree_1035 [p = 0.000, P = 0.020] = [&W 0.000017] (((8,(((30,(29,28)),(((((14,(15,((23,(22,21)),13))),(16,12)),(18,10)),((17,11),9)),(((((((27,26),25),24),20),19),7),6))),5)),2),(4,3),1);
   tree tree_1036 [p = 0.000, P = 0.020] = [&W 0.000017] (((8,(((16,(18,((22,(23,21)),(((17,12),10),(((14,(15,13)),11),9))))),((30,((29,28),(((((27,26),25),24),20),19))),(7,6))),5)),2),(4,3),1);
   tree tree_1037 [p = 0.000, P = 0.020] = [&W 0.000017] (((8,((((30,(29,28)),((14,(15,((22,(23,21)),13))),(((16,12),10),((18,(17,11)),9)))),((((((27,26),25),24),20),19),(7,6))),5)),2),(4,3),1);
   tree tree_1038 [p = 0.000, P = 0.020] = [&W 0.000017] (((8,(((29,(30,28)),((17,(10,(((16,12),(18,11)),(((((22,(23,21)),15),14),13),9)))),(((((((27,26),25),24),20),19),7),6))),5)),2),(4,3),1);
   tree tree_1039 [p = 0.000, P = 0.020] = [&W 0.000017] (((8,(((((((27,26),25),24),20),19),((16,((18,10),((12,11),(((((23,(22,21)),15),14),13),(17,9))))),(7,((30,(29,28)),6)))),5)),2),(4,3),1);
   tree tree_1040 [p = 0.000, P = 0.020] = [&W 0.000017] (((8,((30,(((((27,26),25),24),(20,19)),((29,28),((17,(10,(((16,12),(18,11)),(((((22,(23,21)),15),14),13),9)))),(7,6))))),5)),2),(4,3),1);
   tree tree_1041 [p = 0.000, P = 0.020] = [&W 0.000017] (((8,(((((((27,26),25),24),20),19),(((30,(29,28)),((17,10),((12,(16,(18,11))),(((15,14),((23,(22,21)),13)),9)))),(7,6))),5)),2),(4,3),1);
   tree tree_1042 [p = 0.000, P = 0.021] = [&W 0.000017] (((8,((((((24,(((27,26),25),(22,(23,21)))),20),19),((30,(29,28)),(16,((17,(12,10)),(((15,14),13),((18,11),9)))))),(7,6)),5)),2),(4,3),1);
   tree tree_1043 [p = 0.000, P = 0.021] = [&W 0.000017] (((8,((((30,(29,28)),(((((((27,26),25),24),(23,(22,21))),20),19),((16,(12,10)),(((15,14),13),((17,(18,11)),9))))),(7,6)),5)),2),(4,3),1);
   tree tree_1044 [p = 0.000, P = 0.021] = [&W 0.000017] (((8,((((18,((16,12),10)),(((15,14),13),((17,11),9))),((((30,(29,28)),(((24,(((27,26),25),(23,(22,21)))),20),19)),7),6)),5)),2),(4,3),1);
   tree tree_1045 [p = 0.000, P = 0.021] = [&W 0.000017] (((8,(((((30,29),28),((18,10),((17,((15,((23,(22,21)),14)),13)),(16,(11,(12,9)))))),(((((((27,26),25),24),20),19),7),6)),5)),2),(4,3),1);
   tree tree_1046 [p = 0.000, P = 0.021] = [&W 0.000017] (((8,(((((30,(29,28)),(((((27,26),25),24),20),19)),(16,((((22,(23,21)),(15,14)),13),(18,(10,(11,(12,(17,9)))))))),(7,6)),5)),2),(4,3),1);
   tree tree_1047 [p = 0.000, P = 0.021] = [&W 0.000017] (((8,(((((30,(29,28)),(((((27,26),25),24),20),19)),((12,((((22,(23,21)),15),(14,13)),(16,10))),(18,((17,11),9)))),(7,6)),5)),2),(4,3),1);
   tree tree_1048 [p = 0.000, P = 0.021] = [&W 0.000017] (((8,(((((30,(29,28)),((((((27,26),25),24),(22,(23,21))),20),19)),((16,10),((18,(15,(14,13))),(11,((17,12),9))))),(7,6)),5)),2),(4,3),1);
   tree tree_1049 [p = 0.000, P = 0.021] = [&W 0.000017] (((8,(((((30,(29,28)),(((((27,26),25),24),20),19)),((17,(18,10)),(11,((16,12),(((22,(23,21)),((15,14),13)),9))))),(7,6)),5)),2),(4,3),1);
   tree tree_1050 [p = 0.000, P = 0.021] = [&W 0.000017] (((8,(((((((27,26),25),24),20),19),((30,(29,28)),((18,((15,((22,(23,21)),14)),13)),(16,(12,((17,11),(10,9))))))),((7,6),5))),2),(4,3),1);
   tree tree_1051 [p = 0.000, P = 0.021] = [&W 0.000017] (((8,(((((30,(29,28)),(((((27,26),25),24),20),((23,(22,21)),19))),((14,(15,13)),((17,10),(11,((18,(16,12)),9))))),(7,6)),5)),2),(4,3),1);
   tree tree_1052 [p = 0.000, P = 0.021] = [&W 0.000017] (((8,((((30,(29,28)),(((((27,26),25),24),20),19)),(((12,(17,10)),((((((22,(23,21)),15),14),13),((18,16),11)),9)),(7,6))),5)),2),(4,3),1);
   tree tree_1053 [p = 0.000, P = 0.021] = [&W 0.000017] (((8,((((((((27,26),25),24),20),19),((30,(29,28)),(18,(16,(((23,22),21),(((((15,14),13),12),10),((17,11),9))))))),(7,6)),5)),2),(4,3),1);
   tree tree_1054 [p = 0.000, P = 0.021] = [&W 0.000017] (((8,(((((30,(29,28)),(((((27,26),25),24),20),19)),((((22,(23,21)),14),(15,13)),(((16,12),(17,10)),((18,11),9)))),(7,6)),5)),2),(4,3),1);
   tree tree_1055 [p = 0.000, P = 0.021] = [&W 0.000017] (((8,((((30,(29,28)),(((23,(22,21)),(((((27,26),25),24),20),19)),(((17,12),10),((((15,14),13),(16,(18,11))),9)))),(7,6)),5)),2),(4,3),1);
   tree tree_1056 [p = 0.000, P = 0.021] = [&W 0.000017] (((8,(((30,(29,28)),(((((((27,26),25),24),20),19),((12,((14,(15,((22,(23,21)),13))),(18,10))),(16,((17,11),9)))),(7,6))),5)),2),(4,3),1);
   tree tree_1057 [p = 0.000, P = 0.021] = [&W 0.000017] (((8,((((30,(29,28)),((12,10),(17,(11,(((18,16),((((23,(22,21)),15),14),13)),9))))),(((((((27,26),25),24),20),19),7),6)),5)),2),(4,3),1);
   tree tree_1058 [p = 0.000, P = 0.021] = [&W 0.000017] (((8,(((((30,(29,28)),(((((27,26),25),24),20),19)),((14,(15,13)),(10,((22,(23,21)),(11,((18,(16,12)),(17,9))))))),(7,6)),5)),2),(4,3),1);
   tree tree_1059 [p = 0.000, P = 0.021] = [&W 0.000017] (((8,(((((30,(29,28)),((22,(23,21)),((((26,(27,25)),24),20),19))),(16,((18,10),(((17,12),11),(((15,14),13),9))))),(7,6)),5)),2),(4,3),1);
   tree tree_1060 [p = 0.000, P = 0.021] = [&W 0.000017] (((8,(((((((27,26),25),24),20),19),(((30,(29,28)),(18,((15,(((22,(23,21)),14),13)),(16,(10,((12,(17,11)),9)))))),(7,6))),5)),2),(4,3),1);
   tree tree_1061 [p = 0.000, P = 0.021] = [&W 0.000017] (((8,(((((29,28),(30,(((((27,26),25),24),20),19))),((18,16),(((((22,(23,21)),15),14),13),(17,(10,((12,11),9)))))),(7,6)),5)),2),(4,3),1);
   tree tree_1062 [p = 0.000, P = 0.021] = [&W 0.000017] (((8,((((((((27,26),25),24),20),19),((30,(29,28)),((18,16),(((((23,(22,21)),15),14),13),(10,(((17,12),11),9)))))),(7,6)),5)),2),(4,3),1);
   tree tree_1063 [p = 0.000, P = 0.021] = [&W 0.000017] (((8,(((((30,(29,28)),((((27,26),25),24),(20,19))),(16,(((((22,(23,21)),15),14),13),((18,10),((12,11),(17,9)))))),(7,6)),5)),2),(4,3),1);
   tree tree_1064 [p = 0.000, P = 0.021] = [&W 0.000017] (((8,((((30,(29,28)),(((((27,26),25),24),((23,(22,21)),20)),19)),((17,(10,(((((15,14),13),12),(16,(18,11))),9))),(7,6))),5)),2),(4,3),1);
   tree tree_1065 [p = 0.000, P = 0.021] = [&W 0.000017] (((8,(((30,(29,28)),((((((27,26),25),24),20),19),(((((22,(23,21)),(15,14)),13),((18,10),(16,((12,11),(17,9))))),(7,6)))),5)),2),(4,3),1);
   tree tree_1066 [p = 0.000, P = 0.021] = [&W 0.000017] (((8,((((30,(29,28)),(18,(((((22,(23,21)),15),14),13),(16,((17,10),((12,11),9)))))),(((((((27,26),25),24),20),19),7),6)),5)),2),(4,3),1);
   tree tree_1067 [p = 0.000, P = 0.021] = [&W 0.000017] (((8,(((((30,(29,28)),((((27,26),25),24),(20,19))),(16,(18,((15,(14,((22,(23,21)),13))),(10,(((17,12),11),9)))))),(7,6)),5)),2),(4,3),1);
   tree tree_1068 [p = 0.000, P = 0.021] = [&W 0.000017] (((8,((((((((27,26),25),24),20),19),((30,(29,28)),(10,((14,(((23,(22,21)),15),13)),((12,(16,(18,(17,11)))),9))))),(7,6)),5)),2),(4,3),1);
   tree tree_1069 [p = 0.000, P = 0.021] = [&W 0.000017] (((8,(((((30,(29,28)),(((((27,26),25),24),((23,(22,21)),20)),19)),(10,((14,(15,13)),(((16,12),(18,(17,11))),9)))),(7,6)),5)),2),(4,3),1);
   tree tree_1070 [p = 0.000, P = 0.021] = [&W 0.000017] (((8,(((((30,29),28),(((18,16),(15,(14,((22,(23,21)),13)))),(10,((12,(17,11)),9)))),(((((((27,26),25),24),20),19),7),6)),5)),2),(4,3),1);
   tree tree_1071 [p = 0.000, P = 0.021] = [&W 0.000017] (((8,((((30,((29,28),((((((27,26),25),24),(23,(22,21))),20),19))),(18,(((15,14),13),((16,10),((17,(12,11)),9))))),(7,6)),5)),2),(4,3),1);
   tree tree_1072 [p = 0.000, P = 0.021] = [&W 0.000017] (((8,(((((30,(29,28)),(((22,(23,21)),(((27,26),25),(24,20))),19)),((16,10),(((((15,14),13),12),(18,(17,11))),9))),(7,6)),5)),2),(4,3),1);
   tree tree_1073 [p = 0.000, P = 0.021] = [&W 0.000017] (((8,((((((((27,26),25),24),20),19),((30,(29,28)),(14,((22,(23,21)),(15,(13,(10,(((16,12),(18,11)),(17,9))))))))),(7,6)),5)),2),(4,3),1);
   tree tree_1074 [p = 0.000, P = 0.021] = [&W 0.000017] (((8,((((29,(30,28)),(((((27,26),25),24),20),19)),((16,((17,10),((12,(18,11)),(((15,14),((22,(23,21)),13)),9)))),(7,6))),5)),2),(4,3),1);
   tree tree_1075 [p = 0.000, P = 0.021] = [&W 0.000017] (((8,(((16,(18,((((15,14),13),10),((((29,(30,28)),(((((27,26),25),24),((23,(22,21)),20)),19)),(17,(12,11))),9)))),(7,6)),5)),2),(4,3),1);
   tree tree_1076 [p = 0.000, P = 0.021] = [&W 0.000017] (((8,((((30,(29,28)),(((((27,26),25),24),20),19)),(((18,16),(10,(((17,12),(((((22,(23,21)),15),14),13),11)),9))),(7,6))),5)),2),(4,3),1);
   tree tree_1077 [p = 0.000, P = 0.021] = [&W 0.000017] (((8,(((((30,(29,28)),(((((27,26),25),24),20),19)),((16,(18,((((22,(23,21)),14),(15,13)),10))),((17,(12,11)),9))),(7,6)),5)),2),(4,3),1);
   tree tree_1078 [p = 0.000, P = 0.021] = [&W 0.000017] (((8,(((((30,(29,28)),(((24,(((27,26),25),(23,(22,21)))),20),19)),(17,(10,((16,(12,(18,11))),(((15,14),13),9))))),(7,6)),5)),2),(4,3),1);
   tree tree_1079 [p = 0.000, P = 0.021] = [&W 0.000017] (((8,(((((23,(22,21)),(((((27,26),25),24),20),19)),((30,(29,28)),(10,((12,(17,11)),(((18,16),(15,(14,13))),9))))),(7,6)),5)),2),(4,3),1);
   tree tree_1080 [p = 0.000, P = 0.021] = [&W 0.000017] (((8,(((((30,29),28),(((((((27,26),25),24),(23,(22,21))),20),19),((16,(18,((14,(15,13)),10))),((17,(12,11)),9)))),(7,6)),5)),2),(4,3),1);
   tree tree_1081 [p = 0.000, P = 0.021] = [&W 0.000017] (((8,(((((30,29),28),(((24,(((27,26),25),(23,(22,21)))),20),19)),((((15,14),13),((18,10),((12,11),(16,(17,9))))),(7,6))),5)),2),(4,3),1);
   tree tree_1082 [p = 0.000, P = 0.021] = [&W 0.000017] (((((((((27,26),25),24),(23,(22,21))),20),19),(8,((((30,(29,28)),((14,(15,13)),(18,(16,((17,10),((12,11),9)))))),(7,6)),5))),2),(4,3),1);
   tree tree_1083 [p = 0.000, P = 0.021] = [&W 0.000017] (((8,((((30,(29,28)),(((((27,26),25),24),20),19)),(((14,(15,((22,(23,21)),13))),(10,((17,(12,11)),((18,16),9)))),(7,6))),5)),2),(4,3),1);
   tree tree_1084 [p = 0.000, P = 0.021] = [&W 0.000017] (((8,(((((30,(29,28)),((((((27,26),25),24),(23,(22,21))),20),19)),((14,(15,13)),(18,(16,(10,((12,11),(17,9))))))),(7,6)),5)),2),(4,3),1);
   tree tree_1085 [p = 0.000, P = 0.021] = [&W 0.000017] (((8,((((((((27,26),25),24),20),19),(10,(((17,12),((14,(15,((22,(23,21)),13))),(16,(18,11)))),9))),((30,(29,28)),(7,6))),5)),2),(4,3),1);
   tree tree_1086 [p = 0.000, P = 0.021] = [&W 0.000017] (((8,(((17,(10,(((((15,14),13),(18,(16,12))),11),9))),(((30,(29,28)),((((((27,26),25),24),(23,(22,21))),20),19)),(7,6))),5)),2),(4,3),1);
   tree tree_1087 [p = 0.000, P = 0.021] = [&W 0.000017] (((8,(((((30,29),28),((17,(14,(15,((22,(23,21)),13)))),(10,(((16,12),(18,11)),9)))),(((((((27,26),25),24),20),19),7),6)),5)),2),(4,3),1);
   tree tree_1088 [p = 0.000, P = 0.021] = [&W 0.000017] (((8,(((30,(29,28)),(((((27,26),25),24),20),19)),((((17,10),((15,(13,(((22,(23,21)),14),11))),((16,(18,12)),9))),(7,6)),5))),2),(4,3),1);
   tree tree_1089 [p = 0.000, P = 0.021] = [&W 0.000017] (((8,(((30,(29,28)),((((((27,26),25),24),20),19),((((((22,(23,21)),15),14),13),(17,(12,(18,(11,10))))),(16,9)))),((7,6),5))),2),(4,3),1);
   tree tree_1090 [p = 0.000, P = 0.021] = [&W 0.000017] (((8,(((((30,29),28),((((((27,26),25),24),(23,(22,21))),20),19)),(((18,((15,14),13)),(12,(17,(11,10)))),(16,9))),((7,6),5))),2),(4,3),1);
   tree tree_1091 [p = 0.000, P = 0.021] = [&W 0.000017] (((8,((((14,(((23,(22,21)),15),13)),(12,(16,(17,(18,(11,10)))))),9),((((30,(29,28)),(((((27,26),25),24),20),19)),(7,6)),5))),2),(4,3),1);
   tree tree_1092 [p = 0.000, P = 0.021] = [&W 0.000017] (((8,((((((27,26),25),24),20),19),(((30,(29,28)),(16,(17,((12,(((22,(23,21)),((15,14),13)),(18,(11,10)))),9)))),((7,6),5)))),2),(4,3),1);
   tree tree_1093 [p = 0.000, P = 0.021] = [&W 0.000017] (((8,((((((((27,26),25),24),(23,(22,21))),20),19),((30,(29,28)),((15,14),(13,((((18,16),12),(17,(11,10))),9))))),((7,6),5))),2),(4,3),1);
   tree tree_1094 [p = 0.000, P = 0.021] = [&W 0.000017] (((8,(((30,(29,28)),(((16,12),((17,((15,14),13)),(18,(11,10)))),9)),((7,6),((((((27,26),25),(24,(23,(22,21)))),20),19),5)))),2),(4,3),1);
   tree tree_1095 [p = 0.000, P = 0.021] = [&W 0.000017] (((8,((17,(((16,12),(((15,14),13),(11,(18,10)))),9)),((7,6),(((30,(29,28)),((((((27,26),25),24),(23,(22,21))),20),19)),5)))),2),(4,3),1);
   tree tree_1096 [p = 0.000, P = 0.021] = [&W 0.000017] (((8,((((((26,(27,25)),24),20),19),((30,(29,28)),((18,((22,(23,21)),(14,(15,13)))),((12,(17,(11,10))),(16,9))))),((7,6),5))),2),(4,3),1);
   tree tree_1097 [p = 0.000, P = 0.021] = [&W 0.000017] (((8,((((29,28),(30,((((((27,26),25),24),(23,(22,21))),20),19))),((12,(17,(11,10))),(18,(16,((14,(15,13)),9))))),((7,6),5))),2),(4,3),1);
   tree tree_1098 [p = 0.000, P = 0.021] = [&W 0.000017] (((8,(((((((22,(23,21)),15),14),13),(((18,16),12),(17,(11,10)))),9),(((((30,29),28),((((27,26),25),24),(20,19))),(7,6)),5))),2),(4,3),1);
   tree tree_1099 [p = 0.000, P = 0.021] = [&W 0.000017] (((8,((((22,(23,21)),16),((18,(15,(14,13))),((12,((17,11),10)),9))),(((((30,(29,28)),(((((27,26),25),24),20),19)),7),6),5))),2),(4,3),1);
   tree tree_1100 [p = 0.000, P = 0.021] = [&W 0.000017] (((8,(((30,(29,28)),(18,(16,((12,(((15,14),13),((17,11),10))),9)))),(((((((27,26),25),24),(23,(22,21))),20),19),((7,6),5)))),2),(4,3),1);
   tree tree_1101 [p = 0.000, P = 0.021] = [&W 0.000017] (((8,(((30,(29,28)),(((16,12),((((23,(22,21)),(15,14)),13),(18,(11,10)))),(17,9))),((((((27,26),25),24),20),19),((7,6),5)))),2),(4,3),1);
   tree tree_1102 [p = 0.000, P = 0.022] = [&W 0.000017] (((8,(((16,(((22,(23,21)),15),(14,13))),(18,((17,(12,(11,10))),9))),((7,(((30,(29,28)),(((((27,26),25),24),20),19)),6)),5))),2),(4,3),1);
   tree tree_1103 [p = 0.000, P = 0.022] = [&W 0.000017] (((8,((((29,28),(30,(((((27,26),25),24),20),19))),(16,(18,((((23,(22,21)),14),(15,13)),(((17,12),(11,10)),9))))),((7,6),5))),2),(4,3),1);
   tree tree_1104 [p = 0.000, P = 0.022] = [&W 0.000017] (((8,(((30,(29,28)),(16,(18,(((15,14),13),((12,((17,11),10)),9))))),((((((24,(((27,26),25),(23,(22,21)))),20),19),7),6),5))),2),(4,3),1);
   tree tree_1105 [p = 0.000, P = 0.022] = [&W 0.000017] (((8,((16,((18,(15,(14,13))),((12,(11,10)),(17,9)))),(((30,(29,(28,((((((27,26),25),24),(23,(22,21))),20),19)))),(7,6)),5))),2),(4,3),1);
   tree tree_1106 [p = 0.000, P = 0.022] = [&W 0.000017] (((8,((((30,29),28),(16,((18,(14,(15,13))),(((17,12),(11,10)),9)))),((7,((((24,(((27,26),25),(23,(22,21)))),20),19),6)),5))),2),(4,3),1);
   tree tree_1107 [p = 0.000, P = 0.022] = [&W 0.000017] (((8,((((30,(29,28)),(((((27,26),25),24),20),19)),((((22,(23,21)),(15,14)),13),(((17,(16,12)),(11,(18,10))),9))),((7,6),5))),2),(4,3),1);
   tree tree_1108 [p = 0.000, P = 0.022] = [&W 0.000017] (((8,(((30,(29,28)),(((15,14),13),(((16,12),((18,(17,11)),10)),9))),((7,6),(((((((27,26),25),24),(23,(22,21))),20),19),5)))),2),(4,3),1);
   tree tree_1109 [p = 0.000, P = 0.022] = [&W 0.000017] (((8,((((15,14),13),(((17,((18,16),12)),(11,10)),9)),((7,6),(((30,(29,28)),((((((27,26),25),24),(23,(22,21))),20),19)),5)))),2),(4,3),1);
   tree tree_1110 [p = 0.000, P = 0.022] = [&W 0.000017] (((8,((((30,(29,28)),(((((27,26),25),24),20),19)),((16,(18,(15,(14,((22,(23,21)),13))))),((12,((17,11),10)),9))),((7,6),5))),2),(4,3),1);
   tree tree_1111 [p = 0.000, P = 0.022] = [&W 0.000017] (((8,(((20,((((27,26),25),24),19)),((29,(30,28)),(((16,12),((((22,(23,21)),14),(15,13)),(18,(17,(11,10))))),9))),((7,6),5))),2),(4,3),1);
   tree tree_1112 [p = 0.000, P = 0.022] = [&W 0.000017] (((8,((15,(14,(13,(((16,12),(17,(18,(11,10)))),9)))),((((30,(29,28)),((((((27,26),25),24),(23,(22,21))),20),19)),(7,6)),5))),2),(4,3),1);
   tree tree_1113 [p = 0.000, P = 0.022] = [&W 0.000017] (((8,(((30,(29,28)),((((((27,26),25),24),20),19),(((18,16),(15,(((22,(23,21)),14),13))),((17,(12,(11,10))),9)))),((7,6),5))),2),(4,3),1);
   tree tree_1114 [p = 0.000, P = 0.022] = [&W 0.000017] (((8,(((((((27,26),25),24),20),19),((30,(29,28)),((15,((22,(23,21)),(14,13))),((((18,16),12),(11,(17,10))),9)))),((7,6),5))),2),(4,3),1);
   tree tree_1115 [p = 0.000, P = 0.022] = [&W 0.000017] (((8,(((30,(29,28)),(((15,14),13),(((17,(18,16)),(12,(11,10))),((22,(23,21)),9)))),((7,6),((((((27,26),25),24),20),19),5)))),2),(4,3),1);
   tree tree_1116 [p = 0.000, P = 0.022] = [&W 0.000017] (((8,((16,((18,(15,(14,((22,(23,21)),13)))),((12,(17,(11,10))),9))),(((((30,29),28),(((((27,26),25),24),20),19)),(7,6)),5))),2),(4,3),1);
   tree tree_1117 [p = 0.000, P = 0.022] = [&W 0.000017] (((8,((((30,(29,28)),(((((27,26),25),24),20),19)),((((((22,(23,21)),15),14),13),((16,(18,12)),(17,(11,10)))),9)),((7,6),5))),2),(4,3),1);
   tree tree_1118 [p = 0.000, P = 0.022] = [&W 0.000017] (((8,((((30,(29,28)),((((27,26),25),24),(20,((22,(23,21)),19)))),((18,(16,12)),(((15,14),13),((17,11),(10,9))))),((7,6),5))),2),(4,3),1);
   tree tree_1119 [p = 0.000, P = 0.022] = [&W 0.000017] (((8,((30,((29,28),(((((27,26),25),24),(20,19)),((16,12),(((15,14),((22,(23,21)),13)),((18,(17,11)),(10,9))))))),((7,6),5))),2),(4,3),1);
   tree tree_1120 [p = 0.000, P = 0.022] = [&W 0.000017] (((8,(((30,(29,28)),(16,(18,(11,(((17,((15,14),13)),12),(((22,(23,21)),10),9)))))),((((((((27,26),25),24),20),19),7),6),5))),2),(4,3),1);
   tree tree_1121 [p = 0.000, P = 0.022] = [&W 0.000017] (((8,(((((((27,26),25),24),20),19),((30,(29,28)),((18,(16,12)),(11,((((22,(23,21)),((15,14),13)),(17,10)),9))))),((7,6),5))),2),(4,3),1);
   tree tree_1122 [p = 0.000, P = 0.022] = [&W 0.000017] (((8,((((30,(29,28)),((((((27,26),25),24),(23,(22,21))),20),19)),((16,((15,14),13)),((18,11),(12,(17,(10,9)))))),((7,6),5))),2),(4,3),1);
   tree tree_1123 [p = 0.000, P = 0.022] = [&W 0.000017] (((8,((((30,29),28),(17,((((15,((22,(23,21)),14)),13),(16,12)),(11,(18,(10,9)))))),((7,((((((27,26),25),24),20),19),6)),5))),2),(4,3),1);
   tree tree_1124 [p = 0.000, P = 0.022] = [&W 0.000017] (((8,(((16,12),(18,(11,(((((22,(23,21)),15),14),13),((17,10),9))))),((7,6),(((30,(29,28)),(((((27,26),25),24),20),19)),5)))),2),(4,3),1);
   tree tree_1125 [p = 0.000, P = 0.022] = [&W 0.000017] (((8,(((((((27,26),25),24),20),19),((16,((((22,(23,21)),((15,14),13)),(18,10)),((17,11),(12,9)))),(7,((30,(29,28)),6)))),5)),2),(4,3),1);
   tree tree_1126 [p = 0.000, P = 0.022] = [&W 0.000017] (((8,((((30,(29,28)),(((((((27,26),25),24),(22,(23,21))),20),19),((18,16),((17,10),(11,(12,(((15,14),13),9))))))),(7,6)),5)),2),(4,3),1);
   tree tree_1127 [p = 0.000, P = 0.022] = [&W 0.000017] (((8,((((((((27,26),25),24),((22,(23,21)),20)),19),((30,(29,28)),(17,(10,(11,((((15,14),13),(18,(16,12))),9)))))),(7,6)),5)),2),(4,3),1);
   tree tree_1128 [p = 0.000, P = 0.022] = [&W 0.000017] (((8,((((((((27,26),25),24),(22,(23,21))),20),19),((30,(29,28)),((15,(14,13)),((16,12),(18,(17,(11,(10,9)))))))),((7,6),5))),2),(4,3),1);
   tree tree_1129 [p = 0.000, P = 0.022] = [&W 0.000017] (((8,((((30,(29,28)),(((23,(22,21)),((((27,26),25),24),20)),19)),((18,11),((((15,14),13),(16,12)),((17,10),9)))),((7,6),5))),2),(4,3),1);
   tree tree_1130 [p = 0.000, P = 0.022] = [&W 0.000017] (((8,((((29,28),(30,(((23,(22,21)),((((27,26),25),24),20)),19))),((((15,14),13),(((18,16),12),(17,(11,10)))),9)),((7,6),5))),2),(4,3),1);
   tree tree_1131 [p = 0.000, P = 0.022] = [&W 0.000017] (((8,((((30,(29,28)),((((((27,26),25),24),20),19),((17,10),((16,(18,11)),(12,((((22,(23,21)),(15,14)),13),9)))))),(7,6)),5)),2),(4,3),1);
   tree tree_1132 [p = 0.000, P = 0.022] = [&W 0.000017] (((8,((((30,29),28),((((22,(23,21)),(15,14)),13),((18,11),(10,((16,(17,12)),9))))),((7,6),5))),((((((27,26),25),24),20),19),2)),(4,3),1);
   tree tree_1133 [p = 0.000, P = 0.022] = [&W 0.000017] (((8,((((29,(30,28)),(((((27,26),25),24),20),19)),(17,((18,16),((((((22,(23,21)),15),14),13),(12,(11,10))),9)))),((7,6),5))),2),(4,3),1);
   tree tree_1134 [p = 0.000, P = 0.022] = [&W 0.000017] (((8,((18,(16,((((((22,(23,21)),((((27,26),25),24),(20,19))),(15,14)),13),((17,12),(11,10))),9))),((7,6),((30,(29,28)),5)))),2),(4,3),1);
   tree tree_1135 [p = 0.000, P = 0.022] = [&W 0.000017] (((8,(((30,(29,28)),((((23,22),21),17),((((15,14),13),((18,16),(12,(11,10)))),9))),((((((((27,26),25),24),20),19),7),6),5))),2),(4,3),1);
   tree tree_1136 [p = 0.000, P = 0.022] = [&W 0.000017] (((8,(((((30,29),28),(((23,(22,21)),((((27,26),25),24),20)),19)),(17,((((15,14),13),((16,12),(11,(18,10)))),9))),((7,6),5))),2),(4,3),1);
   tree tree_1137 [p = 0.000, P = 0.022] = [&W 0.000017] (((8,((30,((29,28),(((((27,26),25),24),((23,22),21)),(20,19)))),(((((15,14),13),((17,(16,12)),(18,(11,10)))),9),((7,6),5)))),2),(4,3),1);
   tree tree_1138 [p = 0.000, P = 0.022] = [&W 0.000017] (((8,((((30,(29,28)),(((23,(22,21)),((((27,26),25),24),20)),19)),(((17,(15,(14,13))),((16,12),(18,(11,10)))),9)),((7,6),5))),2),(4,3),1);
   tree tree_1139 [p = 0.000, P = 0.022] = [&W 0.000017] (((8,((((29,28),(30,(((((27,26),25),24),20),19))),(((17,(16,12)),(18,11)),((15,(14,((22,(23,21)),13))),(10,9)))),((7,6),5))),2),(4,3),1);
   tree tree_1140 [p = 0.000, P = 0.022] = [&W 0.000017] (((8,((((29,28),(30,(((((27,26),25),24),20),19))),((18,16),((12,11),(17,(((((22,(23,21)),(15,14)),13),10),9))))),((7,6),5))),2),(4,3),1);
   tree tree_1141 [p = 0.000, P = 0.022] = [&W 0.000017] (((8,(((((((27,26),25),24),20),19),((30,(29,28)),(12,(11,(10,(((((22,(23,21)),15),14),13),((17,(18,16)),9))))))),((7,6),5))),2),(4,3),1);
   tree tree_1142 [p = 0.000, P = 0.022] = [&W 0.000017] (((8,((((29,28),(30,(((((27,26),25),24),20),19))),((((15,14),((22,(23,21)),13)),(18,11)),((17,12),((16,10),9)))),((7,6),5))),2),(4,3),1);
   tree tree_1143 [p = 0.000, P = 0.022] = [&W 0.000017] (((8,(((30,((29,28),(((24,(((27,26),25),(23,(22,21)))),20),19))),(((16,12),(18,11)),(((15,14),13),(10,(17,9))))),((7,6),5))),2),(4,3),1);
   tree tree_1144 [p = 0.000, P = 0.022] = [&W 0.000017] (((8,((((29,28),(30,((23,(22,21)),((((27,(26,25)),24),20),19)))),(((15,14),13),((12,(17,11)),((18,16),(10,9))))),((7,6),5))),2),(4,3),1);
   tree tree_1145 [p = 0.000, P = 0.022] = [&W 0.000017] (((8,((((30,(29,28)),(((((27,26),25),(24,(23,(22,21)))),20),19)),(16,((18,(15,(14,13))),((12,(17,11)),(10,9))))),((7,6),5))),2),(4,3),1);
   tree tree_1146 [p = 0.000, P = 0.022] = [&W 0.000017] (((8,((((18,10),(16,(((15,14),13),((12,(17,11)),9)))),(7,(((30,(29,28)),(((((27,26),25),(24,(23,(22,21)))),20),19)),6))),5)),2),(4,3),1);
   tree tree_1147 [p = 0.000, P = 0.022] = [&W 0.000017] (((8,((((((((27,26),25),24),20),19),((30,(29,28)),(12,(16,(18,(((15,14),13),(10,(((23,(22,21)),17),(11,9))))))))),(7,6)),5)),2),(4,3),1);
   tree tree_1148 [p = 0.000, P = 0.022] = [&W 0.000017] (((8,((((30,(29,28)),((((((27,26),25),24),(23,(22,21))),20),19)),(((16,12),(18,((15,(14,13)),(10,((17,11),9))))),(7,6))),5)),2),(4,3),1);
   tree tree_1149 [p = 0.000, P = 0.022] = [&W 0.000017] (((8,(((((30,29),28),(12,((18,16),((((22,(23,21)),15),14),(13,(10,((17,11),9))))))),(((((((27,26),25),24),20),19),7),6)),5)),2),(4,3),1);
   tree tree_1150 [p = 0.000, P = 0.022] = [&W 0.000017] (((8,((((((30,29),28),(((23,(22,21)),((((27,26),25),24),20)),19)),(12,(16,(((15,14),13),(10,((17,(18,11)),9)))))),(7,6)),5)),2),(4,3),1);
   tree tree_1151 [p = 0.000, P = 0.022] = [&W 0.000017] (((8,(((((((27,(26,25)),24),20),19),((30,(29,28)),(12,(16,(((22,(23,21)),((15,14),13)),(((18,17),10),(11,9))))))),(7,6)),5)),2),(4,3),1);
   tree tree_1152 [p = 0.000, P = 0.022] = [&W 0.000017] (((8,(((((29,(30,28)),(((((27,26),25),(24,(23,(22,21)))),20),19)),(18,(12,(16,(((15,14),13),((17,10),(11,9))))))),(7,6)),5)),2),(4,3),1);
   tree tree_1153 [p = 0.000, P = 0.022] = [&W 0.000017] (((8,(((((29,28),(30,(((((27,26),25),24),20),((23,(22,21)),19)))),(12,(16,(((15,14),13),(10,(17,((18,11),9))))))),(7,6)),5)),2),(4,3),1);
   tree tree_1154 [p = 0.000, P = 0.022] = [&W 0.000017] (((8,((((((((27,26),25),24),20),19),((30,(29,28)),(12,(18,(16,(((15,((22,(23,21)),14)),13),(10,(17,(11,9))))))))),(7,6)),5)),2),(4,3),1);
   tree tree_1155 [p = 0.000, P = 0.022] = [&W 0.000017] (((8,(((((((((27,26),25),24),(23,(22,21))),20),19),((30,(29,28)),(12,((18,16),(((15,14),13),(10,(17,(11,9)))))))),(7,6)),5)),2),(4,3),1);
   tree tree_1156 [p = 0.000, P = 0.022] = [&W 0.000017] (((8,(((((((((27,26),25),24),(23,(22,21))),20),19),((30,(29,28)),(16,(12,(18,(((15,14),13),(10,((17,11),9)))))))),(7,6)),5)),2),(4,3),1);
   tree tree_1157 [p = 0.000, P = 0.022] = [&W 0.000017] (((8,((((30,(29,28)),(12,(((18,16),((15,(((22,(23,21)),((((27,26),25),24),(20,19))),14)),13)),(10,((17,11),9))))),(7,6)),5)),2),(4,3),1);
   tree tree_1158 [p = 0.000, P = 0.022] = [&W 0.000017] (((8,(((((((27,26),25),(24,(23,(22,21)))),20),19),(((29,(30,28)),((18,16),(12,((15,(14,13)),(10,((17,11),9)))))),(7,6))),5)),2),(4,3),1);
   tree tree_1159 [p = 0.000, P = 0.022] = [&W 0.000017] (((8,(((((29,28),(30,(((((27,26),25),24),20),19))),(12,((18,10),((14,(15,((22,(23,21)),13))),(16,(17,(11,9))))))),(7,6)),5)),2),(4,3),1);
   tree tree_1160 [p = 0.000, P = 0.022] = [&W 0.000017] (((8,((((30,(29,28)),(((((((27,26),25),24),(23,(22,21))),20),19),((16,12),(18,((15,(14,13)),(10,((17,11),9))))))),(7,6)),5)),2),(4,3),1);
   tree tree_1161 [p = 0.000, P = 0.022] = [&W 0.000017] (((8,((((30,(29,28)),((16,12),((((22,(23,21)),(15,14)),13),((17,10),((18,11),9))))),(((((((27,26),25),24),20),19),7),6)),5)),2),(4,3),1);
   tree tree_1162 [p = 0.000, P = 0.023] = [&W 0.000017] (((8,((((((((27,26),25),24),20),19),(((30,29),28),(12,(((15,14),13),(17,(((22,(23,21)),10),(((18,16),11),9))))))),(7,6)),5)),2),(4,3),1);
   tree tree_1163 [p = 0.000, P = 0.023] = [&W 0.000017] (((8,((((29,(28,(30,((24,(((27,26),25),(22,(23,21)))),(20,19))))),((16,12),(((15,14),13),(10,(18,((17,11),9)))))),(7,6)),5)),2),(4,3),1);
   tree tree_1164 [p = 0.000, P = 0.023] = [&W 0.000017] (((8,((((((((27,26),25),24),20),19),(((30,29),28),((16,12),((((22,(23,21)),(15,14)),13),((17,10),((18,11),9)))))),(7,6)),5)),2),(4,3),1);
   tree tree_1165 [p = 0.000, P = 0.023] = [&W 0.000017] (((8,((((30,(29,28)),(((((27,26),25),24),20),19)),((((16,((22,(23,21)),(15,(14,13)))),12),((17,10),((18,11),9))),(7,6))),5)),2),(4,3),1);
   tree tree_1166 [p = 0.000, P = 0.023] = [&W 0.000017] (((8,(((((((27,26),25),24),20),19),(((30,(29,28)),((18,(16,12)),((14,(15,((22,(23,21)),13))),(10,((17,11),9))))),(7,6))),5)),2),(4,3),1);
   tree tree_1167 [p = 0.000, P = 0.023] = [&W 0.000017] (((8,(((((30,29),28),(((((27,26),25),24),20),19)),((16,(12,(18,((14,(((23,(22,21)),15),13)),(10,((17,11),9)))))),(7,6))),5)),2),(4,3),1);
   tree tree_1168 [p = 0.000, P = 0.023] = [&W 0.000017] (((8,((((30,(29,28)),(((((27,26),25),24),(23,(22,21))),(20,19))),((16,(12,(18,(((15,14),13),((17,10),(11,9)))))),(7,6))),5)),2),(4,3),1);
   tree tree_1169 [p = 0.000, P = 0.023] = [&W 0.000017] (((8,(((((30,29),28),((((((27,26),25),24),(22,(23,21))),20),19)),(((16,12),(((18,(15,14)),13),(10,((17,11),9)))),(7,6))),5)),2),(4,3),1);
   tree tree_1170 [p = 0.000, P = 0.023] = [&W 0.000017] (((8,(((30,(29,28)),((((((27,26),25),24),20),19),(((16,12),((18,((15,((22,(23,21)),14)),13)),(10,((17,11),9)))),(7,6)))),5)),2),(4,3),1);
   tree tree_1171 [p = 0.000, P = 0.023] = [&W 0.000017] (((8,((((29,(30,28)),(16,(12,(((23,(22,21)),((15,14),13)),((18,10),((17,11),9)))))),((((((27,26),25),24),20),19),(7,6))),5)),2),(4,3),1);
   tree tree_1172 [p = 0.000, P = 0.023] = [&W 0.000017] (((8,((((30,(29,28)),((18,(16,12)),((17,(((22,(23,21)),(15,14)),13)),(10,(11,9))))),(7,6)),((((((27,26),25),24),20),19),5))),2),(4,3),1);
   tree tree_1173 [p = 0.000, P = 0.023] = [&W 0.000017] (((8,((((((((27,26),25),24),(22,(23,21))),20),19),(((30,(29,28)),(12,(((15,14),13),(16,((18,10),(17,(11,9))))))),(7,6))),5)),2),(4,3),1);
   tree tree_1174 [p = 0.000, P = 0.023] = [&W 0.000017] (((8,(((((((26,(27,25)),24),20),19),((30,(29,28)),((18,16),(12,((((22,(23,21)),(15,14)),13),(10,((17,11),9))))))),(7,6)),5)),2),(4,3),1);
   tree tree_1175 [p = 0.000, P = 0.023] = [&W 0.000017] (((8,(((((30,(29,28)),(((((27,26),25),24),20),19)),((16,12),(((((22,(23,21)),15),14),13),(18,(10,((17,11),9)))))),(7,6)),5)),2),(4,3),1);
   tree tree_1176 [p = 0.000, P = 0.023] = [&W 0.000017] (((8,(((((18,16),((15,14),((22,(23,21)),13))),(12,((17,10),(11,9)))),(((30,(29,28)),(((((27,26),25),24),20),19)),(7,6))),5)),2),(4,3),1);
   tree tree_1177 [p = 0.000, P = 0.023] = [&W 0.000017] (((8,(((((30,(29,28)),(((((27,26),25),24),20),19)),(((15,14),13),((23,(22,21)),((18,16),(12,((17,10),(11,9))))))),(7,6)),5)),2),(4,3),1);
   tree tree_1178 [p = 0.000, P = 0.023] = [&W 0.000017] (((8,((((30,((29,28),((((27,26),25),(24,20)),19))),((16,(18,(((23,(22,21)),14),(15,13)))),(12,(10,((17,11),9))))),(7,6)),5)),2),(4,3),1);
   tree tree_1179 [p = 0.000, P = 0.023] = [&W 0.000017] (((8,(((((((27,26),25),24),20),19),(((30,(29,28)),((((22,(23,21)),(15,14)),13),((16,12),(18,(10,(11,(17,9))))))),(7,6))),5)),2),(4,3),1);
   tree tree_1180 [p = 0.000, P = 0.023] = [&W 0.000017] (((8,(((((30,(29,28)),((((((27,26),25),24),(22,(23,21))),20),19)),(12,(16,(10,(18,(17,(((15,14),13),(11,9)))))))),(7,6)),5)),2),(4,3),1);
   tree tree_1181 [p = 0.000, P = 0.023] = [&W 0.000017] (((8,(((((30,(29,28)),(((((27,26),25),24),20),19)),(12,((18,16),(10,((((22,(23,21)),(15,14)),13),((17,11),9)))))),(7,6)),5)),2),(4,3),1);
   tree tree_1182 [p = 0.000, P = 0.023] = [&W 0.000017] (((8,((((((((27,26),25),24),(23,(22,21))),20),19),((((30,29),28),(((15,14),13),((17,(16,12)),(10,((18,11),9))))),(7,6))),5)),2),(4,3),1);
   tree tree_1183 [p = 0.000, P = 0.023] = [&W 0.000017] (((8,((((30,(29,28)),(((((27,26),25),24),20),19)),((17,(10,((16,12),((18,11),(((15,((22,(23,21)),14)),13),9))))),(7,6))),5)),2),(4,3),1);
   tree tree_1184 [p = 0.000, P = 0.023] = [&W 0.000017] (((8,(((((30,(29,28)),((23,(22,21)),(((27,26),(25,24)),(20,19)))),((15,14),(13,(((18,16),12),(10,((17,11),9)))))),(7,6)),5)),2),(4,3),1);
   tree tree_1185 [p = 0.000, P = 0.023] = [&W 0.000017] (((8,(((((30,(29,28)),(((((27,26),25),(24,(23,(22,21)))),20),19)),((15,(14,13)),((18,(16,12)),(10,((17,11),9))))),(7,6)),5)),2),(4,3),1);
   tree tree_1186 [p = 0.000, P = 0.023] = [&W 0.000017] (((8,((((((((27,26),25),(24,(23,(22,21)))),20),19),((29,(30,28)),(10,(12,((17,11),(((15,14),13),((18,16),9))))))),(7,6)),5)),2),(4,3),1);
   tree tree_1187 [p = 0.000, P = 0.023] = [&W 0.000017] (((8,((((30,(28,(29,(((((27,26),25),24),20),19)))),(12,(10,(((15,14),((22,(23,21)),13)),((16,(18,(17,11))),9))))),(7,6)),5)),2),(4,3),1);
   tree tree_1188 [p = 0.000, P = 0.023] = [&W 0.000017] (((8,((((30,(29,28)),(((((27,26),25),24),20),19)),(((15,(14,13)),(18,((16,12),(10,((17,((22,(23,21)),11)),9))))),(7,6))),5)),2),(4,3),1);
   tree tree_1189 [p = 0.000, P = 0.023] = [&W 0.000017] (((8,((((30,(29,28)),(((((27,26),25),24),20),19)),((((18,16),(((22,(23,21)),15),(14,13))),(17,(12,(10,(11,9))))),(7,6))),5)),2),(4,3),1);
   tree tree_1190 [p = 0.000, P = 0.023] = [&W 0.000017] (((8,(((((29,(30,28)),(((((27,26),25),24),20),19)),(12,((18,16),(10,((((22,(23,21)),(15,14)),13),(11,(17,9))))))),(7,6)),5)),2),(4,3),1);
   tree tree_1191 [p = 0.000, P = 0.023] = [&W 0.000017] (((8,((((30,(29,28)),((16,12),(10,((((22,(23,21)),(15,14)),13),((17,(18,11)),9))))),((((((27,26),25),24),20),19),(7,6))),5)),2),(4,3),1);
   tree tree_1192 [p = 0.000, P = 0.023] = [&W 0.000017] (((8,(((((((27,26),25),24),20),19),(((29,(30,28)),(12,(10,(17,(((((23,(22,21)),15),14),13),((16,(18,11)),9)))))),(7,6))),5)),2),(4,3),1);
   tree tree_1193 [p = 0.000, P = 0.023] = [&W 0.000017] (((8,(((((30,(29,28)),(((((27,26),25),24),20),19)),(12,((17,10),(((15,14),((23,(22,21)),13)),(((18,16),11),9))))),(7,6)),5)),2),(4,3),1);
   tree tree_1194 [p = 0.000, P = 0.023] = [&W 0.000017] (((8,(((((((((27,26),25),24),(22,(23,21))),20),19),((18,(((15,14),13),(16,12))),((17,10),(11,9)))),(7,(((30,29),28),6))),5)),2),(4,3),1);
   tree tree_1195 [p = 0.000, P = 0.023] = [&W 0.000017] (((8,(((((29,(30,28)),(((((27,26),25),24),20),19)),(12,(16,(17,((18,10),(11,((((22,(23,21)),(15,14)),13),9))))))),(7,6)),5)),2),(4,3),1);
   tree tree_1196 [p = 0.000, P = 0.023] = [&W 0.000017] (((8,(((((24,(((27,26),25),(23,(22,21)))),20),19),(30,((29,28),((((15,14),13),((16,12),(11,10))),(18,(17,9)))))),((7,6),5))),2),(4,3),1);
   tree tree_1197 [p = 0.000, P = 0.023] = [&W 0.000017] (((8,(((((((27,26),25),24),20),19),((((30,29),28),(16,((14,(15,((23,(22,21)),13))),(18,((17,12),(10,(11,9))))))),(7,6))),5)),2),(4,3),1);
   tree tree_1198 [p = 0.000, P = 0.023] = [&W 0.000017] (((8,((((18,(14,(15,((23,(22,21)),13)))),(16,(12,(17,(10,(11,9)))))),(7,6)),(((30,(29,28)),(((((27,26),25),24),20),19)),5))),2),(4,3),1);
   tree tree_1199 [p = 0.000, P = 0.023] = [&W 0.000017] (((8,(((((30,(29,28)),((((((27,26),25),24),(23,(22,21))),20),19)),((14,(15,13)),((18,16),(12,(10,((17,11),9)))))),(7,6)),5)),2),(4,3),1);
   tree tree_1200 [p = 0.000, P = 0.023] = [&W 0.000017] (((8,(((((30,29),28),(18,(16,(12,(10,(((15,14),13),((17,11),(((22,(23,21)),((((27,26),25),24),(20,19))),9)))))))),(7,6)),5)),2),(4,3),1);
   tree tree_1201 [p = 0.000, P = 0.023] = [&W 0.000017] (((8,((((30,(29,28)),(((((27,26),25),24),20),19)),(((14,(((22,(23,21)),15),13)),(12,(((18,16),10),(17,(11,9))))),(7,6))),5)),2),(4,3),1);
   tree tree_1202 [p = 0.000, P = 0.023] = [&W 0.000017] (((((((24,(((27,26),25),(22,(23,21)))),20),19),8),((((30,(29,28)),((14,(15,13)),((18,12),(16,(10,((17,11),9)))))),(7,6)),5)),2),(4,3),1);
   tree tree_1203 [p = 0.000, P = 0.023] = [&W 0.000017] (((8,(((((30,(29,28)),(((23,22),21),((((27,26),25),24),(20,19)))),((18,(14,(15,13))),((16,12),(10,(17,(11,9)))))),(7,6)),5)),2),(4,3),1);
   tree tree_1204 [p = 0.000, P = 0.023] = [&W 0.000017] (((8,(((((30,29),28),((((((27,26),25),24),20),19),((18,(16,12)),((14,(15,((22,(23,21)),13))),((17,10),(11,9)))))),(7,6)),5)),2),(4,3),1);
   tree tree_1205 [p = 0.000, P = 0.023] = [&W 0.000017] (((8,((((30,(29,28)),(((((27,26),25),24),20),19)),((16,(18,(10,((12,(17,11)),((((22,(23,21)),14),(15,13)),9))))),(7,6))),5)),2),(4,3),1);
   tree tree_1206 [p = 0.000, P = 0.023] = [&W 0.000017] (((8,(((((((27,26),25),24),20),19),((((14,(((22,(23,21)),15),13)),(12,(16,(18,10)))),(17,(11,9))),(7,((30,(29,28)),6)))),5)),2),(4,3),1);
   tree tree_1207 [p = 0.000, P = 0.023] = [&W 0.000017] (((8,(((((30,(29,28)),((((27,26),25),24),(20,19))),((14,(((22,(23,21)),15),13)),(((18,(16,12)),10),((17,11),9)))),(7,6)),5)),2),(4,3),1);
   tree tree_1208 [p = 0.000, P = 0.023] = [&W 0.000017] (((8,(((((((27,26),25),24),20),19),(((29,(30,28)),(17,((((15,((22,(23,21)),14)),13),10),((12,(16,(18,11))),9)))),(7,6))),5)),2),(4,3),1);
   tree tree_1209 [p = 0.000, P = 0.023] = [&W 0.000017] (((8,(((((30,(29,28)),((((((27,26),25),24),(23,(22,21))),20),19)),(12,(16,(18,(10,((17,11),(((15,14),13),9))))))),(7,6)),5)),2),(4,3),1);
   tree tree_1210 [p = 0.000, P = 0.023] = [&W 0.000017] (((8,(((20,((((27,26),25),24),19)),(((30,(29,28)),(17,(12,((16,10),((18,11),(((15,((22,(23,21)),14)),13),9)))))),(7,6))),5)),2),(4,3),1);
   tree tree_1211 [p = 0.000, P = 0.023] = [&W 0.000017] (((8,((((((((27,26),25),24),20),19),((30,(29,28)),(15,(14,(13,((23,(22,21)),(10,(((18,(17,(16,12))),11),9)))))))),(7,6)),5)),2),(4,3),1);
   tree tree_1212 [p = 0.000, P = 0.023] = [&W 0.000017] (((8,((((29,(30,28)),(12,((18,10),((16,(17,11)),((15,(14,13)),(((23,(22,21)),(20,((((27,26),25),24),19))),9)))))),(7,6)),5)),2),(4,3),1);
   tree tree_1213 [p = 0.000, P = 0.023] = [&W 0.000017] (((8,(((((30,(29,28)),(((((27,26),25),24),20),19)),(12,(10,(((23,(22,21)),(15,14)),((18,11),(16,((17,13),9))))))),(7,6)),5)),2),(4,3),1);
   tree tree_1214 [p = 0.000, P = 0.023] = [&W 0.000017] (((8,((((30,(29,28)),((((((27,26),25),24),20),19),(16,(12,(10,((17,11),(18,(15,(14,((22,(23,21)),(13,9))))))))))),(7,6)),5)),2),(4,3),1);
   tree tree_1215 [p = 0.000, P = 0.023] = [&W 0.000017] (((8,((((((((27,26),25),24),20),19),((30,(29,28)),((22,(23,21)),(12,(17,(10,(11,((18,16),(((15,14),13),9))))))))),(7,6)),5)),2),(4,3),1);
   tree tree_1216 [p = 0.000, P = 0.023] = [&W 0.000017] (((8,((((30,((29,28),(((((27,26),25),24),(23,(22,21))),(20,19)))),((18,12),(16,(10,(17,(11,(((15,14),13),9))))))),(7,6)),5)),2),(4,3),1);
   tree tree_1217 [p = 0.000, P = 0.023] = [&W 0.000017] (((8,((((((((27,26),25),24),20),19),((30,(29,28)),((18,16),(12,(10,(11,(((22,(23,21)),(17,((15,14),13))),9))))))),(7,6)),5)),2),(4,3),1);
   tree tree_1218 [p = 0.000, P = 0.023] = [&W 0.000017] (((8,(((((((((27,26),25),24),(23,(22,21))),20),19),(((30,29),28),(12,(10,(17,(11,(((18,16),((15,14),13)),9))))))),(7,6)),5)),2),(4,3),1);
   tree tree_1219 [p = 0.000, P = 0.023] = [&W 0.000017] (((8,((((17,10),((((15,((22,(23,21)),14)),13),(12,(16,(18,11)))),9)),(((30,(29,28)),(((((27,26),25),24),20),19)),(7,6))),5)),2),(4,3),1);
   tree tree_1220 [p = 0.000, P = 0.023] = [&W 0.000017] (((8,((((((24,(((27,26),25),(23,(22,21)))),20),19),((30,(29,28)),((16,12),(10,((18,(17,11)),(((15,14),13),9)))))),(7,6)),5)),2),(4,3),1);
   tree tree_1221 [p = 0.000, P = 0.023] = [&W 0.000017] (((8,((((30,(29,28)),(((((((27,26),25),24),(23,(22,21))),20),19),((16,12),(10,(11,(17,(((15,(18,14)),13),9))))))),(7,6)),5)),2),(4,3),1);
   tree tree_1222 [p = 0.000, P = 0.024] = [&W 0.000017] (((8,((((((((27,26),25),24),20),19),((30,(29,28)),((18,16),(10,((((15,((22,(23,21)),14)),13),(17,(12,11))),9))))),(7,6)),5)),2),(4,3),1);
   tree tree_1223 [p = 0.000, P = 0.024] = [&W 0.000017] (((8,(((((29,(30,28)),(((((27,26),25),24),20),19)),(12,((17,10),((18,11),((14,((23,(22,21)),(15,13))),(16,9)))))),(7,6)),5)),2),(4,3),1);
   tree tree_1224 [p = 0.000, P = 0.024] = [&W 0.000017] (((8,((((30,(29,28)),(((((27,26),25),24),20),19)),((12,(16,(18,(17,(10,(11,((22,(23,21)),((14,(15,13)),9)))))))),(7,6))),5)),2),(4,3),1);
   tree tree_1225 [p = 0.000, P = 0.024] = [&W 0.000017] (((8,((((30,(29,28)),(((((27,26),25),24),20),19)),(((16,12),(17,((18,10),(11,((14,((22,(23,21)),(15,13))),9))))),(7,6))),5)),2),(4,3),1);
   tree tree_1226 [p = 0.000, P = 0.024] = [&W 0.000017] (((8,((((29,(30,28)),((((((27,26),25),24),20),19),(12,(16,(10,(18,(11,(((((22,(23,21)),15),14),13),(17,9))))))))),(7,6)),5)),2),(4,3),1);
   tree tree_1227 [p = 0.000, P = 0.024] = [&W 0.000017] (((8,((((((((27,26),25),24),((23,(22,21)),20)),19),((30,(29,28)),((16,12),(10,((17,(18,11)),(((15,14),13),9)))))),(7,6)),5)),2),(4,3),1);
   tree tree_1228 [p = 0.000, P = 0.024] = [&W 0.000017] (((8,((((30,(29,28)),((((24,(((27,26),25),(23,(22,21)))),20),19),(12,(18,(16,(10,((17,11),(((15,14),13),9)))))))),(7,6)),5)),2),(4,3),1);
   tree tree_1229 [p = 0.000, P = 0.024] = [&W 0.000017] (((8,((((30,(29,28)),(12,((18,16),(10,((17,11),(((15,((22,(23,21)),14)),13),9)))))),((((((27,26),25),24),20),19),(7,6))),5)),2),(4,3),1);
   tree tree_1230 [p = 0.000, P = 0.024] = [&W 0.000017] (((8,((((30,(29,28)),((((((27,26),25),24),20),19),(((18,16),12),(10,(11,(17,(((15,14),((22,(23,21)),13)),9))))))),(7,6)),5)),2),(4,3),1);
   tree tree_1231 [p = 0.000, P = 0.024] = [&W 0.000017] (((8,((((30,(29,28)),(((((27,26),(25,24)),20),19),(12,(16,(10,(11,((18,(((22,(23,21)),(15,14)),13)),(17,9)))))))),(7,6)),5)),2),(4,3),1);
   tree tree_1232 [p = 0.000, P = 0.024] = [&W 0.000017] (((8,(((((30,29),28),(12,(16,((18,10),((17,11),(((15,14),((22,(23,21)),13)),9)))))),(((((25,((27,26),24)),20),19),7),6)),5)),2),(4,3),1);
   tree tree_1233 [p = 0.000, P = 0.024] = [&W 0.000017] (((8,((((29,28),(((23,(22,21)),((((27,26),25),24),(20,19))),(30,(12,(((18,16),(15,(13,(14,10)))),(11,(17,9))))))),(7,6)),5)),2),(4,3),1);
   tree tree_1234 [p = 0.000, P = 0.024] = [&W 0.000017] (((8,((((((((27,26),25),24),20),19),((30,(29,28)),(16,(12,(18,(((((22,(23,21)),(15,14)),13),10),(11,(17,9)))))))),(7,6)),5)),2),(4,3),1);
   tree tree_1235 [p = 0.000, P = 0.024] = [&W 0.000017] (((8,((((29,(30,28)),(((((27,26),25),24),20),19)),((16,(12,(18,((((22,(23,21)),((15,14),13)),10),(17,(11,9)))))),(7,6))),5)),2),(4,3),1);
   tree tree_1236 [p = 0.000, P = 0.024] = [&W 0.000017] (((8,(((16,(18,(12,((((15,14),13),10),((17,11),9))))),(7,6)),(((30,(29,28)),((((((27,26),25),24),(23,(22,21))),20),19)),5))),2),(4,3),1);
   tree tree_1237 [p = 0.000, P = 0.024] = [&W 0.000017] (((8,(((((30,(29,28)),(((((27,26),25),24),20),19)),(12,(16,(18,(10,(11,(((((23,22),21),17),((15,14),13)),9))))))),(7,6)),5)),2),(4,3),1);
   tree tree_1238 [p = 0.000, P = 0.024] = [&W 0.000017] (((8,((((((((27,26),25),24),20),19),((30,(29,28)),((16,12),((((((22,(23,21)),15),14),13),10),(17,((18,11),9)))))),(7,6)),5)),2),(4,3),1);
   tree tree_1239 [p = 0.000, P = 0.024] = [&W 0.000017] (((8,(((((30,(29,28)),(((((27,26),25),24),20),19)),((16,12),(18,(((((23,(22,21)),(15,14)),13),(17,10)),(11,9))))),(7,6)),5)),2),(4,3),1);
   tree tree_1240 [p = 0.000, P = 0.024] = [&W 0.000017] (((8,(((12,((16,((14,(15,13)),(18,10))),(17,(11,9)))),(((30,((29,28),((((((27,26),25),24),((23,22),21)),20),19))),7),6)),5)),2),(4,3),1);
   tree tree_1241 [p = 0.000, P = 0.024] = [&W 0.000017] (((8,((((((((27,26),25),24),((23,22),21)),20),19),(((30,(29,28)),(12,(16,(18,((((15,14),13),10),(17,(11,9))))))),(7,6))),5)),2),(4,3),1);
   tree tree_1242 [p = 0.000, P = 0.024] = [&W 0.000017] (((8,(((12,(16,(17,((((15,14),13),10),((18,11),9))))),(7,6)),(((30,(29,28)),((((((27,26),25),24),(23,(22,21))),20),19)),5))),2),(4,3),1);
   tree tree_1243 [p = 0.000, P = 0.024] = [&W 0.000017] (((8,((((((((27,26),25),24),20),19),(((15,(14,13)),((18,16),12)),(10,(((22,(23,21)),17),(11,9))))),(7,(((30,29),28),6))),5)),2),(4,3),1);
   tree tree_1244 [p = 0.000, P = 0.024] = [&W 0.000017] (((8,(((((30,(29,28)),(((((27,26),25),24),20),19)),((16,12),(10,((18,(((23,22),21),(13,(15,(14,11))))),(17,9))))),(7,6)),5)),2),(4,3),1);
   tree tree_1245 [p = 0.000, P = 0.024] = [&W 0.000017] (((8,(((((((((27,26),25),24),(23,(22,21))),20),19),((30,(29,28)),(12,(16,((18,10),((((15,14),13),11),(17,9))))))),(7,6)),5)),2),(4,3),1);
   tree tree_1246 [p = 0.000, P = 0.024] = [&W 0.000017] (((8,(((((((27,26),25),24),20),19),((((30,29),28),(12,((17,10),((18,16),((((22,(23,21)),((15,14),13)),11),9))))),(7,6))),5)),2),(4,3),1);
   tree tree_1247 [p = 0.000, P = 0.024] = [&W 0.000017] (((8,(((30,(29,28)),((((((27,26),25),24),20),19),((12,((18,16),(10,((((15,14),13),(((22,(23,21)),17),11)),9)))),(7,6)))),5)),2),(4,3),1);
   tree tree_1248 [p = 0.000, P = 0.024] = [&W 0.000017] (((8,(((((30,29),28),(12,((((((22,(23,21)),15),14),13),10),(11,((17,(18,16)),9))))),((((((27,26),25),24),20),19),(7,6))),5)),2),(4,3),1);
   tree tree_1249 [p = 0.000, P = 0.024] = [&W 0.000017] (((8,((((30,(29,28)),((((((27,26),25),24),20),19),(12,(17,(((((22,(23,21)),(15,14)),13),10),((18,11),(16,9))))))),(7,6)),5)),2),(4,3),1);
   tree tree_1250 [p = 0.000, P = 0.024] = [&W 0.000017] (((8,((((30,(29,28)),(18,((16,12),((((15,(((((27,26),25),24),(20,19)),14)),(((23,22),21),13)),10),((17,11),9))))),(7,6)),5)),2),(4,3),1);
   tree tree_1251 [p = 0.000, P = 0.024] = [&W 0.000017] (((8,(((((30,29),28),(((22,(23,21)),((((27,26),25),24),20)),19)),((12,(16,(((14,(15,13)),((18,17),10)),(11,9)))),(7,6))),5)),2),(4,3),1);
   tree tree_1252 [p = 0.000, P = 0.024] = [&W 0.000017] (((8,((((((30,29),28),(((24,(((27,26),25),(22,(23,21)))),20),19)),(12,(10,((17,11),((18,16),((15,(14,13)),9)))))),(7,6)),5)),2),(4,3),1);
   tree tree_1253 [p = 0.000, P = 0.024] = [&W 0.000017] (((8,((((((((27,26),25),24),20),19),((30,(29,28)),((16,12),(18,(((17,((22,(23,21)),(14,(15,13)))),10),(11,9)))))),(7,6)),5)),2),(4,3),1);
   tree tree_1254 [p = 0.000, P = 0.024] = [&W 0.000017] (((8,((((30,(29,28)),(((((27,26),25),24),20),19)),((12,(16,(18,(((((22,(23,21)),14),(15,13)),10),((17,11),9))))),(7,6))),5)),2),(4,3),1);
   tree tree_1255 [p = 0.000, P = 0.024] = [&W 0.000017] (((8,(((12,(16,(18,(((((22,(23,21)),(15,14)),13),10),((17,11),9))))),((((30,(29,28)),(((((27,26),25),24),20),19)),7),6)),5)),2),(4,3),1);
   tree tree_1256 [p = 0.000, P = 0.024] = [&W 0.000017] (((8,((((((((27,26),25),24),20),19),((30,(29,28)),(12,(18,(16,((((15,14),((22,(23,21)),13)),10),((17,11),9))))))),(7,6)),5)),2),(4,3),1);
   tree tree_1257 [p = 0.000, P = 0.024] = [&W 0.000017] (((8,(((((30,(29,28)),(((((27,26),25),24),20),19)),(12,(16,(18,((((15,((22,(23,21)),14)),13),10),(11,(17,9))))))),(7,6)),5)),2),(4,3),1);
   tree tree_1258 [p = 0.000, P = 0.024] = [&W 0.000017] (((8,(((((((27,26),25),24),20),19),(((30,(29,28)),((18,(16,12)),(((((22,(23,21)),(15,14)),13),(17,10)),(11,9)))),(7,6))),5)),2),(4,3),1);
   tree tree_1259 [p = 0.000, P = 0.024] = [&W 0.000017] (((8,((((30,(29,28)),(((((27,26),25),24),20),19)),((18,((16,12),((((22,(23,21)),((15,14),13)),10),((17,11),9)))),(7,6))),5)),2),(4,3),1);
   tree tree_1260 [p = 0.000, P = 0.024] = [&W 0.000017] (((8,((((16,12),(((((22,(23,21)),18),((15,14),13)),10),((17,11),9))),(((30,(29,28)),(((((27,26),25),24),20),19)),(7,6))),5)),2),(4,3),1);
   tree tree_1261 [p = 0.000, P = 0.024] = [&W 0.000017] (((8,(((((((27,26),25),24),20),19),((((30,29),28),((16,12),((((15,((22,(23,21)),14)),13),(18,10)),((17,11),9)))),(7,6))),5)),2),(4,3),1);
   tree tree_1262 [p = 0.000, P = 0.024] = [&W 0.000017] (((8,(((18,(17,(11,10))),((16,12),(((22,(23,21)),((15,14),13)),9))),(((((29,(30,28)),(((((27,26),25),24),20),19)),7),6),5))),2),(4,3),1);
   tree tree_1263 [p = 0.000, P = 0.024] = [&W 0.000017] (((8,(((30,(29,28)),((16,12),(17,((18,10),(((15,((22,(23,21)),14)),13),(11,9)))))),((7,6),((((((27,26),25),24),20),19),5)))),2),(4,3),1);
   tree tree_1264 [p = 0.000, P = 0.024] = [&W 0.000017] (((8,(((30,(29,28)),((15,((22,(23,21)),(14,13))),((18,(11,10)),((17,(16,12)),9)))),(((((((27,26),25),24),20),19),(7,6)),5))),2),(4,3),1);
   tree tree_1265 [p = 0.000, P = 0.024] = [&W 0.000017] (((8,((((30,(29,28)),(((23,(22,21)),((((27,26),25),24),20)),19)),((14,(15,13)),((16,(18,(11,10))),((17,12),9)))),((7,6),5))),2),(4,3),1);
   tree tree_1266 [p = 0.000, P = 0.024] = [&W 0.000017] (((8,((((30,(29,28)),(((((27,26),25),24),20),19)),((18,((15,((22,(23,21)),14)),13)),((11,10),((16,12),(17,9))))),((7,6),5))),2),(4,3),1);
   tree tree_1267 [p = 0.000, P = 0.024] = [&W 0.000017] (((8,((((22,(23,21)),((15,14),13)),(16,((11,(18,10)),((17,12),9)))),((7,6),(((30,(29,28)),(((((27,26),25),24),20),19)),5)))),2),(4,3),1);
   tree tree_1268 [p = 0.000, P = 0.024] = [&W 0.000017] (((8,((((15,14),((22,(23,21)),13)),((11,(17,10)),(((18,16),12),9))),((((30,(29,28)),(((((27,26),25),24),20),19)),(7,6)),5))),2),(4,3),1);
   tree tree_1269 [p = 0.000, P = 0.024] = [&W 0.000017] (((8,((((29,28),(30,(((((27,26),25),24),20),19))),(((18,16),((15,14),((22,(23,21)),13))),((11,(12,(17,10))),9))),((7,6),5))),2),(4,3),1);
   tree tree_1270 [p = 0.000, P = 0.024] = [&W 0.000017] (((8,(((30,(29,28)),(((((27,26),25),24),((23,(22,21)),(20,19))),(16,(((15,14),13),((18,(11,((17,12),10))),9))))),((7,6),5))),2),(4,3),1);
   tree tree_1271 [p = 0.000, P = 0.024] = [&W 0.000017] (((8,((((((26,(27,25)),24),20),19),((18,(11,10)),(((15,((22,(23,21)),14)),13),((16,12),(17,9))))),((7,6),(((30,29),28),5)))),2),(4,3),1);
   tree tree_1272 [p = 0.000, P = 0.024] = [&W 0.000017] (((8,((((30,(29,28)),(((23,(22,21)),((((27,26),25),24),20)),19)),((18,(11,10)),((15,(14,13)),((17,(16,12)),9)))),((7,6),5))),2),(4,3),1);
   tree tree_1273 [p = 0.000, P = 0.024] = [&W 0.000017] (((8,((((((((27,26),25),24),(22,(23,21))),20),19),(18,((((15,14),13),(11,10)),((16,12),(17,9))))),((7,6),((30,(29,28)),5)))),2),(4,3),1);
   tree tree_1274 [p = 0.000, P = 0.024] = [&W 0.000017] (((8,(((16,(15,(14,13))),(18,((11,10),((17,12),9)))),((7,6),(((30,(29,28)),((((((27,26),25),24),(23,(22,21))),20),19)),5)))),2),(4,3),1);
   tree tree_1275 [p = 0.000, P = 0.024] = [&W 0.000017] (((8,(((((15,14),13),(18,((17,11),10))),((16,12),9)),((7,6),(((30,(29,28)),(((24,(((27,26),25),(22,(23,21)))),20),19)),5)))),2),(4,3),1);
   tree tree_1276 [p = 0.000, P = 0.024] = [&W 0.000017] (((8,((((30,(29,28)),(((((27,26),25),24),20),19)),(16,(12,((((22,(23,21)),((15,14),13)),10),((17,(18,11)),9))))),((7,6),5))),2),(4,3),1);
   tree tree_1277 [p = 0.000, P = 0.024] = [&W 0.000017] (((8,(((((((27,26),25),24),20),19),((29,(30,28)),(12,(16,(10,((18,((22,(23,21)),((15,14),13))),((17,11),9))))))),((7,6),5))),2),(4,3),1);
   tree tree_1278 [p = 0.000, P = 0.024] = [&W 0.000017] (((8,(((30,(29,28)),((((((27,26),25),24),((22,(23,21)),20)),19),(((17,11),10),((18,(16,12)),(((15,14),13),9))))),((7,6),5))),2),(4,3),1);
   tree tree_1279 [p = 0.000, P = 0.024] = [&W 0.000017] (((8,((((((((27,26),25),24),(23,(22,21))),20),19),((29,(30,28)),(12,(16,(((15,14),13),(10,((18,(17,11)),9))))))),((7,6),5))),2),(4,3),1);
   tree tree_1280 [p = 0.000, P = 0.024] = [&W 0.000017] (((8,((((29,(30,28)),((((27,26),(25,24)),20),19)),(12,((18,16),(10,(17,((((((22,(23,21)),15),14),13),11),9)))))),((7,6),5))),2),(4,3),1);
   tree tree_1281 [p = 0.000, P = 0.024] = [&W 0.000017] (((8,(((30,(29,28)),(((((((27,26),25),24),(23,(22,21))),20),19),(12,(16,(((15,14),13),((17,10),((18,11),9))))))),((7,6),5))),2),(4,3),1);
   tree tree_1282 [p = 0.000, P = 0.025] = [&W 0.000017] (((8,(((((27,26),(25,24)),(20,19)),((30,(29,28)),(12,(10,(17,((18,16),((((((22,(23,21)),15),14),13),11),9))))))),((7,6),5))),2),(4,3),1);
   tree tree_1283 [p = 0.000, P = 0.025] = [&W 0.000017] (((8,((30,((29,28),(((24,(((27,26),25),(22,(23,21)))),20),19))),((16,(18,((17,(11,10)),(12,(((15,14),13),9))))),((7,6),5)))),2),(4,3),1);
   tree tree_1284 [p = 0.000, P = 0.025] = [&W 0.000017] (((8,(((((24,(((27,26),25),(23,(22,21)))),20),19),((30,(29,28)),((14,(15,13)),(18,(16,((17,(11,10)),(12,9))))))),((7,6),5))),2),(4,3),1);
   tree tree_1285 [p = 0.000, P = 0.025] = [&W 0.000017] (((8,((((30,29),28),(((((((27,26),25),24),(23,(22,21))),20),19),((17,(11,10)),((((15,14),13),((18,16),12)),9)))),((7,6),5))),2),(4,3),1);
   tree tree_1286 [p = 0.000, P = 0.025] = [&W 0.000017] (((8,(((((((27,26),25),24),20),19),((30,(29,28)),((18,(11,10)),((16,12),(17,((((22,(23,21)),(15,14)),13),9)))))),((7,6),5))),2),(4,3),1);
   tree tree_1287 [p = 0.000, P = 0.025] = [&W 0.000017] (((8,(((18,((17,11),10)),((16,12),(((15,14),13),9))),((7,6),(((30,(29,28)),((((((27,26),25),24),((23,22),21)),20),19)),5)))),2),(4,3),1);
   tree tree_1288 [p = 0.000, P = 0.025] = [&W 0.000017] (((8,(((30,(29,28)),((17,(18,10)),((16,12),((((15,14),13),11),9)))),((7,6),(((((((27,26),25),24),(23,(22,21))),20),19),5)))),2),(4,3),1);
   tree tree_1289 [p = 0.000, P = 0.025] = [&W 0.000017] (((8,(((17,((18,11),10)),((16,12),(((15,((23,(22,21)),14)),13),9))),(((((30,(29,28)),(((((27,26),25),24),20),19)),7),6),5))),2),(4,3),1);
   tree tree_1290 [p = 0.000, P = 0.025] = [&W 0.000017] (((8,((((((27,26),25),24),20),19),((16,(((14,(15,((22,(23,21)),13))),(18,((17,11),(12,10)))),9)),((7,6),((30,(29,28)),5))))),2),(4,3),1);
   tree tree_1291 [p = 0.000, P = 0.025] = [&W 0.000017] ((((((((30,29),28),(((((27,26),25),24),20),19)),((15,(14,((22,(23,21)),13))),(12,(((18,17),(11,10)),(16,9))))),8),((7,6),5)),2),(4,3),1);
   tree tree_1292 [p = 0.000, P = 0.025] = [&W 0.000017] (((8,(((30,(29,28)),(12,(18,(16,(((17,((23,(22,21)),11)),10),(((15,14),13),9)))))),(((((((27,26),25),24),20),19),(7,6)),5))),2),(4,3),1);
   tree tree_1293 [p = 0.000, P = 0.025] = [&W 0.000017] (((8,(((29,28),(30,((((((27,26),25),24),20),19),(12,(16,(18,(((17,11),10),(((15,((22,(23,21)),14)),13),9)))))))),((7,6),5))),2),(4,3),1);
   tree tree_1294 [p = 0.000, P = 0.025] = [&W 0.000017] ((((((((((27,26),25),24),20),19),(18,(16,(((17,12),11),((14,(((23,(22,21)),15),13)),(10,9)))))),8),((7,6),((29,(30,28)),5))),2),(4,3),1);
   tree tree_1295 [p = 0.000, P = 0.025] = [&W 0.000017] (((8,((((18,16),(15,(((23,(22,21)),14),13))),(((12,(17,11)),10),9)),((7,(((30,(29,28)),(((((27,26),25),24),20),19)),6)),5))),2),(4,3),1);
   tree tree_1296 [p = 0.000, P = 0.025] = [&W 0.000017] (((8,((((30,(29,28)),((((((27,26),25),24),(23,(22,21))),20),19)),(16,(18,(((12,(17,11)),10),(((15,14),13),9))))),((7,6),5))),2),(4,3),1);
   tree tree_1297 [p = 0.000, P = 0.025] = [&W 0.000017] (((8,((((30,(29,28)),((((27,26),25),((24,(23,(22,21))),20)),19)),(16,((18,(((17,12),11),10)),((14,(15,13)),9)))),((7,6),5))),2),(4,3),1);
   tree tree_1298 [p = 0.000, P = 0.025] = [&W 0.000017] (((8,((16,((17,12),((18,(11,10)),(((((22,(23,21)),15),14),13),9)))),((7,6),(((30,(29,28)),((((27,26),25),24),(20,19))),5)))),2),(4,3),1);
   tree tree_1299 [p = 0.000, P = 0.025] = [&W 0.000017] (((8,(((30,(29,28)),(16,(12,((18,(11,10)),((((22,(23,21)),(15,14)),13),(17,9)))))),((7,((((((27,26),25),24),20),19),6)),5))),2),(4,3),1);
   tree tree_1300 [p = 0.000, P = 0.025] = [&W 0.000017] (((8,(((30,(29,28)),(((((((27,26),25),24),(23,(22,21))),20),19),(12,((18,16),((17,(11,10)),(((15,14),13),9)))))),((7,6),5))),2),(4,3),1);
   tree tree_1301 [p = 0.000, P = 0.025] = [&W 0.000017] (((8,(((((((27,26),25),24),20),19),(30,((29,28),(12,(16,((11,10),(17,(((15,14),((22,(23,21)),13)),(18,9))))))))),((7,6),5))),2),(4,3),1);
   tree tree_1302 [p = 0.000, P = 0.025] = [&W 0.000017] (((8,(((29,(30,28)),((((((27,26),25),24),((23,22),21)),20),19)),((((18,16),12),((17,(11,10)),(((15,14),13),9))),((7,6),5)))),2),(4,3),1);
   tree tree_1303 [p = 0.000, P = 0.025] = [&W 0.000017] (((8,(((((((27,26),25),24),20),19),((29,(30,28)),(12,(16,((18,(17,(11,10))),(((23,(22,21)),((15,14),13)),9)))))),((7,6),5))),2),(4,3),1);
   tree tree_1304 [p = 0.000, P = 0.025] = [&W 0.000017] (((8,(((((24,(((27,26),25),(22,(23,21)))),20),19),((30,(29,28)),(12,((16,(18,((17,11),10))),(((15,14),13),9))))),((7,6),5))),2),(4,3),1);
   tree tree_1305 [p = 0.000, P = 0.025] = [&W 0.000017] (((8,((17,(((15,((22,(23,21)),14)),13),((18,16),(((12,11),10),9)))),((((30,(29,28)),7),6),((((((27,26),25),24),20),19),5)))),2),(4,3),1);
   tree tree_1306 [p = 0.000, P = 0.025] = [&W 0.000017] (((8,(((((30,29),28),(((((27,26),25),(24,(23,(22,21)))),20),19)),(14,(15,(13,(((12,11),(17,((18,16),10))),9))))),((7,6),5))),2),(4,3),1);
   tree tree_1307 [p = 0.000, P = 0.025] = [&W 0.000017] (((8,((((24,((26,(27,25)),(22,(23,21)))),(20,19)),((30,(29,28)),(16,(((14,(15,13)),(18,((12,(17,11)),10))),9)))),((7,6),5))),2),(4,3),1);
   tree tree_1308 [p = 0.000, P = 0.025] = [&W 0.000017] (((8,((((15,14),13),(((18,16),(((17,12),11),10)),(((23,(22,21)),(((27,26),25),(24,(20,19)))),9))),((7,((29,(30,28)),6)),5))),2),(4,3),1);
   tree tree_1309 [p = 0.000, P = 0.025] = [&W 0.000017] (((8,(((((((27,26),25),24),20),19),((30,(29,28)),((15,(((22,(23,21)),14),13)),((18,(11,(17,10))),((16,12),9))))),((7,6),5))),2),(4,3),1);
   tree tree_1310 [p = 0.000, P = 0.025] = [&W 0.000017] (((8,(((30,(29,28)),((14,(15,13)),((((16,12),(17,11)),(18,10)),9))),(((((24,(((27,26),25),(23,(22,21)))),20),19),(7,6)),5))),2),(4,3),1);
   tree tree_1311 [p = 0.000, P = 0.025] = [&W 0.000017] (((8,((16,(18,((15,(14,13)),(((12,(17,11)),10),9)))),(((30,(29,28)),((((24,(((27,26),25),(23,(22,21)))),20),19),(7,6))),5))),2),(4,3),1);
   tree tree_1312 [p = 0.000, P = 0.025] = [&W 0.000017] (((8,(((30,(29,28)),((((((27,26),25),24),20),19),(12,(16,((18,(11,10)),((((22,(23,21)),14),(15,13)),(17,9))))))),((7,6),5))),2),(4,3),1);
   tree tree_1313 [p = 0.000, P = 0.025] = [&W 0.000017] (((8,((((30,(29,28)),(((((27,26),25),24),20),19)),((16,12),(((18,17),(11,10)),((((22,(23,21)),14),(15,13)),9)))),((7,6),5))),2),(4,3),1);
   tree tree_1314 [p = 0.000, P = 0.025] = [&W 0.000017] (((8,((((30,(29,28)),(((((27,26),25),24),20),19)),((16,12),(18,(((17,11),10),((14,(15,((23,(22,21)),13))),9))))),((7,6),5))),2),(4,3),1);
   tree tree_1315 [p = 0.000, P = 0.025] = [&W 0.000017] (((8,(((20,((((27,26),25),24),19)),((30,(29,28)),((16,12),(((18,11),10),((((22,(23,21)),(15,14)),13),(17,9)))))),((7,6),5))),2),(4,3),1);
   tree tree_1316 [p = 0.000, P = 0.025] = [&W 0.000017] (((8,(((30,(29,28)),((((((27,26),25),24),20),19),(((18,(14,((22,(23,21)),(15,13)))),(16,((12,11),(17,10)))),9))),((7,6),5))),2),(4,3),1);
   tree tree_1317 [p = 0.000, P = 0.025] = [&W 0.000017] (((8,(((29,(30,28)),(16,(18,((((22,(23,21)),((15,14),13)),(((17,12),11),10)),9)))),((7,6),(((((27,26),(25,24)),20),19),5)))),2),(4,3),1);
   tree tree_1318 [p = 0.000, P = 0.025] = [&W 0.000017] (((8,((((30,29),28),(((((((27,26),25),24),(22,(23,21))),20),19),((16,12),((17,(11,(18,10))),(((15,14),13),9))))),((7,6),5))),2),(4,3),1);
   tree tree_1319 [p = 0.000, P = 0.025] = [&W 0.000017] (((8,(((30,(29,28)),((15,(((22,(23,21)),14),13)),((12,10),((16,(17,(18,11))),9)))),((7,6),((((((27,26),25),24),20),19),5)))),2),(4,3),1);
   tree tree_1320 [p = 0.000, P = 0.025] = [&W 0.000017] (((8,((((30,(29,28)),(20,(((((27,26),25),24),(23,(22,21))),19))),(((12,((18,(16,(15,(14,13)))),(11,((17,10),9)))),7),6)),5)),2),(4,3),1);
   tree tree_1321 [p = 0.000, P = 0.025] = [&W 0.000017] (((8,(((((30,((29,28),((((((27,26),25),24),(22,(23,21))),20),19))),((14,(15,13)),((16,12),(18,((17,11),(10,9)))))),7),6),5)),2),(4,3),1);
   tree tree_1322 [p = 0.000, P = 0.025] = [&W 0.000017] (((8,((((((30,29),28),(((23,(22,21)),((((27,26),25),24),(20,19))),((14,(15,13)),((18,(16,12)),(11,((17,10),9)))))),7),6),5)),2),(4,3),1);
   tree tree_1323 [p = 0.000, P = 0.025] = [&W 0.000017] (((8,(((((30,29),28),(((((27,26),25),24),20),19)),(((12,(((17,16),(15,(14,((22,(23,21)),13)))),((18,11),(10,9)))),7),6)),5)),2),(4,3),1);
   tree tree_1324 [p = 0.000, P = 0.025] = [&W 0.000017] (((8,((((12,((16,(18,(15,((22,(23,21)),(14,13))))),(11,(17,(10,9))))),7),((((30,29),28),(((((27,26),25),24),20),19)),6)),5)),2),(4,3),1);
   tree tree_1325 [p = 0.000, P = 0.025] = [&W 0.000017] (((8,(((((30,(29,28)),((((((27,26),25),24),20),19),((22,(23,21)),((18,(14,(15,13))),(12,((17,11),((16,10),9))))))),7),6),5)),2),(4,3),1);
   tree tree_1326 [p = 0.000, P = 0.025] = [&W 0.000017] (((8,(((((30,(29,28)),((((((27,26),25),24),20),19),((18,12),(16,(14,(15,((22,(23,21)),(13,(11,((17,10),9)))))))))),7),6),5)),2),(4,3),1);
   tree tree_1327 [p = 0.000, P = 0.025] = [&W 0.000017] (((8,((((16,(18,((14,(((22,(23,21)),15),13)),(12,(17,(11,(10,9))))))),7),(((30,(29,28)),(((((27,26),25),24),20),19)),6)),5)),2),(4,3),1);
   tree tree_1328 [p = 0.000, P = 0.025] = [&W 0.000017] (((8,((((30,(29,28)),((((((27,26),25),24),((23,(22,21)),20)),19),(((14,(15,13)),(18,((16,12),((17,11),(10,9))))),7))),6),5)),2),(4,3),1);
   tree tree_1329 [p = 0.000, P = 0.025] = [&W 0.000017] (((8,((((((30,(29,28)),(((23,(22,21)),(((27,26),(25,24)),20)),19)),(((15,14),13),(12,((18,(17,11)),((16,10),9))))),7),6),5)),2),(4,3),1);
   tree tree_1330 [p = 0.000, P = 0.025] = [&W 0.000017] (((8,((((30,(29,28)),(((((27,26),25),24),20),19)),((((14,(((22,(23,21)),15),13)),((18,16),(12,((17,11),(10,9))))),7),6)),5)),2),(4,3),1);
   tree tree_1331 [p = 0.000, P = 0.025] = [&W 0.000017] (((8,(((((14,(15,13)),((16,12),((18,11),((17,10),9)))),7),(((30,(29,28)),((((25,((27,26),24)),(22,(23,21))),20),19)),6)),5)),2),(4,3),1);
   tree tree_1332 [p = 0.000, P = 0.025] = [&W 0.000017] (((8,((((((((27,26),25),24),20),19),((12,(16,((18,(15,(((22,(23,21)),14),13))),(11,((17,10),9))))),7)),((30,(29,28)),6)),5)),2),(4,3),1);
   tree tree_1333 [p = 0.000, P = 0.025] = [&W 0.000017] (((8,((((((30,(29,28)),(((((27,26),25),24),20),19)),(16,((14,(((22,(23,21)),15),13)),(18,((17,12),(11,(10,9))))))),7),6),5)),2),(4,3),1);
   tree tree_1334 [p = 0.000, P = 0.025] = [&W 0.000017] (((8,(((((30,29),28),(((((27,26),25),24),20),19)),(((12,((18,(15,((22,(23,21)),(14,13)))),((17,16),(11,(10,9))))),7),6)),5)),2),(4,3),1);
   tree tree_1335 [p = 0.000, P = 0.025] = [&W 0.000017] (((8,(((((30,((29,28),(((((27,26),25),(24,(23,(22,21)))),20),19))),((16,12),((15,(14,13)),(18,(11,(17,(10,9))))))),7),6),5)),2),(4,3),1);
   tree tree_1336 [p = 0.000, P = 0.025] = [&W 0.000017] (((8,(((((16,12),((18,(15,(14,((22,(23,21)),13)))),((17,11),(10,9)))),7),6),((30,(29,28)),((((((27,26),25),24),20),19),5)))),2),(4,3),1);
   tree tree_1337 [p = 0.000, P = 0.025] = [&W 0.000017] (((8,(((((((((27,26),25),24),20),19),((30,(29,28)),(((18,((22,(23,21)),17)),16),(12,((15,(14,13)),(11,(10,9))))))),7),6),5)),2),(4,3),1);
   tree tree_1338 [p = 0.000, P = 0.025] = [&W 0.000017] (((8,(((((16,12),((18,(15,(14,((22,(23,21)),13)))),((17,11),(10,9)))),7),((((30,29),28),(((((27,26),25),24),20),19)),6)),5)),2),(4,3),1);
   tree tree_1339 [p = 0.000, P = 0.025] = [&W 0.000017] (((8,((((30,(29,28)),(((((27,26),25),24),20),19)),((((16,12),((15,((22,(23,21)),(14,13))),((18,(17,11)),(10,9)))),7),6)),5)),2),(4,3),1);
   tree tree_1340 [p = 0.000, P = 0.025] = [&W 0.000017] (((8,(((30,(29,28)),(((((((25,((27,26),24)),(23,(22,21))),20),19),(12,((18,(15,(14,13))),(16,((17,11),(10,9)))))),7),6)),5)),2),(4,3),1);
   tree tree_1341 [p = 0.000, P = 0.025] = [&W 0.000017] (((8,((((29,28),(30,(((((27,26),25),24),20),19))),(((16,(12,((15,(((22,(23,21)),14),13)),(18,(11,(17,(10,9))))))),7),6)),5)),2),(4,3),1);
   tree tree_1342 [p = 0.000, P = 0.026] = [&W 0.000017] (((8,(((((30,(29,28)),(12,((18,16),((15,((22,(23,21)),(14,13))),((17,11),(10,9)))))),((((((27,26),25),24),20),19),7)),6),5)),2),(4,3),1);
   tree tree_1343 [p = 0.000, P = 0.026] = [&W 0.000017] (((8,(((((((27,26),25),24),20),19),((((30,(29,28)),(12,((18,16),((22,(23,21)),((15,14),(13,((17,11),(10,9)))))))),7),6)),5)),2),(4,3),1);
   tree tree_1344 [p = 0.000, P = 0.026] = [&W 0.000017] (((8,(((((((((27,26),25),24),20),19),(12,(16,(((22,(23,21)),(15,(14,13))),((18,11),(10,(17,9))))))),7),((29,(30,28)),6)),5)),2),(4,3),1);
   tree tree_1345 [p = 0.000, P = 0.026] = [&W 0.000017] (((8,((((((29,28),(30,(((((27,26),25),24),20),19))),((16,12),((((22,(23,21)),15),(14,13)),((17,(18,11)),(10,9))))),7),6),5)),2),(4,3),1);
   tree tree_1346 [p = 0.000, P = 0.026] = [&W 0.000017] (((8,(((((29,(30,28)),((((((27,26),25),24),20),19),(16,(18,(12,(((22,(23,21)),(15,(14,13))),(17,(11,(10,9))))))))),7),6),5)),2),(4,3),1);
   tree tree_1347 [p = 0.000, P = 0.026] = [&W 0.000017] (((8,((((12,(16,((15,(14,13)),(11,(10,((18,17),9)))))),7),6),(((29,28),(30,((23,(22,21)),(((((27,26),25),24),20),19)))),5))),2),(4,3),1);
   tree tree_1348 [p = 0.000, P = 0.026] = [&W 0.000017] (((8,((((((((22,(23,21)),15),14),13),((16,12),((18,11),((17,10),9)))),(((30,(29,28)),(((((27,26),25),24),20),19)),7)),6),5)),2),(4,3),1);
   tree tree_1349 [p = 0.000, P = 0.026] = [&W 0.000017] ((((((30,(29,28)),(((((27,26),(25,24)),20),19),((17,(11,(18,10))),(((22,(23,21)),((15,14),13)),((16,12),9))))),8),((7,6),5)),2),(4,3),1);
   tree tree_1350 [p = 0.000, P = 0.026] = [&W 0.000017] ((((((((23,(22,21)),((((27,26),25),24),20)),19),((30,(29,28)),((16,12),((17,(18,(11,10))),((15,(14,13)),9))))),8),((7,6),5)),2),(4,3),1);
   tree tree_1351 [p = 0.000, P = 0.026] = [&W 0.000017] (((((((30,(29,28)),((((((27,26),25),24),(22,(23,21))),20),19)),((((15,14),13),(18,((17,11),10))),((16,12),9))),8),((7,6),5)),2),(4,3),1);
   tree tree_1352 [p = 0.000, P = 0.026] = [&W 0.000017] (((((((30,(29,28)),((23,(22,21)),(((((27,26),25),24),20),19))),((18,(15,(14,13))),((17,(11,10)),((16,12),9)))),8),((7,6),5)),2),(4,3),1);
   tree tree_1353 [p = 0.000, P = 0.026] = [&W 0.000017] (((8,(((((30,(29,28)),((((((27,26),25),24),(23,(22,21))),20),19)),((18,((15,(14,13)),(16,(12,(11,(17,(10,9))))))),7)),6),5)),2),(4,3),1);
   tree tree_1354 [p = 0.000, P = 0.026] = [&W 0.000017] (((8,(((((((30,29),28),(((((27,26),25),24),20),19)),((15,(14,((22,(23,21)),13))),(18,((16,12),((17,11),(10,9)))))),7),6),5)),2),(4,3),1);
   tree tree_1355 [p = 0.000, P = 0.026] = [&W 0.000017] (((8,((((30,((29,28),((((((27,26),25),24),(23,(22,21))),(20,19)),(14,(15,(13,((16,12),(18,((17,11),(10,9)))))))))),7),6),5)),2),(4,3),1);
   tree tree_1356 [p = 0.000, P = 0.026] = [&W 0.000017] (((8,((((30,(29,28)),((((((27,26),25),24),(23,(22,21))),20),19)),(10,((17,(((15,14),13),(18,(16,(12,11))))),9))),((7,6),5))),2),(4,3),1);
   tree tree_1357 [p = 0.000, P = 0.026] = [&W 0.000017] (((8,((30,((29,28),((((((27,26),25),24),20),19),((18,16),(((15,14),((23,(22,21)),13)),(10,((17,(12,11)),9))))))),((7,6),5))),2),(4,3),1);
   tree tree_1358 [p = 0.000, P = 0.026] = [&W 0.000017] (((8,(((((((27,26),25),24),20),19),((30,(29,28)),(12,(18,(16,(17,(10,(11,(((15,14),((22,(23,21)),13)),9))))))))),((7,6),5))),2),(4,3),1);
   tree tree_1359 [p = 0.000, P = 0.026] = [&W 0.000017] (((8,((((16,12),10),((17,(((23,(22,21)),((15,14),13)),(18,11))),9)),((30,(29,28)),(((((((27,26),25),24),20),19),(7,6)),5)))),2),(4,3),1);
   tree tree_1360 [p = 0.000, P = 0.026] = [&W 0.000017] (((8,((((30,(29,28)),(((((27,26),25),24),20),19)),(((16,(17,((18,(15,(((22,(23,21)),14),13))),(12,(11,(10,9)))))),7),6)),5)),2),(4,3),1);
   tree tree_1361 [p = 0.000, P = 0.026] = [&W 0.000017] (((8,(((((((27,26),25),24),20),19),((30,(29,28)),(((((18,16),((15,14),((22,(23,21)),13))),(12,((17,11),(10,9)))),7),6))),5)),2),(4,3),1);
   tree tree_1362 [p = 0.000, P = 0.026] = [&W 0.000017] ((((((30,((29,28),(((((27,26),25),24),20),19))),(((15,14),13),(((16,12),(18,11)),(10,(((22,(23,21)),17),9))))),8),((7,6),5)),2),(4,3),1);
   tree tree_1363 [p = 0.000, P = 0.026] = [&W 0.000017] (((8,(((((30,(29,28)),((((((27,26),25),24),(23,(22,21))),20),19)),((((15,14),13),((18,16),(12,((17,11),(10,9))))),7)),6),5)),2),(4,3),1);
   tree tree_1364 [p = 0.000, P = 0.026] = [&W 0.000017] (((8,((((((15,14),13),(18,(16,(12,((17,11),(10,9)))))),7),((((24,(((27,26),25),(23,(22,21)))),20),19),(((30,29),28),6))),5)),2),(4,3),1);
   tree tree_1365 [p = 0.000, P = 0.026] = [&W 0.000017] (((8,((((((22,(23,21)),((15,14),13)),(17,((18,16),(12,(11,(10,9)))))),7),((((((27,26),25),24),20),19),((30,(29,28)),6))),5)),2),(4,3),1);
   tree tree_1366 [p = 0.000, P = 0.026] = [&W 0.000017] (((8,((((((15,14),((22,(23,21)),13)),((18,16),(12,((17,11),(10,9))))),7),((30,(29,28)),((((((27,26),25),24),20),19),6))),5)),2),(4,3),1);
   tree tree_1367 [p = 0.000, P = 0.026] = [&W 0.000017] (((8,(((((((27,26),25),24),20),19),(((18,((((22,(23,21)),(15,14)),13),((16,12),(11,(10,(17,9)))))),7),((30,(29,28)),6))),5)),2),(4,3),1);
   tree tree_1368 [p = 0.000, P = 0.026] = [&W 0.000017] (((8,(((((((((27,26),25),24),20),19),(((30,29),28),(((15,((22,(23,21)),14)),13),(18,((16,12),((17,11),(10,9))))))),7),6),5)),2),(4,3),1);
   tree tree_1369 [p = 0.000, P = 0.026] = [&W 0.000017] (((8,((((((30,(29,28)),(((((27,26),25),24),20),19)),(((15,((22,(23,21)),14)),13),(((18,16),12),((17,11),(10,9))))),7),6),5)),2),(4,3),1);
   tree tree_1370 [p = 0.000, P = 0.026] = [&W 0.000017] (((8,(((((29,(30,28)),(((((27,26),25),24),20),19)),((16,(18,(((15,14),((22,(23,21)),13)),(12,((17,11),(10,9)))))),7)),6),5)),2),(4,3),1);
   tree tree_1371 [p = 0.000, P = 0.026] = [&W 0.000017] (((8,(((((30,(29,28)),(((((27,26),25),24),20),19)),((((15,14),((22,(23,21)),13)),(((18,16),12),((17,11),(10,9)))),7)),6),5)),2),(4,3),1);
   tree tree_1372 [p = 0.000, P = 0.026] = [&W 0.000017] (((8,(((((18,16),((((22,(23,21)),15),(14,13)),(12,((17,11),(10,9))))),7),6),(((30,(29,28)),(((((27,26),25),24),20),19)),5))),2),(4,3),1);
   tree tree_1373 [p = 0.000, P = 0.026] = [&W 0.000017] (((8,(((30,(29,28)),(((18,(16,((((22,(23,21)),(15,14)),13),((17,12),(11,(10,9)))))),7),(((((27,26),25),24),(20,19)),6))),5)),2),(4,3),1);
   tree tree_1374 [p = 0.000, P = 0.026] = [&W 0.000017] (((8,(((((30,(29,28)),(((15,14),((22,(23,21)),13)),((18,16),(12,((17,11),(10,9)))))),((((((27,26),25),24),20),19),7)),6),5)),2),(4,3),1);
   tree tree_1375 [p = 0.000, P = 0.026] = [&W 0.000017] (((8,((((30,(29,28)),((((((27,26),25),24),20),19),(((18,((15,14),((23,(22,21)),13))),((16,12),(17,(11,(10,9))))),7))),6),5)),2),(4,3),1);
   tree tree_1376 [p = 0.000, P = 0.026] = [&W 0.000017] (((8,((((((29,28),(30,(((((27,26),25),24),((23,(22,21)),20)),19))),(16,(18,(((15,14),13),(12,((17,11),(10,9))))))),7),6),5)),2),(4,3),1);
   tree tree_1377 [p = 0.000, P = 0.026] = [&W 0.000017] (((8,((12,(16,(17,(((18,11),10),(((22,(23,21)),((15,14),13)),9))))),((((30,(29,28)),(((((27,26),25),24),20),19)),(7,6)),5))),2),(4,3),1);
   tree tree_1378 [p = 0.000, P = 0.026] = [&W 0.000017] (((8,(((14,(15,13)),((16,(18,12)),(((17,11),10),9))),(((((((27,26),25),(24,(23,(22,21)))),20),19),(7,6)),((30,(29,28)),5)))),2),(4,3),1);
   tree tree_1379 [p = 0.000, P = 0.026] = [&W 0.000017] (((8,((((30,(29,28)),(((((27,26),25),24),((22,(23,21)),20)),19)),((16,12),((((15,14),13),(18,(11,10))),(17,9)))),((7,6),5))),2),(4,3),1);
   tree tree_1380 [p = 0.000, P = 0.026] = [&W 0.000017] (((8,(((((((27,26),25),24),20),19),(30,((29,28),(18,((14,(15,13)),((16,12),(((22,(23,21)),17),((11,10),9)))))))),((7,6),5))),2),(4,3),1);
   tree tree_1381 [p = 0.000, P = 0.026] = [&W 0.000017] (((8,((((30,(29,28)),(((((27,26),25),24),20),19)),(16,(12,((((22,(23,21)),(15,(14,13))),(18,((17,11),10))),9)))),((7,6),5))),2),(4,3),1);
   tree tree_1382 [p = 0.000, P = 0.026] = [&W 0.000017] (((8,(((30,(29,28)),(12,(18,(((17,((22,(23,21)),((15,14),13))),(16,(11,10))),9)))),((7,6),((((((27,26),25),24),20),19),5)))),2),(4,3),1);
   tree tree_1383 [p = 0.000, P = 0.026] = [&W 0.000017] (((8,(((30,(29,28)),(12,(16,(18,((((22,(23,21)),((15,14),13)),(11,(17,10))),9))))),((7,6),((((((27,26),25),24),20),19),5)))),2),(4,3),1);
   tree tree_1384 [p = 0.000, P = 0.026] = [&W 0.000017] (((8,((30,((29,28),((14,(((22,(23,21)),15),13)),((16,12),(((18,11),10),(17,9)))))),(((((((27,26),25),24),20),19),(7,6)),5))),2),(4,3),1);
   tree tree_1385 [p = 0.000, P = 0.026] = [&W 0.000017] (((8,(((((((27,26),25),24),20),19),((30,(29,28)),((((22,(23,21)),14),(15,13)),((18,(16,12)),(((17,11),10),9))))),((7,6),5))),2),(4,3),1);
   tree tree_1386 [p = 0.000, P = 0.026] = [&W 0.000017] (((8,(((30,(29,28)),((16,12),((((15,((((((27,26),25),24),20),19),14)),((22,(23,21)),13)),(18,(11,10))),(17,9)))),((7,6),5))),2),(4,3),1);
   tree tree_1387 [p = 0.000, P = 0.026] = [&W 0.000017] (((8,(((29,(30,28)),(((15,(((23,(22,21)),(24,(20,(((27,26),25),19)))),14)),13),((18,(16,12)),(((17,11),10),9)))),((7,6),5))),2),(4,3),1);
   tree tree_1388 [p = 0.000, P = 0.026] = [&W 0.000017] (((8,(((14,(15,((22,(23,21)),13))),((18,16),((17,12),((11,10),9)))),((7,(((30,(29,28)),(((((27,26),25),24),20),19)),6)),5))),2),(4,3),1);
   tree tree_1389 [p = 0.000, P = 0.026] = [&W 0.000017] (((8,((((30,29),28),((18,(14,(15,13))),(16,(12,((11,(17,10)),9))))),((((((((27,26),25),24),(23,(22,21))),20),19),(7,6)),5))),2),(4,3),1);
   tree tree_1390 [p = 0.000, P = 0.026] = [&W 0.000017] (((8,(((((22,(23,21)),14),(15,13)),(18,(16,(12,(17,((11,10),9)))))),((7,6),((29,(28,(30,(((((27,26),25),24),20),19)))),5)))),2),(4,3),1);
   tree tree_1391 [p = 0.000, P = 0.026] = [&W 0.000017] (((8,(((14,(((22,(23,21)),15),13)),(16,(18,(12,((17,(11,10)),9))))),((7,6),((30,(29,28)),((((((27,26),25),24),20),19),5))))),2),(4,3),1);
   tree tree_1392 [p = 0.000, P = 0.026] = [&W 0.000017] (((8,((((30,(29,28)),(((((27,26),25),24),20),19)),((16,12),((18,(15,(14,((22,(23,21)),13)))),((17,(11,10)),9)))),((7,6),5))),2),(4,3),1);
   tree tree_1393 [p = 0.000, P = 0.026] = [&W 0.000017] (((8,((((30,(29,28)),(((((27,26),25),24),20),19)),(12,((16,((22,(23,21)),((15,14),13))),((18,(11,10)),(17,9))))),((7,6),5))),2),(4,3),1);
   tree tree_1394 [p = 0.000, P = 0.026] = [&W 0.000017] (((8,((((30,(29,28)),(((((27,26),25),24),20),19)),(12,(16,((18,(((22,(23,21)),15),(14,13))),(17,((11,10),9)))))),((7,6),5))),2),(4,3),1);
   tree tree_1395 [p = 0.000, P = 0.026] = [&W 0.000017] (((8,(((30,(29,28)),(((((27,26),25),24),20),19)),((17,((18,(16,12)),((15,(14,((22,(23,21)),13))),((11,10),9)))),((7,6),5)))),2),(4,3),1);
   tree tree_1396 [p = 0.000, P = 0.026] = [&W 0.000017] (((8,(((((((27,26),25),24),20),19),(30,((29,28),(12,(16,(18,(17,(((22,(23,21)),((15,14),13)),((11,10),9))))))))),((7,6),5))),2),(4,3),1);
   tree tree_1397 [p = 0.000, P = 0.026] = [&W 0.000017] (((8,((((((27,26),25),24),20),19),(((30,(29,28)),((16,12),((18,(15,(((22,(23,21)),14),13))),((11,10),(17,9))))),((7,6),5)))),2),(4,3),1);
   tree tree_1398 [p = 0.000, P = 0.026] = [&W 0.000017] (((8,(((((((27,26),25),24),20),19),(30,((29,28),(12,((15,(14,((22,(23,21)),13))),((18,16),(((17,11),10),9))))))),((7,6),5))),2),(4,3),1);
   tree tree_1399 [p = 0.000, P = 0.026] = [&W 0.000017] (((8,(((((((27,26),25),24),20),19),((30,(29,28)),(12,(16,((((15,14),((22,(23,21)),13)),((18,11),10)),(17,9)))))),((7,6),5))),2),(4,3),1);
   tree tree_1400 [p = 0.000, P = 0.026] = [&W 0.000017] (((8,(((30,(29,28)),(18,(12,(16,(((((22,(23,21)),(15,14)),13),(11,10)),(17,9)))))),((((((((27,26),25),24),20),19),7),6),5))),2),(4,3),1);
   tree tree_1401 [p = 0.000, P = 0.026] = [&W 0.000017] (((8,(((30,(29,28)),((20,((((27,26),25),24),19)),(12,((18,16),((((((23,22),21),(15,14)),13),(11,10)),(17,9)))))),((7,6),5))),2),(4,3),1);
   tree tree_1402 [p = 0.000, P = 0.027] = [&W 0.000017] (((8,((((23,(22,21)),(((((27,26),25),24),20),19)),(30,((29,28),((16,12),(18,(((14,(15,13)),(17,(11,10))),9)))))),((7,6),5))),2),(4,3),1);
   tree tree_1403 [p = 0.000, P = 0.027] = [&W 0.000017] (((8,((((30,(29,28)),(((((27,26),25),24),20),19)),(16,(12,(18,(((15,((22,(23,21)),14)),13),(((17,11),10),9)))))),((7,6),5))),2),(4,3),1);
   tree tree_1404 [p = 0.000, P = 0.027] = [&W 0.000017] (((8,((((((15,14),13),((16,12),((18,11),(10,(17,9))))),7),(((30,(29,28)),(((23,(22,21)),((((27,26),25),24),20)),19)),6)),5)),2),(4,3),1);
   tree tree_1405 [p = 0.000, P = 0.027] = [&W 0.000017] (((8,((12,(((18,16),(((22,(23,21)),(14,(15,13))),(11,10))),(17,9))),(((30,(29,28)),(((((27,26),25),24),20),19)),((7,6),5)))),2),(4,3),1);
   tree tree_1406 [p = 0.000, P = 0.027] = [&W 0.000017] (((8,(((30,(29,28)),((((((27,26),25),24),(23,(22,21))),(20,19)),(((15,14),13),(18,((16,12),((17,(11,10)),9)))))),((7,6),5))),2),(4,3),1);
   tree tree_1407 [p = 0.000, P = 0.027] = [&W 0.000017] (((8,((((16,12),(18,((17,11),10))),(((22,(23,21)),((15,14),13)),9)),((7,6),(((30,(29,28)),(((((27,26),25),24),20),19)),5)))),2),(4,3),1);
   tree tree_1408 [p = 0.000, P = 0.027] = [&W 0.000017] (((8,(((((((27,26),25),24),20),19),((30,(29,28)),(17,((12,(11,10)),((((22,(23,21)),(15,14)),13),((18,16),9)))))),((7,6),5))),2),(4,3),1);
   tree tree_1409 [p = 0.000, P = 0.027] = [&W 0.000017] (((8,((((((27,26),25),24),20),19),((18,((16,(12,((17,11),10))),((((22,(23,21)),(15,14)),13),9))),((7,6),(((30,29),28),5))))),2),(4,3),1);
   tree tree_1410 [p = 0.000, P = 0.027] = [&W 0.000017] (((8,(((18,16),(((17,12),(11,10)),((((22,(23,21)),(15,14)),13),9))),((7,6),(((30,(29,28)),(((((27,26),25),24),20),19)),5)))),2),(4,3),1);
   tree tree_1411 [p = 0.000, P = 0.027] = [&W 0.000017] (((8,(((30,(29,28)),(16,((12,((17,11),10)),(18,((14,(15,13)),9))))),((7,(((((((27,26),25),24),(22,(23,21))),20),19),6)),5))),2),(4,3),1);
   tree tree_1412 [p = 0.000, P = 0.027] = [&W 0.000017] (((8,((((16,12),(18,(11,(17,10)))),(((15,14),((22,(23,21)),13)),9)),((7,6),(((29,28),(30,(((((27,26),25),24),20),19))),5)))),2),(4,3),1);
   tree tree_1413 [p = 0.000, P = 0.027] = [&W 0.000017] (((8,(((30,((29,28),((((((27,26),25),24),(22,(23,21))),20),19))),(16,(18,((17,(12,(11,10))),(((15,14),13),9))))),((7,6),5))),2),(4,3),1);
   tree tree_1414 [p = 0.000, P = 0.027] = [&W 0.000017] (((8,(((30,(29,28)),(((((27,26),25),24),20),19)),(((14,((22,(23,21)),(15,13))),((18,16),((12,(17,(11,10))),9))),((7,6),5)))),2),(4,3),1);
   tree tree_1415 [p = 0.000, P = 0.027] = [&W 0.000017] (((8,(((((((27,26),25),24),20),19),(30,((29,28),(16,((((22,(23,21)),14),(15,13)),((12,(17,(11,10))),(18,9))))))),((7,6),5))),2),(4,3),1);
   tree tree_1416 [p = 0.000, P = 0.027] = [&W 0.000017] (((8,(((29,(30,28)),(((15,14),13),(((16,12),(17,(18,(11,10)))),9))),((((((((27,26),25),24),(23,(22,21))),20),19),(7,6)),5))),2),(4,3),1);
   tree tree_1417 [p = 0.000, P = 0.027] = [&W 0.000017] (((8,(((30,(29,28)),((((((27,26),25),24),20),19),((18,(14,((((23,22),21),15),13))),((12,(16,((17,11),10))),9)))),((7,6),5))),2),(4,3),1);
   tree tree_1418 [p = 0.000, P = 0.027] = [&W 0.000017] (((8,(((((15,(14,13)),(16,12)),(18,((17,11),10))),9),(((30,(29,28)),((((((27,26),25),24),(22,(23,21))),20),19)),((7,6),5)))),2),(4,3),1);
   tree tree_1419 [p = 0.000, P = 0.027] = [&W 0.000017] (((8,(((30,(29,28)),((((15,(14,13)),(16,12)),(17,(18,(11,10)))),9)),(((((((27,26),25),(24,(22,(23,21)))),20),19),(7,6)),5))),2),(4,3),1);
   tree tree_1420 [p = 0.000, P = 0.027] = [&W 0.000017] (((8,((17,(((((15,14),13),(16,12)),((18,11),10)),9)),((7,(((30,(29,28)),(((((27,26),25),(24,(23,(22,21)))),20),19)),6)),5))),2),(4,3),1);
   tree tree_1421 [p = 0.000, P = 0.027] = [&W 0.000017] (((8,((((30,(29,28)),(((((27,26),25),24),20),19)),(((18,16),((15,((23,(22,21)),14)),13)),(12,((11,(17,10)),9)))),((7,6),5))),2),(4,3),1);
   tree tree_1422 [p = 0.000, P = 0.027] = [&W 0.000017] (((8,((((15,14),13),((18,(16,12)),((17,(11,10)),9))),((7,6),(((30,(29,28)),(((((27,26),25),(24,(23,(22,21)))),20),19)),5)))),2),(4,3),1);
   tree tree_1423 [p = 0.000, P = 0.027] = [&W 0.000017] (((8,((((29,28),(30,((23,(22,21)),(((((27,26),25),24),20),19)))),(((15,14),13),(((18,16),12),((17,(11,10)),9)))),((7,6),5))),2),(4,3),1);
   tree tree_1424 [p = 0.000, P = 0.027] = [&W 0.000017] (((8,((((29,28),(30,(((23,(22,21)),((((27,26),25),24),20)),19))),(((15,14),13),(17,(((18,16),12),((11,10),9))))),((7,6),5))),2),(4,3),1);
   tree tree_1425 [p = 0.000, P = 0.027] = [&W 0.000017] (((8,(((30,(29,28)),(((15,14),((22,(23,21)),13)),((18,(16,12)),((17,(11,10)),9)))),((7,((((((27,26),25),24),20),19),6)),5))),2),(4,3),1);
   tree tree_1426 [p = 0.000, P = 0.027] = [&W 0.000017] (((8,((((30,(29,28)),(((((27,26),25),24),20),19)),(((15,14),((22,(23,21)),13)),(12,((16,((18,11),(17,10))),9)))),((7,6),5))),2),(4,3),1);
   tree tree_1427 [p = 0.000, P = 0.027] = [&W 0.000017] (((8,((16,((18,((15,((22,(23,21)),14)),13)),(12,((17,(11,10)),9)))),((((29,(30,28)),7),((((((27,26),25),24),20),19),6)),5))),2),(4,3),1);
   tree tree_1428 [p = 0.000, P = 0.027] = [&W 0.000017] (((8,((((30,(29,28)),((23,(22,21)),(((((27,26),25),24),20),19))),((15,(14,13)),((18,(16,12)),(((17,11),10),9)))),((7,6),5))),2),(4,3),1);
   tree tree_1429 [p = 0.000, P = 0.027] = [&W 0.000017] (((8,((18,((15,(14,13)),((16,12),((11,(17,10)),9)))),((7,6),(((30,(29,28)),((((((27,26),25),24),(23,(22,21))),20),19)),5)))),2),(4,3),1);
   tree tree_1430 [p = 0.000, P = 0.027] = [&W 0.000017] (((8,(((18,16),((((22,(23,21)),15),(14,13)),(12,((17,(11,10)),9)))),((((30,(29,28)),(((((27,26),25),24),20),19)),(7,6)),5))),2),(4,3),1);
   tree tree_1431 [p = 0.000, P = 0.027] = [&W 0.000017] (((8,(((30,(29,28)),(((22,(23,21)),((((27,26),25),24),20)),19)),((((18,(16,((((15,14),13),(12,(17,(11,10)))),9))),7),6),5))),2),(4,3),1);
   tree tree_1432 [p = 0.000, P = 0.027] = [&W 0.000017] (((8,(((30,(29,28)),(((23,(22,21)),((15,14),13)),((16,(18,12)),((11,(17,10)),9)))),((((((((27,26),25),24),20),19),7),6),5))),2),(4,3),1);
   tree tree_1433 [p = 0.000, P = 0.027] = [&W 0.000017] (((8,((((30,(29,28)),(((((27,26),25),24),20),19)),(12,((18,(16,(15,((23,(22,21)),(14,13))))),((17,(11,10)),9)))),((7,6),5))),2),(4,3),1);
   tree tree_1434 [p = 0.000, P = 0.027] = [&W 0.000017] (((8,((((((30,(29,28)),((((27,26),25),24),(20,19))),(12,((18,16),(17,((((23,(22,21)),(15,14)),13),(11,(10,9))))))),7),6),5)),2),(4,3),1);
   tree tree_1435 [p = 0.000, P = 0.027] = [&W 0.000017] (((8,((((((((27,26),25),24),(23,(22,21))),20),19),((29,(30,28)),(12,((18,16),((17,((15,14),13)),((11,10),9)))))),((7,6),5))),2),(4,3),1);
   tree tree_1436 [p = 0.000, P = 0.027] = [&W 0.000017] (((8,(((30,(29,28)),((16,12),((14,(15,13)),(18,(((((22,(23,21)),17),11),10),9))))),((7,6),((((((27,26),25),24),20),19),5)))),2),(4,3),1);
   tree tree_1437 [p = 0.000, P = 0.027] = [&W 0.000017] (((8,((((16,((15,((22,(23,21)),14)),13)),(18,12)),(17,((11,10),9))),(((((30,(29,28)),(((((27,26),25),24),20),19)),7),6),5))),2),(4,3),1);
   tree tree_1438 [p = 0.000, P = 0.027] = [&W 0.000017] (((8,(((30,(29,28)),(((((27,26),25),24),20),19)),((18,((16,12),((14,(15,((22,(23,21)),13))),((17,(11,10)),9)))),((7,6),5)))),2),(4,3),1);
   tree tree_1439 [p = 0.000, P = 0.027] = [&W 0.000017] (((8,((((30,(29,28)),(((((27,26),25),24),20),19)),((18,(16,12)),((14,((22,(23,21)),(15,13))),(((17,11),10),9)))),((7,6),5))),2),(4,3),1);
   tree tree_1440 [p = 0.000, P = 0.027] = [&W 0.000017] (((8,(((((30,29),28),(((((27,26),25),24),20),19)),((23,(22,21)),((((15,14),13),(18,(16,12))),((11,(17,10)),9)))),((7,6),5))),2),(4,3),1);
   tree tree_1441 [p = 0.000, P = 0.027] = [&W 0.000017] (((8,(((((((27,26),25),24),20),19),(16,(((14,(((22,(23,21)),15),13)),12),(18,((17,(11,10)),9))))),((((30,29),28),(7,6)),5))),2),(4,3),1);
   tree tree_1442 [p = 0.000, P = 0.027] = [&W 0.000017] (((8,(((16,(18,12)),((((22,(23,21)),14),(15,13)),((17,(11,10)),9))),(30,((7,6),((29,28),(((((27,26),25),24),(20,19)),5)))))),2),(4,3),1);
   tree tree_1443 [p = 0.000, P = 0.027] = [&W 0.000017] (((8,((12,(16,((18,((22,(23,21)),(14,(15,13)))),(((17,11),10),9)))),((7,6),(((30,(29,28)),(((((27,26),25),24),20),19)),5)))),2),(4,3),1);
   tree tree_1444 [p = 0.000, P = 0.027] = [&W 0.000017] (((8,((((30,(29,28)),((((((27,26),25),24),(23,(22,21))),20),19)),((17,12),((18,16),((14,(15,13)),((11,10),9))))),((7,6),5))),2),(4,3),1);
   tree tree_1445 [p = 0.000, P = 0.027] = [&W 0.000017] (((8,((((29,(30,28)),(((((27,26),25),24),(22,(23,21))),(20,19))),(16,(12,((14,(15,13)),(18,((17,(11,10)),9)))))),((7,6),5))),2),(4,3),1);
   tree tree_1446 [p = 0.000, P = 0.027] = [&W 0.000017] (((8,(((((((27,26),25),24),20),19),((16,12),((17,((18,11),10)),(((15,((23,(22,21)),14)),13),9)))),(((30,(29,28)),(7,6)),5))),2),(4,3),1);
   tree tree_1447 [p = 0.000, P = 0.027] = [&W 0.000017] (((8,((((30,(29,28)),(((((27,26),25),24),20),19)),(12,((16,(18,(11,(17,10)))),(((22,(23,21)),(15,(14,13))),9)))),((7,6),5))),2),(4,3),1);
   tree tree_1448 [p = 0.000, P = 0.027] = [&W 0.000017] (((8,(((30,(29,28)),((((((27,26),25),24),20),19),((18,(16,12)),((14,(15,((22,(23,21)),13))),((17,(11,10)),9))))),((7,6),5))),2),(4,3),1);
   tree tree_1449 [p = 0.000, P = 0.027] = [&W 0.000017] (((8,(((((((27,26),25),24),20),19),((30,(29,28)),(16,(12,(18,(17,((11,10),(((15,14),((22,(23,21)),13)),9)))))))),((7,6),5))),2),(4,3),1);
   tree tree_1450 [p = 0.000, P = 0.027] = [&W 0.000017] (((8,(((30,((29,28),((((((27,26),25),24),(23,(22,21))),20),19))),(12,((17,(11,10)),(16,(18,(((15,14),13),9)))))),((7,6),5))),2),(4,3),1);
   tree tree_1451 [p = 0.000, P = 0.027] = [&W 0.000017] (((8,((((30,(29,28)),(((23,(22,21)),((((27,26),25),24),20)),19)),(16,(12,((18,(11,10)),(17,((15,(14,13)),9)))))),((7,6),5))),2),(4,3),1);
   tree tree_1452 [p = 0.000, P = 0.027] = [&W 0.000017] (((8,((((30,(29,28)),(((((27,26),25),24),20),19)),(16,(12,(((18,11),(17,10)),(((22,(23,21)),(15,(14,13))),9))))),((7,6),5))),2),(4,3),1);
   tree tree_1453 [p = 0.000, P = 0.027] = [&W 0.000017] (((8,(((29,(30,28)),((16,12),((18,((17,11),10)),(((22,(23,21)),(15,(14,13))),9)))),((7,6),((((((27,26),25),24),20),19),5)))),2),(4,3),1);
   tree tree_1454 [p = 0.000, P = 0.027] = [&W 0.000017] (((8,(((30,(29,28)),(16,(12,((17,(18,(11,10))),(((15,14),13),9))))),(((((24,(((27,26),25),(23,(22,21)))),20),19),(7,6)),5))),2),(4,3),1);
   tree tree_1455 [p = 0.000, P = 0.027] = [&W 0.000017] (((8,(((((((27,26),25),24),20),19),((30,(29,28)),(16,((18,12),((17,(11,10)),((((23,(22,21)),(15,14)),13),9)))))),((7,6),5))),2),(4,3),1);
   tree tree_1456 [p = 0.000, P = 0.027] = [&W 0.000017] (((8,((((((((27,26),25),24),(23,(22,21))),20),19),((30,(29,28)),((16,12),((17,(18,(11,10))),((15,(14,13)),9))))),((7,6),5))),2),(4,3),1);
   tree tree_1457 [p = 0.000, P = 0.027] = [&W 0.000017] (((8,((((30,(29,28)),(((((27,26),25),24),20),19)),((((15,14),((22,(23,21)),13)),((18,16),12)),((17,(11,10)),9))),((7,6),5))),2),(4,3),1);
   tree tree_1458 [p = 0.000, P = 0.027] = [&W 0.000017] (((8,(((30,((29,28),((((27,26),25),(24,(23,(22,21)))),(20,19)))),((((15,14),13),(18,(16,12))),((17,(11,10)),9))),((7,6),5))),2),(4,3),1);
   tree tree_1459 [p = 0.000, P = 0.027] = [&W 0.000017] (((8,((16,(18,((((15,14),13),12),((17,(11,10)),9)))),((((23,(22,21)),(((((27,26),25),24),20),19)),(7,((30,(29,28)),6))),5))),2),(4,3),1);
   tree tree_1460 [p = 0.000, P = 0.027] = [&W 0.000017] (((8,((((30,(29,28)),(((25,24),20),((27,26),19))),((((15,((22,(23,21)),14)),13),(18,(16,12))),(17,((11,10),9)))),((7,6),5))),2),(4,3),1);
   tree tree_1461 [p = 0.000, P = 0.027] = [&W 0.000017] (((8,((((30,(29,28)),((((((27,26),25),24),(22,(23,21))),20),19)),(((14,(15,13)),(16,12)),(((18,(17,11)),10),9))),((7,6),5))),2),(4,3),1);
   tree tree_1462 [p = 0.000, P = 0.028] = [&W 0.000017] (((8,(((29,(30,28)),(12,((17,(11,10)),(((18,16),(15,(14,13))),9)))),((7,6),(((((((27,26),25),24),(23,(22,21))),20),19),5)))),2),(4,3),1);
   tree tree_1463 [p = 0.000, P = 0.028] = [&W 0.000017] (((8,(((((30,29),28),(((((27,26),25),24),20),19)),(16,((18,12),((11,10),((((22,(23,21)),15),(14,13)),(17,9)))))),((7,6),5))),2),(4,3),1);
   tree tree_1464 [p = 0.000, P = 0.028] = [&W 0.000017] (((8,(((((((27,26),25),24),20),19),((18,(16,12)),(((((22,(23,21)),15),14),13),(((17,11),10),9)))),((7,6),((30,(29,28)),5)))),2),(4,3),1);
   tree tree_1465 [p = 0.000, P = 0.028] = [&W 0.000017] (((8,(((((((27,26),25),24),20),19),((29,(30,28)),(16,(12,((18,((15,((22,(23,21)),14)),13)),(((17,11),10),9)))))),((7,6),5))),2),(4,3),1);
   tree tree_1466 [p = 0.000, P = 0.028] = [&W 0.000017] (((8,(((((((27,26),25),24),20),19),((30,(29,28)),(12,((18,16),((((22,(23,21)),(15,14)),13),(((17,11),10),9)))))),((7,6),5))),2),(4,3),1);
   tree tree_1467 [p = 0.000, P = 0.028] = [&W 0.000017] (((8,(((((((27,26),25),24),20),19),(30,((29,28),(18,(12,(16,(((((22,(23,21)),15),14),13),((11,(17,10)),9)))))))),((7,6),5))),2),(4,3),1);
   tree tree_1468 [p = 0.000, P = 0.028] = [&W 0.000017] (((8,((16,(12,((18,((15,14),13)),((17,(11,10)),9)))),(((((((((27,26),25),24),(23,(22,21))),20),19),7),((30,(29,28)),6)),5))),2),(4,3),1);
   tree tree_1469 [p = 0.000, P = 0.028] = [&W 0.000017] (((8,((16,(12,(((15,14),13),(18,((11,10),(17,9)))))),((7,6),((30,(29,28)),(((((((27,26),25),24),(22,(23,21))),20),19),5))))),2),(4,3),1);
   tree tree_1470 [p = 0.000, P = 0.028] = [&W 0.000017] (((8,((((30,(29,28)),(((((27,26),25),24),((23,(22,21)),20)),19)),((18,16),(12,(((15,14),13),((11,10),(17,9)))))),((7,6),5))),2),(4,3),1);
   tree tree_1471 [p = 0.000, P = 0.028] = [&W 0.000017] (((8,(((((30,29),28),(((((27,26),25),24),20),19)),(12,((14,(((22,(23,21)),15),13)),(16,(18,(((17,11),10),9)))))),((7,6),5))),2),(4,3),1);
   tree tree_1472 [p = 0.000, P = 0.028] = [&W 0.000017] (((8,((((30,29),28),((18,12),(16,((((22,(23,21)),(15,14)),13),((17,(11,10)),9))))),((7,6),((((((27,26),25),24),20),19),5)))),2),(4,3),1);
   tree tree_1473 [p = 0.000, P = 0.028] = [&W 0.000017] (((8,(((((((27,26),25),24),20),19),((29,(30,28)),(12,((18,16),(((15,14),((23,(22,21)),13)),((17,(11,10)),9)))))),((7,6),5))),2),(4,3),1);
   tree tree_1474 [p = 0.000, P = 0.028] = [&W 0.000017] (((8,((((23,22),21),(((((27,26),25),24),20),19)),(((30,(29,28)),(12,(16,(((15,14),13),(18,(((17,11),10),9)))))),((7,6),5)))),2),(4,3),1);
   tree tree_1475 [p = 0.000, P = 0.028] = [&W 0.000017] (((8,(((29,28),(30,(12,(16,(18,(((15,14),((22,(23,21)),13)),(((17,11),10),9))))))),((7,6),(((((27,26),25),24),(20,19)),5)))),2),(4,3),1);
   tree tree_1476 [p = 0.000, P = 0.028] = [&W 0.000017] (((8,((16,((18,12),(17,((((22,(23,21)),(15,14)),13),((11,10),9))))),((7,6),(((30,(29,28)),(((((27,26),25),24),20),19)),5)))),2),(4,3),1);
   tree tree_1477 [p = 0.000, P = 0.028] = [&W 0.000017] (((8,((((30,(29,28)),(((((27,26),25),24),20),19)),(16,(12,(((15,((23,(22,21)),14)),13),((18,(17,(11,10))),9))))),((7,6),5))),2),(4,3),1);
   tree tree_1478 [p = 0.000, P = 0.028] = [&W 0.000017] (((8,((((((27,26),25),24),20),19),(((30,(29,28)),(12,(16,(18,(((22,(23,21)),((15,14),13)),(((17,11),10),9)))))),((7,6),5)))),2),(4,3),1);
   tree tree_1479 [p = 0.000, P = 0.028] = [&W 0.000017] (((8,((((((((27,26),25),24),(23,(22,21))),20),19),(((30,29),28),(16,(12,((14,(15,13)),((18,(11,10)),(17,9))))))),((7,6),5))),2),(4,3),1);
   tree tree_1480 [p = 0.000, P = 0.028] = [&W 0.000017] (((8,(((((((27,26),25),24),20),19),((30,(29,28)),((16,12),(18,(((15,14),13),(((((23,22),21),17),(11,10)),9)))))),((7,6),5))),2),(4,3),1);
   tree tree_1481 [p = 0.000, P = 0.028] = [&W 0.000017] (((8,(((30,(29,(28,((((27,26),25),24),(((23,(22,21)),20),19))))),(12,(((15,14),13),(16,((18,(11,10)),(17,9)))))),((7,6),5))),2),(4,3),1);
   tree tree_1482 [p = 0.000, P = 0.028] = [&W 0.000017] (((8,(((30,(29,28)),(12,(18,(16,((14,(15,13)),((17,(11,10)),9)))))),((7,6),(((((((27,26),25),24),(22,(23,21))),20),19),5)))),2),(4,3),1);
   tree tree_1483 [p = 0.000, P = 0.028] = [&W 0.000017] (((8,(((30,(29,28)),((16,12),(18,((((23,(22,21)),(15,14)),13),(((17,11),10),9))))),((((((((27,26),25),24),20),19),7),6),5))),2),(4,3),1);
   tree tree_1484 [p = 0.000, P = 0.028] = [&W 0.000017] (((8,(((30,(29,28)),(((18,16),12),(((15,((22,(23,21)),14)),13),((17,(11,10)),9)))),((((((((27,26),25),24),20),19),7),6),5))),2),(4,3),1);
   tree tree_1485 [p = 0.000, P = 0.028] = [&W 0.000017] (((8,(((30,(29,28)),((16,12),(18,(((15,14),((22,(23,21)),13)),(17,((11,10),9)))))),((7,6),((((((27,26),25),24),20),19),5)))),2),(4,3),1);
   tree tree_1486 [p = 0.000, P = 0.028] = [&W 0.000017] (((8,(((30,((29,28),(((((27,26),25),(24,(23,(22,21)))),20),19))),(((18,16),12),(((15,14),13),((17,(11,10)),9)))),((7,6),5))),2),(4,3),1);
   tree tree_1487 [p = 0.000, P = 0.028] = [&W 0.000017] (((8,(((29,28),(30,(16,(18,(12,(((((22,(23,21)),15),14),13),(((17,11),10),9))))))),((7,6),((((((27,26),25),24),20),19),5)))),2),(4,3),1);
   tree tree_1488 [p = 0.000, P = 0.028] = [&W 0.000017] (((8,((16,((18,12),(((15,14),13),(((17,11),10),9)))),((7,(((30,(29,28)),((((((27,26),25),24),(23,(22,21))),20),19)),6)),5))),2),(4,3),1);
   tree tree_1489 [p = 0.000, P = 0.028] = [&W 0.000017] (((8,((((((27,26),25),24),20),19),(((30,(29,28)),((18,(16,12)),(((((22,(23,21)),15),14),13),((17,(11,10)),9)))),((7,6),5)))),2),(4,3),1);
   tree tree_1490 [p = 0.000, P = 0.028] = [&W 0.000017] (((8,((((((27,26),25),24),20),19),(((29,(30,28)),((16,12),(17,(((15,14),((22,(23,21)),13)),((18,(11,10)),9))))),((7,6),5)))),2),(4,3),1);
   tree tree_1491 [p = 0.000, P = 0.028] = [&W 0.000017] (((8,((((30,29),28),(16,(12,((((22,(23,21)),(15,14)),13),(((18,11),10),(17,9)))))),((7,6),((((((27,26),25),24),20),19),5)))),2),(4,3),1);
   tree tree_1492 [p = 0.000, P = 0.028] = [&W 0.000017] (((8,((((30,(29,28)),(((((26,(27,25)),24),(22,(23,21))),20),19)),(12,(((15,14),13),((16,(17,(18,(11,10)))),9)))),((7,6),5))),2),(4,3),1);
   tree tree_1493 [p = 0.000, P = 0.028] = [&W 0.000017] (((8,(((((30,(29,28)),((((27,26),25),24),(20,19))),((((15,((22,(23,21)),14)),13),(18,10)),(16,(12,((17,11),9))))),(7,6)),5)),2),(4,3),1);
   tree tree_1494 [p = 0.000, P = 0.028] = [&W 0.000017] (((8,((((30,(29,28)),(((15,14),13),((18,(11,10)),(16,(12,((((22,(23,21)),((((27,26),25),24),(20,19))),17),9)))))),(7,6)),5)),2),(4,3),1);
   tree tree_1495 [p = 0.000, P = 0.028] = [&W 0.000017] (((8,(((16,((18,((15,14),((22,(23,21)),13))),(((17,11),10),(12,9)))),(7,6)),(((30,(29,28)),(((((27,26),25),24),20),19)),5))),2),(4,3),1);
   tree tree_1496 [p = 0.000, P = 0.028] = [&W 0.000017] (((8,(((((((27,26),25),24),20),19),(((30,(29,28)),((18,16),(((15,((22,(23,21)),14)),13),((11,10),(12,(17,9)))))),(7,6))),5)),2),(4,3),1);
   tree tree_1497 [p = 0.000, P = 0.028] = [&W 0.000017] (((8,(((((15,14),13),((18,(11,10)),(16,((17,12),9)))),(((30,(29,28)),((((((27,26),25),24),(23,(22,21))),20),19)),(7,6))),5)),2),(4,3),1);
   tree tree_1498 [p = 0.000, P = 0.028] = [&W 0.000017] (((8,((((30,(29,28)),((((27,26),25),24),(20,19))),((((15,14),13),((16,(((22,(23,21)),17),(18,(11,10)))),(12,9))),(7,6))),5)),2),(4,3),1);
   tree tree_1499 [p = 0.000, P = 0.028] = [&W 0.000017] (((8,(((((30,29),28),(((((27,26),25),24),(20,19)),((((22,(23,21)),(15,14)),13),((16,(18,(11,10))),((17,12),9))))),(7,6)),5)),2),(4,3),1);
   tree tree_1500 [p = 0.000, P = 0.028] = [&W 0.000017] (((8,((((30,(29,28)),(((((27,26),25),24),20),19)),((((15,((22,(23,21)),14)),13),((18,((17,11),10)),(16,(12,9)))),(7,6))),5)),2),(4,3),1);
   tree tree_1501 [p = 0.000, P = 0.028] = [&W 0.000017] (((8,((((30,(29,28)),((23,(22,21)),((18,16),(((15,14),13),(17,((11,10),(12,9))))))),((((((27,26),25),24),20),19),(7,6))),5)),2),(4,3),1);
   tree tree_1502 [p = 0.000, P = 0.028] = [&W 0.000017] (((8,((((18,16),(((15,14),13),((17,(11,10)),(12,9)))),(7,6)),(((30,(29,28)),((((((27,26),25),24),(22,(23,21))),20),19)),5))),2),(4,3),1);
   tree tree_1503 [p = 0.000, P = 0.028] = [&W 0.000017] (((8,(((16,(((15,((22,(23,21)),14)),13),((17,((18,11),10)),(12,9)))),(7,6)),((30,(29,28)),((((((27,26),25),24),20),19),5)))),2),(4,3),1);
   tree tree_1504 [p = 0.000, P = 0.028] = [&W 0.000017] (((8,((((30,(29,28)),((((((27,26),25),24),(22,(23,21))),20),19)),(((18,16),(((15,14),13),((11,10),((17,12),9)))),(7,6))),5)),2),(4,3),1);
   tree tree_1505 [p = 0.000, P = 0.028] = [&W 0.000017] (((8,((((((30,29),28),(((23,(22,21)),((((27,26),25),24),20)),19)),(16,(((15,14),13),((11,(18,10)),((17,12),9))))),(7,6)),5)),2),(4,3),1);
   tree tree_1506 [p = 0.000, P = 0.028] = [&W 0.000017] (((8,(((((((27,26),25),24),20),19),(((30,(29,28)),(16,(((15,14),(((23,22),21),13)),((18,(11,10)),((17,12),9))))),(7,6))),5)),2),(4,3),1);
   tree tree_1507 [p = 0.000, P = 0.028] = [&W 0.000017] (((8,((((((30,29),28),(((((27,26),25),24),20),19)),(16,(18,(((22,(23,21)),((15,14),13)),((11,10),((17,12),9)))))),(7,6)),5)),2),(4,3),1);
   tree tree_1508 [p = 0.000, P = 0.028] = [&W 0.000017] (((8,((((((((27,26),25),24),20),19),((30,(29,28)),(((15,((22,(23,21)),14)),13),(18,(16,((11,(17,10)),(12,9))))))),(7,6)),5)),2),(4,3),1);
   tree tree_1509 [p = 0.000, P = 0.028] = [&W 0.000017] (((8,(((((((((27,26),25),24),(23,(22,21))),20),19),((29,28),(30,(((15,14),13),(18,(16,((11,10),(12,(17,9))))))))),(7,6)),5)),2),(4,3),1);
   tree tree_1510 [p = 0.000, P = 0.028] = [&W 0.000017] (((8,(((((30,(29,28)),(((((27,26),25),24),20),19)),(((((22,(23,21)),15),14),13),((18,16),((17,(11,10)),(12,9))))),(7,6)),5)),2),(4,3),1);
   tree tree_1511 [p = 0.000, P = 0.028] = [&W 0.000017] (((8,(((((30,29),28),(((((27,26),(25,24)),(23,(22,21))),20),19)),((((15,14),13),((18,16),(((17,11),10),(12,9)))),(7,6))),5)),2),(4,3),1);
   tree tree_1512 [p = 0.000, P = 0.028] = [&W 0.000017] (((8,(((((29,28),(30,((((((27,26),25),24),(23,(22,21))),20),19))),(((15,14),13),((11,10),(17,(((18,16),12),9))))),(7,6)),5)),2),(4,3),1);
   tree tree_1513 [p = 0.000, P = 0.028] = [&W 0.000017] (((8,((((17,((15,14),13)),((18,(11,10)),((16,12),9))),(((30,(29,28)),((((((27,26),25),24),(23,(22,21))),20),19)),(7,6))),5)),2),(4,3),1);
   tree tree_1514 [p = 0.000, P = 0.028] = [&W 0.000017] (((8,((((30,(29,28)),(((((27,26),25),24),20),19)),(((((22,(23,21)),(15,14)),13),(16,((18,((17,11),10)),(12,9)))),(7,6))),5)),2),(4,3),1);
   tree tree_1515 [p = 0.000, P = 0.028] = [&W 0.000017] (((8,((((30,((29,28),(((22,(23,21)),((((27,26),25),24),20)),19))),(((15,14),13),(((18,11),10),((16,12),(17,9))))),(7,6)),5)),2),(4,3),1);
   tree tree_1516 [p = 0.000, P = 0.028] = [&W 0.000017] (((8,((((30,(29,28)),(((((27,26),25),24),20),19)),(((18,((((23,(22,21)),15),14),13)),(16,((17,(11,10)),(12,9)))),(7,6))),5)),2),(4,3),1);
   tree tree_1517 [p = 0.000, P = 0.028] = [&W 0.000017] (((8,(((((30,(29,28)),(((((27,26),25),24),20),((22,(23,21)),19))),(((15,14),13),(((18,16),((17,11),10)),(12,9)))),(7,6)),5)),2),(4,3),1);
   tree tree_1518 [p = 0.000, P = 0.028] = [&W 0.000017] (((8,(((((30,(29,28)),(((((27,26),25),24),20),19)),(((15,14),13),(17,((11,10),(((18,((23,(22,21)),16)),12),9))))),(7,6)),5)),2),(4,3),1);
   tree tree_1519 [p = 0.000, P = 0.028] = [&W 0.000017] (((8,(((((29,28),(30,((23,(22,21)),(((((27,26),25),24),20),19)))),(18,(((15,14),13),(16,(((17,11),10),(12,9)))))),(7,6)),5)),2),(4,3),1);
   tree tree_1520 [p = 0.000, P = 0.028] = [&W 0.000017] (((8,((((30,(29,28)),((((((27,26),25),24),((23,(22,21)),20)),19),(((15,14),13),(((18,11),10),((17,(16,12)),9))))),(7,6)),5)),2),(4,3),1);
   tree tree_1521 [p = 0.000, P = 0.028] = [&W 0.000017] (((8,(((((30,(29,28)),(((((27,26),25),(24,(23,(22,21)))),20),19)),(((15,14),13),((17,(11,10)),((18,(16,12)),9)))),(7,6)),5)),2),(4,3),1);
   tree tree_1522 [p = 0.000, P = 0.029] = [&W 0.000017] (((8,((((30,(29,28)),((18,16),((((22,(23,21)),(15,14)),13),(17,((11,10),(12,9)))))),((((((27,26),25),24),20),19),(7,6))),5)),2),(4,3),1);
   tree tree_1523 [p = 0.000, P = 0.029] = [&W 0.000017] (((8,(((((((((27,26),25),24),(23,(22,21))),20),19),((15,(14,13)),((18,((17,11),10)),((16,12),9)))),((30,(29,28)),(7,6))),5)),2),(4,3),1);
   tree tree_1524 [p = 0.000, P = 0.029] = [&W 0.000017] (((8,(((((30,(29,28)),((((((27,26),25),24),(22,(23,21))),20),19)),((15,(14,13)),(17,((18,(11,10)),((16,12),9))))),(7,6)),5)),2),(4,3),1);
   tree tree_1525 [p = 0.000, P = 0.029] = [&W 0.000017] (((8,(((((30,(29,28)),((((((27,26),25),24),(22,(23,21))),20),19)),((15,(14,13)),(((17,11),10),(18,((16,12),9))))),(7,6)),5)),2),(4,3),1);
   tree tree_1526 [p = 0.000, P = 0.029] = [&W 0.000017] (((8,((((30,(29,28)),((((((27,26),25),24),(23,(22,21))),20),19)),(((15,(14,13)),(18,((11,(17,10)),((16,12),9)))),(7,6))),5)),2),(4,3),1);
   tree tree_1527 [p = 0.000, P = 0.029] = [&W 0.000017] (((8,((((30,(29,28)),((15,(14,13)),((18,((17,11),10)),((16,12),9)))),(((((((27,26),25),(24,(23,(22,21)))),20),19),7),6)),5)),2),(4,3),1);
   tree tree_1528 [p = 0.000, P = 0.029] = [&W 0.000017] (((8,((((30,(29,28)),((((((27,26),25),24),(23,(22,21))),20),19)),(((15,(14,13)),((18,((17,11),10)),((16,12),9))),(7,6))),5)),2),(4,3),1);
   tree tree_1529 [p = 0.000, P = 0.029] = [&W 0.000017] (((8,(((((30,(29,28)),(((((27,26),25),24),20),19)),((15,(14,((22,(23,21)),13))),((18,((17,11),10)),((16,12),9)))),(7,6)),5)),2),(4,3),1);
   tree tree_1530 [p = 0.000, P = 0.029] = [&W 0.000017] (((8,(((18,((15,(14,((23,(22,21)),13))),((11,10),((17,(16,12)),9)))),(7,6)),(((30,(29,28)),(20,((((27,26),25),24),19))),5))),2),(4,3),1);
   tree tree_1531 [p = 0.000, P = 0.029] = [&W 0.000017] (((8,((((30,(29,28)),((((((27,26),25),24),(22,(23,21))),20),19)),(((15,(14,13)),(18,(16,((11,10),(12,(17,9)))))),(7,6))),5)),2),(4,3),1);
   tree tree_1532 [p = 0.000, P = 0.029] = [&W 0.000017] (((8,((((30,(29,28)),(((((27,26),25),24),20),19)),((((22,(23,21)),(15,(14,13))),(16,((18,(11,10)),((17,12),9)))),(7,6))),5)),2),(4,3),1);
   tree tree_1533 [p = 0.000, P = 0.029] = [&W 0.000017] (((8,((((((((27,26),25),24),20),19),((30,(29,28)),(18,((((22,(23,21)),15),(14,13)),((11,10),((17,(16,12)),9)))))),(7,6)),5)),2),(4,3),1);
   tree tree_1534 [p = 0.000, P = 0.029] = [&W 0.000017] (((8,((((30,(29,28)),((15,((22,(23,21)),(14,13))),((18,(11,10)),(17,((16,12),9))))),(((((((27,26),25),24),20),19),7),6)),5)),2),(4,3),1);
   tree tree_1535 [p = 0.000, P = 0.029] = [&W 0.000017] (((8,((((30,(29,28)),(((((27,26),25),(24,(22,(23,21)))),20),19)),(((15,(14,13)),((18,(17,(11,10))),((16,12),9))),(7,6))),5)),2),(4,3),1);
   tree tree_1536 [p = 0.000, P = 0.029] = [&W 0.000017] (((8,((((30,(29,28)),(((((27,26),25),24),20),19)),(((15,(14,((22,(23,21)),13))),((18,(11,10)),((17,(16,12)),9))),(7,6))),5)),2),(4,3),1);
   tree tree_1537 [p = 0.000, P = 0.029] = [&W 0.000017] (((8,((((30,(29,28)),((((((27,26),25),24),20),19),(16,(((22,(23,21)),((15,14),13)),((18,(17,(11,10))),(12,9)))))),(7,6)),5)),2),(4,3),1);
   tree tree_1538 [p = 0.000, P = 0.029] = [&W 0.000017] (((8,(((((30,(29,28)),(20,((((27,26),25),24),19))),(((((22,(23,21)),15),14),13),((18,(11,10)),(17,(16,(12,9)))))),(7,6)),5)),2),(4,3),1);
   tree tree_1539 [p = 0.000, P = 0.029] = [&W 0.000017] (((8,((((((22,(23,21)),((((27,26),25),24),20)),19),(((18,16),((15,14),13)),((17,(11,10)),(12,9)))),(7,((30,(29,28)),6))),5)),2),(4,3),1);
   tree tree_1540 [p = 0.000, P = 0.029] = [&W 0.000017] (((8,(((16,(((22,(23,21)),((15,14),13)),((18,(11,10)),(17,(12,9))))),(7,6)),(((29,(30,28)),(((25,((27,26),24)),20),19)),5))),2),(4,3),1);
   tree tree_1541 [p = 0.000, P = 0.029] = [&W 0.000017] (((8,((((30,(29,28)),((((27,26),25),24),(20,19))),(((18,16),((((22,(23,21)),(15,14)),13),((17,(11,10)),(12,9)))),(7,6))),5)),2),(4,3),1);
   tree tree_1542 [p = 0.000, P = 0.029] = [&W 0.000017] (((8,((((30,(29,28)),(((((27,26),25),24),20),19)),(((18,16),(((((22,(23,21)),15),14),13),((17,(11,10)),(12,9)))),(7,6))),5)),2),(4,3),1);
   tree tree_1543 [p = 0.000, P = 0.029] = [&W 0.000017] (((8,((((30,(29,28)),(((((27,26),25),24),20),19)),((16,(((15,((22,(23,21)),14)),13),((18,(11,10)),(17,(12,9))))),(7,6))),5)),2),(4,3),1);
   tree tree_1544 [p = 0.000, P = 0.029] = [&W 0.000017] (((8,((((30,(29,28)),(((((27,26),25),24),20),19)),(((15,(14,13)),((18,(11,10)),((((22,(23,21)),16),12),(17,9)))),(7,6))),5)),2),(4,3),1);
   tree tree_1545 [p = 0.000, P = 0.029] = [&W 0.000017] (((8,((((((((27,26),25),24),20),19),((15,(((22,(23,21)),14),13)),(((18,11),(17,10)),((16,12),9)))),(7,((30,(29,28)),6))),5)),2),(4,3),1);
   tree tree_1546 [p = 0.000, P = 0.029] = [&W 0.000017] (((8,(((((30,(29,28)),(((((27,26),25),24),20),19)),((15,(14,13)),((18,(11,10)),(12,(((22,(23,21)),16),(17,9)))))),(7,6)),5)),2),(4,3),1);
   tree tree_1547 [p = 0.000, P = 0.029] = [&W 0.000017] (((8,(((((29,28),(30,(((((27,26),25),24),20),19))),(15,((((22,(23,21)),14),13),((18,(11,10)),(17,((16,12),9)))))),(7,6)),5)),2),(4,3),1);
   tree tree_1548 [p = 0.000, P = 0.029] = [&W 0.000017] (((8,((((30,(29,28)),(((((27,26),25),24),20),19)),(((16,(18,((15,14),((22,(23,21)),13)))),((11,10),((17,12),9))),(7,6))),5)),2),(4,3),1);
   tree tree_1549 [p = 0.000, P = 0.029] = [&W 0.000017] (((8,((((30,(29,28)),((16,(18,((15,14),13))),((17,(11,10)),(12,9)))),(7,(((((((27,26),25),24),(23,(22,21))),20),19),6))),5)),2),(4,3),1);
   tree tree_1550 [p = 0.000, P = 0.029] = [&W 0.000017] (((8,(((((29,(30,28)),((((((27,26),25),24),(23,(22,21))),20),19)),(16,(17,(((15,14),13),((18,(11,10)),(12,9)))))),(7,6)),5)),2),(4,3),1);
   tree tree_1551 [p = 0.000, P = 0.029] = [&W 0.000017] (((8,((((30,(29,28)),(17,(((15,14),13),((11,(18,10)),((16,12),9))))),((((((((27,26),25),24),(23,(22,21))),20),19),7),6)),5)),2),(4,3),1);
   tree tree_1552 [p = 0.000, P = 0.029] = [&W 0.000017] (((8,((((30,((29,28),((((27,26),25),(24,20)),19))),(((((22,(23,21)),15),14),13),((18,(11,10)),((16,12),(17,9))))),(7,6)),5)),2),(4,3),1);
   tree tree_1553 [p = 0.000, P = 0.029] = [&W 0.000017] (((8,(((((((27,26),25),24),20),19),(((30,(29,28)),(((15,((22,(23,21)),14)),13),((18,(11,10)),((16,12),(17,9))))),(7,6))),5)),2),(4,3),1);
   tree tree_1554 [p = 0.000, P = 0.029] = [&W 0.000017] (((8,(((((30,(29,28)),(((((27,26),25),24),20),19)),((((22,(23,21)),(15,14)),13),((18,(11,10)),((16,12),(17,9))))),(7,6)),5)),2),(4,3),1);
   tree tree_1555 [p = 0.000, P = 0.029] = [&W 0.000017] (((8,(((((29,(30,28)),((((((27,26),25),24),(23,(22,21))),20),19)),(((15,14),13),((18,(11,10)),((16,12),(17,9))))),(7,6)),5)),2),(4,3),1);
   tree tree_1556 [p = 0.000, P = 0.029] = [&W 0.000017] (((8,((((((((27,26),25),24),(23,(22,21))),20),19),((((30,29),28),(((15,14),13),((18,(17,(11,10))),(12,(16,9))))),(7,6))),5)),2),(4,3),1);
   tree tree_1557 [p = 0.000, P = 0.029] = [&W 0.000017] (((8,((((((((27,26),25),24),20),19),((30,(29,28)),((14,(15,((22,(23,21)),13))),(((17,11),10),((18,(16,12)),9))))),(7,6)),5)),2),(4,3),1);
   tree tree_1558 [p = 0.000, P = 0.029] = [&W 0.000017] (((8,(((((30,(29,28)),((((((27,26),25),24),(23,(22,21))),20),19)),(((15,14),13),(((18,11),10),((16,12),(17,9))))),(7,6)),5)),2),(4,3),1);
   tree tree_1559 [p = 0.000, P = 0.029] = [&W 0.000017] (((8,((((30,(29,28)),(((15,14),13),(((22,(23,21)),((17,11),10)),(((18,16),12),9)))),(((((((27,26),25),24),20),19),7),6)),5)),2),(4,3),1);
   tree tree_1560 [p = 0.000, P = 0.029] = [&W 0.000017] (((8,((((30,(29,28)),(((((((27,26),25),24),(22,(23,21))),20),19),(((15,14),13),(((17,(18,11)),10),((16,12),9))))),(7,6)),5)),2),(4,3),1);
   tree tree_1561 [p = 0.000, P = 0.029] = [&W 0.000017] (((8,(((((30,(29,28)),((((((27,26),25),24),(23,(22,21))),20),19)),(((15,14),13),((11,(18,(17,10))),((16,12),9)))),(7,6)),5)),2),(4,3),1);
   tree tree_1562 [p = 0.000, P = 0.029] = [&W 0.000017] (((8,((((((((27,26),25),24),20),19),((30,(29,28)),(((15,((22,(23,21)),14)),13),((11,10),((18,(16,12)),(17,9)))))),(7,6)),5)),2),(4,3),1);
   tree tree_1563 [p = 0.000, P = 0.029] = [&W 0.000017] (((8,(((((30,(29,28)),(((((27,26),25),24),(23,(22,21))),(20,19))),(18,(((15,14),13),((11,10),((16,12),(17,9)))))),(7,6)),5)),2),(4,3),1);
   tree tree_1564 [p = 0.000, P = 0.029] = [&W 0.000017] (((8,((((30,(29,28)),(((((27,26),25),24),20),19)),(((((22,(23,21)),(15,14)),13),((11,(17,10)),((16,12),(18,9)))),(7,6))),5)),2),(4,3),1);
   tree tree_1565 [p = 0.000, P = 0.029] = [&W 0.000017] (((8,((((23,(22,21)),((((27,26),25),24),20)),19),((((30,(29,28)),(((15,14),13),((18,(11,(17,10))),((16,12),9)))),(7,6)),5))),2),(4,3),1);
   tree tree_1566 [p = 0.000, P = 0.029] = [&W 0.000017] (((8,((((((((27,26),25),24),20),19),(((30,29),28),(18,(((15,14),((22,(23,21)),13)),((11,10),(12,(16,(17,9)))))))),(7,6)),5)),2),(4,3),1);
   tree tree_1567 [p = 0.000, P = 0.029] = [&W 0.000017] (((8,(((((30,(29,28)),((23,(22,21)),((((27,26),25),24),(20,19)))),(((15,14),13),((18,(11,10)),(12,(16,(17,9)))))),(7,6)),5)),2),(4,3),1);
   tree tree_1568 [p = 0.000, P = 0.029] = [&W 0.000017] (((8,((((((30,(29,28)),(22,(23,21))),((((27,26),25),24),(20,19))),(((15,14),13),((11,10),((17,12),((18,16),9))))),(7,6)),5)),2),(4,3),1);
   tree tree_1569 [p = 0.000, P = 0.029] = [&W 0.000017] (((8,((((14,(15,((22,(23,21)),13))),((18,16),((11,10),((17,12),9)))),(7,6)),(((30,(29,28)),(((((27,26),25),24),20),19)),5))),2),(4,3),1);
   tree tree_1570 [p = 0.000, P = 0.029] = [&W 0.000017] (((8,((((30,(28,(29,(((((27,26),25),24),20),19)))),(18,((16,(((22,(23,21)),14),(15,13))),((11,10),((17,12),9))))),(7,6)),5)),2),(4,3),1);
   tree tree_1571 [p = 0.000, P = 0.029] = [&W 0.000017] (((8,(((((30,(29,28)),(((23,(22,21)),((((27,26),25),24),20)),19)),(16,((18,(14,(15,13))),(((17,11),10),(12,9))))),(7,6)),5)),2),(4,3),1);
   tree tree_1572 [p = 0.000, P = 0.029] = [&W 0.000017] (((8,(((((22,(23,21)),(((((27,26),25),24),20),19)),((14,(15,13)),(18,(16,((11,10),((17,12),9)))))),((30,(29,28)),(7,6))),5)),2),(4,3),1);
   tree tree_1573 [p = 0.000, P = 0.029] = [&W 0.000017] (((8,((((14,(15,13)),(16,((18,(11,(17,10))),(12,9)))),(7,6)),(((30,(29,28)),((22,(23,21)),(((((27,26),25),24),20),19))),5))),2),(4,3),1);
   tree tree_1574 [p = 0.000, P = 0.029] = [&W 0.000017] (((8,((((30,(29,28)),((((((27,26),25),24),(23,(22,21))),20),19)),((((15,14),13),(((18,11),10),((16,12),(17,9)))),(7,6))),5)),2),(4,3),1);
   tree tree_1575 [p = 0.000, P = 0.029] = [&W 0.000017] (((8,((((((((27,26),25),24),(23,(22,21))),20),19),(((30,(29,28)),(((15,14),13),((18,(17,(11,10))),(12,(16,9))))),(7,6))),5)),2),(4,3),1);
   tree tree_1576 [p = 0.000, P = 0.029] = [&W 0.000017] (((8,((((((((27,26),25),24),20),19),((30,(29,28)),(((15,14),((22,(23,21)),13)),((11,(17,10)),(12,((18,16),9)))))),(7,6)),5)),2),(4,3),1);
   tree tree_1577 [p = 0.000, P = 0.029] = [&W 0.000017] (((8,((((30,(29,28)),(((((27,26),25),(24,(22,(23,21)))),20),19)),((((15,14),13),((18,((17,11),10)),(12,(16,9)))),(7,6))),5)),2),(4,3),1);
   tree tree_1578 [p = 0.000, P = 0.029] = [&W 0.000017] (((8,(((((15,14),13),(((18,17),(11,10)),(12,(16,9)))),(((30,(29,28)),((((((27,26),25),24),(23,(22,21))),20),19)),(7,6))),5)),2),(4,3),1);
   tree tree_1579 [p = 0.000, P = 0.029] = [&W 0.000017] (((8,(((((15,((22,(23,21)),14)),13),(((17,11),10),(12,((18,16),9)))),((((((27,26),25),24),20),19),(7,(((30,29),28),6)))),5)),2),(4,3),1);
   tree tree_1580 [p = 0.000, P = 0.029] = [&W 0.000017] (((8,(((((30,(29,28)),((((((27,26),25),24),((23,22),21)),20),19)),(((15,14),13),((18,(11,(17,10))),((16,12),9)))),(7,6)),5)),2),(4,3),1);
   tree tree_1581 [p = 0.000, P = 0.029] = [&W 0.000017] (((8,((((30,((29,28),(((((27,26),25),24),20),19))),(((15,((22,(23,21)),14)),13),((17,(11,10)),((18,(16,12)),9)))),(7,6)),5)),2),(4,3),1);
   tree tree_1582 [p = 0.000, P = 0.030] = [&W 0.000017] (((8,(((((30,(29,28)),(((((27,26),25),24),20),19)),(((15,14),((22,(23,21)),13)),((17,(18,(11,10))),((16,12),9)))),(7,6)),5)),2),(4,3),1);
   tree tree_1583 [p = 0.000, P = 0.030] = [&W 0.000017] (((8,((((((((27,26),25),24),(23,(22,21))),20),19),(((30,(29,28)),(((15,14),13),((17,(11,10)),(((18,16),12),9)))),(7,6))),5)),2),(4,3),1);
   tree tree_1584 [p = 0.000, P = 0.030] = [&W 0.000017] (((8,((((30,(29,28)),(((23,(22,21)),(((((27,26),25),24),20),19)),((18,((15,14),13)),((17,(11,10)),((16,12),9))))),(7,6)),5)),2),(4,3),1);
   tree tree_1585 [p = 0.000, P = 0.030] = [&W 0.000017] (((8,(((((((22,(23,21)),15),14),13),((17,(18,(11,10))),((16,12),9))),(((30,(29,28)),(((((27,26),25),24),20),19)),(7,6))),5)),2),(4,3),1);
   tree tree_1586 [p = 0.000, P = 0.030] = [&W 0.000017] (((8,((((30,29),28),((((((27,26),25),24),(22,(23,21))),20),19)),(((((15,14),13),((17,(18,(11,10))),((16,12),9))),(7,6)),5))),2),(4,3),1);
   tree tree_1587 [p = 0.000, P = 0.030] = [&W 0.000017] (((8,(((((30,(29,28)),(((((27,26),25),24),20),19)),(((15,((23,(22,21)),14)),13),(((18,17),(11,10)),((16,12),9)))),(7,6)),5)),2),(4,3),1);
   tree tree_1588 [p = 0.000, P = 0.030] = [&W 0.000017] (((8,((((30,(29,28)),((((((27,26),25),24),(23,(22,21))),20),19)),((((15,14),13),((18,(11,10)),(17,((16,12),9)))),(7,6))),5)),2),(4,3),1);
   tree tree_1589 [p = 0.000, P = 0.030] = [&W 0.000017] (((8,((((30,(29,28)),(((22,(23,21)),((((27,26),25),24),20)),19)),((17,(((15,14),13),((18,(11,10)),((16,12),9)))),(7,6))),5)),2),(4,3),1);
   tree tree_1590 [p = 0.000, P = 0.030] = [&W 0.000017] (((8,(((((30,(29,28)),((((((27,26),25),24),(22,(23,21))),20),19)),(17,(((15,14),13),((18,(11,10)),((16,12),9))))),(7,6)),5)),2),(4,3),1);
   tree tree_1591 [p = 0.000, P = 0.030] = [&W 0.000017] (((8,((((29,(30,28)),((((((27,26),25),24),(23,(22,21))),20),19)),((((15,14),13),((18,(17,(11,10))),((16,12),9))),(7,6))),5)),2),(4,3),1);
   tree tree_1592 [p = 0.000, P = 0.030] = [&W 0.000017] (((8,(((((((27,26),25),24),20),19),(((30,(29,28)),(((15,14),((22,(23,21)),13)),((18,(17,(11,10))),((16,12),9)))),(7,6))),5)),2),(4,3),1);
   tree tree_1593 [p = 0.000, P = 0.030] = [&W 0.000017] (((8,((((30,(29,28)),(((15,((23,(22,21)),14)),13),((18,(17,(11,10))),((16,12),9)))),(((((((27,26),25),24),20),19),7),6)),5)),2),(4,3),1);
   tree tree_1594 [p = 0.000, P = 0.030] = [&W 0.000017] (((8,((((30,(29,28)),(((((27,26),25),24),20),19)),(((((22,(23,21)),(15,14)),13),((18,(17,(11,10))),((16,12),9))),(7,6))),5)),2),(4,3),1);
   tree tree_1595 [p = 0.000, P = 0.030] = [&W 0.000017] (((8,(((((30,(29,28)),(((((27,26),25),24),20),19)),(18,(((15,14),((23,(22,21)),13)),((11,10),((16,12),(17,9)))))),(7,6)),5)),2),(4,3),1);
   tree tree_1596 [p = 0.000, P = 0.030] = [&W 0.000017] (((8,(((((15,((22,(23,21)),14)),13),((18,(11,10)),((16,12),(17,9)))),(7,(((30,(29,28)),(20,((((27,26),25),24),19))),6))),5)),2),(4,3),1);
   tree tree_1597 [p = 0.000, P = 0.030] = [&W 0.000017] (((8,(((((30,(29,28)),((23,(22,21)),(((((27,26),25),24),20),19))),(18,(((15,14),13),(((17,11),10),((16,12),9))))),(7,6)),5)),2),(4,3),1);
   tree tree_1598 [p = 0.000, P = 0.030] = [&W 0.000017] (((8,(((((30,(29,28)),(((((27,26),25),24),20),19)),(((15,14),((22,(23,21)),13)),(((17,11),10),(((18,16),12),9)))),(7,6)),5)),2),(4,3),1);
   tree tree_1599 [p = 0.000, P = 0.030] = [&W 0.000017] (((8,(((((15,14),13),(((17,11),10),(((18,16),12),9))),(((30,(29,28)),((((((27,26),25),24),(23,(22,21))),20),19)),(7,6))),5)),2),(4,3),1);
   tree tree_1600 [p = 0.000, P = 0.030] = [&W 0.000017] (((8,(((((15,14),13),((18,((17,11),10)),((((22,(23,21)),16),12),9))),(((30,(29,28)),(((((27,26),25),24),20),19)),(7,6))),5)),2),(4,3),1);
   tree tree_1601 [p = 0.000, P = 0.030] = [&W 0.000017] (((8,(((((30,(29,28)),(((23,(22,21)),((((27,26),25),24),20)),19)),(((15,14),13),(((17,11),10),(((18,16),12),9)))),(7,6)),5)),2),(4,3),1);
   tree tree_1602 [p = 0.000, P = 0.030] = [&W 0.000017] (((8,((((30,(29,28)),(((15,14),13),((11,10),(((17,(18,16)),12),9)))),(((((27,26),(25,24)),20),((22,(23,21)),19)),(7,6))),5)),2),(4,3),1);
   tree tree_1603 [p = 0.000, P = 0.030] = [&W 0.000017] (((8,((((((((27,26),25),24),20),19),((29,28),(30,(18,(((15,14),((22,(23,21)),13)),(17,((11,10),((16,12),9)))))))),(7,6)),5)),2),(4,3),1);
   tree tree_1604 [p = 0.000, P = 0.030] = [&W 0.000017] (((8,((((30,(29,28)),(((15,14),13),(17,((18,(11,10)),((16,12),9))))),(((((((27,26),25),(24,(23,(22,21)))),20),19),7),6)),5)),2),(4,3),1);
   tree tree_1605 [p = 0.000, P = 0.030] = [&W 0.000017] (((8,(((((30,29),28),((((((27,26),25),24),20),19),((((23,(22,21)),(15,14)),13),((18,(11,10)),(((17,16),12),9))))),(7,6)),5)),2),(4,3),1);
   tree tree_1606 [p = 0.000, P = 0.030] = [&W 0.000017] (((8,((((30,(29,28)),(((((27,26),25),24),20),19)),(((((22,(23,21)),(15,14)),13),(((17,11),10),((18,(16,12)),9))),(7,6))),5)),2),(4,3),1);
   tree tree_1607 [p = 0.000, P = 0.030] = [&W 0.000017] (((8,((((((((27,26),25),24),(22,(23,21))),20),19),(((30,(29,28)),(((15,14),13),(((18,11),10),(((17,16),12),9)))),(7,6))),5)),2),(4,3),1);
   tree tree_1608 [p = 0.000, P = 0.030] = [&W 0.000017] (((8,((((29,(30,28)),(((((27,26),25),(24,(23,(22,21)))),20),19)),((((15,14),13),((18,((17,11),10)),((16,12),9))),(7,6))),5)),2),(4,3),1);
   tree tree_1609 [p = 0.000, P = 0.030] = [&W 0.000017] (((8,((((18,(15,(14,13))),(16,((22,(23,21)),((11,(17,10)),(12,9))))),((((30,(29,28)),(((((27,26),25),24),20),19)),7),6)),5)),2),(4,3),1);
   tree tree_1610 [p = 0.000, P = 0.030] = [&W 0.000017] (((8,((((((((27,26),25),24),20),19),((30,(29,28)),(16,((((15,((22,(23,21)),14)),13),(18,((17,11),10))),(12,9))))),(7,6)),5)),2),(4,3),1);
   tree tree_1611 [p = 0.000, P = 0.030] = [&W 0.000017] (((8,((((30,(29,28)),((((((27,26),25),24),(22,(23,21))),20),19)),(((18,16),((((15,14),13),(11,(17,10))),(12,9))),(7,6))),5)),2),(4,3),1);
   tree tree_1612 [p = 0.000, P = 0.030] = [&W 0.000017] (((8,((((30,(29,28)),((((15,14),13),((18,11),10)),(((23,(22,21)),(17,(16,12))),9))),((((((27,26),25),24),20),19),(7,6))),5)),2),(4,3),1);
   tree tree_1613 [p = 0.000, P = 0.030] = [&W 0.000017] (((8,(((16,(((18,((15,14),13)),((17,11),10)),(12,9))),(7,6)),(((30,(29,28)),((((((27,26),25),24),(23,(22,21))),20),19)),5))),2),(4,3),1);
   tree tree_1614 [p = 0.000, P = 0.030] = [&W 0.000017] (((8,((((30,(29,28)),((((((27,26),25),24),((23,22),21)),20),19)),(((((15,14),13),(18,(11,10))),((17,(16,12)),9)),(7,6))),5)),2),(4,3),1);
   tree tree_1615 [p = 0.000, P = 0.030] = [&W 0.000017] (((8,((((30,(29,28)),((((((27,26),25),24),(23,(22,21))),20),19)),((16,((((15,14),13),(18,((17,11),10))),(12,9))),(7,6))),5)),2),(4,3),1);
   tree tree_1616 [p = 0.000, P = 0.030] = [&W 0.000017] (((8,((((((((27,26),25),24),20),19),((30,(29,28)),(16,(((((23,(22,21)),(15,14)),13),(18,((17,11),10))),(12,9))))),(7,6)),5)),2),(4,3),1);
   tree tree_1617 [p = 0.000, P = 0.030] = [&W 0.000017] (((8,(((30,(29,28)),((18,(16,(((((22,(23,21)),(15,14)),13),(17,(11,10))),(12,9)))),(7,6))),((((((27,26),25),24),20),19),5))),2),(4,3),1);
   tree tree_1618 [p = 0.000, P = 0.030] = [&W 0.000017] (((8,(((30,(29,28)),((((((22,(23,21)),(15,14)),13),(16,(18,((17,11),10)))),(12,9)),(7,6))),((((((27,26),25),24),20),19),5))),2),(4,3),1);
   tree tree_1619 [p = 0.000, P = 0.030] = [&W 0.000017] (((8,(((((30,(29,28)),((((27,26),((25,24),(22,(23,21)))),20),19)),(17,(16,((((15,14),13),(18,(11,10))),(12,9))))),(7,6)),5)),2),(4,3),1);
   tree tree_1620 [p = 0.000, P = 0.030] = [&W 0.000017] (((8,(((((30,(29,28)),(((((27,26),25),24),20),19)),(16,(((((22,(23,21)),(15,14)),13),(18,(17,(11,10)))),(12,9)))),(7,6)),5)),2),(4,3),1);
   tree tree_1621 [p = 0.000, P = 0.030] = [&W 0.000017] (((8,(((((29,28),((((27,26),25),24),(20,19))),(30,(((17,((((23,(22,21)),15),14),13)),((18,11),10)),((16,12),9)))),(7,6)),5)),2),(4,3),1);
   tree tree_1622 [p = 0.000, P = 0.030] = [&W 0.000017] (((8,(((((30,(29,28)),(((((27,26),25),24),20),19)),((((15,14),((22,(23,21)),13)),(17,(11,10))),(((18,16),12),9))),(7,6)),5)),2),(4,3),1);
   tree tree_1623 [p = 0.000, P = 0.030] = [&W 0.000017] (((8,((30,(29,28)),(((((((27,26),25),24),20),19),((16,(((((22,(23,21)),(15,14)),13),(18,(17,(11,10)))),(12,9))),(7,6))),5))),2),(4,3),1);
   tree tree_1624 [p = 0.000, P = 0.030] = [&W 0.000017] (((8,(((((30,(29,28)),(((((27,26),25),24),20),19)),((((15,((22,(23,21)),14)),13),(18,(17,(11,10)))),((16,12),9))),(7,6)),5)),2),(4,3),1);
   tree tree_1625 [p = 0.000, P = 0.030] = [&W 0.000017] (((8,((((29,(30,28)),(((((27,26),25),24),20),19)),(((17,(((22,(23,21)),((15,14),13)),(11,10))),((18,(16,12)),9)),(7,6))),5)),2),(4,3),1);
   tree tree_1626 [p = 0.000, P = 0.030] = [&W 0.000017] (((8,((((30,(29,28)),((((((27,26),25),24),(23,(22,21))),20),19)),(((((15,14),13),(18,(11,10))),(17,((16,12),9))),(7,6))),5)),2),(4,3),1);
   tree tree_1627 [p = 0.000, P = 0.030] = [&W 0.000017] (((8,((((((((27,26),25),24),20),19),((30,(29,28)),((((15,14),((22,(23,21)),13)),(17,(18,(11,10)))),((16,12),9)))),(7,6)),5)),2),(4,3),1);
   tree tree_1628 [p = 0.000, P = 0.030] = [&W 0.000017] (((8,((((((22,(23,21)),((15,14),13)),(17,(18,(11,10)))),((16,12),9)),(7,6)),((30,(29,28)),((((((27,26),25),24),20),19),5)))),2),(4,3),1);
   tree tree_1629 [p = 0.000, P = 0.030] = [&W 0.000017] (((8,((((30,(29,28)),(((((27,26),25),24),(20,19)),((((15,((23,(22,21)),14)),13),(17,(11,10))),(((18,16),12),9)))),(7,6)),5)),2),(4,3),1);
   tree tree_1630 [p = 0.000, P = 0.030] = [&W 0.000017] (((8,(((((29,28),(((((27,26),25),24),20),19)),(30,((18,(((15,14),((22,(23,21)),13)),(17,(11,10)))),((16,12),9)))),(7,6)),5)),2),(4,3),1);
   tree tree_1631 [p = 0.000, P = 0.030] = [&W 0.000017] (((8,(((((30,(29,28)),(((((27,26),25),24),20),19)),(((((22,(23,21)),(15,((18,16),14))),13),(17,(11,10))),(12,9))),(7,6)),5)),2),(4,3),1);
   tree tree_1632 [p = 0.000, P = 0.030] = [&W 0.000017] (((8,(((((30,(29,28)),(((((27,26),25),24),20),19)),(16,((((((22,(23,21)),15),14),13),(18,(11,10))),(12,(17,9))))),(7,6)),5)),2),(4,3),1);
   tree tree_1633 [p = 0.000, P = 0.030] = [&W 0.000017] (((8,(((((30,(29,28)),((((27,26),25),24),(20,19))),(16,(18,((((15,14),((22,(23,21)),13)),(11,10)),(12,(17,9)))))),(7,6)),5)),2),(4,3),1);
   tree tree_1634 [p = 0.000, P = 0.030] = [&W 0.000017] (((8,((((((((27,26),25),24),(22,(23,21))),20),19),(((30,(29,28)),((((15,14),13),(18,(11,10))),((17,(16,12)),9))),(7,6))),5)),2),(4,3),1);
   tree tree_1635 [p = 0.000, P = 0.030] = [&W 0.000017] (((8,((((((15,14),13),(18,(17,(11,10)))),((16,12),9)),(7,(((30,(29,28)),((((((27,26),25),24),(23,(22,21))),20),19)),6))),5)),2),(4,3),1);
   tree tree_1636 [p = 0.000, P = 0.030] = [&W 0.000017] (((8,((((((15,14),13),(18,(17,(11,10)))),((16,12),9)),(7,6)),((29,(30,28)),((((23,(22,21)),((((27,26),25),24),20)),19),5)))),2),(4,3),1);
   tree tree_1637 [p = 0.000, P = 0.030] = [&W 0.000017] (((8,((((30,(29,28)),(((((27,26),25),24),20),19)),((((((22,(23,21)),(15,14)),13),(11,10)),((17,((18,16),12)),9)),(7,6))),5)),2),(4,3),1);
   tree tree_1638 [p = 0.000, P = 0.030] = [&W 0.000017] (((8,(((((30,(29,28)),(((((27,26),25),24),20),19)),((((22,(23,21)),((15,14),13)),((17,(18,16)),(11,10))),(12,9))),(7,6)),5)),2),(4,3),1);
   tree tree_1639 [p = 0.000, P = 0.030] = [&W 0.000017] (((8,((((((((27,26),25),24),(23,(22,21))),(20,19)),((30,(29,28)),(16,(((15,(14,13)),(18,(11,10))),(17,(12,9)))))),(7,6)),5)),2),(4,3),1);
   tree tree_1640 [p = 0.000, P = 0.030] = [&W 0.000017] (((8,((((30,(29,28)),(((((27,26),25),(24,(23,(22,21)))),20),19)),(((16,((15,(14,13)),(18,(17,(11,10))))),(12,9)),(7,6))),5)),2),(4,3),1);
   tree tree_1641 [p = 0.000, P = 0.030] = [&W 0.000017] (((8,((((30,(29,28)),(((((27,26),25),24),20),19)),(((18,(11,10)),((14,(15,((23,(22,21)),13))),((16,12),(17,9)))),(7,6))),5)),2),(4,3),1);
   tree tree_1642 [p = 0.000, P = 0.031] = [&W 0.000017] (((8,(((((29,28),(30,(((((27,26),25),(24,(23,(22,21)))),20),19))),(((17,(15,(14,13))),((18,11),10)),((16,12),9))),(7,6)),5)),2),(4,3),1);
   tree tree_1643 [p = 0.000, P = 0.031] = [&W 0.000017] (((8,(((((30,(29,28)),((((((27,26),25),24),(23,(22,21))),20),19)),(((16,((15,14),13)),((18,11),10)),((17,12),9))),(7,6)),5)),2),(4,3),1);
   tree tree_1644 [p = 0.000, P = 0.031] = [&W 0.000017] (((8,((((((27,26),25),24),(20,19)),(((30,(29,28)),(((15,(((22,(23,21)),14),13)),(18,(17,(11,10)))),((16,12),9))),(7,6))),5)),2),(4,3),1);
   tree tree_1645 [p = 0.000, P = 0.031] = [&W 0.000017] (((8,(((((30,(29,28)),(((22,(23,21)),((((27,26),25),24),20)),19)),(((15,(14,13)),(18,(11,10))),(17,((16,12),9)))),(7,6)),5)),2),(4,3),1);
   tree tree_1646 [p = 0.000, P = 0.031] = [&W 0.000017] (((8,((((((((27,26),25),(24,(23,(22,21)))),20),19),((30,(29,28)),((((18,17),11),10),((14,(15,13)),(12,(16,9)))))),(7,6)),5)),2),(4,3),1);
   tree tree_1647 [p = 0.000, P = 0.031] = [&W 0.000017] (((8,(((((30,(29,28)),(((((27,26),25),24),20),19)),((13,((23,(22,21)),(15,(14,((18,11),10))))),((17,(16,12)),9))),(7,6)),5)),2),(4,3),1);
   tree tree_1648 [p = 0.000, P = 0.031] = [&W 0.000017] (((8,(((((30,(29,28)),(((22,(23,21)),((((27,26),25),24),20)),19)),((16,((18,(15,(14,13))),(11,10))),(12,(17,9)))),(7,6)),5)),2),(4,3),1);
   tree tree_1649 [p = 0.000, P = 0.031] = [&W 0.000017] (((8,(((((29,(30,28)),(((((27,26),25),24),20),19)),((18,((17,11),10)),((14,((23,(22,21)),(15,13))),((16,12),9)))),(7,6)),5)),2),(4,3),1);
   tree tree_1650 [p = 0.000, P = 0.031] = [&W 0.000017] (((8,((((18,((17,11),10)),(((30,29),28),((14,(15,13)),((16,12),9)))),((((((((27,26),25),24),(22,(23,21))),20),19),7),6)),5)),2),(4,3),1);
   tree tree_1651 [p = 0.000, P = 0.031] = [&W 0.000017] (((8,((((30,(29,28)),(((((27,26),25),24),20),19)),(((17,(18,(11,10))),((14,(15,((22,(23,21)),13))),((16,12),9))),(7,6))),5)),2),(4,3),1);
   tree tree_1652 [p = 0.000, P = 0.031] = [&W 0.000017] (((8,((((30,(29,28)),((((23,(22,21)),((((27,26),25),24),20)),19),((17,(11,10)),((14,(15,13)),((18,(16,12)),9))))),(7,6)),5)),2),(4,3),1);
   tree tree_1653 [p = 0.000, P = 0.031] = [&W 0.000017] (((8,((((((24,(((27,26),25),(23,(22,21)))),20),19),((30,(29,28)),((16,(((15,14),13),(18,(11,10)))),((17,12),9)))),(7,6)),5)),2),(4,3),1);
   tree tree_1654 [p = 0.000, P = 0.031] = [&W 0.000017] (((8,(((((30,(29,28)),(((((27,26),25),24),20),19)),(((16,((15,14),((22,(23,21)),13))),(11,(18,10))),((17,12),9))),(7,6)),5)),2),(4,3),1);
   tree tree_1655 [p = 0.000, P = 0.031] = [&W 0.000017] (((8,(((((30,(29,28)),(((((27,26),25),24),20),19)),((((15,((22,(23,21)),14)),13),(18,(11,10))),(16,(17,(12,9))))),(7,6)),5)),2),(4,3),1);
   tree tree_1656 [p = 0.000, P = 0.031] = [&W 0.000017] (((8,((((16,((((22,(23,21)),17),((15,14),13)),(18,(11,10)))),(12,9)),(7,6)),(((30,(29,28)),(((((27,26),25),24),20),19)),5))),2),(4,3),1);
   tree tree_1657 [p = 0.000, P = 0.031] = [&W 0.000017] (((8,((((30,((29,28),(20,((((27,26),25),24),19)))),(((((22,(23,21)),17),((15,14),13)),(16,((18,11),10))),(12,9))),(7,6)),5)),2),(4,3),1);
   tree tree_1658 [p = 0.000, P = 0.031] = [&W 0.000017] (((8,(((((30,(29,28)),((((((27,26),25),24),((23,22),21)),20),19)),((((15,14),13),(18,(11,10))),(16,((17,12),9)))),(7,6)),5)),2),(4,3),1);
   tree tree_1659 [p = 0.000, P = 0.031] = [&W 0.000017] (((8,(((((30,(29,28)),(((((27,26),25),(24,((23,22),21))),20),19)),((16,(((15,14),13),(18,(11,(17,10))))),(12,9))),(7,6)),5)),2),(4,3),1);
   tree tree_1660 [p = 0.000, P = 0.031] = [&W 0.000017] (((8,((((30,(29,28)),(17,(((15,(14,13)),(18,(11,10))),((16,12),9)))),(7,6)),(((((((27,26),25),24),((23,22),21)),20),19),5))),2),(4,3),1);
   tree tree_1661 [p = 0.000, P = 0.031] = [&W 0.000017] (((8,(((((30,(29,28)),(((((27,26),25),24),20),19)),(((15,(14,((22,(23,21)),13))),(17,((18,11),10))),((16,12),9))),(7,6)),5)),2),(4,3),1);
   tree tree_1662 [p = 0.000, P = 0.031] = [&W 0.000017] (((8,((((30,(29,28)),(((15,(14,13)),(18,(11,(17,10)))),((16,12),9))),((((((((27,26),25),24),(23,(22,21))),20),19),7),6)),5)),2),(4,3),1);
   tree tree_1663 [p = 0.000, P = 0.031] = [&W 0.000017] (((8,(((((30,(29,28)),(((((27,26),25),24),20),19)),((((18,16),((15,((22,(23,21)),14)),13)),(11,10)),((17,12),9))),(7,6)),5)),2),(4,3),1);
   tree tree_1664 [p = 0.000, P = 0.031] = [&W 0.000017] (((8,(((((30,(29,28)),((((27,26),25),24),(20,19))),(18,(16,((17,(((15,((22,(23,21)),14)),13),(11,10))),(12,9))))),(7,6)),5)),2),(4,3),1);
   tree tree_1665 [p = 0.000, P = 0.031] = [&W 0.000017] (((8,((((30,(29,28)),(((((27,26),25),24),20),19)),(((18,16),((((15,14),((22,(23,21)),13)),(11,10)),((17,12),9))),(7,6))),5)),2),(4,3),1);
   tree tree_1666 [p = 0.000, P = 0.031] = [&W 0.000017] (((8,(((((29,28),(30,(((((27,26),25),24),20),19))),(((15,((22,(23,21)),(14,13))),(18,(17,(11,10)))),(12,(16,9)))),(7,6)),5)),2),(4,3),1);
   tree tree_1667 [p = 0.000, P = 0.031] = [&W 0.000017] (((8,((((30,((29,28),(((((27,26),25),(24,(23,(22,21)))),20),19))),((((15,14),13),(17,(11,10))),(((18,16),12),9))),(7,6)),5)),2),(4,3),1);
   tree tree_1668 [p = 0.000, P = 0.031] = [&W 0.000017] (((8,((((((((27,26),25),24),20),19),((30,(29,28)),(((22,(23,21)),(15,14)),(13,((18,(11,(17,10))),((16,12),9)))))),(7,6)),5)),2),(4,3),1);
   tree tree_1669 [p = 0.000, P = 0.031] = [&W 0.000017] (((8,((((((((27,26),25),24),20),19),((30,(29,28)),(((22,(23,21)),(15,14)),(13,((11,(17,10)),(((18,16),12),9)))))),(7,6)),5)),2),(4,3),1);
   tree tree_1670 [p = 0.000, P = 0.031] = [&W 0.000017] (((8,((((22,(23,21)),((15,14),(13,(((18,11),10),((17,(16,12)),9))))),(((((((27,26),25),24),20),19),((30,(29,28)),7)),6)),5)),2),(4,3),1);
   tree tree_1671 [p = 0.000, P = 0.031] = [&W 0.000017] (((8,((((30,(29,28)),((16,(18,(15,(14,13)))),((17,(11,10)),(12,9)))),(((((((27,26),25),24),(23,(22,21))),20),19),(7,6))),5)),2),(4,3),1);
   tree tree_1672 [p = 0.000, P = 0.031] = [&W 0.000017] (((8,((((((((27,26),25),24),(23,(22,21))),20),19),(((30,(29,28)),(((15,14),13),((16,(18,(11,10))),((17,12),9)))),(7,6))),5)),2),(4,3),1);
   tree tree_1673 [p = 0.000, P = 0.031] = [&W 0.000017] (((8,((((30,(29,28)),(((((27,26),25),24),20),19)),(((15,14),(13,((11,10),(((22,(23,21)),((18,16),12)),(17,9))))),(7,6))),5)),2),(4,3),1);
   tree tree_1674 [p = 0.000, P = 0.031] = [&W 0.000017] (((8,(((13,((18,16),((15,14),((17,(11,10)),(12,9))))),(((30,(29,28)),((24,(((27,26),25),(23,(22,21)))),(20,19))),(7,6))),5)),2),(4,3),1);
   tree tree_1675 [p = 0.000, P = 0.031] = [&W 0.000017] (((8,(((((14,(15,((22,(23,21)),13))),(18,((17,11),10))),((16,12),9)),((((30,(29,28)),(((((27,26),25),24),20),19)),7),6)),5)),2),(4,3),1);
   tree tree_1676 [p = 0.000, P = 0.031] = [&W 0.000017] (((8,(((((((27,26),25),24),20),19),(((30,(29,28)),(17,(((14,(((23,(22,21)),15),13)),((18,11),10)),((16,12),9)))),(7,6))),5)),2),(4,3),1);
   tree tree_1677 [p = 0.000, P = 0.031] = [&W 0.000017] (((8,(((((((22,(23,21)),14),(15,13)),(17,(11,10))),(((18,16),12),9)),((((30,(29,28)),(((((27,26),25),24),20),19)),7),6)),5)),2),(4,3),1);
   tree tree_1678 [p = 0.000, P = 0.031] = [&W 0.000017] (((8,(((((30,(29,28)),(((((27,26),25),24),20),19)),(15,(14,(13,(17,((18,(11,10)),(((23,(22,21)),(16,12)),9))))))),(7,6)),5)),2),(4,3),1);
   tree tree_1679 [p = 0.000, P = 0.031] = [&W 0.000017] (((8,((((((((27,26),25),24),20),19),((30,(29,28)),(14,(15,((((23,22),21),13),((17,(11,10)),((18,(16,12)),9))))))),(7,6)),5)),2),(4,3),1);
   tree tree_1680 [p = 0.000, P = 0.031] = [&W 0.000017] (((8,(((((((27,26),25),24),20),19),((14,(15,(13,((22,(23,21)),((((18,17),11),10),((16,12),9)))))),(7,6))),(((30,29),28),5))),2),(4,3),1);
   tree tree_1681 [p = 0.000, P = 0.031] = [&W 0.000017] (((8,(((29,(30,(28,((((27,26),25),(24,20)),19)))),((15,(14,((23,(22,21)),(13,((18,(11,10)),(17,((16,12),9))))))),(7,6))),5)),2),(4,3),1);
   tree tree_1682 [p = 0.000, P = 0.031] = [&W 0.000017] (((8,(((((((27,(26,25)),24),20),19),((15,((22,(23,21)),(14,13))),((16,((17,11),(18,10))),(12,9)))),(7,((30,(29,28)),6))),5)),2),(4,3),1);
   tree tree_1683 [p = 0.000, P = 0.031] = [&W 0.000017] (((8,(((30,(29,28)),((((((27,26),25),24),20),19),((16,((15,(14,((22,(23,21)),13))),(18,((11,10),((17,12),9))))),(7,6)))),5)),2),(4,3),1);
   tree tree_1684 [p = 0.000, P = 0.031] = [&W 0.000017] (((8,(((18,(16,((15,(14,13)),(((17,11),10),(12,9))))),(7,(((30,(29,28)),(((22,(23,21)),((((27,26),25),24),20)),19)),6))),5)),2),(4,3),1);
   tree tree_1685 [p = 0.000, P = 0.031] = [&W 0.000017] (((8,((((30,(29,28)),((18,((23,(22,21)),(15,(14,13)))),((17,(11,10)),(16,(12,9))))),((((((27,26),25),24),20),19),(7,6))),5)),2),(4,3),1);
   tree tree_1686 [p = 0.000, P = 0.031] = [&W 0.000017] (((8,((((30,((29,28),(((((27,26),25),24),20),19))),(17,(((22,(23,21)),(15,(14,13))),(((18,11),10),((16,12),9))))),(7,6)),5)),2),(4,3),1);
   tree tree_1687 [p = 0.000, P = 0.031] = [&W 0.000017] (((8,((((15,(14,((22,(23,21)),13))),((16,(18,(11,10))),((17,12),9))),(7,(((30,(29,28)),(((((27,26),25),24),20),19)),6))),5)),2),(4,3),1);
   tree tree_1688 [p = 0.000, P = 0.031] = [&W 0.000017] (((8,((((30,(29,28)),((15,(14,13)),(((23,(22,21)),((((27,26),25),24),(20,19))),((18,(16,((17,11),10))),(12,9))))),(7,6)),5)),2),(4,3),1);
   tree tree_1689 [p = 0.000, P = 0.031] = [&W 0.000017] (((8,(((((30,(29,28)),(((((27,26),25),24),20),19)),((15,(14,((23,(22,21)),13))),((18,((17,11),10)),((16,12),9)))),(7,6)),5)),2),(4,3),1);
   tree tree_1690 [p = 0.000, P = 0.031] = [&W 0.000017] (((8,(((((30,(29,28)),(((((27,26),25),24),20),19)),(18,(16,((((22,(23,21)),(15,14)),13),((11,10),(17,(12,9))))))),(7,6)),5)),2),(4,3),1);
   tree tree_1691 [p = 0.000, P = 0.031] = [&W 0.000017] (((8,(((((30,(29,28)),(((((27,26),25),24),20),19)),(((((23,(22,21)),15),14),13),((17,(11,10)),((18,16),(12,9))))),(7,6)),5)),2),(4,3),1);
   tree tree_1692 [p = 0.000, P = 0.031] = [&W 0.000017] (((8,(((((30,(29,28)),((((27,26),25),24),(20,19))),((15,(((22,(23,21)),14),13)),(16,((18,(11,10)),(17,(12,9)))))),(7,6)),5)),2),(4,3),1);
   tree tree_1693 [p = 0.000, P = 0.031] = [&W 0.000017] (((8,((((30,(29,28)),((18,16),((15,(14,13)),((11,(17,10)),(12,((22,(23,21)),9)))))),((((((27,26),25),24),20),19),(7,6))),5)),2),(4,3),1);
   tree tree_1694 [p = 0.000, P = 0.031] = [&W 0.000017] (((8,(((((18,16),(15,((22,(23,21)),(14,13)))),(((17,11),10),(12,9))),(7,6)),(((30,(29,28)),(((((27,26),25),24),20),19)),5))),2),(4,3),1);
   tree tree_1695 [p = 0.000, P = 0.031] = [&W 0.000017] (((8,((((16,(15,(14,((22,(23,21)),13)))),(18,((11,10),((17,12),9)))),(7,6)),(((30,(29,28)),(((((27,26),25),24),20),19)),5))),2),(4,3),1);
   tree tree_1696 [p = 0.000, P = 0.031] = [&W 0.000017] (((8,(((((30,(29,28)),(((((27,26),25),24),20),19)),(((14,(((22,(23,21)),15),13)),(18,((17,11),10))),((16,12),9))),(7,6)),5)),2),(4,3),1);
   tree tree_1697 [p = 0.000, P = 0.031] = [&W 0.000017] (((8,((((((((27,26),25),24),20),19),((29,28),(30,(((16,(14,((22,(23,21)),(15,13)))),((18,(17,11)),10)),(12,9))))),(7,6)),5)),2),(4,3),1);
   tree tree_1698 [p = 0.000, P = 0.031] = [&W 0.000017] (((8,(((30,(29,28)),(((24,(((27,26),25),(23,(22,21)))),20),19)),(((((14,(15,13)),(18,(11,10))),((16,12),(17,9))),(7,6)),5))),2),(4,3),1);
   tree tree_1699 [p = 0.000, P = 0.031] = [&W 0.000017] (((8,(((((((((27,26),25),24),(23,(22,21))),20),19),((30,(29,28)),((15,14),(13,((11,10),((18,(16,12)),(17,9))))))),(7,6)),5)),2),(4,3),1);
   tree tree_1700 [p = 0.000, P = 0.031] = [&W 0.000017] (((8,((((30,((29,28),(((27,26),(25,24)),(20,19)))),((((15,((22,(23,21)),14)),13),(18,(11,(17,10)))),(12,(16,9)))),(7,6)),5)),2),(4,3),1);
   tree tree_1701 [p = 0.000, P = 0.031] = [&W 0.000017] (((8,((((30,(29,28)),(((((27,26),25),24),20),19)),(((((22,(23,21)),((15,14),13)),((17,11),10)),((18,(16,12)),9)),(7,6))),5)),2),(4,3),1);
   tree tree_1702 [p = 0.000, P = 0.032] = [&W 0.000017] (((8,(((((30,(29,28)),(((((27,26),25),24),((22,(23,21)),20)),19)),((((15,14),13),(18,((17,11),10))),((16,12),9))),(7,6)),5)),2),(4,3),1);
   tree tree_1703 [p = 0.000, P = 0.032] = [&W 0.000017] (((8,((((((15,(((23,(22,21)),(((((27,26),25),24),20),19)),14)),13),((18,11),10)),(((30,(29,28)),(16,12)),(17,9))),(7,6)),5)),2),(4,3),1);
   tree tree_1704 [p = 0.000, P = 0.032] = [&W 0.000017] (((8,((((30,(29,28)),((((((27,26),25),24),(23,(22,21))),20),19)),(((((15,14),13),(18,(11,10))),((16,(17,12)),9)),(7,6))),5)),2),(4,3),1);
   tree tree_1705 [p = 0.000, P = 0.032] = [&W 0.000017] (((8,(((((30,(29,28)),((23,(22,21)),(((25,((27,26),24)),20),19))),((((15,14),13),((17,11),10)),((18,(16,12)),9))),(7,6)),5)),2),(4,3),1);
   tree tree_1706 [p = 0.000, P = 0.032] = [&W 0.000017] (((8,(((29,(30,28)),((((24,(((27,26),25),(23,(22,21)))),20),19),((17,((((15,14),13),(18,(11,10))),((16,12),9))),(7,6)))),5)),2),(4,3),1);
   tree tree_1707 [p = 0.000, P = 0.032] = [&W 0.000017] (((8,(((((((27,26),25),24),20),19),(((29,(30,28)),(17,(((((22,(23,21)),(15,14)),13),((18,11),10)),((16,12),9)))),(7,6))),5)),2),(4,3),1);
   tree tree_1708 [p = 0.000, P = 0.032] = [&W 0.000017] (((8,(((((30,(29,28)),(((((27,26),25),24),20),19)),((22,(23,21)),(((15,14),13),(((18,16),(11,10)),(12,(17,9)))))),(7,6)),5)),2),(4,3),1);
   tree tree_1709 [p = 0.000, P = 0.032] = [&W 0.000017] (((8,(((30,((29,28),(((((27,26),25),(24,(23,(22,21)))),20),19))),((((15,14),13),(16,((17,(18,(11,10))),(12,9)))),(7,6))),5)),2),(4,3),1);
   tree tree_1710 [p = 0.000, P = 0.032] = [&W 0.000017] (((8,(((((30,(29,28)),(((((27,26),25),24),20),19)),(((18,11),10),(17,((((22,(23,21)),((15,14),13)),(16,12)),9)))),(7,6)),5)),2),(4,3),1);
   tree tree_1711 [p = 0.000, P = 0.032] = [&W 0.000017] (((8,(((((30,(29,28)),(((((27,26),25),24),((23,(22,21)),20)),19)),(((14,(15,13)),(18,(11,(17,10)))),(16,(12,9)))),(7,6)),5)),2),(4,3),1);
   tree tree_1712 [p = 0.000, P = 0.032] = [&W 0.000017] (((8,(((((((27,26),(25,24)),(((23,22),21),20)),19),((30,(29,28)),(((14,(15,13)),(16,(11,(18,(17,10))))),(12,9)))),(7,6)),5)),2),(4,3),1);
   tree tree_1713 [p = 0.000, P = 0.032] = [&W 0.000017] (((8,((((30,(29,28)),(((((27,26),25),24),20),19)),(((((22,(23,21)),(14,(15,13))),(18,(17,(11,10)))),((16,12),9)),(7,6))),5)),2),(4,3),1);
   tree tree_1714 [p = 0.000, P = 0.032] = [&W 0.000017] (((8,(((30,((29,28),(((14,(15,((22,(23,21)),13))),(16,(18,(11,10)))),((17,12),9)))),((((((27,26),25),24),20),19),(7,6))),5)),2),(4,3),1);
   tree tree_1715 [p = 0.000, P = 0.032] = [&W 0.000017] (((8,(((16,(((14,(15,13)),(17,(18,(11,10)))),(12,9))),(7,6)),(((30,(29,28)),((((25,((27,26),24)),(22,(23,21))),20),19)),5))),2),(4,3),1);
   tree tree_1716 [p = 0.000, P = 0.032] = [&W 0.000017] (((8,(((((30,(29,28)),(((((27,26),25),24),20),19)),(16,((((23,(22,21)),(14,(15,13))),(18,(11,10))),((17,12),9)))),(7,6)),5)),2),(4,3),1);
   tree tree_1717 [p = 0.000, P = 0.032] = [&W 0.000017] (((8,(((((30,(29,28)),(((((27,26),25),24),20),19)),((17,((((23,(22,21)),14),(15,13)),(18,(11,10)))),((16,12),9))),(7,6)),5)),2),(4,3),1);
   tree tree_1718 [p = 0.000, P = 0.032] = [&W 0.000017] (((8,((((30,(29,28)),((((((27,26),25),24),20),19),(17,((((((22,(23,21)),15),14),13),(11,10)),(12,((18,16),9)))))),(7,6)),5)),2),(4,3),1);
   tree tree_1719 [p = 0.000, P = 0.032] = [&W 0.000017] (((8,(((((30,(29,28)),(((((27,26),25),24),20),19)),((((22,(23,21)),((15,14),13)),(18,(11,(17,10)))),((16,12),9))),(7,6)),5)),2),(4,3),1);
   tree tree_1720 [p = 0.000, P = 0.032] = [&W 0.000017] (((8,((((30,(29,28)),((((((27,26),25),24),(22,(23,21))),20),19)),(((((15,14),13),(18,(11,(17,10)))),((16,12),9)),(7,6))),5)),2),(4,3),1);
   tree tree_1721 [p = 0.000, P = 0.032] = [&W 0.000017] (((8,((((30,(29,28)),((((15,14),13),(18,(17,(11,10)))),(12,(16,9)))),((((((((27,26),25),24),(23,(22,21))),20),19),7),6)),5)),2),(4,3),1);
   tree tree_1722 [p = 0.000, P = 0.032] = [&W 0.000017] (((8,(((((((((27,26),25),24),(23,(22,21))),20),19),((30,(29,28)),((((15,14),13),(18,((17,11),10))),(12,(16,9))))),(7,6)),5)),2),(4,3),1);
   tree tree_1723 [p = 0.000, P = 0.032] = [&W 0.000017] (((8,((((((((27,26),25),24),20),19),((30,(29,28)),((((((22,(23,21)),15),14),13),(((18,16),11),10)),(12,(17,9))))),(7,6)),5)),2),(4,3),1);
   tree tree_1724 [p = 0.000, P = 0.032] = [&W 0.000017] (((8,((((30,(29,28)),((((15,14),((22,(23,21)),13)),((18,11),10)),((16,12),(17,9)))),(((((((27,26),25),24),20),19),7),6)),5)),2),(4,3),1);
   tree tree_1725 [p = 0.000, P = 0.032] = [&W 0.000017] (((8,((((30,(29,28)),(20,((((27,26),25),24),19))),(((18,16),((11,(17,10)),(12,(((15,((22,(23,21)),14)),13),9)))),(7,6))),5)),2),(4,3),1);
   tree tree_1726 [p = 0.000, P = 0.032] = [&W 0.000017] (((8,((((30,(29,28)),((18,(11,10)),((17,(16,12)),(((15,14),13),9)))),((((((27,26),(25,24)),(23,(22,21))),20),19),(7,6))),5)),2),(4,3),1);
   tree tree_1727 [p = 0.000, P = 0.032] = [&W 0.000017] (((8,(((((29,(30,28)),(((((27,26),25),24),20),19)),(16,((18,((17,11),10)),(12,(((15,14),((22,(23,21)),13)),9))))),(7,6)),5)),2),(4,3),1);
   tree tree_1728 [p = 0.000, P = 0.032] = [&W 0.000017] (((8,((((30,(29,28)),((((((27,26),25),24),20),19),(16,((18,(11,10)),(12,(((23,(22,21)),((15,14),13)),(17,9))))))),(7,6)),5)),2),(4,3),1);
   tree tree_1729 [p = 0.000, P = 0.032] = [&W 0.000017] (((8,((((30,(29,28)),(((((27,26),25),24),20),19)),((16,((11,(18,10)),(12,((((22,(23,21)),(15,14)),13),(17,9))))),(7,6))),5)),2),(4,3),1);
   tree tree_1730 [p = 0.000, P = 0.032] = [&W 0.000017] (((8,((((30,(29,28)),(((((27,26),25),24),20),19)),((16,((18,(11,10)),(12,(((22,(23,21)),((15,14),13)),(17,9))))),(7,6))),5)),2),(4,3),1);
   tree tree_1731 [p = 0.000, P = 0.032] = [&W 0.000017] (((8,(((((30,(29,28)),((((((27,26),25),24),(23,(22,21))),20),19)),(16,(18,((11,10),(12,(((15,14),13),(17,9))))))),(7,6)),5)),2),(4,3),1);
   tree tree_1732 [p = 0.000, P = 0.032] = [&W 0.000017] (((8,(((((29,28),(30,(((((27,26),25),24),20),19))),(16,((18,(11,10)),((17,12),((((22,(23,21)),(15,14)),13),9))))),(7,6)),5)),2),(4,3),1);
   tree tree_1733 [p = 0.000, P = 0.032] = [&W 0.000017] (((8,((((30,(29,28)),(((((27,26),25),24),(20,19)),(16,((17,(11,(18,10))),(12,(((((23,22),21),(15,14)),13),9)))))),(7,6)),5)),2),(4,3),1);
   tree tree_1734 [p = 0.000, P = 0.032] = [&W 0.000017] (((8,(((30,(29,28)),(((((27,26),25),24),20),19)),(((16,((22,(23,21)),(18,(17,((11,10),(12,(((15,14),13),9))))))),(7,6)),5))),2),(4,3),1);
   tree tree_1735 [p = 0.000, P = 0.032] = [&W 0.000017] (((8,((((29,(30,28)),(((((27,26),25),24),20),19)),((16,((18,(11,10)),((17,12),(((22,(23,21)),((15,14),13)),9)))),(7,6))),5)),2),(4,3),1);
   tree tree_1736 [p = 0.000, P = 0.032] = [&W 0.000017] (((8,((((30,(29,28)),(16,((18,((17,11),10)),(12,(((15,14),((22,(23,21)),13)),9))))),(((((((27,26),25),24),20),19),7),6)),5)),2),(4,3),1);
   tree tree_1737 [p = 0.000, P = 0.032] = [&W 0.000017] (((8,(((((((27,26),25),24),20),19),((16,(18,(((17,11),10),(12,(((((23,(22,21)),15),14),13),9))))),(7,((30,(29,28)),6)))),5)),2),(4,3),1);
   tree tree_1738 [p = 0.000, P = 0.032] = [&W 0.000017] (((8,((((30,((29,28),(((((27,26),25),24),20),19))),(((18,11),10),((17,(16,12)),((((22,(23,21)),(15,14)),13),9)))),(7,6)),5)),2),(4,3),1);
   tree tree_1739 [p = 0.000, P = 0.032] = [&W 0.000017] (((8,((((30,(29,28)),(((((27,26),25),24),20),19)),((17,((11,10),((18,(16,12)),(((15,14),((22,(23,21)),13)),9)))),(7,6))),5)),2),(4,3),1);
   tree tree_1740 [p = 0.000, P = 0.032] = [&W 0.000017] (((8,(((((((((27,26),25),24),(23,(22,21))),20),19),((30,(29,28)),(((18,11),10),((16,12),(17,(((15,14),13),9)))))),(7,6)),5)),2),(4,3),1);
   tree tree_1741 [p = 0.000, P = 0.032] = [&W 0.000017] (((8,(((30,((((((27,26),25),24),20),19),((29,28),((11,10),((18,(16,12)),(17,(((15,14),((22,(23,21)),13)),9))))))),(7,6)),5)),2),(4,3),1);
   tree tree_1742 [p = 0.000, P = 0.032] = [&W 0.000017] (((8,((((18,(17,(11,10))),((16,12),((((22,(23,21)),(15,14)),13),9))),(7,6)),(((30,(29,28)),(((((27,26),25),24),20),19)),5))),2),(4,3),1);
   tree tree_1743 [p = 0.000, P = 0.032] = [&W 0.000017] (((8,(((((30,(29,28)),((((((27,26),25),24),(22,(23,21))),20),19)),((17,(11,10)),(((18,16),12),(((15,14),13),9)))),(7,6)),5)),2),(4,3),1);
   tree tree_1744 [p = 0.000, P = 0.032] = [&W 0.000017] (((8,((((30,(29,28)),((((((27,26),25),24),(22,(23,21))),20),19)),(((17,(11,(18,10))),((16,12),(((15,14),13),9))),(7,6))),5)),2),(4,3),1);
   tree tree_1745 [p = 0.000, P = 0.032] = [&W 0.000017] (((8,((((30,((29,28),(((24,(((27,26),25),((23,22),21))),20),19))),((18,(17,(11,10))),((16,12),(((15,14),13),9)))),(7,6)),5)),2),(4,3),1);
   tree tree_1746 [p = 0.000, P = 0.032] = [&W 0.000017] (((8,(((((30,(29,28)),((((27,26),25),24),(20,19))),(((17,11),10),(((18,16),12),((((22,(23,21)),(15,14)),13),9)))),(7,6)),5)),2),(4,3),1);
   tree tree_1747 [p = 0.000, P = 0.032] = [&W 0.000017] (((8,(((16,(((18,(17,11)),10),(12,((14,(15,((22,(23,21)),13))),9)))),((((((27,26),25),24),20),19),(((30,(29,28)),7),6))),5)),2),(4,3),1);
   tree tree_1748 [p = 0.000, P = 0.032] = [&W 0.000017] (((8,((((((((27,26),25),24),20),19),((30,(29,28)),((11,10),(((18,16),12),((17,(((22,(23,21)),(15,14)),13)),9))))),(7,6)),5)),2),(4,3),1);
   tree tree_1749 [p = 0.000, P = 0.032] = [&W 0.000017] (((8,((((30,(29,28)),(17,(((18,11),10),((16,12),((((23,(22,21)),(15,14)),13),9))))),(((((((27,26),25),24),20),19),7),6)),5)),2),(4,3),1);
   tree tree_1750 [p = 0.000, P = 0.032] = [&W 0.000017] (((8,(((((30,29),28),(((18,11),10),((16,12),((17,((22,(23,21)),((15,14),13))),9)))),((((((27,26),25),24),20),19),(7,6))),5)),2),(4,3),1);
   tree tree_1751 [p = 0.000, P = 0.032] = [&W 0.000017] (((8,((((30,(29,28)),((((((27,26),25),(24,(23,(22,21)))),20),19),((11,10),((16,(18,12)),(17,(((15,14),13),9)))))),(7,6)),5)),2),(4,3),1);
   tree tree_1752 [p = 0.000, P = 0.032] = [&W 0.000017] (((8,((((30,(29,28)),(((((27,26),25),24),20),19)),(((18,(11,10)),(17,((16,12),(((15,((22,(23,21)),14)),13),9)))),(7,6))),5)),2),(4,3),1);
   tree tree_1753 [p = 0.000, P = 0.032] = [&W 0.000017] (((8,((((17,16),((18,(11,10)),(12,(((15,(((22,(23,21)),((((27,26),25),24),(20,19))),14)),13),9)))),((30,(29,28)),(7,6))),5)),2),(4,3),1);
   tree tree_1754 [p = 0.000, P = 0.032] = [&W 0.000017] (((8,((((17,(11,10)),((18,16),(12,((((22,(23,21)),(15,14)),13),9)))),(((30,(29,28)),(((((27,26),25),24),20),19)),(7,6))),5)),2),(4,3),1);
   tree tree_1755 [p = 0.000, P = 0.032] = [&W 0.000017] (((8,((((30,(29,28)),(((((27,26),25),24),20),19)),((17,((18,(11,10)),(16,(12,((((23,(22,21)),(15,14)),13),9))))),(7,6))),5)),2),(4,3),1);
   tree tree_1756 [p = 0.000, P = 0.032] = [&W 0.000017] (((8,((((((((27,26),25),24),20),19),(((30,29),28),(16,(((18,(17,11)),10),(12,(((((22,(23,21)),15),14),13),9)))))),(7,6)),5)),2),(4,3),1);
   tree tree_1757 [p = 0.000, P = 0.032] = [&W 0.000017] (((8,((((((((27,26),25),24),(23,(22,21))),20),19),(((17,(11,10)),((18,12),(16,(((15,14),13),9)))),(7,6))),((29,(30,28)),5))),2),(4,3),1);
   tree tree_1758 [p = 0.000, P = 0.032] = [&W 0.000017] (((8,((((16,(18,(11,(17,10)))),(12,(((15,14),13),9))),(((30,(29,28)),((((((27,26),25),24),(23,(22,21))),20),19)),(7,6))),5)),2),(4,3),1);
   tree tree_1759 [p = 0.000, P = 0.032] = [&W 0.000017] (((8,(((16,((18,(11,10)),(12,((17,((22,(23,21)),((15,14),13))),9)))),(7,(((((26,(27,25)),24),20),19),((30,(29,28)),6)))),5)),2),(4,3),1);
   tree tree_1760 [p = 0.000, P = 0.032] = [&W 0.000017] (((8,(((((((27,26),25),24),20),19),(((30,(29,28)),((18,((17,11),10)),(12,(16,(((15,14),((22,(23,21)),13)),9))))),(7,6))),5)),2),(4,3),1);
   tree tree_1761 [p = 0.000, P = 0.032] = [&W 0.000017] (((8,((((29,28),(30,(((22,(23,21)),(((((27,26),25),24),20),19)),((11,10),(12,((18,16),(17,(((15,14),13),9)))))))),(7,6)),5)),2),(4,3),1);
   tree tree_1762 [p = 0.000, P = 0.033] = [&W 0.000017] (((8,((((17,(18,(11,10))),(12,((15,(14,13)),(16,9)))),(7,6)),((((24,(((27,26),25),(23,(22,21)))),20),19),((29,(30,28)),5)))),2),(4,3),1);
   tree tree_1763 [p = 0.000, P = 0.033] = [&W 0.000017] (((8,(((((((((27,26),25),24),(23,(22,21))),20),19),((30,(29,28)),((18,(11,(17,10))),((16,12),((15,(14,13)),9))))),(7,6)),5)),2),(4,3),1);
   tree tree_1764 [p = 0.000, P = 0.033] = [&W 0.000017] (((8,(((((((((27,26),25),24),(23,(22,21))),20),19),((11,10),(12,(((17,(18,16)),((15,14),13)),9)))),((29,(30,28)),(7,6))),5)),2),(4,3),1);
   tree tree_1765 [p = 0.000, P = 0.033] = [&W 0.000017] (((8,((((29,28),((30,((((((27,26),25),24),(23,(22,21))),20),19)),((11,10),(((18,16),12),((17,((15,14),13)),9))))),(7,6)),5)),2),(4,3),1);
   tree tree_1766 [p = 0.000, P = 0.033] = [&W 0.000017] (((8,((((30,(29,28)),((((27,26),25),24),(20,((23,(22,21)),19)))),((18,(10,((15,(14,13)),((16,12),((17,11),9))))),(7,6))),5)),2),(4,3),1);
   tree tree_1767 [p = 0.000, P = 0.033] = [&W 0.000017] (((8,((((30,(29,28)),((((((27,26),25),24),20),19),((16,10),(12,((22,(23,21)),((14,(15,13)),(17,((18,11),9)))))))),(7,6)),5)),2),(4,3),1);
   tree tree_1768 [p = 0.000, P = 0.033] = [&W 0.000017] (((8,((((29,28),(30,(((24,(((27,26),25),(23,(22,21)))),20),19))),((16,((18,(11,10)),(12,(17,(((15,14),13),9))))),(7,6))),5)),2),(4,3),1);
   tree tree_1769 [p = 0.000, P = 0.033] = [&W 0.000017] (((8,(((((((27,26),25),24),20),19),(((30,(29,28)),(16,((11,10),(12,(17,((18,((((22,(23,21)),15),14),13)),9)))))),(7,6))),5)),2),(4,3),1);
   tree tree_1770 [p = 0.000, P = 0.033] = [&W 0.000017] (((8,(((((30,(29,28)),((25,(((27,26),24),(23,(22,21)))),(20,19))),(16,((17,(11,(18,10))),(12,(((15,14),13),9))))),(7,6)),5)),2),(4,3),1);
   tree tree_1771 [p = 0.000, P = 0.033] = [&W 0.000017] (((8,(((30,(((29,28),((((27,26),25),24),(20,19))),((18,16),((22,(23,21)),((17,(11,10)),(12,(((15,14),13),9))))))),(7,6)),5)),2),(4,3),1);
   tree tree_1772 [p = 0.000, P = 0.033] = [&W 0.000017] (((8,((((30,(29,28)),(((((27,26),25),24),20),19)),((16,((18,(11,10)),(17,(12,(((((22,(23,21)),15),14),13),9))))),(7,6))),5)),2),(4,3),1);
   tree tree_1773 [p = 0.000, P = 0.033] = [&W 0.000017] (((8,((((30,((29,28),((((27,26),25),24),(20,19)))),(16,(((18,17),(11,10)),(12,(((22,(23,21)),((15,14),13)),9))))),(7,6)),5)),2),(4,3),1);
   tree tree_1774 [p = 0.000, P = 0.033] = [&W 0.000017] (((8,(((((30,(29,28)),(((((27,26),25),24),20),19)),(16,(18,((11,10),(12,(17,(((15,14),((23,(22,21)),13)),9))))))),(7,6)),5)),2),(4,3),1);
   tree tree_1775 [p = 0.000, P = 0.033] = [&W 0.000017] (((8,((((30,(29,28)),(((((27,26),25),24),20),19)),((17,((16,(11,(18,10))),(12,((((22,(23,21)),(15,14)),13),9)))),(7,6))),5)),2),(4,3),1);
   tree tree_1776 [p = 0.000, P = 0.033] = [&W 0.000017] (((8,((((((((27,26),25),24),20),19),(((30,29),28),((16,((18,11),10)),((17,12),(((22,(23,21)),((15,14),13)),9))))),(7,6)),5)),2),(4,3),1);
   tree tree_1777 [p = 0.000, P = 0.033] = [&W 0.000017] (((8,(((((29,28),(30,(((((27,26),25),24),20),19))),((18,((17,11),10)),(16,(12,(((15,14),((22,(23,21)),13)),9))))),(7,6)),5)),2),(4,3),1);
   tree tree_1778 [p = 0.000, P = 0.033] = [&W 0.000017] (((8,((((24,(((27,26),25),(23,(22,21)))),20),19),((((30,(29,28)),((16,(18,(11,10))),((17,12),(((15,14),13),9)))),(7,6)),5))),2),(4,3),1);
   tree tree_1779 [p = 0.000, P = 0.033] = [&W 0.000017] (((8,((((30,(29,28)),(((18,16),(11,10)),(12,(((15,14),13),((((23,(22,21)),((((27,26),25),24),(20,19))),17),9))))),(7,6)),5)),2),(4,3),1);
   tree tree_1780 [p = 0.000, P = 0.033] = [&W 0.000017] (((8,(((((((27,26),25),24),20),19),(((30,(29,28)),((16,(18,(11,10))),(12,(((15,((22,(23,21)),14)),13),(17,9))))),(7,6))),5)),2),(4,3),1);
   tree tree_1781 [p = 0.000, P = 0.033] = [&W 0.000017] (((8,((((30,(29,28)),(((24,(((27,26),25),(22,(23,21)))),20),19)),(((16,(18,((17,11),10))),(12,(((15,14),13),9))),(7,6))),5)),2),(4,3),1);
   tree tree_1782 [p = 0.000, P = 0.033] = [&W 0.000017] (((8,((((30,(29,28)),(17,((18,(11,10)),((16,12),(((22,(23,21)),((15,14),13)),9))))),((((((27,26),25),24),20),19),(7,6))),5)),2),(4,3),1);
   tree tree_1783 [p = 0.000, P = 0.033] = [&W 0.000017] (((8,((((30,(29,28)),(((((27,26),25),24),20),19)),((16,(10,(((22,(23,21)),((15,14),13)),((17,12),((18,11),9))))),(7,6))),5)),2),(4,3),1);
   tree tree_1784 [p = 0.000, P = 0.033] = [&W 0.000017] (((8,(((((30,(29,28)),(((((27,26),25),(24,(23,(22,21)))),20),19)),(((17,11),10),(18,((16,12),((14,(15,13)),9))))),(7,6)),5)),2),(4,3),1);
   tree tree_1785 [p = 0.000, P = 0.033] = [&W 0.000017] (((8,(((((30,(29,28)),(((((27,26),25),24),((23,(22,21)),20)),19)),((18,((17,11),10)),((16,12),((14,(15,13)),9)))),(7,6)),5)),2),(4,3),1);
   tree tree_1786 [p = 0.000, P = 0.033] = [&W 0.000017] (((8,((((30,(29,28)),(((((((27,26),25),24),(23,(22,21))),20),19),(10,(17,(12,(((15,14),13),((16,(18,11)),9))))))),(7,6)),5)),2),(4,3),1);
   tree tree_1787 [p = 0.000, P = 0.033] = [&W 0.000017] (((8,((((((30,29),28),(((((27,26),25),24),20),19)),(12,(10,((17,((15,14),((22,(23,21)),13))),(11,((18,16),9)))))),(7,6)),5)),2),(4,3),1);
   tree tree_1788 [p = 0.000, P = 0.033] = [&W 0.000017] (((8,((((22,(23,21)),(15,(14,13))),((18,(16,12)),((11,10),(17,9)))),((7,6),(((30,(29,28)),(((((27,26),25),24),20),19)),5)))),2),(4,3),1);
   tree tree_1789 [p = 0.000, P = 0.033] = [&W 0.000017] (((8,(((((((((27,26),25),24),(23,(22,21))),20),19),((30,(29,28)),((18,(16,10)),((14,(15,13)),((17,12),(11,9)))))),(7,6)),5)),2),(4,3),1);
   tree tree_1790 [p = 0.000, P = 0.033] = [&W 0.000017] (((8,((((((((27,26),25),24),20),19),((18,(11,10)),((17,(16,12)),((14,(((22,(23,21)),15),13)),9)))),(7,(((30,29),28),6))),5)),2),(4,3),1);
   tree tree_1791 [p = 0.000, P = 0.033] = [&W 0.000017] (((8,((((((((27,26),25),24),20),19),(((30,29),28),((18,(17,(11,10))),((16,12),(((22,(23,21)),(14,(15,13))),9))))),(7,6)),5)),2),(4,3),1);
   tree tree_1792 [p = 0.000, P = 0.033] = [&W 0.000017] (((8,((((30,(29,28)),(((((((27,26),25),24),(23,(22,21))),20),19),(16,(((17,11),10),(12,(18,((14,(15,13)),9))))))),(7,6)),5)),2),(4,3),1);
   tree tree_1793 [p = 0.000, P = 0.033] = [&W 0.000017] (((8,(((16,((18,((17,11),10)),(12,((14,(15,13)),9)))),((((29,28),(30,(((24,(25,((27,26),(23,(22,21))))),20),19))),7),6)),5)),2),(4,3),1);
   tree tree_1794 [p = 0.000, P = 0.033] = [&W 0.000017] (((8,((((30,(29,28)),(((((27,26),25),24),20),19)),(((18,(17,(11,10))),((16,12),((14,(((22,(23,21)),15),13)),9))),(7,6))),5)),2),(4,3),1);
   tree tree_1795 [p = 0.000, P = 0.033] = [&W 0.000017] (((8,((((((((27,26),25),24),20),19),((30,(29,28)),((18,(17,(11,10))),((16,12),((14,(15,((22,(23,21)),13))),9))))),(7,6)),5)),2),(4,3),1);
   tree tree_1796 [p = 0.000, P = 0.033] = [&W 0.000017] (((8,(((((30,(29,28)),((((27,26),25),(24,20)),19)),(16,((18,((17,11),10)),(12,((((22,(23,21)),14),(15,13)),9))))),(7,6)),5)),2),(4,3),1);
   tree tree_1797 [p = 0.000, P = 0.033] = [&W 0.000017] (((8,((((18,16),((((23,(22,21)),(15,14)),13),(10,(12,((17,11),9))))),(((30,(29,28)),(((((27,26),25),24),20),19)),(7,6))),5)),2),(4,3),1);
   tree tree_1798 [p = 0.000, P = 0.033] = [&W 0.000017] (((8,((((18,(15,(14,13))),((17,10),((22,(23,21)),((16,12),(11,9))))),(7,6)),(((30,(29,28)),(((27,26),(25,24)),(20,19))),5))),2),(4,3),1);
   tree tree_1799 [p = 0.000, P = 0.033] = [&W 0.000017] (((8,(((((29,28),(30,(((22,(23,21)),((((27,26),25),24),20)),19))),(18,(16,(((15,14),13),(10,((17,12),(11,9))))))),(7,6)),5)),2),(4,3),1);
   tree tree_1800 [p = 0.000, P = 0.033] = [&W 0.000017] (((8,((((30,(29,28)),(((((27,26),25),24),20),19)),((((23,(22,21)),((15,14),13)),(10,(((18,16),12),((17,11),9)))),(7,6))),5)),2),(4,3),1);
   tree tree_1801 [p = 0.000, P = 0.033] = [&W 0.000017] (((8,((((30,(29,28)),((25,((27,26),24)),(20,19))),((10,((18,(16,12)),((((((22,(23,21)),15),14),13),(17,11)),9))),(7,6))),5)),2),(4,3),1);
   tree tree_1802 [p = 0.000, P = 0.033] = [&W 0.000017] (((8,((((((((27,26),25),24),20),19),((30,(29,28)),((16,(((15,14),((22,(23,21)),13)),10)),(12,(17,((18,11),9)))))),(7,6)),5)),2),(4,3),1);
   tree tree_1803 [p = 0.000, P = 0.033] = [&W 0.000017] (((8,(((((29,(30,28)),((((27,26),25),24),(20,19))),(((15,14),((22,(23,21)),13)),((18,10),(16,((17,12),(11,9)))))),(7,6)),5)),2),(4,3),1);
   tree tree_1804 [p = 0.000, P = 0.033] = [&W 0.000017] (((8,(((((29,28),(30,(((24,(((27,26),25),(22,(23,21)))),20),19))),(18,((15,(14,13)),(16,(10,(12,(17,(11,9)))))))),(7,6)),5)),2),(4,3),1);
   tree tree_1805 [p = 0.000, P = 0.033] = [&W 0.000017] (((8,((((((((27,26),25),24),20),19),(((30,29),28),((15,(((22,(23,21)),14),13)),((18,10),((16,12),((17,11),9)))))),(7,6)),5)),2),(4,3),1);
   tree tree_1806 [p = 0.000, P = 0.033] = [&W 0.000017] (((8,(((((30,(29,28)),(((((27,26),25),24),20),19)),(15,((14,13),((17,12),(((23,(22,21)),10),(11,((18,16),9))))))),(7,6)),5)),2),(4,3),1);
   tree tree_1807 [p = 0.000, P = 0.033] = [&W 0.000017] (((8,((((30,(29,28)),(18,((15,(14,13)),(16,(10,((17,12),((((27,26),25),((24,(22,(23,21))),(20,19))),(11,9)))))))),(7,6)),5)),2),(4,3),1);
   tree tree_1808 [p = 0.000, P = 0.033] = [&W 0.000017] (((8,((30,(29,28)),(((((((27,26),25),24),20),19),((16,((18,((((22,(23,21)),15),14),13)),(10,(12,((17,11),9))))),(7,6))),5))),2),(4,3),1);
   tree tree_1809 [p = 0.000, P = 0.033] = [&W 0.000017] (((8,((((((((27,26),25),24),20),19),((30,(29,28)),(10,(12,((17,(18,16)),(11,(((15,((23,(22,21)),14)),13),9))))))),(7,6)),5)),2),(4,3),1);
   tree tree_1810 [p = 0.000, P = 0.033] = [&W 0.000017] (((8,((((30,(29,28)),((15,(14,13)),((16,12),(18,(10,(11,(17,9))))))),((((((((27,26),25),24),(23,(22,21))),20),19),7),6)),5)),2),(4,3),1);
   tree tree_1811 [p = 0.000, P = 0.033] = [&W 0.000017] (((8,(((30,(29,28)),(((((27,26),25),24),20),19)),((((18,(17,(11,10))),((16,12),((14,(((22,(23,21)),15),13)),9))),(7,6)),5))),2),(4,3),1);
   tree tree_1812 [p = 0.000, P = 0.033] = [&W 0.000017] (((8,((((30,(29,28)),(((((27,26),25),24),20),19)),(((18,((17,11),10)),((16,12),(((15,14),((22,(23,21)),13)),9))),(7,6))),5)),2),(4,3),1);
   tree tree_1813 [p = 0.000, P = 0.033] = [&W 0.000017] (((8,(((((30,(29,28)),((((((27,26),25),24),(23,(22,21))),20),19)),((18,((17,11),10)),((16,12),(((15,14),13),9)))),(7,6)),5)),2),(4,3),1);
   tree tree_1814 [p = 0.000, P = 0.033] = [&W 0.000017] (((8,((((29,28),(30,((((((27,26),25),24),20),19),((23,(22,21)),(((17,11),10),((18,(16,12)),(((15,14),13),9))))))),(7,6)),5)),2),(4,3),1);
   tree tree_1815 [p = 0.000, P = 0.033] = [&W 0.000017] (((8,(((((30,(29,28)),(((((27,26),25),24),20),19)),((18,((17,11),10)),((16,12),(((((22,(23,21)),15),14),13),9)))),(7,6)),5)),2),(4,3),1);
   tree tree_1816 [p = 0.000, P = 0.033] = [&W 0.000017] (((8,((((18,(11,(17,10))),(12,((((22,(23,21)),(15,14)),13),(16,9)))),(7,(((30,(29,28)),(((((27,26),25),24),20),19)),6))),5)),2),(4,3),1);
   tree tree_1817 [p = 0.000, P = 0.033] = [&W 0.000017] (((8,(((30,((29,28),((((((27,26),25),24),(22,(23,21))),20),19))),(((18,((17,11),10)),((16,12),(((15,14),13),9))),(7,6))),5)),2),(4,3),1);
   tree tree_1818 [p = 0.000, P = 0.033] = [&W 0.000017] (((8,(((((30,(29,28)),((((((27,26),25),24),((23,22),21)),20),19)),((18,((17,11),10)),((16,12),(((15,14),13),9)))),(7,6)),5)),2),(4,3),1);
   tree tree_1819 [p = 0.000, P = 0.033] = [&W 0.000017] (((8,((((30,(29,28)),(((18,(17,11)),10),((16,12),((((22,(23,21)),(15,14)),13),9)))),((((((27,26),25),24),20),19),(7,6))),5)),2),(4,3),1);
   tree tree_1820 [p = 0.000, P = 0.033] = [&W 0.000017] (((8,(((((30,29),28),(((22,(23,21)),(((((27,26),25),24),20),19)),(17,(((18,11),10),((16,12),(((15,14),13),9)))))),(7,6)),5)),2),(4,3),1);
   tree tree_1821 [p = 0.000, P = 0.033] = [&W 0.000017] (((8,((((30,(29,28)),(((((27,26),25),24),20),19)),((17,((18,(11,10)),((16,12),((((22,(23,21)),(15,14)),13),9)))),(7,6))),5)),2),(4,3),1);
   tree tree_1822 [p = 0.000, P = 0.034] = [&W 0.000017] (((8,(((17,(((18,11),10),((16,12),(((23,(22,21)),((15,14),13)),9)))),((((30,(29,28)),((((27,26),25),24),(20,19))),7),6)),5)),2),(4,3),1);
   tree tree_1823 [p = 0.000, P = 0.034] = [&W 0.000017] (((8,(((((((((27,26),25),24),((23,22),21)),20),19),((30,(29,28)),(((17,11),10),((16,12),((18,((15,14),13)),9))))),(7,6)),5)),2),(4,3),1);
   tree tree_1824 [p = 0.000, P = 0.034] = [&W 0.000017] (((8,((((((((27,26),25),24),20),19),((30,(29,28)),(18,(((17,11),10),((16,12),((((22,(23,21)),(15,14)),13),9)))))),(7,6)),5)),2),(4,3),1);
   tree tree_1825 [p = 0.000, P = 0.034] = [&W 0.000017] (((8,((((30,((29,28),((((27,26),25),24),(20,19)))),((18,(11,10)),((16,12),(((15,14),(((22,(23,21)),17),13)),9)))),(7,6)),5)),2),(4,3),1);
   tree tree_1826 [p = 0.000, P = 0.034] = [&W 0.000017] (((8,((((29,(30,28)),(((((27,26),25),24),20),19)),(((17,((18,11),10)),(12,(((15,14),((22,(23,21)),13)),(16,9)))),(7,6))),5)),2),(4,3),1);
   tree tree_1827 [p = 0.000, P = 0.034] = [&W 0.000017] (((8,((((17,(11,10)),(12,((((22,(23,21)),(15,14)),13),(18,(16,9))))),(7,6)),(((30,(29,28)),(((25,((27,26),24)),20),19)),5))),2),(4,3),1);
   tree tree_1828 [p = 0.000, P = 0.034] = [&W 0.000017] (((8,((((29,28),(30,((((((27,26),25),24),20),19),((11,10),(12,(17,((((22,(23,21)),(15,14)),13),((18,16),9)))))))),(7,6)),5)),2),(4,3),1);
   tree tree_1829 [p = 0.000, P = 0.034] = [&W 0.000017] (((8,((((30,(29,28)),((((((27,26),25),24),20),19),((17,(11,10)),(16,(18,(12,((14,(15,((22,(23,21)),13))),9))))))),(7,6)),5)),2),(4,3),1);
   tree tree_1830 [p = 0.000, P = 0.034] = [&W 0.000017] (((8,(((30,(29,28)),((((27,26),25),24),(20,19))),(((16,((18,(11,10)),((17,12),((14,(((23,22),21),(15,13))),9)))),(7,6)),5))),2),(4,3),1);
   tree tree_1831 [p = 0.000, P = 0.034] = [&W 0.000017] (((8,(((30,(29,28)),(((18,((17,11),10)),(16,(12,((14,(15,((23,(22,21)),13))),9)))),(7,6))),((((((27,26),25),24),20),19),5))),2),(4,3),1);
   tree tree_1832 [p = 0.000, P = 0.034] = [&W 0.000017] (((8,((((((27,26),25),24),20),19),(((((17,11),10),(12,((16,(14,(15,((22,(23,21)),13)))),(18,9)))),(7,((29,(30,28)),6))),5))),2),(4,3),1);
   tree tree_1833 [p = 0.000, P = 0.034] = [&W 0.000017] (((8,((((((((27,26),25),24),20),19),((30,(29,28)),(((17,11),10),(((18,16),12),(((((22,(23,21)),15),14),13),9))))),(7,6)),5)),2),(4,3),1);
   tree tree_1834 [p = 0.000, P = 0.034] = [&W 0.000017] (((8,((((30,(29,28)),((20,(((((27,26),25),24),(23,(22,21))),19)),(((17,11),10),(((18,16),12),(((15,14),13),9))))),(7,6)),5)),2),(4,3),1);
   tree tree_1835 [p = 0.000, P = 0.034] = [&W 0.000017] (((8,((((29,28),(30,((23,(22,21)),((((27,26),25),24),(20,19))))),((((17,11),(18,10)),((16,12),(((15,14),13),9))),(7,6))),5)),2),(4,3),1);
   tree tree_1836 [p = 0.000, P = 0.034] = [&W 0.000017] (((8,((((30,(29,28)),(((((27,26),25),24),20),19)),(((11,(17,10)),(18,((16,12),(((15,14),((22,(23,21)),13)),9)))),(7,6))),5)),2),(4,3),1);
   tree tree_1837 [p = 0.000, P = 0.034] = [&W 0.000017] (((8,((((((18,16),11),10),((17,12),(((22,(23,21)),((15,14),13)),9))),((((30,(29,28)),(((((27,26),25),24),20),19)),7),6)),5)),2),(4,3),1);
   tree tree_1838 [p = 0.000, P = 0.034] = [&W 0.000017] (((8,((((30,(29,28)),(((((((27,26),25),24),(22,(23,21))),20),19),(((18,11),10),((16,12),(((15,14),13),(17,9)))))),(7,6)),5)),2),(4,3),1);
   tree tree_1839 [p = 0.000, P = 0.034] = [&W 0.000017] (((8,((((((((27,26),25),24),20),19),((30,(29,28)),(((18,11),10),((16,12),(((15,((22,(23,21)),14)),13),(17,9)))))),(7,6)),5)),2),(4,3),1);
   tree tree_1840 [p = 0.000, P = 0.034] = [&W 0.000017] (((8,(((((((27,26),25),24),(20,19)),((30,(29,28)),((11,10),((18,(16,12)),(((22,(23,21)),(15,(14,13))),(17,9)))))),(7,6)),5)),2),(4,3),1);
   tree tree_1841 [p = 0.000, P = 0.034] = [&W 0.000017] (((8,((((((30,29),28),(((((27,26),25),24),((23,(22,21)),20)),19)),(18,((11,(17,10)),(((16,((15,14),13)),12),9)))),(7,6)),5)),2),(4,3),1);
   tree tree_1842 [p = 0.000, P = 0.034] = [&W 0.000017] (((8,(((((((27,26),25),24),20),19),(((30,(29,28)),(((18,11),10),(((15,(14,((23,(22,21)),13))),(16,(17,12))),9))),(7,6))),5)),2),(4,3),1);
   tree tree_1843 [p = 0.000, P = 0.034] = [&W 0.000017] (((8,(((((29,28),(30,(((((27,26),25),24),20),19))),((11,(17,10)),((((18,16),((22,(23,21)),(15,(14,13)))),12),9))),(7,6)),5)),2),(4,3),1);
   tree tree_1844 [p = 0.000, P = 0.034] = [&W 0.000017] (((8,((((18,(11,(17,10))),(((15,(14,13)),(16,12)),9)),((((30,(29,28)),((((23,22),21),(((27,26),25),(24,20))),19)),7),6)),5)),2),(4,3),1);
   tree tree_1845 [p = 0.000, P = 0.034] = [&W 0.000017] (((8,(((((30,(29,28)),((((((27,26),25),24),(23,(22,21))),20),19)),(16,((18,(11,10)),((((15,14),13),(17,12)),9)))),(7,6)),5)),2),(4,3),1);
   tree tree_1846 [p = 0.000, P = 0.034] = [&W 0.000017] (((8,(((((17,11),10),((16,((18,((22,(23,21)),((15,14),13))),12)),9)),(7,6)),(((30,(29,28)),(((((27,26),25),24),20),19)),5))),2),(4,3),1);
   tree tree_1847 [p = 0.000, P = 0.034] = [&W 0.000017] (((8,(((((((27,26),25),24),20),19),((30,(29,28)),((18,((17,(11,10)),(((16,(((22,(23,21)),(15,14)),13)),12),9))),(7,6)))),5)),2),(4,3),1);
   tree tree_1848 [p = 0.000, P = 0.034] = [&W 0.000017] (((8,((((30,(29,28)),((((((27,26),25),24),((23,(22,21)),20)),19),(17,((11,10),((16,((18,((15,14),13)),12)),9))))),(7,6)),5)),2),(4,3),1);
   tree tree_1849 [p = 0.000, P = 0.034] = [&W 0.000017] (((8,((((30,(29,28)),((14,(15,((22,(23,21)),13))),((11,10),(12,((18,16),(17,9)))))),(((((((27,26),25),24),20),19),7),6)),5)),2),(4,3),1);
   tree tree_1850 [p = 0.000, P = 0.034] = [&W 0.000017] (((8,((((30,(29,28)),((14,(15,13)),((11,10),((18,(16,12)),(17,9))))),(((20,(((((27,26),25),24),(23,(22,21))),19)),7),6)),5)),2),(4,3),1);
   tree tree_1851 [p = 0.000, P = 0.034] = [&W 0.000017] (((8,((((18,(11,(17,10))),(((15,(((22,(23,21)),14),13)),(16,12)),9)),(((30,(29,28)),(((((27,26),25),24),20),19)),(7,6))),5)),2),(4,3),1);
   tree tree_1852 [p = 0.000, P = 0.034] = [&W 0.000017] (((8,((((30,(29,28)),(((((27,26),25),24),20),19)),(((17,(11,10)),(((18,(15,(((22,(23,21)),14),13))),(16,12)),9)),(7,6))),5)),2),(4,3),1);
   tree tree_1853 [p = 0.000, P = 0.034] = [&W 0.000017] (((8,(((((30,(29,28)),(((((27,26),25),24),20),19)),(((18,17),(11,10)),(((((22,(23,21)),15),(14,13)),(16,12)),9))),(7,6)),5)),2),(4,3),1);
   tree tree_1854 [p = 0.000, P = 0.034] = [&W 0.000017] (((8,((((30,(29,28)),(((23,(22,21)),(((((27,26),25),24),20),19)),((17,(11,10)),(((15,(14,13)),(16,(18,12))),9)))),(7,6)),5)),2),(4,3),1);
   tree tree_1855 [p = 0.000, P = 0.034] = [&W 0.000017] (((8,((((30,(29,28)),((((((27,26),25),24),20),19),(16,((18,(11,10)),((((15,14),((22,(23,21)),13)),(17,12)),9))))),(7,6)),5)),2),(4,3),1);
   tree tree_1856 [p = 0.000, P = 0.034] = [&W 0.000017] (((8,(((((30,29),28),((((((27,26),25),24),(22,(23,21))),20),19)),((16,((18,(11,10)),((((15,14),13),(17,12)),9))),(7,6))),5)),2),(4,3),1);
   tree tree_1857 [p = 0.000, P = 0.034] = [&W 0.000017] (((8,(((((((27,26),25),24),20),19),(((30,29),28),((16,((18,(11,10)),((((((22,(23,21)),15),14),13),12),(17,9)))),(7,6)))),5)),2),(4,3),1);
   tree tree_1858 [p = 0.000, P = 0.034] = [&W 0.000017] (((8,(((16,(18,((11,10),((((15,14),13),(17,12)),9)))),(7,6)),((((30,29),28),((((((27,26),25),24),(22,(23,21))),20),19)),5))),2),(4,3),1);
   tree tree_1859 [p = 0.000, P = 0.034] = [&W 0.000017] (((8,((((((24,(((27,26),25),(22,(23,21)))),20),19),((30,(29,28)),(17,((18,(11,10)),((((15,14),13),(16,12)),9))))),(7,6)),5)),2),(4,3),1);
   tree tree_1860 [p = 0.000, P = 0.034] = [&W 0.000017] (((8,((((30,(29,28)),(((((27,26),25),24),20),19)),((((16,(17,11)),10),((18,(((22,(23,21)),((15,14),13)),12)),9)),(7,6))),5)),2),(4,3),1);
   tree tree_1861 [p = 0.000, P = 0.034] = [&W 0.000017] (((8,((((30,(29,28)),((((((27,26),25),24),((22,(23,21)),20)),19),((11,10),(17,((((15,14),13),(16,(18,12))),9))))),(7,6)),5)),2),(4,3),1);
   tree tree_1862 [p = 0.000, P = 0.034] = [&W 0.000017] (((8,(((((((27,26),25),24),20),19),(((29,(30,28)),(16,((11,(18,10)),((17,(((15,14),((22,(23,21)),13)),12)),9)))),(7,6))),5)),2),(4,3),1);
   tree tree_1863 [p = 0.000, P = 0.034] = [&W 0.000017] (((8,((((((((27,26),25),24),20),19),(30,((29,28),(((17,16),((18,11),10)),((((15,((22,(23,21)),14)),13),12),9))))),(7,6)),5)),2),(4,3),1);
   tree tree_1864 [p = 0.000, P = 0.034] = [&W 0.000017] (((8,(((((30,29),28),(((((((27,26),25),24),(23,(22,21))),20),19),(16,((18,(11,10)),(17,((((15,14),13),12),9)))))),(7,6)),5)),2),(4,3),1);
   tree tree_1865 [p = 0.000, P = 0.034] = [&W 0.000017] (((8,(((((((27,26),25),24),20),19),((30,(29,28)),((16,((22,(23,21)),((18,(11,10)),(((17,((15,14),13)),12),9)))),(7,6)))),5)),2),(4,3),1);
   tree tree_1866 [p = 0.000, P = 0.034] = [&W 0.000017] (((8,((((30,(29,28)),(((((27,26),25),24),(22,(23,21))),(20,19))),(((18,16),((17,(11,10)),((((15,14),13),12),9))),(7,6))),5)),2),(4,3),1);
   tree tree_1867 [p = 0.000, P = 0.034] = [&W 0.000017] (((8,((((30,(29,28)),((((27,26),(25,24)),20),19)),((16,(18,((17,(11,10)),(((((22,(23,21)),(15,14)),13),12),9)))),(7,6))),5)),2),(4,3),1);
   tree tree_1868 [p = 0.000, P = 0.034] = [&W 0.000017] (((8,((((30,(29,28)),((18,16),((17,(11,10)),((((15,14),((22,(23,21)),13)),12),9)))),((((((27,26),25),24),20),19),(7,6))),5)),2),(4,3),1);
   tree tree_1869 [p = 0.000, P = 0.034] = [&W 0.000017] (((8,((((((24,(((27,26),25),(22,(23,21)))),20),19),((30,(29,28)),((14,(15,13)),((18,(11,10)),((16,12),(17,9)))))),(7,6)),5)),2),(4,3),1);
   tree tree_1870 [p = 0.000, P = 0.034] = [&W 0.000017] (((8,((((14,(15,13)),(18,((11,10),((17,(16,12)),9)))),(7,(((30,(29,28)),(((24,(((27,26),25),(23,(22,21)))),20),19)),6))),5)),2),(4,3),1);
   tree tree_1871 [p = 0.000, P = 0.034] = [&W 0.000017] (((8,((((14,(15,13)),((18,(17,(11,10))),((16,12),9))),(7,6)),(((30,(29,28)),((24,(((27,26),25),(23,(22,21)))),(20,19))),5))),2),(4,3),1);
   tree tree_1872 [p = 0.000, P = 0.034] = [&W 0.000017] (((8,(((((30,(29,28)),(((((27,26),25),24),20),19)),((14,(15,((22,(23,21)),13))),(16,((18,(17,(11,10))),(12,9))))),(7,6)),5)),2),(4,3),1);
   tree tree_1873 [p = 0.000, P = 0.034] = [&W 0.000017] (((8,((((((23,(22,21)),14),(15,13)),((18,(11,10)),((17,(16,12)),9))),(((30,(29,28)),(((((27,26),25),24),20),19)),(7,6))),5)),2),(4,3),1);
   tree tree_1874 [p = 0.000, P = 0.034] = [&W 0.000017] (((8,((((((22,(23,21)),((((27,26),25),24),20)),19),((14,(15,13)),((18,(17,(11,10))),((16,12),9)))),(7,(((30,29),28),6))),5)),2),(4,3),1);
   tree tree_1875 [p = 0.000, P = 0.034] = [&W 0.000017] (((8,(((((29,28),(30,(((((27,26),25),24),20),19))),((((22,(23,21)),14),(15,13)),(((18,11),10),((17,(16,12)),9)))),(7,6)),5)),2),(4,3),1);
   tree tree_1876 [p = 0.000, P = 0.034] = [&W 0.000017] (((8,(((((24,(((27,26),25),((23,22),21))),20),19),((17,((14,(15,13)),((11,10),((18,(16,12)),9)))),(7,6))),((30,(29,28)),5))),2),(4,3),1);
   tree tree_1877 [p = 0.000, P = 0.034] = [&W 0.000017] (((8,((((30,(29,28)),((((((27,26),25),24),20),19),(16,(((23,(22,21)),(14,(18,(15,13)))),((11,10),((17,12),9)))))),(7,6)),5)),2),(4,3),1);
   tree tree_1878 [p = 0.000, P = 0.034] = [&W 0.000017] (((8,(((((23,(22,21)),((((27,26),25),24),20)),19),(((30,(29,28)),(16,((14,(15,13)),((18,(11,10)),((17,12),9))))),(7,6))),5)),2),(4,3),1);
   tree tree_1879 [p = 0.000, P = 0.034] = [&W 0.000017] (((8,(((30,(29,28)),((((26,(27,25)),24),20),19)),((((18,16),((14,((22,(23,21)),(15,13))),((11,10),((17,12),9)))),(7,6)),5))),2),(4,3),1);
   tree tree_1880 [p = 0.000, P = 0.034] = [&W 0.000017] (((8,((((((((27,26),25),24),20),19),((29,(30,28)),(16,((18,(((22,(23,21)),14),(15,13))),((11,10),((17,12),9)))))),(7,6)),5)),2),(4,3),1);
   tree tree_1881 [p = 0.000, P = 0.034] = [&W 0.000017] (((8,((((((((23,22),21),(((((27,26),25),24),20),19)),14),(15,13)),(17,((16,(18,(11,10))),(12,9)))),(7,((30,(29,28)),6))),5)),2),(4,3),1);
   tree tree_1882 [p = 0.000, P = 0.035] = [&W 0.000017] (((8,(((((22,(23,21)),(14,(15,13))),((16,(18,(11,10))),(12,(17,9)))),(7,6)),(((30,(29,28)),(((((27,26),25),24),20),19)),5))),2),(4,3),1);
   tree tree_1883 [p = 0.000, P = 0.035] = [&W 0.000017] (((8,((((((30,29),28),(((23,(22,21)),((((27,26),25),24),20)),19)),((14,(15,13)),((18,16),((11,10),(17,(12,9)))))),(7,6)),5)),2),(4,3),1);
   tree tree_1884 [p = 0.000, P = 0.035] = [&W 0.000017] (((8,((((((((27,26),25),24),20),19),((30,(29,28)),((14,(((22,(23,21)),15),13)),((18,((17,11),10)),((16,12),9))))),(7,6)),5)),2),(4,3),1);
   tree tree_1885 [p = 0.000, P = 0.035] = [&W 0.000017] (((8,(((30,(29,28)),((((((27,26),25),(24,(23,(22,21)))),20),19),(((14,(15,13)),((18,((17,11),10)),((16,12),9))),(7,6)))),5)),2),(4,3),1);
   tree tree_1886 [p = 0.000, P = 0.035] = [&W 0.000017] (((8,((((((((27,26),25),24),20),19),((14,((22,(23,21)),(15,13))),(18,(((17,11),10),((16,12),9))))),(7,(((30,29),28),6))),5)),2),(4,3),1);
   tree tree_1887 [p = 0.000, P = 0.035] = [&W 0.000017] (((8,(((((30,(29,28)),(((((27,26),25),24),20),19)),((11,(17,10)),(((18,16),(((15,14),((22,(23,21)),13)),12)),9))),(7,6)),5)),2),(4,3),1);
   tree tree_1888 [p = 0.000, P = 0.035] = [&W 0.000017] (((8,(((((30,(29,28)),(((((27,26),25),24),20),19)),((((22,(23,21)),14),(15,13)),(((17,11),10),((18,12),(16,9))))),(7,6)),5)),2),(4,3),1);
   tree tree_1889 [p = 0.000, P = 0.035] = [&W 0.000017] (((8,((((30,(29,28)),(((((27,26),25),24),20),19)),((((22,(23,21)),(14,(15,13))),((18,(11,(17,10))),((16,12),9))),(7,6))),5)),2),(4,3),1);
   tree tree_1890 [p = 0.000, P = 0.035] = [&W 0.000017] (((8,((((((27,26),25),24),20),19),((((30,(29,28)),((17,(11,10)),((((18,16),(15,(((22,(23,21)),14),13))),12),9))),(7,6)),5))),2),(4,3),1);
   tree tree_1891 [p = 0.000, P = 0.035] = [&W 0.000017] (((8,((((((23,22),21),((29,(30,28)),(20,((((27,26),25),24),19)))),((14,(15,13)),((17,(18,(11,10))),((16,12),9)))),(7,6)),5)),2),(4,3),1);
   tree tree_1892 [p = 0.000, P = 0.035] = [&W 0.000017] (((8,((((((24,(((27,26),25),(23,(22,21)))),20),19),((29,28),(30,((14,(15,13)),((11,(18,10)),((16,(17,12)),9)))))),(7,6)),5)),2),(4,3),1);
   tree tree_1893 [p = 0.000, P = 0.035] = [&W 0.000017] (((8,((((29,28),(30,((((((27,26),25),24),(23,(22,21))),20),19))),(((14,(15,13)),((18,(17,(11,10))),((16,12),9))),(7,6))),5)),2),(4,3),1);
   tree tree_1894 [p = 0.000, P = 0.035] = [&W 0.000017] (((8,((((30,(29,28)),(((((27,26),25),24),(((23,22),21),20)),19)),(((14,(15,13)),((18,(11,10)),((16,(17,12)),9))),(7,6))),5)),2),(4,3),1);
   tree tree_1895 [p = 0.000, P = 0.035] = [&W 0.000017] (((8,(((((30,(29,28)),(((23,(22,21)),((((27,26),25),24),20)),19)),((14,(15,13)),((18,((17,11),10)),((16,12),9)))),(7,6)),5)),2),(4,3),1);
   tree tree_1896 [p = 0.000, P = 0.035] = [&W 0.000017] (((8,((((30,((29,28),(((((27,26),25),24),20),19))),((18,(14,(15,((22,(23,21)),13)))),(((17,11),10),((16,12),9)))),(7,6)),5)),2),(4,3),1);
   tree tree_1897 [p = 0.000, P = 0.035] = [&W 0.000017] (((8,((((30,(29,28)),((((((27,26),25),(24,(23,(22,21)))),20),19),((14,(15,13)),((18,(11,(17,10))),((16,12),9))))),(7,6)),5)),2),(4,3),1);
   tree tree_1898 [p = 0.000, P = 0.035] = [&W 0.000017] (((8,((((30,(29,28)),((((27,26),(25,24)),20),19)),(((17,((18,11),10)),((((15,((22,(23,21)),14)),13),(16,12)),9)),(7,6))),5)),2),(4,3),1);
   tree tree_1899 [p = 0.000, P = 0.035] = [&W 0.000017] (((8,(((18,((17,(11,10)),(((14,(((22,(23,21)),15),13)),(16,12)),9))),(((30,(29,28)),(((((27,26),25),24),20),19)),(7,6))),5)),2),(4,3),1);
   tree tree_1900 [p = 0.000, P = 0.035] = [&W 0.000017] (((8,((((((((27,26),25),24),(23,(22,21))),20),19),((((30,29),28),((17,(11,10)),(((14,(15,13)),(18,(16,12))),9))),(7,6))),5)),2),(4,3),1);
   tree tree_1901 [p = 0.000, P = 0.035] = [&W 0.000017] (((8,(((((((27,26),25),(24,(23,(22,21)))),20),19),(((30,(29,28)),((17,(11,10)),(((14,(15,13)),(16,12)),(18,9)))),(7,6))),5)),2),(4,3),1);
   tree tree_1902 [p = 0.000, P = 0.035] = [&W 0.000017] (((8,((((((((27,26),25),24),20),19),((30,(29,28)),((17,(11,(((22,(23,21)),((15,14),13)),10))),(12,((18,16),9))))),(7,6)),5)),2),(4,3),1);
   tree tree_1903 [p = 0.000, P = 0.035] = [&W 0.000017] (((8,(((((30,(29,28)),((((((27,26),25),24),(23,(22,21))),20),19)),(18,((11,10),(((14,(15,13)),(16,12)),(17,9))))),(7,6)),5)),2),(4,3),1);
   tree tree_1904 [p = 0.000, P = 0.035] = [&W 0.000017] (((8,((((((((27,26),25),24),((23,(22,21)),20)),19),((30,(29,28)),((18,(11,10)),(((14,(15,13)),(16,12)),(17,9))))),(7,6)),5)),2),(4,3),1);
   tree tree_1905 [p = 0.000, P = 0.035] = [&W 0.000017] (((8,((((18,(11,10)),(((14,(15,((22,(23,21)),13))),(16,12)),(17,9))),(((30,(29,28)),(((((27,26),25),24),20),19)),(7,6))),5)),2),(4,3),1);
   tree tree_1906 [p = 0.000, P = 0.035] = [&W 0.000017] (((8,(((((30,(29,28)),((22,(23,21)),(((((27,26),25),24),20),19))),((11,(17,10)),(18,((((15,14),13),12),(16,9))))),(7,6)),5)),2),(4,3),1);
   tree tree_1907 [p = 0.000, P = 0.035] = [&W 0.000017] (((8,(((((30,(29,28)),(((((27,26),25),24),20),19)),(18,(((17,11),10),(((16,(14,(((23,(22,21)),15),13))),12),9)))),(7,6)),5)),2),(4,3),1);
   tree tree_1908 [p = 0.000, P = 0.035] = [&W 0.000017] (((8,(((((29,(30,28)),(((((27,26),25),24),20),19)),(16,((18,(11,10)),(((17,((23,(22,21)),(14,(15,13)))),12),9)))),(7,6)),5)),2),(4,3),1);
   tree tree_1909 [p = 0.000, P = 0.035] = [&W 0.000017] (((8,(((((29,28),(30,(((((27,26),25),24),20),19))),(((16,(17,(18,11))),10),((((((23,(22,21)),15),14),13),12),9))),(7,6)),5)),2),(4,3),1);
   tree tree_1910 [p = 0.000, P = 0.035] = [&W 0.000017] (((8,(((((17,11),10),((((((23,(22,21)),((((27,26),25),24),(20,19))),14),(15,13)),(18,(16,12))),9)),(7,((30,(29,28)),6))),5)),2),(4,3),1);
   tree tree_1911 [p = 0.000, P = 0.035] = [&W 0.000017] (((8,(((((17,16),(18,(11,10))),(((14,(15,13)),12),9)),(7,6)),(((30,(29,28)),((((((27,26),25),24),(22,(23,21))),20),19)),5))),2),(4,3),1);
   tree tree_1912 [p = 0.000, P = 0.035] = [&W 0.000017] (((8,(((((30,(29,28)),(((((27,26),25),24),20),19)),((18,(11,(17,10))),(((16,(14,(15,((22,(23,21)),13)))),12),9))),(7,6)),5)),2),(4,3),1);
   tree tree_1913 [p = 0.000, P = 0.035] = [&W 0.000017] (((8,((((((((27,26),25),24),20),19),((30,(29,28)),((11,10),((16,12),(17,((18,(((23,(22,21)),15),(14,13))),9)))))),(7,6)),5)),2),(4,3),1);
   tree tree_1914 [p = 0.000, P = 0.035] = [&W 0.000017] (((8,(((16,((18,(11,10)),((17,12),((15,(14,13)),9)))),((((30,(29,28)),((((((27,26),25),24),((23,22),21)),20),19)),7),6)),5)),2),(4,3),1);
   tree tree_1915 [p = 0.000, P = 0.035] = [&W 0.000017] (((8,(((((30,(29,28)),((((((27,26),25),24),(23,(22,21))),20),19)),((16,(18,(11,10))),(12,((15,(14,13)),(17,9))))),(7,6)),5)),2),(4,3),1);
   tree tree_1916 [p = 0.000, P = 0.035] = [&W 0.000017] (((8,((((20,((25,((27,26),24)),19)),((30,(29,28)),((17,(11,10)),(12,((16,((15,14),((22,(23,21)),13))),(18,9)))))),(7,6)),5)),2),(4,3),1);
   tree tree_1917 [p = 0.000, P = 0.035] = [&W 0.000017] (((8,(((((29,(30,28)),((((27,26),25),24),(20,19))),((18,((17,11),10)),((16,12),((15,((22,(23,21)),(14,13))),9)))),(7,6)),5)),2),(4,3),1);
   tree tree_1918 [p = 0.000, P = 0.035] = [&W 0.000017] (((8,((((30,(29,28)),((((((27,26),25),24),((23,(22,21)),20)),19),((18,((17,11),10)),((16,12),((15,(14,13)),9))))),(7,6)),5)),2),(4,3),1);
   tree tree_1919 [p = 0.000, P = 0.035] = [&W 0.000017] (((8,(((((30,(29,28)),(((((27,26),25),24),20),19)),((17,(18,(11,10))),(12,((16,((22,(23,21)),((15,14),13))),9)))),(7,6)),5)),2),(4,3),1);
   tree tree_1920 [p = 0.000, P = 0.035] = [&W 0.000017] (((8,((((30,(29,28)),((((((27,26),25),24),20),19),(16,((18,(11,10)),(12,(((22,(23,21)),15),(14,(13,(17,9))))))))),(7,6)),5)),2),(4,3),1);
   tree tree_1921 [p = 0.000, P = 0.035] = [&W 0.000017] (((8,((((30,(29,28)),(((((27,26),25),24),(20,19)),(16,((18,(11,10)),(12,(14,(15,((22,(23,21)),(13,(17,9)))))))))),(7,6)),5)),2),(4,3),1);
   tree tree_1922 [p = 0.000, P = 0.035] = [&W 0.000017] (((8,((((18,(11,10)),(16,(12,(17,((15,(((22,(23,21)),14),13)),9))))),(7,(((30,(29,28)),(((((27,26),25),24),20),19)),6))),5)),2),(4,3),1);
   tree tree_1923 [p = 0.000, P = 0.035] = [&W 0.000017] (((8,((((29,28),(30,(((((27,26),25),24),(23,(22,21))),(20,19)))),(((18,(11,10)),((16,12),(17,((15,14),(13,9))))),(7,6))),5)),2),(4,3),1);
   tree tree_1924 [p = 0.000, P = 0.035] = [&W 0.000017] (((8,(((((((27,26),25),24),20),19),(((30,(29,28)),(((18,11),10),(16,(12,((((23,(22,21)),15),(14,13)),(17,9)))))),(7,6))),5)),2),(4,3),1);
   tree tree_1925 [p = 0.000, P = 0.035] = [&W 0.000017] (((8,(((((((27,26),25),24),20),19),((30,(29,28)),((((23,(22,21)),(15,14)),(18,(((17,11),10),((16,12),(13,9))))),(7,6)))),5)),2),(4,3),1);
   tree tree_1926 [p = 0.000, P = 0.035] = [&W 0.000017] (((8,((((((((27,26),25),24),(22,(23,21))),20),19),(((30,(29,28)),((11,(17,10)),(12,(16,(18,((15,(14,13)),9)))))),(7,6))),5)),2),(4,3),1);
   tree tree_1927 [p = 0.000, P = 0.035] = [&W 0.000017] (((8,(((((22,(23,21)),((((26,(27,25)),24),20),19)),((30,(29,28)),((11,10),(((14,(15,13)),(18,(16,12))),(17,9))))),(7,6)),5)),2),(4,3),1);
   tree tree_1928 [p = 0.000, P = 0.035] = [&W 0.000017] (((8,((((29,(30,28)),(((((27,26),25),24),20),19)),((17,((11,10),((((15,14),(((23,22),21),13)),((18,16),12)),9))),(7,6))),5)),2),(4,3),1);
   tree tree_1929 [p = 0.000, P = 0.035] = [&W 0.000017] (((8,(((30,(29,28)),((((18,11),10),((((22,(23,21)),((15,14),13)),(16,(17,12))),9)),(((((((27,26),25),24),20),19),7),6))),5)),2),(4,3),1);
   tree tree_1930 [p = 0.000, P = 0.035] = [&W 0.000017] (((8,((((17,((18,11),10)),(((((22,(23,21)),(15,14)),13),(16,12)),9)),(7,6)),(((30,(29,28)),(((((27,26),25),24),20),19)),5))),2),(4,3),1);
   tree tree_1931 [p = 0.000, P = 0.035] = [&W 0.000017] (((8,((((((24,(((27,26),25),((23,22),21))),20),19),(17,((11,10),((((15,14),13),((18,16),(((30,29),28),12))),9)))),(7,6)),5)),2),(4,3),1);
   tree tree_1932 [p = 0.000, P = 0.035] = [&W 0.000017] (((8,(((((30,(29,28)),(((((27,26),25),24),20),19)),((18,((17,11),10)),((((((22,(23,21)),15),14),13),(16,12)),9))),(7,6)),5)),2),(4,3),1);
   tree tree_1933 [p = 0.000, P = 0.035] = [&W 0.000017] (((8,((((18,((17,11),10)),((((22,(23,21)),((15,14),13)),(16,12)),9)),(7,((30,((29,28),((((27,26),25),24),(20,19)))),6))),5)),2),(4,3),1);
   tree tree_1934 [p = 0.000, P = 0.035] = [&W 0.000017] (((8,(((17,((18,(11,10)),((((22,(23,21)),((15,14),13)),(16,12)),9))),(((((((27,26),25),24),20),19),7),6)),((30,(29,28)),5))),2),(4,3),1);
   tree tree_1935 [p = 0.000, P = 0.035] = [&W 0.000017] (((8,(((30,((29,28),((((23,(22,21)),(24,(((27,26),25),20))),19),((17,(11,10)),((((15,14),13),(18,(16,12))),9))))),(7,6)),5)),2),(4,3),1);
   tree tree_1936 [p = 0.000, P = 0.035] = [&W 0.000017] (((8,(((((24,(((27,26),25),(23,(22,21)))),20),19),(((30,(29,28)),((17,(11,10)),((((15,14),13),(18,(16,12))),9))),(7,6))),5)),2),(4,3),1);
   tree tree_1937 [p = 0.000, P = 0.035] = [&W 0.000017] (((8,(((((29,28),(30,((((((27,26),25),24),(23,(22,21))),20),19))),((17,(11,10)),(((18,((15,14),13)),(16,12)),9))),(7,6)),5)),2),(4,3),1);
   tree tree_1938 [p = 0.000, P = 0.035] = [&W 0.000017] (((8,(((((30,(29,28)),(((27,26),(25,24)),(20,19))),((17,((18,11),10)),((((15,14),((23,(22,21)),13)),(16,12)),9))),(7,6)),5)),2),(4,3),1);
   tree tree_1939 [p = 0.000, P = 0.035] = [&W 0.000017] (((8,((((((((27,26),25),24),20),19),(30,((29,28),((17,((18,11),10)),(((((22,(23,21)),(15,14)),13),(16,12)),9))))),(7,6)),5)),2),(4,3),1);
   tree tree_1940 [p = 0.000, P = 0.035] = [&W 0.000017] (((8,((((30,(29,28)),((((((27,26),25),24),(23,(22,21))),20),19)),((((18,17),(11,10)),((((15,14),13),(16,12)),9)),(7,6))),5)),2),(4,3),1);
   tree tree_1941 [p = 0.000, P = 0.035] = [&W 0.000017] (((8,((((((((27,26),25),24),(23,(22,21))),(20,19)),((30,(29,28)),((17,(11,10)),((((15,14),13),(16,(18,12))),9)))),(7,6)),5)),2),(4,3),1);
   tree tree_1942 [p = 0.000, P = 0.036] = [&W 0.000017] (((8,(((((29,28),(30,((((((27,26),25),24),(23,(22,21))),20),19))),((11,10),((18,(((15,14),13),(16,12))),(17,9)))),(7,6)),5)),2),(4,3),1);
   tree tree_1943 [p = 0.000, P = 0.036] = [&W 0.000017] (((8,((((30,(29,28)),(((((27,26),25),24),20),19)),(((11,(17,10)),((((15,14),((22,(23,21)),13)),((18,16),12)),9)),(7,6))),5)),2),(4,3),1);
   tree tree_1944 [p = 0.000, P = 0.036] = [&W 0.000017] (((8,(((((30,29),28),((((((27,26),25),24),(22,(23,21))),20),19)),(((11,(17,10)),((((15,14),13),(18,(16,12))),9)),(7,6))),5)),2),(4,3),1);
   tree tree_1945 [p = 0.000, P = 0.036] = [&W 0.000017] (((8,(((((30,(29,28)),(((((27,26),25),24),20),19)),((11,10),((((((22,(23,21)),15),14),13),(18,(16,12))),(17,9)))),(7,6)),5)),2),(4,3),1);
   tree tree_1946 [p = 0.000, P = 0.036] = [&W 0.000017] (((8,((((16,(17,(18,(11,10)))),(12,((15,(14,((22,(23,21)),13))),9))),(7,(((29,(30,28)),(((((27,26),25),24),20),19)),6))),5)),2),(4,3),1);
   tree tree_1947 [p = 0.000, P = 0.036] = [&W 0.000017] (((8,(((((30,(29,28)),(((((27,26),25),24),20),19)),((18,(17,(11,10))),((16,12),((15,(((22,(23,21)),14),13)),9)))),(7,6)),5)),2),(4,3),1);
   tree tree_1948 [p = 0.000, P = 0.036] = [&W 0.000017] (((8,((((30,(29,28)),((((((27,26),25),24),20),19),(((18,11),10),((((15,14),13),(16,12)),((22,(23,21)),(17,9)))))),(7,6)),5)),2),(4,3),1);
   tree tree_1949 [p = 0.000, P = 0.036] = [&W 0.000017] (((8,((((30,(29,28)),(((((27,26),25),24),20),19)),((((18,11),10),((((22,(23,21)),((15,14),13)),(16,12)),(17,9))),(7,6))),5)),2),(4,3),1);
   tree tree_1950 [p = 0.000, P = 0.036] = [&W 0.000017] (((8,((((30,(29,28)),((18,((17,11),10)),(((((22,(23,21)),(15,14)),13),(16,12)),9))),((((((27,26),25),24),20),19),(7,6))),5)),2),(4,3),1);
   tree tree_1951 [p = 0.000, P = 0.036] = [&W 0.000017] (((8,(((((29,(30,28)),(((((27,26),25),24),20),19)),(((17,11),10),((18,(((15,14),((23,(22,21)),13)),(16,12))),9))),(7,6)),5)),2),(4,3),1);
   tree tree_1952 [p = 0.000, P = 0.036] = [&W 0.000017] (((8,((((30,(29,28)),((((((27,26),25),24),(22,(23,21))),20),19)),((18,(((17,11),10),((((15,14),13),(16,12)),9))),(7,6))),5)),2),(4,3),1);
   tree tree_1953 [p = 0.000, P = 0.036] = [&W 0.000017] (((8,((((((30,29),28),(((((27,26),25),24),20),19)),((11,(17,10)),(((((22,(23,21)),(15,14)),13),((18,16),12)),9))),(7,6)),5)),2),(4,3),1);
   tree tree_1954 [p = 0.000, P = 0.036] = [&W 0.000017] (((8,((((30,((29,28),((((27,26),25),24),(20,19)))),((11,(17,10)),((((((22,(23,21)),15),14),13),((18,16),12)),9))),(7,6)),5)),2),(4,3),1);
   tree tree_1955 [p = 0.000, P = 0.036] = [&W 0.000017] (((8,(((((17,(18,11)),10),((((15,14),13),(16,12)),9)),(((30,(29,28)),((((((27,26),25),24),(23,(22,21))),20),19)),(7,6))),5)),2),(4,3),1);
   tree tree_1956 [p = 0.000, P = 0.036] = [&W 0.000017] (((8,((((30,29),28),((((((27,26),25),24),20),19),((12,(16,(17,(((15,14),((22,(23,21)),13)),((18,(11,10)),9))))),(7,6)))),5)),2),(4,3),1);
   tree tree_1957 [p = 0.000, P = 0.036] = [&W 0.000017] (((8,(((((30,(29,28)),(((((27,26),25),24),20),19)),(12,(16,(17,(((15,((22,(23,21)),14)),13),((18,(11,10)),9)))))),(7,6)),5)),2),(4,3),1);
   tree tree_1958 [p = 0.000, P = 0.036] = [&W 0.000017] (((8,(((((29,28),(30,(((23,(22,21)),((((27,26),25),24),20)),19))),(12,(18,(16,(17,(((15,14),13),((11,10),9))))))),(7,6)),5)),2),(4,3),1);
   tree tree_1959 [p = 0.000, P = 0.036] = [&W 0.000017] (((8,((((30,(29,28)),(12,(16,(17,(((15,((22,(23,21)),14)),13),((18,(11,10)),9)))))),(7,((((((27,26),25),24),20),19),6))),5)),2),(4,3),1);
   tree tree_1960 [p = 0.000, P = 0.036] = [&W 0.000017] (((8,((((((((27,26),25),24),20),19),((30,(29,28)),(12,(16,(17,(((15,((22,(23,21)),14)),13),(((18,11),10),9))))))),(7,6)),5)),2),(4,3),1);
   tree tree_1961 [p = 0.000, P = 0.036] = [&W 0.000017] (((8,((((30,(29,28)),(12,(16,(17,(((15,14),13),((22,(23,21)),((11,(18,10)),9))))))),(((((((27,26),25),24),20),19),7),6)),5)),2),(4,3),1);
   tree tree_1962 [p = 0.000, P = 0.036] = [&W 0.000017] (((8,((((30,(29,28)),(((((27,26),25),24),20),19)),((12,((18,16),(17,(((15,14),((22,(23,21)),13)),((11,10),9))))),(7,6))),5)),2),(4,3),1);
   tree tree_1963 [p = 0.000, P = 0.036] = [&W 0.000017] (((8,((((30,(29,28)),(12,(16,(((15,14),13),(17,(((18,11),10),9)))))),(((((((27,26),25),24),(22,(23,21))),20),19),(7,6))),5)),2),(4,3),1);
   tree tree_1964 [p = 0.000, P = 0.036] = [&W 0.000017] (((8,((((((27,26),25),24),20),19),((((30,(29,28)),(12,(((22,(23,21)),16),(((15,14),13),(((18,(17,11)),10),9))))),(7,6)),5))),2),(4,3),1);
   tree tree_1965 [p = 0.000, P = 0.036] = [&W 0.000017] (((8,((((30,(29,28)),((((27,26),25),24),(20,19))),((12,(16,(18,(17,((((22,(23,21)),(15,14)),13),((11,10),9)))))),(7,6))),5)),2),(4,3),1);
   tree tree_1966 [p = 0.000, P = 0.036] = [&W 0.000017] (((8,((((((((27,26),25),24),20),19),((30,(29,28)),(12,(16,((18,(((22,(23,21)),(15,14)),13)),((17,(11,10)),9)))))),(7,6)),5)),2),(4,3),1);
   tree tree_1967 [p = 0.000, P = 0.036] = [&W 0.000017] (((8,(((((30,29),28),(((((27,26),25),24),20),19)),((12,(18,(16,(17,(((22,(23,21)),((15,14),13)),((11,10),9)))))),(7,6))),5)),2),(4,3),1);
   tree tree_1968 [p = 0.000, P = 0.036] = [&W 0.000017] (((8,(((((((27,26),25),24),20),19),((12,(16,(17,(((15,14),((22,(23,21)),13)),((18,(11,10)),9))))),(7,((30,(29,28)),6)))),5)),2),(4,3),1);
   tree tree_1969 [p = 0.000, P = 0.036] = [&W 0.000017] (((8,((((30,29),28),((((((27,26),25),24),20),19),((12,((18,16),(17,(((15,((22,(23,21)),14)),13),((11,10),9))))),(7,6)))),5)),2),(4,3),1);
   tree tree_1970 [p = 0.000, P = 0.036] = [&W 0.000017] (((8,((((30,(29,28)),(((23,(22,21)),((((27,26),25),24),20)),19)),((12,(16,(((15,14),13),((18,(17,(11,10))),9)))),(7,6))),5)),2),(4,3),1);
   tree tree_1971 [p = 0.000, P = 0.036] = [&W 0.000017] (((8,(((((30,(29,28)),((((23,22),21),((((27,26),25),24),20)),19)),(12,(18,(16,(((15,14),13),((17,(11,10)),9)))))),(7,6)),5)),2),(4,3),1);
   tree tree_1972 [p = 0.000, P = 0.036] = [&W 0.000017] (((8,(((((((27,26),25),24),20),19),(((30,(29,28)),(12,(18,(16,(((22,(23,21)),((15,14),13)),((17,(11,10)),9)))))),(7,6))),5)),2),(4,3),1);
   tree tree_1973 [p = 0.000, P = 0.036] = [&W 0.000017] ((((((((27,26),25),24),20),19),(8,(((((30,29),28),(12,(18,(16,(((15,((22,(23,21)),14)),13),((17,(11,10)),9)))))),(7,6)),5))),2),(4,3),1);
   tree tree_1974 [p = 0.000, P = 0.036] = [&W 0.000017] (((8,((((30,(29,28)),(((((27,26),25),24),20),19)),((12,(18,(16,(((22,(23,21)),((15,14),13)),((17,(11,10)),9))))),(7,6))),5)),2),(4,3),1);
   tree tree_1975 [p = 0.000, P = 0.036] = [&W 0.000017] (((8,((((30,(29,28)),((((((27,26),25),24),20),19),(12,((18,16),(((15,14),((22,(23,21)),13)),((17,(11,10)),9)))))),(7,6)),5)),2),(4,3),1);
   tree tree_1976 [p = 0.000, P = 0.036] = [&W 0.000017] (((8,((((((((27,26),25),24),(22,(23,21))),20),19),(((30,(29,28)),(12,((18,16),(((15,14),13),((17,(11,10)),9))))),(7,6))),5)),2),(4,3),1);
   tree tree_1977 [p = 0.000, P = 0.036] = [&W 0.000017] (((8,((((29,(30,28)),(12,(18,(16,(((15,14),13),((17,(11,10)),9)))))),((((((((27,26),25),24),(22,(23,21))),20),19),7),6)),5)),2),(4,3),1);
   tree tree_1978 [p = 0.000, P = 0.036] = [&W 0.000017] (((8,((((((((27,26),25),24),20),19),((30,(29,28)),(12,(16,(((((23,(22,21)),15),14),13),((18,(17,(11,10))),9)))))),(7,6)),5)),2),(4,3),1);
   tree tree_1979 [p = 0.000, P = 0.036] = [&W 0.000017] (((8,((((30,(29,28)),(((((27,26),25),24),20),19)),((17,(12,(16,(18,(((15,14),((22,(23,21)),13)),((11,10),9)))))),(7,6))),5)),2),(4,3),1);
   tree tree_1980 [p = 0.000, P = 0.036] = [&W 0.000017] (((8,((((30,(29,28)),(17,(12,(16,(((15,((22,(23,21)),14)),13),((11,(18,10)),9)))))),((((((27,26),25),24),20),19),(7,6))),5)),2),(4,3),1);
   tree tree_1981 [p = 0.000, P = 0.036] = [&W 0.000017] (((8,((((30,(29,28)),((((((27,26),25),24),20),19),(12,(18,(16,((((22,(23,21)),(15,14)),13),((17,(11,10)),9))))))),(7,6)),5)),2),(4,3),1);
   tree tree_1982 [p = 0.000, P = 0.036] = [&W 0.000017] (((8,((((30,(29,28)),(12,(18,(16,((((((23,(22,21)),((((27,26),25),24),(20,19))),15),14),13),((17,(11,10)),9)))))),(7,6)),5)),2),(4,3),1);
   tree tree_1983 [p = 0.000, P = 0.036] = [&W 0.000017] (((8,(((29,(30,28)),(((((27,26),25),24),20),19)),(((12,(16,(((((22,(23,21)),15),14),13),((18,(17,(11,10))),9)))),(7,6)),5))),2),(4,3),1);
   tree tree_1984 [p = 0.000, P = 0.036] = [&W 0.000017] (((8,((((30,(29,28)),(12,(16,(((15,((((23,22),21),((((27,26),25),24),(20,19))),14)),13),((18,(17,(11,10))),9))))),(7,6)),5)),2),(4,3),1);
   tree tree_1985 [p = 0.000, P = 0.036] = [&W 0.000017] (((8,(((12,(((18,16),((15,14),((22,(23,21)),13))),((17,(11,10)),9))),(7,(((30,(29,28)),(((((27,26),25),24),20),19)),6))),5)),2),(4,3),1);
   tree tree_1986 [p = 0.000, P = 0.036] = [&W 0.000017] (((8,((((((((26,(27,25)),24),(23,(22,21))),20),19),(12,((16,((15,14),13)),((17,((18,11),10)),9)))),(((30,(29,28)),7),6)),5)),2),(4,3),1);
   tree tree_1987 [p = 0.000, P = 0.036] = [&W 0.000017] (((8,((((((((27,26),25),24),20),19),((30,(29,28)),(12,(((18,16),((15,((22,(23,21)),14)),13)),((17,(11,10)),9))))),(7,6)),5)),2),(4,3),1);
   tree tree_1988 [p = 0.000, P = 0.036] = [&W 0.000017] (((8,((((30,(29,28)),((((((27,26),25),24),((23,22),21)),20),19)),((12,(((18,16),((15,14),13)),((17,(11,10)),9))),(7,6))),5)),2),(4,3),1);
   tree tree_1989 [p = 0.000, P = 0.036] = [&W 0.000017] (((8,(((((30,(29,28)),(((((27,26),25),24),20),19)),(12,((16,((15,14),((23,(22,21)),13))),(18,(((17,11),10),9))))),(7,6)),5)),2),(4,3),1);
   tree tree_1990 [p = 0.000, P = 0.036] = [&W 0.000017] (((8,(((((29,28),(30,(((24,(((27,26),25),(23,(22,21)))),20),19))),(12,((16,((15,14),13)),(18,(17,((11,10),9)))))),(7,6)),5)),2),(4,3),1);
   tree tree_1991 [p = 0.000, P = 0.036] = [&W 0.000017] (((8,((((30,(29,28)),(12,(((18,16),((15,14),13)),(17,((11,10),9))))),(((((((27,26),25),24),(22,(23,21))),20),19),(7,6))),5)),2),(4,3),1);
   tree tree_1992 [p = 0.000, P = 0.036] = [&W 0.000017] (((8,(((((30,29),28),(12,((18,(16,((22,(23,21)),((15,14),13)))),((17,(11,10)),9)))),(7,6)),(((((27,26),25),24),(20,19)),5))),2),(4,3),1);
   tree tree_1993 [p = 0.000, P = 0.036] = [&W 0.000017] (((8,((((30,(29,28)),((((((27,26),25),24),20),19),(12,((18,(16,((22,(23,21)),((15,14),13)))),((17,(11,10)),9))))),(7,6)),5)),2),(4,3),1);
   tree tree_1994 [p = 0.000, P = 0.036] = [&W 0.000017] (((8,(((((30,(29,28)),(((((27,26),25),24),20),19)),(12,((16,(18,((22,(23,21)),((15,14),13)))),((17,(11,10)),9)))),(7,6)),5)),2),(4,3),1);
   tree tree_1995 [p = 0.000, P = 0.036] = [&W 0.000017] (((8,(((((30,(29,28)),(((27,26),(25,24)),(20,19))),(12,(((18,16),(((22,(23,21)),(15,14)),13)),((17,(11,10)),9)))),(7,6)),5)),2),(4,3),1);
   tree tree_1996 [p = 0.000, P = 0.036] = [&W 0.000017] (((8,(((12,(((18,16),((15,14),13)),(17,((11,10),9)))),(7,6)),(((30,(29,28)),((((((27,26),25),24),(22,(23,21))),20),19)),5))),2),(4,3),1);
   tree tree_1997 [p = 0.000, P = 0.036] = [&W 0.000017] (((8,(((((30,(29,28)),(((((27,26),25),24),((22,(23,21)),20)),19)),(12,((16,((15,14),13)),((18,(11,(17,10))),9)))),(7,6)),5)),2),(4,3),1);
   tree tree_1998 [p = 0.000, P = 0.036] = [&W 0.000017] (((8,(((12,(((18,16),((15,14),13)),((11,(17,10)),9))),(((((30,29),28),((((((27,26),25),24),((23,22),21)),20),19)),7),6)),5)),2),(4,3),1);
   tree tree_1999 [p = 0.000, P = 0.036] = [&W 0.000017] (((8,(((((((27,26),25),24),20),19),(((30,(29,28)),(12,((16,(18,((15,14),((22,(23,21)),13)))),(((17,11),10),9)))),(7,6))),5)),2),(4,3),1);
   tree tree_2000 [p = 0.000, P = 0.036] = [&W 0.000017] (((8,((((30,(29,28)),(((23,(22,21)),((((27,26),25),24),(20,19))),(12,((18,16),((17,((15,14),13)),((11,10),9)))))),(7,6)),5)),2),(4,3),1);
   tree tree_2001 [p = 0.000, P = 0.036] = [&W 0.000017] (((8,((((((((27,26),25),24),20),19),(((30,29),28),(12,(16,((17,((15,14),((22,(23,21)),13))),((18,(11,10)),9)))))),(7,6)),5)),2),(4,3),1);
   tree tree_2002 [p = 0.000, P = 0.037] = [&W 0.000017] (((8,(((((30,(29,28)),(((((27,26),25),24),20),19)),(12,(16,((17,((15,14),((22,(23,21)),13))),((18,(11,10)),9))))),(7,6)),5)),2),(4,3),1);
   tree tree_2003 [p = 0.000, P = 0.037] = [&W 0.000017] (((8,((((((((27,26),25),24),20),19),(30,((29,28),(12,((18,16),((17,((((22,(23,21)),15),14),13)),((11,10),9))))))),(7,6)),5)),2),(4,3),1);
   tree tree_2004 [p = 0.000, P = 0.037] = [&W 0.000017] (((8,((((((((27,26),25),24),20),19),((30,(29,28)),(12,(16,(18,(17,(((22,(23,21)),((15,14),13)),((11,10),9)))))))),(7,6)),5)),2),(4,3),1);
   tree tree_2005 [p = 0.000, P = 0.037] = [&W 0.000017] (((8,(((12,((18,16),((17,((15,14),13)),((11,10),9)))),((((30,(29,28)),((((((27,26),25),24),(23,(22,21))),20),19)),7),6)),5)),2),(4,3),1);
   tree tree_2006 [p = 0.000, P = 0.037] = [&W 0.000017] (((8,(((((30,(29,28)),(((((27,26),25),24),20),19)),(12,((18,16),((17,((22,(23,21)),((15,14),13))),((11,10),9))))),(7,6)),5)),2),(4,3),1);
   tree tree_2007 [p = 0.000, P = 0.037] = [&W 0.000017] (((8,(((((((27,26),25),24),20),19),(((30,(29,28)),(12,(((18,16),((15,14),((22,(23,21)),13))),((11,(17,10)),9)))),(7,6))),5)),2),(4,3),1);
   tree tree_2008 [p = 0.000, P = 0.037] = [&W 0.000017] (((8,((((30,(29,28)),(((((27,26),25),(24,(23,(22,21)))),20),19)),((12,(((18,16),((15,14),13)),((11,(17,10)),9))),(7,6))),5)),2),(4,3),1);
   tree tree_2009 [p = 0.000, P = 0.037] = [&W 0.000017] (((8,((((30,(29,28)),(((((27,26),25),24),20),19)),((12,(((18,16),((15,14),((22,(23,21)),13))),(((17,11),10),9))),(7,6))),5)),2),(4,3),1);
   tree tree_2010 [p = 0.000, P = 0.037] = [&W 0.000017] (((8,((((29,28),(30,(12,((18,(16,((15,14),((23,(22,21)),13)))),((11,10),(17,9)))))),((((((27,26),25),24),20),19),(7,6))),5)),2),(4,3),1);
   tree tree_2011 [p = 0.000, P = 0.037] = [&W 0.000017] (((8,((((20,((((27,26),25),24),19)),(30,((29,28),(12,(16,(18,((17,(((22,(23,21)),(15,14)),13)),((11,10),9)))))))),(7,6)),5)),2),(4,3),1);
   tree tree_2012 [p = 0.000, P = 0.037] = [&W 0.000017] (((8,((((30,(29,28)),(12,(16,((17,((15,14),13)),((18,(11,10)),9))))),((((((((27,26),25),24),(22,(23,21))),20),19),7),6)),5)),2),(4,3),1);
   tree tree_2013 [p = 0.000, P = 0.037] = [&W 0.000017] (((8,((((30,(29,28)),(((((27,26),25),(24,(23,(22,21)))),20),19)),((12,(((18,16),((15,14),13)),((11,10),(17,9)))),(7,6))),5)),2),(4,3),1);
   tree tree_2014 [p = 0.000, P = 0.037] = [&W 0.000017] (((8,((((30,(29,28)),(12,((18,16),(((((22,(23,21)),15),14),13),((17,(11,10)),9))))),(((((((27,26),25),24),20),19),7),6)),5)),2),(4,3),1);
   tree tree_2015 [p = 0.000, P = 0.037] = [&W 0.000017] (((8,(((((30,(29,28)),((23,(22,21)),((((27,26),25),24),(20,19)))),(12,(18,(16,(((15,14),13),(17,((11,10),9))))))),(7,6)),5)),2),(4,3),1);
   tree tree_2016 [p = 0.000, P = 0.037] = [&W 0.000017] (((8,((((30,(29,28)),(12,((18,16),(((22,(23,21)),((15,14),13)),((17,(11,10)),9))))),(((((((27,26),25),24),20),19),7),6)),5)),2),(4,3),1);
   tree tree_2017 [p = 0.000, P = 0.037] = [&W 0.000017] (((8,((((30,(29,28)),(12,((18,16),(((15,14),13),((17,(11,10)),9))))),(7,6)),(((((((27,26),25),24),(23,(22,21))),20),19),5))),2),(4,3),1);
   tree tree_2018 [p = 0.000, P = 0.037] = [&W 0.000017] (((8,(((((30,(29,28)),(((((27,26),25),24),20),19)),(12,(16,(18,((((22,(23,21)),(15,14)),13),(17,((11,10),9))))))),(7,6)),5)),2),(4,3),1);
   tree tree_2019 [p = 0.000, P = 0.037] = [&W 0.000017] (((8,(((((30,(29,28)),((((27,26),25),24),(20,19))),(12,(16,(18,(((15,14),13),(17,((22,(23,21)),((11,10),9)))))))),(7,6)),5)),2),(4,3),1);
   tree tree_2020 [p = 0.000, P = 0.037] = [&W 0.000017] (((8,(((12,(16,(((15,(18,14)),((22,(23,21)),13)),((17,(11,10)),9)))),(7,6)),((29,(30,28)),((((((27,26),25),24),20),19),5)))),2),(4,3),1);
   tree tree_2021 [p = 0.000, P = 0.037] = [&W 0.000017] (((8,((((30,(29,28)),(12,(16,(18,(((15,14),13),(17,((11,10),9))))))),(((((((27,26),25),24),(23,(22,21))),20),19),(7,6))),5)),2),(4,3),1);
   tree tree_2022 [p = 0.000, P = 0.037] = [&W 0.000017] (((8,((((30,(29,28)),(((((27,26),25),(24,(23,(22,21)))),20),19)),((12,((18,16),(((15,14),13),((17,(11,10)),9)))),(7,6))),5)),2),(4,3),1);
   tree tree_2023 [p = 0.000, P = 0.037] = [&W 0.000017] (((8,((((((((27,26),25),24),(23,(22,21))),20),19),(((30,(29,28)),(12,((18,16),(((15,14),13),((17,(11,10)),9))))),(7,6))),5)),2),(4,3),1);
   tree tree_2024 [p = 0.000, P = 0.037] = [&W 0.000017] (((8,(((12,((18,16),(((15,14),13),((17,(11,10)),9)))),((((30,(29,28)),(((24,(((27,26),25),(22,(23,21)))),20),19)),7),6)),5)),2),(4,3),1);
   tree tree_2025 [p = 0.000, P = 0.037] = [&W 0.000017] (((8,(((((((27,26),25),24),20),19),(((30,(29,28)),(12,((18,16),(((15,14),((22,(23,21)),13)),((17,(11,10)),9))))),(7,6))),5)),2),(4,3),1);
   tree tree_2026 [p = 0.000, P = 0.037] = [&W 0.000017] (((8,((((30,(29,28)),(((((27,26),25),24),20),19)),((12,((18,16),(((15,14),((23,(22,21)),13)),((17,(11,10)),9)))),(7,6))),5)),2),(4,3),1);
   tree tree_2027 [p = 0.000, P = 0.037] = [&W 0.000017] (((8,((((30,(29,28)),(12,((18,16),(((15,14),((22,(23,21)),13)),((17,(11,10)),9))))),((((((27,26),25),24),20),19),(7,6))),5)),2),(4,3),1);
   tree tree_2028 [p = 0.000, P = 0.037] = [&W 0.000017] (((8,(((((30,(29,28)),(((23,(22,21)),((((27,26),25),24),20)),19)),(12,(18,(16,(((15,14),13),(17,((11,10),9))))))),(7,6)),5)),2),(4,3),1);
   tree tree_2029 [p = 0.000, P = 0.037] = [&W 0.000017] (((8,(((((29,28),(30,((23,(22,21)),(((((27,26),25),24),20),19)))),(12,((17,16),(((15,14),13),(((18,11),10),9))))),(7,6)),5)),2),(4,3),1);
   tree tree_2030 [p = 0.000, P = 0.037] = [&W 0.000017] (((8,((((30,(29,28)),(((((27,26),25),24),20),19)),((12,(18,((17,16),((((22,(23,21)),(15,14)),13),((11,10),9))))),(7,6))),5)),2),(4,3),1);
   tree tree_2031 [p = 0.000, P = 0.037] = [&W 0.000017] (((8,((((17,12),(18,(16,(((15,14),13),((11,10),9))))),(7,6)),((30,((29,28),(((25,(24,((27,26),(23,(22,21))))),20),19))),5))),2),(4,3),1);
   tree tree_2032 [p = 0.000, P = 0.037] = [&W 0.000017] (((8,(((12,((17,(18,16)),(((15,((22,(23,21)),14)),13),((11,10),9)))),((((30,(29,28)),(((((27,26),25),24),20),19)),7),6)),5)),2),(4,3),1);
   tree tree_2033 [p = 0.000, P = 0.037] = [&W 0.000017] (((8,(((((((27,26),25),(24,(22,(23,21)))),20),19),(((29,(30,28)),((17,12),(16,(((15,14),13),(((18,11),10),9))))),(7,6))),5)),2),(4,3),1);
   tree tree_2034 [p = 0.000, P = 0.037] = [&W 0.000017] (((8,(((30,(29,(28,(((((27,26),25),24),20),19)))),(((17,12),(16,((18,((15,14),((22,(23,21)),13))),((11,10),9)))),(7,6))),5)),2),(4,3),1);
   tree tree_2035 [p = 0.000, P = 0.037] = [&W 0.000017] (((8,((((((((27,26),25),24),20),19),((30,(29,28)),(12,(16,((((22,(23,21)),(15,14)),13),(((18,(17,11)),10),9)))))),(7,6)),5)),2),(4,3),1);
   tree tree_2036 [p = 0.000, P = 0.037] = [&W 0.000017] (((8,((((30,(29,28)),(12,(16,(((15,14),13),((18,17),((11,10),9)))))),(((((24,(((27,26),25),(23,(22,21)))),20),19),7),6)),5)),2),(4,3),1);
   tree tree_2037 [p = 0.000, P = 0.037] = [&W 0.000017] (((8,(((((30,(29,28)),(((((27,26),25),24),20),19)),(12,((18,16),(((23,(22,21)),((15,14),13)),(17,((11,10),9)))))),(7,6)),5)),2),(4,3),1);
   tree tree_2038 [p = 0.000, P = 0.037] = [&W 0.000017] (((8,((((30,((29,28),((((((27,26),25),24),(23,(22,21))),20),19))),(12,(16,((18,((15,14),13)),(17,((11,10),9)))))),(7,6)),5)),2),(4,3),1);
   tree tree_2039 [p = 0.000, P = 0.037] = [&W 0.000017] (((8,((((((((27,26),25),24),20),19),((30,(29,28)),(12,((18,16),((((23,(22,21)),(15,14)),13),(17,((11,10),9))))))),(7,6)),5)),2),(4,3),1);
   tree tree_2040 [p = 0.000, P = 0.037] = [&W 0.000017] (((8,((((30,(29,28)),(12,((18,16),(((22,(23,21)),((15,14),13)),(17,((11,10),9)))))),(((((((27,26),25),24),20),19),7),6)),5)),2),(4,3),1);
   tree tree_2041 [p = 0.000, P = 0.037] = [&W 0.000017] (((8,(((((30,29),28),(12,((18,16),(((((22,(23,21)),15),14),13),(17,((11,10),9)))))),(7,6)),((((((27,26),25),24),20),19),5))),2),(4,3),1);
   tree tree_2042 [p = 0.000, P = 0.037] = [&W 0.000017] (((8,(((((29,28),(30,(((((27,26),25),24),20),19))),(12,((18,16),((((22,(23,21)),(15,14)),13),(17,((11,10),9)))))),(7,6)),5)),2),(4,3),1);
   tree tree_2043 [p = 0.000, P = 0.037] = [&W 0.000017] (((8,((((((30,29),28),((((27,26),25),24),(20,19))),(12,(16,(18,(((15,14),((22,(23,21)),13)),((17,(11,10)),9)))))),(7,6)),5)),2),(4,3),1);
   tree tree_2044 [p = 0.000, P = 0.037] = [&W 0.000017] (((8,((((20,(((((27,26),25),24),(23,(22,21))),19)),((30,(29,28)),(12,(16,(18,(((15,14),13),((17,(11,10)),9))))))),(7,6)),5)),2),(4,3),1);
   tree tree_2045 [p = 0.000, P = 0.037] = [&W 0.000017] (((8,((((30,(29,28)),(((((((27,26),25),24),(23,(22,21))),20),19),(12,(16,(18,(((15,14),13),((17,(11,10)),9))))))),(7,6)),5)),2),(4,3),1);
   tree tree_2046 [p = 0.000, P = 0.037] = [&W 0.000017] (((8,((((30,(29,28)),((((((27,26),25),24),20),19),(12,(16,(18,(((15,((22,(23,21)),14)),13),((17,(11,10)),9))))))),(7,6)),5)),2),(4,3),1);
   tree tree_2047 [p = 0.000, P = 0.037] = [&W 0.000017] (((8,((((29,(30,28)),(12,(16,(18,(((22,(23,21)),((15,14),13)),((17,(11,10)),9)))))),(((((27,26),(25,24)),20),19),(7,6))),5)),2),(4,3),1);
   tree tree_2048 [p = 0.000, P = 0.037] = [&W 0.000017] (((8,((((30,(29,28)),(((((27,26),25),24),20),19)),((12,(16,(18,(((15,((22,(23,21)),14)),13),((17,(11,10)),9))))),(7,6))),5)),2),(4,3),1);
   tree tree_2049 [p = 0.000, P = 0.037] = [&W 0.000017] (((8,(((12,(16,(18,((((22,(23,21)),(15,14)),13),((17,(11,10)),9))))),((((30,(29,28)),(((((27,26),25),24),20),19)),7),6)),5)),2),(4,3),1);
   tree tree_2050 [p = 0.000, P = 0.037] = [&W 0.000017] (((8,((((((((27,26),25),24),20),19),((30,(29,28)),(12,(16,(18,(((15,((23,(22,21)),14)),13),((17,(11,10)),9))))))),(7,6)),5)),2),(4,3),1);
   tree tree_2051 [p = 0.000, P = 0.037] = [&W 0.000017] (((8,((((29,(30,28)),(12,(16,(18,(((15,14),((22,(23,21)),13)),((17,(11,10)),9)))))),(((((((27,26),25),24),20),19),7),6)),5)),2),(4,3),1);
[truncated: 11,313,802 more chars]
