# Supplementary material for: Revisiting a long‐overlooked skull: Implications for the distribution of Dinodontosaurus brevirostris (Kannemeyeriiformes) in the Brazilian Triassic
Source: Anat Rec (Hoboken). 2025 Sep 29;309(7):1749–65. doi: 10.1002/ar.70056 (PMC13251750; doi:10.1002/ar.70056)
Supplement: Supplementary file 2 — Data S2. Supporting Information. [file AR-309-1749-s002.zip › Supplementary Material/phylogenetic analyses/results/Bayesian/BI_reduced/reduced_MRCTree.t.parts]

[ID: 2761666094]
ID	Partition
1	.*****************************
2	.*............................
3	..*...........................
4	...*..........................
5	....*.........................
6	.....*........................
7	......*.......................
8	.......*......................
9	........*.....................
10	.........*....................
11	..........*...................
12	...........*..................
13	............*.................
14	.............*................
15	..............*...............
16	...............*..............
17	................*.............
18	.................*............
19	..................*...........
20	...................*..........
21	....................*.........
22	.....................*........
23	......................*.......
24	.......................*......
25	........................*.....
26	.........................*....
27	..........................*...
28	...........................*..
29	............................*.
30	.............................*
31	....................***.......
32	..**..........................
33	.........................**...
34	....**************************
35	........................***...
36	.......................****...
37	...........................***
38	...........................**.
39	....***.**********************
40	..................**...****...
41	........**********..***.......
42	...................*...****...
43	....................*.*.......
44	.....**.**********************
45	............***.....***.......
46	.............**...............
47	.*..**************************
48	.........**...................
49	............***...............
50	.........**.....*.............
51	..................**...*******
52	........**********************
53	..................*********...
54	........**********............
55	..****************************
56	....................**........
57	...........*...*..............
58	.............**.....***.......
59	...................********...
60	.....**.......................
61	......*.**********..***.......
62	....................*******...
63	.........**......*............
64	...............*.*............
65	........***.******..***.......
66	..........*.....*.............
67	......*.**********************
68	........***.***.**..***.......
69	..................************
70	........***.....*.............
71	.........**.....**............
72	.....*************************
73	.***..........................
74	........**********..***....***
75	........*...***.....***.......
76	.....**.**********..***.......
77	............*.......***.......
78	........***.***.*...***.......
79	.............*......***.......
80	............*.*...............
81	............................**
82	........*******.**..***.......
83	........*.......*.............
84	..........*......*............
