# Supplementary material for: Revisiting a long‐overlooked skull: Implications for the distribution of Dinodontosaurus brevirostris (Kannemeyeriiformes) in the Brazilian Triassic
Source: Anat Rec (Hoboken). 2025 Sep 29;309(7):1749–65. doi: 10.1002/ar.70056 (PMC13251750; doi:10.1002/ar.70056)
Supplement: Supplementary file 2 — Data S2. Supporting Information. [file AR-309-1749-s002.zip › Supplementary Material/phylogenetic analyses/results/Bayesian/BI_reduced/infile.nex.run1.p]

[ID: 2761666094]
Gen	LnL	LnPr	TL	alpha	m{1}
0	-1.639220e+03	7.654370e+01	1.140000e+00	1.000000e+00	1.000000e+00
1000	-1.009296e+03	6.443784e+00	3.935276e+00	1.439030e+00	1.000000e+00
2000	-9.870810e+02	-4.088672e+00	4.714190e+00	1.780216e+00	9.573237e-01
3000	-9.802946e+02	3.070645e+00	4.201642e+00	1.117843e+00	1.041884e+00
4000	-9.852805e+02	-8.967952e+00	5.093120e+00	2.292047e+00	9.634531e-01
5000	-9.824410e+02	-8.168752e+00	5.124268e+00	1.148298e+00	9.094707e-01
6000	-9.807430e+02	4.149631e-01	4.430992e+00	7.743042e-01	8.381427e-01
7000	-9.715519e+02	-2.663843e+01	7.168888e+00	6.107910e-01	6.541939e-01
8000	-9.720577e+02	-4.992035e+00	4.780077e+00	1.899737e+00	8.087061e-01
9000	-9.748734e+02	-3.093227e+01	7.427519e+00	2.894058e+00	6.081293e-01
10000	-9.806672e+02	-2.388587e+01	6.612896e+00	2.434642e+00	7.339267e-01
11000	-9.793939e+02	-1.889425e+00	4.586636e+00	1.129823e+00	8.255697e-01
12000	-9.654785e+02	-4.396507e+00	4.813484e+00	9.108535e-01	8.232836e-01
13000	-9.692460e+02	-4.107195e+01	9.010323e+00	2.057426e+00	4.852086e-01
14000	-9.758105e+02	-2.350777e+01	6.575654e+00	2.376540e+00	7.540856e-01
15000	-9.772942e+02	-3.526037e+01	8.110529e+00	2.227462e+00	5.396312e-01
16000	-9.797334e+02	-1.452728e+01	5.545343e+00	3.042358e+00	8.747400e-01
17000	-9.731889e+02	-5.859809e+00	4.881597e+00	1.580478e+00	9.658001e-01
18000	-9.653918e+02	-1.768359e+01	5.990286e+00	1.832050e+00	7.138871e-01
19000	-9.801063e+02	-1.018264e+01	5.181857e+00	2.530582e+00	7.593129e-01
20000	-9.681120e+02	-5.091065e+01	1.074161e+01	1.880785e+00	4.514690e-01
21000	-9.772362e+02	-2.631302e+01	6.864296e+00	2.747198e+00	8.393016e-01
22000	-9.685391e+02	2.191821e+01	3.041827e+00	4.752241e-01	9.235854e-01
23000	-9.695102e+02	-1.326878e+00	4.512246e+00	1.490417e+00	1.000000e+00
24000	-9.784599e+02	-6.423322e+00	4.841532e+00	2.609504e+00	1.000000e+00
25000	-9.751479e+02	-8.137459e-01	4.443733e+00	1.840945e+00	1.043989e+00
26000	-9.837557e+02	-8.547457e+00	5.063285e+00	2.203545e+00	9.306267e-01
27000	-9.853959e+02	-6.568214e+00	4.940347e+00	1.613065e+00	8.261180e-01
28000	-9.757054e+02	-1.603247e+01	5.749221e+00	2.505227e+00	8.759433e-01
29000	-9.784524e+02	4.638319e+00	4.057372e+00	1.521236e+00	1.051010e+00
30000	-9.791089e+02	2.853424e+01	2.696878e+00	6.340519e-01	9.517028e-01
31000	-9.787124e+02	3.706534e+00	4.126155e+00	1.504750e+00	9.994201e-01
32000	-9.658123e+02	-9.746929e+00	5.247162e+00	1.387003e+00	1.000000e+00
33000	-9.767644e+02	-1.807253e+01	5.390937e+00	8.184434e+00	1.000000e+00
34000	-9.764337e+02	-8.725462e+00	4.965224e+00	3.486550e+00	1.000000e+00
35000	-9.698645e+02	-8.244606e+00	5.100826e+00	1.483259e+00	9.401281e-01
36000	-9.759285e+02	1.130039e+00	4.341692e+00	1.208275e+00	9.043731e-01
37000	-9.692065e+02	1.011883e+00	4.361489e+00	1.069692e+00	8.853435e-01
38000	-9.727652e+02	-1.157344e+01	5.460021e+00	9.653647e-01	8.184471e-01
39000	-9.815139e+02	6.536593e+00	3.967298e+00	8.891813e-01	7.946614e-01
40000	-9.804339e+02	-8.802269e+00	5.210001e+00	8.440614e-01	7.874012e-01
41000	-9.711996e+02	-2.696105e+01	7.056830e+00	1.826874e+00	6.791866e-01
42000	-9.695575e+02	-2.290202e+01	6.475679e+00	2.638743e+00	7.115646e-01
43000	-9.679210e+02	-2.982118e+01	7.465061e+00	1.496866e+00	5.922648e-01
44000	-9.788936e+02	-3.029654e+01	7.488242e+00	1.796291e+00	6.638108e-01
45000	-9.787979e+02	-9.620646e+00	5.298763e+00	7.075366e-01	6.251905e-01
46000	-9.826097e+02	-9.047913e+01	2.093845e+01	3.051677e+00	1.949189e-01
47000	-9.922208e+02	-3.920144e+01	8.731574e+00	1.974605e+00	4.917384e-01
48000	-9.865532e+02	-2.131823e+01	6.508495e+00	7.685976e-01	4.556927e-01
49000	-9.776656e+02	-4.032949e+01	8.912312e+00	1.937249e+00	4.898665e-01
50000	-9.759279e+02	-4.104284e+01	8.988032e+00	2.169251e+00	4.952872e-01
51000	-9.630915e+02	-3.622631e+01	8.400999e+00	1.193853e+00	5.083696e-01
52000	-9.788061e+02	-3.887244e+01	8.783511e+00	1.308300e+00	5.266776e-01
53000	-9.688110e+02	-4.330424e+01	9.370224e+00	2.060424e+00	5.241382e-01
54000	-9.856381e+02	-3.236326e+01	7.848254e+00	1.197408e+00	5.494489e-01
55000	-9.927985e+02	-2.220403e+01	6.618795e+00	7.022788e-01	4.963491e-01
56000	-9.693744e+02	-2.958566e+01	7.446654e+00	1.401441e+00	4.973567e-01
57000	-9.833344e+02	-2.885226e+01	7.398322e+00	1.037523e+00	5.158499e-01
58000	-9.693400e+02	-3.342879e+01	7.966375e+00	1.414572e+00	5.601058e-01
59000	-9.786397e+02	-3.589563e+01	8.287462e+00	1.636510e+00	5.123350e-01
60000	-9.739334e+02	-4.313405e+01	9.289623e+00	2.382083e+00	5.151530e-01
61000	-9.809475e+02	-2.844224e+01	7.361158e+00	9.132374e-01	5.461017e-01
62000	-9.756953e+02	-2.443253e+01	6.749756e+00	1.820477e+00	6.979508e-01
63000	-9.784022e+02	-1.622160e+01	5.919608e+00	1.041786e+00	8.130322e-01
64000	-9.730250e+02	-7.823712e+00	5.020815e+00	1.955741e+00	8.385990e-01
65000	-9.869365e+02	2.062134e+00	4.280702e+00	1.074526e+00	7.532741e-01
66000	-9.769818e+02	-3.529586e+01	8.232163e+00	1.417188e+00	6.829885e-01
67000	-9.881628e+02	-1.007129e+01	5.249912e+00	1.681748e+00	8.044523e-01
68000	-9.692022e+02	-1.603104e+01	5.816303e+00	1.847456e+00	7.430569e-01
69000	-9.776621e+02	-2.412014e+00	4.618399e+00	1.262763e+00	6.781713e-01
70000	-9.814403e+02	-3.434781e+01	8.072097e+00	1.584736e+00	6.165187e-01
71000	-9.697219e+02	-2.566939e+01	6.899417e+00	1.814258e+00	6.797151e-01
72000	-9.697301e+02	-1.233160e+01	5.449606e+00	1.831494e+00	7.143867e-01
73000	-9.804089e+02	-1.699504e+01	5.976473e+00	1.274151e+00	6.583648e-01
74000	-9.714741e+02	-2.135206e+01	6.394605e+00	1.802419e+00	6.927729e-01
75000	-9.849631e+02	-1.144929e+01	5.452753e+00	9.165381e-01	6.730192e-01
76000	-9.751091e+02	-2.276396e+01	6.619533e+00	1.255896e+00	7.845598e-01
77000	-9.892767e+02	-2.261387e+00	4.630941e+00	9.590073e-01	8.636609e-01
78000	-9.719630e+02	-1.060322e+01	5.196341e+00	2.793394e+00	8.513942e-01
79000	-9.757008e+02	-5.194310e+00	4.882438e+00	9.052433e-01	7.411926e-01
80000	-9.685830e+02	-7.976012e+00	5.034390e+00	1.955475e+00	8.927038e-01
81000	-9.825919e+02	-1.009041e+01	5.274763e+00	1.433923e+00	9.172692e-01
82000	-9.748675e+02	4.349247e+00	4.087466e+00	1.393468e+00	9.860991e-01
83000	-9.806303e+02	2.081227e-01	4.414353e+00	1.193492e+00	1.001726e+00
84000	-9.793654e+02	-1.299355e+00	4.331426e+00	3.771271e+00	1.000000e+00
85000	-9.750349e+02	-4.161025e+00	4.650083e+00	2.625728e+00	1.032179e+00
86000	-9.706576e+02	-3.075799e-01	4.427230e+00	1.544787e+00	8.892408e-01
87000	-9.752058e+02	-1.204698e+01	5.472047e+00	1.314492e+00	7.913377e-01
88000	-9.739250e+02	-2.605464e+01	6.949534e+00	1.789189e+00	7.499208e-01
89000	-9.766533e+02	-1.572159e+01	5.826228e+00	1.441535e+00	8.372558e-01
90000	-9.923971e+02	-6.288717e+00	4.905242e+00	1.736420e+00	1.000000e+00
91000	-9.856404e+02	-2.522731e+01	6.961214e+00	8.666507e-01	9.248214e-01
92000	-9.812638e+02	-1.066468e+01	5.110327e+00	3.798172e+00	1.000000e+00
93000	-9.805800e+02	3.209431e+00	4.148030e+00	1.703572e+00	1.000000e+00
94000	-9.822097e+02	-1.308189e+01	5.570802e+00	1.337902e+00	8.086452e-01
95000	-9.799566e+02	-2.121090e+01	6.399914e+00	1.614248e+00	7.501853e-01
96000	-9.761119e+02	-2.563004e+01	6.951615e+00	1.347608e+00	6.296541e-01
97000	-9.912667e+02	-9.718903e+00	5.277923e+00	1.028565e+00	7.003619e-01
98000	-9.872357e+02	-1.806973e+01	6.097425e+00	1.214740e+00	7.416357e-01
99000	-9.837083e+02	8.149627e-01	4.373912e+00	1.106089e+00	8.551499e-01
100000	-1.003769e+03	-3.073585e+01	7.560047e+00	1.693987e+00	8.755862e-01
101000	-9.780315e+02	-1.688578e+01	5.889509e+00	1.994447e+00	8.726534e-01
102000	-9.759379e+02	-9.109030e+00	5.251572e+00	7.016158e-01	8.022270e-01
103000	-9.767235e+02	-2.212729e+00	4.592752e+00	1.377886e+00	8.864016e-01
104000	-9.716331e+02	-9.720377e+00	5.211874e+00	1.741863e+00	8.246801e-01
105000	-9.841924e+02	-1.470532e+01	5.764613e+00	1.026812e+00	8.510930e-01
106000	-9.784363e+02	-8.172185e+00	5.116762e+00	1.234565e+00	8.507941e-01
107000	-9.760125e+02	-7.423643e+00	5.075924e+00	9.388474e-01	7.626911e-01
108000	-9.821629e+02	-2.168456e+01	6.419935e+00	1.911002e+00	8.302633e-01
109000	-9.711723e+02	-2.627308e+01	7.004143e+00	1.563839e+00	7.009584e-01
110000	-9.704845e+02	-2.921801e+01	7.383933e+00	1.513738e+00	7.551606e-01
111000	-9.750535e+02	-6.026167e+00	4.911033e+00	1.407223e+00	7.666741e-01
112000	-9.771932e+02	-2.791874e+01	7.174449e+00	1.847114e+00	7.591314e-01
113000	-9.716937e+02	-1.582287e+01	5.859058e+00	1.224870e+00	8.575096e-01
114000	-9.684818e+02	4.674557e+00	4.066418e+00	1.359381e+00	1.000000e+00
115000	-9.731169e+02	1.089456e+01	3.633000e+00	1.494124e+00	1.000000e+00
116000	-9.667844e+02	-1.132309e+00	4.454071e+00	2.028339e+00	8.800211e-01
117000	-9.816097e+02	-7.119987e-01	4.497986e+00	1.054220e+00	8.692095e-01
118000	-9.766839e+02	3.496542e+00	4.115198e+00	1.864741e+00	8.702776e-01
119000	-9.871897e+02	-1.980591e+01	6.251743e+00	1.535837e+00	8.887440e-01
120000	-9.773472e+02	-2.400185e+01	6.764563e+00	1.265600e+00	8.680095e-01
121000	-9.751101e+02	-5.298809e+00	4.623877e+00	4.082624e+00	1.000000e+00
122000	-9.748224e+02	-2.387119e-01	4.415482e+00	1.625885e+00	1.000000e+00
123000	-9.798452e+02	-1.199156e+01	5.368864e+00	2.335440e+00	7.764237e-01
124000	-9.840532e+02	-1.733876e+01	5.899691e+00	2.349663e+00	8.109131e-01
125000	-9.768291e+02	-1.666263e+01	5.832661e+00	2.320145e+00	8.039201e-01
126000	-9.710510e+02	-1.584772e+01	5.762028e+00	2.194589e+00	7.296018e-01
127000	-9.800961e+02	1.110239e-01	4.398339e+00	1.495707e+00	8.649861e-01
128000	-9.868880e+02	3.943834e+00	4.117257e+00	1.389232e+00	1.000000e+00
129000	-9.755949e+02	-5.928268e+00	4.775499e+00	2.890077e+00	9.661913e-01
130000	-9.696365e+02	-5.311173e+00	4.756693e+00	2.495835e+00	1.000000e+00
131000	-9.745178e+02	1.181837e+01	3.619809e+00	7.753409e-01	9.459058e-01
132000	-9.711430e+02	-1.557929e+00	4.567800e+00	1.030659e+00	8.955900e-01
133000	-9.822301e+02	-7.423366e+00	5.005677e+00	1.726012e+00	8.348626e-01
134000	-9.743030e+02	8.792574e-01	4.348765e+00	1.367194e+00	8.503756e-01
135000	-9.819480e+02	-8.771317e+00	5.155807e+00	1.404089e+00	7.368374e-01
136000	-9.758511e+02	-1.810750e+01	5.975961e+00	2.391474e+00	6.520478e-01
137000	-9.735584e+02	-2.288448e+01	6.650616e+00	1.110973e+00	6.491053e-01
138000	-9.717858e+02	-3.424025e+01	7.948547e+00	2.353289e+00	5.617701e-01
139000	-9.854463e+02	-3.622978e+01	8.338882e+00	1.619139e+00	5.950805e-01
140000	-9.824124e+02	-1.614141e+01	5.855782e+00	1.575053e+00	6.848822e-01
141000	-9.777298e+02	-2.308997e+00	4.583432e+00	1.588840e+00	7.496178e-01
142000	-9.690899e+02	-2.590487e+01	6.880467e+00	2.205658e+00	6.666754e-01
143000	-9.638515e+02	-1.324095e+01	5.551080e+00	1.697533e+00	7.728383e-01
144000	-9.764610e+02	-1.107302e+01	5.293947e+00	2.211318e+00	8.693948e-01
145000	-9.807108e+02	-1.313119e+01	5.489116e+00	2.222592e+00	7.398442e-01
146000	-9.727019e+02	-3.519347e+01	8.131472e+00	2.014051e+00	5.919804e-01
147000	-9.803171e+02	-4.318503e+01	9.493979e+00	1.194070e+00	4.717182e-01
148000	-9.841549e+02	-4.328542e+01	9.565568e+00	8.666210e-01	4.088723e-01
149000	-9.786005e+02	-5.763156e+01	1.209626e+01	1.814998e+00	4.661494e-01
150000	-9.840224e+02	-2.453189e+01	6.836306e+00	1.197681e+00	4.863416e-01
151000	-9.805144e+02	-3.807348e+01	8.568178e+00	1.920854e+00	5.498906e-01
152000	-9.730692e+02	-3.327481e+01	7.810083e+00	2.385807e+00	5.427030e-01
153000	-9.884344e+02	-5.217790e+01	1.098126e+01	1.888412e+00	4.806735e-01
154000	-9.808703e+02	-3.473537e+01	8.238376e+00	8.138249e-01	4.632872e-01
155000	-9.727796e+02	7.206856e+00	3.967962e+00	2.094794e-01	4.441141e-01
156000	-9.805862e+02	1.268715e+01	3.605281e+00	1.332110e-01	4.493661e-01
157000	-9.782813e+02	2.444674e+01	2.927980e+00	9.422462e-02	4.277820e-01
158000	-9.805294e+02	2.836348e+01	2.729380e+00	1.306835e-01	4.585863e-01
159000	-9.749500e+02	1.171810e+01	3.661512e+00	2.299525e-01	5.532016e-01
160000	-9.915819e+02	3.164171e+01	2.576822e+00	8.870224e-02	5.122679e-01
161000	-9.780191e+02	1.677426e+01	3.351763e+00	1.546000e-01	4.698201e-01
162000	-9.840574e+02	-1.223041e+01	5.588683e+00	3.051822e-01	4.466986e-01
163000	-9.809828e+02	-1.539043e+01	5.898484e+00	4.129151e-01	4.250141e-01
164000	-9.787029e+02	-1.364395e+01	5.714380e+00	4.605948e-01	4.564218e-01
165000	-9.867171e+02	-1.452171e+01	5.739539e+00	1.089817e+00	4.821495e-01
166000	-9.849153e+02	-4.314420e+01	9.490244e+00	1.175655e+00	5.487280e-01
167000	-9.852104e+02	-2.758846e+01	7.146605e+00	1.737384e+00	6.018325e-01
168000	-9.829104e+02	-3.213770e+01	7.806916e+00	1.271732e+00	5.227343e-01
169000	-9.761169e+02	-3.427093e+01	8.031700e+00	1.792855e+00	5.153963e-01
170000	-9.808074e+02	-2.485296e+01	6.942679e+00	6.434642e-01	5.156755e-01
171000	-9.702539e+02	-3.797847e+01	8.631112e+00	1.409733e+00	4.722322e-01
172000	-9.722092e+02	-3.994042e+01	8.793171e+00	2.313754e+00	4.930111e-01
173000	-9.748899e+02	-4.679265e+01	1.004787e+01	1.570919e+00	4.609923e-01
174000	-9.849685e+02	-5.125165e+01	1.073594e+01	2.251931e+00	4.228893e-01
175000	-9.778658e+02	-5.191986e+01	1.108075e+01	1.115367e+00	3.744916e-01
176000	-9.785523e+02	-5.425424e+01	1.153719e+01	1.143547e+00	3.569347e-01
177000	-9.817085e+02	-6.415191e+01	1.358366e+01	1.692252e+00	3.780050e-01
178000	-9.793302e+02	-3.590343e+01	8.416718e+00	7.647151e-01	4.097842e-01
179000	-9.802581e+02	-7.723758e+01	1.718469e+01	1.249328e+00	3.417324e-01
180000	-9.818255e+02	-6.807645e+01	1.469483e+01	1.102502e+00	3.356053e-01
181000	-9.782739e+02	-4.550287e+01	9.828856e+00	1.537202e+00	3.882385e-01
182000	-9.764001e+02	-5.161843e+01	1.079424e+01	2.309584e+00	3.642801e-01
183000	-9.787326e+02	-5.857305e+01	1.228425e+01	1.874098e+00	3.133044e-01
184000	-9.727980e+02	-7.072157e+01	1.508312e+01	2.248274e+00	3.177485e-01
185000	-9.889809e+02	-8.171105e+01	1.820543e+01	2.389463e+00	3.465618e-01
186000	-9.760911e+02	-5.649593e+01	1.191664e+01	1.535147e+00	3.763797e-01
187000	-9.729573e+02	-6.184992e+01	1.314127e+01	1.288640e+00	4.051666e-01
188000	-9.697407e+02	-3.706234e+01	8.506572e+00	1.319975e+00	4.220468e-01
189000	-9.739111e+02	-5.919873e+01	1.221470e+01	2.824697e+00	3.893060e-01
190000	-9.762874e+02	-4.776574e+01	1.028622e+01	1.207338e+00	3.862120e-01
191000	-9.755503e+02	-4.397373e+01	9.626023e+00	1.196075e+00	4.045978e-01
192000	-9.810347e+02	-5.410059e+01	1.142316e+01	1.557559e+00	3.796566e-01
193000	-9.810951e+02	-5.095243e+01	1.094400e+01	8.569866e-01	3.615172e-01
194000	-9.636458e+02	-5.164397e+01	1.106833e+01	9.034825e-01	3.657505e-01
195000	-9.670077e+02	-6.395696e+01	1.360135e+01	1.422630e+00	3.815089e-01
196000	-9.737103e+02	-7.669330e+01	1.668851e+01	2.395368e+00	3.234418e-01
197000	-9.730610e+02	-5.668171e+01	1.210284e+01	8.340672e-01	3.262071e-01
198000	-9.745321e+02	-3.259090e+01	8.005721e+00	2.968445e-01	2.871894e-01
199000	-9.752324e+02	-7.310478e+01	1.601152e+01	1.193644e+00	2.996551e-01
200000	-9.842340e+02	-4.638135e+01	1.014073e+01	6.351783e-01	3.397756e-01
201000	-9.731710e+02	-5.416165e+01	1.155772e+01	9.493487e-01	2.749354e-01
202000	-9.725360e+02	-4.845121e+01	1.045432e+01	9.681808e-01	3.500569e-01
203000	-9.691463e+02	-6.737277e+01	1.423958e+01	2.206685e+00	3.392637e-01
204000	-9.768310e+02	-5.424504e+01	1.136615e+01	1.987856e+00	3.653093e-01
205000	-9.780697e+02	-5.421224e+01	1.128037e+01	2.387877e+00	3.828157e-01
206000	-9.689201e+02	-6.077676e+01	1.288140e+01	1.359990e+00	3.915491e-01
207000	-9.724905e+02	-4.317858e+01	9.325739e+00	2.205710e+00	3.488733e-01
208000	-9.789012e+02	-5.876753e+01	1.235819e+01	1.725137e+00	3.574022e-01
209000	-9.824874e+02	-6.810866e+01	1.439103e+01	2.334948e+00	3.559001e-01
210000	-9.732535e+02	-6.686714e+01	1.404469e+01	2.492247e+00	3.849823e-01
211000	-9.653710e+02	-4.191295e+01	9.299578e+00	1.099998e+00	3.819136e-01
212000	-9.682110e+02	-4.905316e+01	1.039623e+01	1.887995e+00	4.566714e-01
213000	-9.719220e+02	-4.250558e+01	9.332595e+00	1.490866e+00	5.120615e-01
214000	-9.729172e+02	-6.187248e+01	1.292152e+01	2.277537e+00	4.296132e-01
215000	-9.723757e+02	-4.733828e+01	1.013674e+01	1.614557e+00	4.154407e-01
216000	-9.749649e+02	-4.908520e+01	1.008615e+01	3.646706e+00	4.387624e-01
217000	-9.774296e+02	-7.367114e+01	1.599089e+01	1.834247e+00	3.842928e-01
218000	-9.717243e+02	-4.951366e+01	1.054369e+01	1.545044e+00	3.553532e-01
219000	-9.776289e+02	-6.196663e+01	1.313442e+01	1.435254e+00	3.967404e-01
220000	-9.716820e+02	-4.220455e+01	9.163901e+00	2.228211e+00	4.959557e-01
221000	-9.637367e+02	-3.013779e+01	7.561005e+00	1.088734e+00	4.568704e-01
222000	-9.697160e+02	-4.383754e+01	9.417241e+00	2.308735e+00	4.762850e-01
223000	-9.795453e+02	-7.650742e+01	1.684968e+01	1.655144e+00	3.241941e-01
224000	-9.701310e+02	-4.786059e+01	1.039109e+01	7.236354e-01	3.001641e-01
225000	-9.716522e+02	-6.137109e+01	1.289116e+01	1.910895e+00	3.474592e-01
226000	-9.797902e+02	-8.342818e+01	1.865973e+01	2.680898e+00	2.829801e-01
227000	-9.755443e+02	-7.385117e+01	1.604403e+01	1.823174e+00	2.621822e-01
228000	-9.766843e+02	-8.505884e+01	1.930397e+01	2.346320e+00	2.683729e-01
229000	-9.769913e+02	-7.409949e+01	1.632685e+01	1.064655e+00	2.693635e-01
230000	-9.763390e+02	-8.579555e+01	1.982911e+01	1.527466e+00	2.359359e-01
231000	-9.754327e+02	-8.033140e+01	1.810987e+01	1.314099e+00	2.455686e-01
232000	-9.716340e+02	-6.057400e+01	1.285758e+01	1.263260e+00	3.271323e-01
233000	-9.783009e+02	-4.635811e+01	9.905065e+00	1.952287e+00	4.033699e-01
234000	-9.792302e+02	-4.949078e+01	1.065748e+01	9.096303e-01	4.289589e-01
235000	-9.763445e+02	-1.013573e+01	5.378251e+00	3.808384e-01	3.953187e-01
236000	-9.809518e+02	1.665748e+01	3.357329e+00	1.779100e-01	4.157941e-01
237000	-9.852822e+02	-2.966770e+01	7.602401e+00	3.087481e-01	3.406011e-01
238000	-9.880818e+02	-7.118820e+01	1.526779e+01	2.014976e+00	3.335332e-01
239000	-9.800340e+02	-5.719052e+01	1.198956e+01	1.880798e+00	4.076399e-01
240000	-9.817431e+02	-5.556000e+01	1.165185e+01	1.884052e+00	4.152565e-01
241000	-9.786084e+02	-3.310101e+01	7.997420e+00	8.658833e-01	4.275903e-01
242000	-9.772034e+02	-5.952655e+01	1.263562e+01	1.213143e+00	3.991564e-01
243000	-9.785509e+02	-6.042233e+01	1.271748e+01	1.739118e+00	4.163025e-01
244000	-9.713737e+02	-5.919135e+01	1.226316e+01	2.590736e+00	3.854118e-01
245000	-9.765454e+02	-7.396097e+01	1.594418e+01	2.292586e+00	3.567548e-01
246000	-9.735184e+02	-5.838119e+01	1.228237e+01	1.690985e+00	3.606539e-01
247000	-9.909503e+02	-7.208837e+01	1.551548e+01	1.989169e+00	3.587114e-01
248000	-9.805173e+02	-3.327793e+01	8.082326e+00	4.429106e-01	3.108253e-01
249000	-9.745728e+02	-6.792655e+01	1.446849e+01	1.844488e+00	3.216251e-01
250000	-9.801934e+02	-7.429308e+01	1.617855e+01	1.784065e+00	2.551255e-01
251000	-9.655218e+02	-7.002696e+01	1.514888e+01	1.303468e+00	2.460497e-01
252000	-9.670757e+02	-7.560618e+01	1.664850e+01	1.446696e+00	2.260131e-01
253000	-9.708305e+02	-9.620715e+01	2.358758e+01	1.843340e+00	2.226068e-01
254000	-9.805522e+02	-1.096076e+02	2.914408e+01	2.842356e+00	1.792653e-01
255000	-9.802286e+02	-9.798486e+01	2.430877e+01	1.862387e+00	1.736503e-01
256000	-9.790890e+02	-9.708967e+01	2.394428e+01	1.849673e+00	1.894210e-01
257000	-9.814263e+02	-8.318354e+01	1.887380e+01	1.776071e+00	2.004464e-01
258000	-9.721547e+02	-1.061905e+02	2.840849e+01	9.303570e-01	1.764609e-01
259000	-9.785970e+02	-8.575732e+01	1.999281e+01	1.012463e+00	1.697485e-01
260000	-9.799649e+02	-9.997166e+01	2.532915e+01	1.444482e+00	1.865160e-01
261000	-9.776533e+02	-8.557509e+01	1.992159e+01	1.037180e+00	2.219995e-01
262000	-9.713745e+02	-6.930542e+01	1.501953e+01	1.075058e+00	2.645339e-01
263000	-9.770361e+02	-8.632742e+01	1.992563e+01	1.777754e+00	2.224122e-01
264000	-9.655584e+02	-1.037617e+02	2.717967e+01	1.100713e+00	1.743890e-01
265000	-9.773491e+02	-9.890653e+01	2.510355e+01	9.029279e-01	1.545472e-01
266000	-9.837560e+02	-9.956475e+01	2.454760e+01	2.870882e+00	1.608850e-01
267000	-9.874073e+02	-1.081456e+02	2.878595e+01	2.108575e+00	2.003803e-01
268000	-9.807516e+02	-1.060360e+02	2.832674e+01	9.455020e-01	1.828349e-01
269000	-9.670982e+02	-9.429754e+01	2.285607e+01	1.771085e+00	1.708813e-01
270000	-9.853824e+02	-1.032323e+02	2.679058e+01	1.417742e+00	2.009110e-01
271000	-9.627973e+02	-1.032752e+02	2.680226e+01	1.435038e+00	1.609253e-01
272000	-9.768268e+02	-9.946867e+01	2.518874e+01	1.266839e+00	1.573222e-01
273000	-9.740217e+02	-1.027571e+02	2.658309e+01	1.398703e+00	1.514281e-01
274000	-9.677340e+02	-1.129125e+02	3.156512e+01	1.436289e+00	1.302210e-01
275000	-9.788894e+02	-9.533621e+01	2.306199e+01	2.286874e+00	1.689297e-01
276000	-9.701916e+02	-8.635372e+01	2.026341e+01	8.289211e-01	1.753916e-01
277000	-9.718519e+02	-7.641607e+01	1.706335e+01	8.367688e-01	1.797563e-01
278000	-9.714288e+02	-1.187867e+02	3.415930e+01	2.628126e+00	1.465530e-01
279000	-9.724119e+02	-1.181645e+02	3.441080e+01	1.569991e+00	1.310773e-01
280000	-9.740654e+02	-1.008921e+02	2.606322e+01	6.916803e-01	1.411546e-01
281000	-9.745747e+02	-1.191434e+02	3.442546e+01	2.523522e+00	1.264958e-01
282000	-9.784245e+02	-6.349389e+01	1.374684e+01	3.491794e-01	1.638873e-01
283000	-9.790288e+02	-1.099132e+02	2.931843e+01	2.796556e+00	1.748460e-01
284000	-9.788601e+02	-1.017924e+02	2.656488e+01	4.741571e-01	1.080350e-01
285000	-9.736023e+02	-1.219177e+02	3.555179e+01	3.382328e+00	1.267334e-01
286000	-9.870142e+02	-1.155852e+02	3.282134e+01	1.797938e+00	1.392826e-01
287000	-9.851683e+02	-9.742457e+01	2.466453e+01	4.528964e-01	1.262014e-01
288000	-9.696360e+02	-1.136643e+02	3.205158e+01	1.283035e+00	1.285639e-01
289000	-9.822680e+02	-1.231660e+02	3.701299e+01	2.228879e+00	1.333447e-01
290000	-9.689713e+02	-1.171373e+02	3.404917e+01	1.170587e+00	1.291506e-01
291000	-9.748078e+02	-1.072232e+02	2.902562e+01	6.979227e-01	1.032311e-01
292000	-9.845565e+02	-9.364370e+01	2.310322e+01	4.902329e-01	1.201978e-01
293000	-9.808032e+02	-1.446107e+02	5.299242e+01	1.978398e+00	1.022845e-01
294000	-9.799271e+02	-1.399905e+02	5.012959e+01	7.546011e-01	8.407872e-02
295000	-9.769887e+02	-1.500711e+02	5.843400e+01	1.420697e+00	8.099331e-02
296000	-9.793971e+02	-1.232110e+02	3.760153e+01	1.331602e+00	1.032791e-01
297000	-9.702982e+02	-1.131814e+02	3.205785e+01	7.885688e-01	1.054938e-01
298000	-9.767265e+02	-1.062053e+02	2.846206e+01	8.343663e-01	1.247971e-01
299000	-9.754128e+02	-6.380319e+01	1.386295e+01	1.758556e-01	1.052390e-01
300000	-9.739388e+02	-1.084316e+02	2.871287e+01	2.544228e+00	1.233107e-01
301000	-9.829314e+02	-1.123350e+02	3.143031e+01	1.111943e+00	1.153172e-01
302000	-9.754729e+02	-1.290096e+02	4.075526e+01	2.304580e+00	1.316956e-01
303000	-9.732048e+02	-1.222383e+02	3.694920e+01	1.404166e+00	1.045026e-01
304000	-9.718277e+02	-1.118183e+02	3.082205e+01	1.750451e+00	1.273748e-01
305000	-9.867780e+02	-1.032881e+02	2.680584e+01	1.440093e+00	1.474410e-01
306000	-9.841494e+02	-7.807914e+01	1.760561e+01	6.936612e-01	1.739771e-01
307000	-9.760341e+02	-9.186939e+01	2.223023e+01	9.602585e-01	1.610190e-01
308000	-9.818550e+02	-9.160440e+01	2.172978e+01	2.020425e+00	1.945749e-01
309000	-9.756292e+02	-1.138809e+02	3.201793e+01	1.561846e+00	1.567702e-01
310000	-9.705710e+02	-8.635150e+01	2.026010e+01	8.361631e-01	1.718415e-01
311000	-9.717535e+02	-1.150681e+02	3.273820e+01	1.431180e+00	1.258468e-01
312000	-9.818848e+02	-1.140190e+02	3.208894e+01	1.568738e+00	1.351460e-01
313000	-9.778386e+02	-1.272883e+02	3.997930e+01	1.737362e+00	1.148816e-01
314000	-9.732392e+02	-1.163748e+02	3.338260e+01	1.581832e+00	1.024915e-01
315000	-9.764004e+02	-1.121699e+02	3.124173e+01	1.302794e+00	1.273942e-01
316000	-9.772847e+02	-9.691758e+01	2.432705e+01	7.511896e-01	1.392343e-01
317000	-9.806564e+02	-1.078068e+02	2.888502e+01	1.567499e+00	1.752652e-01
318000	-9.749775e+02	-7.947479e+01	1.779502e+01	1.471139e+00	2.000610e-01
319000	-9.706083e+02	-8.644169e+01	1.982438e+01	2.187428e+00	2.080717e-01
320000	-9.789946e+02	-9.118519e+01	2.132427e+01	2.696677e+00	1.911525e-01
321000	-9.805625e+02	-9.087236e+01	2.147335e+01	1.978806e+00	1.965324e-01
322000	-9.707818e+02	-1.240715e+02	3.819720e+01	1.252356e+00	1.265625e-01
323000	-9.740350e+02	-9.216348e+01	2.241640e+01	7.687093e-01	1.591137e-01
324000	-9.812991e+02	-4.953770e+01	1.078517e+01	2.768426e-01	1.923271e-01
325000	-9.726655e+02	-2.878003e+01	7.510388e+00	1.121848e-01	1.770305e-01
326000	-9.727951e+02	-8.695500e+00	5.260888e+00	1.878995e-01	3.147735e-01
327000	-9.770818e+02	1.325254e+01	3.568817e+00	1.407416e-01	3.808198e-01
328000	-9.710614e+02	1.907631e+01	3.219139e+00	1.266695e-01	3.766815e-01
329000	-9.781870e+02	-4.371178e+00	4.872367e+00	1.987440e-01	3.920696e-01
330000	-9.840552e+02	1.780991e+01	3.292310e+00	1.271369e-01	4.607035e-01
331000	-9.716732e+02	1.038944e+01	3.754604e+00	1.433424e-01	4.450976e-01
332000	-9.836043e+02	-1.555532e+01	5.898375e+00	5.788595e-01	4.464786e-01
333000	-9.834364e+02	8.555179e+00	3.877156e+00	1.666798e-01	4.500576e-01
334000	-9.779775e+02	-8.433746e+00	5.235673e+00	1.977142e-01	3.350724e-01
335000	-9.807469e+02	-3.940318e+00	4.836670e+00	1.832418e-01	3.664027e-01
336000	-9.793427e+02	6.500156e+00	4.021733e+00	1.570264e-01	3.510701e-01
337000	-9.736903e+02	-1.598978e+01	5.987968e+00	1.601381e-01	2.679986e-01
338000	-9.756480e+02	1.000529e+01	3.780863e+00	1.345751e-01	3.736330e-01
339000	-9.800670e+02	3.261238e+00	4.260334e+00	1.445376e-01	3.829471e-01
340000	-9.824600e+02	-6.959265e+00	5.101705e+00	1.881836e-01	3.778634e-01
341000	-9.723157e+02	6.499044e+00	4.021892e+00	1.559080e-01	4.460682e-01
342000	-9.691568e+02	1.714461e+01	3.329898e+00	1.529466e-01	5.363794e-01
343000	-9.852566e+02	1.797624e+00	4.358414e+00	3.237553e-01	4.562791e-01
344000	-9.761973e+02	-4.001336e+00	4.836388e+00	2.475617e-01	4.212746e-01
345000	-9.808057e+02	4.326073e+01	2.095031e+00	1.092184e-01	5.578341e-01
346000	-9.852713e+02	1.352443e+01	3.552051e+00	1.342289e-01	4.250575e-01
347000	-9.831560e+02	2.635936e+01	2.828983e+00	1.176583e-01	4.835087e-01
348000	-9.795397e+02	1.324727e+01	3.567142e+00	1.724765e-01	4.921811e-01
349000	-9.810058e+02	9.757729e+00	3.789374e+00	2.553603e-01	4.748725e-01
350000	-9.665569e+02	1.076856e+01	3.725674e+00	2.002755e-01	5.594448e-01
351000	-9.770474e+02	3.320903e+01	2.503950e+00	1.351677e-01	6.360220e-01
352000	-9.789392e+02	2.537429e+01	2.876248e+00	1.701020e-01	5.321862e-01
353000	-9.665330e+02	1.007121e+01	3.767841e+00	2.631657e-01	5.134110e-01
354000	-9.687350e+02	1.950800e+01	3.191455e+00	1.814294e-01	5.148705e-01
355000	-9.816883e+02	-2.099097e+01	6.333800e+00	1.982448e+00	7.526210e-01
356000	-9.766091e+02	-1.628264e+01	5.911863e+00	1.176916e+00	6.985772e-01
357000	-9.889682e+02	2.407696e+00	4.247556e+00	1.167576e+00	7.801390e-01
358000	-9.845488e+02	-2.342252e+01	6.627846e+00	1.843334e+00	6.795435e-01
359000	-9.797036e+02	2.316745e+00	4.307071e+00	4.733793e-01	7.895568e-01
360000	-9.787111e+02	-1.973465e+01	6.129480e+00	2.582819e+00	7.603942e-01
361000	-9.775256e+02	-2.083064e+01	6.378369e+00	1.424984e+00	7.954085e-01
362000	-9.832267e+02	-1.366855e+01	5.651338e+00	1.112720e+00	5.618542e-01
363000	-9.736857e+02	-2.700280e+01	6.981180e+00	2.479756e+00	6.877971e-01
364000	-9.821212e+02	5.629640e+00	4.014394e+00	1.130568e+00	9.223376e-01
365000	-9.734541e+02	-1.866208e+01	6.158049e+00	1.246994e+00	7.727395e-01
366000	-9.779896e+02	-7.059403e+00	4.988359e+00	1.557854e+00	8.186598e-01
367000	-9.666972e+02	-1.342490e+01	5.566821e+00	1.721345e+00	8.638719e-01
368000	-9.773400e+02	-3.108722e+01	7.548351e+00	2.133230e+00	7.729653e-01
369000	-9.772557e+02	-8.600645e+00	5.135242e+00	1.459292e+00	7.913613e-01
370000	-9.732514e+02	-1.601746e+01	5.788656e+00	2.103473e+00	9.263724e-01
371000	-9.850408e+02	-2.743975e+00	4.601701e+00	1.799231e+00	1.000000e+00
372000	-9.813209e+02	-3.252427e+01	7.699337e+00	2.446100e+00	6.783185e-01
373000	-9.692250e+02	-2.219140e+01	6.419093e+00	2.425270e+00	7.550352e-01
374000	-9.629508e+02	-2.056066e+01	6.266375e+00	2.158212e+00	7.614259e-01
375000	-9.825024e+02	1.021209e+01	3.735762e+00	6.043066e-01	7.928533e-01
376000	-9.793526e+02	-7.207311e+00	4.994995e+00	1.630649e+00	8.419838e-01
377000	-9.790933e+02	-1.174412e+01	5.327100e+00	2.529499e+00	8.408190e-01
378000	-9.797252e+02	-1.690920e+01	5.908721e+00	1.833558e+00	7.635875e-01
379000	-9.808286e+02	-6.899673e+00	5.027986e+00	9.510662e-01	7.287420e-01
380000	-9.811141e+02	-2.068922e+01	6.334200e+00	1.677118e+00	8.146277e-01
381000	-9.742953e+02	2.398309e+01	2.921827e+00	6.763034e-01	1.049788e+00
382000	-9.748441e+02	5.162232e+00	4.026552e+00	1.427408e+00	1.016879e+00
383000	-9.810374e+02	-4.280448e+00	4.760330e+00	1.421942e+00	1.000000e+00
384000	-9.697989e+02	1.773947e+00	4.282326e+00	1.341300e+00	9.924308e-01
385000	-9.732053e+02	-5.183816e+00	4.750177e+00	2.445887e+00	1.000000e+00
386000	-9.732684e+02	2.221948e+00	4.248438e+00	1.341612e+00	1.037360e+00
387000	-9.746492e+02	4.000467e-01	4.377621e+00	1.473167e+00	1.000000e+00
388000	-9.718213e+02	-9.742674e+00	5.313901e+00	6.682911e-01	8.154560e-01
389000	-9.795428e+02	-2.604739e+01	6.989711e+00	1.455101e+00	7.409526e-01
390000	-9.819872e+02	-2.174037e+01	6.528627e+00	1.015776e+00	7.553129e-01
391000	-9.721238e+02	-2.503882e+01	6.708077e+00	2.777805e+00	6.247343e-01
392000	-9.701820e+02	-2.596573e+01	6.899540e+00	2.109587e+00	6.717307e-01
393000	-9.766509e+02	-4.410867e+01	9.174078e+00	4.069156e+00	5.961106e-01
394000	-9.740325e+02	-2.951928e+01	7.432168e+00	1.445557e+00	5.345253e-01
395000	-9.743967e+02	-3.298529e+01	7.868463e+00	1.673416e+00	5.475439e-01
396000	-9.725457e+02	-3.531359e+01	8.227748e+00	1.465404e+00	5.787465e-01
397000	-9.672887e+02	-2.420169e+01	6.793199e+00	1.226019e+00	5.613066e-01
398000	-9.745668e+02	-3.227403e+01	7.742232e+00	1.880449e+00	6.472403e-01
399000	-9.703985e+02	-2.649915e+01	7.111341e+00	9.286149e-01	6.657504e-01
400000	-9.777340e+02	-3.355343e+01	7.761019e+00	3.022245e+00	5.442108e-01
401000	-9.746662e+02	-3.727961e+01	8.415330e+00	2.150278e+00	5.868156e-01
402000	-9.761416e+02	-5.055918e+00	4.801889e+00	1.706481e+00	7.647453e-01
403000	-9.707388e+02	-9.729573e+00	5.297280e+00	8.322893e-01	8.177956e-01
404000	-9.809995e+02	-9.424380e+00	5.258370e+00	9.438393e-01	8.039098e-01
405000	-9.751678e+02	-9.568093e+00	5.208841e+00	1.622476e+00	7.919146e-01
406000	-9.846972e+02	-7.729313e+00	5.071405e+00	1.294849e+00	7.721636e-01
407000	-9.876286e+02	8.203294e+00	3.805939e+00	1.563872e+00	8.632982e-01
408000	-9.879048e+02	-7.238449e+00	5.058032e+00	9.531912e-01	5.691117e-01
409000	-9.855020e+02	-4.083734e+01	8.740641e+00	3.551482e+00	6.038922e-01
410000	-9.812756e+02	-4.307520e+00	4.767770e+00	1.360818e+00	6.844094e-01
411000	-9.869259e+02	-1.984496e+01	6.324024e+00	9.239222e-01	6.819545e-01
412000	-9.886022e+02	-4.610051e+01	9.858368e+00	1.964002e+00	5.436655e-01
413000	-9.875715e+02	2.700758e+00	4.273616e+00	5.293821e-01	5.591721e-01
414000	-9.758384e+02	-2.768464e+01	7.292863e+00	6.844474e-01	4.339820e-01
415000	-9.738140e+02	-5.387374e+01	1.132783e+01	1.809533e+00	3.747803e-01
416000	-9.811729e+02	-7.313203e+01	1.571344e+01	2.303029e+00	3.446492e-01
417000	-9.746236e+02	-5.573362e+01	1.186865e+01	1.003596e+00	2.964324e-01
418000	-9.870595e+02	-5.756457e+01	1.226665e+01	9.476871e-01	3.177131e-01
419000	-9.853315e+02	-8.794454e+01	2.080619e+01	8.851749e-01	2.898455e-01
420000	-9.886222e+02	-6.886388e+01	1.478447e+01	1.540363e+00	2.535463e-01
421000	-9.841975e+02	-4.061189e+01	9.146195e+00	7.456276e-01	2.742556e-01
422000	-9.845832e+02	-1.046634e+02	2.667317e+01	3.106507e+00	1.907226e-01
423000	-9.957186e+02	-1.414725e+02	5.181256e+01	2.190687e-01	3.793331e-02
424000	-9.733165e+02	-7.920951e+01	1.699042e+01	3.877371e+00	2.532280e-01
425000	-9.794923e+02	-6.787067e+01	1.434079e+01	2.297846e+00	2.869347e-01
426000	-9.688841e+02	-7.887912e+01	1.759368e+01	1.532802e+00	2.630483e-01
427000	-9.793559e+02	-7.732135e+01	1.730042e+01	9.456761e-01	2.406093e-01
428000	-9.753834e+02	-1.008396e+02	2.592625e+01	9.479611e-01	1.737189e-01
429000	-9.785544e+02	-9.779579e+01	2.424783e+01	1.819961e+00	1.703740e-01
430000	-9.766428e+02	-9.054592e+01	2.148425e+01	1.622840e+00	1.734187e-01
431000	-9.784543e+02	-9.477298e+01	2.327671e+01	1.183201e+00	1.964171e-01
432000	-9.765336e+02	-8.238777e+01	1.872095e+01	1.450923e+00	2.239862e-01
433000	-9.649684e+02	-8.057241e+01	1.756716e+01	3.313216e+00	2.254182e-01
434000	-9.659969e+02	-9.789786e+01	2.410360e+01	2.270543e+00	1.819566e-01
435000	-9.742533e+02	-7.639810e+01	1.700780e+01	1.006956e+00	2.099622e-01
436000	-9.811949e+02	-7.915979e+01	1.776746e+01	1.245670e+00	2.426226e-01
437000	-9.670389e+02	-8.741943e+01	2.018749e+01	2.112439e+00	2.138859e-01
438000	-9.769701e+02	-6.798737e+01	1.473215e+01	8.676090e-01	2.489033e-01
439000	-9.753535e+02	-9.466767e+01	2.303591e+01	1.684327e+00	2.181890e-01
440000	-9.772766e+02	-8.265863e+01	1.856782e+01	2.197062e+00	2.875108e-01
441000	-9.753868e+02	-7.481391e+01	1.600173e+01	2.938002e+00	2.788133e-01
442000	-9.802851e+02	-8.506533e+01	1.913282e+01	2.868631e+00	2.570020e-01
443000	-9.793214e+02	-7.491174e+01	1.628670e+01	2.018814e+00	2.593472e-01
444000	-9.834809e+02	-9.586280e+01	2.362759e+01	1.400090e+00	2.282443e-01
445000	-9.843627e+02	-9.256300e+01	2.196919e+01	2.341467e+00	2.109679e-01
446000	-9.816898e+02	-1.127167e+02	3.144383e+01	1.468247e+00	1.572021e-01
447000	-9.773086e+02	-1.304127e+02	4.184441e+01	2.121916e+00	1.146781e-01
448000	-9.769179e+02	-1.299901e+02	4.220471e+01	1.183177e+00	9.842438e-02
449000	-9.772929e+02	-1.206019e+02	3.570816e+01	1.805128e+00	1.254578e-01
450000	-9.653698e+02	-1.128073e+02	3.146193e+01	1.524831e+00	1.470921e-01
451000	-9.763208e+02	-8.851000e+01	2.062661e+01	1.954034e+00	2.052858e-01
452000	-9.766754e+02	-1.042649e+02	2.731713e+01	1.307733e+00	1.759948e-01
453000	-9.740942e+02	-8.876620e+01	2.120398e+01	6.065002e-01	1.521853e-01
454000	-9.747885e+02	-1.205394e+02	3.514706e+01	2.685652e+00	1.517496e-01
455000	-9.722433e+02	-1.180861e+02	3.448974e+01	1.355367e+00	1.771785e-01
456000	-9.744334e+02	-9.499672e+01	2.340218e+01	1.093355e+00	1.549987e-01
457000	-9.722648e+02	-1.039706e+02	2.733080e+01	9.840238e-01	1.529012e-01
458000	-9.814282e+02	-7.038949e+01	1.517602e+01	1.563030e+00	2.196967e-01
459000	-9.720140e+02	-6.330350e+01	1.364423e+01	5.886412e-01	2.258732e-01
460000	-9.786141e+02	-9.290237e+01	2.168142e+01	3.447997e+00	1.727298e-01
461000	-9.780012e+02	-1.121521e+02	3.085484e+01	2.021452e+00	1.569386e-01
462000	-9.743427e+02	-1.033405e+02	2.694883e+01	1.180243e+00	1.325771e-01
463000	-9.768952e+02	-1.094378e+02	2.971642e+01	1.526222e+00	1.559429e-01
464000	-9.796616e+02	-9.416676e+01	2.306072e+01	1.120632e+00	1.440379e-01
465000	-9.855317e+02	-8.486462e+01	1.946531e+01	1.669873e+00	2.565917e-01
466000	-9.725250e+02	-5.846398e+01	1.227782e+01	1.794988e+00	3.632068e-01
467000	-9.663105e+02	-4.457393e+01	9.588265e+00	2.020152e+00	4.869401e-01
468000	-9.818217e+02	-4.272775e+01	9.199505e+00	2.530702e+00	4.638095e-01
469000	-9.860918e+02	-5.191647e+01	1.094710e+01	1.804868e+00	4.265804e-01
470000	-9.659313e+02	-4.754208e+01	1.034152e+01	6.778569e-01	4.106733e-01
471000	-9.769455e+02	-6.009936e+01	1.263938e+01	1.768928e+00	4.417015e-01
472000	-9.803558e+02	-4.317405e+01	9.242952e+00	2.708797e+00	4.947402e-01
473000	-9.661282e+02	-4.363790e+01	9.299546e+00	2.825149e+00	4.550195e-01
474000	-9.780867e+02	-3.293582e+01	7.969510e+00	8.992618e-01	4.380208e-01
475000	-9.890675e+02	-2.532248e+01	7.045320e+00	2.808717e-01	3.320949e-01
476000	-9.758103e+02	-6.144296e+01	1.282480e+01	2.278429e+00	3.404580e-01
477000	-9.737997e+02	-5.865948e+01	1.251232e+01	9.075517e-01	2.968542e-01
478000	-9.679454e+02	-7.238533e+01	1.559089e+01	2.007059e+00	2.910514e-01
479000	-9.701311e+02	-3.869376e+01	8.816097e+00	9.189915e-01	3.171357e-01
480000	-9.732544e+02	-3.094301e+01	7.780829e+00	2.670857e-01	2.792625e-01
481000	-9.793502e+02	-2.776940e+00	4.743766e+00	1.152878e-01	3.118677e-01
482000	-9.853087e+02	3.962409e+00	4.210400e+00	1.086043e-01	3.682234e-01
483000	-9.815823e+02	1.403866e+01	3.522530e+00	9.030680e-02	3.709687e-01
484000	-9.729711e+02	8.616397e+00	3.872775e+00	1.692088e-01	3.737951e-01
485000	-9.753553e+02	3.728925e+00	4.225106e+00	1.453636e-01	3.600837e-01
486000	-9.779573e+02	-2.978649e-01	4.537166e+00	1.504798e-01	3.588182e-01
487000	-9.766640e+02	2.372503e+01	2.965352e+00	1.019471e-01	4.896884e-01
488000	-9.766979e+02	3.797991e+01	2.301136e+00	1.146783e-01	5.920601e-01
489000	-9.842690e+02	5.430850e+00	4.085549e+00	3.383302e-01	6.633100e-01
490000	-9.743029e+02	-1.475237e+01	5.719569e+00	1.517664e+00	6.905651e-01
491000	-9.731442e+02	-2.082842e+01	6.319019e+00	1.952214e+00	6.934706e-01
492000	-9.922189e+02	-4.565631e+01	9.756168e+00	2.113590e+00	5.810661e-01
493000	-9.704602e+02	-1.703146e+01	6.048807e+00	6.296368e-01	4.603632e-01
494000	-9.729708e+02	-5.225812e+00	4.909550e+00	6.239281e-01	6.701023e-01
495000	-9.741946e+02	-3.703009e+01	8.537096e+00	1.084092e+00	5.582697e-01
496000	-9.698416e+02	-5.001721e+01	1.046497e+01	2.476124e+00	4.358194e-01
497000	-9.664198e+02	-5.520948e+01	1.155948e+01	1.988495e+00	4.058874e-01
498000	-9.736341e+02	-5.469896e+01	1.153681e+01	1.590187e+00	3.896370e-01
499000	-9.703263e+02	-6.188593e+01	1.301497e+01	1.878110e+00	3.155186e-01
500000	-9.779017e+02	-5.769200e+01	1.237877e+01	5.543768e-01	2.519363e-01
501000	-9.821246e+02	-7.742920e+01	1.732471e+01	9.725097e-01	2.372629e-01
502000	-9.708826e+02	-3.343750e+01	8.129568e+00	2.713879e-01	2.545948e-01
503000	-9.825015e+02	-2.103730e+01	6.520925e+00	3.795735e-01	3.231781e-01
504000	-9.755299e+02	-5.608707e+01	1.178197e+01	1.776232e+00	3.152609e-01
505000	-9.687894e+02	-5.369343e+01	1.140808e+01	1.225872e+00	4.039863e-01
506000	-9.778124e+02	-5.050404e+01	1.066000e+01	1.909412e+00	4.550996e-01
507000	-9.770844e+02	-4.598236e+01	9.907690e+00	1.561443e+00	3.744999e-01
508000	-9.794153e+02	-4.229575e+01	9.375817e+00	1.017959e+00	3.858235e-01
509000	-9.702893e+02	-6.145866e+01	1.253034e+01	3.624342e+00	3.536504e-01
510000	-9.707104e+02	-7.243609e+01	1.561578e+01	1.965985e+00	2.836180e-01
511000	-9.762487e+02	-7.295931e+01	1.545481e+01	3.085582e+00	3.096621e-01
512000	-9.801473e+02	-5.438878e+01	1.130421e+01	2.443809e+00	4.021078e-01
513000	-9.783100e+02	-5.556143e+01	1.157479e+01	2.264762e+00	3.522442e-01
514000	-9.751428e+02	-5.445816e+01	1.156499e+01	1.209945e+00	3.658068e-01
515000	-9.769694e+02	-6.630217e+01	1.439193e+01	5.248726e-01	2.629967e-01
516000	-9.823716e+02	-7.092343e+01	1.548503e+01	9.372700e-01	2.821021e-01
517000	-9.806856e+02	-7.430570e+01	1.624497e+01	1.560628e+00	2.651977e-01
518000	-9.770462e+02	-8.646915e+01	1.987594e+01	2.064274e+00	2.143254e-01
519000	-9.871877e+02	-7.303902e+01	1.582202e+01	1.813544e+00	2.792381e-01
520000	-9.758576e+02	-7.305163e+01	1.574581e+01	2.104170e+00	3.084463e-01
521000	-9.770446e+02	-6.766097e+01	1.451915e+01	1.378105e+00	2.888353e-01
522000	-9.694535e+02	-5.467002e+01	1.166149e+01	9.468171e-01	3.408470e-01
523000	-9.806218e+02	-7.191583e+01	1.562164e+01	1.424133e+00	2.738226e-01
524000	-9.780258e+02	-6.616123e+01	1.419525e+01	1.174191e+00	2.789577e-01
525000	-9.747057e+02	-6.991771e+01	1.494665e+01	1.967060e+00	3.429314e-01
526000	-9.672145e+02	-4.419051e+01	9.468138e+00	2.354772e+00	4.991055e-01
527000	-9.843855e+02	-2.866232e+01	7.427891e+00	6.212662e-01	5.030276e-01
528000	-9.735531e+02	-3.866395e+01	8.783825e+00	1.097779e+00	5.478544e-01
529000	-9.799163e+02	-5.960385e+01	1.257238e+01	1.577748e+00	3.464448e-01
530000	-9.809827e+02	-8.465169e+01	1.960243e+01	1.050144e+00	2.703446e-01
531000	-9.853397e+02	-6.002581e+01	1.249737e+01	2.342327e+00	3.367203e-01
532000	-9.968359e+02	-6.336435e+01	1.358476e+01	9.000118e-01	3.580611e-01
533000	-9.895765e+02	-2.111467e+01	6.564122e+00	8.288245e-02	2.668065e-01
534000	-9.823425e+02	-1.518006e+01	5.907221e+00	1.187951e-01	2.498683e-01
535000	-9.792403e+02	1.380863e+00	4.408073e+00	1.010996e-01	2.894995e-01
536000	-9.827831e+02	-1.198739e+01	5.584835e+00	1.011163e-01	3.151923e-01
537000	-9.778260e+02	-2.136808e+01	6.564378e+00	3.340864e-01	2.988834e-01
538000	-9.797113e+02	-5.212990e+01	1.126627e+01	3.769874e-01	2.710576e-01
539000	-9.768871e+02	-7.266448e+01	1.518867e+01	3.790123e+00	3.054678e-01
540000	-9.757813e+02	-5.866224e+01	1.172589e+01	4.624156e+00	3.341396e-01
541000	-9.765917e+02	-4.754453e+01	1.029960e+01	9.119626e-01	3.220226e-01
542000	-9.800130e+02	-8.689513e+01	1.987820e+01	2.483666e+00	3.030314e-01
543000	-9.761114e+02	-7.658229e+01	1.691672e+01	1.500957e+00	3.112035e-01
544000	-9.809311e+02	-6.841389e+01	1.462561e+01	1.711251e+00	3.492650e-01
545000	-9.773186e+02	-4.620094e+01	9.861271e+00	2.047646e+00	4.437035e-01
546000	-9.770135e+02	-5.182000e+01	1.111801e+01	8.237633e-01	4.183355e-01
547000	-9.747353e+02	-4.206346e+01	9.251451e+00	1.545888e+00	5.166470e-01
548000	-9.736373e+02	-1.940544e+01	6.247399e+00	1.174726e+00	6.356006e-01
549000	-9.854510e+02	-1.254878e+01	5.525256e+00	1.269077e+00	6.718417e-01
550000	-9.783378e+02	-3.226372e+01	7.839010e+00	1.164797e+00	5.683622e-01
551000	-9.766596e+02	-5.885516e+01	1.240518e+01	1.595518e+00	4.219158e-01
552000	-9.705973e+02	-3.097356e+01	7.606899e+00	1.581033e+00	5.367339e-01
553000	-9.687369e+02	-4.857618e+01	1.031554e+01	1.855422e+00	4.784847e-01
554000	-9.724370e+02	-3.973203e+01	8.773535e+00	2.232527e+00	5.184953e-01
555000	-9.701275e+02	-4.561931e+01	9.531943e+00	3.401075e+00	5.049345e-01
556000	-9.717488e+02	-2.564668e+01	6.887664e+00	1.888208e+00	6.304278e-01
557000	-9.757253e+02	-3.317531e+01	7.661207e+00	3.378975e+00	6.725341e-01
558000	-9.741805e+02	-1.591837e+01	5.794098e+00	1.951219e+00	8.155583e-01
559000	-9.737600e+02	-1.976569e+01	6.284708e+00	1.197815e+00	7.239631e-01
560000	-9.761956e+02	-2.519021e+01	6.905440e+00	1.285619e+00	6.307348e-01
561000	-9.802941e+02	-2.632586e+01	6.702657e+00	4.110652e+00	6.931614e-01
562000	-9.855908e+02	-3.255252e+01	7.754054e+00	2.072307e+00	6.349188e-01
563000	-9.864560e+02	-3.540005e+01	8.299770e+00	1.056595e+00	5.679897e-01
564000	-9.811942e+02	-3.643884e+01	8.497731e+00	7.555905e-01	4.243495e-01
565000	-9.751660e+02	-4.373722e+01	9.413492e+00	2.231086e+00	5.227710e-01
566000	-9.741741e+02	-3.985152e+01	8.888075e+00	1.614206e+00	4.956472e-01
567000	-9.863767e+02	-3.108829e+01	7.716059e+00	8.869503e-01	4.802061e-01
568000	-9.725339e+02	-2.914851e+01	7.443357e+00	9.894213e-01	3.945320e-01
569000	-9.712400e+02	-5.285813e+01	1.137527e+01	5.551405e-01	2.886459e-01
570000	-9.909434e+02	-1.439007e+00	4.630303e+00	1.444039e-01	3.846111e-01
571000	-9.849752e+02	8.660458e+00	3.871731e+00	1.403551e-01	3.468470e-01
572000	-9.815860e+02	-4.467345e+00	4.884816e+00	1.507761e-01	3.391373e-01
573000	-9.749840e+02	-1.979430e+01	6.408530e+00	1.214519e-01	2.526574e-01
574000	-9.756050e+02	-4.683384e+01	1.030563e+01	1.678860e-01	1.817476e-01
575000	-9.942628e+02	-3.079254e+01	7.773364e+00	1.711126e-01	1.846041e-01
576000	-9.844317e+02	-3.420380e+01	8.262353e+00	1.171150e-01	1.849207e-01
577000	-9.782329e+02	-2.763598e+01	7.359720e+00	1.180584e-01	1.942364e-01
578000	-9.804587e+02	-4.837864e+01	1.057172e+01	2.585331e-01	2.429141e-01
579000	-9.793240e+02	-9.483038e+01	2.317426e+01	1.497879e+00	1.924644e-01
580000	-9.761128e+02	-7.385417e+01	1.632746e+01	8.172131e-01	2.566090e-01
581000	-9.720410e+02	-9.913441e+01	2.421264e+01	3.243434e+00	2.023425e-01
582000	-9.740236e+02	-9.079701e+01	2.187593e+01	8.230352e-01	1.637469e-01
583000	-9.716057e+02	-9.573438e+01	2.370331e+01	1.084910e+00	1.723598e-01
584000	-9.744352e+02	-9.958076e+01	2.518099e+01	1.396931e+00	1.494200e-01
585000	-9.656796e+02	-9.882200e+01	2.464215e+01	1.903400e+00	1.796149e-01
586000	-9.751260e+02	-1.177393e+02	3.397234e+01	1.906733e+00	1.565874e-01
587000	-9.713918e+02	-1.036276e+02	2.607005e+01	3.411770e+00	1.843403e-01
588000	-9.700327e+02	-7.196890e+01	1.583723e+01	6.880956e-01	1.746826e-01
589000	-9.716982e+02	-7.897698e+01	1.798520e+01	3.589863e-01	1.400123e-01
590000	-9.714761e+02	-1.062461e+02	2.862238e+01	5.445747e-01	1.275659e-01
591000	-9.751917e+02	-1.095806e+02	3.017214e+01	7.711817e-01	1.115235e-01
592000	-9.708086e+02	-1.490181e+02	5.867652e+01	1.114909e-01	2.589600e-02
593000	-9.744027e+02	-1.255038e+02	3.859650e+01	2.062375e+00	1.006196e-01
594000	-9.638654e+02	-1.614093e+02	7.035195e+01	1.172777e+00	7.384993e-02
595000	-9.717967e+02	-1.451004e+02	5.417156e+01	1.117731e+00	7.349123e-02
596000	-9.726527e+02	-1.568002e+02	6.547334e+01	1.076107e+00	5.113729e-02
597000	-9.806574e+02	-1.660238e+02	7.556410e+01	1.263741e+00	4.844546e-02
598000	-9.806911e+02	-1.688029e+02	7.907715e+01	1.146714e+00	4.933449e-02
599000	-9.746693e+02	-1.665436e+02	7.743193e+01	2.292976e-01	2.298553e-02
600000	-9.768292e+02	-1.451185e+02	5.506390e+01	1.317384e-01	2.215893e-02
601000	-9.759333e+02	-1.453053e+02	5.517286e+01	1.968960e-01	3.528587e-02
602000	-9.843548e+02	-1.217932e+02	3.744115e+01	1.692325e-01	4.120541e-02
603000	-9.825556e+02	-1.054232e+02	2.842439e+01	1.302153e-01	4.465817e-02
604000	-9.825741e+02	-1.109026e+02	3.110277e+01	2.989579e-01	5.511185e-02
605000	-9.878125e+02	-1.114118e+02	3.145787e+01	1.369163e-01	4.330946e-02
606000	-9.804075e+02	-1.212760e+02	3.714811e+01	1.213278e-01	4.401137e-02
607000	-9.745036e+02	-1.065214e+02	2.894414e+01	1.616420e-01	4.801686e-02
608000	-9.735579e+02	-1.115744e+02	3.154564e+01	1.347588e-01	4.756849e-02
609000	-9.741354e+02	-1.213539e+02	3.719804e+01	1.190620e-01	4.690452e-02
610000	-9.780741e+02	-1.423151e+02	5.195389e+01	8.950410e-01	8.002201e-02
611000	-9.723629e+02	-1.120182e+02	3.179306e+01	1.163123e-01	4.162337e-02
612000	-9.793322e+02	-9.632218e+01	2.433493e+01	1.368553e-01	5.075867e-02
613000	-9.732379e+02	-1.215794e+02	3.723230e+01	2.895508e-01	5.108421e-02
614000	-9.757102e+02	-1.087132e+02	2.979234e+01	6.511610e-01	1.009716e-01
615000	-9.757625e+02	-1.375449e+02	4.784640e+01	1.147791e+00	7.786309e-02
616000	-9.743129e+02	-1.747084e+02	8.653557e+01	1.259041e+00	4.519908e-02
617000	-9.691822e+02	-1.322090e+02	4.375073e+01	1.232776e+00	1.096237e-01
618000	-9.757683e+02	-1.276917e+02	4.008971e+01	1.975343e+00	1.080825e-01
619000	-9.780607e+02	-1.161769e+02	3.386190e+01	5.377463e-01	9.428106e-02
620000	-9.741888e+02	-6.578401e+01	1.435592e+01	1.505830e-01	1.144981e-01
621000	-9.710494e+02	-6.914899e+01	1.520096e+01	2.280858e-01	1.492383e-01
622000	-9.704660e+02	-4.249150e+01	9.557833e+00	1.187820e-01	1.623156e-01
623000	-9.811133e+02	-6.859969e+01	1.503765e+01	2.999882e-01	1.374493e-01
624000	-9.710006e+02	-1.230096e+02	3.661106e+01	2.724114e+00	1.266133e-01
625000	-9.748413e+02	-1.235637e+02	3.787268e+01	1.254843e+00	1.018340e-01
626000	-9.763023e+02	-9.224756e+01	2.249771e+01	6.419184e-01	1.243423e-01
627000	-9.723485e+02	-1.101024e+02	3.034712e+01	9.517090e-01	1.051489e-01
628000	-9.730040e+02	-1.363430e+02	4.654712e+01	1.617566e+00	9.827604e-02
629000	-9.766338e+02	-9.727526e+01	2.472449e+01	1.616030e-01	7.415178e-02
630000	-9.768459e+02	-8.441943e+01	1.983463e+01	1.352077e-01	8.221175e-02
631000	-9.831593e+02	-8.688628e+01	2.065231e+01	2.580069e-01	7.616980e-02
632000	-9.697326e+02	-9.863089e+01	2.525914e+01	2.657308e-01	8.614559e-02
633000	-9.749677e+02	-8.299369e+01	1.935712e+01	1.218686e-01	7.338534e-02
634000	-9.854331e+02	-7.976753e+01	1.831086e+01	1.120331e-01	7.943811e-02
635000	-9.856463e+02	-7.522310e+01	1.692645e+01	1.085989e-01	7.008229e-02
636000	-9.813894e+02	-6.704706e+01	1.468609e+01	1.072845e-01	9.286677e-02
637000	-9.768072e+02	-7.550275e+01	1.701162e+01	9.867214e-02	8.734822e-02
638000	-9.707487e+02	-9.058472e+01	2.206373e+01	1.132529e-01	5.930429e-02
639000	-9.735002e+02	-1.022853e+02	2.694154e+01	1.409739e-01	6.057243e-02
640000	-9.746505e+02	-9.681105e+01	2.448886e+01	2.572201e-01	8.058762e-02
641000	-9.674351e+02	-7.992385e+01	1.835379e+01	1.329215e-01	7.770136e-02
642000	-9.817104e+02	-8.519561e+01	2.008667e+01	1.790608e-01	9.155060e-02
643000	-9.735990e+02	-7.857520e+01	1.793537e+01	1.175675e-01	8.762047e-02
644000	-9.840422e+02	-9.114456e+01	2.225570e+01	1.687848e-01	7.555609e-02
645000	-9.786326e+02	-8.968674e+01	2.172400e+01	1.182440e-01	5.676524e-02
646000	-9.804079e+02	-9.869117e+01	2.533739e+01	1.449647e-01	5.659064e-02
647000	-9.746551e+02	-1.085874e+02	2.999138e+01	1.325417e-01	5.212626e-02
648000	-9.828095e+02	-1.189182e+02	3.563435e+01	2.447002e-01	5.727246e-02
649000	-9.757663e+02	-8.823247e+01	2.119043e+01	1.099242e-01	7.069842e-02
650000	-9.811095e+02	-1.020612e+02	2.681889e+01	1.846078e-01	6.661382e-02
651000	-9.798050e+02	-8.359170e+01	1.953764e+01	1.820006e-01	7.786405e-02
652000	-9.753904e+02	-9.495806e+01	2.377475e+01	1.329026e-01	6.752209e-02
653000	-9.708311e+02	-1.042670e+02	2.787674e+01	1.182280e-01	5.174145e-02
654000	-9.720414e+02	-1.027942e+02	2.717468e+01	1.440209e-01	6.076062e-02
655000	-9.853388e+02	-1.040834e+02	2.778675e+01	1.247266e-01	5.120292e-02
656000	-9.719670e+02	-1.184218e+02	3.539944e+01	1.421961e-01	4.586586e-02
657000	-9.733191e+02	-1.264857e+02	4.053134e+01	1.115951e-01	3.708063e-02
658000	-9.704107e+02	-1.254767e+02	3.984586e+01	1.263749e-01	3.796187e-02
659000	-9.755983e+02	-9.410281e+01	2.342509e+01	1.423495e-01	5.674134e-02
660000	-9.702941e+02	-9.950437e+01	2.570705e+01	1.100917e-01	5.657322e-02
661000	-9.725093e+02	-9.464451e+01	2.366445e+01	9.079646e-02	5.345497e-02
662000	-9.743706e+02	-1.264099e+02	4.041377e+01	2.102037e-01	4.549990e-02
663000	-9.668659e+02	-1.407099e+02	5.002312e+01	1.603661e+00	7.626225e-02
664000	-9.778089e+02	-1.423033e+02	5.002068e+01	3.200050e+00	7.910570e-02
665000	-9.827366e+02	-1.381960e+02	4.740015e+01	2.368252e+00	7.968636e-02
666000	-9.737216e+02	-1.416141e+02	5.096890e+01	1.364430e+00	8.192627e-02
667000	-9.699401e+02	-1.190711e+02	3.459385e+01	2.161114e+00	1.256018e-01
668000	-9.799182e+02	-1.081952e+02	2.943338e+01	8.478871e-01	1.242476e-01
669000	-9.698762e+02	-1.486743e+02	5.776987e+01	7.304269e-01	7.294117e-02
670000	-9.796189e+02	-1.505666e+02	5.756046e+01	2.847013e+00	7.385404e-02
671000	-9.811777e+02	-1.221395e+02	3.706808e+01	1.113589e+00	1.105059e-01
672000	-9.731991e+02	-1.178727e+02	3.477985e+01	6.438027e-01	8.779129e-02
673000	-9.714975e+02	-1.328706e+02	4.316227e+01	2.711468e+00	1.056833e-01
674000	-9.765863e+02	-1.193186e+02	3.493648e+01	1.822450e+00	1.092432e-01
675000	-9.761371e+02	-1.265179e+02	3.952733e+01	1.648852e+00	1.071763e-01
676000	-9.765921e+02	-1.181295e+02	3.492377e+01	6.549889e-01	9.080208e-02
677000	-9.665365e+02	-1.383351e+02	4.772788e+01	2.088728e+00	8.478692e-02
678000	-9.725332e+02	-1.547171e+02	6.266815e+01	1.725824e+00	7.248459e-02
679000	-9.795819e+02	-1.593479e+02	6.818973e+01	1.075750e+00	6.297871e-02
680000	-9.761208e+02	-1.596724e+02	6.889187e+01	7.563649e-01	5.457349e-02
681000	-9.782567e+02	-1.391341e+02	4.914181e+01	1.111417e+00	1.088864e-01
682000	-9.674308e+02	-1.283711e+02	3.982409e+01	3.053568e+00	1.046500e-01
683000	-9.733872e+02	-1.267812e+02	3.893046e+01	2.823887e+00	1.064879e-01
684000	-9.653226e+02	-1.368302e+02	4.612138e+01	2.661812e+00	8.668962e-02
685000	-9.708639e+02	-1.346896e+02	4.550350e+01	1.338312e+00	9.310020e-02
686000	-9.793605e+02	-1.309176e+02	4.240817e+01	1.820925e+00	1.137548e-01
687000	-9.711638e+02	-1.310627e+02	4.245038e+01	1.906112e+00	1.247053e-01
688000	-9.820440e+02	-1.118912e+02	3.139570e+01	7.333329e-01	1.607427e-01
689000	-9.805710e+02	-1.030810e+02	2.672034e+01	1.420446e+00	1.681542e-01
690000	-9.869597e+02	-1.111191e+02	3.049503e+01	1.681274e+00	1.595041e-01
691000	-9.715205e+02	-1.223819e+02	3.701809e+01	1.436601e+00	1.403649e-01
692000	-9.752652e+02	-8.940331e+01	2.106385e+01	1.628944e+00	2.332010e-01
693000	-9.739512e+02	-7.656849e+01	1.715652e+01	6.749396e-01	2.228293e-01
694000	-9.855188e+02	-1.156554e+02	3.235658e+01	2.713276e+00	1.834808e-01
695000	-9.782747e+02	-9.659364e+01	2.290935e+01	3.931451e+00	1.912533e-01
696000	-9.719848e+02	-9.294154e+01	2.245382e+01	1.449626e+00	2.090294e-01
697000	-9.763523e+02	-8.514771e+01	1.993937e+01	5.580558e-01	1.616125e-01
698000	-9.891822e+02	-1.113419e+02	3.140450e+01	1.674462e-01	5.461809e-02
699000	-9.901077e+02	-1.028004e+02	2.718048e+01	1.376824e-01	4.920136e-02
700000	-9.768313e+02	-1.235937e+02	3.668609e+01	3.186106e+00	1.215185e-01
701000	-9.800756e+02	-1.140663e+02	3.219296e+01	1.424452e+00	1.160076e-01
702000	-9.696105e+02	-1.248872e+02	3.940978e+01	1.966684e-01	4.231382e-02
703000	-9.882534e+02	-1.190133e+02	3.573859e+01	1.658146e-01	3.715695e-02
704000	-9.759048e+02	-1.207633e+02	3.681956e+01	1.389782e-01	3.866119e-02
705000	-9.759053e+02	-1.322300e+02	4.456677e+01	1.372459e-01	3.304398e-02
706000	-9.818581e+02	-1.101088e+02	3.027669e+01	1.095229e+00	1.265497e-01
707000	-9.648658e+02	-1.075130e+02	2.885470e+01	1.335534e+00	1.246449e-01
708000	-9.927087e+02	-6.668362e+01	1.454329e+01	3.052933e-01	1.505273e-01
709000	-9.729249e+02	-6.353601e+01	1.374444e+01	4.013033e-01	1.639340e-01
710000	-9.857759e+02	-1.021436e+02	2.595158e+01	2.194685e+00	1.714567e-01
711000	-9.779660e+02	-1.319642e+02	4.425661e+01	2.935612e-01	4.822432e-02
712000	-9.742773e+02	-1.112322e+02	3.071003e+01	1.379451e+00	1.430723e-01
713000	-9.684101e+02	-1.279827e+02	4.037060e+01	1.847252e+00	1.074051e-01
714000	-9.811974e+02	-1.230089e+02	3.822841e+01	1.409493e-01	4.761853e-02
715000	-9.767633e+02	-9.684189e+01	2.455935e+01	1.200510e-01	5.912008e-02
716000	-9.874186e+02	-1.005939e+02	2.598569e+01	5.679843e-01	1.168163e-01
717000	-9.661003e+02	-6.370343e+01	1.385470e+01	1.102690e-01	8.848437e-02
718000	-9.791622e+02	-8.516718e+01	2.010247e+01	1.050133e-01	6.575066e-02
719000	-9.734909e+02	-7.868191e+01	1.770277e+01	9.785209e-01	2.172089e-01
720000	-9.805947e+02	-6.503922e+01	1.417601e+01	1.300289e-01	1.085388e-01
721000	-9.806502e+02	-7.022451e+01	1.549372e+01	2.060712e-01	8.675525e-02
722000	-9.841539e+02	-8.782872e+01	2.031138e+01	2.166704e+00	2.276796e-01
723000	-9.777261e+02	-7.467289e+01	1.650936e+01	9.973055e-01	2.519497e-01
724000	-9.780404e+02	-5.620379e+01	1.204021e+01	6.529547e-01	2.479698e-01
725000	-9.753985e+02	-7.296671e+01	1.626739e+01	1.421413e-01	9.726407e-02
726000	-9.735508e+02	-7.900739e+01	1.755290e+01	1.795103e+00	2.215623e-01
727000	-9.799220e+02	-7.670501e+01	1.677718e+01	2.101457e+00	2.906397e-01
728000	-9.865394e+02	-5.566218e+01	1.203808e+01	1.214372e-01	1.160057e-01
729000	-9.778047e+02	-6.428371e+01	1.399097e+01	1.288038e-01	1.211933e-01
730000	-9.753311e+02	-6.294988e+01	1.366288e+01	1.566601e-01	1.159580e-01
731000	-9.823977e+02	-7.102933e+01	1.572459e+01	1.595215e-01	1.107653e-01
732000	-9.797576e+02	-7.328850e+01	1.631044e+01	3.116424e-01	1.292448e-01
733000	-9.839208e+02	-1.145409e+02	3.200924e+01	2.237879e+00	1.337220e-01
734000	-9.739072e+02	-8.774530e+01	2.020453e+01	2.389334e+00	2.301375e-01
735000	-9.911291e+02	-8.567587e+01	1.974011e+01	1.668604e+00	2.090152e-01
736000	-9.801779e+02	-7.156559e+01	1.569825e+01	7.922988e-01	2.020650e-01
737000	-9.817568e+02	-5.653656e+01	1.202690e+01	1.048968e+00	2.638394e-01
738000	-9.776262e+02	-6.854989e+01	1.461956e+01	1.871038e+00	2.968185e-01
739000	-9.741342e+02	-7.805078e+01	1.722762e+01	1.918516e+00	2.503286e-01
740000	-9.718272e+02	-6.951147e+01	1.465436e+01	2.695995e+00	2.983324e-01
741000	-9.799904e+02	-5.287634e+01	1.139070e+01	4.958855e-01	2.104259e-01
742000	-9.758471e+02	-4.357104e+01	9.724193e+00	2.153543e-01	1.838810e-01
743000	-9.773539e+02	-8.399619e+01	1.920005e+01	1.596340e+00	1.980357e-01
744000	-9.700838e+02	-9.434043e+01	2.298968e+01	1.474206e+00	1.626951e-01
745000	-9.722512e+02	-8.561601e+01	1.972181e+01	1.662508e+00	1.728742e-01
746000	-9.807801e+02	-7.797229e+01	1.735463e+01	1.415979e+00	2.065887e-01
747000	-9.821004e+02	-9.081537e+01	2.107950e+01	2.997850e+00	1.938360e-01
748000	-9.783856e+02	-6.868344e+01	1.446685e+01	2.607897e+00	3.199722e-01
749000	-9.756075e+02	-7.468887e+01	1.645371e+01	1.207924e+00	2.822493e-01
750000	-9.703698e+02	-8.484223e+01	1.894208e+01	3.225694e+00	2.331881e-01
751000	-9.776704e+02	-7.064094e+01	1.511907e+01	2.030747e+00	2.920831e-01
752000	-9.844527e+02	-7.811473e+01	1.691326e+01	3.045211e+00	3.300306e-01
753000	-9.931200e+02	-7.009933e+01	1.510491e+01	1.543004e+00	3.356474e-01
754000	-9.792967e+02	-6.950091e+01	1.512487e+01	8.686408e-01	2.797856e-01
755000	-9.694756e+02	-7.889945e+01	1.754898e+01	1.700073e+00	2.339038e-01
756000	-9.681812e+02	-9.324931e+01	2.198605e+01	2.983131e+00	1.917971e-01
757000	-9.775223e+02	-1.136950e+02	3.215973e+01	1.114225e+00	1.415684e-01
758000	-9.809845e+02	-6.744822e+01	1.476125e+01	2.150543e-01	1.321284e-01
759000	-9.852674e+02	-6.807134e+01	1.492724e+01	1.953733e-01	1.288585e-01
760000	-9.828128e+02	-9.510510e+01	2.381142e+01	1.899661e-01	9.398383e-02
761000	-9.832074e+02	-7.569285e+01	1.705524e+01	1.409910e-01	9.925425e-02
762000	-9.737599e+02	-6.561748e+01	1.432428e+01	1.107744e-01	8.102063e-02
763000	-9.689802e+02	-1.024196e+02	2.700612e+01	1.347278e-01	6.152650e-02
764000	-9.767406e+02	-7.848808e+01	1.790453e+01	1.299107e-01	9.163432e-02
765000	-9.740241e+02	-1.367326e+02	4.719730e+01	1.165273e+00	1.026798e-01
766000	-9.809217e+02	-8.761237e+01	2.095575e+01	1.369498e-01	7.059837e-02
767000	-9.751438e+02	-7.403845e+01	1.656121e+01	1.820801e-01	1.030121e-01
768000	-9.840795e+02	-6.503259e+01	1.414600e+01	2.450881e-01	1.286832e-01
769000	-9.858598e+02	-9.384043e+01	2.324259e+01	3.362059e-01	1.128207e-01
770000	-9.817493e+02	-1.175487e+02	3.410029e+01	1.492837e+00	1.415628e-01
771000	-9.779584e+02	-1.192250e+02	3.542582e+01	9.010425e-01	9.365684e-02
772000	-9.862962e+02	-1.143282e+02	3.249831e+01	1.127093e+00	1.271538e-01
773000	-9.734546e+02	-1.296517e+02	4.066005e+01	3.087238e+00	1.234024e-01
774000	-9.770745e+02	-1.180279e+02	3.391804e+01	2.290335e+00	1.178046e-01
775000	-9.876331e+02	-1.091843e+02	2.987060e+01	9.675716e-01	1.267509e-01
776000	-9.925569e+02	-1.090571e+02	2.977216e+01	1.035059e+00	1.103110e-01
777000	-9.787436e+02	-1.071781e+02	2.828785e+01	2.168381e+00	1.638770e-01
778000	-9.679402e+02	-9.405447e+01	2.249967e+01	2.443742e+00	1.996457e-01
779000	-9.707134e+02	-6.446695e+01	1.403970e+01	1.124546e-01	1.049099e-01
780000	-9.766490e+02	-6.440283e+01	1.402481e+01	1.092721e-01	9.780944e-02
781000	-9.758496e+02	-5.062351e+01	1.102514e+01	1.063300e-01	1.321287e-01
782000	-9.754637e+02	-4.678001e+01	1.029939e+01	1.486336e-01	1.560084e-01
783000	-9.888306e+02	-5.605547e+01	1.210319e+01	2.061528e-01	1.293792e-01
784000	-9.708422e+02	-9.077916e+01	2.145407e+01	1.937833e+00	2.003546e-01
785000	-9.829887e+02	-1.088863e+02	2.952854e+01	1.348741e+00	1.289473e-01
786000	-9.912278e+02	-1.024167e+02	2.632946e+01	1.620438e+00	1.720179e-01
787000	-9.806835e+02	-9.524748e+01	2.337187e+01	1.419710e+00	1.963152e-01
788000	-9.751538e+02	-5.880184e+01	1.227004e+01	2.169133e+00	3.074146e-01
789000	-9.705581e+02	-6.749576e+01	1.455851e+01	1.057348e+00	2.744695e-01
790000	-9.722815e+02	-7.307920e+01	1.589984e+01	1.571194e+00	2.353572e-01
791000	-9.945257e+02	-8.571384e+01	1.960903e+01	2.092780e+00	2.670307e-01
792000	-9.680903e+02	-9.115342e+01	2.160152e+01	1.913791e+00	1.845696e-01
793000	-9.720480e+02	-8.029478e+01	1.779625e+01	2.287112e+00	2.556627e-01
794000	-9.727482e+02	-9.033190e+01	2.167971e+01	8.820963e-01	1.979420e-01
795000	-9.715174e+02	-9.444208e+01	2.314413e+01	1.185442e+00	1.775578e-01
796000	-9.683358e+02	-6.244256e+01	1.350273e+01	3.256103e-01	1.821915e-01
797000	-9.826440e+02	-9.191198e+01	2.240055e+01	5.584123e-01	1.467144e-01
798000	-9.782824e+02	-9.478113e+01	2.327504e+01	1.195534e+00	1.656060e-01
799000	-9.836679e+02	-1.065363e+02	2.844341e+01	1.203964e+00	1.380182e-01
800000	-9.814737e+02	-8.870653e+01	2.111357e+01	7.951568e-01	2.392072e-01
801000	-9.753424e+02	-1.024083e+02	2.583952e+01	2.712914e+00	1.860452e-01
802000	-9.781041e+02	-9.451196e+01	2.322252e+01	1.058134e+00	1.947832e-01
803000	-9.700045e+02	-9.924256e+01	2.505503e+01	1.352162e+00	1.680482e-01
804000	-9.774703e+02	-1.094383e+02	2.974181e+01	1.476364e+00	1.394547e-01
805000	-9.826247e+02	-1.735381e+02	8.643267e+01	1.656041e-01	1.883374e-02
806000	-9.786754e+02	-1.032227e+02	2.660477e+01	1.816473e+00	1.582834e-01
807000	-9.752277e+02	-9.141475e+01	2.168504e+01	1.950658e+00	1.932321e-01
808000	-9.771725e+02	-1.020464e+02	2.622584e+01	1.481348e+00	1.383140e-01
809000	-9.811298e+02	-1.236873e+02	3.761890e+01	1.780362e+00	1.551352e-01
810000	-9.695690e+02	-8.943771e+01	2.101796e+01	1.790062e+00	2.260370e-01
811000	-9.756143e+02	-1.024317e+02	2.621839e+01	1.883285e+00	2.240732e-01
812000	-9.782703e+02	-7.563156e+01	1.634660e+01	2.527063e+00	2.743898e-01
813000	-9.678743e+02	-1.106442e+02	2.984703e+01	2.473961e+00	1.465093e-01
814000	-9.766300e+02	-1.056709e+02	2.773324e+01	1.825510e+00	1.471732e-01
815000	-9.763643e+02	-9.572421e+01	2.309198e+01	2.599105e+00	1.422027e-01
816000	-9.752876e+02	-1.139555e+02	3.210492e+01	1.475766e+00	1.360100e-01
817000	-9.811530e+02	-1.347415e+02	4.575866e+01	1.051576e+00	8.932092e-02
818000	-9.814354e+02	-1.178291e+02	3.469286e+01	7.492277e-01	1.023838e-01
819000	-9.747941e+02	-1.132212e+02	3.187373e+01	1.169271e+00	1.255372e-01
820000	-9.751602e+02	-1.246818e+02	3.805491e+01	2.085863e+00	9.928370e-02
821000	-9.719038e+02	-9.827788e+01	2.484313e+01	8.842954e-01	1.213177e-01
822000	-9.749528e+02	-6.515155e+01	1.413522e+01	4.078242e-01	1.844444e-01
823000	-9.738952e+02	-1.036547e+02	2.659165e+01	2.277409e+00	1.747096e-01
824000	-9.742049e+02	-9.763220e+01	2.461490e+01	7.782929e-01	1.211662e-01
825000	-9.753784e+02	-9.900219e+01	2.489989e+01	1.475134e+00	1.899938e-01
826000	-9.726711e+02	-9.875230e+01	2.471957e+01	1.650296e+00	1.893113e-01
827000	-9.699945e+02	-8.169938e+01	1.872317e+01	7.556752e-01	1.821780e-01
828000	-9.704006e+02	-7.408452e+01	1.640655e+01	7.690367e-01	2.022132e-01
829000	-9.658482e+02	-7.544371e+01	1.670883e+01	1.075624e+00	2.239992e-01
830000	-9.805186e+02	-9.593719e+01	2.373176e+01	1.217688e+00	1.981091e-01
831000	-9.702222e+02	-8.055976e+01	1.770878e+01	2.836749e+00	2.599650e-01
832000	-9.785409e+02	-8.037477e+01	1.753827e+01	3.210648e+00	2.656486e-01
833000	-9.702252e+02	-7.357935e+01	1.614190e+01	1.201023e+00	2.739152e-01
834000	-9.728581e+02	-5.019312e+01	1.069314e+01	1.421335e+00	4.248588e-01
835000	-9.807504e+02	-4.118954e+01	9.226615e+00	8.249861e-01	3.921743e-01
836000	-9.792406e+02	-6.616270e+01	1.415310e+01	1.346391e+00	3.429071e-01
837000	-9.783242e+02	-4.266294e+01	9.187991e+00	2.537176e+00	6.069504e-01
838000	-9.816512e+02	-3.788958e+01	8.390378e+00	2.929029e+00	5.648864e-01
839000	-9.804743e+02	-4.403769e+01	9.460894e+00	2.245531e+00	5.041622e-01
840000	-9.819354e+02	-3.259559e+01	7.672778e+00	2.713577e+00	5.584386e-01
841000	-9.767354e+02	-1.073591e+01	5.354237e+00	1.234024e+00	7.212605e-01
842000	-9.768663e+02	1.793940e+01	3.247215e+00	7.744915e-01	1.071067e+00
843000	-9.739299e+02	-1.371552e+00	4.562140e+00	9.142807e-01	8.586364e-01
844000	-9.825426e+02	-1.193756e+01	5.492177e+00	9.974393e-01	6.307909e-01
845000	-9.883633e+02	-2.426695e+01	6.682545e+00	2.222034e+00	7.421436e-01
846000	-9.753334e+02	-2.267050e+01	6.586972e+00	1.441830e+00	5.624743e-01
847000	-9.802944e+02	3.218201e+00	4.199618e+00	9.974728e-01	8.983797e-01
848000	-9.841638e+02	-1.570060e+01	5.799755e+00	1.678233e+00	7.285189e-01
849000	-9.839190e+02	-1.558303e+01	5.747371e+00	2.073998e+00	7.266816e-01
850000	-9.806184e+02	-2.356589e+01	6.749684e+00	9.544363e-01	5.415766e-01
851000	-9.740282e+02	-3.376154e+01	8.002267e+00	1.492003e+00	6.645912e-01
852000	-9.785278e+02	-1.510888e+01	5.670124e+00	2.365335e+00	8.752305e-01
853000	-9.828716e+02	-2.476971e+01	6.907743e+00	8.462080e-01	6.865102e-01
854000	-9.720292e+02	-3.025114e+01	7.531619e+00	1.423095e+00	4.982033e-01
855000	-9.800678e+02	-6.405858e+01	1.351106e+01	1.906262e+00	2.921809e-01
856000	-9.675463e+02	-9.875401e+01	2.402749e+01	3.311427e+00	1.908504e-01
857000	-9.735029e+02	-8.032479e+01	1.788118e+01	2.042035e+00	2.908026e-01
858000	-9.674811e+02	-6.947449e+01	1.491789e+01	1.634548e+00	2.837929e-01
859000	-9.809730e+02	-5.815446e+01	1.225501e+01	1.591898e+00	3.967737e-01
860000	-9.695314e+02	-5.341511e+01	1.120385e+01	1.979602e+00	4.097165e-01
861000	-9.776026e+02	-5.275340e+01	1.135538e+01	5.504145e-01	3.353692e-01
862000	-9.732839e+02	-5.676810e+01	1.204525e+01	1.193317e+00	3.797055e-01
863000	-9.691054e+02	-7.652890e+01	1.653406e+01	2.767097e+00	2.570654e-01
864000	-9.723938e+02	-7.172438e+01	1.528003e+01	2.505034e+00	3.111379e-01
865000	-9.714443e+02	-6.061120e+01	1.297805e+01	7.661583e-01	2.340066e-01
866000	-9.709055e+02	-6.401716e+01	1.350557e+01	1.888147e+00	3.426830e-01
867000	-9.747492e+02	-3.955484e+01	8.798373e+00	1.894534e+00	6.139738e-01
868000	-9.709637e+02	-1.206312e+01	5.528233e+00	7.529538e-01	5.035671e-01
869000	-9.710098e+02	-5.313078e+01	1.118193e+01	1.807105e+00	4.495791e-01
870000	-9.822826e+02	-6.278083e+01	1.333395e+01	1.385139e+00	3.179244e-01
871000	-9.691500e+02	-3.508819e+01	8.215281e+00	1.326167e+00	4.775434e-01
872000	-9.762605e+02	-4.585000e+01	9.973022e+00	1.054495e+00	5.323329e-01
873000	-9.783066e+02	-4.879104e+01	1.051280e+01	9.898181e-01	3.510971e-01
874000	-9.744511e+02	-3.644059e+01	8.421387e+00	1.270355e+00	4.754403e-01
875000	-9.777710e+02	-4.328479e+01	9.511474e+00	1.188989e+00	4.217455e-01
876000	-9.718216e+02	-6.017979e+01	1.250283e+01	2.471309e+00	4.540164e-01
877000	-9.785839e+02	-1.562059e+01	5.896195e+00	6.650444e-01	6.398464e-01
878000	-9.825431e+02	-2.734179e+01	7.028959e+00	2.432010e+00	8.083446e-01
879000	-9.799503e+02	-3.486559e+01	8.204255e+00	1.179874e+00	5.048837e-01
880000	-9.866054e+02	-2.882417e+01	7.239177e+00	2.243110e+00	6.000627e-01
881000	-9.836403e+02	-1.668350e+01	5.906252e+00	1.631515e+00	5.262868e-01
882000	-9.762653e+02	-3.873440e+01	8.413369e+00	3.618306e+00	5.214439e-01
883000	-9.700006e+02	-2.940841e+01	7.162957e+00	3.427710e+00	6.632163e-01
884000	-9.774516e+02	2.017699e+01	3.117834e+00	8.267429e-01	9.113686e-01
885000	-9.753393e+02	-3.855860e+00	4.796500e+00	5.698414e-01	6.774985e-01
886000	-9.826044e+02	-3.339678e+01	7.774614e+00	2.766226e+00	6.072950e-01
887000	-9.797752e+02	1.437248e+01	3.487997e+00	3.116610e-01	6.863624e-01
888000	-9.822662e+02	-5.891199e-01	4.485868e+00	1.083621e+00	7.459466e-01
889000	-9.752003e+02	-8.436535e-01	4.482037e+00	1.386376e+00	1.000000e+00
890000	-9.798859e+02	2.077150e-02	4.401106e+00	1.550467e+00	1.037783e+00
891000	-9.746752e+02	-1.949494e+01	6.207195e+00	1.629785e+00	6.461050e-01
892000	-9.674093e+02	-4.331426e+01	9.235446e+00	2.895250e+00	5.434866e-01
893000	-9.840426e+02	1.199556e+00	4.377451e+00	6.758429e-01	6.896738e-01
894000	-9.772402e+02	-2.957555e+01	7.388286e+00	1.837832e+00	5.916383e-01
895000	-9.690513e+02	-2.102882e+01	6.427938e+00	1.184695e+00	6.694533e-01
896000	-9.717334e+02	-6.489225e+01	1.366848e+01	2.075511e+00	4.018039e-01
897000	-9.709408e+02	-3.627100e+01	8.262339e+00	2.184408e+00	4.546850e-01
898000	-9.734007e+02	-4.726222e+01	1.011210e+01	1.677287e+00	3.883951e-01
899000	-9.708394e+02	-6.015547e+01	1.279036e+01	1.144961e+00	3.318062e-01
900000	-9.715711e+02	-5.448572e+01	1.113640e+01	3.395092e+00	4.371629e-01
901000	-9.768756e+02	-6.855015e+01	1.470893e+01	1.521069e+00	3.038626e-01
902000	-9.744702e+02	-5.957322e+01	1.225746e+01	2.999189e+00	3.940645e-01
903000	-9.709448e+02	-3.188899e+01	7.881513e+00	4.830021e-01	2.799350e-01
904000	-9.814692e+02	-7.986058e+01	1.788320e+01	1.571281e+00	2.388418e-01
905000	-9.730315e+02	-7.147537e+01	1.564280e+01	9.057680e-01	2.368298e-01
906000	-9.670429e+02	-9.474024e+01	2.277586e+01	2.418661e+00	1.941710e-01
907000	-9.640129e+02	-1.034800e+02	2.710606e+01	9.782363e-01	1.655571e-01
908000	-9.715119e+02	-9.329390e+01	2.219233e+01	2.484127e+00	2.104022e-01
909000	-9.781483e+02	-9.142213e+01	2.197541e+01	1.184126e+00	1.782593e-01
910000	-9.685216e+02	-8.280653e+01	1.858000e+01	2.307010e+00	2.164066e-01
911000	-9.765806e+02	-9.710670e+01	2.437208e+01	8.322390e-01	1.559617e-01
912000	-9.739216e+02	-1.348029e+02	4.566926e+01	1.231424e+00	9.981270e-02
913000	-9.744570e+02	-1.147928e+02	3.309084e+01	5.206008e-01	9.320088e-02
914000	-9.781680e+02	-1.303748e+02	4.275385e+01	7.889461e-01	8.606373e-02
915000	-9.655223e+02	-1.173020e+02	3.364694e+01	2.040991e+00	1.375553e-01
916000	-9.674939e+02	-1.163031e+02	3.342551e+01	1.433899e+00	1.143660e-01
917000	-9.726456e+02	-1.310910e+02	4.251959e+01	1.836313e+00	9.548927e-02
918000	-9.726931e+02	-1.185626e+02	3.517912e+01	6.545841e-01	1.039665e-01
919000	-9.806984e+02	-1.340482e+02	4.463040e+01	1.869194e+00	1.004645e-01
920000	-9.756372e+02	-1.194534e+02	3.505678e+01	1.752722e+00	1.266816e-01
921000	-9.846626e+02	-1.048833e+02	2.787623e+01	7.355804e-01	1.274946e-01
922000	-9.696787e+02	-1.613270e+02	7.016977e+01	1.253967e+00	5.853576e-02
923000	-9.801227e+02	-1.401660e+02	4.987641e+01	1.238982e+00	7.927987e-02
924000	-9.818781e+02	-8.920074e+01	2.137333e+01	5.786397e-01	1.345912e-01
925000	-9.703334e+02	-8.067148e+01	1.837502e+01	8.137017e-01	1.705223e-01
926000	-9.856389e+02	-1.170684e+02	3.399131e+01	1.202661e+00	1.960939e-01
927000	-9.762574e+02	-1.080884e+02	2.898987e+01	1.635721e+00	1.430334e-01
928000	-9.685032e+02	-1.177059e+02	3.432521e+01	1.259333e+00	1.325360e-01
929000	-9.806754e+02	-1.014349e+02	2.620111e+01	9.251379e-01	1.339217e-01
930000	-9.693349e+02	-9.195415e+01	2.184484e+01	2.062902e+00	2.048538e-01
931000	-9.717208e+02	-8.403159e+01	1.952636e+01	6.553645e-01	1.665908e-01
932000	-9.670551e+02	-1.038122e+02	2.711111e+01	1.299482e+00	1.687372e-01
933000	-9.840346e+02	-1.060261e+02	2.763068e+01	2.398388e+00	1.498552e-01
934000	-9.833103e+02	-7.196995e+01	1.575692e+01	9.818823e-01	2.427445e-01
935000	-9.691053e+02	-6.342757e+01	1.339920e+01	1.752002e+00	3.108924e-01
936000	-9.726497e+02	-6.227419e+01	1.307031e+01	2.023211e+00	3.180748e-01
937000	-9.814158e+02	-1.033093e+02	2.671042e+01	1.670562e+00	1.805833e-01
938000	-9.823281e+02	-9.780613e+01	2.379916e+01	2.921082e+00	1.586024e-01
939000	-9.921852e+02	-1.134393e+02	3.107378e+01	2.890771e+00	1.472637e-01
940000	-9.784020e+02	-1.098700e+02	2.903637e+01	3.322914e+00	1.620657e-01
941000	-9.774732e+02	-1.275206e+02	4.064169e+01	9.832180e-01	1.091220e-01
942000	-9.773144e+02	-1.141852e+02	3.165004e+01	2.550115e+00	1.526756e-01
943000	-9.749275e+02	-8.876982e+01	2.105236e+01	1.027153e+00	1.880520e-01
944000	-9.829870e+02	-9.307234e+01	2.268674e+01	9.792345e-01	1.526003e-01
945000	-9.698626e+02	-9.569811e+01	2.351517e+01	1.513711e+00	2.040396e-01
946000	-9.719111e+02	-1.164417e+02	3.299394e+01	2.343485e+00	1.258731e-01
947000	-9.690690e+02	-1.462840e+02	5.443966e+01	1.998077e+00	8.931451e-02
948000	-9.720966e+02	-1.499213e+02	5.827568e+01	1.438646e+00	8.490289e-02
949000	-9.855545e+02	-1.376261e+02	4.679211e+01	2.582154e+00	9.235240e-02
950000	-9.797488e+02	-1.241307e+02	3.817721e+01	1.342844e+00	1.224668e-01
951000	-9.825789e+02	-1.311114e+02	4.262352e+01	1.709561e+00	9.366668e-02
952000	-9.829507e+02	-1.242952e+02	3.845108e+01	1.079719e+00	8.980607e-02
953000	-9.845794e+02	-1.167079e+02	3.395321e+01	9.087644e-01	9.880124e-02
954000	-9.773664e+02	-8.127811e+01	1.824111e+01	1.843317e+00	2.361512e-01
955000	-9.745130e+02	-6.072809e+01	1.267901e+01	2.218366e+00	3.240518e-01
956000	-9.812772e+02	-6.990282e+01	1.471925e+01	2.833429e+00	3.032839e-01
957000	-9.793670e+02	-6.137258e+01	1.266366e+01	2.932274e+00	3.572570e-01
958000	-9.704289e+02	-6.571423e+01	1.375131e+01	2.550855e+00	3.871773e-01
959000	-9.744588e+02	-4.552487e+01	9.783733e+00	1.821396e+00	4.712068e-01
960000	-9.720857e+02	2.207908e+00	4.318865e+00	4.279003e-01	5.341842e-01
961000	-9.660483e+02	-1.547679e+01	5.861013e+00	8.599090e-01	7.934405e-01
962000	-9.733086e+02	-8.683084e+00	5.115132e+00	1.763472e+00	1.000000e+00
963000	-9.779373e+02	7.091889e+00	3.884182e+00	1.527874e+00	1.132734e+00
964000	-9.885733e+02	-1.502298e+01	5.593139e+00	3.052663e+00	8.901377e-01
965000	-9.752965e+02	-1.702696e+01	5.997689e+00	1.105510e+00	7.657569e-01
966000	-9.807069e+02	-3.192960e+01	7.764332e+00	1.374182e+00	5.382913e-01
967000	-9.863972e+02	-1.009521e+01	5.282390e+00	1.357044e+00	6.679560e-01
968000	-9.603745e+02	-5.501996e+01	1.171479e+01	1.036019e+00	3.824237e-01
969000	-9.685655e+02	-9.184927e+01	2.199416e+01	1.561628e+00	2.188730e-01
970000	-9.640964e+02	-4.936730e+01	1.076153e+01	2.316891e-01	1.971886e-01
971000	-9.815683e+02	-6.064938e+01	1.304790e+01	4.967448e-01	1.859196e-01
972000	-9.829018e+02	-7.356064e+01	1.608656e+01	1.380169e+00	2.258717e-01
973000	-9.790357e+02	-5.234946e+01	1.118399e+01	1.015290e+00	3.093652e-01
974000	-9.749543e+02	-6.834781e+01	1.424866e+01	3.145101e+00	2.961563e-01
975000	-9.732381e+02	-6.364972e+01	1.360361e+01	1.105853e+00	2.132829e-01
976000	-9.746428e+02	-9.578780e+01	2.362057e+01	1.342427e+00	1.929588e-01
977000	-9.810119e+02	-7.739464e+01	1.741066e+01	6.522255e-01	2.004014e-01
978000	-9.682150e+02	-7.304522e+01	1.592277e+01	1.454203e+00	2.903899e-01
979000	-9.767068e+02	-8.447280e+01	1.929323e+01	1.792529e+00	2.069574e-01
980000	-9.646279e+02	-7.634063e+01	1.685801e+01	1.459852e+00	2.287722e-01
981000	-9.715947e+02	-5.742117e+01	1.207715e+01	1.695077e+00	4.101474e-01
982000	-9.871432e+02	-5.011072e+01	1.064304e+01	1.606960e+00	3.667373e-01
983000	-9.724595e+02	-2.636766e+01	6.928540e+00	2.273728e+00	5.706316e-01
984000	-9.772084e+02	-2.343448e+01	6.716321e+00	1.103861e+00	5.579045e-01
985000	-9.792956e+02	-3.648561e+01	8.434724e+00	1.225425e+00	4.476362e-01
986000	-9.754387e+02	-5.080630e+01	1.064985e+01	2.266035e+00	4.930607e-01
987000	-9.757067e+02	-4.948859e+01	1.035834e+01	2.531675e+00	4.564920e-01
988000	-9.727407e+02	-3.718463e+01	7.987865e+00	5.017403e+00	5.439146e-01
989000	-9.794993e+02	-4.717239e+01	9.897725e+00	2.808818e+00	4.987982e-01
990000	-9.748766e+02	-3.950570e+01	8.760095e+00	2.093396e+00	5.117436e-01
991000	-9.709812e+02	-2.306313e+01	6.612437e+00	1.615839e+00	5.648049e-01
992000	-9.689444e+02	-3.234380e+01	7.703943e+00	2.231683e+00	6.514402e-01
993000	-9.753546e+02	-1.296543e+01	5.624284e+00	6.810291e-01	6.853338e-01
994000	-9.862670e+02	-1.685430e+01	6.050366e+00	4.378948e-01	5.525359e-01
995000	-9.943715e+02	-3.886669e+01	8.877971e+00	6.940825e-01	3.991149e-01
996000	-9.663036e+02	-5.509209e+01	1.153950e+01	1.969954e+00	4.072175e-01
997000	-9.682078e+02	-3.750747e+01	8.525225e+00	1.640583e+00	4.657451e-01
998000	-9.668177e+02	-4.995691e+01	1.061785e+01	1.588338e+00	4.467507e-01
999000	-9.708713e+02	-6.390701e+01	1.351723e+01	1.728529e+00	2.979612e-01
1000000	-9.705532e+02	-1.154905e+02	3.287039e+01	1.614688e+00	1.305965e-01
1001000	-9.708364e+02	-1.113884e+02	3.046466e+01	2.009449e+00	1.574237e-01
1002000	-9.615209e+02	-8.689074e+01	2.018583e+01	1.588492e+00	2.175520e-01
1003000	-9.688507e+02	-1.041300e+02	2.741293e+01	9.671184e-01	1.582578e-01
1004000	-9.840901e+02	-7.828782e+01	1.666364e+01	4.075916e+00	3.020514e-01
1005000	-9.717413e+02	-4.764246e+01	1.032816e+01	8.519876e-01	3.113976e-01
1006000	-9.685400e+02	-7.117035e+01	1.514694e+01	2.454231e+00	2.892504e-01
1007000	-9.698215e+02	-7.766050e+01	1.700247e+01	2.287444e+00	2.288104e-01
1008000	-9.862771e+02	-8.446936e+01	1.939693e+01	1.478517e+00	2.549019e-01
1009000	-9.783907e+02	-6.499415e+01	1.381850e+01	1.551130e+00	2.500335e-01
1010000	-9.654058e+02	-9.056192e+01	2.130526e+01	2.125246e+00	2.622104e-01
1011000	-9.636961e+02	-6.121395e+01	1.302490e+01	1.162420e+00	2.933741e-01
1012000	-9.706767e+02	-6.443162e+01	1.388798e+01	7.007955e-01	2.282154e-01
1013000	-9.822887e+02	-6.254480e+01	1.345090e+01	6.483888e-01	2.583871e-01
1014000	-9.690170e+02	-6.317401e+01	1.325035e+01	2.138904e+00	3.283360e-01
1015000	-9.688871e+02	-9.212921e+01	2.222629e+01	1.230430e+00	2.094910e-01
1016000	-9.642771e+02	-1.195442e+02	3.512536e+01	1.727211e+00	1.096360e-01
1017000	-9.798636e+02	-1.205464e+02	3.602032e+01	1.230954e+00	1.151377e-01
1018000	-9.805534e+02	-9.982838e+01	2.494206e+01	2.202345e+00	1.512988e-01
1019000	-9.774809e+02	-6.201435e+01	1.291119e+01	2.465230e+00	3.389898e-01
1020000	-9.761493e+02	-4.945320e+01	1.071537e+01	5.629112e-01	3.194111e-01
1021000	-9.817651e+02	-1.380959e+01	5.728856e+00	4.830920e-01	3.617420e-01
1022000	-9.759560e+02	-1.959019e+01	6.195805e+00	1.829031e+00	6.318541e-01
1023000	-9.742487e+02	-1.686551e+01	5.955717e+00	1.341529e+00	7.339469e-01
1024000	-9.812849e+02	-4.039497e+00	4.610868e+00	2.982388e+00	9.293416e-01
1025000	-9.720636e+02	8.853683e+00	3.699765e+00	2.508536e+00	1.000000e+00
1026000	-9.695542e+02	-3.174767e+01	7.764783e+00	1.188955e+00	6.500648e-01
1027000	-9.673225e+02	-3.209318e+01	7.735329e+00	1.750240e+00	6.257430e-01
1028000	-9.857845e+02	-4.522737e+01	9.307741e+00	4.364476e+00	5.360973e-01
1029000	-9.865195e+02	-6.237037e+01	1.287225e+01	2.994296e+00	4.134334e-01
1030000	-9.684013e+02	-3.698459e+01	8.419903e+00	1.824373e+00	5.350682e-01
1031000	-9.805799e+02	-2.237902e+01	6.405979e+00	2.728718e+00	1.000000e+00
1032000	-9.723279e+02	-9.926853e+00	5.220428e+00	1.855645e+00	9.536376e-01
1033000	-9.746404e+02	-1.980903e+01	6.289537e+00	1.197658e+00	8.838829e-01
1034000	-9.796578e+02	-1.454742e+01	5.780708e+00	7.111656e-01	6.301591e-01
1035000	-9.807003e+02	2.621694e+01	2.820093e+00	4.372152e-01	1.046445e+00
1036000	-9.782344e+02	-1.353040e+01	5.652318e+00	9.647731e-01	7.539673e-01
1037000	-9.678192e+02	-4.694225e+00	4.618158e+00	3.547912e+00	9.115493e-01
1038000	-9.782401e+02	-5.798550e+00	4.462461e+00	6.588362e+00	7.403804e-01
1039000	-9.728634e+02	-1.224271e+00	4.481853e+00	1.769317e+00	8.853210e-01
1040000	-9.766411e+02	-3.011267e+01	7.598267e+00	7.845975e-01	4.973566e-01
1041000	-9.848227e+02	-3.161504e+01	7.755284e+00	1.125820e+00	4.502133e-01
1042000	-9.646084e+02	-3.489218e+01	8.165192e+00	1.477643e+00	4.744174e-01
1043000	-9.799851e+02	-2.976986e+01	7.413532e+00	1.838595e+00	4.881986e-01
1044000	-9.808532e+02	-3.237829e+01	7.960680e+00	4.046939e-01	3.343556e-01
1045000	-9.898964e+02	-5.257303e+01	1.096008e+01	2.393769e+00	3.911242e-01
1046000	-9.894176e+02	-3.329687e+01	7.867275e+00	1.993557e+00	5.009175e-01
1047000	-9.755098e+02	-5.847127e+01	1.234795e+01	1.476329e+00	4.192246e-01
1048000	-9.818939e+02	-6.539251e+01	1.382971e+01	1.902933e+00	3.137575e-01
1049000	-9.973051e+02	-5.911031e+01	1.249392e+01	1.442636e+00	4.100731e-01
1050000	-9.761835e+02	-3.405593e+01	8.097033e+00	1.117636e+00	4.874208e-01
1051000	-9.778719e+02	-5.599439e+01	1.150374e+01	3.049654e+00	4.032770e-01
1052000	-9.776540e+02	-3.773894e+01	8.582657e+00	1.490315e+00	5.086450e-01
1053000	-9.672683e+02	-1.340827e+01	5.563324e+00	1.740251e+00	8.323159e-01
1054000	-9.653886e+02	-2.195716e+01	6.470380e+00	1.740251e+00	5.601386e-01
1055000	-9.759848e+02	-3.895204e+00	4.817674e+00	3.604053e-01	5.177977e-01
1056000	-9.824357e+02	2.935164e+01	2.676859e+00	2.358914e-01	7.291740e-01
1057000	-9.890426e+02	3.953276e+01	2.234350e+00	2.178618e-01	7.552761e-01
1058000	-9.834078e+02	4.129438e+01	2.163131e+00	2.773931e-01	9.276267e-01
1059000	-9.887743e+02	9.933999e+00	3.779380e+00	2.279855e-01	5.560337e-01
1060000	-9.788644e+02	-1.140417e+01	5.511125e+00	2.692835e-01	4.794743e-01
1061000	-9.860271e+02	-1.853725e+01	6.180160e+00	9.192457e-01	6.178737e-01
1062000	-9.681944e+02	8.724375e+00	3.794183e+00	1.217211e+00	9.389690e-01
1063000	-9.706102e+02	9.948219e-01	4.333337e+00	1.452203e+00	1.000000e+00
1064000	-9.767074e+02	-1.366791e+01	5.536352e+00	2.274748e+00	9.065851e-01
1065000	-9.685007e+02	-2.083420e+00	4.516207e+00	2.197416e+00	9.877816e-01
1066000	-9.778058e+02	-7.527352e+00	5.038062e+00	1.465625e+00	8.930593e-01
1067000	-9.728851e+02	-1.574281e+01	5.907095e+00	6.827441e-01	5.854851e-01
1068000	-9.725881e+02	-4.987702e+01	1.037268e+01	2.841179e+00	5.335453e-01
1069000	-9.759053e+02	-2.617785e+01	7.058658e+00	1.028989e+00	4.724685e-01
1070000	-9.793725e+02	-9.506032e+01	2.374381e+01	3.112062e-01	7.554242e-02
1071000	-9.717726e+02	-3.567074e+01	8.311354e+00	1.248018e+00	5.245620e-01
1072000	-9.763594e+02	-3.445911e+01	8.182618e+00	9.234485e-01	4.487406e-01
1073000	-9.721540e+02	-2.411773e+01	6.830295e+00	8.333799e-01	6.004432e-01
1074000	-9.683072e+02	-3.338529e+01	8.144343e+00	1.160088e-01	1.938447e-01
1075000	-9.779640e+02	-2.483654e+01	6.611351e+00	3.398554e+00	6.833729e-01
1076000	-9.715801e+02	-3.696223e+01	8.443368e+00	1.643821e+00	5.589219e-01
1077000	-9.851119e+02	-6.469121e+01	1.409029e+01	1.302362e-01	1.212950e-01
1078000	-9.718883e+02	-4.076742e+01	9.042930e+00	1.547352e+00	4.883752e-01
1079000	-9.761285e+02	-2.547555e+01	6.932792e+00	1.346843e+00	5.909901e-01
1080000	-9.777526e+02	-4.296041e+01	9.263692e+00	2.367569e+00	4.972296e-01
1081000	-9.791499e+02	-3.737573e+01	8.551037e+00	1.336964e+00	4.893611e-01
1082000	-9.743857e+02	-4.320127e+01	9.450970e+00	1.468877e+00	5.294170e-01
1083000	-9.668601e+02	-4.534840e+01	9.800875e+00	1.545176e+00	4.404529e-01
1084000	-9.694382e+02	-4.648508e+01	1.000099e+01	1.529939e+00	5.542651e-01
1085000	-9.745799e+02	-2.971530e+01	7.557760e+00	6.906101e-01	3.829917e-01
1086000	-9.663553e+02	-4.187200e+01	9.236123e+00	1.448822e+00	4.599250e-01
1087000	-9.797561e+02	-6.107717e+01	1.297175e+01	1.259917e+00	4.612575e-01
1088000	-9.762576e+02	-4.038364e+01	9.046935e+00	1.138371e+00	4.067137e-01
1089000	-9.747453e+02	-2.897645e+01	7.348770e+00	1.542998e+00	6.419240e-01
1090000	-9.793063e+02	-4.610594e+01	9.707270e+00	2.849488e+00	4.750098e-01
1091000	-9.697593e+02	-4.377558e+01	9.456989e+00	2.006936e+00	4.942546e-01
1092000	-9.855247e+02	-4.335418e+01	9.257603e+00	2.798766e+00	5.706702e-01
1093000	-9.758106e+02	-4.922565e+01	1.049078e+01	1.544023e+00	4.147830e-01
1094000	-9.749819e+02	-2.247717e+01	6.560893e+00	1.473264e+00	6.128845e-01
1095000	-9.788911e+02	-5.409850e+01	1.150034e+01	1.170637e+00	3.587334e-01
1096000	-9.733889e+02	-7.395405e+01	1.609660e+01	1.737616e+00	2.118458e-01
1097000	-9.841460e+02	-8.939567e+01	2.102878e+01	1.718115e+00	1.726638e-01
1098000	-9.678710e+02	-6.068737e+01	1.270762e+01	2.048595e+00	3.516634e-01
1099000	-9.758339e+02	-6.683902e+01	1.419159e+01	1.866777e+00	3.027485e-01
1100000	-9.748944e+02	-5.904100e+01	1.229722e+01	2.281662e+00	4.033203e-01
1101000	-9.772695e+02	-3.136972e+01	7.776785e+00	7.233051e-01	5.168827e-01
1102000	-9.720045e+02	-6.227381e+01	1.310411e+01	1.874821e+00	3.751375e-01
1103000	-9.681985e+02	-4.970050e+01	1.056325e+01	1.626113e+00	4.576115e-01
1104000	-9.651918e+02	-6.834685e+01	1.435148e+01	2.731198e+00	3.076728e-01
1105000	-9.673488e+02	-6.288910e+01	1.323655e+01	1.913720e+00	4.008084e-01
1106000	-9.670041e+02	-4.101795e+01	9.097012e+00	1.458554e+00	4.269354e-01
1107000	-9.812148e+02	-3.085800e+01	7.568201e+00	1.754958e+00	5.706770e-01
1108000	-9.705886e+02	-6.655166e+01	1.417891e+01	1.630722e+00	2.640222e-01
1109000	-9.781747e+02	-8.213422e+01	1.859590e+01	1.585200e+00	2.220744e-01
1110000	-9.781415e+02	-7.881335e+01	1.780433e+01	7.794566e-01	1.835611e-01
1111000	-9.761203e+02	-9.444624e+01	2.260235e+01	2.570251e+00	2.208231e-01
1112000	-9.905223e+02	-4.913137e+01	1.053646e+01	1.201865e+00	4.183131e-01
1113000	-9.710327e+02	-4.489249e+01	9.742745e+00	1.428210e+00	4.167242e-01
1114000	-9.825899e+02	-5.404764e+01	1.123319e+01	2.462730e+00	4.552507e-01
1115000	-9.838715e+02	-3.368446e+01	8.040373e+00	1.145081e+00	4.819938e-01
1116000	-9.769472e+02	-1.086583e+00	4.540390e+00	8.990995e-01	6.768393e-01
1117000	-9.780625e+02	-4.671254e+01	9.628137e+00	3.922376e+00	5.131069e-01
1118000	-9.850654e+02	-2.403911e+01	6.726235e+00	1.624894e+00	5.971771e-01
1119000	-9.733779e+02	-2.082840e+01	6.454297e+00	7.524669e-01	6.455731e-01
1120000	-9.745705e+02	-4.954605e+01	1.022402e+01	3.333497e+00	4.704577e-01
1121000	-9.840416e+02	-6.966143e+01	1.471460e+01	2.610215e+00	3.118014e-01
1122000	-9.795871e+02	-5.327156e+01	1.139428e+01	8.731586e-01	3.029810e-01
1123000	-9.832169e+02	-8.079552e+01	1.842679e+01	7.750116e-01	2.683331e-01
1124000	-9.966511e+02	-8.659981e+01	2.031263e+01	9.342237e-01	2.099638e-01
1125000	-9.778417e+02	-1.586290e+02	6.697665e+01	1.483349e+00	5.561667e-02
1126000	-9.852417e+02	-9.747679e+01	2.441360e+01	1.102849e+00	1.573401e-01
1127000	-9.831873e+02	-8.575762e+01	2.016653e+01	5.108780e-01	2.038607e-01
1128000	-9.751351e+02	-9.200035e+01	2.149716e+01	3.042352e+00	2.291341e-01
1129000	-9.788736e+02	-8.098502e+01	1.834075e+01	1.235199e+00	2.474100e-01
1130000	-9.802818e+02	-8.085116e+01	1.828044e+01	1.291822e+00	2.695027e-01
1131000	-9.792218e+02	-8.173698e+01	1.872879e+01	7.759040e-01	1.626981e-01
1132000	-9.820528e+02	-9.705907e+01	2.438564e+01	7.521067e-01	1.386051e-01
1133000	-9.772398e+02	-1.207648e+02	3.485539e+01	3.406950e+00	1.445739e-01
1134000	-9.838520e+02	-8.345317e+01	1.936291e+01	5.640428e-01	1.497892e-01
1135000	-9.797693e+02	-8.423589e+01	1.952742e+01	8.565150e-01	2.313822e-01
1136000	-9.922062e+02	-7.475069e+01	1.628110e+01	1.877580e+00	2.666783e-01
1137000	-9.828627e+02	-6.003141e+01	1.255913e+01	2.065687e+00	3.675981e-01
1138000	-9.831308e+02	-6.626271e+01	1.418258e+01	1.326918e+00	2.483808e-01
1139000	-9.792815e+02	-5.966337e+01	1.267766e+01	1.159786e+00	2.872879e-01
1140000	-9.810787e+02	-4.524730e+01	9.857824e+00	1.113930e+00	4.069853e-01
1141000	-9.938667e+02	-3.496439e+01	8.173438e+00	1.492506e+00	4.989045e-01
1142000	-9.787816e+02	-5.867699e+01	1.244042e+01	1.254973e+00	3.179282e-01
1143000	-9.842470e+02	-5.988611e+01	1.245996e+01	2.374256e+00	2.913227e-01
1144000	-9.808592e+02	-6.703774e+01	1.419787e+01	2.040067e+00	2.958567e-01
1145000	-9.787895e+02	-8.839028e+01	2.102642e+01	7.192661e-01	1.670474e-01
1146000	-9.833731e+02	-8.064386e+01	1.779035e+01	2.655358e+00	2.416694e-01
1147000	-9.730084e+02	-6.661815e+01	1.413823e+01	1.862196e+00	3.012178e-01
1148000	-9.683657e+02	-8.228682e+01	1.867148e+01	1.503092e+00	2.281803e-01
1149000	-9.778280e+02	-1.062689e+02	2.802598e+01	1.806158e+00	1.438916e-01
1150000	-9.745609e+02	-1.063435e+02	2.819300e+01	1.531369e+00	1.970926e-01
1151000	-9.807194e+02	-7.885935e+01	1.746812e+01	1.926659e+00	2.502499e-01
1152000	-9.873513e+02	-5.755222e+01	1.195560e+01	2.404740e+00	3.142740e-01
1153000	-9.779198e+02	-5.385943e+01	1.141674e+01	1.348519e+00	3.810364e-01
1154000	-9.794623e+02	-5.516453e+01	1.171630e+01	1.173246e+00	3.337260e-01
1155000	-9.893237e+02	-8.036864e+01	1.805219e+01	1.535750e+00	2.621211e-01
1156000	-9.822731e+02	-7.432322e+01	1.645492e+01	8.380414e-01	2.308880e-01
1157000	-9.855476e+02	-6.672502e+01	1.442493e+01	8.161438e-01	2.394576e-01
1158000	-9.795757e+02	-5.733319e+01	1.204059e+01	1.780537e+00	3.468834e-01
1159000	-9.805276e+02	-6.154971e+01	1.251807e+01	3.771472e+00	4.028328e-01
1160000	-9.889325e+02	-3.613548e+01	8.485947e+00	5.311234e-01	4.095429e-01
1161000	-9.754750e+02	-5.593927e+01	1.171036e+01	1.976960e+00	4.463369e-01
1162000	-9.801080e+02	-5.766260e+01	1.198362e+01	2.381222e+00	3.765825e-01
1163000	-9.784771e+02	-6.221806e+01	1.315310e+01	1.605218e+00	3.558152e-01
1164000	-9.765659e+02	-1.266240e+01	5.484485e+00	1.801529e+00	9.010358e-01
1165000	-9.740686e+02	-1.156220e+01	5.432194e+00	1.243048e+00	7.764773e-01
1166000	-9.783303e+02	-1.048583e+01	5.273234e+00	1.845732e+00	9.367898e-01
1167000	-9.782929e+02	-2.563263e+01	6.889486e+00	1.859161e+00	8.761116e-01
1168000	-9.769235e+02	1.185737e+00	4.362787e+00	8.790403e-01	9.343156e-01
1169000	-9.846938e+02	-4.073782e+01	9.195782e+00	5.638068e-01	4.584338e-01
1170000	-9.690581e+02	-3.091640e+01	7.500963e+00	2.319820e+00	5.466881e-01
1171000	-9.776073e+02	-4.996742e+01	1.025625e+01	3.575393e+00	4.489505e-01
1172000	-9.751253e+02	-5.532062e+01	1.141948e+01	2.795977e+00	3.496874e-01
1173000	-9.832860e+02	-6.294789e+01	1.312279e+01	2.467263e+00	3.603978e-01
1174000	-9.751075e+02	-4.902975e+01	1.040370e+01	1.823633e+00	4.712175e-01
1175000	-9.763482e+02	-6.564227e+01	1.361714e+01	3.041386e+00	3.376892e-01
1176000	-9.803991e+02	-5.337934e+01	1.130564e+01	1.427150e+00	4.128360e-01
1177000	-9.811747e+02	-1.115153e+01	5.487761e+00	2.568968e-01	3.921406e-01
1178000	-9.687965e+02	1.469490e+01	3.476234e+00	1.795867e-01	4.167250e-01
1179000	-9.775636e+02	-3.001085e+00	4.757134e+00	1.805138e-01	3.288901e-01
1180000	-9.814905e+02	-1.937895e+00	4.671447e+00	1.437715e-01	3.477886e-01
1181000	-9.720049e+02	1.384263e+01	3.531454e+00	1.437715e-01	4.909763e-01
1182000	-9.759552e+02	2.114973e+00	4.349263e+00	1.250281e-01	3.907861e-01
1183000	-9.804088e+02	-2.356481e+01	6.847109e+00	1.410931e-01	2.025347e-01
1184000	-9.702692e+02	-3.023934e+01	7.693667e+00	2.029905e-01	1.903853e-01
1185000	-9.712120e+02	-3.130242e+01	7.834324e+00	2.374555e-01	2.971738e-01
1186000	-9.714233e+02	1.432216e+01	3.495481e+00	2.411957e-01	4.855145e-01
1187000	-9.767257e+02	-1.727422e+01	6.102648e+00	3.707568e-01	5.689999e-01
1188000	-9.763683e+02	1.029665e+01	3.742423e+00	4.193126e-01	6.788026e-01
1189000	-9.768508e+02	2.819247e+01	2.736790e+00	1.491283e-01	6.178855e-01
1190000	-9.835238e+02	3.947024e+01	2.240038e+00	1.374252e-01	6.030768e-01
1191000	-9.797744e+02	2.825875e+01	2.733134e+00	1.580748e-01	5.265314e-01
1192000	-9.881419e+02	2.417233e+01	2.939146e+00	1.543609e-01	5.347749e-01
1193000	-9.838565e+02	1.052640e+01	3.738554e+00	2.478834e-01	4.834706e-01
1194000	-9.792575e+02	2.607922e+01	2.838387e+00	2.109987e-01	5.846170e-01
1195000	-9.794810e+02	2.590549e+01	2.851458e+00	1.261380e-01	5.700890e-01
1196000	-9.797259e+02	4.178560e+01	2.150117e+00	1.254296e-01	5.738509e-01
1197000	-9.724904e+02	2.773566e+01	2.760259e+00	1.254296e-01	5.113912e-01
1198000	-9.752429e+02	3.080542e+01	2.610990e+00	1.839144e-01	7.124795e-01
1199000	-9.811792e+02	2.620288e+01	2.833086e+00	1.925606e-01	6.053752e-01
1200000	-9.784526e+02	-8.411005e+00	5.236952e+00	1.611671e-01	3.212209e-01
1201000	-9.854858e+02	3.400439e+00	4.249910e+00	1.435669e-01	3.861564e-01
1202000	-9.662914e+02	-3.673670e+01	8.576772e+00	5.270714e-01	3.627446e-01
1203000	-9.731207e+02	-2.550920e+01	7.057078e+00	3.730283e-01	3.375767e-01
1204000	-9.842142e+02	-2.675817e+01	7.214063e+00	3.742354e-01	3.615153e-01
1205000	-9.787935e+02	-4.760750e+01	1.042243e+01	2.987556e-01	2.314445e-01
1206000	-9.753763e+02	-1.192254e+01	5.571337e+00	1.731221e-01	2.927813e-01
1207000	-9.740418e+02	-2.394247e+01	6.887545e+00	1.849738e-01	2.477222e-01
1208000	-9.865683e+02	9.723780e+00	3.800272e+00	1.274116e-01	3.602828e-01
1209000	-9.858410e+02	-1.407699e+00	4.628372e+00	1.366515e-01	3.900227e-01
1210000	-9.681438e+02	9.383267e+00	3.822977e+00	1.320638e-01	3.683479e-01
1211000	-9.743750e+02	-1.090049e+01	5.470579e+00	1.831798e-01	3.128285e-01
1212000	-9.724371e+02	-4.078861e+01	9.256950e+00	2.372191e-01	1.965026e-01
1213000	-9.846408e+02	-4.436093e+01	9.854416e+00	2.472632e-01	1.866513e-01
1214000	-9.794410e+02	-2.888424e+01	7.506652e+00	2.446366e-01	2.173639e-01
1215000	-9.759736e+02	-3.578190e+01	8.494672e+00	1.191182e-01	1.524814e-01
1216000	-9.855632e+02	-1.731819e+01	6.136118e+00	1.050842e-01	2.216614e-01
1217000	-9.824021e+02	-1.733718e+01	6.130657e+00	1.744920e-01	2.601301e-01
1218000	-9.775111e+02	-1.183941e+01	5.561188e+00	1.931177e-01	3.482048e-01
1219000	-9.822096e+02	1.995146e+01	3.165977e+00	1.893682e-01	4.197807e-01
1220000	-9.784272e+02	1.349561e+00	4.402578e+00	2.028072e-01	4.194139e-01
1221000	-9.829869e+02	1.066576e+01	3.736256e+00	1.431901e-01	4.631025e-01
1222000	-9.756262e+02	-3.077363e-01	4.538919e+00	1.385523e-01	3.215560e-01
1223000	-9.803331e+02	-7.348317e+00	5.142314e+00	1.291879e-01	3.092793e-01
1224000	-9.815014e+02	-2.011468e+01	6.440139e+00	1.631410e-01	2.710753e-01
1225000	-9.835130e+02	-8.593975e+00	5.244996e+00	2.573871e-01	3.341440e-01
1226000	-9.749166e+02	-3.173553e+01	7.895974e+00	2.254441e-01	2.140240e-01
1227000	-9.780633e+02	-1.253203e+01	5.635606e+00	1.338879e-01	2.614038e-01
1228000	-9.879232e+02	-2.431259e+01	6.939217e+00	1.313724e-01	2.291850e-01
1229000	-9.857360e+02	-3.796385e+01	8.820442e+00	1.610537e-01	1.521071e-01
1230000	-9.860076e+02	-2.931253e+01	7.567166e+00	2.172494e-01	2.879069e-01
1231000	-9.680733e+02	-5.020677e+00	4.934192e+00	1.359547e-01	2.688954e-01
1232000	-9.796494e+02	-1.262447e+01	5.628536e+00	2.973352e-01	3.882178e-01
1233000	-9.892124e+02	2.188058e+01	3.060954e+00	1.599203e-01	5.397146e-01
1234000	-9.774918e+02	2.275586e+01	3.015916e+00	1.192268e-01	4.527369e-01
1235000	-9.697297e+02	-1.059210e+01	5.442861e+00	1.620131e-01	3.460513e-01
1236000	-9.698659e+02	-4.211323e+00	4.862609e+00	1.521381e-01	3.357567e-01
1237000	-9.736315e+02	1.465875e+01	3.478177e+00	1.842453e-01	5.077173e-01
1238000	-9.812029e+02	3.221336e+01	2.548288e+00	1.434781e-01	5.404784e-01
1239000	-9.800212e+02	4.435446e+01	2.053656e+00	1.366432e-01	7.042749e-01
1240000	-9.829296e+02	4.279047e+01	2.112301e+00	1.180142e-01	7.756439e-01
1241000	-9.833896e+02	5.858618e+01	1.593968e+00	1.410376e-01	8.204564e-01
1242000	-9.824258e+02	5.895789e+01	1.583219e+00	1.492932e-01	9.427610e-01
1243000	-9.910281e+02	5.379564e+01	1.734379e+00	1.898220e-01	8.506518e-01
1244000	-9.937661e+02	5.617890e+01	1.663198e+00	1.604935e-01	9.597188e-01
1245000	-9.850847e+02	5.595498e+01	1.669109e+00	1.851596e-01	1.000000e+00
1246000	-9.838489e+02	5.923548e+01	1.575343e+00	1.517676e-01	1.000000e+00
1247000	-9.768541e+02	5.025679e+01	1.849560e+00	1.164681e-01	9.322205e-01
1248000	-9.700945e+02	5.467973e+01	1.708099e+00	1.634025e-01	9.460220e-01
1249000	-9.814624e+02	5.150149e+01	1.806818e+00	1.853422e-01	9.331915e-01
1250000	-9.794465e+02	5.281131e+01	1.766651e+00	1.385155e-01	8.869346e-01
1251000	-9.748835e+02	5.264996e+01	1.771632e+00	1.416864e-01	8.091545e-01
1252000	-9.776029e+02	5.836886e+01	1.600179e+00	1.399236e-01	1.000000e+00
1253000	-9.793638e+02	4.061626e+01	2.193945e+00	1.603498e-01	7.649312e-01
1254000	-9.826470e+02	3.649390e+01	2.360484e+00	1.688041e-01	6.891692e-01
1255000	-9.714177e+02	4.934708e+01	1.873319e+00	3.090073e-01	9.618530e-01
1256000	-9.770737e+02	5.842323e+01	1.597126e+00	1.928130e-01	1.000000e+00
1257000	-9.662374e+02	2.224758e+01	3.010687e+00	7.252101e-01	1.000000e+00
1258000	-9.741520e+02	8.702991e+00	3.809200e+00	1.015901e+00	9.179387e-01
1259000	-9.746300e+02	-1.469161e+01	5.634660e+00	2.302957e+00	8.259421e-01
1260000	-9.759318e+02	-2.030685e+01	6.205561e+00	2.456608e+00	7.452145e-01
1261000	-9.764495e+02	-1.441706e+01	5.596671e+00	2.411038e+00	9.004125e-01
1262000	-9.855362e+02	-6.261874e+00	4.906504e+00	1.695052e+00	9.266573e-01
1263000	-9.845570e+02	8.978495e+00	3.794014e+00	9.656096e-01	1.001847e+00
1264000	-9.771543e+02	-2.649868e+01	6.985861e+00	1.937626e+00	7.189797e-01
1265000	-9.811929e+02	-9.349241e+00	5.239244e+00	1.074673e+00	7.958714e-01
1266000	-9.647813e+02	-1.084595e+01	5.320834e+00	1.697861e+00	8.255923e-01
1267000	-9.781280e+02	-1.869384e+01	6.193739e+00	9.515628e-01	6.114707e-01
1268000	-9.799791e+02	-1.127407e+01	5.374067e+00	1.563185e+00	7.210977e-01
1269000	-9.749082e+02	-4.115846e+01	9.018850e+00	2.090113e+00	5.635813e-01
1270000	-9.643274e+02	2.258064e+00	4.195670e+00	2.010672e+00	1.032267e+00
1271000	-9.775153e+02	1.872685e-01	4.347896e+00	2.070470e+00	1.000000e+00
1272000	-9.685484e+02	-3.793831e+00	4.635848e+00	2.431654e+00	9.276953e-01
1273000	-9.723851e+02	8.867755e+00	3.703890e+00	2.431654e+00	1.167883e+00
1274000	-9.701195e+02	-2.138107e+00	4.472032e+00	2.806983e+00	1.000000e+00
1275000	-9.772124e+02	2.991828e+00	4.171217e+00	1.606689e+00	1.000000e+00
1276000	-9.729212e+02	-1.177889e+01	5.333440e+00	2.497025e+00	7.960155e-01
1277000	-9.753891e+02	-1.865616e+00	4.612482e+00	7.887389e-01	7.611025e-01
1278000	-9.672267e+02	-9.522767e+00	5.214130e+00	1.519786e+00	7.457783e-01
1279000	-9.844668e+02	-1.720438e+01	6.016877e+00	1.102146e+00	7.307858e-01
1280000	-9.769511e+02	-3.734489e+01	8.244275e+00	3.382683e+00	6.831768e-01
1281000	-9.737037e+02	-5.812692e+01	1.194033e+01	3.052560e+00	4.210861e-01
1282000	-9.674066e+02	-3.780101e+01	8.654233e+00	1.080144e+00	4.670509e-01
1283000	-9.679672e+02	-2.885702e+01	7.292784e+00	1.857440e+00	6.399813e-01
1284000	-9.681021e+02	-2.169041e+01	6.543719e+00	8.349977e-01	6.290137e-01
1285000	-9.796261e+02	-1.752371e+01	6.025437e+00	1.341000e+00	7.833600e-01
1286000	-9.726296e+02	-1.111795e+01	5.430107e+00	8.205237e-01	4.869511e-01
1287000	-9.649385e+02	-3.041861e+01	7.535240e+00	1.563288e+00	6.200442e-01
1288000	-9.733185e+02	-1.207491e+00	4.528307e+00	1.170440e+00	7.431107e-01
1289000	-9.854685e+02	-2.111558e+01	6.395080e+00	1.561726e+00	7.715270e-01
1290000	-9.717065e+02	-1.604969e+01	5.822557e+00	1.805304e+00	7.418714e-01
1291000	-9.773616e+02	-2.141301e+01	6.483712e+00	1.079505e+00	7.458819e-01
1292000	-9.793576e+02	-4.143273e+01	9.066111e+00	2.066969e+00	6.288637e-01
1293000	-9.833953e+02	-2.629387e+01	7.004469e+00	1.581997e+00	6.293735e-01
1294000	-9.697043e+02	-3.522269e+01	8.280071e+00	1.014268e+00	5.319977e-01
1295000	-9.736066e+02	-2.096836e+01	6.398671e+00	1.382722e+00	7.457983e-01
1296000	-9.726745e+02	-1.337861e+01	5.643378e+00	9.025109e-01	8.626252e-01
1297000	-9.793798e+02	-2.430158e+01	6.849393e+00	8.589606e-01	4.621683e-01
1298000	-9.876214e+02	1.150764e+00	4.356607e+00	9.940133e-01	1.000000e+00
1299000	-9.816384e+02	-6.284627e+01	1.324012e+01	1.855463e+00	3.073110e-01
1300000	-9.714421e+02	-6.979674e+01	1.494313e+01	1.859615e+00	3.073110e-01
1301000	-9.759526e+02	-4.803116e+01	1.027538e+01	1.532878e+00	4.795279e-01
1302000	-9.786589e+02	-1.275243e+01	5.550322e+00	1.216748e+00	7.493687e-01
1303000	-9.689656e+02	7.803865e-01	4.340471e+00	1.573801e+00	8.687290e-01
1304000	-9.728840e+02	-2.319355e+00	4.544740e+00	2.077815e+00	1.000000e+00
1305000	-9.718876e+02	-1.954778e+01	6.153749e+00	2.172236e+00	6.541026e-01
1306000	-9.777259e+02	-2.175532e+01	6.400751e+00	2.151263e+00	8.503779e-01
1307000	-9.715405e+02	-3.524324e+01	8.269681e+00	1.106175e+00	6.695013e-01
1308000	-9.756815e+02	-3.030629e+01	7.309466e+00	3.177086e+00	6.963262e-01
1309000	-9.803719e+02	-1.870392e+01	6.016663e+00	2.603697e+00	8.396634e-01
1310000	-9.712549e+02	-2.055825e+01	6.410432e+00	8.685957e-01	6.899591e-01
1311000	-9.873659e+02	-4.695681e+01	9.961746e+00	2.225787e+00	5.891830e-01
1312000	-9.786905e+02	-7.822291e+01	1.726234e+01	1.974412e+00	2.433063e-01
1313000	-9.724681e+02	-7.912549e+01	1.715106e+01	3.250320e+00	2.569097e-01
1314000	-9.652740e+02	-5.535127e+01	1.174906e+01	1.200346e+00	3.124562e-01
1315000	-9.716682e+02	-2.906319e+01	7.382040e+00	1.373460e+00	4.421787e-01
1316000	-9.703906e+02	-3.757210e+01	8.576895e+00	1.361657e+00	5.773516e-01
1317000	-9.731478e+02	-3.029921e+01	7.609644e+00	8.862051e-01	5.557918e-01
1318000	-9.787334e+02	-2.985820e+01	7.442616e+00	1.704759e+00	6.462406e-01
1319000	-9.623806e+02	-1.578810e+01	5.780251e+00	1.956316e+00	8.107999e-01
1320000	-9.845382e+02	-1.479181e+01	5.817079e+00	6.006784e-01	6.126885e-01
1321000	-9.876497e+02	-2.666449e+00	4.589779e+00	1.868165e+00	9.194020e-01
1322000	-9.779395e+02	-1.407495e+01	5.628583e+00	1.747340e+00	8.103157e-01
1323000	-9.965883e+02	2.050440e+01	3.127236e+00	3.297780e-01	7.380956e-01
1324000	-9.768206e+02	-1.590596e+01	5.903034e+00	8.848109e-01	5.603862e-01
1325000	-9.952627e+02	-3.690024e+00	4.766010e+00	7.641723e-01	7.779654e-01
1326000	-9.677672e+02	5.015351e+00	4.029577e+00	1.531938e+00	9.295759e-01
1327000	-9.778767e+02	-1.552421e+01	5.798220e+00	1.516815e+00	7.520484e-01
1328000	-9.867547e+02	1.054236e+01	3.659030e+00	1.443928e+00	1.409988e+00
1329000	-9.834673e+02	-6.896197e+00	4.973637e+00	1.561638e+00	9.280756e-01
1330000	-9.735805e+02	-2.088470e+01	6.383634e+00	1.432314e+00	5.107586e-01
1331000	-9.781564e+02	-3.614374e+01	8.366908e+00	1.342398e+00	5.214147e-01
1332000	-9.728825e+02	-2.668314e+01	7.055816e+00	1.557112e+00	5.322468e-01
1333000	-9.715049e+02	-2.977008e+01	7.438597e+00	1.647295e+00	6.591874e-01
1334000	-9.702157e+02	-4.078112e+00	4.730939e+00	1.569364e+00	9.205266e-01
1335000	-9.900141e+02	-7.614576e+00	4.989605e+00	2.098916e+00	7.544697e-01
1336000	-9.830539e+02	1.450488e+01	3.467072e+00	5.183061e-01	9.028475e-01
1337000	-9.791778e+02	-1.640923e+01	5.957888e+00	8.646226e-01	6.079141e-01
1338000	-9.761890e+02	-3.276418e+01	7.776071e+00	2.122983e+00	4.757719e-01
1339000	-9.838743e+02	-4.409124e+01	9.252774e+00	3.565534e+00	4.826396e-01
1340000	-9.760203e+02	-2.241585e+00	4.637474e+00	8.596015e-01	7.274095e-01
1341000	-9.670059e+02	-1.856956e+01	6.146087e+00	1.264557e+00	8.127809e-01
1342000	-9.792445e+02	-2.707204e+01	6.930173e+00	2.964751e+00	6.660745e-01
1343000	-9.815151e+02	-1.806226e+01	5.938851e+00	2.698776e+00	7.920426e-01
1344000	-9.805348e+02	-2.899524e+01	7.354594e+00	1.516849e+00	8.325324e-01
1345000	-9.744267e+02	-1.351921e+01	5.267868e+00	4.936667e+00	7.427761e-01
1346000	-9.756742e+02	-1.391438e+01	5.572866e+00	2.149447e+00	7.153202e-01
1347000	-9.757552e+02	-6.020873e+00	4.859269e+00	2.000492e+00	8.339869e-01
1348000	-9.796902e+02	-2.862192e+01	7.395487e+00	8.289362e-01	7.346849e-01
1349000	-9.797418e+02	-7.043786e+01	1.493707e+01	2.524074e+00	3.261826e-01
1350000	-9.725301e+02	-5.066605e+01	1.066253e+01	2.057847e+00	3.843386e-01
1351000	-9.761774e+02	-5.882293e+01	1.243866e+01	1.409020e+00	4.223778e-01
1352000	-9.731052e+02	-3.986158e+01	8.859988e+00	1.804320e+00	6.174202e-01
1353000	-9.765619e+02	1.327142e+00	4.331280e+00	1.146673e+00	7.850499e-01
1354000	-9.762002e+02	-2.499749e+01	6.970161e+00	5.640045e-01	3.891049e-01
1355000	-9.707555e+02	-6.525220e+01	1.388484e+01	1.534317e+00	2.831251e-01
1356000	-9.741982e+02	-7.410497e+01	1.625727e+01	1.316266e+00	2.093472e-01
1357000	-9.715299e+02	-9.808451e+01	2.437471e+01	1.803722e+00	1.754153e-01
1358000	-9.786829e+02	-9.471109e+01	2.286324e+01	2.166344e+00	2.132525e-01
1359000	-9.904318e+02	-1.338902e+02	4.519358e+01	9.526094e-01	1.004873e-01
1360000	-9.854100e+02	-1.195738e+02	3.588193e+01	4.877790e-01	8.759292e-02
1361000	-9.823936e+02	-1.423478e+02	5.089829e+01	2.182833e+00	1.010960e-01
1362000	-9.751737e+02	-9.694039e+01	2.445564e+01	4.658931e-01	1.042519e-01
1363000	-9.782286e+02	-8.745808e+01	2.051793e+01	1.208803e+00	1.872184e-01
1364000	-9.762756e+02	-7.295514e+01	1.582933e+01	1.703081e+00	2.921404e-01
1365000	-9.877215e+02	-9.969749e+01	2.480274e+01	2.399057e+00	1.844894e-01
1366000	-9.819743e+02	-5.313928e+01	1.144903e+01	4.669713e-01	2.419768e-01
1367000	-9.773823e+02	-9.457310e+01	2.349861e+01	4.297963e-01	1.227273e-01
1368000	-9.832397e+02	-1.147663e+02	3.237071e+01	1.798240e+00	1.204472e-01
1369000	-9.805496e+02	-7.933360e+01	1.792099e+01	9.223202e-01	1.674564e-01
1370000	-9.787103e+02	-1.007069e+02	2.616303e+01	2.823858e-01	8.407815e-02
1371000	-9.795605e+02	-1.045967e+02	2.795708e+01	2.786798e-01	8.407815e-02
1372000	-9.698113e+02	-1.281718e+02	4.032530e+01	2.103764e+00	9.091071e-02
1373000	-9.757573e+02	-8.207402e+01	1.879205e+01	9.177911e-01	2.307070e-01
1374000	-9.854608e+02	-7.890546e+01	1.750523e+01	1.850230e+00	2.507666e-01
1375000	-9.792652e+02	-1.252735e+02	3.812517e+01	2.567262e+00	1.350048e-01
1376000	-9.721477e+02	-8.560587e+01	1.934367e+01	2.774334e+00	2.122926e-01
1377000	-9.804882e+02	-1.097751e+02	2.999524e+01	1.312651e+00	1.468332e-01
1378000	-9.798527e+02	-1.302091e+02	4.192224e+01	1.806456e+00	9.757343e-02
1379000	-9.905198e+02	-1.075777e+02	2.923621e+01	6.264883e-01	1.763673e-01
1380000	-9.865227e+02	-8.271713e+01	1.872028e+01	1.782371e+00	2.071506e-01
1381000	-9.719162e+02	-6.249089e+01	1.319779e+01	1.683615e+00	2.941115e-01
1382000	-9.787273e+02	-5.896316e+01	1.248496e+01	1.336574e+00	3.704641e-01
1383000	-9.800937e+02	-9.062365e+01	2.111058e+01	2.720504e+00	2.240218e-01
1384000	-9.863075e+02	-8.122651e+01	1.839528e+01	1.304984e+00	2.515725e-01
1385000	-9.766252e+02	-8.056302e+01	1.813883e+01	1.453348e+00	2.576973e-01
1386000	-9.755644e+02	-8.828865e+01	2.066762e+01	1.617341e+00	1.923486e-01
1387000	-9.839122e+02	-9.548021e+01	2.317871e+01	2.136503e+00	2.282276e-01
1388000	-9.859177e+02	-1.016997e+02	2.606051e+01	1.505380e+00	1.820901e-01
1389000	-9.829859e+02	-8.892785e+01	2.143039e+01	1.507218e-01	6.591687e-02
1390000	-9.879756e+02	-8.544193e+01	2.016731e+01	1.929419e-01	7.266947e-02
1391000	-9.742863e+02	-1.178219e+02	3.323924e+01	3.284335e+00	1.470915e-01
1392000	-9.757311e+02	-7.806117e+01	1.749013e+01	1.055788e+00	2.163105e-01
1393000	-9.756092e+02	-1.255909e+02	3.895609e+01	1.594190e+00	1.502683e-01
1394000	-9.764943e+02	-9.874637e+01	2.448226e+01	2.208291e+00	1.613915e-01
1395000	-9.688592e+02	-1.050816e+02	2.766635e+01	1.378144e+00	1.811951e-01
1396000	-9.703651e+02	-8.140491e+01	1.805150e+01	2.574230e+00	2.727088e-01
1397000	-9.720570e+02	-9.758276e+01	2.435408e+01	1.351474e+00	2.029829e-01
1398000	-9.745637e+02	-7.472300e+01	1.590943e+01	3.180270e+00	2.721180e-01
1399000	-9.741112e+02	-7.084059e+01	1.511490e+01	2.246237e+00	3.903437e-01
1400000	-9.761700e+02	-7.558802e+01	1.664868e+01	1.427908e+00	2.629170e-01
1401000	-9.708953e+02	-8.907891e+01	2.077435e+01	2.108472e+00	2.340638e-01
1402000	-9.827313e+02	-8.564813e+01	2.020566e+01	2.889370e-01	9.934459e-02
1403000	-9.820111e+02	-1.549168e+02	6.342249e+01	1.180034e+00	8.706006e-02
1404000	-9.771273e+02	-1.048964e+02	2.780143e+01	9.065980e-01	1.093810e-01
1405000	-9.810544e+02	-1.040630e+02	2.722167e+01	1.311319e+00	1.325659e-01
1406000	-9.746415e+02	-1.464402e+02	5.396723e+01	2.689684e+00	8.193233e-02
1407000	-9.697616e+02	-1.435091e+02	5.211817e+01	1.895826e+00	9.857878e-02
1408000	-9.747330e+02	-1.500524e+02	5.690565e+01	3.039047e+00	8.153501e-02
1409000	-9.803912e+02	-1.056095e+02	2.748029e+01	2.302453e+00	1.758903e-01
1410000	-9.797143e+02	-7.661866e+01	1.685084e+01	1.762437e+00	2.137195e-01
1411000	-9.826410e+02	-1.005838e+02	2.573909e+01	1.116606e+00	1.637513e-01
1412000	-9.793572e+02	-1.077552e+02	2.899971e+01	1.282535e+00	1.330656e-01
1413000	-9.871883e+02	-8.697961e+01	2.032807e+01	1.269934e+00	2.318292e-01
1414000	-9.870736e+02	-8.182552e+01	1.834630e+01	2.058210e+00	2.494684e-01
1415000	-9.808122e+02	-5.695285e+01	1.189647e+01	2.088971e+00	3.860820e-01
1416000	-9.787286e+02	-6.947604e+01	1.470763e+01	2.452040e+00	3.740564e-01
1417000	-9.738592e+02	-8.195106e+01	1.870428e+01	1.065772e+00	2.211488e-01
1418000	-9.838389e+02	-1.156067e+02	3.314835e+01	1.231534e+00	1.377969e-01
1419000	-9.781064e+02	-1.056474e+02	2.820378e+01	8.127975e-01	1.283235e-01
1420000	-9.790184e+02	-1.037804e+02	2.707443e+01	1.347234e+00	1.667592e-01
1421000	-9.643844e+02	-1.324820e+02	4.228540e+01	3.559997e+00	1.130558e-01
1422000	-9.791381e+02	-1.251605e+02	3.857427e+01	1.753542e+00	1.543690e-01
1423000	-9.815331e+02	-1.126298e+02	3.176448e+01	7.810705e-01	1.341778e-01
1424000	-9.815130e+02	-1.445694e+02	5.283168e+01	2.123305e+00	8.622478e-02
1425000	-9.779323e+02	-1.244397e+02	3.844988e+01	1.226086e+00	1.027789e-01
1426000	-9.721091e+02	-1.273147e+02	3.986448e+01	1.936357e+00	1.038281e-01
1427000	-9.707854e+02	-1.017640e+02	2.551976e+01	2.797916e+00	1.719811e-01
1428000	-9.729274e+02	-8.935642e+01	2.118502e+01	1.248720e+00	2.134290e-01
1429000	-9.755263e+02	-7.874566e+01	1.785231e+01	5.562553e-01	2.345208e-01
1430000	-9.775630e+02	-7.543613e+01	1.641990e+01	2.073766e+00	2.545326e-01
1431000	-9.742044e+02	-4.076497e+01	9.099691e+00	1.188813e+00	4.277526e-01
1432000	-9.818038e+02	-6.358924e+01	1.330826e+01	2.304146e+00	3.365631e-01
1433000	-9.724248e+02	-6.921685e+01	1.471665e+01	2.157624e+00	2.970641e-01
1434000	-9.712988e+02	-5.993018e+01	1.257640e+01	1.885770e+00	4.455202e-01
1435000	-9.743597e+02	-4.250516e+01	9.500966e+00	4.723107e-01	2.657935e-01
1436000	-9.770153e+02	-1.111945e-01	4.504156e+00	3.760346e-01	4.498338e-01
1437000	-9.768090e+02	2.804919e+00	4.295930e+00	1.313513e-01	3.208218e-01
1438000	-9.755351e+02	-1.426264e+01	5.810215e+00	1.383127e-01	2.904696e-01
1439000	-9.837789e+02	3.278294e+00	4.255985e+00	1.851222e-01	3.847324e-01
1440000	-9.806840e+02	-2.067933e+00	4.680810e+00	1.607442e-01	3.885691e-01
1441000	-9.723564e+02	1.889249e+01	3.229958e+00	1.215269e-01	4.809295e-01
1442000	-9.780165e+02	7.789724e+00	3.933241e+00	1.222610e-01	3.356746e-01
1443000	-9.744908e+02	3.368987e+01	2.482404e+00	1.404370e-01	6.316597e-01
1444000	-9.721290e+02	4.751799e+00	4.138385e+00	2.925255e-01	5.352710e-01
1445000	-9.744225e+02	1.576944e+01	3.413258e+00	1.351384e-01	4.429210e-01
1446000	-9.767989e+02	4.094895e+01	2.180085e+00	1.839348e-01	7.248379e-01
1447000	-9.853580e+02	6.253012e+01	1.486627e+00	1.119337e-01	8.221213e-01
1448000	-9.926673e+02	5.982106e+01	1.560532e+00	9.665336e-02	9.318405e-01
1449000	-9.811278e+02	4.553918e+01	2.006340e+00	2.619723e-01	9.601682e-01
1450000	-9.896731e+02	1.684238e+01	3.340025e+00	2.841025e-01	5.293820e-01
1451000	-9.712762e+02	3.883814e+01	2.263570e+00	1.819518e-01	7.258407e-01
1452000	-9.817330e+02	6.019173e+01	1.549312e+00	1.312118e-01	9.785816e-01
1453000	-9.763534e+02	4.485783e+01	2.032500e+00	2.152597e-01	8.498527e-01
1454000	-9.767463e+02	4.311502e+01	2.095158e+00	2.515302e-01	9.330777e-01
1455000	-9.676618e+02	1.347402e-01	4.442475e+00	9.084443e-01	7.584447e-01
1456000	-9.835426e+02	-5.999589e-01	4.411407e+00	2.039245e+00	8.469480e-01
1457000	-9.774013e+02	-1.212688e+01	5.343331e+00	2.740274e+00	7.305325e-01
1458000	-9.787061e+02	-2.765470e+01	7.258493e+00	9.224854e-01	6.460550e-01
1459000	-9.847671e+02	-3.864995e+01	8.797943e+00	9.924325e-01	4.054478e-01
1460000	-9.811345e+02	-5.657601e+01	1.176927e+01	2.326807e+00	4.322735e-01
1461000	-9.840579e+02	-5.865159e+01	1.243913e+01	1.235501e+00	3.665513e-01
1462000	-9.707016e+02	-2.990186e+01	7.486302e+00	1.416316e+00	5.362825e-01
1463000	-9.676670e+02	-5.517590e+01	1.136774e+01	2.910739e+00	4.168454e-01
1464000	-9.736571e+02	-5.846177e+00	4.859178e+00	1.826854e+00	1.040562e+00
1465000	-9.718942e+02	6.458827e+00	3.905774e+00	1.848336e+00	1.000000e+00
1466000	-9.796121e+02	-2.635421e+01	7.056296e+00	1.224329e+00	5.900104e-01
1467000	-9.823095e+02	-3.786267e+01	8.465720e+00	2.393972e+00	6.283012e-01
1468000	-9.711545e+02	-5.644658e+01	1.183123e+01	1.897143e+00	4.085636e-01
1469000	-9.789062e+02	-5.875106e+01	1.253762e+01	8.835115e-01	2.760194e-01
1470000	-9.668845e+02	-7.105697e+01	1.533708e+01	1.623242e+00	2.655709e-01
1471000	-9.882791e+02	-5.408635e+01	1.144715e+01	1.423433e+00	5.549943e-01
1472000	-9.700957e+02	-7.173472e+01	1.549423e+01	1.714376e+00	2.851217e-01
1473000	-9.762218e+02	-8.528176e+01	1.924025e+01	2.760762e+00	2.647412e-01
1474000	-9.779825e+02	-3.843485e+01	8.782198e+00	8.792120e-01	4.565299e-01
1475000	-9.729125e+02	-5.786836e+01	1.203073e+01	2.362555e+00	3.507873e-01
1476000	-9.704839e+02	-5.009315e+01	1.053328e+01	2.180875e+00	3.968796e-01
1477000	-9.708480e+02	-4.637992e+01	9.778128e+00	2.709093e+00	4.163458e-01
1478000	-9.852131e+02	-5.444112e+01	1.149272e+01	1.551138e+00	4.576502e-01
1479000	-9.765764e+02	-6.240623e+01	1.334054e+01	9.822274e-01	3.177566e-01
1480000	-9.765166e+02	-8.487732e+01	1.917156e+01	2.563486e+00	2.406308e-01
1481000	-9.850020e+02	-9.212722e+01	2.139994e+01	3.432758e+00	2.433329e-01
1482000	-9.679728e+02	-9.434726e+01	2.272454e+01	2.157144e+00	2.045641e-01
1483000	-9.716856e+02	-7.647003e+01	1.650576e+01	2.806998e+00	2.766422e-01
1484000	-9.829154e+02	-8.122055e+01	1.794826e+01	2.721392e+00	2.597828e-01
1485000	-9.784855e+02	-1.001775e+02	2.473739e+01	3.033333e+00	2.050021e-01
1486000	-9.920786e+02	-6.886425e+01	1.450543e+01	2.635678e+00	3.342565e-01
1487000	-9.667306e+02	-6.943744e+01	1.470648e+01	2.417916e+00	3.017411e-01
1488000	-9.796341e+02	-3.724602e+01	8.624299e+00	7.221789e-01	4.603799e-01
1489000	-9.632961e+02	-4.653739e+01	9.819463e+00	2.626206e+00	4.773022e-01
1490000	-9.649206e+02	-5.023598e+01	1.074022e+01	1.213502e+00	3.747402e-01
1491000	-9.709841e+02	-4.597472e+01	9.774130e+00	2.327196e+00	4.535216e-01
1492000	-9.729942e+02	-4.706598e+01	9.766840e+00	3.460964e+00	4.844271e-01
1493000	-9.735426e+02	-3.611987e+01	8.382962e+00	1.209581e+00	3.677129e-01
1494000	-9.716481e+02	-3.539863e+01	8.225966e+00	1.562751e+00	5.350406e-01
1495000	-9.693437e+02	-6.910044e+01	1.492121e+01	1.247727e+00	4.226802e-01
1496000	-9.730086e+02	-6.945012e+01	1.465291e+01	2.640342e+00	3.998060e-01
1497000	-9.810452e+02	-3.599302e+01	8.326983e+00	1.463539e+00	7.252669e-01
1498000	-9.857161e+02	-3.024305e+01	7.426100e+00	2.215669e+00	6.568366e-01
1499000	-9.760560e+02	-3.234832e+01	7.829480e+00	1.318464e+00	6.998373e-01
1500000	-9.774583e+02	7.087015e-01	4.391272e+00	9.887840e-01	8.810997e-01
1501000	-9.705426e+02	-2.703207e+01	7.073447e+00	1.764526e+00	7.167252e-01
1502000	-9.691983e+02	-2.193944e+01	6.410636e+00	2.247987e+00	6.508480e-01
1503000	-9.780465e+02	-1.822685e+01	6.003776e+00	2.247987e+00	8.182439e-01
1504000	-9.748928e+02	-3.507879e+00	4.737808e+00	9.171990e-01	7.286958e-01
1505000	-9.731413e+02	-7.631383e+01	1.697679e+01	1.028003e+00	2.716037e-01
1506000	-9.772159e+02	-5.991215e+01	1.274493e+01	1.105437e+00	3.395228e-01
1507000	-9.707753e+02	-3.883718e+01	8.886276e+00	6.113850e-01	3.222473e-01
1508000	-9.796299e+02	-4.415739e+01	9.761514e+00	5.834554e-01	2.970909e-01
1509000	-9.780017e+02	-3.658076e+01	8.403880e+00	1.528815e+00	6.140281e-01
1510000	-9.757675e+02	-3.569561e+01	8.277684e+00	1.503575e+00	4.255913e-01
1511000	-9.696963e+02	-4.272021e+01	9.326376e+00	1.743443e+00	4.622569e-01
1512000	-9.749696e+02	-3.107060e+01	7.656301e+00	1.310634e+00	6.866895e-01
1513000	-9.766736e+02	-8.629702e+00	5.076936e+00	2.133646e+00	9.365172e-01
1514000	-9.816213e+02	-9.015044e+00	5.002949e+00	3.348486e+00	9.775251e-01
1515000	-9.785094e+02	8.746954e+00	3.765456e+00	1.623123e+00	1.286471e+00
1516000	-9.794240e+02	-1.533881e+01	5.749852e+00	1.805355e+00	9.256568e-01
1517000	-9.858382e+02	2.143365e+00	4.318384e+00	4.987270e-01	7.896232e-01
1518000	-9.783129e+02	-3.412263e+01	8.100708e+00	1.158553e+00	4.649990e-01
1519000	-9.763908e+02	-5.239731e+01	1.123354e+01	8.106324e-01	2.992809e-01
1520000	-9.717323e+02	-7.104039e+01	1.515987e+01	2.275174e+00	3.136319e-01
1521000	-9.782325e+02	-3.822528e+01	8.711299e+00	1.130665e+00	5.311611e-01
1522000	-9.676869e+02	-5.031250e+01	1.062443e+01	1.908575e+00	4.128942e-01
1523000	-9.828183e+02	-4.489825e+01	9.558773e+00	2.519930e+00	5.533052e-01
1524000	-9.687169e+02	-4.474865e+01	9.650679e+00	1.825275e+00	4.595914e-01
1525000	-9.713838e+02	-5.340862e+01	1.128721e+01	1.549643e+00	4.234097e-01
1526000	-9.831743e+02	-7.136613e+01	1.534785e+01	1.891992e+00	3.331241e-01
1527000	-9.639354e+02	-4.504493e+01	9.769347e+00	1.425292e+00	3.868115e-01
1528000	-9.734710e+02	-3.283798e+01	7.805985e+00	1.978774e+00	5.601897e-01
1529000	-9.876485e+02	3.682782e+00	4.120172e+00	1.610371e+00	9.905797e-01
1530000	-9.726129e+02	-1.241457e+01	5.544063e+00	9.426987e-01	7.605508e-01
1531000	-9.944047e+02	-5.164131e+01	1.098568e+01	1.328861e+00	4.340941e-01
1532000	-9.815812e+02	-6.762506e-01	4.539291e+00	5.024330e-01	6.483017e-01
1533000	-9.727114e+02	-2.359558e+01	6.775997e+00	7.636148e-01	4.764779e-01
1534000	-9.796225e+02	-2.567498e+01	6.912841e+00	1.709658e+00	7.270728e-01
1535000	-9.826110e+02	-8.907729e+00	5.128445e+00	1.841229e+00	1.000000e+00
1536000	-9.846834e+02	-8.701820e+00	4.973993e+00	3.363215e+00	1.000000e+00
1537000	-9.864666e+02	-1.547709e+01	5.793154e+00	1.519152e+00	8.282346e-01
1538000	-9.859376e+02	-3.151823e+01	7.734149e+00	1.183948e+00	8.035464e-01
1539000	-9.811755e+02	-1.882858e+01	6.202422e+00	1.006992e+00	5.752534e-01
1540000	-9.801616e+02	3.327897e-01	4.429840e+00	8.711567e-01	1.000000e+00
1541000	-9.870957e+02	-1.017018e+01	5.263797e+00	1.631331e+00	1.000000e+00
1542000	-9.871310e+02	-1.172021e+01	5.494362e+00	7.575863e-01	9.391894e-01
1543000	-9.775052e+02	-2.377359e+01	6.632259e+00	2.156702e+00	6.192704e-01
1544000	-9.827264e+02	-4.582939e+01	9.934673e+00	1.253472e+00	3.970719e-01
1545000	-9.841510e+02	-4.150913e+01	9.209909e+00	1.247738e+00	5.906582e-01
1546000	-9.870732e+02	-4.271621e+01	9.338100e+00	1.667920e+00	4.628803e-01
1547000	-9.806840e+02	-4.332955e+01	9.552385e+00	9.893054e-01	4.455884e-01
1548000	-9.896410e+02	-4.020313e+01	8.970563e+00	1.440235e+00	4.485389e-01
1549000	-9.789729e+02	-4.953315e+01	1.030523e+01	2.869409e+00	5.164922e-01
1550000	-9.752794e+02	-3.906411e+01	8.897079e+00	7.691916e-01	3.966678e-01
1551000	-9.717805e+02	-3.955802e+01	9.014192e+00	5.190674e-01	3.904334e-01
1552000	-9.735776e+02	-2.804297e+01	7.068033e+00	2.818839e+00	6.958596e-01
1553000	-9.806352e+02	-1.118523e+01	5.413016e+00	1.066057e+00	6.336847e-01
1554000	-9.775191e+02	-3.813697e+01	8.671119e+00	1.305252e+00	5.238478e-01
1555000	-9.676746e+02	-3.941884e+01	8.651562e+00	2.715522e+00	5.889970e-01
1556000	-9.769741e+02	-2.235720e+01	6.491532e+00	1.955407e+00	7.774662e-01
1557000	-9.720867e+02	1.543616e+01	3.394143e+00	7.848375e-01	1.000000e+00
1558000	-9.736265e+02	-1.105264e+01	5.372593e+00	1.357268e+00	7.419687e-01
1559000	-9.714703e+02	-2.275022e+01	6.630204e+00	1.150883e+00	5.819661e-01
1560000	-9.683166e+02	-7.360605e+01	1.622844e+01	9.196184e-01	2.605156e-01
1561000	-9.825235e+02	-3.836597e+01	8.605893e+00	1.963617e+00	5.460689e-01
1562000	-9.823985e+02	-4.367870e+01	9.555696e+00	1.318710e+00	6.401271e-01
1563000	-9.793257e+02	-3.565881e+01	8.185075e+00	2.106089e+00	5.956515e-01
1564000	-9.826867e+02	-2.363674e+01	6.650043e+00	1.868105e+00	5.874408e-01
1565000	-9.741769e+02	-4.977042e+01	1.061195e+01	1.433608e+00	4.853832e-01
1566000	-9.795847e+02	-2.244081e+01	6.476113e+00	2.173731e+00	5.445732e-01
1567000	-9.833787e+02	-7.989679e+00	5.168706e+00	4.812339e-01	6.874218e-01
1568000	-9.755132e+02	-3.148025e+01	7.757685e+00	9.734555e-01	5.408867e-01
1569000	-9.816673e+02	-6.587151e+00	4.964192e+00	1.359980e+00	1.000000e+00
1570000	-9.778920e+02	-1.877408e+01	6.118106e+00	1.727407e+00	8.554516e-01
1571000	-9.769447e+02	-9.364695e+00	5.191587e+00	1.606603e+00	8.615199e-01
1572000	-9.766051e+02	-7.992764e+00	4.896597e+00	3.540116e+00	1.082627e+00
1573000	-9.749791e+02	-6.081251e+00	4.961293e+00	8.870829e-01	7.670472e-01
1574000	-9.664479e+02	-1.239674e+01	5.522178e+00	1.148553e+00	7.584492e-01
1575000	-9.807405e+02	-2.845401e+01	7.265387e+00	1.667936e+00	6.548369e-01
1576000	-9.750960e+02	-4.916532e+01	1.004766e+01	3.944806e+00	5.091643e-01
1577000	-9.773110e+02	-2.491496e+01	6.844408e+00	1.513604e+00	6.344402e-01
1578000	-9.885571e+02	-1.663309e+01	5.945829e+00	1.203148e+00	1.000000e+00
1579000	-9.831149e+02	-2.475629e+01	6.770701e+00	1.968644e+00	7.333714e-01
1580000	-9.825756e+02	-1.518235e+01	5.823985e+00	9.240935e-01	7.562704e-01
1581000	-9.826793e+02	-5.406308e+01	1.136911e+01	1.791068e+00	4.003326e-01
1582000	-9.769190e+02	-5.296999e+01	1.119530e+01	1.578056e+00	3.798045e-01
1583000	-9.704451e+02	-3.636073e+01	8.259654e+00	2.292617e+00	5.132651e-01
1584000	-9.709767e+02	-5.053995e+01	1.076891e+01	1.365204e+00	4.307236e-01
1585000	-9.706245e+02	-5.030682e+01	1.071266e+01	1.430977e+00	4.814470e-01
1586000	-9.770160e+02	-4.415219e+01	9.456735e+00	2.385074e+00	4.475947e-01
1587000	-9.789424e+02	-4.623534e+01	9.969998e+00	1.457112e+00	4.289163e-01
1588000	-9.977413e+02	-7.684422e+01	1.703956e+01	1.345437e+00	3.216767e-01
1589000	-9.809811e+02	-1.332331e+02	4.485713e+01	7.476781e-01	6.805213e-02
1590000	-9.837007e+02	-1.422030e+02	5.202827e+01	6.953911e-01	5.137275e-02
1591000	-9.756820e+02	-1.541059e+02	6.128671e+01	2.500960e+00	7.689436e-02
1592000	-9.686117e+02	-1.535031e+02	6.140362e+01	1.779804e+00	6.414232e-02
1593000	-9.846026e+02	-1.174911e+02	3.424899e+01	1.176660e+00	1.098862e-01
1594000	-9.711746e+02	-1.250595e+02	3.826025e+01	2.141664e+00	1.026429e-01
1595000	-9.724886e+02	-1.067999e+02	2.808005e+01	2.223860e+00	1.941299e-01
1596000	-9.766775e+02	-1.076470e+02	2.848663e+01	2.225262e+00	1.656170e-01
1597000	-9.815991e+02	-8.678129e+01	2.014841e+01	1.586715e+00	1.866341e-01
1598000	-9.831491e+02	-9.729909e+01	2.428039e+01	1.244874e+00	1.281015e-01
1599000	-9.686275e+02	-1.239169e+02	3.818379e+01	1.118804e+00	9.487637e-02
1600000	-9.819352e+02	-1.059837e+02	2.794736e+01	1.686168e+00	1.272348e-01
1601000	-9.747801e+02	-1.177054e+02	3.441966e+01	1.095600e+00	1.225462e-01
1602000	-9.647821e+02	-8.447167e+01	1.948428e+01	1.220463e+00	1.898909e-01
1603000	-9.709470e+02	-6.938642e+01	1.472685e+01	2.287347e+00	3.201237e-01
1604000	-9.761951e+02	-8.648160e+01	1.997113e+01	1.799655e+00	2.126350e-01
1605000	-9.721569e+02	-7.701428e+01	1.674021e+01	2.537971e+00	2.549395e-01
1606000	-9.729492e+02	-6.814208e+01	1.437096e+01	2.448518e+00	3.474587e-01
1607000	-9.759219e+02	-5.964419e+01	1.271218e+01	9.848455e-01	3.011225e-01
1608000	-9.753938e+02	-6.626432e+01	1.400649e+01	2.045781e+00	3.459412e-01
1609000	-9.792805e+02	-6.065937e+01	1.266897e+01	2.195044e+00	3.465831e-01
1610000	-9.817418e+02	-7.578646e+01	1.648067e+01	2.211144e+00	3.019365e-01
1611000	-9.761646e+02	-8.792053e+01	2.077627e+01	9.447454e-01	1.857418e-01
1612000	-9.795727e+02	-1.174084e+02	3.416366e+01	1.242246e+00	1.337970e-01
1613000	-9.781618e+02	-1.306441e+02	4.273976e+01	1.078159e+00	9.859772e-02
1614000	-9.748455e+02	-5.855174e+01	1.260930e+01	3.577313e-01	1.885942e-01
1615000	-9.686366e+02	-9.079398e+01	2.163150e+01	1.473685e+00	2.297729e-01
1616000	-9.727990e+02	-3.069011e+01	7.628464e+00	1.136891e+00	5.422597e-01
1617000	-9.708151e+02	-3.552311e+01	8.162647e+00	2.126286e+00	5.608127e-01
1618000	-9.720173e+02	3.998418e+00	4.093457e+00	1.661685e+00	9.915592e-01
1619000	-9.779814e+02	-8.363134e+00	5.155010e+00	1.004640e+00	9.821829e-01
1620000	-9.893371e+02	-2.974075e+01	7.536993e+00	8.722311e-01	6.888327e-01
1621000	-9.759049e+02	-1.918695e+01	6.149192e+00	1.853350e+00	7.311043e-01
1622000	-9.804498e+02	-2.029892e+01	6.343539e+00	1.203384e+00	8.088473e-01
1623000	-9.766377e+02	-1.459287e+01	5.697681e+00	1.575058e+00	1.000000e+00
1624000	-9.655916e+02	-1.463778e+01	5.715421e+00	1.444111e+00	8.542379e-01
1625000	-9.752716e+02	-1.331272e+01	5.571236e+00	1.564329e+00	8.703747e-01
1626000	-9.753088e+02	-9.503129e+00	5.118190e+00	2.549736e+00	9.453360e-01
1627000	-9.815467e+02	-3.225749e+00	4.563209e+00	2.755250e+00	9.097649e-01
1628000	-9.725297e+02	2.062017e+00	4.240452e+00	1.607707e+00	1.000000e+00
1629000	-9.744392e+02	-1.014683e+01	5.237868e+00	1.887110e+00	9.834508e-01
1630000	-9.791868e+02	-1.146590e+00	4.502498e+00	1.432208e+00	8.199864e-01
1631000	-9.810441e+02	-5.580678e+00	4.822858e+00	1.985140e+00	1.017382e+00
1632000	-9.742394e+02	-1.890385e+01	6.168451e+00	1.393207e+00	6.120007e-01
1633000	-9.738170e+02	-1.280801e+01	5.522767e+00	1.553794e+00	7.143512e-01
1634000	-9.739735e+02	-3.550848e+01	8.014865e+00	3.149591e+00	5.800442e-01
1635000	-9.726024e+02	-7.061501e+01	1.507679e+01	2.165830e+00	3.330951e-01
1636000	-9.749363e+02	-6.821259e+01	1.453965e+01	1.848670e+00	3.394632e-01
1637000	-9.765327e+02	-6.100547e+01	1.252703e+01	3.186280e+00	3.798082e-01
1638000	-9.705359e+02	-3.515950e+01	8.190399e+00	1.569831e+00	5.408421e-01
1639000	-9.703104e+02	-3.572314e+00	4.769902e+00	6.003553e-01	5.636515e-01
1640000	-9.683754e+02	4.776671e+01	1.930391e+00	2.030533e-01	8.829877e-01
1641000	-9.762043e+02	5.399222e+01	1.730578e+00	1.165055e-01	9.319504e-01
1642000	-9.777960e+02	6.275073e+01	1.480966e+00	1.055533e-01	9.381989e-01
1643000	-9.812912e+02	5.389760e+01	1.733411e+00	1.192330e-01	9.381989e-01
1644000	-9.728434e+02	4.757499e+01	1.937612e+00	1.849652e-01	1.000000e+00
1645000	-9.787837e+02	5.410043e+01	1.724093e+00	2.191788e-01	1.000000e+00
1646000	-9.809678e+02	5.095850e+01	1.823579e+00	2.095630e-01	1.000000e+00
1647000	-9.838115e+02	3.798318e+01	2.288954e+00	4.098887e-01	9.750356e-01
1648000	-9.690323e+02	5.817970e+01	1.606091e+00	1.219735e-01	9.538000e-01
1649000	-9.796257e+02	3.434220e+01	2.444497e+00	3.536190e-01	9.538000e-01
1650000	-9.720135e+02	1.772129e+00	4.199949e+00	2.439097e+00	1.071543e+00
1651000	-9.854501e+02	-3.041176e+01	7.482569e+00	1.954513e+00	6.535517e-01
1652000	-9.729294e+02	-2.722813e+01	7.066948e+00	2.012706e+00	7.022759e-01
1653000	-9.757966e+02	-3.595108e+01	8.329210e+00	1.406396e+00	4.969613e-01
1654000	-9.784271e+02	4.421633e+00	4.122665e+00	8.373933e-01	1.000000e+00
1655000	-9.764224e+02	-2.547257e+00	4.568394e+00	2.012641e+00	9.976992e-01
1656000	-9.736926e+02	-5.034662e+00	4.797773e+00	1.733655e+00	1.000000e+00
1657000	-9.750814e+02	6.216136e-01	4.410357e+00	8.311103e-01	8.244869e-01
1658000	-9.909019e+02	-1.748408e+01	5.875364e+00	2.728813e+00	9.449084e-01
1659000	-9.717243e+02	-1.324145e+01	5.500777e+00	2.212851e+00	1.002976e+00
1660000	-9.766320e+02	-4.181184e-01	4.383713e+00	2.212851e+00	1.006132e+00
1661000	-9.787182e+02	-1.265980e+01	5.540743e+00	1.221806e+00	1.000000e+00
1662000	-9.711614e+02	1.862486e+01	3.223180e+00	5.074628e-01	1.000000e+00
1663000	-9.690956e+02	-3.484361e+01	8.188291e+00	1.268569e+00	6.372292e-01
1664000	-9.792955e+02	-5.487117e+00	4.878781e+00	1.240378e+00	1.000000e+00
1665000	-9.761087e+02	-6.471158e+00	4.883752e+00	2.166887e+00	8.247990e-01
1666000	-9.769736e+02	-1.998311e+01	6.178655e+00	2.378895e+00	7.118908e-01
1667000	-9.790142e+02	-9.420189e+00	5.137288e+00	2.256318e+00	9.641236e-01
1668000	-9.762238e+02	2.437211e+00	4.249568e+00	1.111341e+00	1.000000e+00
1669000	-9.714726e+02	1.020052e+00	4.300201e+00	1.860148e+00	9.415994e-01
1670000	-9.724085e+02	3.368619e-01	4.335435e+00	2.082840e+00	1.000000e+00
1671000	-9.783604e+02	9.852077e+00	3.698864e+00	1.523876e+00	1.158921e+00
1672000	-9.705610e+02	8.532356e+00	3.811887e+00	1.146775e+00	1.000000e+00
1673000	-9.852903e+02	-1.531573e+01	5.854639e+00	7.604284e-01	7.293712e-01
1674000	-9.688310e+02	8.009182e+00	3.811334e+00	1.678132e+00	1.000683e+00
1675000	-9.783417e+02	-3.349094e+01	7.732450e+00	3.169127e+00	5.733843e-01
1676000	-9.857664e+02	-3.391273e+01	8.075221e+00	1.127677e+00	4.466177e-01
1677000	-9.762612e+02	-2.149904e+01	6.352600e+00	2.322668e+00	7.038770e-01
1678000	-9.831168e+02	-3.854489e+01	8.753875e+00	1.172982e+00	6.047322e-01
1679000	-9.770936e+02	-1.482979e+01	5.640414e+00	2.383408e+00	6.973319e-01
1680000	-9.781126e+02	2.114247e+01	3.047263e+00	1.150437e+00	1.000000e+00
1681000	-9.720356e+02	-6.025735e+00	4.928874e+00	1.201940e+00	9.509678e-01
1682000	-9.798705e+02	-3.948326e+00	4.734145e+00	1.401323e+00	1.000000e+00
1683000	-9.847780e+02	2.437013e+01	2.921003e+00	3.051416e-01	1.000000e+00
1684000	-9.886087e+02	1.891333e-01	4.433183e+00	9.722250e-01	8.052185e-01
1685000	-9.844370e+02	-8.974505e+00	5.175737e+00	1.389230e+00	7.004541e-01
1686000	-9.907188e+02	-1.597134e+01	5.714956e+00	2.782280e+00	9.040070e-01
1687000	-9.816775e+02	1.510574e+01	3.428242e+00	5.520516e-01	1.323961e+00
1688000	-9.876273e+02	-3.289709e+01	7.689724e+00	2.889839e+00	7.503883e-01
1689000	-9.890708e+02	1.476481e+00	4.372522e+00	4.625020e-01	6.546190e-01
1690000	-9.810869e+02	-1.797256e+01	6.140794e+00	7.163324e-01	6.271607e-01
1691000	-9.785619e+02	-3.183749e+00	4.648141e+00	1.672048e+00	9.096105e-01
1692000	-9.850358e+02	-1.623909e+00	4.529482e+00	1.572219e+00	8.870034e-01
1693000	-9.823937e+02	-1.914899e+01	6.071729e+00	2.533070e+00	9.224629e-01
1694000	-9.822874e+02	-7.627625e+00	5.101220e+00	8.619141e-01	9.439698e-01
1695000	-9.746766e+02	4.071983e+00	4.115212e+00	1.289120e+00	1.125791e+00
1696000	-9.678598e+02	1.135726e+01	3.583540e+00	1.803997e+00	1.061205e+00
1697000	-9.734173e+02	-2.113058e+01	6.247398e+00	2.899875e+00	9.506942e-01
1698000	-9.759191e+02	-1.708760e+01	5.966464e+00	1.461593e+00	6.805062e-01
1699000	-9.631760e+02	-1.175474e+01	5.443145e+00	1.321706e+00	6.835359e-01
1700000	-9.694431e+02	-1.971483e+01	6.297019e+00	1.036133e+00	7.656246e-01
1701000	-9.811953e+02	-1.037093e+01	5.343629e+00	9.811578e-01	6.662963e-01
1702000	-9.801071e+02	-4.364775e+01	9.260077e+00	3.077132e+00	4.153250e-01
1703000	-9.885881e+02	-3.335156e+01	7.817376e+00	2.409562e+00	6.855583e-01
1704000	-9.847111e+02	-1.511068e+01	5.797182e+00	1.113403e+00	6.194206e-01
1705000	-9.737551e+02	-1.279808e+01	5.573773e+00	1.023945e+00	7.319120e-01
1706000	-9.834449e+02	-3.434111e+00	4.726528e+00	9.780439e-01	8.079808e-01
1707000	-9.730631e+02	-3.358344e+01	7.897213e+00	2.064441e+00	5.406660e-01
1708000	-9.693932e+02	-2.374806e+01	6.581352e+00	2.567755e+00	5.969453e-01
1709000	-9.730544e+02	-1.373614e+01	5.666712e+00	1.026639e+00	7.446915e-01
1710000	-9.667685e+02	-3.087375e+01	7.508635e+00	2.219154e+00	6.870251e-01
1711000	-9.750095e+02	-1.354504e+01	5.617589e+00	1.328009e+00	7.443975e-01
1712000	-9.753948e+02	-2.043190e+01	6.137709e+00	3.204121e+00	7.229322e-01
1713000	-9.807565e+02	-1.101010e+01	5.335189e+00	1.709700e+00	9.116740e-01
1714000	-9.771213e+02	-2.090963e+01	6.238436e+00	2.760215e+00	7.310152e-01
1715000	-9.765415e+02	-2.845769e+01	7.329571e+00	1.172656e+00	5.040391e-01
1716000	-9.791921e+02	-4.587446e+01	9.473472e+00	4.006652e+00	5.675346e-01
1717000	-9.781383e+02	-2.855493e+01	7.303736e+00	1.470227e+00	6.253047e-01
1718000	-9.753487e+02	-6.355611e+01	1.333593e+01	2.151930e+00	3.804114e-01
1719000	-9.843795e+02	-4.703048e+01	1.013034e+01	1.342786e+00	3.987050e-01
1720000	-9.805474e+02	-5.573317e+01	1.179249e+01	1.371277e+00	3.244257e-01
1721000	-9.753178e+02	-4.771067e+01	1.020683e+01	1.594056e+00	4.059716e-01
1722000	-9.693556e+02	-5.874757e+01	1.248916e+01	1.101692e+00	3.224336e-01
1723000	-9.798235e+02	-3.777349e+01	8.638671e+00	1.154975e+00	4.821392e-01
1724000	-9.771097e+02	-1.932235e+01	6.230303e+00	1.246800e+00	6.300168e-01
1725000	-9.912514e+02	-2.934077e+01	7.393903e+00	1.559939e+00	6.420127e-01
1726000	-9.771662e+02	-2.561239e+01	6.814842e+00	2.456422e+00	7.075140e-01
1727000	-9.864706e+02	-2.790491e+01	7.185616e+00	1.745072e+00	7.859857e-01
1728000	-9.741981e+02	-4.381674e+01	9.143697e+00	3.966019e+00	4.356143e-01
1729000	-9.735585e+02	-4.296463e+01	9.341366e+00	1.896438e+00	5.246683e-01
1730000	-9.718072e+02	-6.792006e+01	1.454261e+01	1.544418e+00	2.911285e-01
1731000	-9.824506e+02	-6.273279e+01	1.328219e+01	1.560126e+00	3.563783e-01
1732000	-9.770882e+02	-6.359666e+01	1.360690e+01	1.038923e+00	4.142347e-01
1733000	-9.736158e+02	-5.320030e+01	1.089431e+01	3.364696e+00	4.084969e-01
1734000	-9.739161e+02	-3.316418e+01	7.727438e+00	2.879182e+00	5.320214e-01
1735000	-9.718284e+02	-7.533755e+00	5.096656e+00	8.186276e-01	6.858711e-01
1736000	-9.731579e+02	-5.569569e+01	1.173409e+01	1.617653e+00	3.200729e-01
1737000	-9.721477e+02	-1.053100e+02	2.715681e+01	2.698430e+00	1.505760e-01
1738000	-9.794543e+02	-4.003510e+01	8.921176e+00	1.586303e+00	5.718755e-01
1739000	-9.774170e+02	-3.340365e+01	7.760898e+00	2.873349e+00	6.209200e-01
1740000	-9.720009e+02	-3.666578e+01	8.368784e+00	1.851703e+00	6.625632e-01
1741000	-9.769353e+02	-1.265415e+01	5.457435e+00	2.072865e+00	1.000000e+00
1742000	-9.679138e+02	1.488463e+01	3.369330e+00	1.749742e+00	1.000000e+00
1743000	-9.736324e+02	2.828559e+01	2.715971e+00	4.857276e-01	1.000000e+00
1744000	-9.674714e+02	1.723652e+01	3.256613e+00	1.314594e+00	1.000000e+00
1745000	-9.778625e+02	-2.942077e-01	4.465037e+00	1.051440e+00	8.648051e-01
1746000	-9.796131e+02	-1.810408e+01	6.117869e+00	1.059596e+00	8.343914e-01
1747000	-9.915550e+02	-2.485958e+01	6.732909e+00	2.389166e+00	6.378273e-01
1748000	-9.859763e+02	-5.874796e+01	1.234275e+01	1.777123e+00	4.011910e-01
1749000	-9.786208e+02	-4.838952e+01	1.037395e+01	1.346728e+00	3.619422e-01
1750000	-9.764347e+02	-2.678332e+01	6.990299e+00	2.186270e+00	6.442290e-01
1751000	-9.877200e+02	-1.980252e+01	6.348824e+00	6.598127e-01	4.683233e-01
1752000	-9.670979e+02	-2.432955e+01	6.787166e+00	1.404237e+00	5.832970e-01
1753000	-9.714076e+02	-2.615814e+01	6.981124e+00	1.635551e+00	5.861351e-01
1754000	-9.778553e+02	-3.251904e+01	7.897444e+00	9.983789e-01	5.982871e-01
1755000	-9.803121e+02	-3.263544e+01	7.828300e+00	1.614151e+00	6.688626e-01
1756000	-9.754950e+02	-5.863679e+01	1.224776e+01	2.108100e+00	4.032841e-01
1757000	-9.689715e+02	-4.020946e+01	8.525957e+00	4.337690e+00	4.907747e-01
1758000	-9.665564e+02	-5.136466e+01	1.088146e+01	1.596406e+00	4.768312e-01
1759000	-9.838456e+02	-4.626101e+01	9.890322e+00	1.940087e+00	4.299886e-01
1760000	-9.665054e+02	-4.254543e+01	9.365097e+00	1.332781e+00	4.504895e-01
1761000	-9.848108e+02	-8.393830e+01	1.931125e+01	1.203945e+00	2.936964e-01
1762000	-9.805534e+02	-6.652565e+01	1.442638e+01	6.110063e-01	2.433028e-01
1763000	-9.782567e+02	-6.711857e+01	1.443226e+01	1.180529e+00	2.252434e-01
1764000	-9.798456e+02	-4.472710e+01	9.805339e+00	8.979264e-01	3.755749e-01
1765000	-9.978913e+02	-4.169243e+01	9.163626e+00	1.717799e+00	5.156418e-01
1766000	-9.802693e+02	-2.860922e+01	7.276449e+00	1.736847e+00	6.054227e-01
1767000	-9.765676e+02	-1.195341e+01	5.414355e+00	1.820238e+00	7.470347e-01
1768000	-9.857536e+02	-1.486244e+00	4.446407e+00	2.479487e+00	9.646414e-01
1769000	-9.772342e+02	-1.727058e+01	5.787784e+00	3.365113e+00	9.646414e-01
1770000	-9.751181e+02	-1.733939e+01	5.995334e+00	1.440169e+00	1.000000e+00
1771000	-9.954683e+02	-4.528360e+01	9.819754e+00	1.370725e+00	4.330439e-01
1772000	-9.891011e+02	-4.128006e+01	9.003785e+00	2.306834e+00	5.113228e-01
1773000	-9.904534e+02	-3.660524e-01	4.458047e+00	1.211721e+00	1.000000e+00
1774000	-9.778733e+02	-2.036459e+01	6.279280e+00	1.845644e+00	6.618699e-01
1775000	-9.669300e+02	-6.043115e+00	4.934444e+00	1.155508e+00	7.502144e-01
1776000	-9.882570e+02	-1.152303e+01	5.486892e+00	6.373425e-01	6.529837e-01
1777000	-9.775684e+02	-2.360082e+01	6.629376e+00	2.008567e+00	6.427687e-01
1778000	-9.800694e+02	-3.027213e+00	4.645054e+00	1.553024e+00	8.955675e-01
1779000	-9.703419e+02	-7.826837e+01	1.746678e+01	1.340138e+00	3.112876e-01
1780000	-9.782918e+02	-5.825472e+01	1.213762e+01	2.242889e+00	3.942669e-01
1781000	-9.782955e+02	-2.682979e+01	7.143430e+00	1.003913e+00	5.459909e-01
1782000	-9.718938e+02	-2.071663e+01	6.384934e+00	1.252710e+00	7.368474e-01
1783000	-9.685437e+02	-6.350665e+00	4.905626e+00	1.793953e+00	1.000000e+00
1784000	-9.701822e+02	-2.024302e+00	4.579103e+00	1.357492e+00	1.000000e+00
1785000	-9.778563e+02	2.181059e+01	3.032605e+00	7.538056e-01	1.000000e+00
1786000	-9.865681e+02	4.334857e+01	2.086579e+00	2.485947e-01	1.068449e+00
1787000	-9.765600e+02	6.181260e+01	1.502213e+00	2.438430e-01	1.472444e+00
1788000	-9.799434e+02	3.165772e+01	2.568994e+00	2.438430e-01	1.000000e+00
1789000	-9.808105e+02	6.061474e+01	1.533079e+00	2.996596e-01	1.281161e+00
1790000	-9.697538e+02	6.029739e+01	1.546874e+00	1.139693e-01	8.222491e-01
1791000	-9.674954e+02	1.018878e+01	3.754638e+00	3.434869e-01	7.734515e-01
1792000	-9.668657e+02	2.982242e+01	2.647652e+00	3.824021e-01	1.000000e+00
1793000	-9.711958e+02	1.973559e+00	4.320697e+00	6.383097e-01	9.148839e-01
1794000	-9.721335e+02	4.621858e+00	4.029877e+00	1.921227e+00	1.000000e+00
1795000	-9.725392e+02	-3.012612e+01	7.549406e+00	1.164201e+00	4.656116e-01
1796000	-9.720363e+02	-3.741150e+01	8.640146e+00	7.832704e-01	4.055161e-01
1797000	-9.798408e+02	-7.494529e+01	1.630889e+01	1.973908e+00	3.322744e-01
1798000	-9.700094e+02	-7.577837e+01	1.670914e+01	1.409194e+00	2.530107e-01
1799000	-9.757101e+02	-5.767445e+01	1.223438e+01	1.208287e+00	3.089102e-01
1800000	-9.694094e+02	-5.878587e+01	1.245712e+01	1.287085e+00	3.375372e-01
1801000	-9.761692e+02	-6.661899e+01	1.405406e+01	2.205840e+00	2.743650e-01
1802000	-9.706324e+02	-4.742669e+01	9.824250e+00	3.487727e+00	4.317074e-01
1803000	-9.847473e+02	-4.151859e+00	4.680211e+00	2.251900e+00	8.574500e-01
1804000	-9.741721e+02	1.049428e+00	4.289626e+00	1.969716e+00	9.973853e-01
1805000	-9.681159e+02	-2.121945e+01	6.459125e+00	1.101157e+00	7.108587e-01
1806000	-9.671720e+02	2.350230e+00	4.197750e+00	1.890545e+00	9.550456e-01
1807000	-9.757661e+02	-3.231418e+00	4.659287e+00	1.584468e+00	1.000000e+00
1808000	-9.757157e+02	-1.580868e+01	5.927072e+00	5.575565e-01	5.968148e-01
1809000	-9.831360e+02	-2.436406e+01	6.720980e+00	1.994134e+00	5.735790e-01
1810000	-9.788022e+02	-2.554384e+01	7.018348e+00	7.197263e-01	5.565240e-01
1811000	-9.758919e+02	2.018090e+00	4.211920e+00	2.032557e+00	1.311586e+00
1812000	-9.755386e+02	1.137841e+01	3.646619e+00	7.993773e-01	1.136399e+00
1813000	-9.861890e+02	-1.665256e+00	4.516944e+00	1.770047e+00	9.002431e-01
1814000	-9.843898e+02	-5.254001e+00	4.899193e+00	7.714088e-01	8.969738e-01
1815000	-9.711603e+02	-3.861842e+01	8.651214e+00	1.917395e+00	5.686134e-01
1816000	-9.734521e+02	-3.262415e-01	4.420438e+00	1.650109e+00	1.000000e+00
1817000	-9.655591e+02	4.868924e+00	4.055263e+00	1.319958e+00	9.807136e-01
1818000	-9.786034e+02	-1.105382e+01	5.359092e+00	1.500699e+00	1.000000e+00
1819000	-9.790696e+02	2.249714e+01	3.015339e+00	3.887269e-01	7.543548e-01
1820000	-9.708555e+02	-1.022576e+01	5.138838e+00	3.044841e+00	9.443093e-01
1821000	-9.711221e+02	-3.265952e+01	7.931192e+00	8.966915e-01	6.089014e-01
1822000	-9.790705e+02	-2.523528e+01	6.940860e+00	1.040637e+00	5.685473e-01
1823000	-9.761250e+02	8.867211e+00	3.766063e+00	1.493768e+00	9.975288e-01
1824000	-9.783854e+02	-1.440918e+01	5.679580e+00	1.571372e+00	8.081989e-01
1825000	-9.686703e+02	-5.590613e+00	4.810205e+00	2.143454e+00	1.000000e+00
1826000	-9.763308e+02	5.789994e+00	3.981831e+00	1.429570e+00	1.000000e+00
1827000	-9.761479e+02	-1.039067e+01	5.309917e+00	1.358691e+00	8.594858e-01
1828000	-9.813790e+02	-1.055371e+01	5.375183e+00	8.310918e-01	1.000000e+00
1829000	-9.720323e+02	-2.734981e+01	7.098102e+00	1.884944e+00	7.868726e-01
1830000	-9.787991e+02	-1.202819e+00	4.460200e+00	2.021232e+00	1.000000e+00
1831000	-9.694540e+02	7.481797e-01	4.338368e+00	1.633366e+00	1.000000e+00
1832000	-9.728653e+02	8.532290e+00	3.803982e+00	1.263878e+00	1.096986e+00
1833000	-9.805455e+02	-2.008038e+01	6.213114e+00	2.161260e+00	7.401893e-01
1834000	-9.834983e+02	-3.382726e+01	7.901992e+00	2.273911e+00	5.802728e-01
1835000	-9.799072e+02	-4.635576e+01	9.632909e+00	3.537376e+00	4.555318e-01
1836000	-9.911407e+02	-3.631152e+01	8.226411e+00	2.472566e+00	5.493841e-01
1837000	-9.725901e+02	-1.667850e+01	5.885765e+00	1.823143e+00	9.068860e-01
1838000	-9.729926e+02	1.826036e+01	3.237153e+00	6.283199e-01	1.000000e+00
1839000	-9.643274e+02	-4.397481e+00	4.776371e+00	1.348988e+00	9.290322e-01
1840000	-9.826666e+02	-2.708633e-01	4.424461e+00	1.543380e+00	8.855835e-01
1841000	-9.882190e+02	-2.994382e+01	7.467431e+00	1.601498e+00	7.472655e-01
1842000	-9.777509e+02	-2.148266e+01	6.463910e+00	1.322425e+00	7.242031e-01
1843000	-9.768163e+02	8.420866e+00	3.770241e+00	1.877610e+00	1.202857e+00
1844000	-9.777315e+02	4.194446e+01	2.134757e+00	3.695935e-01	1.000000e+00
1845000	-9.795099e+02	4.747541e+01	1.941395e+00	1.749622e-01	9.076643e-01
1846000	-9.766599e+02	6.024617e+01	1.544710e+00	2.438133e-01	1.440669e+00
1847000	-9.828129e+02	5.561698e+01	1.679879e+00	1.619031e-01	1.000000e+00
1848000	-9.721612e+02	5.832099e+01	1.601412e+00	1.445477e-01	1.000000e+00
1849000	-9.763060e+02	4.373401e+01	2.073464e+00	2.175781e-01	1.102148e+00
1850000	-9.704874e+02	5.611662e+01	1.663833e+00	2.013458e-01	9.453323e-01
1851000	-9.852799e+02	4.111442e+01	2.167456e+00	3.450721e-01	9.457380e-01
1852000	-9.712510e+02	7.272058e+00	3.833574e+00	2.087208e+00	1.000000e+00
1853000	-9.742367e+02	-1.674178e+01	5.834044e+00	2.385872e+00	9.552794e-01
1854000	-9.817431e+02	-1.338955e+01	5.522744e+00	2.135562e+00	1.000000e+00
1855000	-9.660932e+02	1.275491e+01	3.504267e+00	1.666982e+00	1.000000e+00
1856000	-9.772124e+02	2.085034e+00	4.243667e+00	1.541922e+00	9.561743e-01
1857000	-9.659065e+02	-3.392048e+00	4.700053e+00	1.253194e+00	8.487525e-01
1858000	-9.857552e+02	-1.447043e+01	5.662337e+00	1.804621e+00	7.212944e-01
1859000	-9.674317e+02	-5.262791e+01	1.092095e+01	2.652869e+00	4.217705e-01
1860000	-9.710581e+02	-4.671932e+01	1.003388e+01	1.577034e+00	5.344927e-01
1861000	-9.709315e+02	-2.414271e+01	6.696755e+00	1.977414e+00	6.513001e-01
1862000	-9.735747e+02	-2.657158e+01	6.956389e+00	2.250231e+00	6.779342e-01
1863000	-9.725958e+02	9.595816e+00	3.762571e+00	8.174714e-01	8.045149e-01
1864000	-9.873382e+02	-4.585135e+00	4.799181e+00	1.267562e+00	1.000000e+00
1865000	-9.857631e+02	-1.615252e+01	5.778977e+00	2.333208e+00	8.169310e-01
1866000	-9.835073e+02	2.131536e+01	3.086503e+00	2.570941e-01	7.380052e-01
1867000	-9.755131e+02	-2.735351e+01	7.249224e+00	6.937783e-01	6.371751e-01
1868000	-9.854447e+02	-2.280606e+01	6.657061e+00	9.776624e-01	5.078028e-01
1869000	-9.706685e+02	-4.391499e+01	9.636350e+00	1.076254e+00	4.066320e-01
1870000	-9.665149e+02	-5.729592e+01	1.198391e+01	2.013186e+00	3.514429e-01
1871000	-9.819455e+02	-5.856031e+01	1.235381e+01	1.538193e+00	4.031948e-01
1872000	-9.711189e+02	-8.868650e+01	2.082804e+01	1.566165e+00	2.901416e-01
1873000	-9.891070e+02	-8.717817e+01	2.015687e+01	1.959236e+00	2.841063e-01
1874000	-9.713697e+02	-7.899418e+01	1.761281e+01	1.585098e+00	2.716176e-01
1875000	-9.852637e+02	-3.865850e+01	8.802402e+00	9.721642e-01	4.537634e-01
1876000	-9.728423e+02	-3.442153e+00	4.780665e+00	3.429049e-01	5.394784e-01
1877000	-9.850668e+02	3.301376e+01	2.505310e+00	2.998811e-01	9.076875e-01
1878000	-9.781642e+02	6.975351e+01	1.307429e+00	9.951644e-02	1.000000e+00
1879000	-9.802118e+02	6.253980e+01	1.486700e+00	9.951644e-02	1.000000e+00
1880000	-9.745488e+02	5.144168e+01	1.810497e+00	1.308836e-01	7.568644e-01
1881000	-9.780280e+02	4.060548e+01	2.195320e+00	1.359093e-01	6.459504e-01
1882000	-9.771994e+02	5.132449e+01	1.813764e+00	1.467827e-01	7.303624e-01
1883000	-9.783798e+02	2.497666e+01	2.897574e+00	1.519241e-01	5.725622e-01
1884000	-9.760136e+02	1.827005e+01	3.252289e+00	3.558907e-01	7.627236e-01
1885000	-9.665028e+02	-2.324028e+01	6.590625e+00	1.980199e+00	6.143602e-01
1886000	-9.687831e+02	-3.715672e+01	8.469026e+00	1.665825e+00	5.954417e-01
1887000	-9.747253e+02	-4.172228e+01	9.190817e+00	1.579003e+00	5.318995e-01
1888000	-9.812497e+02	-4.410550e+01	9.603661e+00	1.460326e+00	5.349191e-01
1889000	-9.743370e+02	-1.784157e+01	6.020916e+00	1.701352e+00	7.047824e-01
1890000	-9.772069e+02	-1.694048e+01	5.831990e+00	2.604492e+00	7.004498e-01
1891000	-9.751228e+02	-3.324119e+01	7.690374e+00	3.229139e+00	6.202014e-01
1892000	-9.702223e+02	-1.388363e+01	5.638256e+00	1.458892e+00	7.668280e-01
1893000	-9.721298e+02	6.808937e+00	3.812211e+00	2.865397e+00	1.036793e+00
1894000	-9.822471e+02	-3.435149e+00	4.757219e+00	6.135661e-01	8.183994e-01
1895000	-9.780588e+02	-1.853069e+01	6.037332e+00	2.236355e+00	8.183994e-01
1896000	-9.813337e+02	-1.763277e+01	6.068199e+00	1.049766e+00	1.000000e+00
1897000	-9.771651e+02	-5.692263e+00	4.904177e+00	1.152242e+00	8.704331e-01
1898000	-9.725561e+02	-3.183576e+01	7.802376e+00	1.002815e+00	5.323737e-01
1899000	-9.744289e+02	-3.396909e+00	4.656552e+00	1.783122e+00	9.315229e-01
1900000	-9.721377e+02	6.175231e+00	3.975007e+00	1.141061e+00	1.156627e+00
1901000	-9.822455e+02	4.587792e+00	4.096216e+00	1.034300e+00	1.000000e+00
1902000	-9.758048e+02	5.173925e+00	4.059192e+00	9.603345e-01	1.084399e+00
1903000	-9.744016e+02	1.018492e+01	3.665803e+00	1.697128e+00	9.741296e-01
1904000	-9.692793e+02	5.029233e+00	4.053405e+00	1.185505e+00	1.000000e+00
1905000	-9.776120e+02	-1.750245e+01	5.921918e+00	2.300551e+00	1.008178e+00
1906000	-9.915844e+02	-1.068313e+01	5.341484e+00	1.316068e+00	9.983627e-01
1907000	-9.770572e+02	3.163305e+00	4.210966e+00	9.001208e-01	8.488646e-01
1908000	-9.772015e+02	-1.138963e+01	5.367524e+00	1.747624e+00	8.486748e-01
1909000	-9.873428e+02	-2.632115e+01	7.021803e+00	1.469128e+00	5.978902e-01
1910000	-9.698773e+02	-9.684012e+01	2.406073e+01	1.316785e+00	2.085861e-01
1911000	-9.663961e+02	-8.655826e+01	1.992032e+01	2.024044e+00	2.427351e-01
1912000	-9.688482e+02	-4.980704e+01	1.050944e+01	2.024044e+00	4.019017e-01
1913000	-9.679988e+02	-5.188037e+01	1.105554e+01	1.205917e+00	4.575078e-01
1914000	-9.800936e+02	-4.224992e+01	9.129145e+00	2.489853e+00	4.707411e-01
1915000	-9.820235e+02	-4.438429e+01	9.620141e+00	1.641453e+00	4.439853e-01
1916000	-9.679923e+02	-6.690542e+01	1.410601e+01	2.280467e+00	3.857219e-01
1917000	-9.782463e+02	-7.875379e+01	1.755271e+01	1.542120e+00	2.625528e-01
1918000	-9.721699e+02	-6.146915e+01	1.318865e+01	7.016090e-01	2.961892e-01
1919000	-9.712075e+02	-7.749516e+01	1.721896e+01	1.391922e+00	2.455957e-01
1920000	-9.612407e+02	-8.140940e+01	1.753818e+01	4.245578e+00	2.455957e-01
1921000	-9.698137e+02	-7.786899e+01	1.740805e+01	1.135224e+00	2.509835e-01
1922000	-9.730018e+02	-7.239681e+01	1.527171e+01	3.208795e+00	2.948856e-01
1923000	-9.824163e+02	-7.845884e+01	1.714677e+01	2.598087e+00	2.697008e-01
1924000	-9.702838e+02	-8.904413e+01	2.051789e+01	2.794963e+00	1.949849e-01
1925000	-9.794738e+02	-5.869001e+01	1.255374e+01	7.488847e-01	2.744796e-01
1926000	-9.783212e+02	-6.693746e+01	1.433206e+01	1.399591e+00	2.625415e-01
1927000	-9.787148e+02	-6.605201e+01	1.404387e+01	1.680476e+00	3.703180e-01
1928000	-9.860276e+02	-7.435077e+01	1.619887e+01	1.769442e+00	2.795126e-01
1929000	-9.758669e+02	-6.516118e+01	1.370954e+01	2.172372e+00	3.260136e-01
1930000	-9.746119e+02	-3.783737e+01	8.508622e+00	2.081308e+00	5.104393e-01
1931000	-9.674648e+02	-7.183811e+01	1.536225e+01	2.310023e+00	3.658141e-01
1932000	-9.660274e+02	-2.632980e+01	6.972473e+00	1.877515e+00	6.453832e-01
1933000	-9.727091e+02	-3.094192e+01	7.418902e+00	2.969571e+00	7.537815e-01
1934000	-9.743695e+02	-3.833594e+01	8.557515e+00	2.254122e+00	4.350073e-01
1935000	-9.741458e+02	-2.684600e+01	7.164328e+00	8.544517e-01	4.449049e-01
1936000	-9.753029e+02	-2.983456e+01	7.455334e+00	1.584237e+00	5.746411e-01
1937000	-9.681959e+02	-3.315556e+01	7.824370e+00	2.162788e+00	5.909676e-01
1938000	-9.772644e+02	-1.130922e+01	5.486785e+00	4.246401e-01	4.603264e-01
1939000	-9.697137e+02	-4.346120e+01	9.239215e+00	3.018963e+00	4.563519e-01
1940000	-9.879789e+02	-1.684523e+01	5.820667e+00	2.619206e+00	7.749354e-01
1941000	-9.814687e+02	-8.204961e+00	5.043151e+00	2.086188e+00	1.000000e+00
1942000	-9.773826e+02	3.602927e+00	4.098690e+00	1.985112e+00	1.000000e+00
1943000	-9.730647e+02	2.715140e+01	2.705578e+00	1.835654e+00	1.378126e+00
1944000	-9.709648e+02	-2.556326e+01	6.895260e+00	1.742289e+00	8.499463e-01
1945000	-9.770394e+02	6.789404e+00	3.900693e+00	1.591165e+00	1.088720e+00
1946000	-9.725457e+02	4.582979e-02	4.442336e+00	9.991097e-01	8.797341e-01
1947000	-9.731457e+02	-1.608992e+00	4.517058e+00	1.712355e+00	1.104864e+00
1948000	-9.685591e+02	-1.432451e+00	4.476106e+00	2.049925e+00	8.935331e-01
1949000	-9.677924e+02	1.723997e+01	3.243018e+00	1.546766e+00	1.098710e+00
1950000	-9.756000e+02	5.906456e+00	4.003836e+00	1.002284e+00	8.888576e-01
1951000	-9.756885e+02	-4.281676e+01	9.289545e+00	2.065264e+00	4.831045e-01
1952000	-9.740018e+02	-4.584804e+01	9.834035e+00	1.852349e+00	4.875539e-01
1953000	-9.814386e+02	-4.517273e+01	9.711077e+00	1.893940e+00	5.701744e-01
1954000	-9.711866e+02	-9.592394e+00	5.272021e+00	9.652955e-01	7.249977e-01
1955000	-9.710589e+02	-1.475525e+01	5.688105e+00	1.832592e+00	8.049530e-01
1956000	-9.653066e+02	-1.274110e+01	5.502520e+00	1.694587e+00	8.548037e-01
1957000	-9.759761e+02	1.383965e+01	3.450511e+00	1.453325e+00	1.057643e+00
1958000	-9.792238e+02	-8.380424e-01	4.476280e+00	1.453325e+00	1.000000e+00
1959000	-9.791388e+02	-1.455770e+01	5.669089e+00	1.824478e+00	8.915621e-01
1960000	-9.775625e+02	-3.117812e+01	7.676879e+00	1.265778e+00	6.666567e-01
1961000	-9.730229e+02	1.575154e-01	4.353323e+00	2.029821e+00	9.546284e-01
1962000	-9.698554e+02	-1.638476e+01	5.844539e+00	1.927154e+00	8.611379e-01
1963000	-9.726905e+02	-1.979655e+01	6.128536e+00	2.653447e+00	8.866997e-01
1964000	-9.808956e+02	-9.949485e-01	4.468243e+00	1.711667e+00	1.000000e+00
1965000	-9.857186e+02	2.193597e+01	3.044056e+00	4.162069e-01	1.000000e+00
1966000	-9.809067e+02	3.925739e+01	2.212785e+00	1.038511e+00	1.382337e+00
1967000	-9.693478e+02	5.925938e+01	1.572442e+00	2.313749e-01	1.000000e+00
1968000	-9.846962e+02	2.332463e+01	2.972296e+00	3.706703e-01	1.000000e+00
1969000	-9.681974e+02	4.753123e+00	4.074581e+00	1.167698e+00	9.838804e-01
1970000	-9.809319e+02	2.056817e+01	3.098704e+00	7.821318e-01	1.000000e+00
1971000	-9.705736e+02	-2.681703e+01	7.053990e+00	1.705682e+00	7.531817e-01
1972000	-9.710689e+02	-2.769477e+01	7.120955e+00	2.047612e+00	6.357553e-01
1973000	-9.744737e+02	-3.657606e+01	8.386920e+00	1.638943e+00	5.434017e-01
1974000	-9.757054e+02	-2.213918e+01	6.529788e+00	1.404507e+00	5.631093e-01
1975000	-9.712262e+02	-4.153639e+01	9.157380e+00	1.600567e+00	5.263364e-01
1976000	-9.751433e+02	-3.881598e+01	8.749189e+00	1.474519e+00	4.625316e-01
1977000	-9.773148e+02	-5.341280e+01	1.126554e+01	1.663610e+00	4.788392e-01
1978000	-9.712102e+02	-3.944294e+01	8.683162e+00	2.532304e+00	5.029597e-01
1979000	-9.690415e+02	-1.687497e+01	5.947854e+00	1.425761e+00	7.447981e-01
1980000	-9.840321e+02	-2.480441e+00	4.524359e+00	2.492637e+00	7.983924e-01
1981000	-9.735205e+02	-4.031864e+01	8.794549e+00	2.683070e+00	4.736266e-01
1982000	-9.853617e+02	-4.322293e+01	9.400807e+00	1.793576e+00	4.134725e-01
1983000	-9.688120e+02	-2.174018e+01	6.439028e+00	1.798411e+00	7.467174e-01
1984000	-9.728380e+02	-3.617655e+01	8.290422e+00	1.897141e+00	5.138704e-01
1985000	-9.806929e+02	-1.147460e+02	3.209367e+01	2.287026e+00	1.362365e-01
1986000	-9.865374e+02	-1.544617e+01	5.845999e+00	9.744271e-01	5.484052e-01
1987000	-9.731211e+02	1.007616e+01	3.616808e+00	2.564295e+00	1.492148e+00
1988000	-9.820271e+02	1.960592e+00	4.214769e+00	2.051904e+00	1.084425e+00
1989000	-9.841458e+02	-1.855387e+00	4.559488e+00	1.430939e+00	1.000000e+00
1990000	-9.719687e+02	-9.826233e+00	5.309558e+00	7.980772e-01	6.790630e-01
1991000	-9.860689e+02	-4.702188e+00	4.781952e+00	1.587738e+00	9.537108e-01
1992000	-9.860811e+02	3.980806e+00	4.177192e+00	5.369531e-01	1.013183e+00
1993000	-9.832090e+02	-1.691808e+00	4.432779e+00	2.858315e+00	1.000000e+00
1994000	-9.820516e+02	2.223471e+01	3.008932e+00	7.709130e-01	1.130048e+00
1995000	-9.898868e+02	-2.353139e+01	6.609917e+00	2.105692e+00	7.269464e-01
1996000	-9.835751e+02	-1.275173e+01	5.445998e+00	2.289073e+00	1.000000e+00
1997000	-9.745465e+02	4.653553e+00	4.118037e+00	6.688290e-01	8.092811e-01
[truncated: 28,003 more rows]
