# Supplementary material for: Revisiting a long‐overlooked skull: Implications for the distribution of Dinodontosaurus brevirostris (Kannemeyeriiformes) in the Brazilian Triassic
Source: Anat Rec (Hoboken). 2025 Sep 29;309(7):1749–65. doi: 10.1002/ar.70056 (PMC13251750; doi:10.1002/ar.70056)
Supplement: Supplementary file 2 — Data S2. Supporting Information. [file AR-309-1749-s002.zip › Supplementary Material/phylogenetic analyses/results/Bayesian/BI_reduced/scheduler.conf]

runhours=20
jobtype=mpi
cpus-per-task=1
threads_per_process=1
node_exclusive=0
mpi_processes=8
