# Supplementary material for: Revisiting a long‐overlooked skull: Implications for the distribution of Dinodontosaurus brevirostris (Kannemeyeriiformes) in the Brazilian Triassic
Source: Anat Rec (Hoboken). 2025 Sep 29;309(7):1749–65. doi: 10.1002/ar.70056 (PMC13251750; doi:10.1002/ar.70056)
Supplement: Supplementary file 2 — Data S2. Supporting Information. [file AR-309-1749-s002.zip › Supplementary Material/phylogenetic analyses/results/Bayesian/BI_reduced/reduced_MRCTree.t.vstat]

[ID: 2761666094]
Parameter	Mean	Variance	CredInt_Lower	CredInt_Upper	Median	PSRF	Nruns
length[1]	5.693843e-01	1.830146e-01	6.667911e-02	1.350362e+00	4.575630e-01	1.000044e+00	4
length[2]	1.893828e-01	2.840524e-02	4.590472e-03	4.907488e-01	1.447702e-01	9.999987e-01	4
length[3]	6.341592e-02	4.488886e-03	5.296759e-06	1.808019e-01	4.550539e-02	9.999785e-01	4
length[4]	5.709850e-02	3.950803e-03	4.914632e-07	1.675410e-01	3.972635e-02	1.000021e+00	4
length[5]	7.739762e-02	6.083324e-03	1.218284e-06	2.143979e-01	5.654695e-02	9.999965e-01	4
length[6]	3.560951e-02	1.893476e-03	1.942376e-06	1.098538e-01	2.288678e-02	9.999933e-01	4
length[7]	5.093616e-02	4.027334e-03	6.464115e-07	1.599746e-01	3.244363e-02	9.999883e-01	4
length[8]	6.750684e-02	5.842140e-03	3.132112e-07	2.008939e-01	4.572678e-02	1.000011e+00	4
length[9]	1.129901e-01	9.921307e-03	3.922117e-03	2.931299e-01	8.669066e-02	1.000014e+00	4
length[10]	1.583422e-01	1.744054e-02	8.592172e-03	3.986999e-01	1.238310e-01	1.000009e+00	4
length[11]	2.281758e-01	3.378384e-02	1.960244e-02	5.639761e-01	1.792037e-01	9.999845e-01	4
length[12]	1.951041e-01	2.601045e-02	8.684876e-03	4.894923e-01	1.538746e-01	9.999933e-01	4
length[13]	6.821349e-02	4.630475e-03	2.576747e-06	1.898346e-01	4.967242e-02	1.000006e+00	4
length[14]	8.895529e-02	6.526000e-03	5.836874e-06	2.310094e-01	6.773007e-02	1.000029e+00	4
length[15]	5.797877e-02	3.481675e-03	6.212621e-06	1.629480e-01	4.165325e-02	1.000081e+00	4
length[16]	8.781102e-02	8.862542e-03	1.604959e-06	2.509253e-01	6.179364e-02	1.000064e+00	4
length[17]	1.574558e-01	1.939012e-02	1.393330e-03	4.019396e-01	1.214339e-01	1.000013e+00	4
length[18]	1.123908e-01	1.116071e-02	1.752634e-05	2.996605e-01	8.468739e-02	1.000013e+00	4
length[19]	4.833106e-02	4.163509e-03	1.248119e-06	1.587208e-01	2.871783e-02	1.000006e+00	4
length[20]	1.006144e-01	1.058697e-02	2.872445e-07	2.833128e-01	7.242105e-02	9.999892e-01	4
length[21]	7.482524e-02	6.454590e-03	6.743668e-06	2.171518e-01	5.206433e-02	9.999819e-01	4
length[22]	5.692057e-02	5.311021e-03	2.544681e-07	1.798505e-01	3.503870e-02	1.000002e+00	4
length[23]	1.145634e-01	1.289267e-02	4.790465e-06	3.121636e-01	8.482008e-02	1.000019e+00	4
length[24]	8.911791e-02	8.778800e-03	7.550707e-06	2.531868e-01	6.380383e-02	9.999936e-01	4
length[25]	1.131068e-01	1.240211e-02	3.806533e-05	3.074718e-01	8.378868e-02	9.999868e-01	4
length[26]	1.044577e-01	9.846736e-03	3.510288e-05	2.813728e-01	7.786455e-02	9.999929e-01	4
length[27]	1.401422e-01	1.594257e-02	1.553401e-05	3.623763e-01	1.075331e-01	9.999842e-01	4
length[28]	2.125042e-02	8.561029e-04	3.793851e-07	7.074483e-02	1.209038e-02	9.999921e-01	4
length[29]	2.342754e-02	9.979122e-04	8.260261e-08	7.816262e-02	1.352623e-02	9.999889e-01	4
length[30]	6.157905e-02	4.815677e-03	6.016992e-06	1.825739e-01	4.182696e-02	1.000004e+00	4
length[31]	4.001919e-01	9.622811e-02	4.426268e-02	9.760774e-01	3.196783e-01	9.999812e-01	4
length[32]	3.382947e-01	7.354340e-02	2.157939e-02	8.404461e-01	2.685627e-01	1.000033e+00	4
length[33]	1.767709e-01	2.395858e-02	3.930579e-03	4.544203e-01	1.370564e-01	1.000013e+00	4
length[34]	2.694899e-01	5.190745e-02	7.509747e-03	6.778672e-01	2.121319e-01	1.000001e+00	4
length[35]	1.700880e-01	2.290549e-02	1.389722e-03	4.361185e-01	1.309816e-01	1.000012e+00	4
length[36]	2.079569e-01	3.493145e-02	2.245165e-05	5.432482e-01	1.611823e-01	1.000027e+00	4
length[37]	1.688482e-01	2.469779e-02	1.006880e-05	4.495735e-01	1.294268e-01	1.000001e+00	4
length[38]	7.408902e-02	6.706361e-03	2.434122e-07	2.143313e-01	5.144285e-02	9.999952e-01	4
length[39]	1.041925e-01	1.008230e-02	4.556009e-05	2.846175e-01	7.719887e-02	9.999750e-01	4
length[40]	2.597955e-01	4.314006e-02	1.814888e-03	6.387528e-01	2.071461e-01	9.999886e-01	4
length[41]	2.085947e-01	2.790345e-02	1.416460e-02	5.143011e-01	1.652188e-01	9.999998e-01	4
length[42]	1.365586e-01	1.745887e-02	7.304638e-06	3.650003e-01	1.027048e-01	1.000050e+00	4
length[43]	1.387423e-01	1.844987e-02	1.174583e-05	3.794921e-01	1.024986e-01	9.999799e-01	4
length[44]	7.580982e-02	5.801896e-03	5.213058e-05	2.115000e-01	5.444313e-02	9.999820e-01	4
length[45]	1.110044e-01	9.396127e-03	8.712081e-04	2.873926e-01	8.533230e-02	9.999914e-01	4
length[46]	5.858028e-02	4.631809e-03	4.530247e-07	1.752013e-01	3.922504e-02	9.999711e-01	4
length[47]	1.394119e-01	2.381954e-02	5.259787e-06	4.081739e-01	9.588915e-02	9.999441e-01	4
length[48]	7.995187e-02	7.348688e-03	1.337146e-06	2.267075e-01	5.684067e-02	1.000107e+00	4
length[49]	8.770195e-02	8.013552e-03	1.279786e-06	2.442403e-01	6.451751e-02	9.999434e-01	4
length[50]	7.524482e-02	5.984646e-03	1.268218e-06	2.125920e-01	5.434171e-02	9.999999e-01	4
length[51]	1.210833e-01	1.438736e-02	1.035444e-05	3.321823e-01	8.951620e-02	9.999772e-01	4
length[52]	9.826728e-02	1.042335e-02	7.846569e-06	2.790814e-01	6.990708e-02	9.999656e-01	4
length[53]	2.389114e-01	3.935084e-02	1.408352e-02	6.074825e-01	1.887028e-01	9.999723e-01	4
length[54]	1.888167e-01	2.551036e-02	4.029421e-03	4.778705e-01	1.489307e-01	1.000063e+00	4
length[55]	1.071962e-01	1.467716e-02	1.219558e-05	3.213455e-01	7.262907e-02	9.999471e-01	4
length[56]	8.622848e-02	8.658050e-03	4.100279e-06	2.500143e-01	5.957235e-02	9.999559e-01	4
length[57]	8.613533e-02	9.192349e-03	5.645323e-06	2.518023e-01	5.954646e-02	9.999349e-01	4
length[58]	5.511120e-02	4.118979e-03	8.993226e-06	1.654937e-01	3.665070e-02	9.999748e-01	4
length[59]	1.157267e-01	1.352750e-02	1.853099e-05	3.176902e-01	8.440064e-02	9.999452e-01	4
length[60]	4.625059e-02	3.213108e-03	1.164505e-06	1.437454e-01	2.979457e-02	9.999081e-01	4
length[61]	5.695508e-02	3.360103e-03	2.383499e-05	1.609079e-01	4.079155e-02	1.000029e+00	4
length[62]	1.520644e-01	2.286722e-02	5.391938e-05	4.238354e-01	1.117041e-01	9.999845e-01	4
length[63]	7.532565e-02	5.544939e-03	1.451891e-05	2.073078e-01	5.460248e-02	1.000021e+00	4
length[64]	7.726762e-02	7.211368e-03	6.699551e-06	2.294725e-01	5.288548e-02	9.998700e-01	4
length[65]	8.472345e-02	8.143422e-03	3.498564e-05	2.437848e-01	5.991682e-02	9.998778e-01	4
length[66]	6.536348e-02	5.599398e-03	5.773104e-06	1.997045e-01	4.320700e-02	9.998858e-01	4
length[67]	3.924358e-02	2.220601e-03	1.747197e-06	1.231552e-01	2.451714e-02	9.999296e-01	4
length[68]	6.981588e-02	6.198945e-03	4.249866e-06	2.099444e-01	4.755300e-02	9.998565e-01	4
length[69]	1.153074e-01	1.263258e-02	3.307061e-04	3.203594e-01	8.420900e-02	1.000045e+00	4
length[70]	5.538960e-02	3.805091e-03	1.354398e-05	1.623166e-01	3.742504e-02	9.999085e-01	4
length[71]	6.484386e-02	4.621005e-03	6.228248e-06	1.821945e-01	4.598815e-02	9.999738e-01	4
length[72]	6.869420e-02	5.670424e-03	2.191432e-07	1.946618e-01	4.839805e-02	1.000050e+00	4
length[73]	1.006486e-01	1.476322e-02	1.212160e-05	3.272630e-01	6.016183e-02	9.998181e-01	4
length[74]	1.081555e-01	1.088590e-02	1.690146e-05	2.945114e-01	7.991601e-02	9.998375e-01	4
length[75]	4.431734e-02	3.353362e-03	2.193782e-07	1.412849e-01	2.759419e-02	9.998219e-01	4
length[76]	5.257192e-02	3.530626e-03	4.258775e-07	1.547279e-01	3.584817e-02	9.998517e-01	4
length[77]	4.180740e-02	2.638699e-03	8.911452e-07	1.309846e-01	2.666903e-02	9.998490e-01	4
length[78]	6.802440e-02	4.945349e-03	3.684896e-05	1.955061e-01	4.841979e-02	9.999030e-01	4
length[79]	4.291346e-02	2.673405e-03	1.406958e-06	1.359626e-01	2.710526e-02	1.000034e+00	4
length[80]	2.480266e-02	1.205842e-03	1.802592e-07	8.268369e-02	1.405762e-02	9.997937e-01	4
length[81]	2.505960e-02	1.198729e-03	6.531333e-08	8.316268e-02	1.436456e-02	9.997834e-01	4
length[82]	5.333102e-02	3.883278e-03	6.251233e-06	1.653669e-01	3.484199e-02	9.998229e-01	4
length[83]	4.491313e-02	3.340871e-03	1.103026e-06	1.437355e-01	2.694163e-02	9.997981e-01	4
length[84]	7.956547e-02	7.237757e-03	1.844734e-06	2.334620e-01	5.501615e-02	9.998853e-01	4
