# Supplementary material for: Revisiting a long‐overlooked skull: Implications for the distribution of Dinodontosaurus brevirostris (Kannemeyeriiformes) in the Brazilian Triassic
Source: Anat Rec (Hoboken). 2025 Sep 29;309(7):1749–65. doi: 10.1002/ar.70056 (PMC13251750; doi:10.1002/ar.70056)
Supplement: Supplementary file 2 — Data S2. Supporting Information. [file AR-309-1749-s002.zip › Supplementary Material/phylogenetic analyses/results/Bayesian/BI_reduced/reduced_MCTree.t.con.tre]

#NEXUS
begin taxa;
	dimensions ntax=30;
	taxlabels
	Acratophorus_argentinensis
	Angonisaurus_cruickshanki
	Argodicynodon_boreni
	Aulacephalodon_bainii
	Dicynodon_angielczyki
	Dinodontosaurus_brevirostris
	Dinodontosaurus_tener
	Dolichuranus_primaevus
	Ischigualastia_jenseni
	Jachaleria_candelariensis
	Kannemeyeria_lophorhinus
	Kannemeyeria_simocephalus
	Lystrosaurus_declivis
	Lystrosaurus_murrayi
	MCP_1645_PV
	Moghreberia_nmachouensis
	Parakannemeyeria
	Placerias_hesternus
	Rhadiodromus
	Rhinodicynodon_gracile
	Sangusaurus_parringtonii
	Shaanbeikannemeyeria
	Shansiodon
	Sinokannemeyeria
	Stahleckeria_potens
	Tetragonias_njalilus
	Ufudocyclops_mukanelai
	Vinceria_andina
	Wadiasaurus_indicus
	Xiyukannemeyeria_brevirostris
;
end;

begin trees;
	tree con_all_compat = [&U] (Aulacephalodon_bainii[&prob=1.0,prob_stddev=0.0,prob_range={1.0,1.0},prob(percent)="100",prob+-sd="100+-0",length_mean=0.569384349,length_median=0.457563,length_95%HPD={0.06667911,1.350362}]:0.457563,(Lystrosaurus_declivis[&prob=1.0,prob_stddev=0.0,prob_range={1.0,1.0},prob(percent)="100",prob+-sd="100+-0",length_mean=0.0634159227,length_median=0.04550539,length_95%HPD={5.296759E-6,0.1808019}]:0.045505,Lystrosaurus_murrayi[&prob=1.0,prob_stddev=0.0,prob_range={1.0,1.0},prob(percent)="100",prob+-sd="100+-0",length_mean=0.0570984957,length_median=0.03972635,length_95%HPD={4.914632E-7,0.167541}]:0.039726)[&prob=0.995733618,prob_stddev=8.07319606E-4,prob_range={0.994933671,0.996666889},prob(percent)="100",prob+-sd="100+-0",length_mean=0.338294682,length_median=0.2685627,length_95%HPD={0.02157939,0.8404461}]:0.268563,(Dicynodon_angielczyki[&prob=1.0,prob_stddev=0.0,prob_range={1.0,1.0},prob(percent)="100",prob+-sd="100+-0",length_mean=0.189382787,length_median=0.1447702,length_95%HPD={0.004590472,0.4907488}]:0.14477,((Shansiodon[&prob=1.0,prob_stddev=0.0,prob_range={1.0,1.0},prob(percent)="100",prob+-sd="100+-0",length_mean=0.0773976154,length_median=0.05654695,length_95%HPD={1.218284E-6,0.2143979}]:0.056547,((Tetragonias_njalilus[&prob=1.0,prob_stddev=0.0,prob_range={1.0,1.0},prob(percent)="100",prob+-sd="100+-0",length_mean=0.0356095069,length_median=0.02288678,length_95%HPD={1.942376E-6,0.1098538}]:0.022887,Vinceria_andina[&prob=1.0,prob_stddev=0.0,prob_range={1.0,1.0},prob(percent)="100",prob+-sd="100+-0",length_mean=0.050936159,length_median=0.03244363,length_95%HPD={6.464115E-7,0.1599746}]:0.032444)[&prob=0.243133791,prob_stddev=0.00267999546,prob_range={0.239117392,0.244583694},prob(percent)="24",prob+-sd="24+-0",length_mean=0.0462505938,length_median=0.02979457,length_95%HPD={1.164505E-6,0.1437454}]:0.029795,(((((Acratophorus_argentinensis[&prob=1.0,prob_stddev=0.0,prob_range={1.0,1.0},prob(percent)="100",prob+-sd="100+-0",length_mean=0.112990062,length_median=0.08669066,length_95%HPD={0.003922117,0.2931299}]:0.086691,((Kannemeyeria_simocephalus[&prob=1.0,prob_stddev=0.0,prob_range={1.0,1.0},prob(percent)="100",prob+-sd="100+-0",length_mean=0.15834221,length_median=0.123831,length_95%HPD={0.008592172,0.3986999}]:0.123831,Kannemeyeria_lophorhinus[&prob=1.0,prob_stddev=0.0,prob_range={1.0,1.0},prob(percent)="100",prob+-sd="100+-0",length_mean=0.228175829,length_median=0.1792037,length_95%HPD={0.01960244,0.5639761}]:0.179204)[&prob=0.517182188,prob_stddev=0.00524316497,prob_range={0.512165856,0.522965136},prob(percent)="52",prob+-sd="52+-1",length_mean=0.0799518661,length_median=0.05684067,length_95%HPD={1.337146E-6,0.2267075}]:0.056841,Wadiasaurus_indicus[&prob=1.0,prob_stddev=0.0,prob_range={1.0,1.0},prob(percent)="100",prob+-sd="100+-0",length_mean=0.157455767,length_median=0.1214339,length_95%HPD={0.00139333,0.4019396}]:0.121434)[&prob=0.395806946,prob_stddev=0.00118063043,prob_range={0.394507033,0.397373508},prob(percent)="40",prob+-sd="40+-0",length_mean=0.075244821,length_median=0.05434171,length_95%HPD={1.268218E-6,0.212592}]:0.054342)[&prob=0.185737617,prob_stddev=0.00239079579,prob_range={0.183387774,0.188587428},prob(percent)="19",prob+-sd="19+-0",length_mean=0.0553895981,length_median=0.03742504,length_95%HPD={1.354398E-5,0.1623166}]:0.037425,((Sinokannemeyeria[&prob=1.0,prob_stddev=0.0,prob_range={1.0,1.0},prob(percent)="100",prob+-sd="100+-0",length_mean=0.0682134904,length_median=0.04967242,length_95%HPD={2.576747E-6,0.1898346}]:0.049672,(Parakannemeyeria[&prob=1.0,prob_stddev=0.0,prob_range={1.0,1.0},prob(percent)="100",prob+-sd="100+-0",length_mean=0.088955285,length_median=0.06773007,length_95%HPD={5.836874E-6,0.2310094}]:0.06773,Xiyukannemeyeria_brevirostris[&prob=1.0,prob_stddev=0.0,prob_range={1.0,1.0},prob(percent)="100",prob+-sd="100+-0",length_mean=0.057978768,length_median=0.04165325,length_95%HPD={6.212621E-6,0.162948}]:0.041653)[&prob=0.547080195,prob_stddev=0.00408887293,prob_range={0.54169722,0.55129658},prob(percent)="55",prob+-sd="55+-0",length_mean=0.0585802816,length_median=0.03922504,length_95%HPD={4.530247E-7,0.1752013}]:0.039225)[&prob=0.476268249,prob_stddev=0.00701369798,prob_range={0.472168522,0.486767549},prob(percent)="48",prob+-sd="48+-1",length_mean=0.0877019535,length_median=0.06451751,length_95%HPD={1.279786E-6,0.2442403}]:0.064518,((Placerias_hesternus[&prob=1.0,prob_stddev=0.0,prob_range={1.0,1.0},prob(percent)="100",prob+-sd="100+-0",length_mean=0.074825238,length_median=0.05206433,length_95%HPD={6.743668E-6,0.2171518}]:0.052064,Argodicynodon_boreni[&prob=1.0,prob_stddev=0.0,prob_range={1.0,1.0},prob(percent)="100",prob+-sd="100+-0",length_mean=0.114563427,length_median=0.08482008,length_95%HPD={4.790465E-6,0.3121636}]:0.08482)[&prob=0.660889274,prob_stddev=0.00928226068,prob_range={0.650356643,0.670421972},prob(percent)="66",prob+-sd="66+-1",length_mean=0.138742345,length_median=0.1024986,length_95%HPD={1.174583E-5,0.3794921}]:0.102499,Moghreberia_nmachouensis[&prob=1.0,prob_stddev=0.0,prob_range={1.0,1.0},prob(percent)="100",prob+-sd="100+-0",length_mean=0.0569205658,length_median=0.0350387,length_95%HPD={2.544681E-7,0.1798505}]:0.035039)[&prob=0.999883341,prob_stddev=8.38814572E-5,prob_range={0.999800013,1.0},prob(percent)="100",prob+-sd="100+-0",length_mean=0.400191886,length_median=0.3196783,length_95%HPD={0.04426268,0.9760774}]:0.319678)[&prob=0.613925738,prob_stddev=0.0130780906,prob_range={0.599360043,0.626291581},prob(percent)="61",prob+-sd="61+-1",length_mean=0.111004361,length_median=0.0853323,length_95%HPD={8.712081E-4,0.2873926}]:0.085332)[&prob=0.139274048,prob_stddev=0.00469274743,prob_range={0.135190987,0.145656956},prob(percent)="14",prob+-sd="14+-0",length_mean=0.0680243952,length_median=0.04841979,length_95%HPD={3.684896E-5,0.1955061}]:0.04842,Shaanbeikannemeyeria[&prob=1.0,prob_stddev=0.0,prob_range={1.0,1.0},prob(percent)="100",prob+-sd="100+-0",length_mean=0.112390785,length_median=0.08468739,length_95%HPD={1.752634E-5,0.2996605}]:0.084687)[&prob=0.189804013,prob_stddev=0.00670021664,prob_range={0.181854543,0.197186854},prob(percent)="19",prob+-sd="19+-1",length_mean=0.069815885,length_median=0.047553,length_95%HPD={4.249866E-6,0.2099444}]:0.047553,(Dolichuranus_primaevus[&prob=1.0,prob_stddev=0.0,prob_range={1.0,1.0},prob(percent)="100",prob+-sd="100+-0",length_mean=0.195104118,length_median=0.1538746,length_95%HPD={0.008684876,0.4894923}]:0.153875,Rhadiodromus[&prob=1.0,prob_stddev=0.0,prob_range={1.0,1.0},prob(percent)="100",prob+-sd="100+-0",length_mean=0.0878110212,length_median=0.06179364,length_95%HPD={1.604959E-6,0.2509253}]:0.061794)[&prob=0.287530831,prob_stddev=0.0014445618,prob_range={0.286047597,0.289514032},prob(percent)="29",prob+-sd="29+-0",length_mean=0.086135334,length_median=0.05954646,length_95%HPD={5.645323E-6,0.2518023}]:0.059546)[&prob=0.673221785,prob_stddev=0.0118684969,prob_range={0.66195587,0.684354376},prob(percent)="67",prob+-sd="67+-1",length_mean=0.208594749,length_median=0.1652188,length_95%HPD={0.0141646,0.5143011}]:0.165219,((Angonisaurus_cruickshanki[&prob=1.0,prob_stddev=0.0,prob_range={1.0,1.0},prob(percent)="100",prob+-sd="100+-0",length_mean=0.0483310631,length_median=0.02871783,length_95%HPD={1.248119E-6,0.1587208}]:0.028718,(Ufudocyclops_mukanelai[&prob=1.0,prob_stddev=0.0,prob_range={1.0,1.0},prob(percent)="100",prob+-sd="100+-0",length_mean=0.100614408,length_median=0.07242105,length_95%HPD={2.872445E-7,0.2833128}]:0.072421,(Stahleckeria_potens[&prob=1.0,prob_stddev=0.0,prob_range={1.0,1.0},prob(percent)="100",prob+-sd="100+-0",length_mean=0.0891179121,length_median=0.06380383,length_95%HPD={7.550707E-6,0.2531868}]:0.063804,(Sangusaurus_parringtonii[&prob=1.0,prob_stddev=0.0,prob_range={1.0,1.0},prob(percent)="100",prob+-sd="100+-0",length_mean=0.113106825,length_median=0.08378868,length_95%HPD={3.806533E-5,0.3074718}]:0.083789,(Ischigualastia_jenseni[&prob=1.0,prob_stddev=0.0,prob_range={1.0,1.0},prob(percent)="100",prob+-sd="100+-0",length_mean=0.10445765,length_median=0.07786455,length_95%HPD={3.510288E-5,0.2813728}]:0.077865,Jachaleria_candelariensis[&prob=1.0,prob_stddev=0.0,prob_range={1.0,1.0},prob(percent)="100",prob+-sd="100+-0",length_mean=0.140142236,length_median=0.1075331,length_95%HPD={1.553401E-5,0.3623763}]:0.107533)[&prob=0.985734284,prob_stddev=4.45524468E-4,prob_range={0.985267649,0.986334244},prob(percent)="99",prob+-sd="99+-0",length_mean=0.176770935,length_median=0.1370564,length_95%HPD={0.003930579,0.4544203}]:0.137056)[&prob=0.969268715,prob_stddev=5.93755493E-4,prob_range={0.968602093,0.969802013},prob(percent)="97",prob+-sd="97+-0",length_mean=0.170087959,length_median=0.1309816,length_95%HPD={0.001389722,0.4361185}]:0.130982)[&prob=0.919288714,prob_stddev=0.00538257028,prob_range={0.911405906,0.922805146},prob(percent)="92",prob+-sd="92+-1",length_mean=0.207956898,length_median=0.1611823,length_95%HPD={2.245165E-5,0.5432482}]:0.161182)[&prob=0.669472035,prob_stddev=0.007196922,prob_range={0.662755816,0.676088261},prob(percent)="67",prob+-sd="67+-1",length_mean=0.136558584,length_median=0.1027048,length_95%HPD={7.304638E-6,0.3650003}]:0.102705)[&prob=0.72165189,prob_stddev=0.00998027946,prob_range={0.709286048,0.729818012},prob(percent)="72",prob+-sd="72+-1",length_mean=0.259795488,length_median=0.2071461,length_95%HPD={0.001814888,0.6387528}]:0.207146,((Dinodontosaurus_brevirostris[&prob=1.0,prob_stddev=0.0,prob_range={1.0,1.0},prob(percent)="100",prob+-sd="100+-0",length_mean=0.0212504176,length_median=0.01209038,length_95%HPD={3.793851E-7,0.07074483}]:0.01209,Dinodontosaurus_tener[&prob=1.0,prob_stddev=0.0,prob_range={1.0,1.0},prob(percent)="100",prob+-sd="100+-0",length_mean=0.0234275361,length_median=0.01352623,length_95%HPD={8.260261E-8,0.07816262}]:0.013526)[&prob=0.792080528,prob_stddev=0.00160359252,prob_range={0.791147257,0.794480368},prob(percent)="79",prob+-sd="79+-0",length_mean=0.074089024,length_median=0.05144285,length_95%HPD={2.434122E-7,0.2143313}]:0.051443,MCP_1645_PV[&prob=1.0,prob_stddev=0.0,prob_range={1.0,1.0},prob(percent)="100",prob+-sd="100+-0",length_mean=0.0615790476,length_median=0.04182696,length_95%HPD={6.016992E-6,0.1825739}]:0.041827)[&prob=0.912822479,prob_stddev=6.30947753E-4,prob_range={0.912139191,0.91360576},prob(percent)="91",prob+-sd="91+-0",length_mean=0.168848169,length_median=0.1294268,length_95%HPD={1.00688E-5,0.4495735}]:0.129427)[&prob=0.375924938,prob_stddev=0.0100407817,prob_range={0.365775615,0.385174322},prob(percent)="38",prob+-sd="38+-1",length_mean=0.121083264,length_median=0.0895162,length_95%HPD={1.035444E-5,0.3321823}]:0.089516)[&prob=0.367275515,prob_stddev=0.00274666694,prob_range={0.363309113,0.369575362},prob(percent)="37",prob+-sd="37+-0",length_mean=0.0982672816,length_median=0.06990708,length_95%HPD={7.846569E-6,0.2790814}]:0.069907)[&prob=0.657389507,prob_stddev=0.00629796323,prob_range={0.648623425,0.663489101},prob(percent)="66",prob+-sd="66+-1",length_mean=0.0758098196,length_median=0.05444313,length_95%HPD={5.213058E-5,0.2115}]:0.054443)[&prob=0.725018332,prob_stddev=0.00590327762,prob_range={0.719085394,0.732417839},prob(percent)="73",prob+-sd="73+-1",length_mean=0.104192548,length_median=0.07719887,length_95%HPD={4.556009E-5,0.2846175}]:0.077199,Rhinodicynodon_gracile[&prob=1.0,prob_stddev=0.0,prob_range={1.0,1.0},prob(percent)="100",prob+-sd="100+-0",length_mean=0.0675068353,length_median=0.04572678,length_95%HPD={3.132112E-7,0.2008939}]:0.045727)[&prob=0.978934738,prob_stddev=0.00210734177,prob_range={0.977601493,0.982067862},prob(percent)="98",prob+-sd="98+-0",length_mean=0.269489882,length_median=0.2121319,length_95%HPD={0.007509747,0.6778672}]:0.212132)[&prob=0.528898073,prob_stddev=0.00400824225,prob_range={0.526031598,0.534831011},prob(percent)="53",prob+-sd="53+-0",length_mean=0.139411923,length_median=0.09588915,length_95%HPD={5.259787E-6,0.4081739}]:0.095889);
end;

begin figtree;
	set appearance.backgroundColorAttribute="Default";
	set appearance.backgroundColour=#ffffff;
	set appearance.branchColorAttribute="User selection";
	set appearance.branchColorGradient=false;
	set appearance.branchLineWidth=1.0;
	set appearance.branchMinLineWidth=0.0;
	set appearance.branchWidthAttribute="Fixed";
	set appearance.foregroundColour=#000000;
	set appearance.hilightingGradient=false;
	set appearance.selectionColour=#2d3680;
	set branchLabels.colorAttribute="User selection";
	set branchLabels.displayAttribute="Branch times";
	set branchLabels.fontName="sansserif";
	set branchLabels.fontSize=8;
	set branchLabels.fontStyle=0;
	set branchLabels.isShown=false;
	set branchLabels.significantDigits=4;
	set layout.expansion=0;
	set layout.layoutType="RECTILINEAR";
	set layout.zoom=0;
	set legend.attribute="length_mean";
	set legend.fontSize=10.0;
	set legend.isShown=false;
	set legend.significantDigits=4;
	set nodeBars.barWidth=4.0;
	set nodeBars.displayAttribute="length_95%HPD";
	set nodeBars.isShown=false;
	set nodeLabels.colorAttribute="User selection";
	set nodeLabels.displayAttribute="Node ages";
	set nodeLabels.fontName="sansserif";
	set nodeLabels.fontSize=8;
	set nodeLabels.fontStyle=0;
	set nodeLabels.isShown=false;
	set nodeLabels.significantDigits=4;
	set nodeShapeExternal.colourAttribute="User selection";
	set nodeShapeExternal.isShown=false;
	set nodeShapeExternal.minSize=10.0;
	set nodeShapeExternal.scaleType=Width;
	set nodeShapeExternal.shapeType=Circle;
	set nodeShapeExternal.size=4.0;
	set nodeShapeExternal.sizeAttribute="Fixed";
	set nodeShapeInternal.colourAttribute="User selection";
	set nodeShapeInternal.isShown=false;
	set nodeShapeInternal.minSize=10.0;
	set nodeShapeInternal.scaleType=Width;
	set nodeShapeInternal.shapeType=Circle;
	set nodeShapeInternal.size=4.0;
	set nodeShapeInternal.sizeAttribute="Fixed";
	set polarLayout.alignTipLabels=false;
	set polarLayout.angularRange=0;
	set polarLayout.rootAngle=0;
	set polarLayout.rootLength=100;
	set polarLayout.showRoot=true;
	set radialLayout.spread=0.0;
	set rectilinearLayout.alignTipLabels=false;
	set rectilinearLayout.curvature=0;
	set rectilinearLayout.rootLength=100;
	set scale.offsetAge=0.0;
	set scale.rootAge=1.0;
	set scale.scaleFactor=1.0;
	set scale.scaleRoot=false;
	set scaleAxis.automaticScale=true;
	set scaleAxis.fontSize=8.0;
	set scaleAxis.isShown=false;
	set scaleAxis.lineWidth=1.0;
	set scaleAxis.majorTicks=1.0;
	set scaleAxis.minorTicks=0.5;
	set scaleAxis.origin=0.0;
	set scaleAxis.reverseAxis=false;
	set scaleAxis.showGrid=true;
	set scaleBar.automaticScale=true;
	set scaleBar.fontSize=10.0;
	set scaleBar.isShown=true;
	set scaleBar.lineWidth=1.0;
	set scaleBar.scaleRange=0.0;
	set tipLabels.colorAttribute="User selection";
	set tipLabels.displayAttribute="Names";
	set tipLabels.fontName="sansserif";
	set tipLabels.fontSize=8;
	set tipLabels.fontStyle=0;
	set tipLabels.isShown=true;
	set tipLabels.significantDigits=4;
	set trees.order=true;
	set trees.orderType="decreasing";
	set trees.rooting=true;
	set trees.rootingType="User Selection";
	set trees.transform=false;
	set trees.transformType="cladogram";
end;
