# Supplementary material for: Revisiting a long‐overlooked skull: Implications for the distribution of Dinodontosaurus brevirostris (Kannemeyeriiformes) in the Brazilian Triassic
Source: Anat Rec (Hoboken). 2025 Sep 29;309(7):1749–65. doi: 10.1002/ar.70056 (PMC13251750; doi:10.1002/ar.70056)
Supplement: Supplementary file 2 — Data S2. Supporting Information. [file AR-309-1749-s002.zip › Supplementary Material/phylogenetic analyses/results/Bayesian/BI_reduced/reduced_MCTree.t.tstat]

[ID: 2761666094]
ID	#obs	Probability(=s)	Stddev(s)	Min(s)	Max(s)	Nruns
31		59997	9.998833e-01	8.388146e-05	9.998000e-01	1.000000e+00	4
32		59748	9.957336e-01	8.073196e-04	9.949337e-01	9.966669e-01	4
33		59148	9.857343e-01	4.455245e-04	9.852676e-01	9.863342e-01	4
34		58740	9.789347e-01	2.107342e-03	9.776015e-01	9.820679e-01	4
35		58160	9.692687e-01	5.937555e-04	9.686021e-01	9.698020e-01	4
36		55161	9.192887e-01	5.382570e-03	9.114059e-01	9.228051e-01	4
37		54773	9.128225e-01	6.309478e-04	9.121392e-01	9.136058e-01	4
38		47528	7.920805e-01	1.603593e-03	7.911473e-01	7.944804e-01	4
39		43504	7.250183e-01	5.903278e-03	7.190854e-01	7.324178e-01	4
40		43302	7.216519e-01	9.980279e-03	7.092860e-01	7.298180e-01	4
41		40396	6.732218e-01	1.186850e-02	6.619559e-01	6.843544e-01	4
42		40171	6.694720e-01	7.196922e-03	6.627558e-01	6.760883e-01	4
43		39656	6.608893e-01	9.282261e-03	6.503566e-01	6.704220e-01	4
44		39446	6.573895e-01	6.297963e-03	6.486234e-01	6.634891e-01	4
45		36838	6.139257e-01	1.307809e-02	5.993600e-01	6.262916e-01	4
46		32827	5.470802e-01	4.088873e-03	5.416972e-01	5.512966e-01	4
47		31736	5.288981e-01	4.008242e-03	5.260316e-01	5.348310e-01	4
48		31033	5.171822e-01	5.243165e-03	5.121659e-01	5.229651e-01	4
49		28578	4.762682e-01	7.013698e-03	4.721685e-01	4.867675e-01	4
50		23750	3.958069e-01	1.180630e-03	3.945070e-01	3.973735e-01	4
51		22557	3.759249e-01	1.004078e-02	3.657756e-01	3.851743e-01	4
52		22038	3.672755e-01	2.746667e-03	3.633091e-01	3.695754e-01	4
53		19163	3.193620e-01	1.177343e-02	3.085794e-01	3.299780e-01	4
54		18316	3.052463e-01	1.149236e-02	2.959803e-01	3.200453e-01	4
55		18203	3.033631e-01	2.737957e-03	3.007133e-01	3.071129e-01	4
56		18011	3.001633e-01	1.016715e-02	2.900473e-01	3.112459e-01	4
57		17253	2.875308e-01	1.444562e-03	2.860476e-01	2.895140e-01	4
58		15760	2.626492e-01	5.420859e-03	2.565162e-01	2.696487e-01	4
59		15102	2.516832e-01	8.381874e-03	2.437837e-01	2.612493e-01	4
60		14589	2.431338e-01	2.679995e-03	2.391174e-01	2.445837e-01	4
61		14016	2.335844e-01	1.605439e-03	2.320512e-01	2.357843e-01	4
62		13538	2.256183e-01	7.563641e-03	2.183188e-01	2.357843e-01	4
63		13167	2.194354e-01	3.404943e-03	2.159856e-01	2.237851e-01	4
64		12858	2.142857e-01	2.229284e-03	2.118525e-01	2.170522e-01	4
65		12093	2.015366e-01	2.523424e-03	1.993867e-01	2.051863e-01	4
66		12091	2.015032e-01	2.862274e-03	1.991867e-01	2.055863e-01	4
67		11497	1.916039e-01	2.891110e-03	1.884541e-01	1.950537e-01	4
68		11389	1.898040e-01	6.700217e-03	1.818545e-01	1.971869e-01	4
69		11317	1.886041e-01	5.704556e-03	1.828545e-01	1.955203e-01	4
70		11145	1.857376e-01	2.390796e-03	1.833878e-01	1.885874e-01	4
71		10338	1.722885e-01	2.897827e-03	1.699887e-01	1.763216e-01	4
72		10277	1.712719e-01	2.492118e-03	1.689887e-01	1.736551e-01	4
73		10024	1.670555e-01	3.676710e-03	1.626558e-01	1.713886e-01	4
74		9652	1.608559e-01	5.435322e-03	1.552563e-01	1.664556e-01	4
75		8860	1.476568e-01	3.081401e-03	1.439237e-01	1.514566e-01	4
76		8687	1.447737e-01	4.514818e-03	1.391241e-01	1.489234e-01	4
77		8515	1.419072e-01	2.605447e-03	1.395907e-01	1.443904e-01	4
78		8357	1.392740e-01	4.692747e-03	1.351910e-01	1.456570e-01	4
79		7229	1.204753e-01	6.356258e-04	1.199253e-01	1.212586e-01	4
80		6483	1.080428e-01	3.294838e-03	1.039931e-01	1.113926e-01	4
81		6365	1.060763e-01	1.454780e-03	1.039264e-01	1.070595e-01	4
82		6213	1.035431e-01	1.166589e-03	1.021265e-01	1.047930e-01	4
83		6031	1.005100e-01	3.811375e-03	9.526032e-02	1.033931e-01	4
84		5984	9.972668e-02	2.932633e-03	9.599360e-02	1.028598e-01	4
