# Supplementary material for: Revisiting a long‐overlooked skull: Implications for the distribution of Dinodontosaurus brevirostris (Kannemeyeriiformes) in the Brazilian Triassic
Source: Anat Rec (Hoboken). 2025 Sep 29;309(7):1749–65. doi: 10.1002/ar.70056 (PMC13251750; doi:10.1002/ar.70056)
Supplement: Supplementary file 2 — Data S2. Supporting Information. [file AR-309-1749-s002.zip › Supplementary Material/phylogenetic analyses/results/Bayesian/BI_reduced/reduced_MRCTree.t.con.tre]

#NEXUS
[ID: 2761666094]
begin taxa;
	dimensions ntax=30;
	taxlabels
		Aulacephalodon_bainii
		Dicynodon_angielczyki
		Lystrosaurus_declivis
		Lystrosaurus_murrayi
		Shansiodon
		Tetragonias_njalilus
		Vinceria_andina
		Rhinodicynodon_gracile
		Acratophorus_argentinensis
		Kannemeyeria_simocephalus
		Kannemeyeria_lophorhinus
		Dolichuranus_primaevus
		Sinokannemeyeria
		Parakannemeyeria
		Xiyukannemeyeria_brevirostris
		Rhadiodromus
		Wadiasaurus_indicus
		Shaanbeikannemeyeria
		Angonisaurus_cruickshanki
		Ufudocyclops_mukanelai
		Placerias_hesternus
		Moghreberia_nmachouensis
		Argodicynodon_boreni
		Stahleckeria_potens
		Sangusaurus_parringtonii
		Ischigualastia_jenseni
		Jachaleria_candelariensis
		Dinodontosaurus_brevirostris
		Dinodontosaurus_tener
		MCP_1645_PV
		;
end;
begin trees;
	translate
		1	Aulacephalodon_bainii,
		2	Dicynodon_angielczyki,
		3	Lystrosaurus_declivis,
		4	Lystrosaurus_murrayi,
		5	Shansiodon,
		6	Tetragonias_njalilus,
		7	Vinceria_andina,
		8	Rhinodicynodon_gracile,
		9	Acratophorus_argentinensis,
		10	Kannemeyeria_simocephalus,
		11	Kannemeyeria_lophorhinus,
		12	Dolichuranus_primaevus,
		13	Sinokannemeyeria,
		14	Parakannemeyeria,
		15	Xiyukannemeyeria_brevirostris,
		16	Rhadiodromus,
		17	Wadiasaurus_indicus,
		18	Shaanbeikannemeyeria,
		19	Angonisaurus_cruickshanki,
		20	Ufudocyclops_mukanelai,
		21	Placerias_hesternus,
		22	Moghreberia_nmachouensis,
		23	Argodicynodon_boreni,
		24	Stahleckeria_potens,
		25	Sangusaurus_parringtonii,
		26	Ischigualastia_jenseni,
		27	Jachaleria_candelariensis,
		28	Dinodontosaurus_brevirostris,
		29	Dinodontosaurus_tener,
		30	MCP_1645_PV
		;
   tree con_50_majrule = [&U] (1[&prob=1.00000000e+00,prob_stddev=0.00000000e+00,prob_range={1.00000000e+00,1.00000000e+00},prob(percent)="100",prob+-sd="100+-0"]:4.575630e-01[&length_mean=5.69384349e-01,length_median=4.57563000e-01,length_95%HPD={6.66791100e-02,1.35036200e+00}],(3[&prob=1.00000000e+00,prob_stddev=0.00000000e+00,prob_range={1.00000000e+00,1.00000000e+00},prob(percent)="100",prob+-sd="100+-0"]:4.550539e-02[&length_mean=6.34159227e-02,length_median=4.55053900e-02,length_95%HPD={5.29675900e-06,1.80801900e-01}],4[&prob=1.00000000e+00,prob_stddev=0.00000000e+00,prob_range={1.00000000e+00,1.00000000e+00},prob(percent)="100",prob+-sd="100+-0"]:3.972635e-02[&length_mean=5.70984957e-02,length_median=3.97263500e-02,length_95%HPD={4.91463200e-07,1.67541000e-01}])[&prob=9.95733618e-01,prob_stddev=8.07319606e-04,prob_range={9.94933671e-01,9.96666889e-01},prob(percent)="100",prob+-sd="100+-0"]:2.685627e-01[&length_mean=3.38294682e-01,length_median=2.68562700e-01,length_95%HPD={2.15793900e-02,8.40446100e-01}],(2[&prob=1.00000000e+00,prob_stddev=0.00000000e+00,prob_range={1.00000000e+00,1.00000000e+00},prob(percent)="100",prob+-sd="100+-0"]:1.447702e-01[&length_mean=1.89382787e-01,length_median=1.44770200e-01,length_95%HPD={4.59047200e-03,4.90748800e-01}],((5[&prob=1.00000000e+00,prob_stddev=0.00000000e+00,prob_range={1.00000000e+00,1.00000000e+00},prob(percent)="100",prob+-sd="100+-0"]:5.654695e-02[&length_mean=7.73976154e-02,length_median=5.65469500e-02,length_95%HPD={1.21828400e-06,2.14397900e-01}],(6[&prob=1.00000000e+00,prob_stddev=0.00000000e+00,prob_range={1.00000000e+00,1.00000000e+00},prob(percent)="100",prob+-sd="100+-0"]:2.288678e-02[&length_mean=3.56095069e-02,length_median=2.28867800e-02,length_95%HPD={1.94237600e-06,1.09853800e-01}],7[&prob=1.00000000e+00,prob_stddev=0.00000000e+00,prob_range={1.00000000e+00,1.00000000e+00},prob(percent)="100",prob+-sd="100+-0"]:3.244363e-02[&length_mean=5.09361590e-02,length_median=3.24436300e-02,length_95%HPD={6.46411500e-07,1.59974600e-01}],(9[&prob=1.00000000e+00,prob_stddev=0.00000000e+00,prob_range={1.00000000e+00,1.00000000e+00},prob(percent)="100",prob+-sd="100+-0"]:8.669066e-02[&length_mean=1.12990062e-01,length_median=8.66906600e-02,length_95%HPD={3.92211700e-03,2.93129900e-01}],(10[&prob=1.00000000e+00,prob_stddev=0.00000000e+00,prob_range={1.00000000e+00,1.00000000e+00},prob(percent)="100",prob+-sd="100+-0"]:1.238310e-01[&length_mean=1.58342210e-01,length_median=1.23831000e-01,length_95%HPD={8.59217200e-03,3.98699900e-01}],11[&prob=1.00000000e+00,prob_stddev=0.00000000e+00,prob_range={1.00000000e+00,1.00000000e+00},prob(percent)="100",prob+-sd="100+-0"]:1.792037e-01[&length_mean=2.28175829e-01,length_median=1.79203700e-01,length_95%HPD={1.96024400e-02,5.63976100e-01}])[&prob=5.17182188e-01,prob_stddev=5.24316497e-03,prob_range={5.12165856e-01,5.22965136e-01},prob(percent)="52",prob+-sd="52+-1"]:5.684067e-02[&length_mean=7.99518661e-02,length_median=5.68406700e-02,length_95%HPD={1.33714600e-06,2.26707500e-01}],12[&prob=1.00000000e+00,prob_stddev=0.00000000e+00,prob_range={1.00000000e+00,1.00000000e+00},prob(percent)="100",prob+-sd="100+-0"]:1.538746e-01[&length_mean=1.95104118e-01,length_median=1.53874600e-01,length_95%HPD={8.68487600e-03,4.89492300e-01}],(13[&prob=1.00000000e+00,prob_stddev=0.00000000e+00,prob_range={1.00000000e+00,1.00000000e+00},prob(percent)="100",prob+-sd="100+-0"]:4.967242e-02[&length_mean=6.82134904e-02,length_median=4.96724200e-02,length_95%HPD={2.57674700e-06,1.89834600e-01}],(14[&prob=1.00000000e+00,prob_stddev=0.00000000e+00,prob_range={1.00000000e+00,1.00000000e+00},prob(percent)="100",prob+-sd="100+-0"]:6.773007e-02[&length_mean=8.89552850e-02,length_median=6.77300700e-02,length_95%HPD={5.83687400e-06,2.31009400e-01}],15[&prob=1.00000000e+00,prob_stddev=0.00000000e+00,prob_range={1.00000000e+00,1.00000000e+00},prob(percent)="100",prob+-sd="100+-0"]:4.165325e-02[&length_mean=5.79787680e-02,length_median=4.16532500e-02,length_95%HPD={6.21262100e-06,1.62948000e-01}])[&prob=5.47080195e-01,prob_stddev=4.08887293e-03,prob_range={5.41697220e-01,5.51296580e-01},prob(percent)="55",prob+-sd="55+-0"]:3.922504e-02[&length_mean=5.85802816e-02,length_median=3.92250400e-02,length_95%HPD={4.53024700e-07,1.75201300e-01}],((21[&prob=1.00000000e+00,prob_stddev=0.00000000e+00,prob_range={1.00000000e+00,1.00000000e+00},prob(percent)="100",prob+-sd="100+-0"]:5.206433e-02[&length_mean=7.48252380e-02,length_median=5.20643300e-02,length_95%HPD={6.74366800e-06,2.17151800e-01}],23[&prob=1.00000000e+00,prob_stddev=0.00000000e+00,prob_range={1.00000000e+00,1.00000000e+00},prob(percent)="100",prob+-sd="100+-0"]:8.482008e-02[&length_mean=1.14563427e-01,length_median=8.48200800e-02,length_95%HPD={4.79046500e-06,3.12163600e-01}])[&prob=6.60889274e-01,prob_stddev=9.28226068e-03,prob_range={6.50356643e-01,6.70421972e-01},prob(percent)="66",prob+-sd="66+-1"]:1.024986e-01[&length_mean=1.38742345e-01,length_median=1.02498600e-01,length_95%HPD={1.17458300e-05,3.79492100e-01}],22[&prob=1.00000000e+00,prob_stddev=0.00000000e+00,prob_range={1.00000000e+00,1.00000000e+00},prob(percent)="100",prob+-sd="100+-0"]:3.503870e-02[&length_mean=5.69205658e-02,length_median=3.50387000e-02,length_95%HPD={2.54468100e-07,1.79850500e-01}])[&prob=9.99883341e-01,prob_stddev=8.38814572e-05,prob_range={9.99800013e-01,1.00000000e+00},prob(percent)="100",prob+-sd="100+-0"]:3.196783e-01[&length_mean=4.00191886e-01,length_median=3.19678300e-01,length_95%HPD={4.42626800e-02,9.76077400e-01}])[&prob=6.13925738e-01,prob_stddev=1.30780906e-02,prob_range={5.99360043e-01,6.26291581e-01},prob(percent)="61",prob+-sd="61+-1"]:8.533230e-02[&length_mean=1.11004361e-01,length_median=8.53323000e-02,length_95%HPD={8.71208100e-04,2.87392600e-01}],16[&prob=1.00000000e+00,prob_stddev=0.00000000e+00,prob_range={1.00000000e+00,1.00000000e+00},prob(percent)="100",prob+-sd="100+-0"]:6.179364e-02[&length_mean=8.78110212e-02,length_median=6.17936400e-02,length_95%HPD={1.60495900e-06,2.50925300e-01}],17[&prob=1.00000000e+00,prob_stddev=0.00000000e+00,prob_range={1.00000000e+00,1.00000000e+00},prob(percent)="100",prob+-sd="100+-0"]:1.214339e-01[&length_mean=1.57455767e-01,length_median=1.21433900e-01,length_95%HPD={1.39333000e-03,4.01939600e-01}],18[&prob=1.00000000e+00,prob_stddev=0.00000000e+00,prob_range={1.00000000e+00,1.00000000e+00},prob(percent)="100",prob+-sd="100+-0"]:8.468739e-02[&length_mean=1.12390785e-01,length_median=8.46873900e-02,length_95%HPD={1.75263400e-05,2.99660500e-01}])[&prob=6.73221785e-01,prob_stddev=1.18684969e-02,prob_range={6.61955870e-01,6.84354376e-01},prob(percent)="67",prob+-sd="67+-1"]:1.652188e-01[&length_mean=2.08594749e-01,length_median=1.65218800e-01,length_95%HPD={1.41646000e-02,5.14301100e-01}],(19[&prob=1.00000000e+00,prob_stddev=0.00000000e+00,prob_range={1.00000000e+00,1.00000000e+00},prob(percent)="100",prob+-sd="100+-0"]:2.871783e-02[&length_mean=4.83310631e-02,length_median=2.87178300e-02,length_95%HPD={1.24811900e-06,1.58720800e-01}],(20[&prob=1.00000000e+00,prob_stddev=0.00000000e+00,prob_range={1.00000000e+00,1.00000000e+00},prob(percent)="100",prob+-sd="100+-0"]:7.242105e-02[&length_mean=1.00614408e-01,length_median=7.24210500e-02,length_95%HPD={2.87244500e-07,2.83312800e-01}],(24[&prob=1.00000000e+00,prob_stddev=0.00000000e+00,prob_range={1.00000000e+00,1.00000000e+00},prob(percent)="100",prob+-sd="100+-0"]:6.380383e-02[&length_mean=8.91179121e-02,length_median=6.38038300e-02,length_95%HPD={7.55070700e-06,2.53186800e-01}],(25[&prob=1.00000000e+00,prob_stddev=0.00000000e+00,prob_range={1.00000000e+00,1.00000000e+00},prob(percent)="100",prob+-sd="100+-0"]:8.378868e-02[&length_mean=1.13106825e-01,length_median=8.37886800e-02,length_95%HPD={3.80653300e-05,3.07471800e-01}],(26[&prob=1.00000000e+00,prob_stddev=0.00000000e+00,prob_range={1.00000000e+00,1.00000000e+00},prob(percent)="100",prob+-sd="100+-0"]:7.786455e-02[&length_mean=1.04457650e-01,length_median=7.78645500e-02,length_95%HPD={3.51028800e-05,2.81372800e-01}],27[&prob=1.00000000e+00,prob_stddev=0.00000000e+00,prob_range={1.00000000e+00,1.00000000e+00},prob(percent)="100",prob+-sd="100+-0"]:1.075331e-01[&length_mean=1.40142236e-01,length_median=1.07533100e-01,length_95%HPD={1.55340100e-05,3.62376300e-01}])[&prob=9.85734284e-01,prob_stddev=4.45524468e-04,prob_range={9.85267649e-01,9.86334244e-01},prob(percent)="99",prob+-sd="99+-0"]:1.370564e-01[&length_mean=1.76770935e-01,length_median=1.37056400e-01,length_95%HPD={3.93057900e-03,4.54420300e-01}])[&prob=9.69268715e-01,prob_stddev=5.93755493e-04,prob_range={9.68602093e-01,9.69802013e-01},prob(percent)="97",prob+-sd="97+-0"]:1.309816e-01[&length_mean=1.70087959e-01,length_median=1.30981600e-01,length_95%HPD={1.38972200e-03,4.36118500e-01}])[&prob=9.19288714e-01,prob_stddev=5.38257028e-03,prob_range={9.11405906e-01,9.22805146e-01},prob(percent)="92",prob+-sd="92+-1"]:1.611823e-01[&length_mean=2.07956898e-01,length_median=1.61182300e-01,length_95%HPD={2.24516500e-05,5.43248200e-01}])[&prob=6.69472035e-01,prob_stddev=7.19692200e-03,prob_range={6.62755816e-01,6.76088261e-01},prob(percent)="67",prob+-sd="67+-1"]:1.027048e-01[&length_mean=1.36558584e-01,length_median=1.02704800e-01,length_95%HPD={7.30463800e-06,3.65000300e-01}])[&prob=7.21651890e-01,prob_stddev=9.98027946e-03,prob_range={7.09286048e-01,7.29818012e-01},prob(percent)="72",prob+-sd="72+-1"]:2.071461e-01[&length_mean=2.59795488e-01,length_median=2.07146100e-01,length_95%HPD={1.81488800e-03,6.38752800e-01}],((28[&prob=1.00000000e+00,prob_stddev=0.00000000e+00,prob_range={1.00000000e+00,1.00000000e+00},prob(percent)="100",prob+-sd="100+-0"]:1.209038e-02[&length_mean=2.12504176e-02,length_median=1.20903800e-02,length_95%HPD={3.79385100e-07,7.07448300e-02}],29[&prob=1.00000000e+00,prob_stddev=0.00000000e+00,prob_range={1.00000000e+00,1.00000000e+00},prob(percent)="100",prob+-sd="100+-0"]:1.352623e-02[&length_mean=2.34275361e-02,length_median=1.35262300e-02,length_95%HPD={8.26026100e-08,7.81626200e-02}])[&prob=7.92080528e-01,prob_stddev=1.60359252e-03,prob_range={7.91147257e-01,7.94480368e-01},prob(percent)="79",prob+-sd="79+-0"]:5.144285e-02[&length_mean=7.40890240e-02,length_median=5.14428500e-02,length_95%HPD={2.43412200e-07,2.14331300e-01}],30[&prob=1.00000000e+00,prob_stddev=0.00000000e+00,prob_range={1.00000000e+00,1.00000000e+00},prob(percent)="100",prob+-sd="100+-0"]:4.182696e-02[&length_mean=6.15790476e-02,length_median=4.18269600e-02,length_95%HPD={6.01699200e-06,1.82573900e-01}])[&prob=9.12822479e-01,prob_stddev=6.30947753e-04,prob_range={9.12139191e-01,9.13605760e-01},prob(percent)="91",prob+-sd="91+-0"]:1.294268e-01[&length_mean=1.68848169e-01,length_median=1.29426800e-01,length_95%HPD={1.00688000e-05,4.49573500e-01}])[&prob=6.57389507e-01,prob_stddev=6.29796323e-03,prob_range={6.48623425e-01,6.63489101e-01},prob(percent)="66",prob+-sd="66+-1"]:5.444313e-02[&length_mean=7.58098196e-02,length_median=5.44431300e-02,length_95%HPD={5.21305800e-05,2.11500000e-01}])[&prob=7.25018332e-01,prob_stddev=5.90327762e-03,prob_range={7.19085394e-01,7.32417839e-01},prob(percent)="73",prob+-sd="73+-1"]:7.719887e-02[&length_mean=1.04192548e-01,length_median=7.71988700e-02,length_95%HPD={4.55600900e-05,2.84617500e-01}],8[&prob=1.00000000e+00,prob_stddev=0.00000000e+00,prob_range={1.00000000e+00,1.00000000e+00},prob(percent)="100",prob+-sd="100+-0"]:4.572678e-02[&length_mean=6.75068353e-02,length_median=4.57267800e-02,length_95%HPD={3.13211200e-07,2.00893900e-01}])[&prob=9.78934738e-01,prob_stddev=2.10734177e-03,prob_range={9.77601493e-01,9.82067862e-01},prob(percent)="98",prob+-sd="98+-0"]:2.121319e-01[&length_mean=2.69489882e-01,length_median=2.12131900e-01,length_95%HPD={7.50974700e-03,6.77867200e-01}])[&prob=5.28898073e-01,prob_stddev=4.00824225e-03,prob_range={5.26031598e-01,5.34831011e-01},prob(percent)="53",prob+-sd="53+-0"]:9.588915e-02[&length_mean=1.39411923e-01,length_median=9.58891500e-02,length_95%HPD={5.25978700e-06,4.08173900e-01}]);
end;
