# Supplementary material for: Revisiting a long‐overlooked skull: Implications for the distribution of Dinodontosaurus brevirostris (Kannemeyeriiformes) in the Brazilian Triassic
Source: Anat Rec (Hoboken). 2025 Sep 29;309(7):1749–65. doi: 10.1002/ar.70056 (PMC13251750; doi:10.1002/ar.70056)
Supplement: Supplementary file 2 — Data S2. Supporting Information. [file AR-309-1749-s002.zip › Supplementary Material/phylogenetic analyses/results/Bayesian/BI_reduced/infile.nex.ckp_7E]

#NEXUS
[ID: 2761666094]
[generation: 29998000]

begin trees;
	translate
       1 Aulacephalodon_bainii,
       2 Dicynodon_angielczyki,
       3 Lystrosaurus_declivis,
       4 Lystrosaurus_murrayi,
       5 Shansiodon,
       6 Tetragonias_njalilus,
       7 Vinceria_andina,
       8 Rhinodicynodon_gracile,
       9 Acratophorus_argentinensis,
      10 Kannemeyeria_simocephalus,
      11 Kannemeyeria_lophorhinus,
      12 Dolichuranus_primaevus,
      13 Sinokannemeyeria,
      14 Parakannemeyeria,
      15 Xiyukannemeyeria_brevirostris,
      16 Rhadiodromus,
      17 Wadiasaurus_indicus,
      18 Shaanbeikannemeyeria,
      19 Angonisaurus_cruickshanki,
      20 Ufudocyclops_mukanelai,
      21 Placerias_hesternus,
      22 Moghreberia_nmachouensis,
      23 Argodicynodon_boreni,
      24 Stahleckeria_potens,
      25 Sangusaurus_parringtonii,
      26 Ischigualastia_jenseni,
      27 Jachaleria_candelariensis,
      28 Dinodontosaurus_brevirostris,
      29 Dinodontosaurus_tener,
      30 MCP_1645_PV;
	tree mcmc.tree_1 = ((4:9.451800982011078e-03,3:4.101604008223194e-02):2.717724412323339e-01,((7:5.843081405066402e-02,((6:1.154240744627253e-01,(5:4.092645152237048e-02,((30:4.761327661884391e-02,((((18:8.836937125421680e-02,12:1.271259289207053e-01):2.183478428441421e-03,16:5.869330198737529e-02):8.793966955704755e-02,(((13:9.571558177852187e-02,(15:6.549563220634063e-03,14:6.108443455107862e-02):9.519366163055605e-02):1.109955503643767e-01,(10:1.253660374763721e-01,(9:6.393644044230110e-03,11:3.051014549794396e-01):8.493631705037923e-02):2.330974084633990e-02):2.261895539593570e-02,17:1.451241836623062e-01):2.983111122444391e-02):2.304981234978918e-01,(29:1.165121470182122e-02,28:8.607080965066233e-03):1.120808847218449e-01):1.942215124803823e-02):5.319146706843755e-03,(((((22:2.661143444267774e-02,21:1.476909706594330e-01):5.507806988328557e-02,23:2.543993407165624e-01):3.442834907912312e-01,((25:3.894661435437446e-02,(26:3.686870625254232e-02,27:1.483950223855480e-01):5.171871473947164e-01):4.971976027420172e-01,24:2.852906140305858e-02):4.102127849119973e-02):2.836750476655703e-01,20:1.249533991298479e-01):9.897719280768917e-02,19:3.598518705782221e-02):2.114738050833053e-01):5.172757756460362e-02):3.789315544865719e-02):2.132971110455636e-02,8:1.017204632799698e-01):9.273914155403205e-02):3.696232308110295e-01,2:2.306380306540050e-01):3.095415952095528e-01,1:1.885848348517146e-01);
	tree mcmc.tree_2 = ((3:4.486986119292383e-01,4:7.973406522372527e-01):1.923596949927489e+00,(2:1.498064062305609e+00,(8:3.740226559162322e-02,(5:2.265788859298963e-01,((30:1.105368715926164e-01,((28:4.031799816950545e-01,29:6.367417818410583e-02):6.383430278665545e-01,(19:2.445664718282761e-01,(20:4.840477525619140e-01,(((27:4.984636475612206e-01,26:2.180495826855031e-01):1.157332816823363e+00,25:9.290618092565451e-01):1.144413893706466e+00,24:4.338224167247823e-01):5.021716080262409e-01):5.175864420310892e-01):1.512003827223370e+00):3.273459768837536e-01):8.782862313016124e-01,(6:9.574699207221234e-02,((((16:1.767589806356218e-01,(18:1.832306084357490e-01,11:8.740151544669209e-01):9.956621421090159e-02):7.528576189035261e-01,(9:5.236397062642315e-01,((13:5.269672479570129e-01,(15:3.300985009152452e-01,((22:2.860977934330093e-01,(21:3.722061004862865e-01,23:2.940372583809794e-01):4.226107527282826e-01):2.586587340100491e+00,14:2.377224801233808e-01):2.041698315734113e-01):1.870797025662149e-02):1.697134724809126e+00,(17:8.294758718647680e-01,10:1.754101625875534e+00):4.209948209099703e-01):1.315237281071238e-01):5.422275605445392e-02):9.618465620806926e-02,12:4.615132750165692e-01):6.295635958516652e-01,7:1.636055031912413e-01):4.031836402352609e-03):7.800120811195612e-03):1.228273874289306e+00):4.102133872642548e-01):1.598856702196674e+00):5.169153968125111e-03,1:2.489515415473206e+00);
	tree mcmc.tree_3 = (2:2.087863104778762e+00,((((((((11:2.249483585163818e+00,17:3.707365002711735e+00):6.585125474750387e-01,12:7.466179943135606e+00):1.306911358995776e+00,16:1.443188342820842e+00):5.067501524917990e-01,18:1.599920407445559e+00):1.031555161787166e-01,(9:1.943481990590081e+00,(((14:1.969095541269636e+00,(13:8.816354828674585e-01,(23:1.692295872889888e+00,(21:1.493445084140805e-02,22:2.289930973089765e-01):6.134977440920631e-01):1.335102281882173e+01):1.221438134452734e+00):4.290080790745144e-01,15:2.575751264074988e-01):2.054440380336287e+00,10:3.869775520575948e+00):7.221133589562034e-01):2.812039593814398e-01):4.506758231460195e+00,(8:3.175530049446529e+00,(((19:5.052288740157918e-01,((24:1.997902383035213e+00,((26:2.018992771789949e+00,27:1.694033159073134e+00):2.288493146183477e+00,25:3.913408249543367e+00):1.669253125684177e+00):4.599098339390549e+00,20:7.245487886391067e-01):3.942436618667376e+00):2.827866733979870e+00,((28:1.250947615314082e-01,29:3.752812329388003e-01):7.210210678761445e-01,30:1.055874627372932e+00):1.888774853864104e+00):1.268640105578174e+00,5:2.933658637384948e+00):4.229218735798814e-01):1.146894907832801e-02):1.305742984643736e-01,(6:6.099517782343185e-01,7:1.882514628988578e+00):1.176386754375218e+00):5.732252900385467e+00,(3:8.748861496168044e-01,4:1.213866862477121e-01):6.497522251035532e+00):8.086520864309699e-01,1:4.767889162134783e+00);
	tree mcmc.tree_4 = (((5:7.753682537462757e-01,((((((((20:2.367787488598367e+00,(22:7.804722837395495e-01,(21:9.459763364565321e-01,23:9.195146424682237e-01):7.634841899187982e-01):5.280299339283994e+00):2.687982531124154e-02,((25:3.207227849200943e-01,(27:1.318500462821195e+00,26:8.434096359041562e-01):1.908942352494970e+00):7.871287229681808e-01,24:1.176134758898462e+00):1.270321341358518e+00):1.938470680865161e+00,19:1.630063191099967e-01):2.238788873842161e+00,(30:2.456525946167359e-01,(28:1.160749204244719e-01,29:1.905811269753879e-01):5.119396695852539e-01):1.695510334538298e+00):1.355533062311079e+00,(16:1.918799352657091e+00,(18:1.397051864035016e+00,(((11:3.713104377714226e+00,(13:1.277994704945942e-01,(15:6.444427696416498e-01,14:5.240639869153865e-01):4.917961771912313e-01):2.667472218990312e+00):5.008756990454878e-01,(10:2.115628466057249e+00,(12:3.890451363938099e+00,17:1.249203843097474e+00):7.310913834505406e-02):1.223934642580162e-01):6.017938500096083e-01,9:1.658820157750146e+00):3.447386277922460e-01):2.124160134606963e-01):1.855177808909743e+00):7.563673249949652e-01,7:1.310248737441806e-02):3.675363976067039e-01,6:8.140696213915098e-01):2.876039599182408e-01,8:5.157537135245706e-01):2.164097835045490e-01):5.169535755301769e+00,2:1.463163936701847e+00):2.201914086163434e+00,(4:3.146320921054046e-01,3:1.015837828701764e+00):3.042260614807738e+00,1:5.396122378559467e+00);
	tree mcmc.tree_5 = ((((8:2.214742021816345e+00,((7:1.621950150979996e+00,(((20:7.964628323288856e-01,(24:3.057679235678151e+00,(((26:2.276121952478766e+00,27:1.178879842789209e+00):1.838397062697607e+00,25:1.167017305967079e+00):4.300232605719676e+00,((21:9.101906026751089e-01,23:2.526220539538505e+00):9.005110375649075e-01,22:1.906112706011610e+00):8.964482903963827e+00):5.624508624035292e-04):2.243084581705318e+00):1.618594464318418e+00,19:8.597830102491094e-01):5.073623266014676e+00,((30:1.144587423095480e-01,(28:4.603895903569549e-01,29:1.451857222400588e+00):1.231925969207573e+00):1.453503426401636e+00,(((((15:1.901177910751805e+00,14:1.062897414528646e+00):4.032439768697094e-01,13:8.760432311902239e-01):1.010413928785935e+00,((10:1.339712681099260e+00,(11:2.625170681032861e+00,12:3.653944513168331e+00):2.806742419158047e+00):2.722490271457800e-01,17:2.932434464157897e+00):8.545989765279579e-01):5.642494344113864e-02,(18:2.344278724101903e+00,16:9.972958708034277e-01):1.907063517593870e+00):4.039833996575512e-02,9:2.091319537968279e+00):2.695733417903304e+00):1.152315841635544e+00):9.299981267483264e-01):1.072008668146483e-02,6:4.236222755423660e-01):1.378168933737489e+00):3.712849838676314e-01,5:1.080198085051764e+00):3.053827113417396e+00,(4:1.388514638861788e+00,3:7.466727068045217e-01):4.418543503687903e+00):2.083268355090432e+00,2:6.661286532606528e-01,1:8.275840599111712e+00);
	tree mcmc.tree_6 = ((2:2.247817011956693e+00,(5:5.135876944907466e-01,(((((24:1.365939261278198e+00,(25:1.531654867030476e+00,(27:9.370080467855775e-01,26:3.128642723723181e+00):3.062485598510110e+00):1.620657745620796e+00):5.766243026459736e+00,19:4.932587652368652e-01):1.418144282412193e-02,20:7.345253332885602e-01):4.379961298354569e+00,((29:2.121278652544692e-03,28:1.442392536676499e-02):8.713765050293690e-01,30:9.754697728614380e-01):3.160715774378781e+00):4.250852770993863e-01,(((7:6.194694077910015e-01,(16:2.490738313877472e-01,((((13:9.039146584881412e-01,((21:6.674756029568139e-02,23:4.187768456835696e+00):1.327826123970703e+00,22:5.902503764608199e-01):5.220881380619484e+00):6.976797453800640e-02,(14:1.746624700775752e+00,15:4.181796133540488e-01):9.184170479830875e-01):2.989146210824408e+00,(18:7.220334731642399e-01,(12:1.595689108493517e+00,11:6.905279852640203e+00):1.643982981505530e+00):6.929015212574423e-02):3.185018510999153e-02,((9:9.278055944105960e-01,10:4.354939500788685e+00):3.264469914531470e-01,17:2.080524233669436e+00):2.907355780891515e+00):7.855970545233842e-02):3.778106518753068e+00):7.406413836290928e-01,6:4.038168414260739e-01):8.903784093767648e-01,8:2.733835747715797e+00):2.171265929463394e-01):4.428327721180774e-01):6.221461360364529e+00):2.777794079538789e+00,(4:7.484188312653275e-02,3:1.175032598213666e+00):2.259555045714035e+00,1:5.698071042384722e+00);
	tree mcmc.tree_7 = ((((((6:7.625759132271700e-01,5:2.585499265628593e-01):1.959450625532743e-01,(((20:2.909474875254980e-01,((((26:9.003297557670616e-01,27:2.285543585199424e-01):1.369323150627518e+00,25:3.943020363284985e-01):7.482452161454949e-01,24:5.205153182777278e-01):1.462072884318989e+00,(22:1.380046026074893e-01,(21:1.737674898323206e-01,23:6.579245576525948e-01):1.506244049653925e-01):2.311159948582780e+00):5.715806722594292e-01):4.723836262782616e-01,19:4.496548243816018e-01):1.132747068555729e+00,7:3.237942039193878e-01):4.172522332390299e-03):3.363037385687369e-01,((12:8.112339215764459e-01,((13:1.941586719508474e-01,(14:4.873929365510991e-01,15:2.879358310981544e-01):3.409881330131129e-01):3.412342570352278e-01,(9:9.073848489890987e-01,(((11:1.135652583017987e+00,(10:5.599758562089874e-02,17:8.329802745049952e-01):2.059876313766283e-02):5.852461941781557e-01,16:2.494728289958408e-01):7.057653945535016e-03,18:2.492617887513500e-01):9.518711873148239e-01):3.994380843043978e-01):4.339941668644285e-01):8.931447548394866e-01,((29:8.333274607232193e-02,28:1.256457746257642e-01):7.364885863012685e-01,30:3.800288073197447e-02):8.806765109718702e-01):8.597129876757335e-01):2.134230769037475e-01,8:1.005820671081037e-01):3.419935346670079e+00,2:1.309623455530837e+00):5.917428180343215e-01,(4:2.144147954023915e-01,3:1.449611721429158e-01):2.019062214731139e+00,1:2.183908736509428e+00);
	tree mcmc.tree_8 = ((2:1.997890846019034e-01,((5:1.653687966277172e-01,((7:2.858207358102428e-02,(((((11:1.674482918942566e-01,10:2.132704256565630e-01):1.267790752664730e-01,17:2.134309932489136e-01):1.323041592514223e-01,9:1.898494416714416e-01):8.430360384423471e-02,((15:7.023715747516540e-02,14:7.330023817288385e-02):7.564002480777694e-02,13:5.680675602454446e-02):4.656484283388213e-02):1.403650850958768e-02,((18:1.121161976021938e-01,16:7.838555306206607e-02):1.262244536986262e-01,12:1.234918114596018e-01):6.564869199749435e-02):3.829241431029819e-01):9.357726114685228e-02,((30:1.314854100340035e-01,(((((24:1.543312176517601e-01,((27:1.090467785542139e-01,26:1.121218524623177e-01):1.295128841684475e-01,25:1.096784142953501e-01):3.052690192759666e-01):1.499807327789001e-01,(23:4.341183043976632e-03,(22:2.298904892355468e-01,21:9.404354279146565e-03):1.355585831094876e-01):3.941846110915649e-01):1.675415859945454e-01,20:1.514211053953731e-01):4.847829021855019e-02,19:1.476279258163687e-02):6.806171713905399e-01,(29:2.478017871173672e-02,28:6.002056383964446e-03):3.607194817008514e-03):4.337626607889190e-03):3.431407111722291e-01,6:2.597450046892299e-02):1.559174432488611e-03):4.526263870237750e-02):1.568550463609739e-01,8:8.243677960409411e-02):1.627752743660498e-01):3.537642607341447e-01,(3:5.751320107889270e-02,4:3.996869953251504e-02):6.831190646334548e-02,1:1.002661520695388e+00);
	tree mcmc.tree_9 = (((8:3.276238323718936e-01,(6:1.061780088132794e-01,(((19:7.324460147497866e-02,(20:2.672519255225352e-01,((25:3.823477813706202e+00,(27:1.665278399440392e+00,26:2.747634115320264e+00):1.299718047319826e+00):1.550579999327592e+00,24:3.570046378620237e-01):2.334975729192626e+00):1.787184700526079e+00):7.156110221486989e+00,(30:1.441746991352412e+00,(28:2.361832007577399e-02,29:3.380680522990173e-01):1.430009785592614e-01):1.300670941394903e+00):1.472103579641042e+00,(5:1.592081978575709e+00,((12:1.991095311383545e+00,((9:8.926416926990794e-01,(((13:2.480522031026070e+00,(((22:9.712974462976378e-01,(23:7.042707184807322e-01,21:5.358900108177516e-01):4.017344076560860e-01):3.224932530291351e+00,15:1.150067206399257e+00):6.866595601580484e-01,14:1.954555083141062e+00):2.854694287013960e-01):1.742821553749112e+00,17:2.015358812590849e+00):5.613521159884590e-01,10:2.212716672011731e+00):2.896110284203324e-01):1.111740103310314e+00,((18:7.291619718692183e-02,11:3.853305042832108e+00):8.620773471556198e-01,16:3.397196624032952e-01):2.967819852092716e-01):1.070772366599875e+00):1.740126319541855e+00,7:2.454688073814877e-03):7.688936070755235e-01):2.043574743026411e-01):1.247460286676134e-01):3.205376076645817e+00):1.503252023458626e+00,2:2.113984687513776e+00):2.624243188768106e+00,(4:5.231629643014597e-01,3:1.363756631918223e+00):2.188757785545587e+00,1:1.176195414470969e+01);
	tree mcmc.tree_10 = (((8:4.059836176786765e+00,((6:1.261954919486636e+00,((((((9:2.208725671950936e+00,((17:2.315462343659122e+00,11:2.838197630148267e+00):1.329047373607824e+00,10:2.474221597147304e+00):8.864555869798684e-01):9.904073321943102e-01,((15:2.991970342283771e-01,(13:7.687860590846983e-01,14:8.732406545748738e-01):1.152133714585277e+00):2.931362438268470e+00,18:5.697507175278204e-01):7.065450712442488e-01):4.988684519797071e-01,16:1.211952159921007e+00):4.958231713049487e-01,12:3.109701267050416e+00):4.687671232333661e+00,((29:7.685076783862581e-01,28:4.820324800857863e-01):1.055976511353700e+00,((19:2.086480333171727e-01,(20:3.320234497383298e+00,((23:1.375599596991648e+00,(21:1.964712142334303e+00,22:2.394414295686364e+00):8.763250428815720e-01):8.628402363659321e+00,((25:2.743590634379491e+00,(27:2.184429082139093e+00,26:1.322192425761860e+00):1.349182583316671e+00):1.227173542515612e+00,24:2.960520887207911e+00):1.037875067571838e+00):3.405656221500644e+00):3.192406806938965e+00):4.522289089959449e+00,30:5.021338090129022e-01):2.470010041600290e+00):4.229777533040108e+00):4.171918008992928e-01,7:1.119226682143245e+00):1.611221863604531e-01):3.379176035478018e+00,5:8.483700149183777e-01):5.906739794475284e-01):9.754293490844992e-01,(4:1.972893950110435e+00,3:1.359817561142539e+00):3.838682365239625e+00):6.241947424180691e+00,2:1.068112308947624e+00,1:6.119338849068631e+00);
	tree mcmc.tree_11 = (((3:5.522661874894647e-02,4:4.841415626511408e-02):3.658616809510602e-01,(8:9.072100123579577e-02,((((7:4.524006195745210e-03,(((((((21:6.883625782477683e-02,23:2.252584944145054e-01):1.264128037798713e-01,22:3.107810811073672e-03):2.073752718204356e-01,13:5.878404315283607e-02):4.489770857131647e-02,(14:2.339746612381608e-02,15:3.771848303684750e-02):5.116473752812748e-02):2.836079419083925e-01,((10:5.301525348618685e-02,(17:1.192354722839288e-01,11:1.460571109120133e-01):4.534184959867516e-02):8.922718432885800e-02,18:1.107062126142130e-01):9.406380495592685e-02):3.129280425212338e-02,16:1.166488857464344e-01):1.032542622607008e-04,(9:8.296042513363251e-02,12:2.377890788159967e-01):3.870222121206087e-04):3.219654604226106e-01):2.298650947971040e-02,6:1.081501232002097e-02):1.624513620611504e-01,((((24:1.107162904428598e-01,(25:1.153660133030370e-01,(26:7.499005153270422e-02,27:9.401024317990125e-02):6.591190845101508e-02):1.543413082104373e-01):3.417874566702423e-01,20:5.221500988221364e-02):3.612207208041800e-02,19:3.204476022765234e-02):1.351531327578210e-01,(30:2.025709039639419e-02,(28:1.064762738201613e-03,29:2.376645257725638e-04):6.206596862040371e-02):1.339814142392354e-01):3.947278322968005e-02):6.196363079148251e-02,5:5.031992466992377e-02):7.964488343020892e-02):1.026654715608127e-01):2.447360107536847e-01,2:2.735862860617706e-01,1:5.051679806322035e-01);
	tree mcmc.tree_12 = (((5:7.332851516081110e-02,((((30:1.931556794624920e-01,(28:3.511413500753001e-02,29:8.453249654896951e-02):4.023734227768229e-01):4.779654389508910e-01,((20:2.943492297246106e-01,(24:8.007737368001364e-01,(25:7.658397123459439e-01,(27:1.164713190324703e-01,26:1.090137330448309e+00):8.817905963791192e-01):1.034321025640479e-01):1.038396240044394e+00):1.411006839875674e+00,19:6.888283056174788e-02):7.223702108627886e-01):5.001341237470760e-01,((6:2.391127417497189e-01,7:3.269416388422761e-01):1.116629480308329e-01,(((((16:2.449405891497217e-01,17:9.169519500817328e-01):6.455402585881352e-02,(10:6.838487039230898e-01,(18:4.498581409779201e-01,11:7.972672895933782e-01):1.374030880933820e-01):1.752438096421998e-01):3.154580277863125e-02,9:3.036428532375555e-01):4.392788240709784e-03,(13:8.996228508736444e-03,((14:4.394949742555127e-01,15:4.230474756656934e-02):3.707646970421183e-01,((21:5.865874417255241e-02,23:1.066529849679980e-01):4.224296506697011e-01,22:3.009251676081407e-01):1.668977074511631e+00):2.299990028484246e-01):8.067426012159106e-01):2.882306760623075e-01,12:3.405397986748114e-01):1.072026018355828e+00):7.176759513823378e-03):3.710143094135915e-01,8:3.107521001025413e-01):1.847314886190136e-01):1.480473465288245e+00,(3:5.378937963945003e-02,4:1.163174281429043e-01):9.841123766464425e-01):6.205327842322860e-01,2:2.639051868092652e-01,1:1.564464183537321e+00);
	tree mcmc.tree_13 = (((4:3.306408240265581e-02,3:1.412711394803075e+00):3.180366936838760e+00,2:2.474686341718833e+00):2.142412918263340e+00,(5:3.072223401134804e+00,((6:2.145641872812004e-01,(7:4.372117568619034e-01,((((24:1.447480863057103e+00,(25:1.936374163711818e+00,(26:1.479577824036131e+00,27:3.206555519817034e+00):7.716320954377850e-01):8.102644081532629e-01):4.372593518121207e+00,(19:6.027678106848406e-01,20:8.240168939231593e+00):5.135601389800164e-01):2.917960803174523e+00,(30:6.521398672495111e-01,(29:1.558003957696917e-01,28:6.933234370806369e-01):2.269460767473644e+00):1.414587294610316e+00):3.243594792631201e+00,((((((((((21:1.283318483943717e+00,23:2.396071184285014e+00):1.500841235903983e+00,22:4.134766471643833e-01):5.938908925942233e+00,15:1.343103192232737e+00):1.385329218746028e-01,14:4.203654658972704e-01):1.066251313417951e+00,13:2.219405006533255e-02):1.186683554154230e+00,9:8.183111458221846e-01):5.096137328795743e-01,17:1.319249757467078e+00):1.044134002434371e-01,(18:1.180434566568781e+00,(10:1.814295480860575e+00,11:4.100487988870523e+00):7.103631126690151e-01):7.024575348369151e-01):4.083418648775921e-01,16:3.000568940476488e+00):2.750865975211092e+00,12:4.601300999473188e-01):1.781019714699021e+00):4.060665263264349e-01):1.138018575036474e+00):5.731228738115164e-01,8:1.751724666946051e+00):1.788017278843408e+00):2.000285002908062e+00,1:3.419966936365317e+00);
	tree mcmc.tree_14 = ((2:1.857566030519310e-01,(8:6.505934928113208e-02,(6:4.128950238964747e-03,(((5:4.701194632241217e-02,(7:3.834865286262242e-03,(16:2.468676105420924e-02,(((11:2.677041986839343e-01,18:5.351772937426685e-02):1.133323727831349e-01,((10:2.573593377938254e-01,(17:8.612235172796681e-02,((15:4.150489698026229e-02,14:5.323332502726988e-02):8.957049332269749e-02,(((23:3.416916413266785e-01,21:7.582628528816378e-02):2.220377116045953e-01,22:1.726841620929443e-02):6.393031106031506e-01,13:1.968544323693991e-02):5.381314091865477e-02):1.010695771254647e-01):4.769739734032525e-02):9.416033937000502e-02,9:9.457659024579093e-02):4.465619483333638e-02):3.736168509151978e-02,12:1.348348276560888e-01):4.813003825557064e-03):2.001590322748588e-01):6.684023889251459e-02):9.358919932732171e-02,((20:1.422808870861951e-01,((25:6.026114764180195e-01,(27:1.988303133845604e-01,26:1.165757982604534e-01):8.985472744925034e-02):2.323645240979767e-01,24:4.238620886842026e-02):2.274177041022332e-01):2.289082798510083e-01,19:9.910006063144075e-02):2.065248127755825e-01):1.238529173065153e-01,((28:1.504140414503403e-02,29:2.411791458795141e-02):5.780978828000257e-02,30:4.852536488708827e-02):4.256816689193760e-01):1.059067337368422e-02):2.329132512492266e-01):2.688029587278158e-01):3.674313578877268e-02,(4:5.359915195009082e-02,3:1.739142905117076e-02):4.619587009624138e-01,1:7.842730506439565e-01);
	tree mcmc.tree_15 = ((3:2.920921074472325e-01,4:3.802805288088030e-01):1.014356736491915e+00,(2:1.191534550846531e+00,(((29:1.413927172496528e-02,28:1.397342802111071e-01):4.626344457460485e-01,(30:1.218016397171072e-01,(19:1.739639286074507e-01,((((26:8.888388004171670e-01,27:7.859745579906715e-01):4.153373148850053e-01,25:3.628555230644312e-01):1.108021622108947e+00,24:9.528104548871380e-01):1.306209003848066e+00,20:4.890015803304889e-01):1.475024048252648e+00):1.211867204211837e+00):6.845519093433371e-01):2.159523859605732e+00,(5:5.807060948593464e-01,(((6:2.062469916804595e-01,7:5.315909540251460e-01):4.807340612288935e-03,((9:5.936722310061626e-01,((((((21:1.118081682394782e-01,23:5.635668190718537e-01):7.502853139817444e-01,22:1.391590929168373e-01):2.440990547317859e+00,(13:3.672249876979721e-01,14:3.773883362264897e-01):1.572365447091600e-01):9.907892227713246e-02,15:4.262180797120523e-01):4.472270125543468e-01,18:4.271099701754117e-01):2.415133474332842e-01,((11:7.123932175885328e-01,17:7.605242772555133e-01):2.393609652879490e-01,10:2.450762546808435e+00):7.422195597496976e-01):2.166756022758760e-01):8.479369963719688e-01,(12:1.350905063914476e+00,16:3.584254579269424e-01):2.136845642036833e-01):1.446419339614745e+00):4.102961953452858e-01,8:5.571529597270467e-01):5.271245637314134e-02):1.566448499723158e-01):1.681628308605010e+00):6.166516880071908e-01,1:3.586110361282802e+00);
	tree mcmc.tree_16 = ((((((((12:1.278836131903236e+00,16:2.272806317776920e+00):7.715830787063153e-01,(18:9.123382152710652e-01,(10:3.296414450504458e+00,11:1.811258877638735e+00):1.993810109886258e-01):2.841064563979755e-01):8.548001016501466e-02,(9:9.858531008783344e-01,(((((23:2.329251186986906e+00,21:4.565914712561091e-01):1.155674430248883e+00,22:1.262946702600155e-01):3.899396478063430e+00,13:1.151237003133224e+00):4.152189735914751e-02,(14:1.244204074055147e+00,15:4.051059784172152e-01):4.049895901049362e-01):9.445438338143552e-01,17:2.488521788442949e+00):5.087492380208569e-02):2.272764036839742e-02):2.210700722914849e+00,((29:3.146058304329060e-01,28:2.799234636205042e-01):9.083732157298054e-01,30:1.349061812113846e-01):1.628027973221854e+00):3.634163516167239e-01,((7:5.902514824423232e-01,(19:1.470220689398073e-01,(20:3.499201474729897e-01,(((27:1.776565119116525e+00,26:1.188378091974116e+00):2.755053010421177e+00,25:2.420683823959350e-01):2.176449452016260e+00,24:8.864744555987408e-01):3.186063546204166e+00):2.329862306164844e+00):3.919174749284443e+00):5.181762444352948e-01,6:1.714867333409570e-01):1.965122979285571e-02):3.729501454229502e-01,5:1.548186952017469e+00):1.826632271655373e-01,8:8.976904625635619e-02):3.703129658207757e+00,(2:5.118506642827478e-01,(4:3.096976222214116e-01,3:9.956624287770033e-01):5.833214286008328e+00):2.614413142697247e+00,1:9.479311617273115e+00);
end;

begin mrbayes;
	startvals
		Tau(1,1)=mcmc.tree_1
		Tau(1,3)=mcmc.tree_2
		Tau(1,4)=mcmc.tree_3
		Tau(1,2)=mcmc.tree_4
		Tau(2,4)=mcmc.tree_5
		Tau(2,3)=mcmc.tree_6
		Tau(2,2)=mcmc.tree_7
		Tau(2,1)=mcmc.tree_8
		Tau(3,3)=mcmc.tree_9
		Tau(3,4)=mcmc.tree_10
		Tau(3,1)=mcmc.tree_11
		Tau(3,2)=mcmc.tree_12
		Tau(4,4)=mcmc.tree_13
		Tau(4,1)=mcmc.tree_14
		Tau(4,2)=mcmc.tree_15
		Tau(4,3)=mcmc.tree_16
		V(1,1)=mcmc.tree_1
		V(1,3)=mcmc.tree_2
		V(1,4)=mcmc.tree_3
		V(1,2)=mcmc.tree_4
		V(2,4)=mcmc.tree_5
		V(2,3)=mcmc.tree_6
		V(2,2)=mcmc.tree_7
		V(2,1)=mcmc.tree_8
		V(3,3)=mcmc.tree_9
		V(3,4)=mcmc.tree_10
		V(3,1)=mcmc.tree_11
		V(3,2)=mcmc.tree_12
		V(4,4)=mcmc.tree_13
		V(4,1)=mcmc.tree_14
		V(4,2)=mcmc.tree_15
		V(4,3)=mcmc.tree_16
		Alpha(1,1)=(1.735622553500205e+00)
		Alpha(1,3)=(8.442652051497304e-01)
		Alpha(1,4)=(1.638364341883229e+00)
		Alpha(1,2)=(2.057146973973129e+00)
		Alpha(2,4)=(1.720471146442066e+00)
		Alpha(2,3)=(1.602781645014807e+00)
		Alpha(2,2)=(1.075337863665461e+00)
		Alpha(2,1)=(1.922459496313226e+00)
		Alpha(3,3)=(9.614179579593831e-01)
		Alpha(3,4)=(1.658699929286875e+00)
		Alpha(3,1)=(2.564478055332077e+00)
		Alpha(3,2)=(1.410570686615005e+00)
		Alpha(4,4)=(3.025484060109260e+00)
		Alpha(4,1)=(9.437127624866235e-01)
		Alpha(4,2)=(1.616209113436745e+00)
		Alpha(4,3)=(7.863006701153806e-01)
		Ratemultiplier(1,1)=(7.779102946693506e-01)
		Ratemultiplier(1,3)=(1.166127156419198e-01)
		Ratemultiplier(1,4)=(4.349123618183315e-02)
		Ratemultiplier(1,2)=(6.470429997669690e-02)
		Ratemultiplier(2,4)=(4.645990058198203e-02)
		Ratemultiplier(2,3)=(5.643993640882768e-02)
		Ratemultiplier(2,2)=(1.271160291734602e-01)
		Ratemultiplier(2,1)=(5.764949235305672e-01)
		Ratemultiplier(3,3)=(6.115199097210332e-02)
		Ratemultiplier(3,4)=(3.468635144937921e-02)
		Ratemultiplier(3,1)=(6.767759139818318e-01)
		Ratemultiplier(3,2)=(1.567008797641442e-01)
		Ratemultiplier(4,4)=(5.634347073791725e-02)
		Ratemultiplier(4,1)=(6.230915492856064e-01)
		Ratemultiplier(4,2)=(1.134523388442410e-01)
		Ratemultiplier(4,3)=(4.304718871296478e-02)
	;
	propset
		Multiplier(Alpha)$lambda(1,1)=4.351091463782766e+00
		Multiplier(Alpha)$lambda(1,3)=4.528662875001633e+00
		Multiplier(Alpha)$lambda(1,4)=4.574176693563269e+00
		Multiplier(Alpha)$lambda(1,2)=4.438989341930156e+00
		Multiplier(Alpha)$lambda(2,4)=4.955146457397291e+00
		Multiplier(Alpha)$lambda(2,3)=4.528662875001633e+00
		Multiplier(Alpha)$lambda(2,2)=4.307797380345552e+00
		Multiplier(Alpha)$lambda(2,1)=4.138886229044050e+00
		Multiplier(Alpha)$lambda(3,3)=4.713481112986776e+00
		Multiplier(Alpha)$lambda(3,4)=5.004946507220657e+00
		Multiplier(Alpha)$lambda(3,1)=4.222497277089026e+00
		Multiplier(Alpha)$lambda(3,2)=4.483601926501396e+00
		Multiplier(Alpha)$lambda(4,4)=5.004946507220657e+00
		Multiplier(Alpha)$lambda(4,1)=4.180482727188305e+00
		Multiplier(Alpha)$lambda(4,2)=4.264934080236215e+00
		Multiplier(Alpha)$lambda(4,3)=4.713481112986776e+00
		Dirichlet(Ratemultiplier)$alpha(1,1)=9.917171270467945e+03
		Dirichlet(Ratemultiplier)$alpha(1,3)=9.917171270467945e+03
		Dirichlet(Ratemultiplier)$alpha(1,4)=9.917171270467945e+03
		Dirichlet(Ratemultiplier)$alpha(1,2)=9.917171270467945e+03
		Dirichlet(Ratemultiplier)$alpha(2,4)=9.917171270467945e+03
		Dirichlet(Ratemultiplier)$alpha(2,3)=9.917171270467945e+03
		Dirichlet(Ratemultiplier)$alpha(2,2)=9.917171270467945e+03
		Dirichlet(Ratemultiplier)$alpha(2,1)=9.433505120282247e+03
		Dirichlet(Ratemultiplier)$alpha(3,3)=9.917171270467945e+03
		Dirichlet(Ratemultiplier)$alpha(3,4)=9.917171270467945e+03
		Dirichlet(Ratemultiplier)$alpha(3,1)=9.720798122268552e+03
		Dirichlet(Ratemultiplier)$alpha(3,2)=9.917171270467945e+03
		Dirichlet(Ratemultiplier)$alpha(4,4)=9.917171270467945e+03
		Dirichlet(Ratemultiplier)$alpha(4,1)=9.917171270467945e+03
		Dirichlet(Ratemultiplier)$alpha(4,2)=9.917171270467945e+03
		Dirichlet(Ratemultiplier)$alpha(4,3)=9.917171270467945e+03
		Slider(Ratemultiplier)$delta(1,1)=7.743492548169821e-01
		Slider(Ratemultiplier)$delta(1,3)=7.821315942093937e-01
		Slider(Ratemultiplier)$delta(1,4)=8.059510474013620e-01
		Slider(Ratemultiplier)$delta(1,2)=7.743492548169821e-01
		Slider(Ratemultiplier)$delta(2,4)=7.821315942093937e-01
		Slider(Ratemultiplier)$delta(2,3)=8.059510474013620e-01
		Slider(Ratemultiplier)$delta(2,2)=7.514637757437560e-01
		Slider(Ratemultiplier)$delta(2,1)=7.219984596401303e-01
		Slider(Ratemultiplier)$delta(3,3)=7.899921474130048e-01
		Slider(Ratemultiplier)$delta(3,4)=8.222323385548369e-01
		Slider(Ratemultiplier)$delta(3,1)=7.743492548169821e-01
		Slider(Ratemultiplier)$delta(3,2)=7.514637757437560e-01
		Slider(Ratemultiplier)$delta(4,4)=8.059510474013620e-01
		Slider(Ratemultiplier)$delta(4,1)=7.292546647940258e-01
		Slider(Ratemultiplier)$delta(4,2)=7.666443509953453e-01
		Slider(Ratemultiplier)$delta(4,3)=7.666443509953453e-01
		Multiplier(V)$lambda(1,1)=9.176393476703595e+00
		Multiplier(V)$lambda(1,3)=8.470878819220795e+00
		Multiplier(V)$lambda(1,4)=8.816581941923092e+00
		Multiplier(V)$lambda(1,2)=8.994688711605631e+00
		Multiplier(V)$lambda(2,4)=9.361768921545783e+00
		Multiplier(V)$lambda(2,3)=9.176393476703595e+00
		Multiplier(V)$lambda(2,2)=8.994688711605631e+00
		Multiplier(V)$lambda(2,1)=8.642001922573314e+00
		Multiplier(V)$lambda(3,3)=8.994688711605631e+00
		Multiplier(V)$lambda(3,4)=9.550889198781841e+00
		Multiplier(V)$lambda(3,1)=8.470878819220795e+00
		Multiplier(V)$lambda(3,2)=8.994688711605631e+00
		Multiplier(V)$lambda(4,4)=9.550889198781841e+00
		Multiplier(V)$lambda(4,1)=8.303144180342521e+00
		Multiplier(V)$lambda(4,2)=8.994688711605631e+00
		Multiplier(V)$lambda(4,3)=8.470878819220795e+00
		TLMultiplier(V)$lambda(1,1)=1.516847639582928e+00
		TLMultiplier(V)$lambda(1,3)=1.643181431593473e+00
		TLMultiplier(V)$lambda(1,4)=1.578751366086205e+00
		TLMultiplier(V)$lambda(1,2)=1.457371192914407e+00
		TLMultiplier(V)$lambda(2,4)=1.578751366086204e+00
		TLMultiplier(V)$lambda(2,3)=1.516847639582928e+00
		TLMultiplier(V)$lambda(2,2)=1.457371192914407e+00
		TLMultiplier(V)$lambda(2,1)=1.428513309810185e+00
		TLMultiplier(V)$lambda(3,3)=1.578751366086205e+00
		TLMultiplier(V)$lambda(3,4)=1.516847639582928e+00
		TLMultiplier(V)$lambda(3,1)=1.457371192914407e+00
		TLMultiplier(V)$lambda(3,2)=1.516847639582928e+00
		TLMultiplier(V)$lambda(4,4)=1.578751366086205e+00
		TLMultiplier(V)$lambda(4,1)=1.428513309810185e+00
		TLMultiplier(V)$lambda(4,2)=1.486812043927670e+00
		TLMultiplier(V)$lambda(4,3)=1.516847639582928e+00
	;
end;
