# Supplementary material for: Revisiting a long‐overlooked skull: Implications for the distribution of Dinodontosaurus brevirostris (Kannemeyeriiformes) in the Brazilian Triassic
Source: Anat Rec (Hoboken). 2025 Sep 29;309(7):1749–65. doi: 10.1002/ar.70056 (PMC13251750; doi:10.1002/ar.70056)
Supplement: Supplementary file 2 — Data S2. Supporting Information. [file AR-309-1749-s002.zip › Supplementary Material/phylogenetic analyses/results/Bayesian/BI_all_taxa/all_taxa_MCTree.t.trprobs]

#NEXUS
[ID: 3577646095]
[This file contains the trees that were found during the MCMC
search, sorted by posterior probability. "p" indicates the
posterior probability of the tree whereas "P" indicates the
cumulative posterior probability.]

begin trees;
   translate
    1 Biarmosuchus_tener,
    2 Hipposaurus_boonstrai,
    3 Archaeosyodon_praeventor,
    4 Titanophoneus_potens,
    5 Gorgonops_torvus,
    6 Lycosuchus_vanderrieti,
    7 Glanosuchus_macrops,
    8 Biseridens_qilianicus,
    9 Anomocephalus_africanus,
   10 Tiarajudens_eccentricus,
   11 Otsheria_netzvetajevi,
   12 Ulemica,
   13 Suminia_getmanovi,
   14 Patranomodon_nyaphulii,
   15 Galeops_whaitsi,
   16 Galepus_jouberti,
   17 Galechirus_scholtzi,
   18 Eodicynodon_oelofseni,
   19 Eodicynodon_oosthuizeni,
   20 Colobodectes_cluveri,
   21 Lanthanostegus_mohoii,
   22 Eosimops_newtoni,
   23 Diictodon_feliceps,
   24 Robertia_broomiana,
   25 Prosictodon_dubei,
   26 Abajudon_kaayai,
   27 Niassodon_mfumukasi,
   28 Brachyprosopus_broomi,
   29 Endothiodon_tolani,
   30 Endothiodon_bathystoma,
   31 Pristerodon_mackayi,
   32 Emydops,
   33 Compsodon_helmoedi,
   34 Digalodon_rubidgei,
   35 Thliptosaurus_imperforatus,
   36 Rastodon_procurvidens,
   37 Dicynodontoides,
   38 Kombuisia_frerensis,
   39 Myosaurus_gracilis,
   40 Kembawacela_kitchingi,
   41 Cistecephalus_microrhinus,
   42 Sauroscaptor_tharavati,
   43 Cistecephaloides_boonstrai,
   44 Kawingasaurus_fossilis,
   45 Daqingshanodon_limbus,
   46 Keyseria_benjamini,
   47 Rhachiocephalus_magnus,
   48 Kitchinganomodon_crassus,
   49 Oudenodon_bainii,
   50 Tropidostoma_dubium,
   51 Australobarbarus,
   52 Syops_vanhoepeni,
   53 Odontocyclops_whaitsi,
   54 Idelesaurus_tataricus,
   55 Bulbasaurus_phylloxyron,
   56 Aulacephalodon_bainii,
   57 Pelanomodon_moschops,
   58 Geikia_locusticeps,
   59 Geikia_elginensis,
   60 Elph_borealis,
   61 Interpresosaurus_blomi,
   62 Katumbia_parringtoni,
   63 Delectosaurus_arefjevi,
   64 Dicynodon_lacerticeps,
   65 Dicynodon_angielczyki,
   66 Daptocephalus_huenei,
   67 Daptocephalus_leoniceps,
   68 Dinanomodon_gilli,
   69 Peramodon_amalitzkii,
   70 Taoheodon_baizhijuni,
   71 Counillonia_superoculis,
   72 Repelinosaurus_robustus,
   73 Vivaxosaurus_trautscholdi,
   74 Jimusaria_sinkianensis,
   75 Sintocephalus_alticeps,
   76 Basilodon_woodwardi,
   77 Turfanodon_bogdaensis,
   78 Gordonia_traquairi,
   79 Euptychognathus_bathyrhynchus,
   80 Lystrosaurus_hedini,
   81 Lystrosaurus_maccaigi,
   82 Lystrosaurus_curvatus,
   83 Lystrosaurus_declivis,
   84 Lystrosaurus_murrayi,
   85 Shansiodon,
   86 Tetragonias_njalilus,
   87 Vinceria_andina,
   88 Rhinodicynodon_gracile,
   89 Acratophorus_argentinensis,
   90 Kannemeyeria_simocephalus,
   91 Kannemeyeria_aganosteus,
   92 Kannemeyeria_lophorhinus,
   93 Dolichuranus_primaevus,
   94 Sinokannemeyeria,
   95 Parakannemeyeria,
   96 Xiyukannemeyeria_brevirostris,
   97 Rabidosaurus_cristatus,
   98 Rhadiodromus,
   99 Wadiasaurus_indicus,
   100 Shaanbeikannemeyeria,
   101 Rechnisaurus_cristarhynchus,
   102 Uralokannemeyeria_vjuschkovi,
   103 Angonisaurus_cruickshanki,
   104 Ufudocyclops_mukanelai,
   105 Zambiasaurus_submersus,
   106 Placerias_hesternus,
   107 Moghreberia_nmachouensis,
   108 Pentasaurus_goggai,
   109 Argodicynodon_boreni,
   110 Stahleckeria_potens,
   111 Sangusaurus_parringtonii,
   112 Sangusaurus_sp,
   113 Eubrachiosaurus_browni,
   114 Ischigualastia_jenseni,
   115 Jachaleria_candelariensis,
   116 Jachaleria_colorata,
   117 Dinodontosaurus_brevirostris,
   118 Dinodontosaurus_tener,
   119 MCP_1645_PV,
   120 Lisowicia_bojani,
   121 Woznikella;
   tree tree_1 [p = 0.000, P = 0.000] = [&W 0.000017] ((5,2),(((7,6),(((((16,(((((((((33,(((36,(37,(38,35))),(((42,(41,((44,43),40))),39),34)),32)),(31,((61,(60,(((70,(64,(65,(((76,75),(72,71)),(74,(78,(73,((69,((77,68),(((88,((((((121,((((112,111),((((116,115),114),113),110)),(((120,(109,108)),(107,106)),105)),104)),103),(93,((((102,101),100),98),(((99,97),(92,(91,90))),(((96,95),94),89))))),87),((118,(119,117)),86)),85)),(((84,83),(82,(81,80))),79)),(67,66)))),63)))))))),62),(46,(((54,52),((((((59,58),57),56),55),53),((51,50),(49,(48,47))))),45))))),(28,(27,((30,29),26)))))),((25,23),(24,(22,21)))),20),19),18),17),15),14)),((13,12),11)),(10,9)),8),4)),3),1);
   tree tree_2 [p = 0.000, P = 0.000] = [&W 0.000017] ((5,2),(((7,6),(((((16,(((((((((((76,75),(((((((88,(((((((119,118),117),(((((((116,115),114),(112,111)),(113,110)),((109,(120,(107,(108,106)))),105)),(121,104)),103)),(((102,101),93),(100,(98,((97,(99,((92,91),90))),(((96,95),94),89)))))),87),86),85)),(((82,((84,83),81)),80),79)),78),74),71),((73,(72,70)),(((69,(77,68)),(67,66)),(65,64)))),63)),(61,(62,(60,(46,((((54,53),((51,50),49)),((((((59,58),57),56),55),52),(48,47))),45)))))),(31,(((((38,37),36),((39,((42,(((44,43),41),40)),35)),34)),(33,32)),(28,(27,((30,29),26)))))),((25,23),(24,22))),(21,20)),19),18),17),15),14)),((13,12),11)),(10,9)),8),4)),3),1);
   tree tree_3 [p = 0.000, P = 0.000] = [&W 0.000017] ((5,2),(((7,6),(((((16,((((((((((51,50),(49,((48,47),(53,((((((59,58),57),56),55),54),((((61,60),(62,((69,(77,(68,(67,66)))),(63,(73,(((76,75),(65,(((72,71),70),64))),(74,(78,((87,((((121,(((((116,115),114),((113,112),111)),110),((109,((120,107),(108,106))),105))),104),103),(86,(((119,(118,117)),(100,((102,101),((98,93),(((96,95),94),((99,(97,(92,(91,90)))),89)))))),(88,85))))),((((((84,83),82),81),80),79),52)))))))))),46),45)))))),(31,(28,(((((39,((42,((44,43),(41,40))),35)),34),((38,37),(36,33))),32),(27,((30,29),26)))))),((25,23),(24,22))),21),20),19),18),(17,15)),14)),((13,12),11)),(10,9)),8),4)),3),1);
   tree tree_4 [p = 0.000, P = 0.000] = [&W 0.000017] ((5,2),(((7,6),(((((16,((((((((((61,(((((88,(((((((113,(121,((112,111),(((116,115),114),110)))),((109,(107,((120,108),106))),105)),104),103),((93,((102,101),((100,98),(((96,95),94),((((99,97),92),(91,90)),89))))),87)),((119,(118,117)),86)),85)),(((((84,83),82),81),80),79)),78),(74,(70,((((76,75),(72,71)),(65,64)),(73,((69,((77,68),(67,66))),63)))))),(60,(62,(46,((((54,53),(((((59,58),57),56),55),52)),(((51,50),49),(48,47))),45)))))),31),((33,((((38,37),36),((39,((42,(((44,43),41),40)),35)),34)),32)),(28,(27,((30,29),26))))),((25,23),(24,(22,21)))),20),19),18),17),15),14)),((13,12),11)),(10,9)),8),4)),3),1);
   tree tree_5 [p = 0.000, P = 0.000] = [&W 0.000017] ((5,2),(((7,6),(((((16,((((((((((51,(50,(49,((53,(48,47)),(54,(((((59,58),57),56),55),((((62,60),(61,(78,((65,64),(((77,73),(72,70)),(74,(((76,75),71),(((69,(68,(67,66))),63),((((121,((((113,(((116,115),114),(112,111))),110),(((109,(120,108)),(107,106)),105)),104)),103),((88,(((119,(118,117)),(((102,101),(98,93)),(100,(((96,95),94),((92,((99,97),(91,90))),89))))),(87,86))),85)),(((82,(81,80)),(83,(84,79))),52)))))))))),46),45))))))),(31,(28,((((36,(37,(38,35))),(((42,(((44,43),41),40)),39),34)),(33,32)),(27,((30,29),26)))))),((25,23),(24,22))),21),20),19),18),17),15),14)),((13,12),11)),(10,9)),8),4)),3),1);
   tree tree_6 [p = 0.000, P = 0.000] = [&W 0.000017] ((5,2),(((7,6),(((((16,((((((((((46,(((((65,64),(((72,71),70),(((78,(((((84,83),82),81),80),(((((((((116,115),114),113),((112,111),110)),((107,(109,((120,108),106))),105)),(121,104)),103),((((98,((102,101),93)),(100,(((96,95),94),((92,((99,97),(91,90))),89)))),87),(86,((119,(118,117)),(88,85))))),(79,(76,75))))),74),((73,(69,((77,68),(67,66)))),63)))),62),(61,60)),(((53,(54,(((((59,58),57),56),55),52))),(((51,50),49),(48,47))),45))),(31,((28,(((((38,37),36),(((42,(((44,43),41),40)),(39,35)),34)),(33,32)),27)),((30,29),26)))),((25,23),(24,22))),21),20),19),18),17),15),14)),((13,12),11)),(10,9)),8),4)),3),1);
   tree tree_7 [p = 0.000, P = 0.000] = [&W 0.000017] ((5,2),(((7,6),(((((16,((17,(((((((((62,(61,60)),(78,(((65,64),(74,((73,70),((72,71),((69,((77,68),(67,66))),63))))),((76,75),((88,(86,(87,((119,(118,117)),(((121,((((((116,115),114),(113,(112,111))),110),(((120,109),(108,(107,106))),105)),104)),103),((((96,95),94),(((102,101),((100,98),93)),(((99,97),(92,(91,90))),89))),85)))))),(((84,(83,(82,(81,80)))),79),52)))))),46),(((((((59,58),57),56),55),54),(((51,50),49),(53,(48,47)))),45)),(31,(28,((((((38,37),36),(((42,(((44,43),41),40)),39),35)),34),(33,32)),(27,((30,29),26)))))),((25,23),(24,22))),(21,(20,19))),18),15)),14)),((13,12),11)),(10,9)),8),4)),3),1);
   tree tree_8 [p = 0.000, P = 0.000] = [&W 0.000017] ((5,2),(((7,6),((((((17,16),((((((((61,60),((62,((78,((((88,((((119,(118,117)),((121,(((((116,(115,114)),(112,111)),(113,110)),((120,((109,(108,107)),106)),105)),104)),103)),(87,86)),(((100,(95,(96,94))),((98,((102,101),93)),((99,(97,(92,(91,90)))),89))),85))),(((((84,83),82),81),80),79)),74),(((72,71),(65,64)),((69,((73,70),((77,68),(67,66)))),63)))),((76,75),52))),(46,((54,(53,(((((59,58),57),56),55),(((51,50),49),(48,47))))),45)))),(31,(28,((33,((((42,(((44,43),41),40)),39),((36,(37,(38,35))),34)),32)),(27,((30,29),26)))))),(25,(23,(24,(22,21))))),(20,19)),18),15),14)),((13,12),11)),(10,9)),8),4)),3),1);
   tree tree_9 [p = 0.000, P = 0.000] = [&W 0.000017] ((5,2),(((7,6),((((((17,16),((((((((31,((((62,(61,60)),(74,(((72,71),(65,64)),((((73,70),(69,((77,68),(67,66)))),63),(78,(((82,((84,83),(81,80))),79),((88,(86,((((((((113,(((116,115),114),(112,111))),110),(((120,108),(109,(107,106))),105)),(121,104)),103),((119,(118,117)),(93,((102,101),(98,((100,((96,95),94)),(((99,97),((92,91),90)),89))))))),87),85))),52))))))),((76,75),((54,(((((59,58),57),56),55),(53,(((51,50),49),(48,47))))),(46,45)))),(((((38,37),36),((((42,((44,43),(41,40))),39),35),34)),(33,32)),(28,(27,((30,29),26)))))),((25,23),(24,22))),21),20),19),18),15),14)),((13,12),11)),(10,9)),8),4)),3),1);
   tree tree_10 [p = 0.000, P = 0.000] = [&W 0.000017] ((5,2),(((7,6),(((((16,(((((((31,(((51,50),(49,(((((((59,58),57),56),55),52),(48,47)),((54,53),(((((78,((((76,75),((72,71),70)),(65,64)),((((((84,83),(82,81)),80),79),(((93,(98,(((96,95),94),(100,((102,101),((91,(92,((99,97),90))),89)))))),(87,(86,((((119,(118,117)),((121,(((109,((120,108),(107,106))),105),((113,((((116,115),114),(112,111)),110)),104))),103)),88),85)))),74)),(73,((69,((77,68),(67,66))),63))))),62),(61,60)),46),45))))),(28,(27,((30,29),26))))),(((((36,(37,(38,35))),(((((44,43),41),(42,40)),39),34)),33),32),((25,23),(24,22)))),(21,20)),19),18),(17,15)),14)),((13,12),11)),(10,9)),8),4)),3),1);
   tree tree_11 [p = 0.000, P = 0.000] = [&W 0.000017] ((5,2),(((7,6),(((((16,(((((((61,((78,((76,75),(74,((((72,71),(73,70)),(65,64)),(((88,((((98,((102,101),93)),(100,(((96,95),94),((((99,97),92),(91,90)),89)))),(87,86)),(((121,((113,(((((116,115),114),(112,111)),110),((109,((120,(108,107)),106)),105))),104)),103),((119,(118,117)),85)))),((84,(83,(82,(81,80)))),79)),(((77,68),(69,(67,66))),63)))))),(60,(62,(46,((49,((51,50),(53,(54,((((((59,58),57),56),55),52),(48,47)))))),45)))))),(31,(28,(((((39,((42,(((44,43),41),40)),35)),(((38,37),36),34)),33),32),(27,((30,29),26)))))),((25,23),(24,22))),(21,(20,19))),18),(17,15)),14)),((13,12),11)),(10,9)),8),4)),3),1);
   tree tree_12 [p = 0.000, P = 0.000] = [&W 0.000017] ((5,2),(((7,6),(((((16,(((((((((76,(75,((78,((65,64),(74,(((88,((((104,(((121,(((116,(115,114)),(113,(112,111))),110)),((109,(107,((120,108),106))),105)),103)),(((119,(118,117)),(93,((100,98),((96,(95,94)),((102,101),((((99,97),92),(91,90)),89)))))),87)),86),85)),(((84,83),(82,(81,80))),79)),((71,(73,(72,70))),(((77,68),(67,66)),(69,63))))))),((61,(62,60)),(46,((54,(((51,50),49),((((((59,58),57),56),55),52),(53,(48,47))))),45)))))),(31,(((36,((38,37),(((42,(((44,43),41),40)),(39,35)),34))),(33,32)),(28,(27,((30,29),26)))))),((25,23),(24,22))),21),20),19),18),(17,15)),14)),((13,12),11)),(10,9)),8),4)),3),1);
   tree tree_13 [p = 0.000, P = 0.000] = [&W 0.000017] ((5,2),(((7,6),(((((16,(((((((62,((61,60),(((76,75),(70,((72,71),(64,(65,((78,(((((100,(98,93)),(((102,101),((96,95),94)),(((99,97),(91,(92,90))),89))),(87,86)),(88,(((118,117),(119,((((109,(107,(120,(108,106)))),105),((121,((((116,115),114),(113,(112,111))),110)),104)),103))),85))),74)),((73,((((84,83),(82,(81,80))),79),69)),(((77,68),(67,66)),63)))))))),(((((((59,58),57),56),55),((54,52),(53,(((51,50),49),(48,47))))),46),45)))),((31,(((34,((((38,37),36),(39,((42,(((44,43),41),40)),35))),(33,32))),27),(28,((30,29),26)))),(25,(23,(24,(22,21)))))),20),19),18),(17,15)),14)),((13,12),11)),(10,9)),8),4)),3),1);
   tree tree_14 [p = 0.000, P = 0.000] = [&W 0.000017] ((5,2),(((7,6),(((((16,((((((((((50,(51,(49,((48,47),(53,((((((59,58),57),56),55),(54,(76,52))),(46,(((62,(78,((((77,68),((67,66),((((74,(((87,((((((115,(116,114)),(112,111)),110),(((121,113),((108,107),(109,(120,106)))),(105,104))),103),(86,(((119,(118,117)),(100,((98,93),(((102,101),(95,(96,94))),(((99,97),(92,(91,90))),89))))),(88,85))))),(((((84,83),82),81),80),79)),72)),(75,71)),(73,70)),(65,64)))),(69,63)),61))),60),45)))))))),31),(28,((((36,(((42,(((44,43),41),40)),(39,((38,37),35))),34)),33),32),(27,((30,29),26))))),((25,23),(24,22))),21),20),19),18),(17,15)),14)),((13,12),11)),(10,9)),8),4)),3),1);
   tree tree_15 [p = 0.000, P = 0.000] = [&W 0.000017] ((5,2),(((7,6),(((((16,((((((((((78,(((((76,75),73),(((72,71),70),(65,64))),(69,(((77,68),(67,66)),((((88,((((((((((116,115),114),(112,111)),110),(121,((((109,(120,108)),107),106),105))),104),103),87),((((119,118),117),(93,(((102,101),98),(100,((((96,95),94),((99,(113,97)),(92,(91,90)))),89))))),86)),85)),((81,(((84,83),82),80)),79)),74),63)))),(62,(61,(60,(46,(((53,((51,50),49)),((54,(((((59,58),57),56),55),52)),(48,47))),45))))))),(31,((((((41,((44,43),(42,40))),39),(((38,37),36),35)),34),(33,32)),(28,(27,((30,29),26)))))),((25,23),(24,22))),21),20),19),18),17),15),14)),((13,12),11)),(10,9)),8),4)),3),1);
   tree tree_16 [p = 0.000, P = 0.000] = [&W 0.000017] ((5,2),(((7,6),(((((16,((17,(((((((51,(50,(49,((48,47),((54,53),(((((59,58),57),56),55),(((62,(60,(61,(78,((74,((65,64),((73,70),(((69,(77,68)),(67,66)),63)))),(((((((84,83),82),81),80),79),((88,((87,86),((119,((118,117),((((102,101),98),93),((100,(95,(96,94))),(((99,97),(92,(91,90))),89))))),(((((121,((((116,115),114),(112,111)),110)),(((120,109),(107,(108,106))),105)),(113,104)),103),85)))),((76,75),(72,71)))),52)))))),46),45))))))),(31,((33,(((((38,37),36),35),(39,((((44,43),41),(42,40)),34))),32)),(28,(27,((30,29),26)))))),((24,(25,23)),22)),(21,20)),19),18),15)),14)),((13,12),11)),(10,9)),8),4)),3),1);
   tree tree_17 [p = 0.000, P = 0.000] = [&W 0.000017] ((5,2),(((7,6),(((((16,((17,((21,((((((51,(50,(49,(((((59,58),57),56),55),((48,47),((54,53),((((62,(61,60)),(78,((65,64),(74,(((73,70),((69,((77,68),(67,66))),63)),(((88,((((119,(118,117)),(((121,((((((116,115),114),113),(112,111)),110),(((120,108),((109,107),106)),105))),104),103)),((98,((((102,101),100),(95,(96,94))),(((97,(99,93)),(92,(91,90))),89))),(87,86))),85)),((76,75),(72,71))),(((84,(83,(82,(81,80)))),79),52))))))),46),45))))))),(31,((((36,(37,(38,35))),(((42,(((44,43),41),40)),39),34)),(33,32)),(28,(27,((30,29),26)))))),((25,23),(24,22))),20),19),18)),15)),14)),((13,12),11)),(10,9)),8),4)),3),1);
   tree tree_18 [p = 0.000, P = 0.000] = [&W 0.000017] ((5,2),(((7,6),(((((16,((17,(((21,(20,((((((((42,(((44,43),41),40)),39),(36,((38,37),35))),34),(33,32)),(31,(((62,(61,60)),(46,((((((59,58),57),56),55),((54,((76,75),(((((((84,83),82),81),80),79),((88,((((93,(100,(((102,101),98),(((96,95),94),(((97,92),(99,(91,90))),89))))),((((121,(((((116,115),114),((113,112),111)),110),((120,(109,(107,(108,106)))),105))),104),103),87)),((119,(118,117)),86)),85)),(71,(78,(74,((73,70),((65,64),((69,((77,68),(67,66))),63)))))))),(72,52)))),((53,((51,50),49)),(48,47)))),45))),(28,(27,((30,29),26)))))),((25,23),(24,22))),19))),18),15)),14)),((13,12),11)),(10,9)),8),4)),3),1);
   tree tree_19 [p = 0.000, P = 0.000] = [&W 0.000017] ((5,2),(((7,6),(((((16,((17,((((((((50,(51,(49,((53,(54,(113,((((((59,58),57),56),55),52),(48,47))))),((62,(((76,75),((((72,71),65),64),((73,70),(74,(((((((((121,((((116,115),114),(112,111)),110)),((((109,(120,108)),107),106),105)),104),103),87),(88,((((119,(118,117)),((95,(96,94)),(((102,101),((100,98),93)),(((97,(99,92)),(91,90)),89)))),86),85))),(((((84,83),82),81),80),79)),78),((69,((77,68),(67,66))),63)))))),(61,60))),(46,45)))))),31),((((36,((38,37),35)),(((42,(((44,43),41),40)),39),34)),(33,32)),(28,(27,((30,29),26))))),((25,23),(24,22))),(21,20)),19),18),15)),14)),((13,12),11)),(10,9)),8),4)),3),1);
   tree tree_20 [p = 0.000, P = 0.000] = [&W 0.000017] ((5,2),(((7,6),(((((16,((17,(((((((((61,60),(62,((78,((74,(((88,(((((((121,(((114,((116,115),113)),(112,111)),110)),(((120,108),((109,107),106)),105)),104),103),87),(((118,(119,117)),(((102,101),93),(98,((100,((96,95),94)),(((99,97),((92,91),90)),89))))),86)),85)),(((((84,83),82),81),80),79)),(72,70))),(((73,(69,((77,68),(67,66)))),(65,64)),(71,63)))),(75,(76,52))))),(46,((((51,50),49),(((((59,58),57),56),55),((54,53),(48,47)))),45))),(31,((33,((((38,37),36),((39,((42,(((44,43),41),40)),35)),34)),32)),(28,(27,((30,29),26)))))),((25,23),(24,22))),(21,20)),19),18),15)),14)),((13,12),11)),(10,9)),8),4)),3),1);
   tree tree_21 [p = 0.000, P = 0.000] = [&W 0.000017] ((5,2),(((7,6),(((((16,((17,((((((((50,(51,(49,((((((((59,58),57),56),55),53),(54,52)),(48,47)),(((62,((((76,75),(((72,71),70),(65,64))),(((((88,(86,(87,((((121,((113,((((116,115),114),(112,111)),110)),((((120,108),(109,(107,106))),105),104))),103),(119,((118,117),((95,(96,94)),(((100,98),((102,101),93)),(((99,(97,92)),(91,90)),89)))))),85)))),((84,(83,(82,(81,80)))),79)),78),74),(73,(69,(((77,68),(67,66)),63))))),(61,60))),46),45))))),31),(28,(((((38,37),36),(((42,(((44,43),41),40)),(39,35)),34)),(33,32)),(27,((30,29),26))))),((25,23),(24,22))),(21,20)),19),18),15)),14)),((13,12),11)),(10,9)),8),4)),3),1);
   tree tree_22 [p = 0.000, P = 0.000] = [&W 0.000017] ((5,2),(((7,6),(((((16,((17,((((((((78,((((((84,(83,(82,(81,80)))),79),75),(76,(((93,((((102,101),100),98),(((96,95),94),(((97,(99,92)),(91,90)),89)))),(87,(((119,(118,117)),(((((109,107),((120,108),106)),105),((121,((((116,115),114),(113,(112,111))),110)),104)),103)),((88,86),85)))),74))),(65,64)),((73,((72,71),70)),(((77,68),(67,66)),(69,63))))),((62,(61,60)),(46,(((((((59,58),57),56),55),52),(54,(53,(((51,50),49),(48,47))))),45)))),(31,(((36,(((42,(((44,43),41),40)),(39,((38,37),35))),34)),(33,32)),(28,(27,((30,29),26)))))),((25,23),(24,22))),(21,20)),19),18),15)),14)),((13,12),11)),(10,9)),8),4)),3),1);
   tree tree_23 [p = 0.000, P = 0.000] = [&W 0.000017] ((5,2),(((7,6),(((((16,((17,(((((((46,(((62,((78,((76,75),(((88,(((((((121,(((((116,115),114),(112,111)),110),(113,((120,108),(109,(107,106)))))),105),104),103),((((99,97),((92,91),90)),(((100,((102,101),98)),93),(((96,95),94),89))),87)),86),((119,(118,117)),85))),(((((84,83),82),81),80),79)),((73,70),(74,((65,64),((72,71),(((77,68),(69,(67,66))),63)))))))),61)),60),((((51,50),49),((54,52),((((((59,58),57),56),55),53),(48,47)))),45))),(31,((((((38,37),36),(((42,(((44,43),41),40)),(39,35)),34)),33),32),(28,(27,((30,29),26)))))),(25,(23,(24,22)))),(21,20)),19),18),15)),14)),((13,12),11)),(10,9)),8),4)),3),1);
   tree tree_24 [p = 0.000, P = 0.000] = [&W 0.000017] ((5,2),(((7,6),(((((16,((17,(((((((((((((59,58),57),56),55),(54,(53,(((51,50),49),(48,47))))),((((62,(61,60)),((76,75),(70,(65,(64,(((73,69),((67,66),((77,68),((72,71),63)))),(78,(74,(((88,((119,(118,117)),(86,((((113,((121,(((((116,115),114),(112,111)),110),((109,(120,((108,107),106))),105))),104)),103),((((96,95),94),((((102,101),100),(98,93)),((97,(99,((92,91),90))),89))),87)),85)))),(((((84,83),82),81),80),79)),52))))))))),46),45)),31),(28,(27,((30,29),26)))),(((((39,((42,(((44,43),41),40)),35)),(((38,37),36),34)),33),32),((25,23),(24,22)))),(21,20)),19),18),15)),14)),((13,12),11)),(10,9)),8),4)),3),1);
   tree tree_25 [p = 0.000, P = 0.000] = [&W 0.000017] ((5,2),(((7,6),(((((16,((17,(((((((61,60),(((78,(69,((67,66),((77,68),(((((88,((((119,(118,117)),(((121,(((113,(((116,115),114),(112,111))),110),((((109,(120,108)),107),106),105))),104),103)),(((93,((102,101),((100,98),(((99,97),(92,(91,90))),(((96,95),94),89))))),87),86)),85)),((((84,83),82),(81,80)),79)),74),(((76,75),(73,((72,71),70))),(65,64))),63))))),62),(((((51,50),49),(((54,53),(((((59,58),57),56),55),52)),(48,47))),46),45))),(31,(28,(((((38,37),36),((39,((42,(((44,43),41),40)),35)),34)),(33,32)),(27,((30,29),26)))))),((24,(25,23)),22)),(21,(20,19))),18),15)),14)),((13,12),11)),(10,9)),8),4)),3),1);
   tree tree_26 [p = 0.000, P = 0.000] = [&W 0.000017] ((5,2),(((7,6),(((((16,((17,((((((((((76,75),(72,71)),((65,(70,64)),((((((88,((((118,(119,117)),(((96,95),94),(100,(((102,101),(98,93)),((99,(97,((92,91),90))),89))))),((((121,(((((116,115),114),(113,(112,111))),110),(120,(107,(109,(108,106)))))),(105,104)),103),(87,86))),85)),(((((84,83),82),81),80),79)),78),74),73),((69,((77,68),(67,66))),63)))),(62,((61,60),(46,((((51,50),49),(((((59,58),57),56),55),(52,(54,(53,(48,47)))))),45))))),(31,(28,(((36,((39,((38,37),35)),((42,(((44,43),41),40)),34))),(33,32)),(27,((30,29),26)))))),((25,23),(24,22))),21),(20,19)),18),15)),14)),((13,12),11)),(10,9)),8),4)),3),1);
   tree tree_27 [p = 0.000, P = 0.000] = [&W 0.000017] ((5,2),(((7,6),(((((16,((17,(((((((61,(60,(62,(46,((((((59,58),57),56),55),(54,((76,(75,(((72,71),70),(64,(65,(((((88,((((((((116,115),114),(112,111)),(113,110)),((120,(107,((109,108),106))),105)),(121,104)),103),((87,86),(((119,(118,117)),(100,((((96,95),94),((102,101),(98,93))),((((99,97),(92,91)),90),89)))),85)))),((82,((84,83),(81,80))),79)),78),74),((69,((77,68),(67,66))),(73,63)))))))),52))),((((51,50),49),(53,(48,47))),45)))))),(31,((33,((((38,37),(39,((42,(((44,43),41),40)),35))),(36,34)),32)),(28,(27,((30,29),26)))))),((25,23),(24,22))),21),(20,19)),18),15)),14)),((13,12),11)),(10,9)),8),4)),3),1);
   tree tree_28 [p = 0.000, P = 0.000] = [&W 0.000017] ((5,2),(((7,6),(((((16,((17,(((((((50,(51,(49,((48,47),(53,(54,(((((59,58),57),56),55),((((62,(61,60)),(78,((((93,((((102,101),100),98),(((99,(92,91)),(97,90)),(((96,95),94),89)))),(87,(86,(88,(((119,(118,117)),((113,((121,(((((116,115),114),(112,111)),110),((120,(109,(108,(107,106)))),105))),104)),103)),85))))),74),((73,(65,64)),(((69,((77,68),(67,66))),(71,63)),(((76,75),(72,70)),(((84,(83,(82,(81,80)))),79),52))))))),46),45)))))))),(31,(28,(((36,(((42,(((44,43),41),40)),(39,(37,(38,35)))),34)),(33,32)),(27,((30,29),26)))))),((24,(25,23)),22)),21),(20,19)),18),15)),14)),((13,12),11)),(10,9)),8),4)),3),1);
   tree tree_29 [p = 0.000, P = 0.000] = [&W 0.000017] ((5,2),(((7,6),(((((16,((17,((((((((61,(((78,(((((((100,93),(98,(((96,95),94),((102,101),(((99,97),((92,91),90)),89))))),87),((121,((((((((116,115),114),113),(112,111)),110),((107,(109,((120,108),106))),105)),104),103)),(((118,(119,117)),86),(88,85)))),(((((84,83),82),81),80),79)),74),(((76,75),(((72,71),70),(65,64))),((69,((77,68),(67,66))),(73,63))))),62),60)),(46,((((((((59,58),57),56),55),53),(54,52)),(((51,50),49),(48,47))),45))),(31,((33,(((36,(37,(38,35))),(((42,(((44,43),41),40)),39),34)),32)),(28,(27,((30,29),26)))))),((25,23),(24,22))),21),(20,19)),18),15)),14)),((13,12),11)),(10,9)),8),4)),3),1);
   tree tree_30 [p = 0.000, P = 0.000] = [&W 0.000017] ((5,2),(8,(((7,6),4),((((13,12),11),(((17,(((((((((((36,(37,(38,35))),(((42,(((44,43),41),40)),39),34)),33),32),((((76,75),(((69,((77,68),(67,66))),63),((73,(((72,71),70),(65,64))),(78,(74,((((((84,83),82),81),80),79),((88,((((((121,((109,(108,(107,(120,106)))),105)),(((113,(((116,115),114),(112,111))),110),104)),103),(((119,(118,117)),(((96,95),94),(((((102,101),100),98),93),((((99,97),(92,91)),90),89)))),87)),86),85)),52))))))),(62,((61,60),(46,((54,(((((59,58),57),56),55),(53,(((51,50),49),(48,47))))),45))))),(31,(28,(27,((30,29),26)))))),((25,23),(24,22))),21),20),19),18),15)),14),(16,(10,9)))),3))),1);
   tree tree_31 [p = 0.000, P = 0.001] = [&W 0.000017] ((5,2),(((10,(((16,((17,(((((((((64,(65,((71,(((88,(86,((((118,117),(119,((113,(((120,((109,108),(107,106))),105),(((115,(114,(116,(112,111)))),110),(121,104)))),103))),(100,(((96,95),94),((98,((102,101),93)),(((((99,97),92),91),90),89))))),(87,85)))),78),(((77,68),(69,(67,66))),63))),((73,(72,70)),(74,((76,75),(((84,(83,(82,(81,80)))),79),52))))))),((62,(61,60)),(46,((((((59,58),57),56),55),((54,(53,((51,50),49))),(48,47))),45)))),(31,(28,((33,(((37,(38,36)),(((((44,43),41),(42,40)),(39,35)),34)),32)),(27,((30,29),26)))))),((25,23),(24,22))),21),20),19),18),15)),14)),((13,12),11)),9)),8),(((7,6),4),3)),1);
   tree tree_32 [p = 0.000, P = 0.001] = [&W 0.000017] ((5,2),(((7,6),(((((17,(16,(((((21,((((((76,75),((65,64),((((88,(((((119,(118,117)),((((109,((120,108),(107,106))),105),((121,((113,(((116,115),114),(112,111))),110)),104)),103)),(((95,(96,94)),((((102,101),100),98),93)),((((99,97),92),(91,90)),89))),(87,86)),85)),(((((84,83),82),81),80),79)),74),((72,71),((73,70),(((77,68),(69,(67,66))),63)))))),(78,(62,((61,60),(46,(((54,(((((59,58),57),56),55),52)),(((51,50),49),(53,(48,47)))),45)))))),(31,(28,(((36,((((42,(((44,43),41),40)),39),((38,37),35)),34)),(33,32)),(27,((30,29),26)))))),((25,23),(24,22))),20)),19),18),15),14))),((13,12),11)),(10,9)),8),4)),3),1);
   tree tree_33 [p = 0.000, P = 0.001] = [&W 0.000017] ((5,2),(((7,6),((((((17,(((((((61,(((76,75),((72,71),((65,64),(74,((73,70),((((69,(77,68)),(67,66)),63),(78,(((88,((((98,((100,((96,95),94)),(((102,101),93),((99,(97,(92,(91,90)))),89)))),87),86),((118,(119,117)),((((121,((((115,(116,114)),(113,(112,111))),110),((120,(109,(107,(108,106)))),105))),104),103),85)))),(((84,83),((82,81),80)),79)),52)))))))),(62,(60,(46,((((((59,58),57),56),55),(((51,50),49),((54,53),(48,47)))),45)))))),(31,(28,((33,(((36,((38,37),35)),(((42,(((44,43),41),40)),39),34)),32)),(27,((30,29),26)))))),((25,23),(24,(22,21)))),20),19),18),15)),14),(13,(12,11))),(16,(10,9))),8),4)),3),1);
   tree tree_34 [p = 0.000, P = 0.001] = [&W 0.000017] ((5,2),(((7,6),(((((16,(17,((((21,(((((78,((88,((((93,((((102,101),100),98),(((99,97),(92,(91,90))),(((96,95),94),89)))),87),86),((113,((119,(118,117)),(((((((116,115),114),(112,111)),110),(121,((120,((109,108),(107,106))),105))),104),103))),85))),(((((((84,83),82),81),80),79),(76,75)),(((73,(72,70)),(65,64)),(74,(77,(71,((67,66),(68,(69,63)))))))))),((62,(61,60)),(46,((52,((54,53),(((51,50),49),(48,47)))),(((((59,58),57),56),55),45))))),(31,(28,(((((39,(38,(37,36))),((42,(((44,43),41),40)),35)),34),(33,32)),(27,((30,29),26)))))),(24,((25,23),22))),(20,19))),18),15),14))),((13,12),11)),(10,9)),8),4)),3),1);
   tree tree_35 [p = 0.000, P = 0.001] = [&W 0.000017] ((5,2),(((7,6),(((((17,(16,(((((((((78,((76,75),((70,(74,(64,(65,(69,(((((88,(87,(((((118,117),(119,(((((((116,115),114),(112,111)),110),((109,(((120,108),107),106)),105)),(113,(121,104))),103))),(100,(((96,95),94),(((102,101),98),((93,((99,97),((92,91),90))),89))))),86),85))),(((84,83),(82,(81,80))),79)),77),((68,(67,66)),63)),(73,(71,(72,52))))))))),((62,(61,60)),(46,((((((59,58),57),56),55),((54,53),((51,50),(49,(48,47))))),45)))))),(31,((((((38,37),36),((39,((42,(41,((44,43),40))),35)),34)),33),32),(28,(27,((30,29),26)))))),(24,((25,23),22))),21),20),19),18),15),14))),((13,12),11)),(10,9)),8),4)),3),1);
   tree tree_36 [p = 0.000, P = 0.001] = [&W 0.000017] ((5,2),(((7,6),((((((((((((((64,(65,((((((((121,113),(((((116,115),114),(112,111)),110),(105,((120,((109,107),(108,106))),104)))),103),(87,((((119,(118,117)),((100,(95,(96,94))),((98,((102,101),(93,(99,(97,(91,(92,90))))))),89))),86),(88,85)))),(((((84,83),82),81),80),79)),78),74),(((73,70),69),(((72,71),((77,68),(67,66))),63))))),((62,(61,60)),(46,(((76,75),(52,(((((59,58),57),56),55),(54,(((51,50),49),(53,(48,47))))))),45)))),(31,((((((38,37),36),((((42,(41,((44,43),40))),39),35),34)),33),32),(28,(27,((30,29),26)))))),((24,(25,23)),22)),21),20),19),18),17),15),(16,14)),((13,12),11)),(10,9)),(8,4))),3),1);
   tree tree_37 [p = 0.000, P = 0.001] = [&W 0.000017] ((5,2),(((((13,12),11),(((17,((((((31,(((((39,((37,36),(38,35))),((42,(((44,43),41),40)),34)),33),32),(28,(27,((30,29),26))))),((((((72,71),(65,64)),((76,75),((78,(((((((121,((((116,(115,114)),(112,111)),(113,110)),((107,(109,((120,108),106))),105))),104),103),((((98,((102,101),93)),(100,((96,(95,94)),(((99,97),((92,91),90)),89)))),87),((88,(((119,118),117),86)),85))),((84,(83,(82,(81,80)))),79)),77),74)),((73,70),(69,((68,(67,66)),63)))))),((62,61),60)),(46,((((((59,58),57),56),55),(54,52)),((((51,50),49),(53,(48,47))),45)))),((25,23),(24,22)))),(21,20)),19),18),15)),14),(10,(16,9)))),8),(((7,6),4),3)),1);
   tree tree_38 [p = 0.000, P = 0.001] = [&W 0.000017] ((5,2),(((((13,12),11),(((17,(((((((((78,((((88,(((119,(118,117)),86),(((93,(((102,101),100),(98,(((96,95),94),(((99,97),((92,91),90)),89))))),87),(((((((((116,115),114),113),(112,111)),110),(((109,(120,107)),(108,106)),105)),(121,104)),103),85)))),(((((84,83),82),81),80),79)),(74,((71,(65,64)),(73,((69,(((77,(72,70)),68),(67,66))),63))))),((76,75),52))),((62,(61,60)),(46,(((((((59,58),57),56),55),(54,53)),(((51,50),49),(48,47))),45)))),(31,((((42,(((44,43),41),40)),(((37,36),(38,(39,35))),34)),(33,32)),(28,(27,((30,29),26)))))),(23,(25,(24,22)))),21),20),19),18),15)),14),(10,(16,9)))),8),(((7,6),4),3)),1);
   tree tree_39 [p = 0.000, P = 0.001] = [&W 0.000017] ((5,2),(((((13,12),11),(((17,((((((((((61,60),(62,((76,75),(64,(65,(63,((73,(72,70)),((69,((77,68),(67,66))),((74,71),(78,((88,(86,(((119,(118,117)),(93,(98,(100,(((102,101),(96,(95,94))),(((99,97),((92,91),90)),89)))))),((((121,((113,((((115,(116,114)),(112,111)),110),((120,(107,(109,(108,106)))),105))),104)),103),87),85)))),(((81,80),(82,(83,(84,79)))),52)))))))))))),(46,(((54,53),(((51,50),49),(48,47))),((((59,(58,57)),56),55),45)))),(31,(((33,(((39,((42,(((44,43),41),40)),35)),(((38,37),36),34)),32)),27),(28,((30,29),26))))),((25,23),(24,22))),21),20),19),18),15)),14),(10,(16,9)))),8),(((7,6),4),3)),1);
   tree tree_40 [p = 0.000, P = 0.001] = [&W 0.000017] ((5,2),(((((13,12),((16,((17,((((((((((42,((44,43),(41,40))),(39,(((38,37),36),35))),34),(33,32)),(31,(28,((30,29),(27,26))))),((61,((60,(62,(((72,71),70),(65,(64,((73,(69,(((77,68),(67,66)),63))),(78,(74,((((((84,83),82),81),80),79),(((87,(((113,(((121,((((116,115),114),(112,111)),110)),(((120,108),(107,(109,106))),105)),104)),103),((((100,((96,95),94)),(98,((102,101),93))),(((99,97),(92,(91,90))),89)),((119,(118,117)),(86,(88,85)))))),(76,75)),52)))))))))),(46,((((((59,58),57),56),55),((54,53),((51,50),(49,(48,47))))),45)))),((24,(25,23)),22))),21),(20,19)),18),15)),14)),11)),(10,9)),8),(((7,6),4),3)),1);
   tree tree_41 [p = 0.000, P = 0.001] = [&W 0.000017] ((5,2),(((7,6),(((((16,(17,(((((((31,((((76,75),((65,64),((70,((((88,((((119,(118,117)),((((121,(113,(((116,(115,114)),(112,111)),110))),((109,((120,108),107)),106)),(105,104)),103)),((((((102,101),98),(100,((96,95),94))),((99,(93,((92,91),(97,90)))),89)),87),86)),85)),78),((((84,83),(82,(81,80))),79),((77,73),69))),(74,((67,66),(68,63))))),(71,(72,52))))),((62,(61,60)),(46,((((51,50),49),(54,(((((59,58),57),56),55),(53,(48,47))))),45)))),((((((36,(37,(38,35))),(((42,(((44,43),41),40)),39),34)),33),32),28),(27,((30,29),26))))),((25,23),(24,22))),(21,20)),19),18),15),14))),((13,12),11)),(10,9)),8),4)),3),1);
   tree tree_42 [p = 0.000, P = 0.001] = [&W 0.000017] ((5,2),(((7,6),(((((16,(17,(((((((((((76,75),(78,(((((119,(118,117)),(((((121,113),((((116,115),114),(112,111)),110)),(((108,(120,(107,(109,106)))),105),104)),103),(((93,((((102,101),100),98),((((96,95),94),(99,((97,92),(91,90)))),89))),(87,86)),(88,85)))),(((((84,83),82),(81,80)),79),((73,((72,71),70)),(69,((77,68),(67,66)))))),(65,64)),(74,63)))),((62,(61,60)),(46,(((((((59,58),57),56),55),52),(54,(53,(((51,50),49),(48,47))))),45)))),(31,(28,((((((38,37),36),35),(((42,(((44,43),41),40)),39),34)),(33,32)),(27,((30,29),26)))))),((25,23),(24,22))),21),20),19),18),15),14))),((13,12),11)),(10,9)),8),4)),3),1);
   tree tree_43 [p = 0.000, P = 0.001] = [&W 0.000017] ((5,2),(((7,6),(((((16,((((((((((((76,75),(74,((((72,71),(73,70)),(65,64)),(((88,((((((119,(118,117)),((((121,(((116,(115,114)),(112,111)),(113,110))),((107,((109,108),(120,106))),105)),104),103)),(((102,101),93),(((100,98),((96,95),94)),(((99,97),(92,(91,90))),89)))),87),86),85)),((((84,83),82),(81,80)),79)),((69,((77,68),(67,66))),63))))),(78,((62,(61,60)),(46,(((((((((59,58),57),56),55),53),(54,52)),((51,50),49)),(48,47)),45))))),(31,(((((((38,37),36),35),(((42,(((44,43),41),40)),39),34)),(33,32)),28),(27,((30,29),26))))),(23,(25,(24,22)))),21),20),19),18),17),15),14)),((13,12),11)),(10,9)),8),4)),3),1);
   tree tree_44 [p = 0.000, P = 0.001] = [&W 0.000017] ((5,2),(((7,6),(((((16,(17,((((((((((75,(70,((72,71),((((((88,((((((113,(((115,(116,114)),(112,111)),110)),(121,(((109,((120,108),107)),106),105))),104),103),((119,(118,117)),((((102,101),100),(98,93)),(((96,95),94),(((99,97),((92,91),90)),89))))),(87,(86,85)))),(((((84,83),82),81),80),79)),78),74),(73,((69,((77,68),(67,66))),63))),(65,(64,(76,52))))))),((((62,61),60),46),(((((((59,58),57),56),55),(54,53)),(((51,50),49),(48,47))),45))),31),((33,((((38,37),36),(((((42,((44,43),41)),40),39),35),34)),32)),(28,(27,((30,29),26))))),((25,23),(24,22))),(21,20)),19),18),15),14))),((13,12),11)),(10,9)),8),4)),3),1);
   tree tree_45 [p = 0.000, P = 0.001] = [&W 0.000017] ((5,2),(((7,6),(((((16,(17,((((((((((76,75),((((69,((77,68),(67,66))),((((88,((87,86),((((((((((116,115),114),113),(112,111)),110),(121,((109,(107,(108,(120,106)))),105))),104),103),((118,117),(119,(((102,101),(98,(100,93))),((96,(95,94)),(((((99,97),92),91),90),89)))))),85))),(((84,83),(82,(81,80))),79)),74),((73,70),((72,71),(65,64))))),63),(78,((62,(61,60)),(46,((((((((59,58),57),56),55),(54,53)),52),(((51,50),49),(48,47))),45)))))),(31,(28,((((36,((38,37),35)),(((42,(((44,43),41),40)),39),34)),(33,32)),(27,((30,29),26)))))),((25,23),(24,22))),21),20),19),18),15),14))),((13,12),11)),(10,9)),8),4)),3),1);
   tree tree_46 [p = 0.000, P = 0.001] = [&W 0.000017] ((5,2),(((7,6),(((((16,(17,((((((((((78,((74,((((72,71),70),(((76,75),65),64)),((73,(69,((77,68),(67,66)))),63))),(((((121,((((120,109),(107,(108,106))),105),((((116,(115,114)),(113,(112,111))),110),104))),103),(87,(88,((((119,(118,117)),(93,((102,101),((100,98),((((96,95),94),(99,(97,((92,91),90)))),89))))),86),85)))),(((((84,83),82),81),80),79)),52))),((62,(61,60)),(46,(((((((59,58),57),56),55),(54,53)),(((51,50),49),(48,47))),45)))),(31,(28,((((((38,37),36),((((42,(((44,43),41),40)),39),35),34)),33),32),(27,((30,29),26)))))),((25,23),(24,22))),21),20),19),18),15),14))),((13,12),11)),(10,9)),8),4)),3),1);
   tree tree_47 [p = 0.000, P = 0.001] = [&W 0.000017] ((5,2),(((7,6),(((((16,(17,(((((((((((42,(41,((44,43),40))),39),((36,((38,37),35)),34)),(33,32)),((60,((62,(61,(78,(74,((((88,((119,(118,117)),(86,(87,(((((107,((109,(120,108)),106)),105),(((121,(((((116,115),114),113),(112,111)),110)),104),103)),(100,(((102,101),98),(93,(((99,97),(92,(91,90))),(((96,95),94),89)))))),85))))),(65,64)),(((72,71),70),(73,((68,(69,(67,66))),(77,63))))),((((82,((84,83),81)),80),79),((76,75),52))))))),(((53,(((((59,58),57),56),55),((54,((51,50),49)),(48,47)))),46),45))),(31,(28,(27,((30,29),26)))))),((24,(25,23)),22)),20),(21,19)),18),15),14))),((13,12),11)),(10,9)),8),4)),3),1);
   tree tree_48 [p = 0.000, P = 0.001] = [&W 0.000017] ((5,2),(((7,6),(((((16,(17,(((((((((((64,(65,(((72,71),70),((((88,(((((118,117),(119,((((((116,115),114),((113,(112,111)),110)),(((120,107),(109,(108,106))),105)),(121,104)),103))),((95,(96,94)),(98,(((102,101),100),(93,((99,(97,((92,91),90))),89)))))),(87,86)),85)),((((84,83),82),(81,80)),79)),78),(74,(73,((76,75),((69,((77,68),(67,66))),63)))))))),62),(61,60)),(46,((((54,(((((59,58),57),56),55),53)),52),(((51,50),49),(48,47))),45))),((31,(((33,(((36,(37,(38,35))),(((42,(((44,43),41),40)),39),34)),32)),28),(27,((30,29),26)))),((25,23),(24,22)))),21),20),19),18),15),14))),((13,12),11)),(10,9)),8),4)),3),1);
   tree tree_49 [p = 0.000, P = 0.001] = [&W 0.000017] ((5,2),(((7,6),(((((16,(((((21,(20,((((((76,75),(((72,71),70),(65,(64,(((((88,((121,((((((((116,115),114),113),(112,111)),110),((109,(107,((120,108),106))),105)),104),103)),(((119,(118,117)),((((102,101),(96,95)),94),(100,((98,93),((99,(97,(92,(91,90)))),89))))),((87,86),85)))),((82,((84,83),(81,80))),79)),78),(74,73)),((69,((77,68),(67,66))),63)))))),(62,((61,60),(46,((((51,50),49),((53,(((((59,58),57),56),55),(54,52))),(48,47))),45))))),(((((38,37),36),(((42,(((44,43),41),40)),(39,35)),34)),(33,32)),(31,(28,(27,((30,29),26)))))),((25,23),(24,22))),19))),18),17),15),14)),((13,12),11)),(10,9)),8),4)),3),1);
   tree tree_50 [p = 0.000, P = 0.001] = [&W 0.000017] ((5,2),(((7,6),(((((16,(17,((((20,((((31,(((76,75),((63,(((73,69),((77,68),(67,66))),((((72,71),70),(65,64)),(74,(((88,(((119,(118,117)),86),((((((121,((((116,115),114),(112,111)),(113,110))),((107,((109,(120,108)),106)),105)),104),103),(((((102,101),98),93),(100,(((96,95),94),(((99,97),((92,91),90)),89)))),87)),85))),((84,(83,(82,(81,80)))),79)),52))))),(78,(62,((61,60),(46,((((51,50),49),(54,((((((59,58),57),56),55),53),(48,47)))),45))))))),((((((42,(((44,43),41),40)),39),35),(((38,37),36),34)),(33,32)),(28,(27,((30,29),26)))))),((25,23),(24,22))),21),19)),18),15),14))),((13,12),11)),(10,9)),8),4)),3),1);
   tree tree_51 [p = 0.000, P = 0.001] = [&W 0.000017] ((5,2),(((7,6),(((((16,(17,(((((21,((((61,(78,(((76,75),((74,(((71,(72,70)),(65,64)),(73,((69,((77,68),(67,66))),63)))),(((88,((((((((109,(107,(108,(120,106)))),105),((113,((((116,115),114),(112,111)),110)),(121,104))),103),((119,(118,117)),(93,(98,(100,(((102,101),(95,(96,94))),(((99,97),(92,(91,90))),89))))))),87),86),85)),((((84,83),82),(81,80)),79)),52))),(62,(60,(46,((((((59,58),57),56),55),(((51,50),49),(54,(53,(48,47))))),45))))))),(31,(((((((38,37),36),((39,((42,((44,43),(41,40))),35)),34)),33),32),28),(27,((30,29),26))))),((24,(25,23)),22)),20)),19),18),15),14))),((13,12),11)),(10,9)),8),4)),3),1);
   tree tree_52 [p = 0.000, P = 0.001] = [&W 0.000017] ((5,2),(((7,6),(((((16,(17,(((((((((((39,((42,(((44,43),41),40)),35)),(((38,37),36),34)),(33,32)),((((65,64),((74,70),((73,(69,(((77,68),(67,66)),63))),(78,((88,((((((((102,101),100),98),(96,(95,94))),(((99,(92,91)),((97,93),90)),89)),87),86),(((119,(118,117)),((121,((((((116,115),114),113),(112,111)),110),(((107,((109,(120,108)),106)),105),104))),103)),85))),(((76,75),(72,71)),(((82,((84,83),(81,80))),79),52))))))),((62,(61,60)),(46,((((((59,58),57),56),55),(54,(53,(((51,50),49),(48,47))))),45)))),(31,(28,(27,((30,29),26)))))),((24,(25,23)),22)),21),20),19),18),15),14))),((13,12),11)),(10,9)),8),4)),3),1);
   tree tree_53 [p = 0.000, P = 0.001] = [&W 0.000017] ((5,2),(((7,6),(((((16,(17,(((((((((((42,(((44,43),41),40)),(39,35)),(((38,37),36),34)),(33,32)),(31,(28,(27,((30,29),26))))),((62,((61,60),(46,((((54,(((((59,58),57),56),55),(((76,75),(((72,71),70),((88,(((((119,(118,117)),((((121,(113,((((116,115),114),(112,111)),110))),((120,((109,108),(107,106))),105)),104),103)),((100,((102,101),(95,(96,94)))),(98,(93,(((99,97),((92,91),90)),89))))),(87,86)),85)),(((((((84,83),82),81),80),79),(78,74)),((65,64),(73,(((77,68),(67,66)),(69,63)))))))),52))),((51,50),49)),(53,(48,47))),45)))),((25,23),(24,(22,21))))),20),19),18),15),14))),((13,12),11)),(10,9)),8),4)),3),1);
   tree tree_54 [p = 0.000, P = 0.001] = [&W 0.000017] ((5,2),(((7,6),(((((16,(17,((((((((((61,60),((62,(64,((((76,75),74),65),((72,71),((73,((69,(((77,70),68),(67,66))),63)),(78,(((((84,83),82),(81,80)),79),((88,((((119,(118,117)),((((((116,115),114),(((113,112),111),110)),(121,((109,(107,((120,108),106))),105))),104),103)),(((98,(100,(93,((((102,101),((96,95),94)),((99,97),(92,(91,90)))),89)))),87),86)),85)),52)))))))),(46,((54,(((51,50),49),(53,(48,47)))),(((((59,58),57),56),55),45))))),31),(28,(((((38,37),36),((39,((42,(41,((44,43),40))),35)),34)),(33,32)),(27,((30,29),26))))),((25,23),(24,(22,21)))),20),19),18),15),14))),((13,12),11)),(10,9)),8),4)),3),1);
   tree tree_55 [p = 0.000, P = 0.001] = [&W 0.000017] ((5,2),(((7,6),(((((16,(17,(((((((((50,(51,(49,((48,47),((((((59,58),57),56),55),(54,53)),((((62,(61,60)),(((((88,(((((98,((102,101),93)),((100,(95,(96,94))),(((99,97),(92,90)),(91,89)))),87),86),(((119,(118,117)),((((113,((((116,115),114),(112,111)),110)),((109,(107,((120,108),106))),105)),(121,104)),103)),85))),((84,(83,(82,(81,80)))),79)),78),(74,(((((72,71),70),65),64),(73,(69,(((77,68),(67,66)),63)))))),((76,75),52))),46),45)))))),(31,((((((42,(((44,43),41),40)),39),(36,((38,37),35))),34),(33,32)),(28,(27,((30,29),26)))))),((24,(25,23)),22)),21),20),19),18),15),14))),((13,12),11)),(10,9)),8),4)),3),1);
   tree tree_56 [p = 0.000, P = 0.001] = [&W 0.000017] ((5,2),(((7,6),(((((16,(17,((((((((((70,(74,((73,(((77,68),(69,(67,66))),63)),((65,64),(((((((84,83),82),81),80),79),((76,75),(72,71))),((88,((((119,(118,117)),(100,((96,(95,94)),((98,((102,101),93)),((99,((97,(92,91)),90)),89))))),(((((121,((109,(((120,108),107),106)),105)),(((((116,115),114),(113,(112,111))),110),104)),103),87),86)),85)),52)))))),(78,((61,(62,60)),(46,(((((((59,58),57),56),55),54),(53,(((51,50),49),(48,47)))),45))))),(31,((33,(((36,(37,(38,35))),(((42,(41,((44,43),40))),39),34)),32)),(28,(27,((30,29),26)))))),((25,23),(24,22))),21),20),19),18),15),14))),((13,12),11)),(10,9)),8),4)),3),1);
   tree tree_57 [p = 0.000, P = 0.001] = [&W 0.000017] ((5,2),(((7,6),(((((16,(17,(((((((((((76,75),(70,((65,64),(74,((72,71),((((77,68),(67,66)),63),((73,69),((88,(((119,((118,117),(((121,113),((((120,(109,108)),(107,106)),105),(((((116,115),114),(112,111)),110),104))),103))),(93,((100,98),((102,101),(((96,95),94),(((99,97),((92,91),90)),89)))))),(86,(87,85)))),(((82,(81,80)),(83,(84,79))),52))))))))),(78,(46,(62,((61,60),((((((59,58),57),56),55),(54,(((51,50),49),(53,(48,47))))),45)))))),(31,(28,(((((36,(37,(38,35))),(((42,(((44,43),41),40)),39),34)),33),32),(27,((30,29),26)))))),((24,(25,23)),22)),21),20),19),18),15),14))),((13,12),11)),(10,9)),8),4)),3),1);
   tree tree_58 [p = 0.000, P = 0.001] = [&W 0.000017] ((5,2),(((7,6),(((((16,(17,((((((((((((78,(76,75)),(((((((88,(((((105,((121,(108,((109,(120,107)),106))),(113,((((115,(116,114)),(112,111)),110),104)))),103),((119,(118,117)),(100,(((96,95),94),(((102,101),98),((99,(93,((97,92),(91,90)))),89)))))),(87,86)),85)),((((84,83),82),(81,80)),79)),77),69),(68,(67,66))),(74,(((73,(72,71)),70),(65,64)))),63)),(62,((61,60),(46,(((53,(54,(((((59,58),57),56),55),52))),(((51,50),49),(48,47))),45))))),31),((((36,((38,37),35)),(((41,((44,43),40)),(42,39)),34)),(33,32)),(28,(27,((30,29),26))))),((25,23),(24,22))),21),20),19),18),15),14))),((13,12),11)),(10,9)),8),4)),3),1);
   tree tree_59 [p = 0.000, P = 0.001] = [&W 0.000017] ((5,2),(((7,6),(((((16,((17,((((((31,(((70,((65,64),(74,(((76,75),((73,(69,((77,68),(67,66)))),63)),(78,((((((84,83),82),81),80),79),((72,71),((88,((87,86),((((119,(118,117)),(121,(((116,(115,114)),(((113,112),111),110)),(104,(((107,((109,(120,108)),106)),105),103))))),(93,((100,98),((102,101),((((96,95),94),((99,97),(92,90))),(91,89)))))),85))),52)))))))),(62,((61,60),(46,((((((59,58),57),56),55),((54,53),(((51,50),49),(48,47)))),45))))),((33,((((38,37),36),((39,((42,(((44,43),41),40)),35)),34)),32)),(28,(27,((30,29),26)))))),((25,23),(24,22))),(21,20)),19),18),15)),14)),((13,12),11)),(10,9)),8),4)),3),1);
   tree tree_60 [p = 0.000, P = 0.001] = [&W 0.000017] ((5,2),(((7,6),(((((16,((17,(((((((((76,75),((78,((65,64),((71,(((88,(87,(86,((((118,(119,117)),(((((((116,(115,114)),113),(112,111)),110),((109,((120,108),(107,106))),105)),(121,104)),103)),((96,(95,94)),(100,(((102,101),(98,93)),((99,(97,(92,(91,90)))),89))))),85)))),((84,(83,(82,(81,80)))),79)),(74,(72,70)))),(73,((69,((77,68),(67,66))),63))))),(61,(62,(60,(46,(((54,(((((59,58),57),56),55),52)),((53,((51,50),49)),(48,47))),45))))))),(31,(28,(27,((30,29),26))))),(((((36,((38,37),35)),(((42,((44,43),(41,40))),39),34)),33),32),((25,23),(24,22)))),21),20),19),18),15)),14)),((13,12),11)),(10,9)),8),4)),3),1);
   tree tree_61 [p = 0.000, P = 0.001] = [&W 0.000017] ((5,2),(((7,6),(((((16,((17,((((((((46,((((76,75),(78,(((88,((((((121,((113,((((116,115),114),(112,111)),110)),((120,(((109,108),107),106)),105))),104),103),((93,(((96,95),94),((99,(97,((92,91),90))),((((102,101),100),98),89)))),87)),86),((119,(118,117)),85))),(((((84,83),82),81),80),79)),(74,((65,64),(71,((73,(72,70)),(((77,68),(67,66)),(69,63))))))))),(62,(61,60))),(((53,(54,52)),(((51,50),49),(48,47))),(((((59,58),57),56),55),45)))),(31,(((((((38,37),36),((39,((42,(((44,43),41),40)),35)),34)),33),32),28),(27,((30,29),26))))),((25,23),(24,22))),21),20),19),18),15)),14)),((13,12),11)),(10,9)),8),4)),3),1);
   tree tree_62 [p = 0.000, P = 0.001] = [&W 0.000017] ((5,2),(((7,6),(((((16,((17,((((((((((((((76,75),((72,71),70)),((65,64),((73,(69,((77,68),(67,66)))),(74,((((88,(((((((121,((113,((((116,115),114),(112,111)),110)),((107,(109,((120,108),106))),105))),104),103),((119,(118,117)),(93,(98,(((102,101),100),(((99,97),(92,(91,90))),(((96,95),94),89))))))),87),86),85)),(((84,83),(82,(81,80))),79)),78),63))))),62),61),60),(46,((((((59,58),57),56),55),((54,52),(53,(((51,50),49),(48,47))))),45))),(31,(((33,((((38,37),36),(((42,(((44,43),41),40)),(39,35)),34)),32)),28),(27,((30,29),26))))),((25,23),(24,22))),21),20),19),18),15)),14)),((13,12),11)),(10,9)),8),4)),3),1);
   tree tree_63 [p = 0.000, P = 0.001] = [&W 0.000017] ((5,2),(((7,6),(((((16,((17,(((((((((((72,71),70),(64,(65,((76,75),(74,((73,(78,(((88,(((((((121,((((116,115),114),((113,112),111)),110)),((((120,108),107),(109,106)),105)),(104,103)),((119,(118,117)),(93,((((102,101),100),98),((((96,95),94),((99,97),((92,91),90))),89))))),87),86),85)),(((((84,83),82),81),80),79)),69))),(((77,68),(67,66)),63))))))),(62,((61,60),(46,((((((59,58),57),56),55),(53,(((51,50),49),(48,47)))),((54,52),45)))))),(31,(28,(((((((38,37),36),35),(((42,(((44,43),41),40)),39),34)),33),32),(27,((30,29),26)))))),((25,23),(24,22))),21),20),19),18),15)),14)),((13,12),11)),(10,9)),8),4)),3),1);
   tree tree_64 [p = 0.000, P = 0.001] = [&W 0.000017] ((5,2),(((7,6),(((((16,((17,((((21,(((61,(60,(62,(((76,75),(65,(64,((72,71),(((((88,(((((119,(118,117)),((98,93),((102,101),(100,((96,(95,94)),(((99,97),(92,(91,90))),89)))))),(((121,(((((116,115),114),(112,111)),110),((113,(((109,108),(120,(107,106))),105)),104))),103),87)),86),85)),(((84,83),(82,(81,80))),79)),(78,74)),(73,70)),(((77,68),(67,66)),(69,63))))))),(46,((((((((59,58),57),56),55),(54,53)),52),(((51,50),49),(48,47))),45)))))),((31,(28,(((((37,36),(39,(38,35))),((42,(((44,43),41),40)),34)),(33,32)),((30,29),(27,26))))),(24,((25,23),22)))),20)),19),18),15)),14)),((13,12),11)),(10,9)),8),4)),3),1);
   tree tree_65 [p = 0.000, P = 0.001] = [&W 0.000017] ((5,2),(((7,6),(((((16,((17,((((((((51,(50,(49,((48,47),(53,((((((59,58),57),56),55),(54,52)),((((((((76,75),(72,71)),(65,64)),((78,(((87,(((((108,(109,(120,(107,106)))),(121,105)),(((((116,115),114),(112,111)),110),104)),103),(88,(86,(((118,(119,117)),(((102,101),(98,93)),(100,(((113,95),(96,94)),(((99,97),((92,91),90)),89))))),85))))),(((((84,83),82),81),80),79)),74)),((73,70),(69,(((77,68),(67,66)),63))))),62),(61,60)),46),45))))))),(31,((((((36,(37,(38,35))),(((42,(((44,43),41),40)),39),34)),33),32),28),(27,((30,29),26))))),((25,23),(24,22))),21),20),19),18),15)),14)),((13,12),11)),(10,9)),8),4)),3),1);
   tree tree_66 [p = 0.000, P = 0.001] = [&W 0.000017] ((5,2),(((7,6),(((((16,((17,(((((((((76,75),(((((77,68),(67,66)),(((88,(((((121,(((113,((((116,115),114),(112,111)),110)),((109,(108,(107,(120,106)))),105)),104)),103),((((96,95),94),((((99,97),((100,98),((102,101),93))),((92,91),90)),89)),87)),((119,(118,117)),86)),85)),(((((84,83),82),81),80),79)),((74,(73,(72,70))),(71,(65,64))))),(69,63)),(78,((62,(61,60)),(46,(((54,(55,((((59,58),57),56),52))),(53,(((51,50),49),(48,47)))),45)))))),(31,(28,((33,(((36,(37,(38,35))),(((42,(((44,43),41),40)),39),34)),32)),(27,((30,29),26)))))),((25,23),(24,22))),21),20),19),18),15)),14)),((13,12),11)),(10,9)),8),4)),3),1);
   tree tree_67 [p = 0.000, P = 0.001] = [&W 0.000017] ((5,2),(((7,6),(((((16,((17,((((((((((61,60),(62,((78,((((((((100,98),(95,(96,94))),(((102,101),(93,(99,(92,(97,(91,90)))))),89)),87),(88,(((119,(118,117)),((121,((((113,(((116,115),114),(112,111))),110),(((109,108),((120,107),106)),105)),104)),103)),86))),85),(((((84,83),82),81),80),79)),(74,((65,64),((73,70),((72,71),(((77,68),(69,(67,66))),63))))))),((76,75),52)))),(46,((((((((59,58),57),56),55),54),53),(((51,50),49),(48,47))),45))),(31,(28,(((((42,(((44,43),41),40)),39),(((37,36),(38,35)),34)),(33,32)),(27,((30,29),26)))))),((25,23),(24,22))),21),20),19),18),15)),14)),((13,12),11)),(10,9)),8),4)),3),1);
   tree tree_68 [p = 0.000, P = 0.001] = [&W 0.000017] ((5,2),(((7,6),(((((16,((17,((((21,(((((62,((76,75),(65,(64,(74,(((73,70),((72,71),((69,((77,68),(67,66))),63))),(78,(((((84,83),82),(81,80)),79),((88,(86,((((((121,113),(((114,((116,115),(112,111))),110),((109,((108,107),(120,106))),105))),104),103),87),(((118,(119,117)),(93,(98,(((102,101),100),(((96,95),94),((99,(97,((92,91),90))),89)))))),85)))),52))))))))),((61,60),(46,((((((59,58),57),56),55),(54,(53,(((51,50),49),(48,47))))),45)))),(31,(((((36,(37,(38,35))),(((42,(((44,43),41),40)),39),34)),33),32),(28,((30,29),(27,26)))))),((25,23),(24,22))),20)),19),18),15)),14)),((13,12),11)),(10,9)),8),4)),3),1);
   tree tree_69 [p = 0.000, P = 0.001] = [&W 0.000017] ((5,2),(((7,6),((((16,(((((((((((((76,(75,((65,64),((69,((77,68),(67,66))),((73,(72,70)),((((((84,83),82),(81,80)),((88,((((((119,(118,117)),((((121,113),((109,(107,(120,(108,106)))),105)),(((((116,115),114),(112,111)),110),104)),103)),(((96,95),94),(100,((((102,101),98),93),(((99,97),((92,91),90)),89))))),87),86),85)),79)),78),(74,(71,63)))))))),62),(61,60)),(46,(((((((59,58),57),56),55),(54,52)),(53,(((51,50),49),(48,47)))),45))),(31,(((((36,(37,(38,35))),(((42,(((44,43),41),40)),39),34)),33),32),(28,(27,((30,29),26)))))),((25,23),(24,22))),21),20),19),18),(17,15)),14),((13,12),11))),(10,9)),8),4)),3),1);
   tree tree_70 [p = 0.000, P = 0.001] = [&W 0.000017] ((5,2),(((7,6),(((((16,((17,(((((((31,(((60,((62,(61,(78,((69,((77,68),(67,66))),(63,((65,64),(71,((73,(72,70)),(((((((121,((((116,115),114),(112,111)),110)),((109,(108,(107,(120,106)))),105)),(113,104)),103),(87,(86,(((119,(118,117)),((98,((102,101),93)),(100,(((96,95),94),(92,(((99,97),(91,90)),89)))))),(88,85))))),74),(((81,(80,(82,(83,(84,79))))),(76,75)),52)))))))))),(46,((((((((59,58),57),56),55),54),53),(((51,50),49),(48,47))),45)))),((((36,(38,(37,35))),(((42,(((44,43),41),40)),39),34)),33),32)),(28,(27,((30,29),26))))),((25,23),(24,22))),21),20),19),18),15)),14)),((13,12),11)),(10,9)),8),4)),3),1);
   tree tree_71 [p = 0.000, P = 0.001] = [&W 0.000017] ((5,2),(((7,6),(((((16,((17,(((((((((74,(((((76,75),(72,71)),65),64),((73,70),((69,((77,68),(67,66))),((((88,((((93,(98,((100,(95,(96,94))),((102,101),(((99,97),(92,(91,90))),89))))),87),86),(((119,118),117),((((121,(((((116,115),(114,113)),(112,111)),110),((109,(120,(107,(108,106)))),105))),104),103),85)))),(((((84,83),82),81),80),79)),78),63))))),(62,(60,(61,((((54,53),(((((59,58),57),56),55),52)),(((51,50),49),(48,47))),(46,45)))))),(31,(28,((((36,(37,(38,35))),(((((44,43),41),(42,40)),39),34)),(33,32)),(27,((30,29),26)))))),((25,23),(24,22))),21),20),19),18),15)),14)),((13,12),11)),(10,9)),8),4)),3),1);
   tree tree_72 [p = 0.000, P = 0.001] = [&W 0.000017] ((5,2),(((7,6),(((((16,((17,((((((((60,((62,(61,(78,(74,(((65,64),((73,((72,71),70)),(69,(((77,68),(67,66)),63)))),(((((((84,83),82),81),80),79),((88,(86,((((119,(118,117)),((121,((((113,(114,(115,(116,(112,111))))),110),(((120,109),(107,(108,106))),105)),104)),103)),((93,(((102,101),(100,98)),((((96,95),94),(97,(99,(92,(91,90))))),89))),87)),85))),(76,75))),52)))))),(46,((((((59,58),57),56),55),((54,53),(((51,50),49),(48,47)))),45)))),(31,((33,((((42,(((44,43),41),40)),39),((36,(37,(38,35))),34)),32)),(28,(27,((30,29),26)))))),((25,23),(24,22))),21),20),19),18),15)),14)),((13,12),11)),(10,9)),8),4)),3),1);
   tree tree_73 [p = 0.000, P = 0.001] = [&W 0.000017] ((5,2),(((7,6),(((((16,((17,((((((((((61,(62,60)),(78,(((76,75),(74,((((72,71),70),(65,64)),(73,(((77,68),(69,(67,66))),63))))),((88,(((((113,((((116,115),114),(112,111)),110)),((108,((120,109),(107,106))),105)),(121,104)),103),((87,(((118,(119,117)),((95,(96,94)),(100,(98,(((102,101),93),(((99,97),(92,(91,90))),89)))))),86)),85))),(((82,(81,80)),(83,(84,79))),52))))),(46,((((((59,58),57),56),55),(54,(53,(((51,50),49),(48,47))))),45))),(31,(28,(((36,((((42,(((44,43),41),40)),39),((38,37),35)),34)),(33,32)),(27,((30,29),26)))))),((25,23),(24,22))),21),20),19),18),15)),14)),((13,12),11)),(10,9)),8),4)),3),1);
   tree tree_74 [p = 0.000, P = 0.001] = [&W 0.000017] ((5,2),(((7,6),(((((16,((17,((((((((((76,75),(((((((84,83),82),81),80),79),(((93,(98,(((102,101),100),((95,(96,94)),(((99,97),((92,91),90)),89))))),((88,86),(87,(((119,(118,117)),((((121,113),((((116,115),114),(112,111)),110)),((120,(109,(107,(108,106)))),105)),(104,103))),85)))),((72,71),(74,((65,(70,64)),((69,((77,68),(67,66))),(73,63))))))),52)),(78,((62,(61,60)),(46,((((54,53),((51,50),49)),(((((59,58),57),56),55),(48,47))),45))))),(31,(((33,((((42,(((44,43),41),40)),39),((36,(38,(37,35))),34)),32)),28),(27,((30,29),26))))),((25,23),(24,22))),21),20),19),18),15)),14)),((13,12),11)),(10,9)),8),4)),3),1);
   tree tree_75 [p = 0.000, P = 0.001] = [&W 0.000017] ((5,2),(((7,6),(((((16,((17,((((21,(((((61,60),(62,(46,((((((59,58),57),56),55),((54,(76,(((((72,71),65),64),(((((((84,83),82),81),80),79),75),((69,(77,((70,68),(67,66)))),(((((88,(((((((113,((((116,115),114),(112,111)),110)),((120,(109,(107,(108,106)))),105)),(121,104)),103),((119,(118,117)),((100,(95,(96,94))),(((102,101),(98,93)),(((99,97),(92,(91,90))),89))))),(87,86)),85)),78),74),73),63)))),52))),(53,(((51,50),49),(48,47))))),45)))),(31,(28,((((39,(((38,37),36),35)),((42,(41,((44,43),40))),34)),(33,32)),(27,((30,29),26)))))),((25,23),(24,22))),20)),19),18),15)),14)),((13,12),11)),(10,9)),8),4)),3),1);
   tree tree_76 [p = 0.000, P = 0.001] = [&W 0.000017] ((5,2),(((7,6),(((((16,((17,((((21,(((((78,((76,75),(((71,(72,70)),(65,64)),((68,(67,66)),(((88,(((((118,(119,117)),((((((116,115),114),(113,(112,111))),110),(((109,(107,(120,(108,106)))),105),(121,104))),103)),((96,(95,94)),(((((102,101),100),98),93),(((99,97),(92,(91,90))),89)))),(87,86)),85)),(((84,(83,(82,(81,80)))),79),77)),((74,(73,69)),63)))))),((62,(61,60)),(46,((((51,50),49),((54,52),(53,(((((59,58),57),56),55),(48,47))))),45)))),(31,((33,((((42,(((44,43),41),40)),(39,35)),(((38,37),36),34)),32)),(28,(27,((30,29),26)))))),((25,23),(24,22))),20)),19),18),15)),14)),((13,12),11)),(10,9)),8),4)),3),1);
   tree tree_77 [p = 0.000, P = 0.001] = [&W 0.000017] ((5,2),(((7,6),(((((16,((17,((((21,((((((62,61),(60,((78,((76,75),((((87,(((119,(118,117)),((((121,((((116,115),114),(113,(112,111))),110)),(((108,(120,(109,(107,106)))),105),104)),103),88)),86)),(((((102,101),((96,95),94)),((100,98),93)),((99,(97,(92,(91,90)))),89)),85)),((((84,83),(82,81)),80),79)),(71,(74,(((72,70),(65,64)),(73,((77,68),((67,66),(69,63)))))))))),(46,((((((59,58),57),56),55),((53,(54,52)),(((51,50),49),(48,47)))),45))))),31),(27,(((((42,(((44,43),41),40)),39),(((38,37),35),(36,34))),(33,32)),(28,((30,29),26))))),((25,23),(24,22))),20)),19),18),15)),14)),((13,12),11)),(10,9)),8),4)),3),1);
   tree tree_78 [p = 0.000, P = 0.001] = [&W 0.000017] ((5,2),(((7,6),(((((16,((17,((((21,20),((((((42,(((44,43),41),40)),39),((((38,37),36),35),34)),(33,32)),((31,(((78,((((81,(((84,83),82),80)),79),((88,((87,86),((((121,((((113,(((116,115),114),(112,111))),110),((109,(120,(107,(108,106)))),105)),104)),103),((119,(118,117)),(((100,(95,(96,94))),((102,101),(98,93))),(((97,(99,92)),(91,90)),89)))),85))),(76,75))),((72,70),(74,((65,64),((73,(71,(69,((77,68),(67,66))))),63)))))),(((62,61),60),(46,(((51,50),49),(((54,53),((55,((((59,58),57),56),52)),(48,47))),45))))),(28,(27,((30,29),26))))),((25,23),(24,22)))),19)),18),15)),14)),((13,12),11)),(10,9)),8),4)),3),1);
   tree tree_79 [p = 0.000, P = 0.001] = [&W 0.000017] ((5,2),(((7,6),(((((16,((17,(((20,((((((42,(41,((44,43),40))),((39,((37,36),(38,35))),34)),(33,32)),(31,((((((((76,75),72),65),64),(74,(((((88,(((((119,118),117),((((113,((((116,115),114),(112,111)),110)),(((120,107),(109,(108,106))),105)),(121,104)),103)),(((((100,98),((102,101),93)),(((96,95),94),((99,(97,((92,91),90))),89))),87),86)),85)),(((84,83),(82,(81,80))),79)),78),71),((69,((70,68),(67,66))),((77,73),63))))),(62,(61,60))),(46,(((54,53),(((51,50),49),((((((59,58),57),56),55),52),(48,47)))),45))),(28,(27,((30,29),26)))))),((25,23),(24,(22,21)))),19)),18),15)),14)),((13,12),11)),(10,9)),8),4)),3),1);
   tree tree_80 [p = 0.000, P = 0.001] = [&W 0.000017] ((5,2),(((7,6),(((((16,((17,(((20,((((61,(60,(62,(46,((((51,50),49),((54,(((((59,58),57),56),55),((76,(75,(((82,((84,83),(81,80))),79),((((((((121,((113,((116,(115,(114,(112,111)))),110)),((108,(109,(107,(120,106)))),105))),104),103),((118,(119,117)),(((102,101),(98,93)),(((96,95),94),(100,((((99,97),92),(91,90)),89)))))),87),86),(88,85)),(78,(74,((((72,71),65),64),((73,70),(69,(((77,68),(67,66)),63)))))))))),52))),(53,(48,47)))),45))))),(31,(((((36,((38,37),35)),(((42,(((44,43),41),40)),39),34)),33),32),(28,(27,((30,29),26)))))),((25,23),(24,(22,21)))),19)),18),15)),14)),((13,12),11)),(10,9)),8),4)),3),1);
   tree tree_81 [p = 0.000, P = 0.001] = [&W 0.000017] ((5,2),(((7,6),(((((16,((17,(((20,((((((78,((76,75),(((80,(81,(82,(83,(84,79))))),((88,(87,(86,((119,((118,117),(((121,(((113,((((116,115),114),(112,111)),110)),((109,(120,(107,(108,106)))),105)),104)),103),((99,(97,(92,(91,90)))),((((96,95),94),((((102,101),100),98),93)),89))))),85)))),(74,((72,70),((71,(65,64)),(73,((67,66),((77,68),(69,63))))))))),52))),((62,(61,60)),(46,((54,((((((59,58),57),56),55),53),((51,50),(49,(48,47))))),45)))),(31,(28,(27,((30,29),26))))),(((((38,37),36),((39,((42,(((44,43),41),40)),35)),34)),(33,32)),((24,(25,23)),22))),21),19)),18),15)),14)),((13,12),11)),(10,9)),8),4)),3),1);
   tree tree_82 [p = 0.000, P = 0.001] = [&W 0.000017] ((5,2),(((7,6),(((((16,((17,(((20,((((62,((61,60),(46,((((76,(75,(((84,(83,(82,(81,80)))),79),(((((121,(((((116,115),114),(112,(113,111))),110),((((120,(109,108)),107),106),105))),104),103),(87,((((118,(119,117)),((100,98),(((96,95),94),(((102,101),93),((97,(92,(91,90))),(99,89)))))),86),(88,85)))),(74,((65,64),((73,(71,(72,70))),((78,(69,((77,68),(67,66)))),63)))))))),52),(54,(((51,50),49),(53,(((((59,58),57),56),55),(48,47)))))),45)))),(31,(28,((33,(((((42,(41,((44,43),40))),39),((37,36),(38,35))),34),32)),(27,((30,29),26)))))),((25,23),(24,22))),(21,19))),18),15)),14)),((13,12),11)),(10,9)),8),4)),3),1);
   tree tree_83 [p = 0.000, P = 0.001] = [&W 0.000017] ((5,2),(((7,6),(((((16,((((((((((61,60),(62,((76,75),(((72,71),70),((65,64),((78,(73,(69,(((77,68),(67,66)),63)))),(74,((((((84,83),82),81),80),79),((88,(86,(((((((102,101),100),98),93),(((96,95),94),((97,(99,((92,91),90))),89))),87),(((119,(118,117)),(((121,((((116,115),114),(112,(113,111))),110)),(((((120,108),107),(109,106)),105),104)),103)),85)))),52))))))))),(46,((((51,50),49),((54,53),(((((59,58),57),56),55),(48,47)))),45))),(31,(28,((((36,(((42,(((44,43),41),40)),(39,(37,(38,35)))),34)),33),32),(27,((30,29),26)))))),((25,23),(24,22))),21),(20,19)),18),15),(17,14))),((13,12),11)),(10,9)),8),4)),3),1);
   tree tree_84 [p = 0.000, P = 0.001] = [&W 0.000017] ((5,2),(((7,6),(((((16,((17,((((21,(((((((((76,75),((72,71),70)),(65,64)),(78,((((88,(86,(87,((((121,((113,(((((116,115),114),(112,111)),110),(((120,(109,108)),(107,106)),105))),104)),103),((119,(118,117)),(100,((95,(96,94)),(((102,101),(98,93)),((((99,97),(92,91)),90),89)))))),85)))),(((84,83),(82,(81,80))),79)),74),(73,(69,((67,66),((77,68),63))))))),((62,(61,60)),(46,(((((((59,58),57),56),55),(54,52)),(53,(((51,50),49),(48,47)))),45)))),31),(((((((42,(((44,43),41),40)),39),(36,(37,(38,35)))),34),33),32),(28,(27,((30,29),26))))),(24,((25,23),22))),20)),19),18),15)),14)),((13,12),11)),(10,9)),8),4)),3),1);
   tree tree_85 [p = 0.000, P = 0.001] = [&W 0.000017] ((5,2),(((7,6),(((((16,((17,((((21,((((((76,75),((72,71),(70,(((65,64),((73,69),((68,(77,(67,66))),63))),(74,(79,((88,(87,(86,((((((113,((116,(115,114)),(112,111))),110),(((120,108),(109,(107,106))),105)),(121,104)),103),((119,((118,117),(((102,101),(100,(98,93))),(((96,95),94),((99,((97,92),(91,90))),89))))),85))))),(78,((82,((84,83),(81,80))),52))))))))),(62,(60,(61,(46,((((((59,58),57),56),55),((54,((51,50),49)),(53,(48,47)))),45)))))),(31,((33,(((36,(37,(38,35))),(((42,(((44,43),41),40)),39),34)),32)),(28,(27,((30,29),26)))))),((25,23),(24,22))),20)),19),18),15)),14)),((13,12),11)),(10,9)),8),4)),3),1);
   tree tree_86 [p = 0.000, P = 0.001] = [&W 0.000017] ((5,2),(((7,6),(((((16,((17,((((21,(((31,(((61,(60,(((((72,71),70),((76,75),((65,64),(((((84,(83,(82,(81,80)))),79),74),(73,(69,((77,68),(67,66))))),(((88,(((((119,(118,117)),(((((121,113),((((116,115),114),(112,111)),110)),((108,(120,(109,(107,106)))),105)),104),103)),(((96,95),94),(((((102,101),100),98),93),(((99,97),(92,(91,90))),89)))),(87,86)),85)),78),63))))),62),(46,(((54,53),(((((((59,58),57),56),55),52),((51,50),49)),(48,47))),45))))),(((36,(((42,(41,((44,43),40))),39),((38,37),35))),34),(33,32))),(28,(27,((30,29),26))))),((25,23),(24,22))),20)),19),18),15)),14)),((13,12),11)),(10,9)),8),4)),3),1);
   tree tree_87 [p = 0.000, P = 0.001] = [&W 0.000017] ((5,2),(((7,6),(((((16,((17,((((21,(((((((((38,37),36),35),(((42,(((44,43),41),40)),39),34)),33),32),((((((61,60),(62,(((65,((72,70),64)),(71,(73,(((77,68),(69,(67,66))),63)))),((78,(((93,((100,98),((102,101),(((96,95),94),(((99,97),((92,91),90)),89))))),(87,(86,(((119,118),117),(88,(((((121,((((116,115),114),(112,111)),(113,110))),((108,(120,(109,(107,106)))),105)),104),103),85)))))),74)),(((82,((84,83),(81,80))),79),((76,75),52)))))),(((51,50),49),((54,53),(((((59,58),57),56),55),(48,47))))),46),45),(31,(28,(27,((30,29),26)))))),((25,23),(24,22))),20)),19),18),15)),14)),((13,12),11)),(10,9)),8),4)),3),1);
   tree tree_88 [p = 0.000, P = 0.001] = [&W 0.000017] ((5,2),(((7,6),(((((16,((17,((((21,((((((54,(((((59,58),57),56),55),(53,(((51,50),49),(48,47))))),(((61,60),(62,((76,75),(((((72,71),70),65),64),((78,73),((69,(((77,68),(67,66)),63)),(74,((((((84,83),82),81),80),79),((88,(((((((121,(((((116,115),114),(113,(112,111))),110),(((109,((120,108),107)),106),105))),104),103),(93,((((102,101),100),98),(((96,95),94),((97,(91,((99,92),90))),89))))),87),((119,(118,117)),86)),85)),52))))))))),46)),45),(31,(((36,((39,((38,37),35)),((42,(((44,43),41),40)),34))),(33,32)),(28,(27,((30,29),26)))))),((25,23),(24,22))),20)),19),18),15)),14)),((13,12),11)),(10,9)),8),4)),3),1);
   tree tree_89 [p = 0.000, P = 0.001] = [&W 0.000017] ((5,2),(((7,6),(((((16,((17,(((((((31,(((78,(((67,66),((77,68),(69,63))),(73,((74,(71,(65,64))),(((81,80),(82,(83,(84,79)))),(((88,(((((((119,118),117),(((((113,((116,(115,114)),(112,111))),110),(121,(((109,108),(120,(107,106))),105))),104),103)),((98,((102,101),93)),(100,((95,(96,94)),(((99,97),((92,91),90)),89))))),87),86),85)),(72,70)),52)))))),((76,75),(62,((61,60),(46,(((((((59,58),57),56),55),(54,53)),(((51,50),49),(48,47))),45)))))),(28,(((((38,37),36),((((42,(((44,43),41),40)),39),35),34)),(33,32)),(27,((30,29),26)))))),(24,((25,23),22))),21),20),19),18),15)),14)),((13,12),11)),(10,9)),8),4)),3),1);
   tree tree_90 [p = 0.000, P = 0.001] = [&W 0.000017] ((5,2),(((7,6),(((((16,((17,((((((((61,(60,((62,((78,(76,75)),((((72,71),70),(65,64)),((73,(69,(((77,68),(67,66)),63))),(74,(((88,(86,(((121,(((113,((((116,115),114),(112,111)),110)),(((109,108),(120,(107,106))),105)),104)),103),((((118,(119,117)),(93,((((102,101),100),98),(((99,97),(92,(91,90))),(((96,95),94),89))))),87),85)))),(((((84,83),82),81),80),79)),52)))))),(46,((((((59,58),57),56),55),(54,(53,(((51,50),49),(48,47))))),45))))),(31,(28,((((((38,37),36),((39,((42,(((44,43),41),40)),35)),34)),33),32),(27,((30,29),26)))))),(24,((25,23),22))),21),20),19),18),15)),14)),((13,12),11)),(10,9)),8),4)),3),1);
   tree tree_91 [p = 0.000, P = 0.002] = [&W 0.000017] ((5,2),(((7,6),(((((16,((17,(((((((50,(51,(49,((53,(48,47)),(((((59,58),57),56),55),((54,52),((((78,((76,75),((((((((121,((113,(((116,115),114),(112,111))),110)),((109,((120,108),(107,106))),105)),104),103),(87,(86,(((118,(119,117)),(93,((102,101),(98,((100,((96,95),94)),(((99,97),(92,(91,90))),89)))))),(88,85))))),(((((84,83),82),81),80),79)),74),(((71,(72,70)),(65,64)),(73,((69,((77,68),(67,66))),63)))))),(61,(62,60))),46),45))))))),(31,(28,((((36,(37,(38,35))),(((42,(((44,43),41),40)),39),34)),(33,32)),(27,((30,29),26)))))),((24,(25,23)),(22,21))),20),19),18),15)),14)),((13,12),11)),(10,9)),8),4)),3),1);
   tree tree_92 [p = 0.000, P = 0.002] = [&W 0.000017] ((5,2),(((7,6),(((((16,((17,(((((((((61,60),(62,(((76,75),((72,71),(70,(64,(65,(74,((((88,((87,(((((119,118),117),(((113,((((116,115),114),(112,111)),110)),(((109,((120,108),(107,106))),105),(121,104))),103)),(((96,95),94),(((102,101),(100,(98,93))),((((99,97),92),(91,90)),89)))),86)),85)),(((82,((84,83),81)),80),79)),78),(73,((69,(77,(68,(67,66)))),63))))))))),((((51,50),49),((53,(54,(((((59,58),57),56),55),52))),(48,47))),(46,45))))),(31,((((39,((42,(((44,43),41),40)),35)),(((38,37),36),34)),(33,32)),(28,(27,((30,29),26)))))),((24,(25,23)),22)),21),20),19),18),15)),14)),((13,12),11)),(10,9)),8),4)),3),1);
   tree tree_93 [p = 0.000, P = 0.002] = [&W 0.000017] ((5,2),(((7,6),(((((16,((17,(((((((((76,75),((((69,((77,68),(67,66))),((74,(71,(((88,(((119,(118,117)),((((113,(121,((((116,115),114),(112,111)),110))),((109,((120,108),(107,106))),105)),104),103)),((((98,((102,101),93)),(100,(((96,95),94),((((99,97),(92,91)),90),89)))),(87,86)),85))),((82,((84,83),(81,80))),79)),(73,(72,70))))),(65,64))),63),(78,((62,(61,60)),(46,(((((54,53),(((((59,58),57),56),55),52)),((51,50),49)),(48,47)),45)))))),(31,((((((38,37),36),((39,((((44,43),41),(42,40)),35)),34)),33),32),(28,(27,((30,29),26)))))),((25,23),(24,22))),21),20),19),18),15)),14)),((13,12),11)),(10,9)),8),4)),3),1);
   tree tree_94 [p = 0.000, P = 0.002] = [&W 0.000017] ((5,2),(((7,6),((((16,(((17,((((((((((61,60),(62,((((72,71),70),((65,64),(((((88,(86,(((93,((((102,101),100),98),((96,(95,94)),(((99,97),((92,91),90)),89)))),87),(((119,(118,117)),(((121,(((((116,115),114),(112,111)),(113,110)),((109,(120,(107,(108,106)))),105))),104),103)),85)))),((82,((84,83),(81,80))),79)),78),74),(73,(69,((67,66),((77,68),63))))))),(75,(76,52))))),(46,((((51,50),49),(54,(53,(((((59,58),57),56),55),(48,47))))),45))),(31,((((39,(38,37)),(((42,(((44,43),41),40)),35),(36,34))),(33,32)),(28,(27,((30,29),26)))))),((24,(25,23)),22)),21),20),19),18),15)),14),((13,12),11))),(10,9)),8),4)),3),1);
   tree tree_95 [p = 0.000, P = 0.002] = [&W 0.000017] ((5,2),(((7,6),(((((16,((17,((((((((61,(60,(((78,62),((((87,(((((121,((107,(109,((120,108),106))),105)),((113,((115,(116,114)),((112,111),110))),104)),103),(((100,((102,101),98)),93),(((96,95),94),((99,((97,92),(91,90))),89)))),((88,(((119,118),117),86)),85))),74),((((84,(83,(82,(81,80)))),79),75),((65,64),((72,71),((((73,70),69),((77,68),(67,66))),63))))),(76,52))),(46,(((54,(((((59,58),57),56),55),53)),(((51,50),49),(48,47))),45))))),(31,(((((42,(((44,43),41),40)),35),(39,(34,((38,37),(36,33))))),32),(28,(27,((30,29),26)))))),((24,(25,23)),22)),21),20),19),18),15)),14)),((13,12),11)),(10,9)),8),4)),3),1);
   tree tree_96 [p = 0.000, P = 0.002] = [&W 0.000017] ((5,2),(((7,6),(((((16,((17,((((((((50,(51,(49,((53,(48,47)),((((((59,58),57),56),55),54),((((62,(61,60)),(((((88,(((((121,((((113,(((116,115),114),(112,111))),110),((((120,108),107),(109,106)),105)),104)),103),((98,(100,(93,(((102,101),((96,95),94)),(((((99,97),92),91),90),89))))),87)),((119,(118,117)),86)),85)),(((((84,83),82),81),80),79)),78),(74,((((72,71),70),(65,64)),(73,((69,((77,68),(67,66))),63))))),((76,75),52))),46),45)))))),31),(28,((((((38,37),36),((39,((42,(((44,43),41),40)),35)),34)),33),32),(27,((30,29),26))))),((25,23),(24,(22,21)))),20),19),18),15)),14)),((13,12),11)),(10,9)),8),4)),3),1);
   tree tree_97 [p = 0.000, P = 0.002] = [&W 0.000017] ((5,2),(((7,6),(((((16,((17,((((((((76,75),((((71,(72,70)),(74,(((((88,((((119,(118,117)),(((121,((((115,(116,114)),(112,111)),(113,110)),((107,(109,((120,108),106))),105))),104),103)),((100,((96,(95,94)),((98,((102,101),93)),((99,(97,((92,91),90))),89)))),(87,86))),85)),(((84,83),(82,(81,80))),79)),77),73),(65,64)))),(69,((68,(67,66)),63))),(78,(((62,61),60),(46,(((((((((59,58),57),56),55),53),(54,52)),((51,50),49)),(48,47)),45)))))),(31,((((36,(((42,(((44,43),41),40)),(39,((38,37),35))),34)),33),32),(28,(27,((30,29),26)))))),((24,(25,23)),(22,21))),20),19),18),15)),14)),((13,12),11)),(10,9)),8),4)),3),1);
   tree tree_98 [p = 0.000, P = 0.002] = [&W 0.000017] ((5,2),(((7,6),(((((16,((17,((((((((70,(64,(65,(((74,71),(73,((69,((77,68),(67,66))),63))),(78,((88,(((((119,(118,117)),((((121,(((116,(115,114)),(112,111)),(113,110))),(((109,108),(107,(120,106))),105)),104),103)),((93,((102,101),((100,98),(((96,95),94),((97,((99,92),(91,90))),89))))),87)),86),85)),(((76,75),72),((((((84,83),82),81),80),79),52)))))))),((62,(61,60)),(46,((((((59,58),57),56),55),(54,(53,(((51,50),49),(48,47))))),45)))),(31,(28,(((36,((42,(41,((44,43),40))),((39,((38,37),35)),34))),(33,32)),(27,((30,29),26)))))),((25,23),(24,22))),(21,20)),19),18),15)),14)),((13,12),11)),(10,9)),8),4)),3),1);
   tree tree_99 [p = 0.000, P = 0.002] = [&W 0.000017] ((5,2),(((7,6),(((((16,((17,((((((31,(28,((33,(((36,(37,(38,35))),(((42,(((44,43),41),40)),39),34)),32)),(27,((30,29),26))))),(((62,(61,60)),(46,((54,((((((59,58),57),56),55),((76,(75,(((((84,83),82),(81,80)),79),(((88,(((119,(118,117)),((((((109,108),(120,(107,106))),105),((113,(((115,(116,114)),(112,111)),110)),(121,104))),103),(98,(93,(((102,101),100),(((96,95),94),((99,(97,(92,(91,90)))),89))))))),(87,86))),85),(78,(74,((65,64),(((72,71),(73,70)),((69,((77,68),(67,66))),63))))))))),52)),(53,(((51,50),49),(48,47))))),45))),(23,(25,(24,(22,21)))))),20),19),18),15)),14)),((13,12),11)),(10,9)),8),4)),3),1);
   tree tree_100 [p = 0.000, P = 0.002] = [&W 0.000017] ((5,2),(((7,6),(((((16,((17,((((((((61,((62,60),((78,((76,75),(((((88,(86,((((98,((102,101),93)),((100,((96,95),94)),((99,(92,(97,(91,90)))),89))),87),(((119,(118,117)),((121,((((((116,(115,114)),113),(112,111)),110),((108,(109,(107,(120,106)))),105)),104)),103)),85)))),((82,((84,83),(81,80))),79)),74),(((72,71),(73,70)),(65,64))),((69,(67,((77,68),66))),63)))),(46,(((((((59,58),57),56),55),(54,52)),(53,(((51,50),49),(48,47)))),45))))),(31,(28,((33,((((42,(((44,43),41),40)),39),((36,(38,(37,35))),34)),32)),(27,((30,29),26)))))),(24,((25,23),22))),21),20),19),18),15)),14)),((13,12),11)),(10,9)),8),4)),3),1);
   tree tree_101 [p = 0.000, P = 0.002] = [&W 0.000017] ((5,2),(((7,6),(((((16,((17,((((((((((78,((76,75),(((88,(87,(86,((118,117),(((96,(95,94)),((((102,101),100),98),(((99,93),(97,((92,91),90))),89))),(119,(((((121,(113,((((116,115),114),(112,111)),110))),((((109,108),(120,107)),106),105)),104),103),85))))))),(80,(81,(82,(83,(84,79)))))),((74,71),((73,(72,70)),((65,64),((69,((77,68),(67,66))),63))))))),((62,(61,60)),(46,(((((((59,58),57),56),55),52),(((51,50),49),((54,53),(48,47)))),45)))),31),(((33,(((((38,37),36),35),(((42,(((44,43),41),40)),39),34)),32)),28),(27,((30,29),26)))),(24,((25,23),22))),21),20),19),18),15)),14)),((13,12),11)),(10,9)),8),4)),3),1);
   tree tree_102 [p = 0.000, P = 0.002] = [&W 0.000017] ((5,2),(((7,6),(((((16,((17,(((((((46,((62,((61,60),(78,((76,75),((74,((65,64),((72,(71,70)),(73,(69,((67,66),((77,68),63))))))),((((((119,(118,117)),((((121,((116,(115,114)),(113,((112,111),110)))),((109,(((120,108),107),106)),105)),104),103)),(((102,101),98),(93,((96,(95,94)),(100,((99,(97,(92,(91,90)))),89)))))),87),(88,(86,85))),(79,(((82,((84,83),81)),80),52)))))))),((((((59,58),57),56),55),(54,(53,(((51,50),49),(48,47))))),45))),(31,(28,((((((42,(((44,43),41),40)),(39,(((38,37),36),35))),34),33),32),(27,((30,29),26)))))),((25,23),(24,(22,21)))),20),19),18),15)),14)),((13,12),11)),(10,9)),8),4)),3),1);
   tree tree_103 [p = 0.000, P = 0.002] = [&W 0.000017] ((5,2),(((7,6),(((((16,((17,((((((((61,(60,(62,(((74,((65,(((72,71),70),64)),(73,(69,(((77,68),(67,66)),63))))),(78,((88,((87,86),(((119,(118,117)),((96,(95,94)),((100,((102,101),(98,93))),((97,((99,92),(91,90))),89)))),(((121,((((((116,115),114),(113,(112,111))),110),((109,((120,108),(107,106))),105)),104)),103),85)))),((((82,((84,83),(81,80))),79),(76,75)),52)))),(46,(((54,53),((51,50),(49,(48,47)))),(((((59,58),57),56),55),45))))))),(31,(((((42,(41,((44,43),40))),(39,((38,(37,36)),35))),34),(33,32)),(28,(27,((30,29),26)))))),((25,23),(24,22))),21),20),19),18),15)),14)),((13,12),11)),(10,9)),8),4)),3),1);
   tree tree_104 [p = 0.000, P = 0.002] = [&W 0.000017] ((5,2),(((7,6),(((((16,((17,(((((((((51,50),(49,((53,(48,47)),(54,(((60,(62,(61,((78,(74,((((76,75),((72,71),70)),(65,64)),((69,(77,(68,(67,66)))),(73,63))))),(((88,((((121,((((116,(115,114)),(112,(113,111))),110),((((109,(120,108)),107),106),105))),104),103),((((119,(118,117)),((98,((102,101),93)),((100,(95,(96,94))),(((99,97),((92,91),90)),89)))),(87,86)),85))),(((((84,83),82),81),80),79)),52))))),46),(((((59,58),57),56),55),45)))))),(31,((((36,(37,(38,35))),(((42,(((44,43),41),40)),39),34)),(33,32)),(28,(27,((30,29),26)))))),((25,23),(24,22))),21),20),19),18),15)),14)),((13,12),11)),(10,9)),8),4)),3),1);
   tree tree_105 [p = 0.000, P = 0.002] = [&W 0.000017] ((5,2),(((7,6),(((((16,((17,(((((((31,((((78,(69,((76,75),((77,68),(((67,66),63),((((72,71),(73,70)),(65,64)),(74,((88,(86,(((119,118),117),((((98,((102,101),93)),(100,((99,(97,(92,(91,90)))),(((96,95),94),89)))),87),(((((113,(((115,(116,114)),(112,111)),110)),(121,((((109,(120,108)),107),106),105))),104),103),85))))),(((82,((84,83),(81,80))),79),52))))))))),(62,((61,60),(46,((((((59,58),57),56),55),(54,(53,(((51,50),49),(48,47))))),45))))),((((39,(38,(37,36))),((42,(((44,43),41),40)),35)),34),(33,32))),(28,(27,((30,29),26))))),((25,23),(24,22))),21),20),19),18),15)),14)),((13,12),11)),(10,9)),8),4)),3),1);
   tree tree_106 [p = 0.000, P = 0.002] = [&W 0.000017] ((5,2),(((7,6),(((((16,((17,((((((((61,(60,((62,((65,64),(((72,71),70),((69,((77,68),(67,66))),((73,(74,63)),(78,(((((84,83),82),(81,80)),79),(((88,((87,86),(((121,((((113,(((116,115),114),(112,111))),110),((107,((120,108),(109,106))),105)),104)),103),(((119,(118,117)),((98,(100,93)),((102,101),(((99,92),(97,(91,90))),(((96,95),94),89))))),85)))),(76,75)),52)))))))),(46,((((((59,58),57),56),55),(53,(((51,50),49),(48,47)))),(54,45)))))),(31,(((36,(((42,(((44,43),41),40)),((38,37),(39,35))),34)),(33,32)),(28,(27,((30,29),26)))))),((25,23),(24,22))),21),20),19),18),15)),14)),((13,12),11)),(10,9)),8),4)),3),1);
   tree tree_107 [p = 0.000, P = 0.002] = [&W 0.000017] ((5,2),(((7,6),(((((16,((17,(((((((((((((76,75),(((((88,(((((((121,((((115,(116,114)),(113,(112,111))),110),((120,(109,(108,(107,106)))),105))),104),103),(100,((98,93),(((102,101),((96,95),94)),(((99,97),(92,(91,90))),89))))),87),((119,(118,117)),86)),85)),((84,(83,(82,(81,80)))),79)),78),(74,(((73,70),69),((77,68),(67,66))))),(((72,71),65),64))),63),62),(61,60)),(46,(((((((59,58),57),56),55),53),((54,52),(((51,50),49),(48,47)))),45))),(31,((((((38,37),36),(((42,(((44,43),41),40)),39),35)),34),(33,32)),(28,(27,((30,29),26)))))),((25,23),(24,22))),21),20),19),18),15)),14)),((13,12),11)),(10,9)),8),4)),3),1);
   tree tree_108 [p = 0.000, P = 0.002] = [&W 0.000017] ((5,2),(((7,6),(((((16,((17,((((((((61,(60,((((76,75),((72,70),(64,(65,((74,71),((((88,(87,((((((120,108),(107,(109,106))),105),((121,((116,(113,(114,(115,(112,111))))),110)),104)),103),(86,(((119,(118,117)),((95,(96,94)),(((102,101),(100,(98,93))),(((((99,97),92),91),90),89)))),85))))),(((84,83),(82,(81,80))),79)),78),(73,((69,((77,68),(67,66))),63)))))))),62),(46,((((54,53),(((((59,58),57),56),55),52)),(((51,50),49),(48,47))),45))))),(31,((((((38,37),36),((39,((42,(((44,43),41),40)),35)),34)),33),32),(28,(27,((30,29),26)))))),((25,23),(24,22))),21),20),19),18),15)),14)),((13,12),11)),(10,9)),8),4)),3),1);
   tree tree_109 [p = 0.000, P = 0.002] = [&W 0.000017] ((5,2),(((7,6),(((((16,((17,((((((((62,(60,(61,((78,(71,((74,((65,64),((73,(69,((77,((72,70),68)),(67,66)))),63))),((88,(((((100,(95,(96,94))),((98,((102,101),93)),(((99,97),((92,91),90)),89))),((((((113,((116,(115,114)),(112,111))),110),(121,((109,(107,((120,108),106))),105))),104),103),87)),((119,(118,117)),86)),85)),((((((84,83),82),81),80),79),((76,75),52)))))),(46,((((51,50),49),(((((((59,58),57),56),55),54),53),(48,47))),45)))))),(31,((((((38,37),36),((39,((42,(((44,43),41),40)),35)),34)),33),32),(28,(27,((30,29),26)))))),((25,23),(24,22))),21),20),19),18),15)),14)),((13,12),11)),(10,9)),8),4)),3),1);
   tree tree_110 [p = 0.000, P = 0.002] = [&W 0.000017] ((5,2),(((7,6),(((((16,((17,((((((((((((((76,75),(72,71)),70),(65,(64,((((((88,((((((113,(121,((((116,115),114),(112,111)),110))),(((109,(108,((120,107),106))),105),104)),103),(((119,(118,117)),(((102,101),93),((95,(96,94)),(100,(98,(((99,97),(92,(91,90))),89)))))),87)),86),85)),((84,(83,(82,(81,80)))),79)),78),74),73),((77,(69,(68,(67,66)))),63))))),(62,(61,60))),(46,((((51,50),49),(53,((((58,(59,57)),(56,55)),(54,52)),(48,47)))),45))),31),((((36,(37,(38,35))),(((42,(((44,43),41),40)),39),34)),(33,32)),(28,(27,((30,29),26))))),((25,23),(24,22))),21),20),19),18),15)),14)),((13,12),11)),(10,9)),8),4)),3),1);
   tree tree_111 [p = 0.000, P = 0.002] = [&W 0.000017] ((5,2),(((7,6),(((((16,((17,((((((((((78,((76,75),(63,((69,((77,68),(67,66))),(73,((((72,71),70),(65,64)),(74,((88,(((118,(119,117)),86),((((121,((((((116,115),114),(113,(112,111))),110),((107,(((120,109),108),106)),105)),104)),103),(((((102,101),100),98),(((96,95),94),(93,((99,(97,((92,91),90))),89)))),87)),85))),(((((84,83),82),(81,80)),79),52))))))))),((62,(61,60)),(46,((((51,50),49),((((((59,58),57),56),55),54),(53,(48,47)))),45)))),(((((42,(((44,43),41),40)),39),(36,((38,37),35))),34),(33,32))),(31,(28,(27,((30,29),26))))),(23,(25,(24,22)))),21),20),19),18),15)),14)),((13,12),11)),(10,9)),8),4)),3),1);
   tree tree_112 [p = 0.000, P = 0.002] = [&W 0.000017] ((5,2),(((7,6),(((((16,((17,(((((((31,((((((76,75),(78,(((88,(86,(((((121,(((((116,115),114),(112,111)),110),(113,((120,((109,108),(107,106))),105)))),104),103),(((119,(118,117)),(((102,101),((96,95),94)),((93,(99,(97,(92,(91,90))))),((100,98),89)))),87)),85))),(((84,83),(82,(81,80))),79)),(74,((65,64),((72,70),(71,(73,(((77,68),(69,(67,66))),63))))))))),(62,(61,60))),46),((((51,50),49),((54,52),(53,(((((59,58),57),56),55),(48,47))))),45)),((((((38,37),36),((39,((42,(((44,43),41),40)),35)),34)),(33,32)),28),(27,((30,29),26))))),((24,(25,23)),22)),21),20),19),18),15)),14)),((13,12),11)),(10,9)),8),4)),3),1);
   tree tree_113 [p = 0.000, P = 0.002] = [&W 0.000017] ((5,2),(((7,6),(((((16,((17,((((((((33,((((42,(((44,43),41),40)),39),((36,(37,(38,35))),34)),32)),(((78,((76,75),(((88,(((((121,((((116,115),114),(112,111)),(113,110))),((((109,108),107),(120,106)),105)),104),103),((87,86),(((119,(118,117)),(93,((102,101),(98,((100,((96,95),94)),((97,((92,(99,91)),90)),89)))))),85)))),((84,(83,(82,(81,80)))),79)),(((73,70),(74,((72,71),(65,64)))),(69,(((77,68),(67,66)),63)))))),((62,(61,60)),(((54,52),((((((59,58),57),56),55),53),(((51,50),49),(48,47)))),(46,45)))),(31,(28,(27,((30,29),26)))))),((25,23),(24,22))),21),20),19),18),15)),14)),((13,12),11)),(10,9)),8),4)),3),1);
   tree tree_114 [p = 0.000, P = 0.002] = [&W 0.000017] ((5,2),(((7,6),(((((16,((17,((((((((50,(51,(49,((48,47),((((((59,58),57),56),55),52),((54,53),(((((78,((((87,(((((120,(108,(109,(107,106)))),105),(121,(((112,111),(((116,115),114),110)),(113,104)))),103),(88,((((119,(118,117)),(100,(98,((102,101),(93,(((96,95),94),(((99,97),((92,91),90)),89))))))),86),85)))),(((((84,83),82),81),80),79)),74),(((73,70),(69,((77,68),(67,66)))),(((((76,75),(72,71)),65),64),63)))),62),(61,60)),46),45))))))),(31,(((33,((((((44,43),41),(42,40)),39),((36,(37,(38,35))),34)),32)),28),(27,((30,29),26))))),(23,(25,(24,22)))),21),20),19),18),15)),14)),((13,12),11)),(10,9)),8),4)),3),1);
   tree tree_115 [p = 0.000, P = 0.002] = [&W 0.000017] ((5,2),(((7,6),(((((16,((17,((((((((((65,64),(((72,71),70),((78,(((88,((((((102,101),92),((98,93),(100,((((96,95),94),((99,97),(91,90))),89)))),87),86),(((118,117),(119,((((121,120),(113,((109,(108,(107,106))),105))),((((116,(115,114)),(112,111)),110),104)),103))),85))),(((((84,83),82),81),80),79)),(76,75))),(74,(73,(((69,(77,68)),(67,66)),63)))))),(61,(62,60))),(46,(((54,52),(((51,50),49),((((((59,58),57),56),55),53),(48,47)))),45))),((31,(((((38,37),36),((39,((42,(((44,43),41),40)),35)),34)),(33,32)),(28,(27,((30,29),26))))),((25,23),(24,22)))),21),20),19),18),15)),14)),((13,12),11)),(10,9)),8),4)),3),1);
   tree tree_116 [p = 0.000, P = 0.002] = [&W 0.000017] ((5,2),(((7,6),(((((16,((17,(((((((((76,75),(78,(((71,(65,64)),((((((((121,113),(((112,111),(((116,115),114),110)),((109,(108,((120,107),106))),105))),104),103),((87,(88,86)),(((119,(118,117)),((95,(96,94)),(100,(((102,101),93),(98,(((97,(99,92)),(91,90)),89)))))),85))),(((((84,83),82),81),80),79)),74),(73,(69,((77,((72,70),(68,(67,66)))),63))))),((62,(61,60)),(46,((((((59,58),57),56),55),(52,(54,(53,(((51,50),49),(48,47)))))),45)))))),(31,(((((38,37),36),(((42,(((44,43),41),40)),(39,35)),34)),(33,32)),(28,(27,((30,29),26)))))),((25,23),(24,22))),21),20),19),18),15)),14)),((13,12),11)),(10,9)),8),4)),3),1);
   tree tree_117 [p = 0.000, P = 0.002] = [&W 0.000017] ((5,2),(((7,6),(((((16,((17,((((((((((62,60),(78,(61,(((65,64),((74,(69,(((77,(72,70)),68),(67,66)))),(73,63))),((88,(((((((121,(113,(((116,(115,114)),(112,111)),110))),(((109,(120,108)),(107,106)),105)),104),103),((((100,98),((102,101),93)),(((96,(95,94)),((92,91),((99,97),90))),89)),87)),((118,(119,117)),86)),85)),((((((84,83),82),81),80),79),(71,((76,75),52)))))))),(46,((((51,50),49),(((((((59,58),57),56),55),54),53),(48,47))),45))),(31,(((33,((((38,37),36),((39,((42,(((44,43),41),40)),35)),34)),32)),28),(27,((30,29),26))))),(23,(25,(24,22)))),21),20),19),18),15)),14)),((13,12),11)),(10,9)),8),4)),3),1);
   tree tree_118 [p = 0.000, P = 0.002] = [&W 0.000017] ((5,2),(((((13,12),11),(((17,(((((((((76,75),(64,(65,((71,(72,70)),(((74,73),(69,((77,68),(67,66)))),((((88,(86,((119,(118,117)),(((98,(100,((95,(96,94)),((102,101),(((93,((99,97),92)),(91,90)),89))))),87),((((121,((((116,(115,114)),(112,111)),110),((120,((109,107),(108,106))),105))),104),103),85))))),((((84,83),82),(81,80)),79)),78),63)))))),(62,(61,(60,(46,(((54,52),((53,((51,50),49)),(48,47))),(((((59,58),57),(113,56)),55),45))))))),(31,(28,((((((38,37),36),35),(((41,((44,43),(42,40))),39),34)),(33,32)),(27,((30,29),26)))))),((25,23),(24,22))),(21,20)),19),18),15)),14),(16,(10,9)))),8),(((7,6),4),3)),1);
   tree tree_119 [p = 0.000, P = 0.002] = [&W 0.000017] ((5,2),(((((13,12),11),((16,((17,((((((((61,(60,(((((72,71),70),(74,((((((((((115,(116,114)),(112,111)),110),(121,(((120,108),(109,(107,106))),105))),104),103),(87,(86,(((119,(118,117)),((100,((96,95),94)),(((102,101),(98,93)),(((99,97),((92,91),90)),89)))),(88,85))))),((84,(83,(82,(81,80)))),79)),78),((65,64),(73,((69,(67,((77,68),66))),63)))))),62),(46,((((51,50),49),((54,((113,(76,75)),52)),(53,(((((59,58),57),56),55),(48,47))))),45))))),(31,(28,((33,(((((38,37),36),35),(((42,(((44,43),41),40)),39),34)),32)),(27,((30,29),26)))))),((24,(25,23)),22)),21),20),19),18),15)),14)),(10,9))),8),(((7,6),4),3)),1);
   tree tree_120 [p = 0.000, P = 0.002] = [&W 0.000017] ((5,2),(((((13,12),11),((16,((17,(((((((((60,(61,((64,(65,(((((88,((87,86),(((119,(118,117)),(((((121,((113,(114,((116,115),(112,111)))),110)),(((120,108),(109,(107,106))),105)),104),103),(((100,98),93),(((102,101),((96,95),94)),(((99,97),((92,91),90)),89))))),85))),((((84,83),(82,81)),80),79)),78),74),((76,75),((69,(68,(67,66))),(((77,71),(73,(72,70))),63)))))),(62,(46,((((((59,58),57),56),55),((53,(54,52)),(((51,50),49),(48,47)))),45)))))),31),(((((36,(37,(38,35))),(((42,(((44,43),41),40)),39),34)),33),32),(28,(27,((30,29),26))))),((25,23),(24,22))),21),20),19),18),15)),14)),(10,9))),8),(((7,6),4),3)),1);
   tree tree_121 [p = 0.000, P = 0.002] = [&W 0.000017] ((5,2),(((((13,12),11),((((((((((((42,(((44,43),41),40)),39),((((38,37),36),35),34)),(33,32)),(((62,(61,60)),((((76,75),(72,71)),(70,((65,64),((73,(((77,68),(69,(67,66))),63)),(74,(78,((88,((87,86),((((119,(118,117)),(((121,((((((116,115),114),113),(112,111)),110),((109,(107,(120,(108,106)))),105))),104),103)),(((96,95),94),(((102,101),(98,(100,93))),((99,(97,((92,91),90))),89)))),85))),((((84,83),(82,(81,80))),79),52)))))))),(((((51,50),49),((54,53),(((((59,58),57),56),55),(48,47)))),46),45))),(31,(28,(27,((30,29),26)))))),((24,(25,23)),22)),21),(20,19)),18),(17,15)),14),(16,(10,9)))),8),(((7,6),4),3)),1);
   tree tree_122 [p = 0.000, P = 0.002] = [&W 0.000017] ((5,2),(((((13,12),11),((16,(((((21,(((((75,(76,(52,(((((88,(86,(87,(((((121,(113,((((116,(115,114)),(112,111)),110),(((120,108),(109,(107,106))),105)))),104),103),((119,(118,117)),((93,(99,(97,(92,(91,90))))),((100,(98,((102,101),((96,95),94)))),89)))),85)))),(((((84,83),82),81),80),79)),78),((74,70),(((72,71),(65,64)),(73,((77,(69,(68,(67,66)))),63))))),(62,((61,60),(46,((((((59,58),57),56),55),((54,53),(((51,50),49),(48,47)))),45)))))))),31),((((((38,37),36),((((42,(((44,43),41),40)),39),35),34)),33),32),(28,(27,((30,29),26))))),((25,23),(24,22))),20)),19),18),15),(17,14))),(10,9))),8),(((7,6),4),3)),1);
   tree tree_123 [p = 0.000, P = 0.002] = [&W 0.000017] ((5,2),(((((13,12),11),(16,((17,(((((((((78,((((69,(73,(77,(68,(67,66))))),((((88,(86,(((119,(118,117)),(93,(((102,101),(100,98)),((((96,95),94),((99,97),((92,91),90))),89)))),(((((121,(113,(((((116,115),114),(112,111)),110),((((120,109),108),(107,106)),105)))),104),103),87),85)))),(((((84,83),82),81),80),79)),74),(((72,71),((76,75),70)),(65,64)))),63),(62,((61,60),(46,((((((((59,58),57),56),55),52),((51,50),49)),((54,53),(48,47))),45)))))),(31,(28,(((((36,(37,(38,35))),(((42,(((44,43),41),40)),39),34)),33),32),((30,29),(27,26)))))),((25,23),(24,22))),21),20),19),18),15),14)),(10,9)))),8),(((7,6),4),3)),1);
   tree tree_124 [p = 0.000, P = 0.002] = [&W 0.000017] ((5,2),(((((13,12),11),(16,(((17,((((((61,(62,(60,((((51,50),49),(53,(((((76,75),((88,((87,((((121,(((113,((116,(115,114)),(112,111))),110),(((109,(107,((120,108),106))),105),104))),103),(119,((118,117),(93,(98,(((102,101),100),(((96,95),94),(((99,97),((92,91),90)),89)))))))),86)),85)),(74,((78,(72,71)),((80,(81,(82,(83,(84,79))))),(((73,70),(65,64)),((67,66),((77,68),(69,63))))))))),54),(((((59,58),57),56),55),52)),(48,47)))),(46,45))))),(31,((((((38,37),36),(((42,(44,(43,(41,40)))),39),35)),34),(33,32)),(28,(27,((30,29),26)))))),((24,(25,23)),(22,21))),(20,19)),18),15)),14),(10,9)))),8),(((7,6),4),3)),1);
   tree tree_125 [p = 0.000, P = 0.002] = [&W 0.000017] ((5,2),(((((13,12),11),((16,(((((((((113,((((62,((((78,(((88,(86,(((119,(118,117)),((98,93),(((102,101),100),(((96,95),94),((((99,97),92),(91,90)),89))))),(((((121,((((116,115),114),(112,111)),110)),(((109,((108,107),(120,106))),105),104)),103),87),85)))),((84,(83,(82,(81,80)))),79)),((76,75),74))),((73,(69,((77,68),(67,66)))),((72,71),(65,(70,64))))),63),61)),60),46),(((((((59,58),57),56),55),53),(((54,52),((51,50),49)),(48,47))),45))),(31,(((36,(((42,(((44,43),41),40)),(39,((38,37),35))),34)),(33,32)),(28,(27,((30,29),26)))))),((25,23),(24,22))),21),20),19),18),(17,15)),14)),(10,9))),8),(((7,6),4),3)),1);
   tree tree_126 [p = 0.000, P = 0.002] = [&W 0.000017] ((5,2),(((((13,12),11),((16,((17,((((((31,(((70,(64,(65,(((76,75),(72,71)),(((((88,((((((113,((((116,115),114),(112,111)),110)),(121,((109,((120,(108,107)),106)),105))),104),103),(((119,(118,117)),((102,101),(93,(100,(98,(((96,95),94),((99,(97,(92,(91,90)))),89))))))),(87,86))),85)),(((82,((84,83),81)),80),79)),78),74),(73,((69,((77,68),(67,66))),63))))))),(62,((61,60),(46,(((((((59,58),57),56),55),(54,52)),(53,(((51,50),49),(48,47)))),45))))),((((((((42,(((44,43),41),40)),39),(36,(37,(38,35)))),34),33),32),28),(27,((30,29),26))))),((25,23),(24,22))),(21,20)),19),18),15)),14)),(10,9))),8),(((7,6),4),3)),1);
   tree tree_127 [p = 0.000, P = 0.002] = [&W 0.000017] ((5,2),(((((13,12),11),((16,((17,((((((((78,(((88,(((119,((118,117),((((((120,109),((108,107),106)),105),(((((116,115),114),(113,(112,111))),110),(121,104))),103),(((100,(96,(95,94))),(98,((102,101),93))),((97,(99,(92,(91,90)))),89))))),(87,86)),85)),((((76,75),74),((65,64),((72,71),(73,(((77,70),68),((67,66),(69,63))))))),(((84,(83,(82,(81,80)))),79),52))),(((62,61),60),((((((59,58),57),56),55),((54,53),(((51,50),49),(48,47)))),(46,45))))),(31,(28,(((((38,37),36),((((42,(((44,43),41),40)),39),35),34)),(33,32)),(27,((30,29),26)))))),(24,((25,23),22))),21),20),19),18),15)),14)),(10,9))),8),(((7,6),4),3)),1);
   tree tree_128 [p = 0.000, P = 0.002] = [&W 0.000017] ((5,2),(((((13,12),11),((16,((17,(((21,((((((61,60),(((((88,(((((((121,((((116,115),114),(112,111)),110)),((109,(((120,108),107),106)),105)),104),103),87),86),(((119,(118,117)),(100,((96,(95,94)),(((102,101),98),(((97,(93,(99,92))),(91,90)),89))))),85))),(((((84,83),82),81),80),79)),78),((74,(((76,75),(72,71)),(65,64))),((73,70),((69,((77,68),(67,66))),63)))),((113,62),((((((59,58),57),56),55),((54,52),(53,(((51,50),49),(48,47))))),(46,45))))),(31,(((((38,37),36),((39,((42,(((44,43),41),40)),35)),34)),(33,32)),(28,(27,((30,29),26)))))),((25,23),(24,22))),20),19)),18),15)),14)),(10,9))),8),(((7,6),4),3)),1);
   tree tree_129 [p = 0.000, P = 0.002] = [&W 0.000017] ((5,2),(((((13,12),11),((16,((17,((((((((((61,60),(62,((65,(70,64)),((73,(69,((67,66),((77,68),63)))),(78,(74,((88,(86,(((((102,101),98),((100,(96,(95,94))),(93,(((99,97),(92,(91,90))),89)))),87),((((119,118),117),(((((((116,115),114),(112,111)),(113,110)),(((108,107),((120,109),106)),105)),(121,104)),103)),85)))),((((((84,83),82),81),80),79),(((76,75),(72,71)),52))))))))),(46,((((51,50),49),((54,53),(((((59,58),57),56),55),(48,47)))),45))),(31,(28,(((((42,(((44,43),41),40)),(((38,37),36),(39,35))),34),(33,32)),(27,((30,29),26)))))),((24,(25,23)),22)),21),20),19),18),15)),14)),(10,9))),8),(((7,6),4),3)),1);
   tree tree_130 [p = 0.000, P = 0.002] = [&W 0.000017] ((5,2),(((((13,12),11),((16,((17,(((((((74,(((71,(65,64)),(73,((69,((77,68),(67,66))),63))),(78,((((76,75),(72,70)),(((88,(86,(((((102,101),100),(93,(98,(((96,95),94),(((99,97),((92,91),90)),89))))),87),(((119,(118,117)),((((109,((120,108),(107,106))),105),((((116,(115,114)),(113,(112,111))),110),(121,104))),103)),85)))),(((((84,83),82),81),80),79)),52)),((62,(61,60)),(46,((((51,50),49),((((((59,58),57),56),55),(54,53)),(48,47))),45))))))),(31,((33,((((42,((44,43),(41,40))),(((38,37),36),(39,35))),34),32)),(28,(27,((30,29),26)))))),((25,23),(24,(22,21)))),20),19),18),15)),14)),(10,9))),8),(((7,6),4),3)),1);
   tree tree_131 [p = 0.000, P = 0.002] = [&W 0.000017] ((5,2),(((((13,12),11),((16,((17,(((21,(20,((((((36,((38,37),35)),(((42,(((44,43),41),40)),39),34)),(33,32)),(((((72,71),70),((76,75),(65,(64,(((((88,(87,(86,((((118,(119,117)),(((((120,(108,107)),(109,106)),105),((113,((((116,115),114),(112,111)),110)),(121,104))),103)),(((96,95),94),(((102,101),((100,98),93)),(((99,97),(92,(91,90))),89)))),85)))),(((84,83),((82,81),80)),79)),78),74),((73,(69,((77,68),(67,66)))),63)))))),((62,(61,60)),(46,((((51,50),49),(54,(53,(((((59,58),57),56),55),(52,(48,47)))))),45)))),(31,(28,(27,((30,29),26)))))),((25,23),(24,22))),19))),18),15)),14)),(10,9))),8),(((7,6),4),3)),1);
   tree tree_132 [p = 0.000, P = 0.002] = [&W 0.000017] ((5,2),(((((13,12),11),((16,((17,(((((((31,(28,(27,((30,29),26)))),((((((74,(73,(72,70))),(71,(65,64))),((69,((77,68),(67,66))),63)),(78,((((((((((116,115),114),(112,111)),110),((121,113),(((120,108),(107,(109,106))),105))),104),103),(87,((88,86),(((119,(118,117)),(((96,95),94),((((102,101),98),93),(100,(((99,97),(91,(92,90))),89))))),85)))),(((((84,83),82),81),80),79)),52))),((76,75),(62,((61,60),(46,((((51,50),49),((54,53),(48,47))),(((((59,58),57),56),55),45))))))),((((((38,37),36),((39,((42,(((44,43),41),40)),35)),34)),33),32),((25,23),(24,22))))),21),20),19),18),15)),14)),(10,9))),8),(((7,6),4),3)),1);
   tree tree_133 [p = 0.000, P = 0.002] = [&W 0.000017] ((5,2),(((16,(((13,12),11),((((((((((((38,37),36),(((42,(41,((44,43),40))),(39,35)),34)),(33,32)),(((((61,60),(62,((78,((((((88,((((119,(118,117)),((98,((102,101),93)),((100,(96,(95,94))),(((99,97),((92,91),90)),89)))),(87,86)),(((121,((((113,(((116,115),114),(112,111))),110),((107,(109,((120,108),106))),105)),104)),103),85))),((82,((84,83),(81,80))),79)),74),73),((69,((77,68),(67,66))),((71,(72,70)),(65,64)))),63)),(46,(((54,52),((76,75),(((51,50),49),(53,(48,47))))),(((((59,58),57),56),55),45)))))),31),(28,(27,((30,29),26)))),((25,23),(24,22)))),21),20),19),18),(17,15)),14),(10,9)))),8),(((7,6),4),3)),1);
   tree tree_134 [p = 0.000, P = 0.002] = [&W 0.000017] ((5,2),((((16,((13,12),11)),(((17,(((((((61,(60,((((76,75),(64,(65,(((72,71),70),((((((((84,83),82),81),80),79),((88,((((119,(118,117)),(((102,101),93),(98,(100,((95,(96,94)),((((99,97),92),(91,90)),89)))))),86),((((((121,((((115,(116,114)),113),(112,111)),110)),((109,(((120,108),107),106)),105)),104),103),87),85))),78)),74),((73,69),(((77,68),(67,66)),63))))))),62),(46,((((((59,58),57),56),55),((54,52),(((51,50),49),(53,(48,47))))),45))))),(31,(((((((38,37),36),35),(39,((42,((43,(44,41)),40)),34))),33),32),(28,(27,((30,29),26)))))),((24,(25,23)),22)),20),(21,19)),18),15)),14),(10,9))),8),(((7,6),4),3)),1);
   tree tree_135 [p = 0.000, P = 0.002] = [&W 0.000017] ((5,2),((((16,((13,12),11)),(((17,(((((((62,(61,(((((78,(((88,((((93,(((99,97),((92,91),90)),((((102,101),100),98),(((96,(121,95)),94),89)))),87),86),(((118,(119,117)),(((113,(((116,115),114),(112,111))),110),(((109,(120,((108,107),106))),105),(104,103)))),85))),((81,(((84,83),82),80)),79)),((76,75),74))),(73,70)),(69,((77,68),(67,66)))),(((72,71),(65,64)),63)),60))),(46,(((54,((((((59,58),57),56),55),53),52)),(((51,50),49),(48,47))),45))),((31,(28,((((((42,(((44,43),41),40)),39),((((38,37),36),35),34)),33),32),(27,((30,29),26))))),((24,(25,23)),22))),(21,20)),19),18),15)),14),(10,9))),8),(((7,6),4),3)),1);
   tree tree_136 [p = 0.000, P = 0.002] = [&W 0.000017] ((5,2),(((16,(((13,12),11),((17,(((((((((46,(((62,61),60),(((((((59,58),57),56),55),(54,((76,(75,((88,((((118,(119,117)),((((((116,115),114),((112,111),110)),(121,((109,(((120,108),107),106)),105))),104),103)),(((93,(((102,101),98),(100,((((96,95),94),((99,92),(97,(91,90)))),89)))),87),86)),85)),((((((84,83),82),81),80),79),(78,(74,((((72,71),70),(65,64)),(73,((69,((77,68),(67,66))),63))))))))),52))),((53,((51,50),49)),(48,47))),45))),(31,((113,(((((38,37),36),((39,((42,(((44,43),41),40)),35)),34)),33),32)),(28,(27,((30,29),26)))))),((25,23),(24,22))),21),20),19),18),15),14)),(10,9)))),8),(((7,6),4),3)),1);
   tree tree_137 [p = 0.000, P = 0.002] = [&W 0.000017] ((5,2),(((16,(((13,12),11),(((17,((((((((61,(60,(62,((78,(((((72,71),70),(65,64)),(74,(73,((69,((77,68),(67,66))),63)))),((88,((((100,(((96,95),94),((98,((102,101),93)),((99,(97,((92,91),90))),89)))),87),86),(((119,118),117),(((((121,113),((((116,115),114),(112,111)),110)),(((120,((109,108),(107,106))),105),104)),103),85)))),(((84,(83,(82,(81,80)))),79),((76,75),52))))),(46,((((((59,58),57),56),55),(54,(53,(((51,50),49),(48,47))))),45)))))),(31,((28,((33,(((42,((44,43),(41,40))),((39,((38,(37,36)),35)),34)),32)),27)),((30,29),26)))),((25,23),(24,22))),21),20),19),18),15)),14),(10,9)))),8),(((7,6),4),3)),1);
   tree tree_138 [p = 0.000, P = 0.002] = [&W 0.000017] ((5,2),(((16,(((13,12),11),((((((((((((((113,62),(61,60)),((78,((76,75),((((88,((((119,(118,117)),(((102,101),93),(100,((98,((96,95),94)),(((99,(97,92)),(91,90)),89))))),((((((121,(((((116,115),114),(112,111)),110),((108,107),((120,109),106)))),105),104),103),87),86)),85)),(((((84,83),82),81),80),79)),(74,((65,64),(((72,71),70),(73,((69,(77,(68,(67,66)))),63)))))),52))),(46,(((((((59,58),57),56),55),(54,53)),(((51,50),49),(48,47))),45)))),31),(((((36,(37,(38,35))),(((42,(((44,43),41),40)),39),34)),(33,32)),28),(27,((30,29),26)))),(24,((25,23),22))),21),20),19),18),17),15),14),(10,9)))),8),(((7,6),4),3)),1);
   tree tree_139 [p = 0.000, P = 0.002] = [&W 0.000017] ((5,2),(((16,(((13,12),11),((((((((((60,(61,(62,((78,((76,75),((88,((((((113,((((116,115),114),(112,111)),110)),((108,(((120,109),107),106)),105)),(121,104)),103),((((119,(118,117)),(93,((100,98),(((102,101),(96,(95,94))),(((99,97),((92,91),90)),89))))),87),86)),85)),(((((84,(83,(82,(81,80)))),79),74),(65,64)),((72,71),((73,70),((69,((77,68),(67,66))),63))))))),(46,((((((59,58),57),56),55),(((54,52),((51,50),49)),(53,(48,47)))),45)))))),(31,((((((36,(37,(38,35))),(((((44,43),41),(42,40)),39),34)),33),32),27),(28,((30,29),26))))),((25,23),(24,(22,21)))),20),19),18),17),15),14),(10,9)))),8),(((7,6),4),3)),1);
   tree tree_140 [p = 0.000, P = 0.002] = [&W 0.000017] ((5,2),(((((13,12),11),(16,((17,(((((((((((((38,37),36),((((42,(((44,43),41),40)),39),35),34)),33),32),((62,((61,60),((78,(((((((84,83),(82,(81,80))),79),(((98,(100,(93,((102,101),((((96,95),94),((99,97),(92,(91,90)))),89))))),(87,(86,(((119,(118,117)),((121,((((116,115),114),(113,((112,111),110))),((((120,107),(108,(109,106))),105),104))),103)),(88,85))))),74)),((73,(71,(72,70))),(65,64))),(((77,68),(67,66)),(69,63))),((76,75),52))),(46,((((54,53),((51,50),49)),(((((59,58),57),56),55),(48,47))),45))))),(31,(28,(27,((30,29),26)))))),((25,23),(24,22))),21),20),19),18),15),14)),(10,9)))),8),(((7,6),4),3)),1);
   tree tree_141 [p = 0.000, P = 0.002] = [&W 0.000017] ((5,2),(((((13,12),11),(16,((17,((((((((50,(51,(49,((48,47),((54,(((((59,58),57),56),55),53)),(((60,(62,(61,(78,((76,75),(((73,((72,71),(70,(65,64)))),((69,((77,68),(67,66))),63)),(74,(((88,(86,(((((121,(((((116,115),114),(112,111)),110),((109,(108,(107,(120,106)))),105))),(113,104)),103),(((119,(118,117)),(((102,101),(98,93)),((100,((96,95),94)),((99,(97,(92,(91,90)))),89)))),87)),85))),(((((84,83),82),81),80),79)),52)))))))),46),45)))))),(31,(28,((((((42,((44,43),(41,40))),(39,(((38,37),36),35))),34),33),32),(27,((30,29),26)))))),(25,(24,(23,(22,21))))),20),19),18),15),14)),(10,9)))),8),(((7,6),4),3)),1);
   tree tree_142 [p = 0.000, P = 0.002] = [&W 0.000017] ((5,2),(((((13,12),11),((16,((17,((((21,(((((((70,(((((76,75),(72,71)),65),64),(73,(77,((69,(68,(67,66))),63))))),(74,(((88,(((((121,((((120,108),(109,(107,106))),105),(((((116,115),114),(112,111)),110),(113,104)))),103),((118,(119,117)),(98,(((102,101),100),(93,(((99,97),(92,(91,90))),(((96,95),94),89))))))),(87,86)),85)),(((82,((84,83),81)),80),79)),52))),(78,((62,(61,60)),(46,((53,((51,50),(49,(48,47)))),((((((59,58),57),56),55),54),45)))))),31),(28,(((((38,37),36),((39,((42,(((44,43),41),40)),35)),34)),(33,32)),(27,((30,29),26))))),((24,(25,23)),22)),20)),19),18),15)),14)),(10,9))),8),(((7,6),4),3)),1);
   tree tree_143 [p = 0.000, P = 0.002] = [&W 0.000017] ((5,2),(((16,(((13,12),11),(((17,(((((61,(60,(((78,(((88,((((119,(118,117)),((100,((96,(95,94)),(98,((102,101),93)))),((99,(97,((92,91),90))),89))),((((121,((((120,108),((109,107),106)),105),(((((116,115),114),(113,(112,111))),110),104))),103),87),86)),85)),(((77,68),(67,66)),((73,69),(((((84,83),(82,(81,80))),79),(76,75)),(((72,71),70),(65,64)))))),(74,63))),62),(46,((((((59,58),57),56),55),((54,52),(53,(((51,50),49),(48,47))))),45))))),((31,(28,(27,((30,29),26)))),((((((42,(((44,43),41),40)),39),((37,36),(38,35))),34),(33,32)),(24,(25,(23,22)))))),((21,20),19)),18),15)),14),(10,9)))),8),(((7,6),4),3)),1);
   tree tree_144 [p = 0.000, P = 0.002] = [&W 0.000017] ((5,2),(((((13,12),11),(16,(((17,(((((((((61,60),(((((76,75),70),((72,71),(65,(64,((((82,((84,83),(81,80))),79),(78,((((((102,101),98),93),((100,(95,(96,94))),(((99,(97,92)),(91,90)),89))),(86,(87,(((119,(118,117)),(((((121,113),((((116,115),114),(112,111)),110)),((108,(120,(109,(107,106)))),105)),104),103)),(88,85))))),74))),(73,(((69,(77,68)),(67,66)),63))))))),62),(46,((((((59,58),57),56),55),((54,53),(52,(((51,50),49),(48,47))))),45)))),(31,(28,(((((38,37),(36,35)),(((42,(((44,43),41),40)),39),34)),(33,32)),(27,((30,29),26)))))),((25,23),(24,22))),21),20),19),18),15)),14),(10,9)))),8),(((7,6),4),3)),1);
   tree tree_145 [p = 0.000, P = 0.002] = [&W 0.000017] ((5,2),(((((13,12),11),(16,(((17,((((((((((51,50),(49,((48,47),(53,((((((59,58),57),56),55),54),((((62,(61,60)),((65,(70,64)),((73,(69,(((77,68),(67,66)),63))),(74,(78,((87,(86,(88,(((119,(118,117)),(((((((116,115),114),(112,111)),110),((107,(109,(108,(120,106)))),105)),(113,(121,104))),103)),(((100,(96,(95,94))),((98,((102,101),93)),((97,(99,(92,(91,90)))),89))),85))))),((76,75),((((((84,83),82),81),80),79),((72,71),52))))))))),46),45)))))),31),(28,(((((38,37),36),(((42,(((44,43),41),40)),(39,35)),34)),(33,32)),(27,((30,29),26))))),(24,((25,23),22))),21),20),19),18),15)),14),(10,9)))),8),(((7,6),4),3)),1);
   tree tree_146 [p = 0.000, P = 0.002] = [&W 0.000017] ((5,2),((((16,((13,12),11)),(((17,((((((31,((78,(((((88,((((93,((100,98),(((102,101),(96,(95,94))),(((92,91),90),((99,97),89))))),87),86),((((119,118),117),(((113,((((116,(115,114)),(112,111)),110),(121,((108,(109,(107,(120,106)))),105)))),104),103)),85))),((((84,83),82),(81,80)),79)),(((72,71),(74,70)),((65,64),(69,((67,66),(68,(77,(73,63)))))))),((76,75),52)),(((62,61),60),(((((((59,58),57),56),55),((54,53),(((51,50),49),(48,47)))),46),45)))),((((((42,(((44,43),41),40)),39),(((38,37),36),35)),34),(33,32)),(28,(27,((30,29),26)))))),((25,23),(24,(22,21)))),20),19),18),15)),14),(10,9))),8),(((7,6),4),3)),1);
   tree tree_147 [p = 0.000, P = 0.002] = [&W 0.000017] ((5,2),(((16,(((17,((((((((((36,(37,(38,35))),(((42,((44,43),(41,40))),39),34)),33),32),((31,((61,(60,(62,(46,(((((((59,58),57),56),55),(54,((76,75),(((((84,83),(82,(81,80))),79),((((72,71),70),(65,64)),(((88,((((119,(118,117)),((98,(((102,101),100),93)),(((96,95),94),(((99,97),(92,(91,90))),89)))),(((((121,(((113,(((116,115),114),(112,111))),110),((107,((109,108),(120,106))),105))),104),103),87),86)),85)),78),((77,(68,(67,66))),(69,((74,73),63)))))),52)))),(53,(((51,50),49),(48,47)))),45))))),(28,(27,((30,29),26))))),((25,23),(24,22)))),21),20),19),18),15)),14),(((13,12),11),(10,9)))),8),(((7,6),4),3)),1);
   tree tree_148 [p = 0.000, P = 0.002] = [&W 0.000017] ((5,2),(((((((((((31,(28,(((((36,(37,(38,35))),(((42,(((44,43),41),40)),39),34)),33),32),(27,((30,29),26))))),((61,(60,(62,((64,(65,((71,(72,70)),(((((84,83),(82,(81,80))),79),(76,75)),(74,((((88,((((((121,(((116,115),114),((113,(112,111)),110))),(((120,108),(109,(107,106))),105)),104),103),87),((((119,(118,117)),(93,(98,(((102,101),100),((95,(96,94)),(((99,97),(92,(91,90))),89)))))),86),85))),78),73),((69,((77,68),(67,66))),63))))))),(46,(((((((59,58),57),56),55),(53,(54,52))),(49,((51,50),(48,47)))),45)))))),(24,((25,23),22)))),(21,20)),19),18),17),15),14),(((13,12),11),(16,(10,9)))),8),(((7,6),4),3)),1);
   tree tree_149 [p = 0.000, P = 0.002] = [&W 0.000017] ((5,2),(((((17,(16,(((((((((((42,(((44,43),41),40)),(39,((38,(37,36)),35))),34),33),32),((31,((((76,75),((((((87,(88,(((((121,(113,(((((116,115),114),(112,111)),110),((107,((109,(120,108)),106)),105)))),104),103),(((119,(118,117)),(((96,95),94),((((102,101),100),(98,93)),((((99,97),(92,91)),90),89)))),86)),85))),(((((84,83),82),81),80),79)),78),74),71),((73,(65,64)),((69,(((77,(72,70)),68),(67,66))),63)))),((61,60),(62,(46,((((((59,58),57),56),55),(54,(53,(((51,50),49),(52,(48,47)))))),45))))),(28,(27,((30,29),26))))),((25,23),(24,22)))),21),20),19),18),15))),14),(((13,12),11),(10,9))),8),(((7,6),4),3)),1);
   tree tree_150 [p = 0.000, P = 0.002] = [&W 0.000017] ((5,2),((((((((((((((36,(37,(38,35))),(((42,(((44,43),41),40)),39),34)),33),32),((((78,((76,75),((65,64),(((69,((77,68),(67,66))),63),((73,71),(74,((72,70),(((88,(((((((121,((((116,115),114),(112,111)),110)),((109,((120,108),(107,106))),105)),104),103),87),(((119,(118,117)),(93,((100,(113,98)),((102,101),((99,(97,((92,91),90))),(((96,95),94),89)))))),86)),85)),(((84,83),(82,(81,80))),79)),52)))))))),((62,(61,60)),(46,(((((((59,58),57),56),55),54),(53,(((51,50),49),(48,47)))),45)))),(31,(28,(27,((30,29),26))))),((25,23),(24,(22,21))))),20),19),18),15),(17,14)),((13,12),11)),(10,(16,9))),8),(((7,6),4),3)),1);
   tree tree_151 [p = 0.000, P = 0.003] = [&W 0.000017] ((5,2),((((16,((17,((((((62,((61,60),(46,(((54,(((76,75),((72,71),(70,(65,(64,(74,((((88,((((119,(118,117)),(100,((95,(96,94)),((98,((102,101),93)),(((99,97),(92,(91,90))),89))))),((121,((((107,((120,108),(109,106))),105),((((114,(115,(116,113))),(112,111)),110),104)),103)),(87,86))),85)),(((84,83),(82,(81,80))),79)),78),(73,(69,(((77,68),(67,66)),63)))))))))),52)),(((((59,58),57),56),55),(53,(((51,50),49),(48,47))))),45)))),(31,(28,((33,(((39,((42,(((44,43),41),40)),35)),(((38,37),36),34)),32)),(27,((30,29),26)))))),(24,((25,23),(22,21)))),(20,19)),18),15)),14)),(((13,12),11),(10,9))),8),(((7,6),4),3)),1);
   tree tree_152 [p = 0.000, P = 0.003] = [&W 0.000017] ((5,2),(((16,((17,(((((21,(((((78,((76,75),(74,(((((88,((121,((((113,(((116,115),114),(112,111))),110),((((109,(120,(108,107))),106),105),104)),103)),((((119,(118,117)),((100,(95,(96,94))),((((102,101),98),93),(((99,97),((92,91),90)),89)))),(87,86)),85))),((((84,83),82),(81,80)),79)),((77,68),(69,(67,66)))),(((72,71),70),(65,64))),(73,63))))),((62,(61,60)),(46,((((((59,58),57),56),55),((54,52),(53,(49,((51,50),(48,47)))))),45)))),(31,(28,(((((((44,43),41),(42,40)),39),((36,(37,(38,35))),34)),(33,32)),(27,((30,29),26)))))),((25,23),(24,22))),20)),19),18),15),14)),(((13,12),11),(10,9)))),8),(((7,6),4),3)),1);
   tree tree_153 [p = 0.000, P = 0.003] = [&W 0.000017] ((5,2),((((((17,((((21,((((62,((((72,71),70),((65,64),(74,((73,((69,((77,68),(67,66))),63)),(78,((76,75),(((98,((((102,101),100),93),(((96,95),94),((99,((97,92),(91,90))),89)))),((((121,(((109,108),(107,(120,106))),105)),(((((116,115),114),(112,111)),(113,110)),104)),103),(87,(((118,(119,117)),(88,86)),85)))),((((((84,83),82),81),80),79),52)))))))),(60,(61,(46,((54,(53,(((51,50),49),(48,47)))),(((((59,58),57),56),55),45))))))),(31,(28,(((((38,37),36),((39,((42,(((44,43),41),40)),35)),34)),(33,32)),(27,((30,29),26)))))),((25,23),(24,22))),20)),19),18),15)),14),((13,12),11)),(10,(16,9))),8),(((7,6),4),3)),1);
   tree tree_154 [p = 0.000, P = 0.003] = [&W 0.000017] ((5,2),(((((16,(17,(((((((31,(((78,((74,((73,((72,71),70)),((65,((76,75),64)),(((77,68),(69,(67,66))),63)))),(((88,(86,(((((118,(119,117)),(((((((116,115),114),(112,111)),(113,110)),(121,(((109,(120,108)),(107,106)),105))),104),103)),(98,(100,((102,101),(93,(((99,97),((92,91),90)),(((96,95),94),89))))))),87),85))),(((((84,83),82),81),80),79)),52))),((62,(61,60)),(46,((((((59,58),57),56),55),(54,((53,((51,50),49)),(48,47)))),45)))),((33,(((36,((38,37),35)),(((42,(((44,43),41),40)),39),34)),32)),(28,(27,((30,29),26)))))),((25,23),(24,22))),21),20),19),18),15))),14),(((13,12),11),(10,9))),8),(((7,6),4),3)),1);
   tree tree_155 [p = 0.000, P = 0.003] = [&W 0.000017] ((5,2),((((((17,(((((((31,(28,(((((39,((38,37),36)),((42,(((44,43),41),40)),35)),34),(33,32)),(27,((30,29),26))))),((((61,60),(62,(78,(((69,((77,68),(67,66))),63),((73,70),((65,64),((((((100,98),((((96,95),94),((102,101),93)),(((99,97),((92,91),90)),89))),(87,((88,86),(((119,(118,117)),((121,((((116,(115,114)),(113,(112,111))),110),(((((109,108),(120,107)),106),105),104))),103)),85)))),74),(72,71)),((76,75),(((84,(83,(82,(81,80)))),79),52))))))))),(46,(((((((59,58),57),56),55),(54,53)),(((51,50),49),(48,47))),45))),((25,23),(24,22)))),21),20),19),18),15)),14),((13,12),11)),((16,10),9)),8),(((7,6),4),3)),1);
   tree tree_156 [p = 0.000, P = 0.003] = [&W 0.000017] ((5,2),((((((17,((((((((((76,75),((((73,70),(69,((77,68),(67,66)))),63),((65,64),((72,71),((78,74),((((((84,83),82),81),80),79),((88,(((((121,(((113,(((116,115),114),(112,111))),110),(((120,108),(109,(107,106))),105))),104),103),((((119,118),117),(93,(98,(100,((102,101),(((96,95),94),(((99,97),((92,91),90)),89))))))),(87,86))),85)),52))))))),(62,((61,60),(46,((54,(((((59,58),57),56),55),(53,(((51,50),49),(48,47))))),45))))),(31,((33,(((36,(37,(38,35))),(((42,((44,43),(41,40))),39),34)),32)),(28,(27,((30,29),26)))))),((24,(25,23)),22)),21),20),19),18),15)),14),((13,12),11)),((16,10),9)),8),(((7,6),4),3)),1);
   tree tree_157 [p = 0.000, P = 0.003] = [&W 0.000017] ((5,2),((((((17,((((((((((36,(37,(38,35))),(((((44,43),41),(42,40)),39),34)),(33,32)),((46,(((62,((78,((76,75),((65,64),((74,((((84,83),(82,(81,80))),((88,((119,(118,117)),(86,((((100,(98,((102,101),93))),(((97,(99,92)),(91,90)),(((96,95),94),89))),((((113,(((120,108),(109,(107,106))),105)),(((((116,115),114),(112,111)),110),(121,104))),103),87)),85)))),79)),((73,(72,71)),70))),((67,66),(69,((77,68),63))))))),61)),60),((((51,50),49),(53,((((((59,58),57),56),55),52),(54,(48,47))))),45))),(31,(28,(27,((30,29),26)))))),((25,23),(24,22))),21),20),19),18),15)),14),((13,12),11)),(10,(16,9))),8),(((7,6),4),3)),1);
   tree tree_158 [p = 0.000, P = 0.003] = [&W 0.000017] ((5,2),(((((((((((((76,75),((((78,74),((((88,((((119,((118,117),(((121,((((116,115),114),(113,(112,111))),110)),((109,(120,(108,(107,106)))),105)),(104,103)))),((95,(96,94)),(((((102,101),100),98),93),((99,(97,((92,91),90))),89)))),(87,86)),85)),(((84,83),(82,(81,80))),79)),(69,((77,68),(67,66)))),(((72,71),(73,70)),(65,64)))),63),(62,((61,60),(46,(((53,(((((59,58),57),56),55),(54,52))),((51,50),(49,(48,47)))),45)))))),(31,((((((38,37),36),((39,((42,(((44,43),41),40)),35)),34)),(33,32)),28),(27,((30,29),26))))),((25,23),(24,22))),(21,20)),19),18),17),(15,14)),((13,12),11)),(10,(16,9))),8),(((7,6),4),3)),1);
   tree tree_159 [p = 0.000, P = 0.003] = [&W 0.000017] ((5,2),((((((17,((((((((((76,75),(((72,71),70),(64,(65,(((((88,(86,(((121,((113,((109,(((120,108),107),106)),105)),(((((116,115),114),(112,111)),110),104))),103),(87,(((119,(118,117)),((100,98),(93,((102,101),((99,((97,92),(91,90))),(((96,95),94),89)))))),85))))),(((((84,83),82),81),80),79)),78),74),((73,(69,((77,68),(67,66)))),63)))))),((62,(61,60)),(46,((((((59,58),57),56),55),(54,52)),((53,(((51,50),49),(48,47))),45))))),(31,((((((((38,37),36),(39,((42,(((44,43),41),40)),35))),34),33),32),28),(27,((30,29),26))))),((24,(25,23)),22)),21),20),19),18),15)),14),((13,12),11)),(10,(16,9))),8),(((7,6),4),3)),1);
   tree tree_160 [p = 0.000, P = 0.003] = [&W 0.000017] ((5,2),((((((17,((((((((((76,75),(((((((88,(86,(((((121,(((((116,115),114),(112,111)),110),(113,(((109,108),(120,(107,106))),105)))),104),103),87),((119,((118,117),((95,(96,94)),((100,((102,101),98)),((99,(93,(97,(92,(91,90))))),89))))),85)))),(((((84,83),82),81),80),79)),78),71),(74,((73,(72,70)),(65,64)))),(69,(((77,68),(67,66)),63))),(62,((61,60),(46,((((51,50),49),(48,47)),(((54,53),(((((59,58),57),56),55),52)),45))))))),31),(28,(((((37,36),(((42,(((44,43),41),40)),(39,(38,35))),34)),33),32),(27,((30,29),26))))),(25,(23,(24,22)))),21),20),19),18),15)),14),((13,12),11)),(10,(16,9))),8),(((7,6),4),3)),1);
   tree tree_161 [p = 0.000, P = 0.003] = [&W 0.000017] ((5,2),((((16,((17,(((((((((61,60),(((74,((((88,(86,(((((121,((113,((((116,115),114),(112,111)),110)),(((109,107),((120,108),106)),105))),104),103),((119,(118,117)),(93,(98,(((102,101),100),(((96,95),94),(((99,97),(91,(92,90))),89))))))),(87,85)))),(((((84,83),82),81),80),79)),78),(((76,75),(73,((72,71),70))),((65,64),(69,(((77,68),(67,66)),63)))))),62),(46,((54,52),((((51,50),49),(53,(48,47))),(((((59,58),57),56),55),45)))))),(31,(28,((((38,37),36),(34,((39,((42,(((44,43),41),40)),35)),(33,32)))),(27,((30,29),26)))))),((25,23),(24,22))),21),20),19),18),15)),14)),(((13,12),11),(10,9))),8),(((7,6),4),3)),1);
   tree tree_162 [p = 0.000, P = 0.003] = [&W 0.000017] ((5,2),(((((13,12),11),(16,(14,(17,(((((((((((61,60),((62,(78,(63,((74,73),((65,64),(((76,75),((72,71),70)),((69,((77,68),(67,66))),((88,((((119,(118,117)),(((((121,113),((((116,115),114),(112,111)),110)),((107,(109,((120,108),106))),105)),104),103)),((((96,95),94),(((102,101),(100,(98,93))),(((99,97),(92,(91,90))),89))),(87,86))),85)),(((84,(83,(82,(81,80)))),79),52))))))))),(46,((((((59,58),57),56),55),(54,(((51,50),49),(53,(48,47))))),45)))),31),(28,((33,(((37,(38,35)),(((42,(((44,43),41),40)),39),(36,34))),32)),(27,((30,29),26))))),((25,23),(24,22))),21),20),19),18),15),(10,9)))))),8),(((7,6),4),3)),1);
   tree tree_163 [p = 0.000, P = 0.003] = [&W 0.000017] ((5,2),(((((13,12),11),(14,((17,((((21,(((((((36,(37,(38,35))),(((42,(43,(44,(41,40)))),39),34)),33),32),(((61,(78,((74,((65,((72,71),(70,64))),(73,((69,(77,(68,(67,66)))),63)))),((88,(87,(86,((((((113,((((116,115),114),(112,111)),110)),(121,((108,(109,((120,107),106))),105))),104),103),((119,(118,117)),((98,((102,101),93)),(100,(((96,95),94),((99,(97,((92,91),90))),89)))))),85)))),(((((((84,83),82),81),80),79),(76,75)),52))))),(60,(62,(46,(((((((59,58),57),56),55),54),(53,(((51,50),49),(48,47)))),45))))),(31,(28,(((30,29),27),26))))),((25,23),(24,22))),20)),19),18),15)),(16,(10,9))))),8),(((7,6),4),3)),1);
   tree tree_164 [p = 0.000, P = 0.003] = [&W 0.000017] ((5,2),(((((16,(17,(((((((((61,60),(((((76,75),((72,71),70)),((65,64),((((88,((87,86),(((119,(118,117)),(93,(98,(100,((102,101),(((96,95),94),((97,((92,91),90)),(99,89)))))))),((((121,(((109,(120,108)),(107,106)),105)),((((116,(115,114)),(112,111)),(113,110)),104)),103),85)))),(((((84,83),82),81),80),79)),78),(74,(73,((69,((77,68),(67,66))),63)))))),62),(46,(((53,(54,(((((59,58),57),56),55),52))),(((51,50),49),(48,47))),45)))),(31,(((((((38,37),36),(39,((42,(((44,43),41),40)),35))),34),(33,32)),28),(27,((30,29),26))))),((25,23),(24,22))),21),20),19),18),15))),14),(((13,12),11),(10,9))),8),(((7,6),4),3)),1);
   tree tree_165 [p = 0.000, P = 0.003] = [&W 0.000017] ((5,2),((((16,((13,12),11)),(14,((17,(((((((31,((((((65,64),((((78,((88,((119,(118,117)),((((((109,107),((120,108),106)),105),(121,(((((116,115),114),(112,111)),110),104))),103),((87,86),(((((102,101),100),98),((97,((99,92),(93,(91,90)))),(((96,95),94),89))),85))))),(((((84,83),82),(81,80)),79),(76,75)))),74),((73,((72,71),70)),((77,68),(69,(67,66))))),63)),62),(61,60)),(113,(46,(((53,(54,52)),(((((59,58),57),56),55),(((51,50),49),(48,47)))),45)))),((((((42,(((44,43),41),40)),39),35),(((38,37),36),34)),(33,32)),(28,(27,((30,29),26)))))),((25,23),(24,22))),21),20),19),18),15)),(10,9)))),8),(((7,6),4),3)),1);
   tree tree_166 [p = 0.000, P = 0.003] = [&W 0.000017] ((5,2),(((((13,12),11),((16,(17,(((((((((61,(60,(62,((78,(63,((69,(68,(77,(67,66)))),((65,64),((73,((76,75),(72,71))),((74,70),(((84,(83,(82,(81,80)))),79),((88,(((((((((121,((((116,115),114),(113,(112,111))),110)),(120,(109,(107,(108,106))))),105),104),103),((118,(119,117)),(((102,101),93),((100,98),(((99,97),(91,(92,90))),(((96,95),94),89)))))),87),86),85)),52)))))))),(46,((((51,50),49),((54,53),(48,47))),(((((59,58),57),56),55),45))))))),(31,((33,((((38,37),36),((((42,(((44,43),41),40)),39),35),34)),32)),(28,(27,((30,29),26)))))),((24,(25,23)),22)),21),20),19),18),15),14))),(10,9))),8),(((7,6),4),3)),1);
   tree tree_167 [p = 0.000, P = 0.003] = [&W 0.000017] ((5,2),(((((13,12),11),(14,((17,((((21,(((31,((60,(61,(62,(((76,75),(((72,71),70),(65,(64,(((((88,((87,86),((((((((116,115),114),(112,111)),110),(((120,109),(107,(108,106))),105)),(121,104)),103),(((119,(118,117)),(93,((((102,101),100),(113,98)),(((96,95),94),((((99,97),92),(91,90)),89))))),85)))),(((((84,83),82),81),80),79)),78),74),(73,((69,((77,68),(67,66))),63))))))),(46,((((((59,58),57),56),55),(((51,50),49),((54,52),(53,(48,47))))),45)))))),(((((38,37),36),((39,((42,(((44,43),41),40)),35)),34)),(33,32)),(28,(27,((30,29),26)))))),((25,23),(24,22))),20)),19),18),15)),(16,(10,9))))),8),(((7,6),4),3)),1);
   tree tree_168 [p = 0.000, P = 0.003] = [&W 0.000017] ((5,2),(((((13,12),11),((17,(16,((((((((((78,(74,((((((((84,83),82),81),80),79),(76,75)),(((((100,98),((102,101),93)),(((96,95),94),((99,(97,((92,91),90))),89))),(((121,((((((116,115),114),((113,112),111)),110),((120,((109,108),(107,106))),105)),104)),103),(87,(((119,(118,117)),86),(88,85))))),(72,(71,70)))),((69,((77,68),(67,66))),(73,((65,64),63)))))),((62,(61,60)),(46,((((((((59,58),57),56),55),(54,52)),(53,((51,50),49))),(48,47)),45)))),(31,((33,(((39,((42,(((44,43),41),40)),35)),(((38,37),36),34)),32)),(28,(27,((30,29),26)))))),(25,(23,(24,22)))),21),20),19),18),15),14))),(10,9))),8),(((7,6),4),3)),1);
   tree tree_169 [p = 0.000, P = 0.003] = [&W 0.000017] ((5,2),(((((13,12),11),((16,((17,(((((((((78,(61,(((((((98,((102,101),((96,95),94))),(100,((99,((97,93),(92,(91,90)))),89))),(((((121,(113,((((116,115),114),(112,111)),110))),((120,(109,(107,(108,106)))),105)),104),103),(87,(86,(88,((119,(118,117)),85)))))),74),(73,(71,(72,70)))),(69,(((77,68),(67,66)),63))),(65,(64,(((84,(83,(82,(81,80)))),79),((76,75),52))))))),((62,60),(46,(((((59,(58,57)),56),55),(54,(53,(((51,50),49),(48,47))))),45)))),(31,(28,((((36,(37,(38,35))),(((42,((44,43),(41,40))),39),34)),(33,32)),(27,((30,29),26)))))),((25,23),(24,22))),21),20),19),18),15)),14)),(10,9))),8),(((7,6),4),3)),1);
   tree tree_170 [p = 0.000, P = 0.003] = [&W 0.000017] ((5,2),(((((((((((((61,60),((((76,75),((72,71),(65,(64,(70,(((((88,((87,86),(((119,(118,117)),(93,((100,((102,101),98)),(99,(((96,95),94),((97,((92,91),90)),89)))))),((121,(((((116,(115,114)),((112,111),(113,110))),((109,(((120,108),107),106)),105)),104),103)),85)))),(((((84,83),82),81),80),79)),78),74),(73,((69,((77,68),(67,66))),63)))))))),62),(46,(((53,(((((59,58),57),56),55),(54,52))),(((51,50),49),(48,47))),45)))),(31,(28,((33,(((((38,37),36),(39,((42,(((44,43),41),40)),35))),34),32)),(27,((30,29),26)))))),((25,23),(24,22))),21),20),19),18),15),(17,14)),(((13,12),11),(16,(10,9)))),8),(((7,6),4),3)),1);
   tree tree_171 [p = 0.000, P = 0.003] = [&W 0.000017] ((5,2),((((16,(((((21,20),((((((78,(74,((73,70),(((72,71),(65,64)),((69,(((77,68),(67,66)),63)),(((88,(86,((((((96,95),94),(((102,101),(100,98)),93)),(((99,97),(92,(91,90))),89)),87),(((119,(118,117)),(((((120,109),(108,(107,106))),105),((121,(113,((((116,115),114),(112,111)),110))),104)),103)),85)))),((((84,83),82),(81,80)),79)),((76,75),52))))))),((62,(61,60)),(46,(((((((58,(59,57)),56),55),54),(53,((51,50),49))),(48,47)),45)))),31),((((36,((37,(38,35)),(((42,(((44,43),41),40)),39),34))),33),32),(28,(27,((30,29),26))))),((25,23),(24,22))),19)),18),15),(17,14))),(((13,12),11),(10,9))),8),(((7,6),4),3)),1);
   tree tree_172 [p = 0.000, P = 0.003] = [&W 0.000017] ((5,2),(((((13,12),11),((16,(((((((((((76,75),72),71),(70,((65,64),((((88,((87,86),(((((121,(((112,111),((((116,115),114),113),110)),((109,(107,((120,108),106))),105))),104),103),((119,(118,117)),((96,(95,94)),(100,((((102,101),98),93),(((99,97),(92,(91,90))),89)))))),85))),((((84,83),(82,(81,80))),79),78)),74),(73,((69,((77,68),(67,66))),63)))))),(((62,61),60),(46,((((54,53),(((((59,58),57),56),55),52)),(((51,50),49),(48,47))),45)))),((((((42,(((44,43),41),40)),39),((36,(37,(38,35))),34)),33),32),(31,(28,(27,((30,29),26)))))),((25,23),(24,22))),((21,20),19)),18),15),14)),(17,(10,9)))),8),(((7,6),4),3)),1);
   tree tree_173 [p = 0.000, P = 0.003] = [&W 0.000017] ((5,2),(((((17,(((((((61,((62,60),(46,(((76,75),(((72,71),70),(64,(65,((73,(69,(((77,68),(67,66)),63))),(74,(78,(((88,((((((120,((109,107),(108,106))),105),(121,((((116,115),(114,113)),((112,111),110)),104))),103),(((119,(118,117)),((102,101),((98,93),((95,(96,94)),(100,((97,(99,(92,(91,90)))),89)))))),(87,86))),85)),(((82,((84,83),81)),80),79)),52)))))))),(((((((59,58),57),56),55),(54,53)),(((51,50),49),(48,47))),45))))),(31,((33,((((38,37),36),((39,((42,((44,43),(41,40))),35)),34)),32)),(28,(27,((30,29),26)))))),(24,((25,23),22))),(21,20)),19),18),15)),(16,14)),(((13,12),11),(10,9))),8),(((7,6),4),3)),1);
   tree tree_174 [p = 0.000, P = 0.003] = [&W 0.000017] ((5,2),((((17,((((((((((75,((((((((84,83),82),81),80),79),74),(65,64)),((88,((((((121,(((109,108),(107,(120,106))),105)),(((((116,115),114),(112,111)),(113,110)),104)),103),(((100,98),(((102,101),(96,(95,94))),((99,(97,(93,(92,(91,90))))),89))),87)),((118,(119,117)),86)),85)),(((73,(72,71)),70),((69,((77,68),(67,66))),63))))),(78,((76,52),(62,((61,60),(46,(((((((59,58),57),56),55),54),(53,(((51,50),49),(48,47)))),45))))))),(31,(28,((((37,(38,(((42,(((44,43),41),40)),39),35))),(36,34)),(33,32)),(27,((30,29),26)))))),((25,23),(24,22))),21),20),19),18),15),14)),(((13,12),11),((16,10),9))),8),(((7,6),4),3)),1);
   tree tree_175 [p = 0.000, P = 0.003] = [&W 0.000017] ((5,2),(((((13,12),11),((16,(17,(((((((((78,(((71,(72,70)),(65,64)),(74,(73,(((68,(69,(77,(67,66)))),63),(((88,((((((((113,102),101),(100,98)),93),((((96,95),94),(99,(97,((92,91),90)))),89)),87),86),(((119,(118,117)),(((121,(((((116,115),114),(112,111)),110),((120,(((109,108),107),106)),105))),104),103)),85))),(((84,83),(82,(81,80))),79)),(75,(76,52)))))))),(((62,(61,60)),46),((((51,50),49),(((((59,58),57),56),55),(53,(54,(48,47))))),45))),(31,((((36,(37,(38,35))),(((42,(((44,43),41),40)),39),34)),(33,32)),(28,(27,((30,29),26)))))),(24,((25,23),22))),21),(20,19)),18),15),14))),(10,9))),8),(((7,6),4),3)),1);
   tree tree_176 [p = 0.000, P = 0.003] = [&W 0.000017] ((5,2),(((16,(((13,12),11),(((17,(((((((78,(((76,75),((((73,70),(77,68)),((69,(67,66)),63)),((65,64),(74,((((88,((((93,(100,(98,(((102,101),((96,95),94)),(((99,(97,(92,91))),90),89))))),87),86),(((119,(118,117)),((((113,((116,(115,114)),(112,111))),110),((121,(((108,107),(120,(109,106))),105)),104)),103)),85))),((((84,83),82),(81,80)),79)),71),(72,52)))))),(62,((61,60),(46,((((((59,58),57),56),55),((54,53),(((51,50),49),(48,47)))),45)))))),(31,(28,((((36,(37,(38,35))),(((((44,43),41),(42,40)),39),34)),(33,32)),(27,((30,29),26)))))),((25,23),(24,(22,21)))),20),19),18),15)),14),(10,9)))),8),(((7,6),4),3)),1);
   tree tree_177 [p = 0.000, P = 0.003] = [&W 0.000017] ((5,2),(((((13,12),11),((((((((((((76,75),((((88,(((119,(118,117)),(((((121,113),(((115,(116,114)),(112,111)),110)),((108,((120,109),(107,106))),105)),104),103)),((((98,((100,((96,95),94)),((102,101),(((93,((99,97),92)),(91,90)),89)))),87),86),85))),(((((84,83),82),81),80),79)),((74,((72,71),((73,70),(65,64)))),(((77,68),(69,(67,66))),63))),(78,((62,(61,60)),(46,((((((59,58),57),56),55),((54,52),(53,(((51,50),49),(48,47))))),45)))))),(31,(28,(((((((42,(((44,43),41),40)),39),(((38,37),36),35)),34),33),32),(27,((30,29),26)))))),((25,23),(24,22))),21),20),19),18),17),15),(16,14)),(10,9))),8),(((7,6),4),3)),1);
   tree tree_178 [p = 0.000, P = 0.003] = [&W 0.000017] ((5,2),(((((13,12),11),(((17,((((((((62,((61,60),(((78,(76,75)),((74,(((73,70),(69,((77,68),(67,66)))),(((88,((((119,(118,117)),(((((108,(((109,107),(120,106)),105)),((121,(113,((((116,115),114),(112,111)),110))),104)),103),((98,((102,101),(100,93))),(((96,95),94),((91,(((99,97),92),90)),89)))),87)),86),85)),((((84,83),82),(81,80)),79)),((72,71),(65,64))))),63)),(46,(((((((59,58),57),56),55),(54,52)),(53,(((51,50),49),(48,47)))),45))))),(31,(28,((33,((35,((((42,((44,43),(41,40))),39),((38,37),36)),34)),32)),(27,((30,29),26)))))),((25,23),(24,22))),21),20),19),18),15)),(16,14)),(10,9))),8),(((7,6),4),3)),1);
   tree tree_179 [p = 0.000, P = 0.003] = [&W 0.000017] ((5,2),(((((13,12),11),(((17,((((((((((62,(((78,(((88,((87,(((((121,((((116,115),114),113),((112,111),110))),((109,(107,((120,108),106))),105)),104),103),(((119,(118,117)),((98,((102,101),93)),((100,(96,(95,94))),(((99,97),((92,91),90)),89)))),86))),85)),(((((84,83),82),81),80),79)),74)),(75,(65,(64,(((72,71),70),(73,(((77,(69,68)),(67,66)),63))))))),61)),60),(46,((((((((59,58),57),56),55),54),53),((76,52),(((51,50),49),(48,47)))),45))),((39,((((42,((44,43),41)),40),35),(34,(((38,37),36),33)))),32)),(31,(28,(27,((30,29),26))))),(24,((25,23),22))),(21,20)),19),18),15)),14),(10,(16,9)))),8),(((7,6),4),3)),1);
   tree tree_180 [p = 0.000, P = 0.003] = [&W 0.000017] ((5,2),(((((13,12),11),(((((((((((61,((62,60),(46,(((54,(((((59,58),57),56),55),((76,(75,((((88,(((((121,((((116,(115,114)),113),((112,111),110)),((109,(107,(120,(108,106)))),105))),104),103),((((96,95),94),(((100,98),((102,101),93)),((99,((92,91),(97,90))),89))),87)),(((119,118),117),86))),85),74),((65,64),(((((((84,83),82),81),80),79),(71,(73,(72,70)))),(78,((69,((77,68),(67,66))),63))))))),52))),(53,((51,50),(49,(48,47))))),45)))),(31,(((36,(((38,37),35),(((42,((44,43),(41,40))),39),34))),(33,32)),(28,(27,((30,29),26)))))),((25,23),(24,22))),21),20),19),18),17),15),(16,14)),(10,9))),8),(((7,6),4),3)),1);
   tree tree_181 [p = 0.000, P = 0.003] = [&W 0.000017] ((5,2),(((((13,12),11),(((16,(17,((((21,((((((61,60),(62,((76,75),((65,64),((73,(69,(((77,68),(67,66)),63))),(74,(78,(71,(((88,((((((119,118),117),(93,(98,((((102,101),100),((96,95),94)),(((99,97),((92,91),90)),89))))),87),86),(((((109,(107,((120,108),106))),105),((113,((114,(116,(115,(112,111)))),110)),(121,104))),103),85))),((82,(81,80)),(83,(84,79)))),((72,70),52)))))))))),(46,((((((59,58),57),56),55),((54,53),(((51,50),49),(48,47)))),45))),(31,((33,((((38,37),36),(((42,(((44,43),41),40)),(39,35)),34)),32)),(28,(27,((30,29),26)))))),(24,((25,23),22))),20)),19),18),15))),14),(10,9))),8),(((7,6),4),3)),1);
   tree tree_182 [p = 0.000, P = 0.003] = [&W 0.000017] ((5,2),(((((13,12),11),(((16,(17,((((((((((61,(62,60)),46),((((51,50),49),(53,(((((76,75),(((72,71),70),(64,(65,(73,(((((88,(86,(((119,(118,117)),(((102,101),(98,93)),((95,(96,94)),(100,((((99,97),92),90),(91,89)))))),((((((121,113),((((116,115),114),(112,111)),110)),((109,(120,((108,107),106))),105)),104),103),(87,85))))),(((84,83),(82,(81,80))),79)),78),74),((69,((77,68),(67,66))),63))))))),54),(((((59,58),57),56),55),52)),(48,47)))),45)),(31,((((39,((42,(((44,43),41),40)),35)),(((38,37),36),34)),(33,32)),(28,(27,((30,29),26)))))),((25,23),(24,22))),21),20),19),18),15))),14),(10,9))),8),(((7,6),4),3)),1);
   tree tree_183 [p = 0.000, P = 0.003] = [&W 0.000017] ((5,2),(((((13,12),11),(((16,(17,(((((((((61,60),(((65,(64,((72,71),(((76,75),(73,70)),(((((88,(86,(87,(((((121,(((113,(((116,115),114),(112,111))),110),((108,(120,(107,(109,106)))),105))),104),103),((119,(118,117)),(((96,95),94),(((100,98),((102,101),93)),((99,(97,((92,91),90))),89))))),85)))),((((84,83),82),(81,80)),79)),78),74),(((77,68),(69,(67,66))),63)))))),62),(46,(((((((59,58),57),56),55),52),((54,53),(((51,50),49),(48,47)))),45)))),(31,(28,((33,(((36,(37,(38,35))),(((42,(41,((44,43),40))),39),34)),32)),(27,((30,29),26)))))),((25,23),(24,22))),21),20),19),18),15))),14),(10,9))),8),(((7,6),4),3)),1);
   tree tree_184 [p = 0.000, P = 0.003] = [&W 0.000017] ((5,2),(((((13,12),11),(((((((((((((61,60),((62,((76,75),(64,(65,((71,(72,70)),(74,((68,(69,(67,66))),(((77,73),63),(78,((88,(((((((113,((116,(115,114)),(112,111))),110),((108,(109,(120,(107,106)))),105)),(121,104)),103),((((119,(118,117)),(93,(((102,101),(95,(96,94))),((100,98),((99,(97,((92,91),90))),89))))),87),86)),85)),(((82,((84,83),(81,80))),79),52))))))))))),(46,((((((59,58),57),56),55),(((54,53),((51,50),49)),(48,47))),45)))),(31,((((36,(((42,(((44,43),41),40)),((38,37),(39,35))),34)),33),32),(28,(27,((30,29),26)))))),(24,((25,23),22))),21),20),19),18),17),16),15),14),(10,9))),8),(((7,6),4),3)),1);
   tree tree_185 [p = 0.000, P = 0.003] = [&W 0.000017] ((5,2),(((((13,12),11),((((((((((((((62,((78,(74,(((((((121,((113,((((116,115),114),(112,111)),110)),(((109,107),(108,(120,106))),105))),104),103),(87,(86,(((119,(118,117)),(((96,95),94),(100,((98,((102,101),93)),((99,(97,((92,91),90))),89))))),(88,85))))),(((((84,83),82),81),80),79)),(76,75)),((70,((72,71),(65,64))),(73,(69,(((77,68),(67,66)),63))))))),61)),60),(46,((((((((59,58),57),56),55),(53,(54,52))),((51,50),49)),(48,47)),45))),(31,(((((42,(((44,43),41),40)),(39,((37,36),(38,35)))),34),(33,32)),(28,(27,((30,29),26)))))),((25,23),(24,22))),21),20),19),18),17),16),15),14),(10,9))),8),(((7,6),4),3)),1);
   tree tree_186 [p = 0.000, P = 0.003] = [&W 0.000017] ((5,2),(((10,(((16,((17,((((((((((36,(38,(37,35))),(((42,(((44,43),41),40)),39),34)),(33,32)),(((78,(((((88,((87,86),(((((121,((113,((112,111),((116,(115,114)),110))),((109,(107,((120,108),106))),105))),104),103),((119,(118,117)),(93,((100,((102,101),98)),((((96,95),94),((99,97),(92,(91,90)))),89))))),85))),((84,(83,(82,(81,80)))),79)),(76,75)),((65,64),((74,73),((72,71),((((77,70),68),(69,(67,66))),63))))),61)),((62,60),(46,(((((((59,58),57),56),55),(54,52)),(((51,50),49),(53,(48,47)))),45)))),(31,(28,(27,((30,29),26)))))),((25,23),(24,22))),21),20),19),18),15)),14)),((13,12),11)),9)),8),(((7,6),4),3)),1);
   tree tree_187 [p = 0.000, P = 0.003] = [&W 0.000017] ((5,2),(((((13,12),11),(((16,(17,(((((((((((((((59,58),57),56),55),54),53),(((51,50),49),(48,47))),((((62,(61,60)),((76,75),(((72,71),70),(64,(65,((73,(69,(68,(67,66)))),((78,74),(63,(77,((88,(((((118,117),(119,((121,((((120,108),(109,(107,106))),105),((113,(((116,(115,114)),(112,111)),110)),104))),103))),(((96,95),94),((100,(((99,97),(92,91)),90)),((((102,101),98),93),89)))),(87,86)),85)),(((((84,83),82),(81,80)),79),52))))))))))),46),45)),(31,((((((38,37),36),(((42,(((44,43),41),40)),39),35)),34),(33,32)),(28,(27,((30,29),26)))))),((25,23),(24,22))),21),20),19),18),15))),14),(10,9))),8),(((7,6),4),3)),1);
   tree tree_188 [p = 0.000, P = 0.003] = [&W 0.000017] ((5,2),(((((13,12),11),((((17,16),(((((((((62,((69,((77,68),((67,66),63))),((73,70),((65,64),(74,(71,(78,((88,(86,((118,(119,117)),(((121,(((109,(((120,108),107),106)),105),(113,(((((116,115),114),(112,111)),110),104)))),103),(((((100,98),((102,101),93)),(((96,95),94),((99,97),(((92,91),90),89)))),87),85))))),((76,75),((((81,80),(82,(83,(84,79)))),72),52)))))))))),((61,60),(46,((((51,50),49),(54,(((((59,58),57),56),55),(53,(48,47))))),45)))),(31,((33,(((36,(37,(38,35))),(((42,((44,43),(41,40))),39),34)),32)),(28,((30,29),(27,26)))))),((25,23),(24,22))),21),20),19),18),15)),14),(10,9))),8),(((7,6),4),3)),1);
   tree tree_189 [p = 0.000, P = 0.003] = [&W 0.000017] ((5,2),(((((13,12),11),(((16,(17,(((((((46,(((62,(61,60)),((76,75),(70,(64,(65,((72,71),((73,((69,((77,68),(67,66))),63)),(74,(78,(((88,(86,(87,(((((113,((((116,115),114),(112,111)),110)),((109,(((120,108),107),106)),105)),(121,104)),103),(((119,(118,117)),(((100,98),((102,101),93)),(((96,95),94),(((99,97),(92,(91,90))),89)))),85))))),(((84,83),(82,(81,80))),79)),52)))))))))),((((51,50),49),(((((((59,58),57),56),55),54),53),(48,47))),45))),(31,(28,((((39,((37,36),(38,35))),((42,((44,43),(41,40))),34)),(33,32)),(27,((30,29),26)))))),((25,23),(24,(22,21)))),20),19),18),15))),14),(10,9))),8),(((7,6),4),3)),1);
   tree tree_190 [p = 0.000, P = 0.003] = [&W 0.000017] ((5,2),(((((13,12),11),((((17,16),(((((((51,(50,(49,((48,47),((((((59,58),57),56),55),(54,53)),((((61,60),(62,((((((((88,(86,(((93,((102,101),(98,(100,(((96,95),94),((97,((92,91),(99,90))),89)))))),87),((119,(118,117)),((((((((116,115),(114,113)),(112,111)),110),(121,(((120,108),(109,(107,106))),105))),104),103),85))))),(((((84,83),82),81),80),79)),78),74),73),(((72,71),70),(65,64))),((69,(67,66)),((77,68),63))),(75,(76,52))))),46),45)))))),(31,(((33,(((36,((38,37),35)),(((42,(((44,43),41),40)),39),34)),32)),28),(27,((30,29),26))))),((25,23),(24,(22,21)))),20),19),18),15)),14),(10,9))),8),(((7,6),4),3)),1);
   tree tree_191 [p = 0.000, P = 0.003] = [&W 0.000017] ((5,2),(((((13,12),11),(((((((((((65,64),((73,70),((69,(67,((77,68),66))),(63,(74,(71,(78,((88,((87,86),((((118,117),(119,(113,((((((116,115),114),(112,111)),110),(((120,(109,(107,(108,106)))),105),(121,104))),103)))),((95,(96,94)),((((102,101),100),(98,93)),(((99,(97,(92,91))),90),89)))),85))),((((84,83),(82,(81,80))),79),(72,((76,75),52))))))))))),((62,(61,60)),(46,((54,(((((59,58),57),56),55),(53,(((51,50),49),(48,47))))),45)))),(31,(((((38,37),36),((39,((42,(((44,43),41),40)),35)),34)),(33,32)),(28,(27,((30,29),26)))))),(23,(25,(24,(22,21))))),20),19),18),15),(17,(16,14))),(10,9))),8),(((7,6),4),3)),1);
   tree tree_192 [p = 0.000, P = 0.003] = [&W 0.000017] ((5,2),(((((13,12),11),(((17,(((((((51,50),(49,(54,((53,(48,47)),((((61,60),(62,(((74,(((72,71),70),(65,64))),(73,(69,(((77,68),(67,66)),63)))),(78,((76,75),((88,(((((121,((((((116,115),114),(113,(112,111))),110),((109,(107,(108,(120,106)))),105)),104)),103),87),86),(((119,(118,117)),((100,((96,95),94)),((98,((102,101),93)),((91,(99,(92,(97,90)))),89)))),85))),((((((84,83),82),81),80),79),52))))))),46),(((((59,58),57),56),55),45)))))),((31,(28,((((36,(37,(38,35))),(((42,(((44,43),41),40)),39),34)),(33,32)),(27,((30,29),26))))),((25,23),(24,(22,21))))),20),19),18),15)),14),((16,10),9))),8),(((7,6),4),3)),1);
   tree tree_193 [p = 0.000, P = 0.003] = [&W 0.000017] ((5,2),(((((13,12),11),(((((((((31,((((61,60),(62,((76,75),(64,(65,(((73,69),(((77,68),(67,66)),63)),((74,(78,71)),((((((84,83),82),81),80),79),((((((121,((((120,109),(108,107)),106),105)),((113,((((116,115),114),(112,111)),110)),104)),103),(((98,(93,(100,(((96,95),94),((102,101),(((99,97),((92,91),90)),89)))))),87),(86,((((119,118),117),88),85)))),(72,70)),52))))))))),(46,(((54,(53,((51,50),49))),(((((59,58),57),56),55),(48,47))),45))),((((39,((42,(((44,43),41),40)),35)),(((38,37),36),34)),(33,32)),(28,(27,((30,29),26)))))),((25,23),(24,22))),21),20),19),18),15),(16,(17,14))),(10,9))),8),(((7,6),4),3)),1);
   tree tree_194 [p = 0.000, P = 0.003] = [&W 0.000017] ((5,2),(((((13,12),(16,11)),(((17,((((((((60,(61,(62,(((78,(76,75)),(((((72,71),70),65),64),(((73,(69,((77,68),(67,66)))),63),(74,((88,(((((119,(118,117)),(((121,((113,((((116,115),114),(112,111)),110)),((107,((109,108),(120,106))),105))),104),103)),(((((102,101),98),93),((100,(95,(96,94))),(((99,97),((92,91),90)),89))),87)),86),85)),(((84,(83,(82,(81,80)))),79),52)))))),(46,((((((59,58),57),56),55),(54,(53,(((51,50),49),(48,47))))),45)))))),(31,(28,((((((42,(((44,43),41),40)),(39,((38,(37,36)),35))),34),(33,32)),27),((30,29),26))))),((25,23),(24,22))),21),20),19),18),15)),14),(10,9))),8),(((7,6),4),3)),1);
   tree tree_195 [p = 0.000, P = 0.003] = [&W 0.000017] ((5,2),(((((13,12),11),(((17,((((((31,(((74,((65,64),(((69,((77,68),(67,66))),((73,70),63)),(78,(((((84,83),82),(81,80)),79),(((76,75),(72,71)),((88,(86,(((118,(119,117)),((121,((((113,(((116,115),114),(112,111))),110),((109,(107,((120,108),106))),105)),104)),103)),(((((102,101),93),((100,98),((((96,95),94),(99,(97,((92,91),90)))),89))),87),85)))),52))))))),((62,(61,60)),(46,(((54,(((((59,58),57),56),55),53)),(49,((51,50),(48,47)))),45)))),((((((38,37),36),(39,((42,(((44,43),41),40)),35))),34),(33,32)),(28,(27,((30,29),26)))))),(24,((25,23),(22,21)))),20),19),18),15)),14),((16,10),9))),8),(((7,6),4),3)),1);
   tree tree_196 [p = 0.000, P = 0.003] = [&W 0.000017] ((5,2),(((((13,12),11),(((17,(((((((((((62,61),60),46),((((54,53),(((((59,58),57),56),55),((76,(75,(74,((((88,(((((((121,((((116,115),114),(113,(112,111))),110)),((109,((108,(120,107)),106)),105)),104),103),((119,(118,117)),(98,(93,(((102,101),100),((97,(92,(91,90))),((99,((96,95),94)),89))))))),87),(86,85))),((((84,83),82),(81,80)),79)),78),((72,71),((65,64),(((77,(73,70)),(68,(69,(67,66)))),63))))))),52))),(((51,50),49),(48,47))),45)),((((((42,(((44,43),41),40)),39),((36,(37,(38,35))),34)),33),32),(31,(28,(27,((30,29),26)))))),((25,23),(24,22))),21),20),19),18),15)),14),((16,10),9))),8),(((7,6),4),3)),1);
   tree tree_197 [p = 0.000, P = 0.003] = [&W 0.000017] ((5,2),(((((13,12),11),((17,((((((((31,(((((38,37),36),((39,((42,(((44,43),41),40)),35)),34)),(33,32)),(28,(27,((30,29),26))))),((61,(60,(62,((78,((76,75),(((65,64),((69,((77,68),(67,66))),(((74,73),((88,(((((((109,(107,((120,108),106))),105),(((((116,115),114),(112,111)),110),(113,(121,104)))),103),((119,(118,117)),(100,(((96,95),94),((((102,101),98),93),(((99,97),((92,91),90)),89)))))),(87,86)),85)),(72,70))),(71,63)))),(((82,((84,83),(81,80))),79),52)))),(46,((((((((59,58),57),56),55),(54,53)),((51,50),49)),(48,47)),45)))))),((25,23),(24,22)))),21),20),19),18),15),14)),(10,(16,9)))),8),(((7,6),4),3)),1);
   tree tree_198 [p = 0.000, P = 0.003] = [&W 0.000017] ((5,2),(((((13,12),11),(((((((((31,((62,((61,60),(46,(113,((((51,50),49),(((((59,58),57),56),55),(54,(((76,75),((((((121,(((107,(109,((120,108),106))),105),(((((116,115),114),(112,111)),110),104))),103),(87,((88,86),(((118,(119,117)),(((96,95),94),((100,(98,((102,101),93))),((((99,97),92),(91,90)),89)))),85)))),(((((84,83),82),81),80),79)),(78,(((72,(71,70)),(65,64)),(74,(73,(69,(((77,68),(67,66)),63))))))),52)),(53,(48,47)))))),45))))),(28,(((((42,(((44,43),41),40)),39),((((38,37),36),35),34)),(33,32)),(27,((30,29),26)))))),((25,23),(24,22))),21),20),19),18),15),14),(17,((16,10),9)))),8),(((7,6),4),3)),1);
   tree tree_199 [p = 0.000, P = 0.003] = [&W 0.000017] ((5,2),(((((13,12),11),(((17,(((((((((36,(((38,37),(39,35)),(((44,(43,41)),(42,40)),34))),(33,32)),(((((78,(((((((84,83),82),81),80),79),(((((118,(119,117)),((((121,(113,(((115,(116,114)),(112,111)),110))),(((109,108),(107,(120,106))),105)),104),103)),88),(86,((((100,(((102,101),98),93)),((92,((99,97),(91,90))),(((96,95),94),89))),87),85))),(76,75))),74)),((65,(((72,71),70),64)),(73,((69,((77,68),(67,66))),63)))),((61,60),(62,(46,((53,(((((59,58),57),56),55),((54,52),(((51,50),49),(48,47))))),45))))),31),(28,(27,((30,29),26))))),(24,((25,23),22))),21),20),19),18),15)),(16,14)),(10,9))),8),(((7,6),4),3)),1);
   tree tree_200 [p = 0.000, P = 0.003] = [&W 0.000017] ((5,2),(((((13,12),11),((17,(((((21,((((((76,75),((69,((77,68),(67,66))),((73,((((88,((((93,((102,101),((100,98),(((96,95),94),(((99,97),((92,91),90)),89))))),87),86),(((119,(118,117)),(((113,(((((116,115),114),(112,111)),110),((((120,109),(108,107)),106),105))),(121,104)),103)),85))),(((((84,83),82),81),80),79)),78),((74,71),((72,70),(65,64))))),63))),(62,((61,60),(46,(((((((59,58),57),56),55),(53,(54,52))),(((51,50),49),(48,47))),45))))),(31,(((((38,37),36),((((42,(((44,43),41),40)),39),35),34)),(33,32)),(28,(27,((30,29),26)))))),((25,23),(24,22))),20)),19),18),15),(16,14))),(10,9))),8),(((7,6),4),3)),1);
   tree tree_201 [p = 0.000, P = 0.003] = [&W 0.000017] ((5,2),(((((13,12),11),((17,(((((((61,(60,(62,((78,((76,75),((((88,((((119,118),117),86),((100,(((102,101),98),((((96,95),94),93),(((99,97),((92,91),90)),89)))),(87,((((121,((((((116,115),114),(112,111)),110),(113,(107,((120,(109,108)),106)))),105)),104),103),85))))),((((84,83),82),(81,80)),79)),((65,64),(((72,71),70),((74,73),((69,((77,68),(67,66))),63))))),52))),(46,((((51,50),49),((((((59,58),57),56),55),54),(53,(48,47)))),45)))))),((31,(28,((33,((((38,37),36),((((42,(((44,43),41),40)),39),35),34)),32)),(27,((30,29),26))))),(24,((25,23),(22,21))))),20),19),18),15),(16,14))),(10,9))),8),(((7,6),4),3)),1);
   tree tree_202 [p = 0.000, P = 0.003] = [&W 0.000017] ((5,2),(((((13,12),11),(((17,((((((((78,((76,75),((((93,((100,98),((102,101),((((96,95),94),((99,97),(92,(91,90)))),89)))),(87,((((((113,(((116,115),114),(112,111))),110),((109,((108,(120,107)),106)),105)),(121,104)),103),(86,((119,(118,117)),(88,85)))))),74),((65,64),((72,(71,70)),((((((84,83),82),81),80),79),((73,69),((67,66),((77,68),63))))))))),((62,(61,60)),(46,(((((((59,58),57),56),55),(54,52)),(((51,50),49),(53,(48,47)))),45)))),(31,(((((36,((38,37),35)),(((42,(((44,43),41),40)),39),34)),33),32),(28,(27,((30,29),26)))))),((25,23),(24,22))),(21,20)),19),18),15)),(16,14)),(10,9))),8),(((7,6),4),3)),1);
   tree tree_203 [p = 0.000, P = 0.003] = [&W 0.000017] ((5,2),(((((13,12),11),(((17,((((((((46,(((((76,75),(((88,((((((((113,(((116,115),114),(112,111))),110),((107,((109,(120,108)),106)),105)),(121,104)),103),(119,((118,117),(93,(((102,101),100),(98,(((96,95),94),(((92,91),((99,97),90)),89)))))))),(87,86)),85)),(((((84,83),82),81),80),79)),(78,((65,64),((74,70),(73,(69,((72,71),(((77,68),(67,66)),63))))))))),62),(61,60)),((((((59,58),57),56),55),((54,52),(((51,50),49),(53,(48,47))))),45))),(31,(((((((38,37),36),35),(((42,(((44,43),41),40)),39),34)),(33,32)),28),(27,((30,29),26))))),(24,((25,23),22))),21),20),19),18),15)),(16,14)),(10,9))),8),(((7,6),4),3)),1);
   tree tree_204 [p = 0.000, P = 0.003] = [&W 0.000017] ((5,2),(((((13,12),11),(((17,((((((((75,((((72,71),70),((65,64),(((((88,((((((121,(((((116,115),114),(113,(112,111))),110),(((120,109),((108,107),106)),105))),104),103),(((119,118),117),(93,((100,98),((102,101),((99,(92,(97,(91,90)))),(((96,95),94),89))))))),(87,86)),85)),((((84,83),82),(81,80)),79)),78),74),(73,((69,((77,68),(67,66))),63))))),(76,(54,((53,(((51,50),49),(((((59,58),57),56),55),(52,(48,47))))),(((61,(62,60)),46),45)))))),(31,((((39,((42,(((44,43),41),40)),35)),(((38,37),36),34)),(33,32)),(28,(27,((30,29),26)))))),((25,23),(24,22))),21),20),19),18),15)),(16,14)),(10,9))),8),(((7,6),4),3)),1);
   tree tree_205 [p = 0.000, P = 0.003] = [&W 0.000017] ((5,2),(((((13,12),11),(((17,((((((((((61,60),(62,((64,(65,(((72,71),(73,70)),(((((87,(((121,(((109,(107,((120,108),106))),((113,((((116,115),114),(112,111)),110)),105)),104)),103),((88,86),(((119,(118,117)),((96,(95,94)),(100,((98,((102,101),93)),(((99,97),((92,91),90)),89))))),85)))),(((((84,83),82),81),80),79)),78),74),((69,((77,68),(67,66))),63))))),(75,(76,52))))),(46,((54,(((((59,58),57),56),55),(53,(((51,50),49),(48,47))))),45))),31),(((33,((((38,37),36),((((42,(((44,43),41),40)),39),35),34)),32)),27),(28,((30,29),26)))),((24,(25,23)),(22,21))),20),19),18),15)),(16,14)),(10,9))),8),(((7,6),4),3)),1);
   tree tree_206 [p = 0.000, P = 0.003] = [&W 0.000017] ((5,2),(((((13,12),11),(((17,(((((((((75,(76,52)),((78,(((69,(68,(67,66))),(((((88,((((((121,(113,((((116,(115,114)),(112,111)),110),((107,(109,((120,108),106))),105)))),104),103),((((((102,101),100),98),93),(((96,95),94),(99,((97,((92,91),90)),89)))),87)),((119,(118,117)),86)),85)),(((((84,83),82),(81,80)),79),77)),74),73),(65,(((72,71),70),64)))),63)),(61,(62,(60,(46,((((((59,58),57),56),55),(54,(53,(((51,50),49),(48,47))))),45))))))),(31,(28,(((((38,37),36),((39,((42,(((44,43),41),40)),35)),34)),(33,32)),(27,((30,29),26)))))),((25,23),(24,22))),21),20),19),18),15)),14),(16,(10,9)))),8),(((7,6),4),3)),1);
   tree tree_207 [p = 0.000, P = 0.003] = [&W 0.000017] ((5,2),(((((13,12),11),(((17,((((((((((61,(60,(62,((70,(64,(65,((72,71),((73,(69,(((77,68),(67,66)),63))),(((76,75),((((((121,(((113,(((116,115),114),(112,111))),110),((((120,109),108),(107,106)),105))),104),103),((119,(118,117)),(93,(((102,101),100),(98,((95,(96,94)),(((99,97),(92,(91,90))),89))))))),(87,(86,(88,85)))),(78,74))),((((82,((84,83),81)),80),79),52))))))),(((((((59,58),57),56),55),(54,(53,(((51,50),49),(48,47))))),46),45))))),(34,((39,((42,(((44,43),41),40)),35)),(((38,37),36),(33,32))))),31),(28,(27,((30,29),26)))),((25,23),(24,22))),21),20),19),18),15)),14),(16,(10,9)))),8),(((7,6),4),3)),1);
   tree tree_208 [p = 0.000, P = 0.003] = [&W 0.000017] ((5,2),(((((13,12),11),(((17,(16,(((((((((((42,(((44,43),41),40)),39),(((37,36),(38,35)),34)),33),32),((((61,60),(62,((65,64),(71,((((73,70),69),(((77,68),(67,66)),63)),(74,(78,((88,(86,(((((102,101),((100,98),93)),(((99,97),((92,91),90)),(((96,95),94),89))),87),(((119,(118,117)),(((121,(((113,((116,(115,114)),(112,111))),110),((((120,108),107),(109,106)),105))),104),103)),85)))),((((((84,83),82),81),80),79),(((76,75),72),52)))))))))),(46,((54,(((((59,58),57),56),55),(53,((51,50),49)))),((48,47),45)))),(31,(28,(27,((30,29),26)))))),((25,23),(24,22))),(21,20)),19),18),15))),14),(10,9))),8),(((7,6),4),3)),1);
   tree tree_209 [p = 0.000, P = 0.003] = [&W 0.000017] ((5,2),(((((13,12),11),(((17,((((((((51,(50,(49,(53,((48,47),(((54,((((76,75),(72,71)),(70,((65,64),((78,(((87,(((121,((((((116,115),114),(112,111)),(113,110)),(((120,108),(109,(107,106))),105)),104)),103),(86,(((119,(118,117)),(100,((96,(95,94)),(((102,101),(98,93)),(((99,97),((92,91),90)),89))))),(88,85))))),(((((84,83),82),81),80),79)),74)),(73,((69,((77,68),(67,66))),63)))))),52)),(((62,61),60),46)),(((((59,58),57),56),55),45))))))),(31,(28,((((((42,((43,(44,41)),40)),39),(((38,37),36),35)),34),(33,32)),(27,((30,29),26)))))),(24,((25,23),22))),21),20),19),18),15)),14),(16,(10,9)))),8),(((7,6),4),3)),1);
   tree tree_210 [p = 0.000, P = 0.003] = [&W 0.000017] ((5,2),(((((13,12),11),(((17,(((((((31,((((((42,(((44,43),41),40)),(39,((38,(37,36)),35))),34),33),32),(28,(27,((30,29),26))))),((24,(25,((62,((61,60),(46,(((76,75),(((72,71),((((88,(((((113,((121,(((((116,115),114),(112,111)),110),((109,(((120,108),107),106)),105))),104)),103),((98,(93,((102,101),(((96,95),94),(100,((91,(((99,97),92),90)),89)))))),87)),(((119,118),117),86)),85)),(((84,83),(82,(81,80))),79)),(78,(74,(((73,70),(65,64)),(69,(((77,68),(67,66)),63)))))),52)),(((((59,58),57),56),55),(54,(53,(((51,50),49),(48,47))))))),45)))),23))),22)),21),20),19),18),15)),14),(16,(10,9)))),8),(((7,6),4),3)),1);
   tree tree_211 [p = 0.000, P = 0.004] = [&W 0.000017] ((5,2),(((((13,12),11),(((17,(((((((31,(((78,((76,75),((((((84,83),82),81),80),79),((74,((((72,71),(73,70)),(65,64)),((69,((77,68),(67,66))),63))),((88,((87,((((119,(118,117)),(((((((116,115),114),(112,111)),110),((108,(107,((120,109),106))),105)),(121,104)),103)),((95,(96,94)),(100,((((102,101),98),93),((99,((92,91),(97,90))),89))))),86)),85)),52))))),((62,(61,60)),(46,((((((((59,58),57),56),55),54),(53,((51,50),49))),(48,47)),45)))),(28,(27,((30,29),26))))),(((((113,36),(((38,37),(((42,(((44,43),41),40)),39),35)),34)),33),32),(24,((25,23),22)))),21),20),19),18),15)),14),(16,(10,9)))),8),(((7,6),4),3)),1);
   tree tree_212 [p = 0.000, P = 0.004] = [&W 0.000017] ((5,2),(((((13,12),11),(((17,((((((((78,(((76,75),(65,(64,(((72,71),(73,70)),(((69,((77,68),(67,66))),63),(74,((88,((((119,(118,117)),(93,((((102,101),100),98),((((96,95),94),((99,97),(92,(91,90)))),89)))),(((((121,113),(((((116,115),114),(112,111)),110),((109,(107,((120,108),106))),105))),104),103),(87,86))),85)),(((82,(81,80)),(83,(84,79))),52)))))))),((62,(61,60)),(46,(((54,53),(((((59,58),57),56),55),(((51,50),49),(48,47)))),45))))),(31,(((((38,37),36),(((42,(((44,43),41),40)),39),(35,34))),(33,32)),(28,(27,((30,29),26)))))),((25,23),(24,22))),21),20),19),18),15)),14),(16,(10,9)))),8),(((7,6),4),3)),1);
   tree tree_213 [p = 0.000, P = 0.004] = [&W 0.000017] ((5,2),(((((13,12),11),(((((((((((76,75),((74,(78,(((69,((77,68),(67,66))),(((88,((((119,((118,117),((121,(((((116,115),114),(112,(113,111))),110),(((((109,108),107),(120,106)),105),104))),103))),(((96,95),94),(((100,98),((102,101),93)),((99,((97,(92,91)),90)),89)))),(87,86)),85)),((((84,83),82),(81,80)),79)),(((72,71),(73,70)),(65,64)))),63))),(62,((61,60),(46,((((((((59,58),57),56),55),53),(54,52)),(((51,50),49),(48,47))),45)))))),(31,(((((38,37),36),((39,(42,((((44,43),41),40),35))),34)),(33,32)),(28,(27,((30,29),26)))))),((25,23),(24,22))),21),20),19),18),17),(15,14)),(16,(10,9)))),8),(((7,6),4),3)),1);
   tree tree_214 [p = 0.000, P = 0.004] = [&W 0.000017] ((5,2),(((((13,12),11),((17,((((((((31,((61,(60,((62,(78,((76,75),(((65,64),((73,(71,(72,70))),(74,((69,((77,68),(67,66))),63)))),((((84,83),(82,(81,80))),79),((88,(((((((((((116,115),114),(113,(112,111))),110),((120,(109,((108,107),106))),105)),(121,104)),103),((119,(118,117)),(93,((96,(95,94)),(((102,101),98),((100,((99,(97,92)),(91,90))),89)))))),87),86),85)),52)))))),(46,((((((59,58),57),56),55),(((51,50),49),((54,53),(48,47)))),45))))),(28,((33,(((36,(37,(38,35))),(((42,(((44,43),41),40)),39),34)),32)),(27,((30,29),26)))))),((25,23),(24,22))),21),20),19),18),15),14)),(16,(10,9)))),8),(((7,6),4),3)),1);
   tree tree_215 [p = 0.000, P = 0.004] = [&W 0.000017] ((5,2),(((((13,12),11),(((((((((33,(((36,((38,37),35)),(((42,(((44,43),41),40)),39),34)),32)),(31,(((((((((59,58),57),56),55),(54,53)),(((51,50),49),(48,47))),(((62,(61,60)),(78,((((113,(88,(((((119,118),117),(((((((116,115),114),(112,111)),110),((107,((109,(120,108)),106)),105)),(121,104)),103)),((((((96,95),94),(((102,101),100),(98,93))),(((99,97),(92,(91,90))),89)),87),86)),85))),((((84,83),82),(81,80)),79)),(64,(65,(((72,71),70),((74,73),(((69,(77,68)),(67,66)),63)))))),((76,75),52)))),46)),45),(28,(27,((30,29),26)))))),((25,23),(24,22))),(21,20)),19),18),15),14),((17,16),(10,9)))),8),(((7,6),4),3)),1);
   tree tree_216 [p = 0.000, P = 0.004] = [&W 0.000017] ((5,2),(((((13,12),11),(((((((((((50,(51,(49,((48,47),((54,53),(((((59,58),57),56),55),(46,(((62,(61,60)),((65,64),(((73,((72,71),70)),((69,((77,68),(67,66))),63)),(74,(78,(((((((84,83),82),81),80),79),((87,((88,((((118,(119,117)),(121,(((((109,(120,108)),(107,106)),105),((((((116,115),114),113),(112,111)),110),104)),103))),(((96,95),94),(100,((98,((102,101),93)),(((92,91),((99,97),90)),89))))),86)),85)),(76,75))),52)))))),45)))))))),31),(28,((((((38,37),36),((((42,(((44,43),41),40)),39),35),34)),33),32),(27,((30,29),26))))),(24,((25,23),22))),21),20),19),18),(17,15)),14),(16,(10,9)))),8),(((7,6),4),3)),1);
   tree tree_217 [p = 0.000, P = 0.004] = [&W 0.000017] ((5,2),(((((13,12),11),(((17,((((((31,((51,(50,(49,((48,47),((54,53),((((62,(61,60)),(78,((76,75),(((88,((((((119,118),117),(93,(98,(100,(((102,101),((96,95),94)),(((99,97),((92,91),90)),89)))))),(((((113,((((116,115),114),(112,111)),110)),(121,((107,(109,((120,108),106))),105))),104),103),87)),86),85)),((((84,83),82),(81,80)),79)),((((77,68),(67,66)),((74,((72,71),(65,64))),((73,70),(69,63)))),52))))),46),(((((59,58),57),56),55),45))))))),(((((42,(41,((44,43),40))),(39,((38,(37,36)),35))),34),(33,32)),(28,(27,((30,29),26)))))),((25,23),(24,22))),(21,20)),19),18),15)),14),(16,(10,9)))),8),(((7,6),4),3)),1);
   tree tree_218 [p = 0.000, P = 0.004] = [&W 0.000017] ((5,2),(((((13,12),11),(((17,(((((31,((((((76,75),(((72,71),70),((65,64),((((88,(((118,(119,117)),86),((((((113,(((115,(116,114)),(112,111)),110)),((107,((109,(120,108)),106)),105)),(121,104)),103),((93,(100,(98,((102,101),((96,(95,94)),(((99,97),(92,(91,90))),89)))))),87)),85))),((84,(83,(82,(81,80)))),79)),74),(78,((73,(69,((77,68),(67,66)))),63)))))),62),(61,60)),(46,((((((59,58),57),56),55),((53,(54,52)),(((51,50),49),(48,47)))),45))),(28,((((((38,37),36),((39,((42,(((44,43),41),40)),35)),34)),33),32),(27,((30,29),26)))))),((24,(25,23)),22)),(21,(20,19))),18),15)),14),(16,(10,9)))),8),(((7,6),4),3)),1);
   tree tree_219 [p = 0.000, P = 0.004] = [&W 0.000017] ((5,2),(((((13,12),11),((((((((((70,(((76,75),(72,71)),(64,(65,(74,((((88,(86,((((119,(118,117)),(93,(98,(((102,101),100),((92,((99,97),(91,90))),((96,(95,94)),89)))))),(((((((((116,115),114),113),(112,111)),110),((109,(107,((120,108),106))),105)),(121,104)),103),87)),85))),(((82,((84,83),81)),80),79)),78),((73,(69,((77,68),(67,66)))),63))))))),((62,(61,60)),(46,(((54,52),((53,((51,50),49)),(((((59,58),57),56),55),(48,47)))),45)))),(31,(28,((33,((((42,(((44,43),41),40)),39),((36,(37,(38,35))),34)),32)),(27,((30,29),26)))))),((25,23),(24,22))),(21,20)),19),18),(17,15)),14),(16,(10,9)))),8),(((7,6),4),3)),1);
   tree tree_220 [p = 0.000, P = 0.004] = [&W 0.000017] ((5,2),(((((13,12),11),(((17,((((((((78,((((88,(86,(((((121,(((((116,115),114),(113,(112,111))),110),((109,(120,((108,107),106))),105))),104),103),87),((119,(118,117)),((((102,101),(95,(96,94))),(((100,98),93),(((97,(99,92)),90),(91,89)))),85))))),(74,(((72,71),(73,70)),((65,64),((69,((77,68),(67,66))),63))))),((82,((81,80),(83,(84,79)))),52)),((76,75),((62,(61,60)),(46,((((51,50),49),((((((59,58),57),56),55),54),(53,(48,47)))),45)))))),(31,(28,((33,(((36,(((42,(((44,43),41),40)),39),((38,37),35))),34),32)),(27,((30,29),26)))))),((25,23),(24,22))),21),20),19),18),15)),14),(16,(10,9)))),8),(((7,6),4),3)),1);
   tree tree_221 [p = 0.000, P = 0.004] = [&W 0.000017] ((5,2),(((((13,12),11),(((17,(16,(((((((((51,50),(49,((48,47),((53,(54,52)),(((((59,58),57),56),55),(((((70,((72,((76,75),71)),((65,64),(74,((((88,((((93,((((102,101),100),98),(((99,97),(92,(91,90))),(((96,95),94),89)))),87),86),(((119,(118,117)),(((((((116,115),114),(112,111)),110),((121,113),(((109,107),((120,108),106)),105))),104),103)),85))),(((84,83),(82,(81,80))),79)),78),(73,(69,(((77,68),(67,66)),63)))))))),62),(61,60)),46),45)))))),(31,(((((38,37),36),((39,((42,(41,((44,43),40))),35)),34)),(33,32)),(28,((30,29),(27,26)))))),(24,((25,23),22))),21),20),19),18),15))),14),(10,9))),8),(((7,6),4),3)),1);
   tree tree_222 [p = 0.000, P = 0.004] = [&W 0.000017] ((5,2),(((((13,12),11),(((17,(16,(((((((((((78,(((((((102,101),(93,(98,(100,(((96,95),94),((((99,97),92),(91,90)),89)))))),87),86),(88,((((119,118),117),((121,(((113,(((115,(116,114)),(112,111)),110)),((107,((109,(120,108)),106)),105)),104)),103)),85))),(((((84,83),82),81),80),79)),(76,75))),74),((65,((72,71),(70,64))),((73,(69,((77,68),(67,66)))),63))),((62,(61,60)),(46,(((53,(54,52)),(((((59,58),57),56),55),(((51,50),49),(48,47)))),45)))),(31,(28,(27,((30,29),26))))),(((36,(((42,(((44,43),41),40)),(39,((38,37),35))),34)),(33,32)),((24,(25,23)),22))),21),20),19),18),15))),14),(10,9))),8),(((7,6),4),3)),1);
   tree tree_223 [p = 0.000, P = 0.004] = [&W 0.000017] ((5,2),(((((13,12),11),(((17,(((((((((((61,(62,60)),((76,75),(78,(63,(((((113,93),(98,(100,((102,101),((99,((97,92),(91,90))),(((96,95),94),89)))))),(87,(86,(((119,(118,117)),((((((120,108),107),(109,106)),105),((121,((((116,115),114),(112,111)),110)),104)),103)),(88,85))))),74),((73,70),((72,71),((65,64),((69,((77,68),(67,66))),((((84,83),(82,(81,80))),79),52)))))))))),46),((((51,50),49),(53,(54,(((((59,58),57),56),55),(48,47))))),45)),31),((((36,(37,(38,35))),(((42,(((44,43),41),40)),39),34)),(33,32)),(28,(27,((30,29),26))))),((25,23),(24,22))),21),(20,19)),18),(16,15))),14),(10,9))),8),(((7,6),4),3)),1);
   tree tree_224 [p = 0.000, P = 0.004] = [&W 0.000017] ((5,2),(((((13,12),11),(((17,(16,((((((((50,(51,(49,((48,47),((54,53),(((61,(62,60)),((((76,75),(77,((88,(86,((((98,93),(100,(((102,101),((96,95),94)),((99,(97,(92,(91,90)))),89)))),87),((((119,118),117),(((((((116,115),114),(112,111)),(113,110)),(((108,(120,(109,107))),106),105)),(121,104)),103)),85)))),((((84,83),(82,(81,80))),79),(78,(74,(((73,((72,71),70)),(65,64)),((69,(68,(67,66))),63)))))))),52),46)),(((((59,58),57),56),55),45))))))),(31,(28,((((36,(37,(38,35))),(((42,(((44,43),41),40)),39),34)),(33,32)),(27,((30,29),26)))))),((25,23),(24,22))),21),20),19),18),15))),14),(10,9))),8),(((7,6),4),3)),1);
   tree tree_225 [p = 0.000, P = 0.004] = [&W 0.000017] ((5,2),(((((13,12),11),((17,((16,((((21,((((61,(60,((((69,((77,68),(67,66))),((((78,(((88,(((((121,(((((116,115),114),((113,112),111)),110),(((109,((120,108),107)),106),105))),104),103),((118,(119,117)),((100,(95,(96,94))),((98,((102,101),93)),((97,(99,((92,91),90))),89))))),(86,(87,85)))),(((((84,83),82),81),80),79)),(76,75))),74),(((72,71),(73,70)),(65,64))),63)),62),(46,((((((59,(58,57)),56),55),52),((54,53),(((51,50),49),(48,47)))),45))))),(31,((((36,((((44,43),41),(42,40)),(39,((38,37),35)))),34),(33,32)),(28,(27,((30,29),26)))))),((25,23),(24,22))),20)),19),18),15)),14)),(10,9))),8),(((7,6),4),3)),1);
   tree tree_226 [p = 0.000, P = 0.004] = [&W 0.000017] ((5,2),(((((13,12),11),(((17,(16,(((((((((61,60),(62,((((76,75),((72,71),70)),(65,(64,(((((88,(((((119,118),117),(((102,101),93),((100,98),(((96,95),94),((97,((92,(99,91)),90)),89))))),86),((((121,(((113,((((116,115),114),(112,111)),110)),((107,(((120,109),108),106)),105)),104)),103),87),85))),(((84,83),(82,(81,80))),79)),78),74),((73,69),(((77,68),(67,66)),63)))))),(46,(((((((59,58),57),56),55),52),(54,(53,(((51,50),49),(48,47))))),45))))),(31,(28,(27,((30,29),26))))),((((36,(37,(38,35))),(((42,(41,((44,43),40))),39),34)),(33,32)),((25,23),(24,22)))),21),20),19),18),15))),14),(10,9))),8),(((7,6),4),3)),1);
   tree tree_227 [p = 0.000, P = 0.004] = [&W 0.000017] ((5,2),(((((13,12),11),(((17,(16,(((((((61,(60,(62,(46,(((((((59,58),57),56),55),54),(53,(((51,50),49),(48,47)))),((((76,75),(((72,71),70),(64,(65,((((((88,(((((((121,((((116,115),114),(112,111)),110)),((107,((109,108),(120,106))),105)),104),103),((119,((118,117),113)),((102,101),((98,(100,93)),((((99,97),(92,91)),90),(((96,95),94),89)))))),(87,86)),85)),((((84,83),(82,81)),80),79)),78),74),73),((69,((77,68),(67,66))),63)))))),52),45)))))),((31,(28,((33,((((38,37),36),((((42,(((44,43),41),40)),39),35),34)),32)),(27,((30,29),26))))),((25,23),(24,22)))),21),20),19),18),15))),14),(10,9))),8),(((7,6),4),3)),1);
   tree tree_228 [p = 0.000, P = 0.004] = [&W 0.000017] ((5,2),(((((13,12),11),(((17,((((((((61,(60,(62,(46,((((51,50),49),((54,((76,((75,(72,71)),((65,64),((73,70),((((88,(87,(86,(((((121,(((113,((114,((116,115),(112,111))),110)),(120,(109,((108,107),106)))),105)),104),103),((98,(100,((102,101),93))),((((96,95),94),((99,97),((92,91),90))),89))),(((119,118),117),85))))),(((84,83),(82,(81,80))),79)),(78,74)),((77,(68,(67,66))),(69,63))))))),52)),(53,(((((59,58),57),56),55),(48,47))))),45))))),(31,(((((((42,((44,43),(41,40))),39),(36,(37,(38,35)))),34),(33,32)),28),(27,((30,29),26))))),((25,23),(24,22))),21),20),19),18),15)),14),(16,(10,9)))),8),(((7,6),4),3)),1);
   tree tree_229 [p = 0.000, P = 0.004] = [&W 0.000017] ((5,2),(((((13,12),11),(((((((((((61,60),(62,(78,(74,((65,(64,(73,(71,((72,70),(((77,68),(69,(67,66))),63)))))),((88,((((119,(118,117)),((((121,(113,((((116,115),114),(112,111)),110))),((109,((108,107),(120,106))),105)),104),103)),(((((96,95),94),((100,(((102,101),98),93)),(((99,97),((92,91),90)),89))),87),86)),85)),((76,75),(((84,(83,(82,(81,80)))),79),52)))))))),(46,((((((59,58),57),56),55),((54,53),(((51,50),49),(48,47)))),45))),(31,(((((((38,37),36),((42,(((44,43),41),40)),(39,35))),34),(33,32)),28),(27,((30,29),26))))),((25,23),(24,(22,21)))),20),19),18),(17,(16,15))),14),(10,9))),8),(((7,6),4),3)),1);
   tree tree_230 [p = 0.000, P = 0.004] = [&W 0.000017] ((5,2),(((((13,12),11),(((17,(((((((((36,((38,37),((42,(((44,43),41),40)),(39,35)))),34),(33,32)),(((78,(((76,75),((69,((77,68),(67,66))),(((73,70),((((88,(86,(((((121,(((((116,115),114),(112,111)),110),(((120,108),(107,(109,106))),105))),104),103),87),(((119,(118,117)),(93,(98,(100,(((102,101),(96,(95,94))),((99,(97,(113,((92,91),90)))),89)))))),85)))),(((84,83),(82,(81,80))),79)),74),((72,71),(65,64)))),63))),((61,(62,60)),(46,(((54,(((((59,58),57),56),55),52)),(53,(((51,50),49),(48,47)))),45))))),(31,(28,(27,((30,29),26))))),((25,23),(24,22)))),21),20),19),18),15)),14),(16,(10,9)))),8),(((7,6),4),3)),1);
   tree tree_231 [p = 0.000, P = 0.004] = [&W 0.000017] ((5,2),(((((13,12),11),(((17,((((21,20),(((31,(((((36,(37,(38,35))),(((42,(((44,43),41),40)),39),34)),33),32),(28,(27,((30,29),26))))),(((74,(78,((65,64),((72,71),((73,70),(((88,((((119,(118,117)),((((109,(((120,108),107),106)),105),((121,(113,((((116,115),114),(112,111)),110))),104)),103)),((((((102,101),100),(98,93)),(((96,95),94),(((99,97),(92,(91,90))),89))),87),86)),85)),((67,66),((77,68),(69,63)))),((76,75),(((((84,83),82),(81,80)),79),52)))))))),(62,((61,60),(46,((54,(((((59,58),57),56),55),(53,(((51,50),49),(48,47))))),45))))),((25,23),(24,22)))),19)),18),15)),14),(16,(10,9)))),8),(((7,6),4),3)),1);
   tree tree_232 [p = 0.000, P = 0.004] = [&W 0.000017] ((5,2),(((((13,12),11),(((17,((((21,(((((62,(61,60)),((78,(((76,75),((65,64),((73,70),((77,68),((67,66),(69,63)))))),((88,(87,(86,(((((((((116,115),114),(112,111)),110),((113,((109,107),((120,108),106))),(121,105))),104),103),(119,((118,117),(93,((((102,101),100),98),((99,(97,((92,91),90))),(((96,95),94),89))))))),85)))),(74,((((((84,83),82),81),80),79),((72,71),52)))))),(46,((((((59,58),57),56),55),(53,(54,(((51,50),49),(48,47))))),45)))),(31,((((((38,37),36),(39,((42,(((44,43),41),40)),35))),34),(33,32)),(28,(27,((30,29),26)))))),((25,23),(24,22))),20)),19),18),(16,15))),14),(10,9))),8),(((7,6),4),3)),1);
   tree tree_233 [p = 0.000, P = 0.004] = [&W 0.000017] ((5,2),(((((13,12),11),((((((((((((38,37),36),(39,((42,(((44,43),41),40)),35))),34),(33,32)),((((75,(76,52)),((70,((65,64),((69,((77,68),(67,66))),((((88,((((((((((116,115),114),(113,(112,111))),110),((((120,108),107),(109,106)),105)),(121,104)),103),((((102,101),100),(98,93)),((96,(95,94)),(((99,97),(92,(91,90))),89)))),(87,86)),((119,(118,117)),85))),(((84,83),(82,(81,80))),79)),78),((74,73),63))))),(71,(72,(62,((61,60),(((((((59,58),57),56),55),(((51,50),49),(54,(53,(48,47))))),46),45))))))),31),(28,(27,((30,29),26))))),((25,23),(24,22))),(21,(20,19))),18),(17,(16,15))),14),(10,9))),8),(((7,6),4),3)),1);
   tree tree_234 [p = 0.000, P = 0.004] = [&W 0.000017] ((5,2),(((((13,12),11),((((((((31,(28,(27,((30,29),26)))),((((78,((76,75),(63,((65,64),((73,70),(71,(74,((69,((77,68),(67,66))),((((81,80),(82,(83,(84,79)))),72),((88,(86,(((118,(119,117)),(93,((100,98),((102,101),(((96,95),94),(((99,97),((92,91),90)),89)))))),(((((121,(((120,109),(108,(107,106))),105)),((((115,(116,114)),(113,(112,111))),110),104)),103),87),85)))),52)))))))))),(62,(46,(61,(60,((((51,50),49),(48,47)),(53,(54,(((((59,58),57),56),55),45))))))))),(((((38,37),36),((((42,(((44,43),41),40)),39),35),34)),33),32)),((25,23),(24,22)))),21),(20,19)),18),(17,(16,15))),14),(10,9))),8),(((7,6),4),3)),1);
   tree tree_235 [p = 0.000, P = 0.004] = [&W 0.000017] ((5,2),(((7,6),(((((((17,16),((((((((46,((((65,((70,64),(((76,75),(72,71)),((78,((88,(((119,(118,117)),(87,86)),((((((121,(((114,((116,115),113)),(112,111)),110)),(((120,109),(108,(107,106))),105)),104),103),(99,(((100,((102,101),98)),93),(((96,95),94),((97,((92,91),90)),89))))),85))),74)),((73,((((((84,83),82),81),80),79),69)),(((77,68),(67,66)),63)))))),62),(61,60)),((52,(48,47)),((54,53),(((51,50),49),(((((59,58),57),56),55),45)))))),(31,(28,((((((38,37),36),(39,((42,(((44,43),41),40)),35))),34),(33,32)),(27,((30,29),26)))))),((25,23),(24,22))),21),20),19),18),15)),14),((13,12),11)),(10,9)),8),4)),3),1);
   tree tree_236 [p = 0.000, P = 0.004] = [&W 0.000017] ((5,2),(((7,6),(((((((17,16),((((((((((((38,37),36),((39,((41,((44,43),40)),(42,35))),34)),33),32),(31,(28,(27,((30,29),26))))),((75,((70,((72,71),(64,(65,(74,(((69,(68,(67,66))),(77,63)),(73,(78,(76,((88,((((119,(118,117)),(((121,(((113,(((116,115),114),(112,111))),110),(((120,108),(107,(109,106))),105))),104),103)),((((100,98),((102,101),((96,95),94))),(((99,(97,93)),(92,(91,90))),89)),(87,86))),85)),((((84,83),(82,(81,80))),79),52))))))))))),((62,(61,60)),(46,((((((59,58),57),56),55),(54,(53,(((51,50),49),(48,47))))),45))))),((25,23),(24,22)))),21),20),19),18),15)),14),((13,12),11)),(10,9)),8),4)),3),1);
   tree tree_237 [p = 0.000, P = 0.004] = [&W 0.000017] ((5,2),(((7,6),(((((((17,16),((((((((61,(60,(((((72,70),64),(65,((76,75),((((((88,(((((((113,(((116,115),114),(112,111))),110),(121,((107,(109,((120,108),106))),105))),104),103),(((119,(118,117)),(98,(93,(((102,101),100),(((96,95),94),(((99,97),(92,(91,90))),89)))))),(87,86))),85)),(((((84,83),82),81),80),79)),78),74),(73,71)),((69,((77,68),(67,66))),63))))),62),(46,((((((59,58),57),56),55),((53,(54,52)),(((51,50),49),(48,47)))),45))))),(31,((((35,(((38,37),36),(((42,(((44,43),41),40)),39),34))),33),32),(28,(27,((30,29),26)))))),((25,23),(24,22))),21),20),19),18),15)),14),((13,12),11)),(10,9)),8),4)),3),1);
   tree tree_238 [p = 0.000, P = 0.004] = [&W 0.000017] ((5,2),(((7,6),(((((((17,16),((((((((((61,60),(62,((72,71),((74,((65,64),((73,70),((69,((77,68),(67,66))),63)))),(78,((76,75),((((((84,83),82),81),80),79),((88,(((((121,((109,(((120,108),107),106)),105)),(((113,((116,(115,114)),(112,111))),110),104)),103),(((119,(118,117)),(100,((96,(95,94)),((((102,101),98),93),((97,(99,((92,91),90))),89))))),(87,86))),85)),52)))))))),(46,(((((((59,58),57),56),55),(54,53)),(((51,50),49),(48,47))),45))),((((36,((((42,(((44,43),41),40)),39),((38,37),35)),34)),(33,32)),31),(28,(27,((30,29),26))))),((25,23),(24,22))),21),20),19),18),15)),14),((13,12),11)),(10,9)),8),4)),3),1);
   tree tree_239 [p = 0.000, P = 0.004] = [&W 0.000017] ((5,2),(((7,6),((((((16,(((((((((46,((62,(61,60)),((78,(71,((74,(73,((65,64),((69,(((77,(72,70)),68),(67,66))),63)))),((((((84,83),82),81),80),79),((76,75),((88,((((((((109,(108,(107,(120,106)))),105),(121,(((((116,115),114),(113,(112,111))),110),104))),103),((119,(118,117)),(93,(98,(100,((102,101),((((99,97),92),(91,90)),(((96,95),94),89)))))))),87),86),85)),52)))))),((((((((59,58),57),56),55),54),53),(((51,50),49),(48,47))),45)))),(31,((((36,(37,(38,35))),(((42,(((44,43),41),40)),39),34)),(33,32)),(28,(27,((30,29),26)))))),((25,23),(24,22))),21),20),19),18),17),15)),14),((13,12),11)),(10,9)),8),4)),3),1);
   tree tree_240 [p = 0.000, P = 0.004] = [&W 0.000017] ((5,2),(((7,6),(((((((((21,((((((42,(((44,43),41),40)),39),((36,(37,(38,35))),34)),(33,32)),((((((72,71),70),((65,64),(74,((((88,(86,(87,(((121,((((113,(((116,115),114),(112,111))),110),((109,(107,(108,(120,106)))),105)),104)),103),(((119,(118,117)),(((96,95),94),((100,(98,((102,101),93))),((99,(97,(92,(91,90)))),89)))),85))))),((((84,83),(82,81)),80),79)),78),(73,((69,((77,68),(67,66))),63)))))),((62,(61,60)),(46,((((((59,58),57),56),55),(54,(((76,75),52),(53,(((51,50),49),(48,47)))))),45)))),(31,(28,(27,((30,29),26))))),((25,23),(24,22)))),(20,19))),18),16),(17,15)),14),((13,12),11)),(10,9)),8),4)),3),1);
   tree tree_241 [p = 0.000, P = 0.004] = [&W 0.000017] ((5,2),(((7,6),((((((16,(17,((((((((78,(((76,75),(65,(64,(70,(74,(73,(69,(((67,66),((77,68),63)),((72,71),((88,((119,(118,117)),((87,86),((((((108,((120,109),(107,106))),105),((121,((((116,115),114),(112,111)),110)),104)),103),((((102,101),100),98),(((96,95),94),(((97,(99,93)),((92,91),90)),89)))),85)))),((81,(80,(82,(83,(84,79))))),52))))))))))),((62,(61,60)),(46,((((((59,58),57),56),55),(54,(53,(((51,50),49),(48,47))))),45))))),(31,(((33,((36,((38,37),((39,((42,(((44,43),41),40)),35)),(113,34)))),32)),28),(27,((30,29),26))))),(24,((25,23),22))),21),20),19),18),15))),14),((13,12),11)),(10,9)),8),4)),3),1);
   tree tree_242 [p = 0.000, P = 0.004] = [&W 0.000017] ((5,2),(((7,6),(((((((17,((((21,(((31,(28,((((36,(37,(38,35))),(((42,(((44,43),41),40)),39),34)),(33,32)),(27,((30,29),26))))),(((78,(((((72,71),70),(65,64)),(74,(73,(69,(((77,68),(67,66)),63))))),((76,75),((((((84,83),82),81),80),79),((88,(86,((((((109,(120,(107,(108,106)))),105),((((115,(116,114)),(112,111)),110),104)),(121,103)),(113,87)),(((119,(118,117)),(93,((100,((102,101),((96,95),94))),(98,(((99,97),(92,(91,90))),89))))),85)))),52))))),(61,(62,(60,(46,((((((59,58),57),56),55),((54,53),(((51,50),49),(48,47)))),45)))))),(23,(25,(24,22))))),20)),19),18),16)),15),14),((13,12),11)),(10,9)),8),4)),3),1);
   tree tree_243 [p = 0.000, P = 0.004] = [&W 0.000017] ((5,2),(((7,6),(((((((17,((((21,(((((61,60),((62,(78,((64,(65,(74,((73,((72,71),70)),(((77,68),(67,66)),(69,63)))))),(((((119,118),117),(88,(86,((((((((113,(((116,115),114),(112,111))),110),((108,(109,((120,107),106))),105)),(121,104)),103),((98,(((102,101),100),93)),(((96,95),94),((99,(97,((92,91),90))),89)))),87),85)))),(76,75)),(((84,(83,(82,(81,80)))),79),52))))),(46,((((((59,58),57),56),55),(((54,53),((51,50),49)),(48,47))),45)))),(31,(((((36,(37,(38,35))),(((42,(((44,43),41),40)),39),34)),33),32),(28,(27,((30,29),26)))))),((25,23),(24,22))),20)),19),18),16)),15),14),((13,12),11)),(10,9)),8),4)),3),1);
   tree tree_244 [p = 0.000, P = 0.004] = [&W 0.000017] ((5,2),(((7,6),(((((((17,(((((((((76,75),(78,(((((88,((((93,(((102,101),(100,98)),(((96,95),94),((((99,97),92),(91,90)),89)))),87),86),(((118,(119,117)),((((((116,115),114),(112,111)),110),((113,(121,(((120,108),(109,(107,106))),105))),104)),103)),85))),((84,(83,(82,(81,80)))),79)),74),(69,((77,68),(67,66)))),((73,(((72,71),70),(65,64))),63)))),(62,((61,60),(46,(((((((59,58),57),56),55),52),((54,53),(49,((51,50),(48,47))))),45))))),(31,((((36,(37,(38,35))),(((42,(((44,43),41),40)),39),34)),(33,32)),(28,(27,((30,29),26)))))),((25,23),(24,22))),(21,20)),19),18),16)),15),14),((13,12),11)),(10,9)),8),4)),3),1);
   tree tree_245 [p = 0.000, P = 0.004] = [&W 0.000017] ((5,2),(((7,6),(((((((17,16),((((((((62,(61,60)),((70,(((((76,75),(72,71)),65),64),(74,((((88,(((((((121,((120,((109,108),(107,106))),105)),(((((116,115),114),(112,111)),(113,110)),104)),103),((119,(118,117)),((98,93),(((102,101),100),((99,((96,95),94)),((97,((92,91),90)),89)))))),87),86),85)),((82,((84,83),(81,80))),79)),78),(73,(((77,68),(69,(67,66))),63)))))),(46,(((((((59,58),57),56),55),(54,52)),(53,(((51,50),49),(48,47)))),45)))),(31,(28,((((((38,37),36),35),(((42,(((44,43),41),40)),39),34)),(33,32)),(27,((30,29),26)))))),((25,23),(24,22))),(21,20)),19),18),15)),14),((13,12),11)),(10,9)),8),4)),3),1);
   tree tree_246 [p = 0.000, P = 0.004] = [&W 0.000017] ((5,2),(((7,6),(((((((17,16),((((((((61,(60,(62,(46,(((((65,64),((71,(72,70)),((((((((121,(((114,((116,115),113)),(112,111)),110)),((120,((109,108),(107,106))),105)),104),103),87),(((119,(118,117)),(93,((102,101),((100,98),((95,(96,94)),((((99,97),92),(91,90)),89)))))),(86,(88,85)))),(((((84,83),82),81),80),79)),(78,((74,73),(69,(((77,68),(67,66)),63))))))),((76,75),52)),((((((59,58),57),56),55),(54,53)),((51,50),(49,(48,47))))),45))))),(31,(((((38,37),36),((39,((42,(((44,43),41),40)),35)),34)),(33,32)),(28,(27,((30,29),26)))))),((24,(25,23)),22)),21),20),19),18),15)),14),((13,12),11)),(10,9)),8),4)),3),1);
   tree tree_247 [p = 0.000, P = 0.004] = [&W 0.000017] ((5,2),(((7,6),(((((((17,16),((((((((76,75),(78,(63,(69,((67,66),(68,(77,((65,64),(((74,73),(71,(72,70))),(((88,((((((119,(118,117)),((((((115,(116,114)),((113,112),111)),110),((((120,108),107),(109,106)),105)),(121,104)),103)),((98,(100,93)),(((102,101),((96,95),94)),((((99,97),92),(91,90)),89)))),87),86),85)),((84,(83,(82,(81,80)))),79)),52)))))))))),((61,(62,60)),(46,((((((59,58),57),56),55),((54,((51,50),49)),(53,(48,47)))),45)))),(31,(28,(((33,((((38,37),36),((39,((42,(41,((44,43),40))),35)),34)),32)),27),((30,29),26))))),((25,23),(24,22))),(20,(21,19))),18),15)),14),((13,12),11)),(10,9)),8),4)),3),1);
   tree tree_248 [p = 0.000, P = 0.004] = [&W 0.000017] ((5,2),(((7,6),(((((((17,16),((((((((61,(62,(60,((78,((76,75),((65,64),((((88,(((((96,95),94),(100,(((102,101),(98,93)),(((97,(99,92)),(91,90)),89)))),(87,86)),((118,(119,117)),(((((((116,115),114),((113,(112,111)),110)),((109,(107,(120,(108,106)))),105)),(121,104)),103),85)))),((82,((84,83),(81,80))),79)),74),((73,((72,71),70)),((69,(67,((77,68),66))),63)))))),(46,((((((((59,58),57),56),55),53),(54,52)),(((51,50),49),(48,47))),45)))))),(31,(28,(((((36,(38,(37,35))),(((42,(((44,43),41),40)),39),34)),33),32),(27,((30,29),26)))))),(24,((25,23),22))),21),20),19),18),15)),14),((13,12),11)),(10,9)),8),4)),3),1);
   tree tree_249 [p = 0.000, P = 0.004] = [&W 0.000017] ((5,2),(((7,6),((((((16,(((((((31,((((((38,37),36),(35,(((42,(((44,43),41),40)),39),34))),33),32),(28,((30,29),(27,26))))),((((62,(113,(61,60))),46),(((54,((76,(75,(((69,((77,68),(67,66))),((((88,(((((121,(((((((116,115),114),(112,111)),110),(109,(107,((120,108),106)))),105),104)),103),(((((102,101),100),98),(((99,93),(97,((92,91),90))),((95,(96,94)),89))),87)),(((119,118),117),86)),85)),((82,(81,80)),(83,(84,79)))),78),(73,(70,((72,71),(65,(74,64))))))),63))),52)),(((((59,58),57),56),55),(53,(((51,50),49),(48,47))))),45)),((25,23),(24,22)))),21),(20,19)),18),17),15)),14),((13,12),11)),(10,9)),8),4)),3),1);
   tree tree_250 [p = 0.000, P = 0.004] = [&W 0.000017] ((5,2),(((7,6),((((((16,(17,(((21,(((((61,(78,(((76,75),(((72,71),70),(65,(64,((74,73),(69,(((88,((((((99,97),(92,91)),90),(93,(98,(((102,101),((96,95),94)),(100,89))))),87),(86,(((((113,((((116,115),114),(112,111)),110)),((((120,(109,108)),107),106),105)),(121,104)),103),((118,(119,117)),85))))),(((84,83),(82,(81,80))),79)),(((77,68),(67,66)),63)))))))),(60,(62,(46,(((((((59,58),57),56),55),(54,53)),(52,((51,50),(49,(48,47))))),45))))))),(31,((((((38,37),35),(36,(((42,(41,((44,43),40))),39),34))),(33,32)),28),(27,((30,29),26))))),((25,23),(24,22))),20),19)),18),15))),14),((13,12),11)),(10,9)),8),4)),3),1);
   tree tree_251 [p = 0.000, P = 0.004] = [&W 0.000017] ((5,2),(((7,6),((((((16,(17,((((((((78,((76,75),((65,64),((74,(((84,(83,(82,(81,80)))),79),((72,71),((87,((((119,(118,117)),88),86),((((((121,(113,((((116,115),114),(112,111)),110))),(((108,107),(109,(120,106))),105)),104),103),(((96,95),94),(((((102,101),100),98),93),((((99,97),92),(91,90)),89)))),85))),70)))),(73,((69,((77,68),(67,66))),63)))))),(62,((61,60),(46,((((((((59,58),57),56),55),53),(54,52)),(((51,50),49),(48,47))),45))))),(31,((33,((((42,(((44,43),41),40)),39),((36,(37,(38,35))),34)),32)),(28,(27,((30,29),26)))))),((25,23),(24,22))),21),(20,19)),18),15))),14),((13,12),11)),(10,9)),8),4)),3),1);
   tree tree_252 [p = 0.000, P = 0.004] = [&W 0.000017] ((5,2),(((7,6),((((((16,(17,(((((((50,(51,(49,((48,47),((53,(54,((72,(70,((65,64),((73,(69,((77,68),(67,66)))),((78,(((88,((((((121,(((113,(((116,115),114),(112,111))),110),((107,((120,108),(109,106))),105))),104),103),(((119,(118,117)),(93,((((102,101),100),98),((((96,95),94),(99,((97,(92,91)),90))),89)))),87)),86),85)),(((84,83),(82,(81,80))),79)),74)),(71,63)))))),((76,75),52)))),((((((59,58),57),56),55),((62,(61,60)),46)),45)))))),(31,((((36,(37,(38,35))),(((42,(((44,43),41),40)),39),34)),(33,32)),(28,(27,((30,29),26)))))),(25,(23,(24,22)))),(21,20)),19),18),15))),14),((13,12),11)),(10,9)),8),4)),3),1);
   tree tree_253 [p = 0.000, P = 0.004] = [&W 0.000017] ((5,2),(((7,6),((((((16,(17,((((((31,((74,(((88,((((98,(((102,101),93),(100,((((96,95),94),(((99,97),92),(91,90))),89)))),87),86),(((119,(118,117)),((((121,(((115,((116,114),113)),(112,111)),110)),(((109,(120,108)),(107,106)),105)),104),103)),85))),71),((72,70),(((73,(65,64)),((69,((77,68),(67,66))),63)),(78,((((((84,83),82),81),80),79),(52,((76,75),((62,(61,60)),(46,((((51,50),49),(54,(53,(((((59,58),57),56),55),(48,47))))),45))))))))))),((33,(((39,((38,(37,36)),35)),((42,(((44,43),41),40)),34)),32)),(28,(27,((30,29),26)))))),(24,((25,23),(22,21)))),20),19),18),15))),14),((13,12),11)),(10,9)),8),4)),3),1);
   tree tree_254 [p = 0.000, P = 0.004] = [&W 0.000017] ((5,2),(((7,6),((((((16,(17,(((((((((62,(78,((76,75),((65,(64,(((72,71),70),(73,(74,(((77,68),(69,(67,66))),63)))))),((88,(86,((118,(119,117)),(((((((109,(108,((120,107),106))),105),(((((116,(115,114)),113),(112,111)),110),(121,104))),103),(((((102,101),100),98),93),((((99,97),92),(91,90)),(((96,95),94),89)))),87),85)))),((((84,83),(82,(81,80))),79),52)))))),((61,60),(46,((54,((51,50),(49,(53,(48,47))))),(((((59,58),57),56),55),45))))),(31,(((((42,((44,43),(41,40))),39),((36,((38,37),35)),34)),(33,32)),(28,(27,((30,29),26)))))),(24,((25,23),22))),21),20),19),18),15))),14),((13,12),11)),(10,9)),8),4)),3),1);
   tree tree_255 [p = 0.000, P = 0.004] = [&W 0.000017] ((5,2),(((7,6),((((((16,(17,(((((((((61,60),(62,(((((((88,(((118,(119,117)),86),(((((121,(((((116,115),114),(112,111)),(113,110)),((109,(107,((120,108),106))),105))),104),103),(((98,((102,101),93)),((100,((96,95),94)),(((99,97),((92,91),90)),89))),87)),85))),(((((84,83),82),81),80),79)),78),(77,73)),((69,(68,(67,66))),((76,75),(74,((((72,71),70),65),64))))),63),(46,((((((59,58),57),56),55),(54,(52,(53,(((51,50),49),(48,47)))))),45))))),(31,(28,((33,((((38,37),36),((39,((42,(((44,43),41),40)),35)),34)),32)),(27,((30,29),26)))))),(24,((25,23),22))),21),20),19),18),15))),14),((13,12),11)),(10,9)),8),4)),3),1);
   tree tree_256 [p = 0.000, P = 0.004] = [&W 0.000017] ((5,2),(((7,6),((((((16,(17,((((((((70,((72,71),((76,75),(65,(64,(74,(73,(((((88,(((((((((116,115),114),(112,111)),110),(((109,(120,108)),(107,106)),105)),(121,104)),103),((((119,118),117),(93,((((113,(102,101)),100),98),(((99,97),(92,(91,90))),(((96,95),94),89))))),(87,86))),85)),((82,((84,83),(81,80))),79)),78),(69,((77,68),(67,66)))),63)))))))),((((62,61),60),46),((((54,53),(((((59,58),57),56),55),52)),(((51,50),49),(48,47))),45))),(31,((((((((42,((44,43),(41,40))),39),(((38,37),36),35)),34),33),32),28),(27,((30,29),26))))),((25,23),(24,22))),(21,20)),19),18),15))),14),((13,12),11)),(10,9)),8),4)),3),1);
   tree tree_257 [p = 0.000, P = 0.004] = [&W 0.000017] ((5,2),(((7,6),((((((16,((((((((((76,75),((78,(((69,((77,68),(67,66))),(74,(73,(((88,(((((121,((((113,(((116,115),114),(112,111))),110),((((109,(120,108)),107),106),105)),104)),103),(((119,118),117),((100,(98,93)),(((102,101),(95,(96,94))),(((99,97),(92,(91,90))),89))))),(87,86)),85)),((((84,83),82),(81,80)),79)),(((72,71),70),(65,64)))))),63)),(62,(61,(60,(46,((((51,50),49),((54,52),(53,(48,47)))),(((((59,58),57),56),55),45)))))))),(31,((((((38,37),36),((39,((42,(((44,43),41),40)),35)),34)),33),32),(28,(27,((30,29),26)))))),((25,23),(24,22))),21),20),19),18),17),15)),14),((13,12),11)),(10,9)),8),4)),3),1);
   tree tree_258 [p = 0.000, P = 0.004] = [&W 0.000017] ((5,2),(((7,6),((((((16,((((21,((((((61,60),(62,(((76,75),(78,((69,(((77,68),(67,66)),63)),(((72,71),((73,70),(65,64))),(74,(((((84,83),82),(81,80)),79),((88,(86,(((99,(((((102,101),100),98),93),(((96,95),94),(((92,91),(97,90)),89)))),87),(((119,(118,117)),(((121,(((((116,115),114),(112,111)),(113,110)),(((120,109),(107,(108,106))),105))),104),103)),85)))),52))))))),(46,(((54,53),(((51,50),49),(48,47))),(((((59,58),57),56),55),45)))))),(31,((((((42,(41,((44,43),40))),(39,35)),(((38,37),36),34)),(33,32)),27),(28,((30,29),26))))),((25,23),(24,22))),20),19)),18),17),15)),14),((13,12),11)),(10,9)),8),4)),3),1);
   tree tree_259 [p = 0.000, P = 0.004] = [&W 0.000017] ((5,2),(((7,6),((((((16,((((((((((((76,75),(65,64)),((71,((((88,(86,(87,(((100,((96,95),94)),((98,((102,101),93)),((97,((92,91),90)),(99,89)))),(((119,(118,117)),(((113,(121,((((116,115),114),(112,111)),110))),((((120,109),((108,107),106)),105),104)),103)),85))))),((81,((84,83),(82,80))),79)),74),(73,69))),(((77,68),((72,70),(67,66))),63))),(78,((61,(62,60)),(46,((((51,50),49),((54,52),(((((59,58),57),56),55),(53,(48,47))))),45))))),(31,((((36,(37,(38,35))),(((42,(((44,43),41),40)),39),34)),(33,32)),(28,(27,((30,29),26)))))),((25,23),(24,22))),21),20),19),18),17),15)),14),((13,12),11)),(10,9)),8),4)),3),1);
   tree tree_260 [p = 0.000, P = 0.004] = [&W 0.000017] ((5,2),(((7,6),((((((16,(((((((((((76,75),(63,((69,((77,68),(67,66))),(73,((65,64),(71,((78,74),((((((84,83),82),81),80),79),((((((((((116,115),114),(112,111)),(113,110)),(121,((108,((120,(109,107)),106)),105))),104),103),((((118,(119,117)),(93,((102,101),(100,(98,(((99,97),((92,91),90)),(((96,95),94),89))))))),87),(86,(88,85)))),(72,70)),52))))))))),(62,((61,60),(46,(((((59,58),57),56),55),((((51,50),49),((54,53),(48,47))),45)))))),(31,((((((42,(((44,43),41),40)),39),((36,(37,(38,35))),34)),33),32),(28,(27,((30,29),26)))))),((25,23),(24,22))),21),20),19),18),17),15)),14),((13,12),11)),(10,9)),8),4)),3),1);
   tree tree_261 [p = 0.000, P = 0.004] = [&W 0.000017] ((5,2),(((7,6),((((((16,(17,(((21,(((((((((((44,43),41),(42,40)),39),35),(((38,37),36),34)),33),32),(((76,75),(((88,((((((((121,((((116,115),114),(112,111)),110)),(113,(((120,109),((108,107),106)),105))),104),103),((119,(118,117)),((((102,101),100),(98,93)),(((96,95),94),((((99,97),(92,91)),90),89))))),87),86),85)),((((((84,83),(82,81)),80),79),(74,((69,((77,68),(67,66))),((((72,71),70),(65,64)),(73,63))))),52)),(78,(46,((61,(62,60)),((((((59,58),57),56),55),(((51,50),49),(54,(53,(48,47))))),45)))))),(31,(28,(27,((30,29),26)))))),(24,((25,23),22))),(20,19))),18),15))),14),((13,12),11)),(10,9)),8),4)),3),1);
   tree tree_262 [p = 0.000, P = 0.004] = [&W 0.000017] ((5,2),(((7,6),((((((((((21,20),((((((((76,75),((65,64),((72,71),(70,(((73,69),((77,68),(67,66))),(((((88,((87,86),(((((121,(((((116,115),114),(112,(113,111))),110),((109,(107,((120,108),106))),105))),104),103),((119,(118,117)),(100,((98,93),(((102,101),((96,95),94)),(((99,97),(92,(91,90))),89)))))),85))),((((84,83),82),(81,80)),79)),78),74),63)))))),62),(61,60)),(46,(((((((59,58),57),56),55),(54,52)),(((51,50),49),(53,(48,47)))),45))),(31,(28,((((((42,(41,((44,43),40))),39),((37,36),(38,35))),34),(33,32)),(27,((30,29),26)))))),((25,23),(24,22))),19)),18),16),(17,15)),14),((13,12),11)),(10,9)),8),4)),3),1);
   tree tree_263 [p = 0.000, P = 0.004] = [&W 0.000017] ((5,2),(((7,6),(((((((((20,((((((42,(((44,43),41),40)),((39,((38,(37,36)),35)),34)),(33,32)),((((62,(61,60)),46),((((51,50),49),((54,((76,(75,((((((84,83),82),81),80),79),((88,((87,(((((121,((((116,(115,114)),(113,(112,111))),110),(((109,108),(107,(120,106))),105))),104),103),((119,(118,117)),((96,(95,94)),((100,(98,((102,101),93))),(((99,97),(92,(91,90))),89))))),86)),85)),(78,(74,(((((72,71),70),65),64),(73,((69,((77,68),(67,66))),63))))))))),52)),(((((59,58),57),56),55),(53,(48,47))))),45)),(31,(28,(27,((30,29),26)))))),((25,23),(24,(22,21)))),19)),18),16),(17,15)),14),((13,12),11)),(10,9)),8),4)),3),1);
   tree tree_264 [p = 0.000, P = 0.004] = [&W 0.000017] ((5,2),(((7,6),((((((17,(16,(((((((((78,((88,(((((100,(95,(96,94))),(98,(((102,101),93),((99,(97,(92,(91,90)))),89)))),87),86),(((119,(118,117)),(((((115,(116,114)),((112,111),(113,110))),((121,(107,(109,((120,108),106)))),105)),104),103)),85))),((((((84,83),82),81),80),79),(74,((((72,71),((76,75),70)),(65,64)),(73,(69,((67,66),((77,68),63))))))))),((62,(61,60)),(((54,(((((59,58),57),56),55),52)),(53,(((51,50),49),(48,47)))),(46,45)))),(31,(((((36,((38,37),35)),(((42,(41,((44,43),40))),39),34)),33),32),(28,(27,((30,29),26)))))),((24,(25,23)),22)),21),20),19),18),15))),14),((13,12),11)),(10,9)),8),4)),3),1);
   tree tree_265 [p = 0.000, P = 0.004] = [&W 0.000017] ((5,2),(((7,6),((((((17,(16,((((((((75,(76,((((88,(86,(87,(((95,(96,94)),(((102,101),93),((100,98),(((99,97),((92,91),90)),89)))),(((119,(118,117)),(((113,(121,((((116,115),114),(112,111)),110))),((((109,108),(107,(120,106))),105),104)),103)),85))))),(((84,(83,(82,(81,80)))),79),(78,(74,((((72,71),70),(65,64)),(73,((69,((77,68),(67,66))),63))))))),52),(54,(((((59,58),57),56),55),((53,((51,50),49)),(((62,(61,60)),46),((48,47),45)))))))),(31,(28,(((((38,37),36),((39,((42,(41,((44,43),40))),35)),34)),(33,32)),(27,((30,29),26)))))),((25,23),(24,22))),21),20),19),18),15))),14),((13,12),11)),(10,9)),8),4)),3),1);
   tree tree_266 [p = 0.000, P = 0.004] = [&W 0.000017] ((5,2),(((7,6),((((((17,(16,((((((((62,(((65,64),((78,((((98,93),(100,(((102,101),(95,(96,94))),(((99,97),(92,(91,90))),89)))),(87,(86,(88,(((118,(119,117)),((((121,((113,(((116,115),114),(112,111))),110)),(((120,109),(107,(108,106))),105)),104),103)),85))))),74)),((72,71),(63,(73,((77,((70,68),(67,66))),(69,(((((84,83),82),(81,80)),79),((76,75),52))))))))),((61,60),(46,(((((((59,58),57),56),55),54),(((51,50),49),(53,(48,47)))),45))))),((((39,((38,37),36)),(((42,(((44,43),41),40)),35),34)),(33,32)),(31,(28,(27,((30,29),26)))))),(24,((25,23),22))),21),20),19),18),15))),14),((13,12),11)),(10,9)),8),4)),3),1);
   tree tree_267 [p = 0.000, P = 0.004] = [&W 0.000017] ((5,2),(((7,6),((((((17,(16,((((((((((76,75),(((((88,(((((118,(119,117)),(((121,((112,111),(((116,115),114),110))),(113,((108,(107,((120,109),106))),105))),(104,103))),(93,(((102,101),((96,95),94)),(100,(98,((((99,97),(92,91)),90),89)))))),87),86)),85),((((84,83),82),(81,80)),79)),74),(78,(((72,71),(65,64)),(69,((73,70),(((77,68),(67,66)),63))))))),(62,((61,60),(46,((((53,(54,(((((59,58),57),56),55),52))),((51,50),49)),(48,47)),45))))),(31,(28,((((39,((42,(((44,43),41),40)),35)),(((38,37),36),34)),(33,32)),(27,((30,29),26)))))),((24,(25,23)),22)),21),20),19),18),15))),14),((13,12),11)),(10,9)),8),4)),3),1);
   tree tree_268 [p = 0.000, P = 0.004] = [&W 0.000017] ((5,2),(((7,6),((((((17,(16,(((((((((70,(65,(64,((74,(73,(((77,68),(67,66)),(69,63)))),((72,71),((88,(86,(87,(((((121,((113,(((116,115),114),(112,111))),110)),((107,(109,((120,108),106))),105)),104),103),(((119,(118,117)),((98,93),(((102,101),100),((95,(96,94)),((99,(97,(92,(91,90)))),89))))),85))))),((((84,83),(82,(81,80))),79),((76,75),52)))))))),(78,(62,((61,60),(46,(((((((59,58),57),56),55),54),((53,((51,50),49)),(48,47))),45)))))),(31,(28,((((36,(37,(38,35))),((42,((44,43),(41,40))),(39,34))),(33,32)),(27,((30,29),26)))))),((25,23),(24,22))),21),20),19),18),15))),14),((13,12),11)),(10,9)),8),4)),3),1);
   tree tree_269 [p = 0.000, P = 0.004] = [&W 0.000017] ((5,2),(((7,6),((((((17,(16,((((((((((72,70),(64,(65,((74,((73,(69,(((77,68),67),66))),63)),(78,(((76,75),71),(((88,((((((((113,(((116,115),114),(112,111))),110),(121,(((109,(120,108)),(107,106)),105))),104),103),87),(((119,(118,117)),(93,((102,101),(100,(98,(((96,95),94),((92,(99,(97,(91,90)))),89))))))),86)),85)),((82,(81,80)),(83,(84,79)))),52))))))),((62,(61,60)),(46,((((((59,58),57),56),55),(54,(53,(((51,50),49),(48,47))))),45)))),(31,(28,((((36,((38,37),35)),(((42,(((44,43),41),40)),39),34)),(33,32)),(27,((30,29),26)))))),((25,23),(24,22))),21),20),19),18),15))),14),((13,12),11)),(10,9)),8),4)),3),1);
   tree tree_270 [p = 0.000, P = 0.004] = [&W 0.000017] ((5,2),(((7,6),((((((17,(16,((((((((((74,(((88,(86,(87,((((121,(((((116,115),114),(112,111)),(113,110)),(((109,108),(107,(120,106))),105))),104),103),(((119,(118,117)),((((102,101),((96,95),94)),((100,98),(99,((97,93),(92,(91,90)))))),89)),85))))),(((((84,83),82),81),80),79)),(78,(((((72,71),70),((76,75),65)),64),(73,(69,(((77,68),(67,66)),63))))))),((61,60),(62,(46,((((((59,58),57),56),55),(((51,50),49),(52,((54,53),(48,47))))),45))))),31),(28,((((36,(37,(38,35))),(((42,(((44,43),41),40)),39),34)),(33,32)),(27,((30,29),26))))),((25,23),(24,22))),21),20),19),18),15))),14),((13,12),11)),(10,9)),8),4)),3),1);
   tree tree_271 [p = 0.000, P = 0.005] = [&W 0.000017] ((5,2),(((7,6),((((((17,(16,((((((((((42,(((44,43),41),40)),(39,(((38,37),36),35))),34),(33,32)),((75,(76,(((((88,(((113,((((121,(((((116,115),114),(112,111)),110),(((109,(120,108)),(107,106)),105))),104),103),(119,((118,117),((95,(96,94)),((98,(100,((102,101),93))),(((99,97),(92,(91,90))),89))))))),(87,86)),85)),(((((84,83),82),81),80),79)),74),(65,(64,((73,((72,71),70)),(69,((77,68),((67,66),63))))))),(78,(61,(62,(60,(46,(((((((59,58),57),56),55),(53,(54,52))),(((51,50),49),(48,47))),45))))))))),(31,(28,(27,((30,29),26)))))),((25,23),(24,22))),21),(20,19)),18),15))),14),((13,12),11)),(10,9)),8),4)),3),1);
   tree tree_272 [p = 0.000, P = 0.005] = [&W 0.000017] ((5,2),(((7,6),((((((17,(16,(((((((70,(64,(65,((72,71),((73,((69,((77,68),(67,66))),63)),(74,(78,(((((84,83),(82,(81,80))),79),((88,(((((121,((((116,(115,114)),(112,111)),110),((109,(108,(107,(120,106)))),105))),104),103),(((119,(118,117)),((95,(96,94)),(((((102,101),100),98),93),(((99,97),((92,91),90)),89)))),((113,87),86))),85)),(76,75))),52)))))))),((62,(61,60)),(46,((((((59,58),57),56),55),((54,53),(((51,50),49),(48,47)))),45)))),(31,(((33,((((38,37),36),((39,35),((42,(((44,43),41),40)),34))),32)),28),(27,((30,29),26))))),(24,((25,23),(22,21)))),(20,19)),18),15))),14),((13,12),11)),(10,9)),8),4)),3),1);
   tree tree_273 [p = 0.000, P = 0.005] = [&W 0.000017] ((5,2),(((7,6),((((((17,(16,((((((31,(((((76,75),(78,(63,(((77,68),(69,(67,66))),(((73,70),(65,64)),(71,(74,(72,((88,(86,(((((((116,(115,114)),(113,(112,111))),110),((121,((108,(((120,109),107),106)),105)),104)),103),87),(((119,(118,117)),(((96,95),94),(100,((98,((102,101),93)),(((92,91),(97,90)),(99,89)))))),85)))),(((84,(83,(82,(81,80)))),79),52)))))))))),(62,(60,(61,(46,((54,(((((59,58),57),56),55),(53,(((51,50),49),(48,47))))),45)))))),((((42,(((44,43),41),40)),39),((36,(37,(38,35))),34)),(33,32))),(28,(27,((30,29),26))))),((25,23),(24,22))),(21,20)),19),18),15))),14),((13,12),11)),(10,9)),8),4)),3),1);
   tree tree_274 [p = 0.000, P = 0.005] = [&W 0.000017] ((5,2),(((7,6),((((((17,(16,(((((((((78,((76,75),(((69,((77,68),(67,66))),(73,(((((((((121,((((116,115),114),(112,111)),110)),((120,((109,107),(108,106))),105)),104),103),(87,(((119,((118,117),113)),((95,(96,94)),(100,(((102,101),(98,93)),(((99,97),((92,91),90)),89))))),(86,(88,85))))),(((((84,83),82),81),80),79)),74),((72,71),70)),(65,64)))),63))),62),((61,60),(46,(((53,(((((59,58),57),56),55),(54,52))),(((51,50),49),(48,47))),45)))),(31,((((((38,37),36),((((42,(((44,43),41),40)),39),35),34)),(33,32)),28),(27,((30,29),26))))),((25,23),(24,22))),(21,20)),19),18),15))),14),((13,12),11)),(10,9)),8),4)),3),1);
   tree tree_275 [p = 0.000, P = 0.005] = [&W 0.000017] ((5,2),(((7,6),((((((17,(16,(((((((31,(((78,((76,75),(((65,64),(((72,71),70),(73,(69,(((77,68),(67,66)),63))))),((((((100,((96,95),94)),(((102,101),98),93)),((((99,97),(92,91)),90),89)),(87,((((((((116,115),114),((113,112),111)),110),(121,((((120,(109,108)),107),106),105))),104),103),(((119,(118,117)),88),(86,85))))),74),((((84,83),(82,(81,80))),79),52))))),((62,(61,60)),(46,((54,(53,((((((59,58),57),56),55),((51,50),49)),(48,47)))),45)))),(((((38,37),36),((((42,(((44,43),41),40)),39),35),34)),(33,32)),(28,(27,((30,29),26)))))),((24,(25,23)),22)),21),20),19),18),15))),14),((13,12),11)),(10,9)),8),4)),3),1);
   tree tree_276 [p = 0.000, P = 0.005] = [&W 0.000017] ((5,2),(((7,6),((((((17,(16,(((((((((((62,(61,60)),(78,((((((72,71),70),65),64),((73,(69,((77,68),(67,66)))),63)),((((((((84,83),82),81),80),79),(76,75)),((((121,((((((116,115),(114,113)),(112,111)),110),((109,((120,108),(107,106))),105)),104)),103),((((119,(118,117)),(93,(((102,101),(100,98)),((96,(95,94)),((99,(97,(92,(91,90)))),89))))),87),(86,(88,85)))),74)),52)))),(46,((((((59,58),57),56),55),((54,53),(((51,50),49),(48,47)))),45))),31),(28,(((36,((42,(((44,43),41),40)),((39,(37,(38,35))),34))),(33,32)),(27,((30,29),26))))),((25,23),(24,22))),21),20),19),18),15))),14),((13,12),11)),(10,9)),8),4)),3),1);
   tree tree_277 [p = 0.000, P = 0.005] = [&W 0.000017] ((5,2),(((7,6),((((((17,(16,((((((((51,(50,(49,((48,47),((54,53),((((62,(61,60)),((70,(65,64)),((74,(73,((69,((77,68),(67,66))),63))),(78,(((((121,((((((116,115),114),(112,111)),(113,110)),(((120,109),(107,(108,106))),105)),104)),103),(((93,(98,(((102,101),100),(((96,95),94),((97,(99,(92,(91,90)))),89))))),87),((119,(118,117)),(86,(88,85))))),((((84,83),(82,81)),80),79)),((72,71),((76,75),52))))))),46),(((((59,58),57),56),55),45))))))),31),(28,(((35,(((((44,43),41),(42,40)),39),(((38,37),36),34))),(33,32)),(27,((30,29),26))))),((25,23),(24,22))),(21,20)),19),18),15))),14),((13,12),11)),(10,9)),8),4)),3),1);
   tree tree_278 [p = 0.000, P = 0.005] = [&W 0.000017] ((5,2),(((7,6),((((((17,(16,(((20,(((31,(28,(((((38,37),36),((39,((42,(((44,43),41),40)),35)),34)),(33,32)),(27,((30,29),26))))),((((72,71),((76,75),(70,(64,(65,(((77,68),(69,(67,66))),(73,(63,(78,(((88,(86,((((119,(118,117)),((121,(((113,(((116,115),114),(112,111))),110),(((120,108),(109,(107,106))),105))),(104,103))),(((96,95),94),(((102,101),((100,98),93)),((92,((99,97),(91,90))),89)))),(87,85)))),(((84,83),(82,(81,80))),79)),(74,52))))))))))),((61,60),(62,(((54,(((51,50),49),(((((59,58),57),56),55),(53,(48,47))))),46),45)))),((25,23),(24,(22,21))))),19)),18),15))),14),((13,12),11)),(10,9)),8),4)),3),1);
   tree tree_279 [p = 0.000, P = 0.005] = [&W 0.000017] ((5,2),(((7,6),(((((((((((((31,(28,(((((38,37),36),((39,((42,(((44,43),41),40)),35)),34)),(33,32)),(27,((30,29),26))))),(24,((25,((62,((61,60),(((78,((76,75),(((74,(73,(69,(((88,(86,((((((121,((120,(108,(109,(107,106)))),105)),((113,((115,(116,114)),((112,111),110))),104)),103),((119,(118,117)),(93,(100,((102,101),(98,(((96,95),94),((99,(97,(92,(91,90)))),89)))))))),87),85))),(((84,83),(82,(81,80))),79)),(((71,(72,70)),(77,68)),(67,66)))))),(65,64)),63))),46),((((((((59,58),57),56),55),53),(54,52)),(((51,50),49),(48,47))),45)))),23)),22))),21),20),19),18),(17,16)),15),14),((13,12),11)),(10,9)),8),4)),3),1);
   tree tree_280 [p = 0.000, P = 0.005] = [&W 0.000017] ((5,2),(((7,6),((((((((((((((((62,((78,((76,75),((((72,71),65),64),((((((102,101),(98,((100,(95,(96,94))),(93,(((((99,97),92),91),90),89))))),(87,(86,((((119,(118,117)),((((121,(113,((((116,115),114),(112,111)),110))),((107,(108,(120,(109,106)))),105)),104),103)),88),85)))),((84,(83,(82,(81,80)))),79)),74),(((73,70),(69,((77,68),(67,66)))),63))))),61)),60),(46,(((53,(((((59,58),57),56),55),(54,52))),(((51,50),49),(48,47))),45))),(31,((((((42,(41,((44,43),40))),(39,35)),(((38,37),36),34)),33),32),(28,(27,((30,29),26)))))),((25,23),(24,22))),21),20),19),18),(17,16)),15),14),((13,12),11)),(10,9)),8),4)),3),1);
   tree tree_281 [p = 0.000, P = 0.005] = [&W 0.000017] ((5,2),(((7,6),(((((((((((((((62,(((78,((73,((((84,(83,(82,(81,80)))),79),((76,75),(((93,(98,(100,((102,101),(((92,91),(99,(97,90))),(((96,95),94),89)))))),(87,(86,((((119,(118,117)),113),((121,((((((116,115),114),(112,111)),110),((120,((109,108),(107,106))),105)),104)),103)),(88,85))))),74))),((72,71),(65,(70,64))))),(69,(((77,68),(67,66)),63)))),61),60)),46),(((((((59,58),57),56),55),(54,52)),(((51,50),49),(53,(48,47)))),45)),(31,((((((38,37),36),((((42,((44,43),(41,40))),39),35),34)),33),32),(28,(27,((30,29),26)))))),((25,23),(24,22))),21),20),19),18),((17,16),15)),14),((13,12),11)),(10,9)),8),4)),3),1);
   tree tree_282 [p = 0.000, P = 0.005] = [&W 0.000017] ((5,2),(((7,6),(((((((((((((((65,64),((71,(72,((76,75),70))),(((((88,(86,((((119,(118,117)),(((((109,108),(107,(120,106))),105),((((116,(115,114)),(113,(112,111))),110),104)),(121,103))),((98,(100,((102,101),(93,(((96,95),94),(((99,97),((92,91),90)),89)))))),87)),85))),((81,80),(82,(83,(84,79))))),78),74),(73,(69,((67,66),((77,68),63))))))),(((62,61),60),(46,(((((59,(58,57)),56),55),((54,52),(53,(((51,50),49),(48,47))))),45)))),(31,(((((38,37),36),(((42,(((44,43),41),40)),(39,35)),34)),(33,32)),(28,(27,((30,29),26)))))),((24,(25,23)),22)),21),20),19),18),((17,16),15)),14),((13,12),11)),(10,9)),8),4)),3),1);
   tree tree_283 [p = 0.000, P = 0.005] = [&W 0.000017] ((5,2),(((7,6),((((((((((21,(((((78,((((88,(87,(86,((((118,(119,117)),((121,((((((116,115),114),(112,111)),110),(113,((108,(107,(120,(109,106)))),105))),104)),103)),(((102,101),(96,(95,94))),((100,98),(((97,92),(99,(93,(91,90)))),89)))),85)))),(((((84,83),82),81),80),79)),74),(72,((65,64),(71,((73,70),((77,68),(69,((67,66),63))))))))),((76,75),(62,((61,60),(46,((53,(((51,50),49),(48,47))),((54,(((((59,58),57),56),55),52)),45))))))),(31,(28,(27,((30,29),26))))),((33,((((42,(((44,43),41),40)),39),((36,(37,(38,35))),34)),32)),((25,23),(24,22)))),(20,19))),18),17),16),15),14),((13,12),11)),(10,9)),8),4)),3),1);
   tree tree_284 [p = 0.000, P = 0.005] = [&W 0.000017] ((5,2),(((7,6),((((((((((((((61,((60,(62,(78,(63,((69,((77,68),(67,66))),(74,((65,64),(((72,71),(73,70)),((88,(((((119,(118,117)),((121,(((113,(114,(116,(115,(112,111))))),110),(((120,((108,107),(109,106))),105),104))),103)),((95,(96,94)),((100,(98,((102,101),93))),((((99,97),(92,91)),90),89)))),(87,86)),85)),((((84,83),((82,81),80)),79),((76,75),52))))))))))),(((((51,50),49),((((((59,58),57),56),55),(54,53)),(48,47))),46),45))),(31,(((33,((((((44,43),41),(42,40)),39),((((38,37),36),35),34)),32)),28),(27,((30,29),26))))),((25,23),(24,22))),(21,20)),19),18),17),16),15),14),((13,12),11)),(10,9)),8),4)),3),1);
   tree tree_285 [p = 0.000, P = 0.005] = [&W 0.000017] ((5,2),(((7,6),(((((((((((21,((((70,(((72,71),((65,64),((73,(69,((77,68),(67,66)))),(((((88,(((((95,(96,94)),((98,(((102,101),100),93)),((99,((97,(92,91)),90)),89))),87),86),((121,(((((113,(112,111)),(((116,115),114),110)),((120,(109,(107,(108,106)))),105)),104),103)),(((119,118),117),85)))),(((84,83),(82,(81,80))),79)),78),74),63)))),((76,75),((62,(61,60)),(46,(((((((59,58),57),56),55),52),(54,(((51,50),49),(53,(48,47))))),45)))))),(31,(28,((((36,(37,(38,35))),(((42,(((44,43),41),40)),39),34)),(33,32)),(27,((30,29),26)))))),((25,23),(24,22))),20)),19),18),17),16),15),14),((13,12),11)),(10,9)),8),4)),3),1);
   tree tree_286 [p = 0.000, P = 0.005] = [&W 0.000017] ((5,2),(((7,6),((((((17,(16,(((((((((113,62),(61,(60,(46,((((51,50),49),(((75,(76,(64,(65,((((88,((((((((((116,115),114),(112,111)),110),(((107,((120,108),(109,106))),105),(121,104))),103),((119,(118,117)),(((102,101),93),((100,98),(((96,95),94),(((99,97),(92,(91,90))),89)))))),87),86),85)),((82,((84,83),(81,80))),79)),78),((73,((72,71),70)),(74,((69,((77,68),(67,66))),63)))))))),(54,(((((59,58),57),56),55),52))),(53,(48,47)))),45))))),(31,(((((36,((38,37),35)),(((42,(((44,43),41),40)),39),34)),(33,32)),28),(27,((30,29),26))))),((25,23),(24,22))),21),20),19),18),15))),14),((13,12),11)),(10,9)),8),4)),3),1);
   tree tree_287 [p = 0.000, P = 0.005] = [&W 0.000017] ((5,2),(((7,6),((((((17,(16,(((((((31,((78,((((((74,(73,((72,71),70))),((((((100,((102,101),98)),((96,95),94)),((93,(99,((97,(92,91)),90))),89)),((((119,(118,117)),(((113,((121,((((116,115),114),(112,111)),110)),((109,((108,107),(120,106))),105))),104),103)),(87,(88,86))),85)),((84,(83,(82,(81,80)))),79)),(69,((77,68),(67,66))))),(65,64)),63),(75,(76,52))),(62,((61,60),(46,(((54,((51,50),49)),(53,(((((59,58),57),56),55),(48,47)))),45)))))),((((((42,(((44,43),41),40)),39),((36,((38,37),35)),34)),(33,32)),27),(28,((30,29),26))))),((25,23),(24,22))),21),20),19),18),15))),14),((13,12),11)),(10,9)),8),4)),3),1);
   tree tree_288 [p = 0.000, P = 0.005] = [&W 0.000017] ((5,2),(((7,6),((((((17,(16,((((21,(((((61,(62,(60,(46,((((51,50),49),((((((59,58),57),56),55),(53,(54,((76,(75,((72,70),(71,((65,64),(74,(73,((((88,(86,(((((121,(((((116,115),114),(113,(112,111))),110),((120,(109,(107,(108,106)))),105))),104),103),(((100,((96,95),94)),((((102,101),98),93),(((99,97),(92,(91,90))),89))),87)),((119,(118,117)),85)))),(((((84,83),82),81),80),79)),78),((69,((77,68),(67,66))),63))))))))),52)))),(48,47))),45))))),((((((44,43),41),(42,40)),39),(((38,37),(36,35)),34)),(33,32))),(31,(28,((30,29),(27,26))))),((24,(25,23)),22)),20)),19),18),15))),14),((13,12),11)),(10,9)),8),4)),3),1);
   tree tree_289 [p = 0.000, P = 0.005] = [&W 0.000017] ((5,2),(((7,6),((((((17,(16,((((21,((((78,(((76,75),(63,(69,(((77,68),(67,66)),(((73,((72,71),70)),(65,64)),(((88,(86,(87,((((100,98),((102,101),93)),(((96,95),94),(((99,97),(91,(92,90))),89))),(((119,(118,117)),((121,(((109,(((120,108),107),106)),105),(((113,((116,(115,114)),(112,111))),110),104))),103)),85))))),74),(((84,(83,(82,(81,80)))),79),52))))))),((62,(61,60)),(46,((((((59,58),57),56),55),(((51,50),49),((54,53),(48,47)))),45))))),(31,((((36,((((42,((44,43),(41,40))),39),((38,37),35)),34)),(33,32)),27),(28,((30,29),26))))),((25,23),(24,22))),20)),19),18),15))),14),((13,12),11)),(10,9)),8),4)),3),1);
   tree tree_290 [p = 0.000, P = 0.005] = [&W 0.000017] ((5,2),(((7,6),(((((17,((((((((((((72,71),70),(65,64)),(74,(78,(((88,((((((100,(96,(95,94))),(98,((102,101),93))),(((99,97),((92,91),90)),89)),87),86),(((119,(118,117)),((((((116,115),114),(112,111)),110),((113,((108,(120,(109,(107,106)))),(121,105))),104)),103)),85))),(((84,83),(82,(81,80))),79)),((73,69),(((77,68),(67,66)),63)))))),((62,(61,60)),(46,(((53,(54,((76,75),(((((59,58),57),56),55),52)))),((51,50),(49,(48,47)))),45)))),(31,(((((38,(37,36)),(((42,(((44,43),41),40)),(39,35)),34)),33),32),(28,(27,((30,29),26)))))),(25,(24,(23,22)))),21),(20,19)),18),(16,15)),14)),((13,12),11)),(10,9)),8),4)),3),1);
   tree tree_291 [p = 0.000, P = 0.005] = [&W 0.000017] ((5,2),(((7,6),(((((17,((16,((((((((75,(76,((78,(74,(((((72,71),(73,70)),65),64),((((121,(((((112,111),((((116,115),114),113),110)),(((120,109),(107,(108,106))),105)),104),103)),(88,((((98,(((102,101),100),(((96,95),94),((((99,97),93),(92,(91,90))),89)))),87),((119,(118,117)),86)),85))),(((((84,83),82),81),80),79)),(((69,(77,68)),(67,66)),63))))),(((62,61),60),(46,((((51,50),49),((54,52),(((((59,58),57),56),55),(53,(48,47))))),45)))))),(31,((33,((((42,(((44,43),41),40)),(39,((37,36),(38,35)))),34),32)),(28,(27,((30,29),26)))))),((25,23),(24,22))),21),20),19),18),15)),14)),((13,12),11)),(10,9)),8),4)),3),1);
   tree tree_292 [p = 0.000, P = 0.005] = [&W 0.000017] ((5,2),(((7,6),((((((17,(16,((((21,(((31,((((((38,37),36),(39,((42,(((44,43),41),40)),35))),34),(33,32)),(28,(27,((30,29),26))))),((61,(62,(60,((78,((65,64),((73,70),((((((((102,101),(100,98)),((96,(95,94)),((93,((99,(97,(92,91))),90)),89))),((104,(((121,((((115,(116,114)),(112,111)),(113,110)),(107,(120,((109,108),106))))),105),103)),87)),((88,(((119,118),117),86)),85)),(((84,83),82),(81,80))),79),(74,(((76,75),(72,71)),(((77,68),(69,(67,66))),63))))))),(46,((54,52),((53,(((51,50),49),(48,47))),(((((59,58),57),56),55),45)))))))),((25,23),(24,22)))),20)),19),18),15))),14),((13,12),11)),(10,9)),8),4)),3),1);
   tree tree_293 [p = 0.000, P = 0.005] = [&W 0.000017] ((5,2),(((7,6),((((((16,(17,((((((((62,((61,60),((78,((69,((77,68),(67,66))),(63,((((72,71),70),(65,64)),(73,(74,((((((84,83),82),81),80),79),(((88,(((118,(119,117)),86),(((99,(((96,95),94),((98,(100,((102,101),93))),(((92,91),90),(97,89))))),87),((((121,((113,((114,(116,(115,(112,111)))),110)),(((120,108),(109,(107,106))),105))),104),103),85)))),(76,75)),52)))))))),(46,(((54,(((((59,58),57),56),55),53)),(((51,50),49),(48,47))),45))))),(31,((33,((((42,(((44,43),41),40)),39),((36,((38,37),35)),34)),32)),(28,(27,((30,29),26)))))),(24,((25,23),22))),21),20),19),18),15))),14),((13,12),11)),(10,9)),8),4)),3),1);
   tree tree_294 [p = 0.000, P = 0.005] = [&W 0.000017] ((5,2),(((7,6),((((((17,(((21,((((((64,(65,(((((((84,83),82),(81,80)),79),((88,(((((((121,((((116,115),114),(112,111)),(113,110))),((109,(107,((120,108),106))),105)),104),103),((119,(118,117)),(100,(((96,95),94),((102,101),((98,93),((((99,97),(92,91)),90),89))))))),(87,86)),85)),78)),(74,71)),((73,70),((69,((77,68),(67,66))),63))))),(62,(61,60))),(46,((((((59,58),57),56),55),((54,((76,75),(72,52))),(((51,50),49),(53,(48,47))))),45))),(31,((((((38,37),36),((39,((42,(((44,43),41),40)),35)),34)),(33,32)),28),(27,((30,29),26))))),((25,23),(24,22))),(20,19))),18),15)),(16,14)),((13,12),11)),(10,9)),8),4)),3),1);
   tree tree_295 [p = 0.000, P = 0.005] = [&W 0.000017] ((5,2),(((7,6),(((((((((((((31,(((75,(76,52)),((74,((((72,71),(((88,((((96,(95,94)),(((102,101),(98,(100,93))),(((99,97),((92,91),90)),89))),(87,86)),((((121,((113,((((116,115),114),(112,111)),110)),((108,(109,(120,(107,106)))),105))),104),103),((119,(118,117)),85)))),((84,(83,(82,(81,80)))),79)),(73,70))),((69,((77,68),(67,66))),(65,64))),63)),(78,(62,((61,60),(46,((((((59,58),57),56),55),((54,53),(((51,50),49),(48,47)))),45))))))),(28,(((((42,(((44,43),41),40)),39),((37,(38,35)),(36,34))),(33,32)),(27,((30,29),26)))))),((25,23),(24,22))),21),20),19),18),17),15),(16,14)),((13,12),11)),(10,9)),8),4)),3),1);
   tree tree_296 [p = 0.000, P = 0.005] = [&W 0.000017] ((5,2),(((7,6),(((((((((((((((70,(((76,75),(72,71)),((65,64),((((77,68),(67,66)),(69,63)),(74,(73,(78,((((((84,83),82),81),80),79),((88,((87,86),(((119,((118,117),(((((((116,115),114),(113,(112,111))),110),(((120,108),(109,(107,106))),105)),(121,104)),103))),((95,(96,94)),(100,((98,((102,101),93)),(((97,(99,(92,91))),90),89))))),85))),52))))))))),(62,((61,60),(((54,(((((59,58),57),56),55),(53,(((51,50),49),(48,47))))),46),45)))),(31,((33,(((36,((38,37),35)),(((42,(((44,43),41),40)),39),34)),32)),(28,(27,((30,29),26)))))),((25,23),(24,22))),21),20),19),18),17),15),(16,14)),((13,12),11)),(10,9)),8),4)),3),1);
   tree tree_297 [p = 0.000, P = 0.005] = [&W 0.000017] ((5,2),(((7,6),((((((17,(((((((((71,((72,70),((76,75),((65,64),(((((88,((87,86),(((119,(118,117)),(((102,101),93),((100,98),(((96,95),94),(((99,97),(92,(91,90))),89))))),((((121,((((116,(115,114)),(112,111)),110),((108,(109,(120,(107,106)))),105))),104),103),85)))),((((84,83),82),(81,80)),79)),78),(74,(69,((77,68),(67,66))))),(73,63)))))),((62,(61,60)),(46,(((54,(((((59,58),57),56),55),(113,52))),(53,((51,50),(49,(48,47))))),45)))),(31,((33,(((39,((42,(((44,43),41),40)),35)),(((38,37),36),34)),32)),(28,(27,((30,29),26)))))),((25,23),(24,22))),21),20),19),18),15)),(16,14)),((13,12),11)),(10,9)),8),4)),3),1);
   tree tree_298 [p = 0.000, P = 0.005] = [&W 0.000017] ((5,2),(((7,6),((((((17,(((21,(((((((76,75),(70,((72,71),((65,64),(74,(73,((((88,((((119,(118,117)),((100,((102,101),(98,93))),((96,(95,94)),(((99,97),(92,(91,90))),89)))),(((((120,((109,108),(107,106))),((121,(((((116,115),114),113),(112,111)),110)),105)),104),103),(87,86))),85)),(((84,83),((82,81),80)),79)),78),(69,(((77,68),(67,66)),63))))))))),((61,60),(62,(46,((53,(((51,50),49),(48,47))),((54,(((((59,58),57),56),55),52)),45)))))),(31,(28,((33,(((((38,37),36),35),(((42,(((44,43),41),40)),39),34)),32)),(27,((30,29),26)))))),((25,23),(24,22))),20),19)),18),15)),(16,14)),((13,12),11)),(10,9)),8),4)),3),1);
   tree tree_299 [p = 0.000, P = 0.005] = [&W 0.000017] ((5,2),(((7,6),((((((17,(((((((62,((61,60),((78,(63,(74,((((72,71),70),(65,64)),(((88,((((118,117),(119,(93,((99,97),(((92,91),90),((((102,101),(100,98)),((96,95),94)),89)))))),((((121,((113,((((116,115),114),(112,111)),110)),((109,((120,108),(107,106))),105))),104),103),86)),(87,85))),((73,69),((77,68),(67,66)))),(((((84,83),(82,81)),80),79),((76,75),52))))))),(46,(((((((59,58),57),56),55),54),((53,((51,50),49)),(48,47))),45))))),(31,(((((38,37),36),((((42,(((44,43),41),40)),39),35),34)),(33,32)),(28,(27,((30,29),26)))))),((25,23),(24,22))),(21,20)),19),18),15)),(16,14)),((13,12),11)),(10,9)),8),4)),3),1);
   tree tree_300 [p = 0.000, P = 0.005] = [&W 0.000017] ((5,2),(((7,6),((((((17,(((((((62,((78,((76,75),((74,(((72,71),(73,70)),(65,64))),((69,63),(((77,68),(67,66)),(((88,(86,((((100,(98,93)),(((102,101),((96,95),94)),((((99,97),92),(91,90)),89))),87),(((118,(119,117)),((((121,(113,((((116,115),114),(112,111)),110))),((109,(107,((120,108),106))),105)),104),103)),85)))),((((84,83),82),(81,80)),79)),52)))))),((61,60),(46,((((((59,58),57),56),55),(54,(53,(((51,50),49),(48,47))))),45))))),(31,(28,((((((38,37),36),((((42,(((44,43),41),40)),39),35),34)),33),32),(27,((30,29),26)))))),((25,23),(24,22))),(21,20)),19),18),15)),(16,14)),((13,12),11)),(10,9)),8),4)),3),1);
   tree tree_301 [p = 0.000, P = 0.005] = [&W 0.000017] ((5,2),(((7,6),((((((((((((((70,((76,75),((65,((72,71),64)),((((88,((((((((((116,115),114),((112,111),110)),((121,113),(((120,(109,108)),(107,106)),105))),104),103),(((119,118),117),(93,((102,101),((100,98),((((96,95),94),((99,92),(91,90))),(97,89))))))),87),86),85)),((81,(((84,83),82),80)),79)),((77,68),(69,(67,66)))),((74,73),(78,63)))))),(((61,(62,60)),46),((54,((53,((51,50),49)),((((((59,58),57),56),55),52),(48,47)))),45))),(31,(28,((33,((((38,37),36),((39,((42,(((44,43),41),40)),35)),34)),32)),(27,((30,29),26)))))),(24,((25,23),22))),21),20),19),18),15),((17,16),14)),((13,12),11)),(10,9)),8),4)),3),1);
   tree tree_302 [p = 0.000, P = 0.005] = [&W 0.000017] ((5,2),(((7,6),(((((17,((((20,((((61,((78,(((88,(((((98,((102,101),(100,93))),(((96,95),94),(((99,97),((92,91),90)),89))),87),(((119,(118,117)),(((((120,(109,108)),(107,106)),105),((121,((((116,115),114),(112,111)),(113,110))),104)),103)),86)),85)),(((((84,83),82),81),80),79)),((74,71),((((76,75),(72,70)),(65,64)),(73,(69,(((77,68),(67,66)),63))))))),(62,(60,(46,((((51,50),49),((((((59,58),57),56),55),52),((54,53),(48,47)))),45)))))),(31,(28,(27,((30,29),26))))),((((36,((38,37),((39,((42,(((44,43),41),40)),35)),34))),33),32),((25,23),(24,22)))),(21,19))),18),15),(16,14))),((13,12),11)),(10,9)),8),4)),3),1);
   tree tree_303 [p = 0.000, P = 0.005] = [&W 0.000017] ((5,2),(((7,6),(((((((((((((78,((76,75),(((((82,((84,83),81)),80),79),(74,((73,((72,71),70)),((65,64),((69,((77,68),(67,66))),63))))),((88,(((((((121,(((((116,115),114),(112,111)),110),((109,((120,(108,107)),106)),105))),(113,104)),103),((119,(118,117)),(93,(100,(98,((102,101),(((99,97),((92,91),90)),(((96,95),94),89)))))))),87),86),85)),52)))),((62,(61,60)),(46,((((51,50),49),((((((59,58),57),56),55),(54,53)),(48,47))),45)))),(31,(28,((33,((((38,37),36),(((((42,((44,43),41)),40),39),35),34)),32)),(27,((30,29),26)))))),((25,23),(24,22))),21),(20,19)),18),15),((17,16),14)),((13,12),11)),(10,9)),8),4)),3),1);
   tree tree_304 [p = 0.000, P = 0.005] = [&W 0.000017] ((5,2),(((7,6),((((((((((((50,(51,((49,(48,47)),(53,(54,(((((59,58),57),56),55),((((61,60),(62,(78,((((((((102,101),93),(98,(100,((((96,95),94),((99,97),(92,(91,90)))),89)))),(87,(86,(88,(((119,(118,117)),((((121,((113,(((116,115),114),(112,111))),110)),((109,(108,(107,(120,106)))),105)),104),103)),85))))),74),71),(73,((69,(((77,(72,70)),68),(67,66))),63))),((65,64),((76,75),((((((84,83),82),81),80),79),52))))))),46),45))))))),31),(28,((33,(((((42,(((44,43),41),40)),39),(36,((38,37),35))),34),32)),(27,((30,29),26))))),((25,23),(24,22))),((21,20),19)),18),(17,15)),(16,14)),((13,12),11)),(10,9)),8),4)),3),1);
   tree tree_305 [p = 0.000, P = 0.005] = [&W 0.000017] ((5,2),(((7,6),(((((17,((((20,((((62,(61,(60,(((64,(65,((73,((72,71),70)),(((((88,(((((119,(118,117)),(((121,((113,((((116,115),114),(112,111)),110)),((109,(107,(108,(120,106)))),105))),104),103)),(((95,(96,94)),(100,(98,((102,101),93)))),((92,((99,97),(91,90))),89))),(87,86)),85)),((((84,83),82),(81,80)),79)),78),74),(((77,68),(67,66)),(69,63)))))),((76,75),52)),(46,((54,(((((59,58),57),56),55),(53,((51,50),(49,(48,47)))))),45)))))),(31,((((((38,37),36),(((((44,43),41),(42,40)),(39,35)),34)),33),32),(28,(27,((30,29),26)))))),(24,((25,23),(22,21)))),19)),18),15),14)),((13,12),11)),((16,10),9)),8),4)),3),1);
   tree tree_306 [p = 0.000, P = 0.005] = [&W 0.000017] ((5,2),(((7,6),(((((((((((((50,(51,(49,((48,47),(53,(((((59,58),57),56),55),(54,((((62,(61,60)),((76,75),(78,((74,((((72,71),65),64),((73,70),((69,(67,66)),((77,68),63))))),(((88,((((119,(118,117)),((((((116,115),114),(113,((112,111),110))),(((109,(120,108)),(107,106)),105)),(121,104)),103)),(((((96,95),94),(((((102,101),100),98),93),(((99,97),(92,(91,90))),89))),87),86)),85)),(((83,(84,(82,81))),80),79)),52))))),46),45)))))))),(31,((((((42,(((44,43),41),40)),39),(((38,37),36),35)),34),(33,32)),(28,(27,((30,29),26)))))),((25,23),(24,22))),21),(20,19)),18),17),15),14),((13,12),11)),((16,10),9)),8),4)),3),1);
   tree tree_307 [p = 0.000, P = 0.005] = [&W 0.000017] ((5,2),(((7,6),((((((((((((31,((50,(51,(49,((48,47),((53,(54,(((76,75),(((72,71),70),((65,64),(78,((((((((121,(120,((109,108),(107,106)))),105),((113,(((116,(115,114)),(112,111)),110)),104)),103),(88,((87,86),(((119,(118,117)),(93,(((99,(92,91)),(97,90)),(((96,95),94),((((102,101),100),98),89))))),85)))),((84,(83,(82,(81,80)))),79)),74),(73,(69,(((77,68),(67,66)),63)))))))),52))),(((62,(61,60)),46),(((((59,58),57),56),55),45))))))),(28,((((36,(37,(38,35))),(((42,(((44,43),41),40)),39),34)),(33,32)),(27,((30,29),26)))))),((24,(25,23)),22)),21),20),19),18),15),((17,16),14)),((13,12),11)),(10,9)),8),4)),3),1);
   tree tree_308 [p = 0.000, P = 0.005] = [&W 0.000017] ((5,2),(((7,6),((((((17,((((((((((76,75),((74,(78,((((72,71),70),(65,64)),(73,(69,(((77,68),(67,66)),63)))))),((((((84,83),82),81),80),79),((87,(((((121,(((((116,115),114),(112,111)),(113,110)),(((109,107),((120,108),106)),105))),104),103),((119,(118,117)),(((102,101),100),((98,93),((95,(96,94)),(((92,91),((99,97),90)),89)))))),(86,(88,85)))),52)))),((((((59,58),57),56),55),54),(53,(((51,50),49),(48,47))))),(((62,(61,60)),46),45)),(31,((((((36,(37,(38,35))),(((42,((44,43),(41,40))),39),34)),33),32),28),(27,((30,29),26))))),((25,23),(24,22))),21),(20,19)),18),15)),(16,14)),((13,12),11)),(10,9)),8),4)),3),1);
   tree tree_309 [p = 0.000, P = 0.005] = [&W 0.000017] ((5,2),(((7,6),((((((17,((((((((((70,(65,(64,(74,((72,71),((76,75),(73,(63,((69,((77,68),(67,66))),(78,(((88,((((121,((((((116,115),114),(112,111)),110),(113,(((109,107),((120,108),106)),105))),104)),103),(((119,(118,117)),((95,(96,94)),((102,((101,100),(98,93))),((99,(97,(92,(91,90)))),89)))),(87,86))),85)),((82,((84,83),(81,80))),79)),52))))))))))),((62,(61,60)),(46,((54,(((((59,58),57),56),55),(((51,50),49),(53,(48,47))))),45)))),31),((33,(((36,((38,37),35)),(((42,(((44,43),41),40)),39),34)),32)),(28,(27,((30,29),26))))),((24,(25,23)),22)),21),20),19),18),15)),(16,14)),((13,12),11)),(10,9)),8),4)),3),1);
   tree tree_310 [p = 0.000, P = 0.005] = [&W 0.000017] ((5,2),(((7,6),((((((17,((((((((113,(62,((((88,((((119,118),117),(((121,((((116,(115,114)),(112,111)),110),((109,(107,((120,108),106))),105))),104),103)),((((93,((102,101),(98,((100,((96,95),94)),(((99,97),((92,91),90)),89))))),87),86),85))),78),(74,((((((84,(83,(82,(81,80)))),79),(76,75)),((72,71),70)),(65,64)),(73,((77,(69,(68,(67,66)))),63))))),((61,60),(46,((((((59,58),57),56),55),((53,((51,50),49)),((54,52),(48,47)))),45)))))),(31,((((((38,37),35),(((42,(((44,43),41),40)),39),(36,34))),33),32),(28,(27,((30,29),26)))))),(25,(23,(24,22)))),21),20),19),18),15)),(16,14)),((13,12),11)),(10,9)),8),4)),3),1);
   tree tree_311 [p = 0.000, P = 0.005] = [&W 0.000017] ((5,2),(((7,6),((((((17,((((((((((((42,(((44,43),41),40)),39),((38,37),35)),(36,34)),(33,32)),((((((76,75),(65,(70,64))),(((((87,(86,((((119,(118,117)),(((113,((((116,115),114),(112,111)),110)),(((107,(109,((120,108),106))),105),(121,104))),103)),(98,(93,((102,101),(100,(((96,95),94),((((99,97),92),(91,90)),89))))))),(88,85)))),(((82,((84,83),81)),80),79)),78),74),(73,((69,((72,71),((77,68),(67,66)))),63)))),((61,(62,60)),(46,(((54,53),(52,(((((59,58),57),56),55),(((51,50),49),(48,47))))),45)))),31),(28,(27,((30,29),26))))),((25,23),(24,22))),21),20),19),18),15)),(16,14)),((13,12),11)),(10,9)),8),4)),3),1);
   tree tree_312 [p = 0.000, P = 0.005] = [&W 0.000017] ((5,2),(((7,6),((((((17,((((((((62,((61,60),(((76,75),(72,((65,64),(74,(((73,70),((68,(67,66)),(77,(69,63)))),(78,(71,(((82,((84,83),(81,80))),79),((88,(86,((((119,118),117),((((113,(121,((((116,115),114),(112,111)),110))),((120,(109,(107,(108,106)))),105)),104),103)),((((100,98),(((102,101),93),((96,(95,94)),(((99,97),(92,(91,90))),89)))),87),85)))),52))))))))),(46,(((((((59,58),57),56),55),(54,53)),(((51,50),49),(48,47))),45))))),(31,(28,(((((42,(((44,43),41),40)),(39,((38,(37,36)),35))),34),(33,32)),(27,((30,29),26)))))),((25,23),(24,22))),21),20),19),18),15)),(16,14)),((13,12),11)),(10,9)),8),4)),3),1);
   tree tree_313 [p = 0.000, P = 0.005] = [&W 0.000017] ((5,2),(((7,6),(((((((((((((((76,75),((65,64),((69,((77,68),(67,66))),(((73,((72,71),70)),63),(74,(((88,((((((((((116,115),114),((113,112),111)),110),(((120,108),(109,(107,106))),105)),(121,104)),103),((119,(118,117)),(((96,95),94),(((((102,101),100),98),93),(((92,91),90),((99,97),89)))))),(87,86)),85)),((82,((84,83),(81,80))),79)),52)))))),(78,((62,(61,60)),(46,((((((59,58),57),56),55),(54,(53,(((51,50),49),(48,47))))),45))))),(31,((33,(((39,((37,(38,36)),35)),((42,(((44,43),41),40)),34)),32)),(28,(27,((30,29),26)))))),((24,(25,23)),22)),21),20),19),18),(17,15)),14),((13,12),11)),((16,10),9)),8),4)),3),1);
   tree tree_314 [p = 0.000, P = 0.005] = [&W 0.000017] ((5,2),(((7,6),((((((17,(((((((50,(51,(49,((48,47),((((((59,58),57),56),55),(54,53)),(((60,(61,(62,(70,((65,64),(74,((71,(73,(69,(((77,68),(67,66)),63)))),(78,(((((((((113,((((116,115),114),(112,111)),110)),(121,((107,(((120,109),108),106)),105))),104),103),((100,98),(((102,101),(95,(96,94))),(93,(((99,97),((92,91),90)),89))))),87),(((118,(119,117)),86),(88,85))),72),((((((84,83),82),81),80),79),((76,75),52))))))))))),46),45)))))),(31,(28,(((((42,((44,43),(41,40))),(39,((37,36),(38,35)))),34),(33,32)),(27,((30,29),26)))))),((25,23),(24,22))),21),(20,19)),18),15)),14),((13,12),(16,11))),(10,9)),8),4)),3),1);
   tree tree_315 [p = 0.000, P = 0.005] = [&W 0.000017] ((5,2),(((7,6),((((((17,((((((((((78,(74,((87,(((((109,(120,108)),(107,106)),105),(104,((121,((112,111),(((116,115),114),(113,110)))),103))),((88,(((119,(118,117)),(93,(((96,95),94),(((102,101),(100,98)),((99,(97,(92,(91,90)))),89))))),86)),85))),((((((84,83),82),81),80),79),(((72,71),((73,70),(65,64))),(((77,68),(67,66)),(69,63))))))),((76,75),52)),(62,((61,60),(46,((((((59,58),57),56),55),54),(((53,((51,50),49)),(48,47)),45)))))),(31,(28,(((((38,37),36),((39,((42,(((44,43),41),40)),35)),34)),(33,32)),(27,((30,29),26)))))),((25,23),(24,22))),21),20),19),18),15)),(16,14)),((13,12),11)),(10,9)),8),4)),3),1);
   tree tree_316 [p = 0.000, P = 0.005] = [&W 0.000017] ((5,2),(((7,6),((((((17,((((((((((76,75),(72,71)),(64,(65,(((((((((121,113),(((109,(120,108)),(107,106)),105)),(((((116,115),114),(112,111)),110),104)),103),(88,((((118,(119,117)),((95,(96,94)),(100,(98,((102,101),((99,(93,(97,((92,91),90)))),89)))))),(87,86)),85))),(((84,83),(82,(81,80))),79)),78),(74,((73,70),69))),(((77,68),(67,66)),63))))),(61,(60,(62,(46,((((((59,58),57),56),55),((54,52),(((51,50),49),(53,(48,47))))),45)))))),((31,((((36,(37,(38,35))),(((42,(((44,43),41),40)),39),34)),(33,32)),(28,(27,((30,29),26))))),((24,(25,23)),22))),21),20),19),18),15)),(16,14)),((13,12),11)),(10,9)),8),4)),3),1);
   tree tree_317 [p = 0.000, P = 0.005] = [&W 0.000017] ((5,2),(((7,6),((((((17,((((((((((78,(((88,(((119,(118,117)),86),(((((((121,(((((116,115),114),(112,111)),110),(109,((120,108),(107,106))))),105),104),103),(((96,95),94),(100,((98,((102,(113,101)),93)),(((99,97),((92,91),90)),89))))),87),85))),((((84,83),82),(81,80)),79)),(74,(73,(((71,(72,70)),(65,64)),(69,(((77,68),(67,66)),63))))))),((76,75),52)),(61,(62,(60,(46,((54,(((((59,58),57),56),55),(53,(((51,50),49),(48,47))))),45)))))),31),(28,(((((36,(37,(38,35))),(((42,((43,(44,41)),40)),39),34)),33),32),(27,((30,29),26))))),(23,(25,(24,22)))),(21,20)),19),18),15)),(16,14)),((13,12),11)),(10,9)),8),4)),3),1);
   tree tree_318 [p = 0.000, P = 0.005] = [&W 0.000017] ((5,2),(((7,6),((((((17,((21,((((((78,((76,75),(((((88,((((119,118),117),(93,((113,(102,101)),((100,98),(((96,95),94),(99,((97,((92,91),90)),89))))))),((((((121,((((116,115),114),(112,111)),110)),((107,((109,108),(120,106))),105)),104),103),87),(86,85)))),((((84,83),(82,81)),80),79)),74),((73,(69,((77,68),(67,66)))),((72,(71,70)),(65,64)))),63))),(62,((61,60),(46,((((((59,58),57),56),55),((54,53),(((51,50),49),(52,(48,47))))),45))))),(31,(28,((((36,((38,37),35)),(((42,(((44,43),41),40)),39),34)),(33,32)),(27,((30,29),26)))))),(25,(23,(24,22)))),(20,19)),18)),15)),(16,14)),((13,12),11)),(10,9)),8),4)),3),1);
   tree tree_319 [p = 0.000, P = 0.005] = [&W 0.000017] ((5,2),(((7,6),((((((17,((((((((62,(((61,60),(78,(65,(64,(((72,71),70),((73,((69,((77,68),(67,66))),63)),(((((121,(((((113,((115,(116,114)),(112,111))),110),((109,((120,108),(107,106))),105)),104),103)),(87,((((118,(119,117)),((100,(98,((102,101),93))),((96,(95,94)),((99,(97,(92,(91,90)))),89)))),86),(88,85)))),((((84,83),(82,81)),80),79)),74),(75,(76,52))))))))),(46,((54,(((((59,58),57),56),55),(53,(((51,50),49),(48,47))))),45)))),(31,(28,((((((38,37),36),((42,((44,43),(41,40))),(39,35))),34),(33,32)),(27,((30,29),26)))))),(24,((25,23),22))),21),20),19),18),15)),(16,14)),((13,12),11)),(10,9)),8),4)),3),1);
   tree tree_320 [p = 0.000, P = 0.005] = [&W 0.000017] ((5,2),(((7,6),((((((17,(((((((((78,(76,75)),(((74,(((72,71),70),(65,64))),((73,(69,((((88,(((((121,((((115,(116,(114,113))),((112,111),110)),((107,(109,((120,108),106))),105)),104)),103),87),(((119,(118,117)),(93,((102,101),(98,((100,(96,(95,94))),((99,(97,(92,(91,90)))),89)))))),86)),85)),(((84,83),(82,(81,80))),79)),77),(68,(67,66))))),63)),(((62,61),60),(46,((54,((((((59,58),57),56),55),52),(53,(((51,50),49),(48,47))))),45))))),(31,((((((38,37),36),35),(((42,(((44,43),41),40)),39),34)),(33,32)),(28,(27,((30,29),26)))))),((24,(25,23)),22)),21),20),19),18),15)),(16,14)),((13,12),11)),(10,9)),8),4)),3),1);
   tree tree_321 [p = 0.000, P = 0.005] = [&W 0.000017] ((5,2),(((7,6),((((((17,((((((((33,(((39,((((44,43),41),40),(42,35))),((38,(37,36)),34)),32)),(31,((50,(51,(49,((48,47),(53,((((((59,58),57),56),55),54),((((61,60),(62,(70,((73,((69,((77,68),(67,66))),63)),(((72,71),(65,64)),(78,(74,((((88,(86,(87,(((((121,((((116,(115,114)),(113,(112,111))),110),((109,(108,(107,(120,106)))),105))),104),103),((119,(118,117)),(93,((102,101),((100,98),(((96,95),94),(((99,97),((92,91),90)),89))))))),85)))),((84,(83,(82,(81,80)))),79)),(76,75)),52)))))))),46),45))))))),(28,(27,((30,29),26)))))),(24,((25,23),22))),21),20),19),18),15)),(16,14)),((13,12),11)),(10,9)),8),4)),3),1);
   tree tree_322 [p = 0.000, P = 0.005] = [&W 0.000017] ((5,2),(((7,6),((((((17,(((((((((62,((72,71),((70,64),(65,((73,((69,((77,68),(67,66))),63)),(74,(78,((76,75),((88,((((((119,(118,117)),((((109,(107,((120,108),106))),105),(((((116,115),114),(112,111)),110),(121,104))),(113,103))),(((100,98),((102,101),93)),(((99,97),((92,91),90)),(((96,95),94),89)))),87),86),85)),(((83,(84,(82,(81,80)))),79),52)))))))))),((61,60),(46,((((((59,58),57),56),55),(((54,53),((51,50),49)),(48,47))),45)))),31),(28,((((((42,(((44,43),41),40)),39),((38,(37,36)),35)),34),(33,32)),(27,((30,29),26))))),(23,(25,(24,(22,21))))),20),19),18),15)),(16,14)),((13,12),11)),(10,9)),8),4)),3),1);
   tree tree_323 [p = 0.000, P = 0.005] = [&W 0.000017] ((5,2),(((7,6),((((((16,(17,(((((((((61,60),(((((76,75),(72,70)),((65,64),(73,(((((88,(86,(((((((102,101),100),(95,(96,94))),(98,93)),(((99,97),((92,91),90)),89)),87),(((119,(118,117)),((((((((116,115),114),113),(112,111)),110),(((109,(120,108)),(107,106)),105)),(121,104)),103)),85)))),(((((84,83),82),81),80),79)),78),74),(71,(69,(((77,68),(67,66)),63))))))),62),((((54,(((((59,58),57),56),55),53)),(((51,50),49),(52,(48,47)))),46),45))),(31,(28,((((((38,37),36),(39,((42,(((44,43),41),40)),35))),34),(33,32)),(27,((30,29),26)))))),((25,23),(24,22))),21),20),19),18),15))),14),((13,12),11)),(10,9)),8),4)),3),1);
   tree tree_324 [p = 0.000, P = 0.005] = [&W 0.000017] ((5,2),(((7,6),((((((16,(17,(((((((((64,((70,65),(((76,75),(72,71)),((((((88,((87,86),((((100,((96,95),94)),(((102,101),98),(93,((99,97),((92,91),90))))),89),(((118,(119,117)),(((((109,(120,108)),(107,106)),105),(((((116,115),114),(112,111)),110),((121,113),104))),103)),85)))),((((84,83),82),(81,80)),79)),78),74),73),((69,((77,68),(67,66))),63))))),((61,60),(62,(46,((((51,50),49),(54,((((((59,58),57),56),55),52),(53,(48,47))))),45))))),(31,((((((38,37),36),(39,((42,(((44,43),41),40)),35))),34),(33,32)),(28,(27,((30,29),26)))))),((25,23),(24,22))),21),20),19),18),15))),14),((13,12),11)),(10,9)),8),4)),3),1);
   tree tree_325 [p = 0.000, P = 0.005] = [&W 0.000017] ((5,2),(((7,6),((((((16,(17,(((((((((62,(61,(((77,68),(67,66)),(63,(73,(69,((((72,71),70),(65,64)),(((76,75),74),(78,(((88,(86,(((((121,((113,((((116,115),114),(112,111)),110)),(((109,(120,108)),(107,106)),105))),104),103),87),(((119,(118,117)),(((96,95),94),((100,((102,101),98)),((((99,97),93),((92,91),90)),89)))),85)))),((((84,83),(82,81)),80),79)),52)))))))))),(60,(46,((((((59,58),57),56),55),(53,(54,(((51,50),49),(48,47))))),45)))),(31,((((36,(37,((39,38),35))),((42,(((44,43),41),40)),34)),(33,32)),(28,(27,((30,29),26)))))),((25,23),(24,22))),21),20),19),18),15))),14),((13,12),11)),(10,9)),8),4)),3),1);
   tree tree_326 [p = 0.000, P = 0.005] = [&W 0.000017] ((5,2),(((7,6),((((((16,(17,((((((((60,((62,((78,((76,75),(((((102,101),(93,(98,((95,(96,94)),(100,((((99,97),92),(91,90)),89)))))),(87,(86,(88,(((119,(118,117)),(((((121,(120,113)),((((116,115),114),(112,111)),110)),((108,((109,107),106)),105)),104),103)),85))))),74),((71,(72,70)),((65,64),(((82,((84,83),(81,80))),79),((73,69),((77,68),((67,66),63))))))))),61)),(46,((((51,50),49),(((54,53),(((((59,58),57),56),55),52)),(48,47))),45)))),(31,(28,(((((39,((42,(((44,43),41),40)),35)),34),(((38,37),36),33)),32),(27,((30,29),26)))))),((25,23),(24,22))),21),20),19),18),15))),14),((13,12),11)),(10,9)),8),4)),3),1);
   tree tree_327 [p = 0.000, P = 0.005] = [&W 0.000017] ((5,2),(((7,6),((((((16,(17,(((((((((62,(61,60)),((70,((76,75),((72,71),((65,64),(74,(73,((((88,((((119,118),117),(((((115,(116,114)),(112,111)),110),(((108,(109,((120,107),106))),105),(121,104))),103)),(86,(((98,((100,((102,101),((96,95),94))),((93,(99,(97,(92,(91,90))))),89))),87),85)))),((((84,83),82),(81,80)),79)),78),(69,(((77,68),(67,66)),63))))))))),(46,((52,(((((59,58),57),56),55),(54,(53,((113,((51,50),49)),(48,47)))))),45)))),(31,(((((36,(37,(38,35))),(((42,((44,43),(41,40))),39),34)),(33,32)),27),(28,((30,29),26))))),((25,23),(24,22))),21),20),19),18),15))),14),((13,12),11)),(10,9)),8),4)),3),1);
   tree tree_328 [p = 0.000, P = 0.005] = [&W 0.000017] ((5,2),(((7,6),((((((16,(17,(((20,(((((((70,(65,(64,(73,(((((88,((((((121,(((120,108),(109,(107,106))),105)),((((116,(115,114)),(113,(112,111))),110),104)),103),((93,((102,101),(98,((100,(92,(97,(99,(91,90))))),(((96,95),94),89))))),87)),86),((119,(118,117)),85))),(((84,83),(82,(81,80))),79)),78),74),(((69,((77,68),(67,66))),63),((76,75),(71,(72,52))))))))),((62,(61,60)),(46,((((((59,58),57),56),55),((54,53),(((51,50),49),(48,47)))),45)))),31),((33,((((38,37),36),(39,(((42,(((44,43),41),40)),35),34))),32)),(28,(27,((30,29),26))))),((25,23),(24,22))),21),19)),18),15))),14),((13,12),11)),(10,9)),8),4)),3),1);
   tree tree_329 [p = 0.000, P = 0.005] = [&W 0.000017] ((5,2),(((7,6),((((((16,(17,(((((((31,(28,(27,((30,29),26)))),(((((76,75),((65,64),((73,((72,71),70)),(74,(((69,((77,68),(67,66))),63),((((84,83),(82,(81,80))),79),((88,((((((121,(((107,(109,((120,108),106))),105),(((((116,115),114),(112,111)),110),104))),103),(((119,118),117),((((99,97),(92,91)),90),(113,(((102,101),(95,(96,94))),((100,(98,93)),89)))))),87),86),85)),52))))))),(78,((62,(61,60)),(46,((((((59,58),57),56),55),(53,(((51,50),49),(48,47)))),(54,45)))))),((((42,(((44,43),41),40)),(39,((38,(37,36)),35))),34),(33,32))),((25,23),(24,22)))),21),20),19),18),15))),14),((13,12),11)),(10,9)),8),4)),3),1);
   tree tree_330 [p = 0.000, P = 0.005] = [&W 0.000017] ((5,2),(((7,6),((((((16,(17,(((((((((((36,(37,(38,35))),(((42,(((44,43),41),40)),39),34)),33),32),(((60,((62,61),((78,(70,((((88,(86,(((((121,((((116,115),114),((113,(112,111)),110)),((107,((120,108),(109,106))),105))),104),103),((119,(118,117)),(((100,(96,(95,94))),(98,((102,101),93))),(((99,97),((92,91),90)),89)))),(87,85)))),(((((84,83),82),81),80),79)),74),((72,71),((65,64),(73,(69,(((77,68),(67,66)),63)))))))),((76,75),52)))),(46,((54,(((((59,58),57),56),55),(53,(((51,50),49),(48,47))))),45))),(31,(28,(27,((30,29),26)))))),((25,23),(24,22))),21),20),19),18),15))),14),((13,12),11)),(10,9)),8),4)),3),1);
   tree tree_331 [p = 0.000, P = 0.006] = [&W 0.000017] ((5,2),(((7,6),((((((16,(17,((((((((78,((70,(64,(65,(((76,75),(((73,69),((77,68),(67,66))),63)),(74,((88,(86,((((119,(118,117)),((96,(95,94)),((((102,101),100),98),((99,(93,((97,91),(92,90)))),89)))),(((121,((((((116,115),114),(112,111)),110),((109,((120,108),((113,107),106))),105)),104)),103),87)),85))),((((((84,83),82),81),80),79),((72,71),52)))))))),((62,61),(60,(46,((54,(((51,50),49),(53,(((((59,58),57),56),55),(48,47))))),45)))))),(31,(((((38,37),36),((((42,(((44,43),41),40)),39),35),34)),(33,32)),(28,(27,((30,29),26)))))),((25,23),(24,22))),21),20),19),18),15))),14),((13,12),11)),(10,9)),8),4)),3),1);
   tree tree_332 [p = 0.000, P = 0.006] = [&W 0.000017] ((5,2),(((7,6),((((((16,(17,((((((((((61,60),(62,(((72,71),70),((74,((73,(69,((77,68),(67,66)))),63)),((65,64),(78,((((84,83),(82,(81,80))),79),((88,((87,86),((((((113,((116,(115,114)),(112,111))),110),(121,((109,((120,108),(107,106))),105))),104),103),(((119,(118,117)),(100,((96,(95,94)),((98,((102,101),93)),(((99,97),(92,(91,90))),89))))),85)))),((76,75),52))))))))),(46,((((((59,58),57),56),55),((54,53),(((51,50),49),(48,47)))),45))),(31,(((((((38,37),36),((39,((42,(((44,43),41),40)),35)),34)),33),32),28),(27,((30,29),26))))),((25,23),(24,22))),21),20),19),18),15))),14),((13,12),11)),(10,9)),8),4)),3),1);
   tree tree_333 [p = 0.000, P = 0.006] = [&W 0.000017] ((5,2),(((7,6),((((((16,(17,(((((((62,((((76,75),((72,71),70)),((65,64),(74,((73,(77,(69,((68,(67,66)),63)))),(78,((88,(((((119,(118,117)),(((((((116,115),114),(113,(112,111))),110),(121,(((120,(109,108)),(107,106)),105))),104),103)),((96,(95,94)),(100,(((102,101),(98,93)),(((99,97),((92,91),90)),89))))),(87,86)),85)),((((((84,83),82),81),80),79),52))))))),((61,60),(46,(((((((59,(58,57)),56),55),54),53),(((51,50),49),(48,47))),45))))),((31,(28,((33,(((((38,37),36),(((42,(((44,43),41),40)),39),35)),34),32)),(27,((30,29),26))))),((25,23),(24,22)))),21),20),19),18),15))),14),((13,12),11)),(10,9)),8),4)),3),1);
   tree tree_334 [p = 0.000, P = 0.006] = [&W 0.000017] ((5,2),(((7,6),((((((16,(17,(((((((31,((((76,75),((71,(72,70)),((65,64),((74,(73,((69,((77,68),(67,66))),63))),(78,((88,(86,(((((119,(118,117)),(((((113,(((116,115),114),(112,111))),110),((107,((120,108),(109,106))),105)),(121,104)),103)),((100,((102,101),((96,95),94))),((98,93),(((99,97),((92,91),90)),89)))),87),85))),(((((84,83),82),(81,80)),79),52))))))),((62,(61,60)),(((54,(((((59,58),57),56),55),(53,(((51,50),49),(48,47))))),46),45))),(((((42,(((44,43),41),40)),39),((((38,37),36),35),34)),(33,32)),(28,(27,((30,29),26)))))),((25,23),(24,22))),21),20),19),18),15))),14),((13,12),11)),(10,9)),8),4)),3),1);
   tree tree_335 [p = 0.000, P = 0.006] = [&W 0.000017] ((5,2),(((7,6),((((((16,(17,((((((((50,(51,(49,((48,47),(53,(54,(((((59,58),57),56),55),((((61,60),(62,((((76,75),(71,(72,70))),(65,64)),((73,(69,(((77,68),(67,66)),63))),(78,(74,(((88,(87,(86,((((121,(((113,((((116,115),114),(112,111)),110)),((108,(109,((120,107),106))),105)),104)),103),((119,(118,117)),(((102,101),(98,(100,93))),(((96,95),94),((99,((92,91),(97,90))),89))))),85)))),(((((84,83),82),81),80),79)),52))))))),46),45)))))))),(31,((((36,((((42,(((44,43),41),40)),39),((38,37),35)),34)),33),32),(28,(27,((30,29),26)))))),((25,23),(24,22))),21),20),19),18),15))),14),((13,12),11)),(10,9)),8),4)),3),1);
   tree tree_336 [p = 0.000, P = 0.006] = [&W 0.000017] ((5,2),(((7,6),((((((16,(17,((((((((62,(61,(60,(((76,75),(78,(74,((71,((73,(69,((77,68),(67,66)))),63)),((65,64),((72,70),((((((84,83),82),81),80),79),((88,(((121,((((((115,(116,114)),(112,111)),110),(113,(((109,(120,108)),(107,106)),105))),104),103)),86),(((119,(118,117)),((100,(98,((102,101),93))),((96,(95,94)),((97,((99,92),(91,90))),89)))),(87,85)))),52)))))))),(46,((((51,50),49),(53,((((((59,58),57),56),55),54),(48,47)))),45)))))),(31,((33,(((36,(37,(38,35))),(((42,(((44,43),41),40)),39),34)),32)),(28,(27,((30,29),26)))))),((25,23),(24,22))),21),20),19),18),15))),14),((13,12),11)),(10,9)),8),4)),3),1);
   tree tree_337 [p = 0.000, P = 0.006] = [&W 0.000017] ((5,2),(((7,6),((((((16,(17,(((((((31,(((78,(((65,64),((71,(72,70)),(74,(73,(69,(((77,68),(67,66)),63)))))),(((88,(((((((109,(120,(107,(108,106)))),105),((113,((114,((116,115),(112,111))),110)),(121,104))),103),((119,(118,117)),(((102,101),(100,98)),(93,((97,(99,((92,91),90))),(((96,95),94),89)))))),(87,86)),85)),(((84,83),(82,(81,80))),79)),((76,75),52)))),((62,(61,60)),(46,(((54,53),(((51,50),49),(48,47))),(((((59,58),57),56),55),45))))),(((((((42,(((44,43),41),40)),39),(((38,37),36),35)),34),(33,32)),27),(28,((30,29),26))))),((25,23),(24,22))),21),20),19),18),15))),14),((13,12),11)),(10,9)),8),4)),3),1);
   tree tree_338 [p = 0.000, P = 0.006] = [&W 0.000017] ((5,2),(((7,6),(((((17,(((((((((78,(((((((((118,(119,117)),(((113,((((116,115),114),(112,111)),110)),(((107,(120,((109,108),106))),(121,105)),104)),103)),(((((102,101),100),98),93),((((96,95),94),(92,((99,97),(91,90)))),89))),87),((88,86),85)),(((((84,83),82),81),80),79)),74),(((((73,((72,71),70)),65),64),(((77,68),(67,66)),(69,63))),((76,75),52))),((62,(61,60)),(46,((54,(((((59,58),57),56),55),(53,(((51,50),49),(48,47))))),45))))),(31,((((((38,37),36),((39,((42,(((44,43),41),40)),35)),34)),(33,32)),28),(27,((30,29),26))))),((24,(25,23)),22)),21),20),19),18),15),(16,14))),((13,12),11)),(10,9)),8),4)),3),1);
   tree tree_339 [p = 0.000, P = 0.006] = [&W 0.000017] ((5,2),(((7,6),(((((17,(((((((((61,(60,(62,(((65,((((76,75),(72,71)),70),64)),(((((121,(88,((((100,(98,(((102,101),((96,95),94)),((93,(99,((97,92),90))),(91,89))))),87),(((119,(118,117)),((((113,((((116,115),114),(112,111)),110)),((108,(107,((120,109),106))),105)),104),103)),86)),85))),(((((84,83),82),81),80),79)),78),73),(74,((69,((77,68),(67,66))),63)))),(46,(((((((59,58),57),56),55),(54,52)),(((51,50),49),(53,(48,47)))),45)))))),(31,(((((36,(37,(38,35))),(((42,(((44,43),41),40)),39),34)),(33,32)),28),(27,((30,29),26))))),((25,23),(24,22))),21),20),19),18),15),(16,14))),((13,12),11)),(10,9)),8),4)),3),1);
   tree tree_340 [p = 0.000, P = 0.006] = [&W 0.000017] ((5,2),(((7,6),(((((((((((((78,((((88,((((119,(118,117)),(100,((96,(95,94)),((98,((102,101),93)),(((99,(97,(92,91))),90),89))))),(((121,(((108,(109,(107,(120,106)))),105),(((113,(((116,115),114),(112,111))),110),104))),103),(87,86))),85)),((82,((84,83),(81,80))),79)),74),((72,71),((65,64),(73,((69,(((77,70),68),(67,66))),63)))))),((76,75),((62,(61,60)),(46,((((54,53),(((((59,58),57),56),55),52)),(((51,50),49),(48,47))),45))))),(31,(28,((33,(((39,((38,(37,36)),35)),((42,(((44,43),41),40)),34)),32)),(27,((30,29),26)))))),((25,23),(24,(22,21)))),20),19),18),(17,15)),(16,14)),((13,12),11)),(10,9)),8),4)),3),1);
   tree tree_341 [p = 0.000, P = 0.006] = [&W 0.000017] ((5,2),(((7,6),(((((17,((((((((((76,75),(78,(((74,(73,((65,(70,64)),((69,((77,68),(67,66))),63)))),((((((84,83),82),81),80),79),((88,(((((121,(((((116,115),114),((113,112),111)),110),((108,(109,((120,107),106))),105))),104),103),(87,(((119,(118,117)),(93,(((102,101),98),(100,(((96,95),94),(((99,97),((92,91),90)),89)))))),86))),85)),((72,71),52)))),(46,((62,(61,60)),(((((((59,58),57),56),55),(54,53)),(((51,50),49),(48,47))),45)))))),(31,(((((38,37),36),((39,(((((44,43),42),41),40),35)),34)),(33,32)),(28,(27,((30,29),26)))))),(25,(23,(24,22)))),21),20),19),18),15),(16,14))),((13,12),11)),(10,9)),8),4)),3),1);
   tree tree_342 [p = 0.000, P = 0.006] = [&W 0.000017] ((5,2),(((7,6),(((((17,(((((21,(((((78,((76,75),(74,((((((((((((116,115),114),(112,111)),110),((121,113),((120,107),(108,(109,106))))),105),104),103),(((100,(95,(96,94))),((98,((102,101),93)),(((99,97),((92,91),90)),89))),87)),(((119,118),117),86)),(88,85)),(((72,71),(((73,70),(65,64)),((77,68),((67,66),(69,63))))),(((84,(83,(82,(81,80)))),79),52)))))),((62,(61,60)),(46,(54,(((51,50),49),((48,47),(53,(((((59,58),57),56),55),45)))))))),(31,(28,((33,((((42,(((44,43),41),40)),39),((((38,37),36),35),34)),32)),(27,((30,29),26)))))),((25,23),(24,22))),20)),19),18),15),(16,14))),((13,12),11)),(10,9)),8),4)),3),1);
   tree tree_343 [p = 0.000, P = 0.006] = [&W 0.000017] ((5,2),(((7,6),(((((((((((((((((38,37),36),(((42,(((44,43),41),40)),(39,35)),34)),33),32),(31,((46,((62,(61,60)),((((51,50),49),(53,((((((59,58),57),56),55),(54,(((76,75),((72,70),(65,(64,((((((88,(((119,(118,117)),(100,((96,(95,94)),((98,((102,101),93)),(((99,97),(92,(113,(91,90)))),89))))),((((121,(((((116,115),114),(112,111)),110),(((109,107),((120,108),106)),105))),104),103),(87,(86,85))))),(((((84,83),82),81),80),79)),78),74),(69,((77,68),(67,66)))),((73,71),63)))))),52))),(48,47)))),45))),(28,(27,((30,29),26)))))),((24,(25,23)),22)),21),20),19),18),15),((17,16),14)),((13,12),11)),(10,9)),8),4)),3),1);
   tree tree_344 [p = 0.000, P = 0.006] = [&W 0.000017] ((5,2),(((7,6),(((((17,(((((((((((76,75),(78,(74,(((88,(((((((119,118),117),((((121,((((116,115),(114,113)),(112,111)),110)),((109,(107,((120,108),106))),105)),104),103)),(93,((102,101),((100,98),(((99,97),((92,91),90)),(((96,95),94),89)))))),87),86),85)),(((84,83),(82,(81,80))),79)),(((73,((72,71),70)),(65,64)),((77,(68,(69,(67,66)))),63)))))),(61,((62,60),(46,((((51,50),49),(53,(54,(52,(((((59,58),57),56),55),(48,47)))))),45))))),(31,(28,((33,((((38,37),36),((39,((42,(((44,43),41),40)),35)),34)),32)),(27,((30,29),26)))))),((25,23),(24,22))),21),20),19),18),15),(16,14))),((13,12),11)),(10,9)),8),4)),3),1);
   tree tree_345 [p = 0.000, P = 0.006] = [&W 0.000017] ((5,2),(((7,6),(((((17,(((((((((((70,((76,75),((72,71),((65,64),(((((88,((((119,(118,117)),((121,(((113,(((116,115),114),(112,111))),110),(((109,108),((120,107),106)),(105,104)))),103)),(((93,(100,((102,101),(98,(((99,97),(92,(91,90))),(((96,95),94),89)))))),87),86)),85)),(((((84,83),82),81),80),79)),78),74),((73,69),(((77,68),(67,66)),63))))))),62),((61,60),(46,((((54,53),(55,((((59,58),57),56),52))),(((51,50),49),(48,47))),45)))),(31,(28,(((((((38,37),36),35),(((42,(((44,43),41),40)),39),34)),(33,32)),27),((30,29),26))))),(24,((25,23),22))),21),20),19),18),15),(16,14))),((13,12),11)),(10,9)),8),4)),3),1);
   tree tree_346 [p = 0.000, P = 0.006] = [&W 0.000017] ((5,2),(((7,6),((((((16,(17,((((21,(((31,(((33,((((38,37),36),((39,((((44,43),41),40),(42,35))),34)),32)),28),(27,((30,29),26)))),(((78,((76,75),((((88,(((((121,((((109,108),((120,107),106)),105),((((((116,115),114),113),(112,111)),110),104))),103),(((((102,101),100),98),(93,((((99,97),92),(91,90)),(((96,95),94),89)))),87)),(((119,118),117),86)),85)),74),(((72,71),65),64)),((((84,83),(82,(81,80))),79),(((77,(73,70)),69),((68,(67,66)),63)))))),((62,(61,60)),(46,(((51,50),49),((53,(48,47)),((54,(((((59,58),57),56),55),52)),45)))))),((24,(25,23)),22))),20)),19),18),15))),14),((13,12),11)),(10,9)),8),4)),3),1);
   tree tree_347 [p = 0.000, P = 0.006] = [&W 0.000017] ((5,2),(((7,6),((((((16,(17,((((21,((((((((38,37),36),((39,((42,(((44,43),41),40)),35)),34)),33),32),((61,(60,(62,(46,((((((((59,58),57),56),55),53),(54,((75,(76,(((72,71),70),((65,64),((78,(((88,((((104,((121,((((((116,115),114),113),(112,111)),110),(((109,(120,108)),(107,106)),105))),103)),((119,(118,117)),(93,((((102,101),100),98),(((96,95),94),((97,((92,91),(99,90))),89)))))),(87,86)),85)),((((84,83),82),(81,80)),79)),74)),(73,(69,(((77,68),(67,66)),63)))))))),52))),(((51,50),49),(48,47))),45))))),(31,(28,(27,((30,29),26)))))),((25,23),(24,22))),20)),19),18),15))),14),((13,12),11)),(10,9)),8),4)),3),1);
   tree tree_348 [p = 0.000, P = 0.006] = [&W 0.000017] ((5,2),(((7,6),((((((((((((((62,(61,60)),(64,(65,((74,(73,(((77,68),((72,70),(67,66))),(69,63)))),((76,75),(71,(78,((88,((((((121,(((113,((116,(115,114)),(112,111))),110),((109,(107,(120,(108,106)))),105))),104),103),((119,(118,117)),(((96,95),94),((((102,101),100),(98,93)),(((99,97),((92,91),90)),89))))),(87,86)),85)),(((((84,83),82),(81,80)),79),52))))))))),(46,((((((59,58),57),56),55),(54,(53,(((51,50),49),(48,47))))),45))),((((36,(37,(38,35))),(((42,(((44,43),41),40)),39),34)),(33,32)),(31,(28,(27,((30,29),26)))))),((24,(25,23)),22)),21),(20,19)),18),15),(17,(16,14))),((13,12),11)),(10,9)),8),4)),3),1);
   tree tree_349 [p = 0.000, P = 0.006] = [&W 0.000017] ((5,2),(((7,6),((((((17,((((((((((62,61),60),(46,(((54,(((((59,58),57),56),55),((76,75),((((84,(83,(82,(81,80)))),79),(78,(74,(((73,((72,71),70)),(65,64)),(69,(((77,68),(67,66)),63)))))),((88,((87,86),((((121,(113,(((((116,115),114),(112,111)),110),(((120,108),(109,(107,106))),105)))),104),103),(((119,(118,117)),(93,((102,101),((95,(96,94)),((100,98),(((99,97),(92,(91,90))),89)))))),85)))),52))))),((53,((51,50),49)),(48,47))),45))),(31,(28,(((((42,(((44,43),41),40)),39),((36,((38,37),35)),34)),(33,32)),(27,((30,29),26)))))),((25,23),(24,22))),21),20),19),18),15)),14),((13,12),11)),((16,10),9)),8),4)),3),1);
   tree tree_350 [p = 0.000, P = 0.006] = [&W 0.000017] ((5,2),(((7,6),(((((17,(((((((((78,((((((77,73),69),((76,75),(68,(67,66)))),((71,((((88,(86,(87,((((121,((((113,((116,(115,114)),(112,111))),110),((109,(120,(108,(107,106)))),105)),104)),103),((118,(119,117)),(100,(((102,101),(98,93)),(((96,95),94),(((99,97),(92,(91,90))),89)))))),85)))),((84,(83,(82,(81,80)))),79)),74),(72,70))),(65,64))),63),52)),(61,(60,(62,(46,((((((59,58),57),56),55),(54,(((51,50),49),(53,(48,47))))),45)))))),(31,(28,(((((42,(((44,43),41),40)),(39,35)),(((38,37),36),34)),(33,32)),(27,((30,29),26)))))),((25,23),(24,22))),(21,20)),19),18),15),(16,14))),((13,12),11)),(10,9)),8),4)),3),1);
   tree tree_351 [p = 0.000, P = 0.006] = [&W 0.000017] ((5,2),(((7,6),(((((((19,(20,((((((((88,((87,86),(((119,(118,117)),((((121,((113,((((116,115),114),(112,111)),110)),(((120,109),(108,(107,106))),105))),104),103),(98,((93,((99,97),((92,91),90))),((100,((102,101),(95,(96,94)))),89))))),85))),(((84,83),(82,(81,80))),79)),(78,((74,71),((65,64),(((73,(72,70)),(69,(77,(68,(67,66))))),63))))),((76,75),((62,(61,60)),(46,((((54,53),(((((59,58),57),56),55),52)),(((51,50),49),(48,47))),45))))),(31,(((((38,37),36),(((42,(((44,43),41),40)),(39,35)),34)),(33,32)),(28,(27,((30,29),26)))))),((25,23),(24,22))),21),18))),15),(17,(16,14))),((13,12),11)),(10,9)),8),4)),3),1);
   tree tree_352 [p = 0.000, P = 0.006] = [&W 0.000017] ((5,2),(((7,6),((((16,(((17,((((21,((((62,(61,60)),((((((76,75),(72,71)),65),64),((78,((((88,87),((((((121,(113,(((((116,115),114),(112,111)),110),(109,(120,((108,107),106)))))),105),104),103),(((102,(96,(95,94))),((99,97),(92,(91,90)))),((98,((101,100),93)),89))),(((119,(118,117)),86),85))),((84,(83,(82,(81,80)))),79)),74)),((73,69),(((70,68),(77,(67,66))),63)))),(46,((((51,50),49),((54,53),((((((59,58),57),56),55),52),(48,47)))),45)))),((31,((33,(((39,((42,(((44,43),41),40)),35)),(((38,37),36),34)),32)),(28,(27,((30,29),26))))),((25,23),(24,22)))),20)),19),18),15)),14),((13,12),11))),(10,9)),8),4)),3),1);
   tree tree_353 [p = 0.000, P = 0.006] = [&W 0.000017] ((5,2),(((7,6),((((16,((((((((((61,((62,(63,((78,((73,((72,71),70)),(69,((77,68),(67,66))))),((65,64),(74,((88,(86,(87,((((101,100),98),(((96,(102,95)),94),((((99,97),93),((92,91),90)),89))),(((119,(118,117)),((121,(((113,((((116,115),114),(112,111)),110)),((120,(109,((108,107),106))),105)),104)),103)),85))))),(79,(((((84,83),82),81),80),((76,75),52))))))))),(60,(46,((((51,50),49),(48,47)),(((((((59,58),57),56),55),54),53),45)))))),(31,(((33,(((36,(37,(38,35))),(((42,(((44,43),41),40)),39),34)),32)),28),(27,((30,29),26))))),((24,(25,23)),22)),21),20),19),18),15),(17,14)),((13,12),11))),(10,9)),8),4)),3),1);
   tree tree_354 [p = 0.000, P = 0.006] = [&W 0.000017] ((5,2),(((7,6),(((((17,((((((((50,(51,((54,49),((48,47),(53,(((((59,58),57),56),55),((((61,60),(62,(78,(63,((69,((77,68),(67,66))),((74,((73,(72,71)),70)),((65,64),((76,75),(((((121,(((113,((((116,115),114),(112,111)),110)),((107,((120,108),(109,106))),105)),104)),103),(87,(((119,(118,117)),(100,(98,((102,101),((((99,97),93),((92,91),90)),(((96,95),94),89)))))),(86,(88,85))))),(((84,83),(82,(81,80))),79)),52))))))))),46),45))))))),((31,((((((38,37),36),((42,(((44,43),41),40)),(39,35))),34),(33,32)),(28,(27,((30,29),26))))),((25,23),(24,22)))),21),20),19),18),15),14)),(16,((13,12),11))),(10,9)),8),4)),3),1);
   tree tree_355 [p = 0.000, P = 0.006] = [&W 0.000017] ((5,2),(((7,6),((((16,(((17,((((21,(((((63,(((69,(77,68)),(67,66)),((73,((72,71),70)),((65,64),(74,((88,(((((119,(118,117)),((121,((((113,(((116,115),114),(112,111))),110),(((109,(108,107)),(120,106)),105)),104)),103)),(((((102,101),100),98),93),((95,(96,94)),(((99,97),(92,(91,90))),89)))),86),(87,85))),((76,75),(((84,(83,(82,(81,80)))),79),52)))))))),(78,((62,(61,60)),(46,((((((59,58),57),56),55),(((51,50),49),((54,53),(48,47)))),45))))),(31,((((36,((((42,(41,((44,43),40))),39),((38,37),35)),34)),33),32),(28,(27,((30,29),26)))))),((25,23),(24,22))),20)),19),18),15)),14),((13,12),11))),(10,9)),8),4)),3),1);
   tree tree_356 [p = 0.000, P = 0.006] = [&W 0.000017] ((5,2),(((7,6),(((((17,(((((((((((39,((42,(((44,43),41),40)),35)),(((38,37),36),34)),(33,32)),(31,((61,(((((((88,(((118,(119,117)),((((113,((((116,115),114),(112,111)),110)),((107,(120,((109,108),106))),105)),(121,104)),103)),(((((98,(100,((102,101),93))),((99,(97,((92,91),90))),(((96,95),94),89))),87),86),85))),(82,((84,83),(81,80)))),79),78),74),((73,(65,(((76,75),((72,71),70)),64))),((69,((77,68),(67,66))),63))),(62,(60,(46,(((((((59,58),57),56),55),52),((54,53),(((51,50),49),(48,47)))),45)))))),(28,((30,29),(27,26)))))),(24,((25,23),22))),21),20),19),18),15),14)),(16,((13,12),11))),(10,9)),8),4)),3),1);
   tree tree_357 [p = 0.000, P = 0.006] = [&W 0.000017] ((5,2),(((7,6),((((16,((((((((((50,(51,(49,(((54,53),(52,(((((59,58),57),56),55),(48,47)))),(((((65,64),((72,71),(((((((((121,(((((116,115),114),(113,(112,111))),110),((109,(120,(107,(108,106)))),105))),104),103),(((98,((100,(((96,95),94),((102,101),93))),((97,((99,92),(91,90))),89))),87),((88,(((119,118),117),86)),85))),((((84,83),(82,(81,80))),79),77)),(76,75)),74),((73,70),(68,(67,66)))),((78,69),63)))),(62,(61,60))),46),45))))),(31,(((((38,37),36),((39,((42,(((44,43),41),40)),35)),34)),(33,32)),(28,(27,((30,29),26)))))),((25,23),(24,22))),21),20),19),18),15),(17,14)),((13,12),11))),(10,9)),8),4)),3),1);
   tree tree_358 [p = 0.000, P = 0.006] = [&W 0.000017] ((5,2),(((7,6),((((16,((15,(((((((((62,(61,60)),((78,(63,(((74,((76,75),(72,71))),(65,64)),(((73,70),(69,((77,68),(67,66)))),(((((84,83),82),(81,80)),79),((88,(((((119,(118,117)),((((113,(((116,115),114),(112,111))),110),(((107,((120,108),(109,106))),105),(121,104))),103)),(100,((98,((96,95),94)),((102,101),((93,(99,(97,((92,91),90)))),89))))),(87,86)),85)),52)))))),(46,((((51,50),49),(53,(((((59,58),57),56),55),(48,47)))),(54,45))))),(31,(28,(((((39,((42,(((44,43),41),40)),35)),(((38,37),36),34)),33),32),(27,((30,29),26)))))),((25,23),(24,22))),21),20),19),18),(17,14))),((13,12),11))),(10,9)),8),4)),3),1);
   tree tree_359 [p = 0.000, P = 0.006] = [&W 0.000017] ((5,2),(((7,6),((((16,(((17,(((((((31,((((36,(37,(38,35))),(((42,(((44,43),41),40)),39),34)),(33,32)),(28,(27,((30,29),26))))),((61,(60,((62,(78,((76,75),(((((72,71),70),65),64),((73,(69,(((77,68),(67,66)),63))),(74,(((88,(((((95,(96,94)),(((((102,101),100),98),93),((((99,97),92),(91,90)),89))),87),(((((121,((((116,115),114),(112,111)),110)),(113,((108,((120,109),(107,106))),105))),104),103),((119,(118,117)),86))),85)),(82,((81,80),(83,(84,79))))),52))))))),(46,((((((59,58),57),56),55),(54,(53,(((51,50),49),(48,47))))),45))))),((25,23),(24,22)))),21),20),19),18),15)),14),((13,12),11))),(10,9)),8),4)),3),1);
   tree tree_360 [p = 0.000, P = 0.006] = [&W 0.000017] ((5,2),(((7,6),((((16,(((17,(((((((31,(((((38,37),36),(((42,(((44,43),41),40)),(39,35)),34)),(33,32)),(28,(27,((30,29),26))))),(((78,((76,75),((((88,(((((121,((((116,(115,114)),(112,111)),110),(((120,(108,107)),(109,106)),105))),(113,104)),103),(((119,(118,117)),(100,((93,(99,(97,((92,91),90)))),((96,(95,94)),((102,101),(98,89)))))),(87,86))),85)),(((84,83),(82,(81,80))),79)),((74,((72,71),(65,64))),((73,70),((69,((77,68),(67,66))),63)))),52))),((61,(62,60)),(46,((((((59,58),57),56),55),((54,53),(((51,50),49),(48,47)))),45)))),((25,23),(24,22)))),21),20),19),18),15)),14),((13,12),11))),(10,9)),8),4)),3),1);
   tree tree_361 [p = 0.000, P = 0.006] = [&W 0.000017] ((5,2),(((7,6),((((16,(((17,(((((((((63,((69,((77,68),(67,66))),((73,((72,71),70)),(74,(65,(64,((((88,((((100,(95,(96,94))),(((102,101),98),(93,((99,((97,92),(91,90))),89)))),(((119,(118,117)),(((121,((((116,115),114),(112,111)),(113,110))),((((109,(120,108)),(107,106)),105),104)),103)),87)),86)),85),(((((84,83),82),81),80),79)),((76,75),52)))))))),(78,((61,(62,60)),(46,(((((((59,58),57),56),55),(54,53)),(((51,50),49),(48,47))),45))))),(31,(28,(((((38,37),36),(((42,(((44,43),41),40)),35),(39,34))),(33,32)),(27,((30,29),26)))))),((24,(25,23)),22)),21),20),19),18),15)),14),((13,12),11))),(10,9)),8),4)),3),1);
   tree tree_362 [p = 0.000, P = 0.006] = [&W 0.000017] ((5,2),(((7,6),(((((17,(((((((((46,((((51,50),49),((54,(((76,75),((((73,70),((69,((77,68),(67,66))),(((78,(((88,((((((109,((120,(108,107)),106)),105),((121,((113,(((116,115),114),(112,111))),110)),104)),103),(((119,(118,117)),((95,(96,94)),(((100,98),((102,101),93)),(((99,97),((92,91),90)),89)))),(87,86))),85)),((((84,83),(82,81)),80),79)),74)),((72,71),(65,64))),63))),(62,(61,60))),((((59,58),57),56),55))),52)),(53,(48,47)))),45)),(31,(28,(27,((30,29),26))))),((((((38,37),36),((39,((42,(((44,43),41),40)),35)),34)),33),32),((25,23),(24,22)))),21),20),19),18),15),14)),(16,((13,12),11))),(10,9)),8),4)),3),1);
   tree tree_363 [p = 0.000, P = 0.006] = [&W 0.000017] ((5,2),(((7,6),(((((17,(((((((((((78,61),((76,75),(((68,(69,(77,(67,66)))),63),((((((((98,(100,((102,101),93))),(((96,95),94),((97,(99,(92,(91,90)))),89))),(87,(86,(88,(((119,(118,117)),(((((((116,115),114),(112,111)),110),((121,113),((109,(120,((108,107),106))),105))),104),103)),85))))),74),((72,71),(73,70))),65),64),(((84,(83,(82,(81,80)))),79),52))))),((62,60),(46,(((((((59,58),57),56),55),(54,53)),(((51,50),49),(48,47))),45)))),(31,(28,((((((42,(41,((44,43),40))),39),(((38,37),36),35)),34),(33,32)),(27,((30,29),26)))))),((25,23),(24,22))),21),20),19),18),15),14)),(16,((13,12),11))),(10,9)),8),4)),3),1);
   tree tree_364 [p = 0.000, P = 0.006] = [&W 0.000017] ((5,2),(((7,6),((((16,(((17,(((((((((78,((76,75),((((((((((116,115),114),(112,111)),110),(121,(((109,(120,(107,(108,106)))),105),(113,104)))),103),(((93,(98,((102,101),((100,(96,(95,94))),((99,97),(((92,91),90),89)))))),87),(((119,(118,117)),86),(88,85)))),(((((84,83),82),81),80),79)),74),((73,(69,((77,68),(67,66)))),((((72,71),70),(65,64)),63))))),(61,(62,(60,(46,((((((59,58),57),56),55),((54,52),(53,(((51,50),49),(48,47))))),45)))))),(31,(28,((((36,(37,(38,35))),(((42,(((44,43),41),40)),39),34)),(33,32)),(27,((30,29),26)))))),((25,23),(24,22))),21),20),19),18),15)),14),((13,12),11))),(10,9)),8),4)),3),1);
   tree tree_365 [p = 0.000, P = 0.006] = [&W 0.000017] ((5,2),(((7,6),((((16,(((17,((((21,((((((((38,37),36),((39,((42,(((44,43),41),40)),35)),34)),33),32),(((76,75),(78,(((((((((84,83),82),81),80),79),((88,(86,((100,(((96,95),94),(((102,101),98),(((99,97),((113,93),((92,91),90))),89)))),(87,(((119,(118,117)),(((121,((((116,115),114),(112,111)),110)),((((120,109),(108,(107,106))),105),104)),103)),85))))),(74,(65,64)))),(69,((77,68),((73,((72,71),70)),((67,66),63))))),52),((62,(61,60)),(46,((54,(((51,50),49),(53,(((((59,58),57),56),55),(48,47))))),45)))))),(31,(28,(27,((30,29),26)))))),((25,23),(24,22))),20)),19),18),15)),14),((13,12),11))),(10,9)),8),4)),3),1);
   tree tree_366 [p = 0.000, P = 0.006] = [&W 0.000017] ((5,2),(((7,6),((((16,((((((((((61,(((((72,71),70),(65,64)),(73,(((69,((77,68),(67,66))),63),(74,((88,((((119,(118,117)),((121,(((120,(107,(108,(109,106)))),105),(113,(((((116,115),114),(112,111)),110),104)))),103)),(((((100,98),((102,101),93)),(((96,95),94),((99,(97,(92,(91,90)))),89))),87),86)),85)),(((((((84,83),82),81),80),79),(76,75)),52)))))),(78,(62,(60,(46,((54,(((((59,58),57),56),55),(53,(((51,50),49),(48,47))))),45))))))),(31,(28,((((36,(37,(38,35))),(((42,(((44,43),41),40)),39),34)),(33,32)),(27,((30,29),26)))))),((25,23),(24,22))),21),20),19),18),15),(17,14)),((13,12),11))),(10,9)),8),4)),3),1);
   tree tree_367 [p = 0.000, P = 0.006] = [&W 0.000017] ((5,2),(((7,6),((((((17,(((((((((((42,((44,43),(41,40))),(39,35)),(((38,37),36),34)),(33,32)),((60,((62,(61,((78,(76,75)),(63,(((69,(77,68)),(67,66)),((73,70),(74,(((71,65),64),(((((100,(98,((102,101),93))),((95,(96,94)),(((99,97),((92,91),90)),89))),(87,(86,(((118,(119,117)),((121,((((115,(116,114)),(112,111)),110),(((109,(((120,108),107),106)),105),(113,104)))),103)),(88,85))))),72),(((84,(83,(82,(81,80)))),79),52)))))))))),(46,((((51,50),49),(((((59,58),57),56),55),(54,(53,(48,47))))),45)))),(31,(28,(27,((30,29),26)))))),(24,((25,23),22))),21),20),19),18),15)),14),(16,((13,12),11))),(10,9)),8),4)),3),1);
   tree tree_368 [p = 0.000, P = 0.006] = [&W 0.000017] ((5,2),(((7,6),((((((17,((((((((76,75),(((65,64),((((((88,86),(87,((((121,(113,(((((116,115),114),(112,111)),110),((107,(109,((120,108),106))),105)))),104),103),(((119,(118,117)),(100,((95,(96,94)),(98,(((102,101),93),(((99,(97,92)),(91,90)),89)))))),85)))),(((((84,83),82),81),80),79)),74),73),(71,((69,((77,(72,70)),(68,(67,66)))),63)))),(78,((62,(61,60)),(46,(((((((59,58),57),56),55),(54,52)),(53,(((51,50),49),(48,47)))),45)))))),((31,((((((42,(((44,43),41),40)),39),35),(((38,37),36),34)),(33,32)),(28,(27,((30,29),26))))),(24,((25,23),22)))),21),20),19),18),15)),14),(16,((13,12),11))),(10,9)),8),4)),3),1);
   tree tree_369 [p = 0.000, P = 0.006] = [&W 0.000017] ((5,2),(((7,6),((((((17,(((((((((((38,37),36),((((42,(((44,43),41),40)),39),35),34)),33),32),(31,((((69,((67,66),((77,68),63))),((((88,((((((119,(118,117)),((((((116,115),114),((112,111),110)),((107,((109,(120,108)),106)),105)),((121,113),104)),103)),((98,93),(100,((95,(96,94)),((102,101),((99,((97,92),(91,90))),89)))))),87),86),85)),(80,(82,(81,(83,(84,79)))))),78),((65,64),(74,(73,((72,71),(70,(75,(76,52))))))))),((62,(61,60)),(46,((54,(((51,50),49),(53,(48,47)))),(((((59,58),57),56),55),45))))),(28,(27,((30,29),26)))))),((25,23),(24,(22,21)))),20),19),18),15)),14),(16,((13,12),11))),(10,9)),8),4)),3),1);
   tree tree_370 [p = 0.000, P = 0.006] = [&W 0.000017] ((5,2),(((7,6),((((((17,((((((((((62,(61,60)),((78,(74,((65,64),((73,((72,71),70)),((69,((77,68),(67,66))),63))))),((88,((87,86),(((119,(118,117)),(((96,95),94),(100,((98,((102,101),(93,((99,97),((92,91),90))))),89)))),((((121,(((((116,115),114),(113,(112,111))),110),((109,(107,((120,108),106))),105))),104),103),85)))),((76,75),((80,(81,(82,(83,(84,79))))),52))))),(46,((((51,50),49),((((((59,58),57),56),55),(54,53)),(48,47))),45))),(31,(((((38,37),36),((39,((42,(((44,43),41),40)),35)),34)),(33,32)),(28,(27,((30,29),26)))))),(25,(24,(23,22)))),21),20),19),18),15)),14),(16,((13,12),11))),(10,9)),8),4)),3),1);
   tree tree_371 [p = 0.000, P = 0.006] = [&W 0.000017] ((5,2),(((7,6),((((((17,((((((((61,((62,60),((78,((76,75),((72,71),(65,(64,((((88,(86,((((118,117),((119,((((107,(((120,109),108),106)),105),(((113,(((116,115),114),(112,111))),110),104)),(121,103))),((98,((102,101),93)),(100,(((96,95),94),((((99,97),92),(91,90)),89)))))),87),85))),(((((84,83),82),81),80),79)),74),((73,70),(((77,68),(69,(67,66))),63)))))))),(46,((((51,50),49),((54,53),((((((59,58),57),56),55),52),(48,47)))),45))))),(31,(28,((33,(((37,36),((39,(38,((42,(((44,43),41),40)),35))),34)),32)),(27,((30,29),26)))))),(24,((25,23),22))),21),20),19),18),15)),14),(16,((13,12),11))),(10,9)),8),4)),3),1);
   tree tree_372 [p = 0.000, P = 0.006] = [&W 0.000017] ((5,2),(((7,6),((((((17,((((((((78,(((76,75),(((((((84,83),82),81),80),79),(((((((((109,108),107),(120,106)),105),(((121,113),((((116,115),114),(112,111)),110)),104)),103),(93,((((102,101),100),98),(((96,95),94),((((99,97),(92,91)),90),89))))),(87,(((118,(119,117)),86),(88,85)))),74)),(((69,((77,68),(67,66))),63),(73,((65,(70,64)),(71,(72,52))))))),((62,(61,60)),(46,((((((59,58),57),56),55),(54,(53,(((51,50),49),(48,47))))),45))))),(31,(((((((38,37),36),(((42,(((44,43),41),40)),(39,35)),34)),33),32),28),(27,((30,29),26))))),(24,((25,23),22))),21),20),19),18),15)),14),(16,((13,12),11))),(10,9)),8),4)),3),1);
   tree tree_373 [p = 0.000, P = 0.006] = [&W 0.000017] ((5,2),(((7,6),((((((17,((((((((((75,(76,52)),(((78,74),((((77,68),(69,(67,66))),((((88,((((119,(118,117)),(((((113,(((116,115),114),(112,111))),110),(((120,108),((109,107),106)),105)),(121,104)),103)),((((102,101),(100,98)),((93,((99,97),(92,(91,90)))),(((96,95),94),89))),(87,86))),85)),(((84,83),((82,81),80)),79)),(73,70)),((72,71),(65,64)))),63)),(62,(61,(60,(46,((54,(53,(((51,50),49),(48,47)))),(((((59,58),57),56),55),45)))))))),31),(28,((33,((((38,37),36),(((42,((44,43),(41,40))),(39,35)),34)),32)),(27,((30,29),26))))),(24,((25,23),22))),21),20),19),18),15)),14),(16,((13,12),11))),(10,9)),8),4)),3),1);
   tree tree_374 [p = 0.000, P = 0.006] = [&W 0.000017] ((5,2),(((7,6),(((((((((((((((78,(((88,((((119,(118,117)),(((121,(((113,((((116,115),114),(112,111)),110)),((107,((109,108),(120,106))),105)),104)),103),(((((102,101),100),98),(((96,95),94),((99,(93,(97,(91,(92,90))))),89))),87))),86),85)),(((((84,83),82),81),80),79)),((65,64),(((74,(((76,75),(72,71)),(73,70))),(69,((77,68),(67,66)))),63)))),((62,(61,60)),(46,((((((59,58),57),56),55),((53,(54,52)),(((51,50),49),(48,47)))),45)))),(31,((33,((((42,(41,((44,43),40))),39),((36,((38,37),35)),34)),32)),(28,(27,((30,29),26)))))),((25,23),(24,22))),21),20),19),18),17),15),14),(16,((13,12),11))),(10,9)),8),4)),3),1);
   tree tree_375 [p = 0.000, P = 0.006] = [&W 0.000017] ((5,2),(((7,6),((((((17,(((((((76,75),((78,(((((((88,(((119,((118,117),(((121,((107,((109,(120,108)),106)),105)),((((115,(116,114)),(112,111)),(113,110)),104)),103))),((98,((95,(96,94)),(100,(((102,101),93),((99,(97,((92,91),90))),89))))),(87,86))),85)),((((84,83),82),(81,80)),79)),77),74),73),(((72,71),70),(65,64))),(69,((68,(67,66)),63)))),((62,61),(60,(46,((48,47),((((54,53),(((((59,58),57),56),55),52)),((51,50),49)),45))))))),(31,((((36,(((42,(((44,43),41),40)),(39,((38,37),35))),34)),33),32),(28,(27,((30,29),26)))))),((25,23),(24,(22,21)))),(20,19)),18),15)),14),(16,((13,12),11))),(10,9)),8),4)),3),1);
   tree tree_376 [p = 0.000, P = 0.006] = [&W 0.000017] ((5,2),(((7,6),(((((17,((((((((31,(28,((((((38,37),36),(((42,(((44,43),41),40)),(39,35)),34)),33),32),(27,((30,29),26))))),((51,(50,(49,((48,47),(53,(54,(((((59,58),57),56),55),(((60,(61,(62,(78,((74,(69,((77,68),(67,66)))),(63,(((73,70),(65,64)),((72,71),((76,75),(((((121,(((((((116,115),114),113),(112,111)),110),((((120,108),(109,107)),106),105)),104)),103),(87,((((119,(118,117)),((((102,101),100),98),(((99,97),(93,((92,91),90))),(((96,95),94),89)))),86),(88,85)))),(((84,83),(82,(81,80))),79)),52)))))))))),46),45)))))))),((25,23),(24,22)))),21),20),19),18),15),14)),(16,((13,12),11))),(10,9)),8),4)),3),1);
   tree tree_377 [p = 0.000, P = 0.006] = [&W 0.000017] ((5,2),(((7,6),(((((((((((((((74,(((73,(70,((72,71),(65,64)))),(69,(((77,68),(67,66)),63))),(78,((((88,((((((121,(((115,(116,114)),((113,112),111)),110)),(((120,108),((109,107),106)),105)),104),103),((119,(118,117)),(93,((95,(96,94)),((((102,101),100),98),((97,((92,91),90)),(99,89))))))),(87,86))),85),((((84,83),82),(81,80)),79)),(75,(76,(52,((53,(((51,50),49),(48,47))),(54,(((((59,58),57),56),55),(((62,(61,60)),46),45))))))))))),31),(((((38,37),36),((((42,(((44,43),41),40)),39),35),34)),(33,32)),(28,(27,((30,29),26))))),((25,23),(24,22))),21),20),19),18),17),15),14),(16,((13,12),11))),(10,9)),8),4)),3),1);
   tree tree_378 [p = 0.000, P = 0.006] = [&W 0.000017] ((5,2),(((7,6),((((((17,(((((((((62,((76,75),((65,64),((71,(73,70)),((((77,68),(67,66)),63),(69,(((88,((((93,(100,(98,((102,101),(((99,97),((92,91),90)),(((96,(113,95)),94),89)))))),87),(((119,(118,117)),((121,((((109,107),((120,108),106)),105),(((((116,115),114),(112,111)),110),104))),103)),86)),85)),(78,74)),(72,((82,((81,80),(83,(84,79)))),52))))))))),((61,60),(46,((((51,50),49),(53,(48,47))),(54,((((59,(58,57)),56),55),45)))))),(31,(((((38,37),36),((((42,(((44,43),41),40)),39),35),34)),(33,32)),(28,(27,((30,29),26)))))),((24,(25,23)),22)),21),20),19),18),15)),14),(16,((13,12),11))),(10,9)),8),4)),3),1);
   tree tree_379 [p = 0.000, P = 0.006] = [&W 0.000017] ((5,2),(((7,6),((((((17,((((((((((76,75),(65,(64,((((72,71),(73,70)),(((69,(77,68)),(67,66)),63)),((78,74),(((((((119,(118,117)),(((121,(((113,(((116,115),114),(112,111))),110),((109,((120,107),(108,106))),105))),104),103)),((100,((96,95),94)),(((102,101),98),((93,((99,97),(92,(91,90)))),89)))),(87,86)),(88,85)),((((84,83),82),(81,80)),79)),52)))))),(62,((61,60),(46,((((((59,58),57),56),55),((54,53),(((51,50),49),(48,47)))),45))))),((((42,(((44,43),41),40)),39),((((38,37),36),35),34)),(33,32))),(31,(28,(27,((30,29),26))))),((25,23),(24,22))),21),(20,19)),18),15)),14),(16,((13,12),11))),(10,9)),8),4)),3),1);
   tree tree_380 [p = 0.000, P = 0.006] = [&W 0.000017] ((5,2),(((7,6),((((((17,(((21,(((((75,(((((88,(((((((((121,120),(109,(107,(108,106)))),105),(((112,111),(((116,115),114),110)),104)),103),((96,(95,94)),((100,((102,101),98)),((99,(97,((92,91),90))),(93,89))))),87),((118,(119,117)),86)),85)),(((((84,83),82),81),80),79)),78),(74,(((73,(69,((77,68),(67,66)))),(((72,71),70),(65,64))),63))),(76,(((113,62),(61,60)),(46,(((54,(((((59,58),57),56),55),52)),(53,((51,50),(49,(48,47))))),45)))))),(31,(((36,(((38,37),35),(((42,(((44,43),41),40)),39),34))),(33,32)),(28,(27,((30,29),26)))))),(23,(25,(24,22)))),20),19)),18),15)),14),(16,((13,12),11))),(10,9)),8),4)),3),1);
   tree tree_381 [p = 0.000, P = 0.006] = [&W 0.000017] ((5,2),(((7,6),((((16,((17,(((((((((78,((76,75),(((88,(86,(((((121,(((((116,115),114),(112,111)),110),((113,(((120,108),(107,(109,106))),105)),104))),103),(((119,118),117),(93,((102,101),(98,((100,(95,(96,94))),((99,(97,(91,(92,90)))),89))))))),87),85))),((((84,83),82),(81,80)),79)),((65,(((72,71),70),64)),(74,(73,(69,(((77,68),(67,66)),63)))))))),((61,60),(62,(46,((((51,50),49),(52,(((((59,58),57),56),55),((54,53),(48,47))))),45))))),(31,(((((37,(38,36)),35),(((42,(((44,43),41),40)),39),34)),(33,32)),(28,(27,((30,29),26)))))),((25,23),(24,22))),20),(21,19)),18),15),14)),((13,12),11))),(10,9)),8),4)),3),1);
   tree tree_382 [p = 0.000, P = 0.006] = [&W 0.000017] ((5,2),(((7,6),(((((16,(((((((((((((((88,(((((121,((((113,(((116,115),114),(112,111))),110),((107,(109,((120,108),106))),105)),104)),103),87),(((119,(118,117)),(93,((100,98),(((102,101),((96,95),94)),((((99,97),92),(91,90)),89))))),86)),85)),(((((84,83),82),81),80),79)),78),((74,((76,75),((72,71),70))),((65,64),(73,(69,(((77,68),(67,66)),63)))))),62),(61,60)),(46,((((((59,58),57),56),55),(52,((54,53),(((51,50),49),(48,47))))),45))),(31,(28,((33,(((36,((38,37),35)),(((42,(((44,43),41),40)),39),34)),32)),(27,((30,29),26)))))),(24,((25,23),22))),21),20),19),18),15),(17,14))),((13,12),11)),(10,9)),8),4)),3),1);
   tree tree_383 [p = 0.000, P = 0.006] = [&W 0.000017] ((5,2),(((7,6),(((((16,((((((((31,(((78,((76,75),((((88,(86,(87,(((100,(((102,101),98),93)),((((96,95),94),((99,97),((92,91),90))),89)),(((121,(((120,((109,108),(107,106))),105),(((112,(((116,(115,114)),113),111)),110),104))),103),((119,(118,117)),85)))))),(((((84,83),82),81),80),79)),(74,((65,64),((72,71),(((77,(73,70)),(68,(67,66))),(69,63)))))),52))),((61,(62,60)),(46,(((54,53),((51,50),(49,(48,47)))),(((((59,58),57),56),55),45))))),(((((38,37),36),(((42,(((44,43),41),40)),(39,35)),34)),(33,32)),(28,(27,((30,29),26)))))),((24,(25,23)),22)),21),20),19),18),15),(17,14))),((13,12),11)),(10,9)),8),4)),3),1);
   tree tree_384 [p = 0.000, P = 0.006] = [&W 0.000017] ((5,2),(((7,6),(((((16,(((((21,(((31,(((76,75),((63,((69,((77,68),(67,66))),((73,(72,70)),((71,(65,64)),(74,(((88,(((((96,(95,94)),((100,(98,((102,101),93))),((((99,97),92),(91,90)),89))),87),86),(((119,118),117),(((121,(((113,(((116,(115,114)),(112,111)),110)),((((120,109),108),(107,106)),105)),104)),103),85)))),((82,(81,80)),(83,(84,79)))),52)))))),(78,((62,(61,60)),(46,((((((59,58),57),56),55),(54,(53,(((51,50),49),(48,47))))),45)))))),((((((38,37),36),((39,((42,(((44,43),41),40)),35)),34)),(33,32)),28),(27,((30,29),26))))),((25,23),(24,22))),20)),19),18),15),(17,14))),((13,12),11)),(10,9)),8),4)),3),1);
   tree tree_385 [p = 0.000, P = 0.006] = [&W 0.000017] ((5,2),(((7,6),(((((16,(((((21,((((75,(76,((((88,((((((121,(((113,((((116,115),114),(112,111)),110)),(((109,(120,107)),(108,106)),105)),104)),103),(((96,95),94),(((((102,101),100),98),93),((99,(97,((92,91),90))),89)))),87),((119,(118,117)),86)),85)),(((((84,83),82),81),80),79)),(((73,(72,70)),(74,(65,64))),(((77,68),(67,66)),(71,(69,63))))),(78,((62,(61,60)),(46,(((55,((((59,58),57),56),52)),(54,(53,(((51,50),49),(48,47))))),45))))))),(31,(28,(((((36,(37,(38,35))),(((((44,43),41),(42,40)),39),34)),33),32),(27,((30,29),26)))))),((25,23),(24,22))),20)),19),18),15),(17,14))),((13,12),11)),(10,9)),8),4)),3),1);
   tree tree_386 [p = 0.000, P = 0.006] = [&W 0.000017] ((5,2),(((7,6),(((((16,((((((((((62,(61,60)),(((78,(76,75)),((69,((67,66),((77,68),((73,((72,71),70)),((((((((121,(((((116,115),114),(112,111)),(113,110)),((109,(108,(107,(120,106)))),105))),104),103),(87,(86,(((119,(118,117)),(93,((96,(95,94)),((102,101),((100,98),(((99,97),((92,91),90)),89)))))),(88,85))))),((((84,83),82),81),80)),79),74),(65,64)))))),63)),(46,(54,(52,(((((59,58),57),56),55),(((53,((51,50),49)),(48,47)),45))))))),(31,((((((38,37),36),((39,(42,((((44,43),41),40),35))),34)),(33,32)),28),(27,((30,29),26))))),((25,23),(24,22))),21),20),19),18),15),(17,14))),((13,12),11)),(10,9)),8),4)),3),1);
   tree tree_387 [p = 0.000, P = 0.006] = [&W 0.000017] ((5,2),(((7,6),(((((16,((((((((((62,(61,60)),((64,(65,(((72,71),70),(74,((73,(((69,(77,68)),(67,66)),63)),(78,(((88,((((119,(118,117)),(((121,(113,(((114,((116,115),(112,111))),110),(((109,107),((120,108),106)),105)))),104),103)),((((96,(95,94)),((((102,101),100),(98,93)),((91,(((99,97),92),90)),89))),87),86)),85)),((((84,83),82),(81,80)),79)),((76,75),52)))))))),(46,((((((59,58),57),56),55),((54,53),(((51,50),49),(48,47)))),45)))),(31,(28,(((36,((((42,(((44,43),41),40)),39),((38,37),35)),34)),(33,32)),(27,((30,29),26)))))),((25,23),(24,22))),21),20),19),18),15),(17,14))),((13,12),11)),(10,9)),8),4)),3),1);
   tree tree_388 [p = 0.000, P = 0.006] = [&W 0.000017] ((5,2),(((7,6),(((((16,((17,(((20,((((((61,60),((62,(((76,75),(72,71)),((65,64),((69,((67,66),((77,68),63))),((73,70),(74,(78,(((84,(83,(82,(81,80)))),79),((88,(87,(86,(((118,(119,117)),((121,(((109,(108,(107,(120,106)))),105),((113,((((116,115),114),(112,111)),110)),104))),103)),(((96,(95,94)),((100,(98,93)),((102,101),(((99,97),(92,(91,90))),89)))),85))))),52))))))))),(46,(((((((59,58),57),56),55),(54,53)),(((51,50),49),(48,47))),45)))),(31,((((((38,37),36),((42,(((44,43),41),40)),(39,35))),34),(33,32)),(28,(27,((30,29),26)))))),(24,((25,23),22))),21),19)),18),15)),14)),((13,12),11)),(10,9)),8),4)),3),1);
   tree tree_389 [p = 0.000, P = 0.006] = [&W 0.000017] ((5,2),(((7,6),(((((16,((17,(((((((((76,75),(78,(74,(((88,(((((118,(119,117)),((96,(95,94)),((100,98),((((102,101),93),(((99,97),92),(91,90))),89)))),((((113,((109,(107,((120,108),106))),((121,((((116,115),114),(112,111)),110)),105))),104),103),87)),86),85)),((((84,83),82),(81,80)),79)),(((((72,71),70),(65,64)),(((77,68),((73,69),(67,66))),63)),52))))),((62,(61,60)),(46,(((((((59,58),57),56),55),(54,53)),(((51,50),49),(48,47))),45)))),31),(((((38,37),36),((39,((42,(((44,43),41),40)),35)),34)),(33,32)),(28,(27,((30,29),26))))),((25,23),(24,22))),(20,(21,19))),18),15)),14)),((13,12),11)),(10,9)),8),4)),3),1);
   tree tree_390 [p = 0.000, P = 0.006] = [&W 0.000017] ((5,2),(((7,6),(((((16,((17,((((((46,(((((78,(((88,(((((119,(118,117)),((((121,((113,(((116,115),114),(112,111))),110)),((109,(107,((120,108),106))),105)),104),103)),(93,(98,(((102,101),100),((97,((99,92),(91,90))),(((96,95),94),89)))))),(87,86)),85)),(((((84,83),82),81),80),79)),74)),((((72,((76,75),71)),70),(65,64)),(69,(((77,68),(67,66)),(73,63))))),62),(61,60)),((((((59,58),57),56),55),(((51,50),49),(53,((54,52),(48,47))))),45))),(31,((((((38,37),36),((42,(((44,43),41),40)),(39,35))),34),(33,32)),(28,(27,((30,29),26)))))),((25,23),(24,22))),(20,(21,19))),18),15)),14)),((13,12),11)),(10,9)),8),4)),3),1);
   tree tree_391 [p = 0.000, P = 0.007] = [&W 0.000017] ((5,2),(((7,6),(((((16,(15,((((20,(21,(((((46,(((61,60),(62,((76,75),(78,(71,((74,(((72,70),(65,64)),(73,(((77,68),(69,(67,66))),63)))),((((((84,83),82),81),80),79),((88,(((((119,(118,117)),(98,(93,((102,101),(100,((95,(96,94)),(((92,((99,97),91)),90),89))))))),((121,(((((((116,115),114),(112,111)),(113,110)),((109,(((120,108),107),106)),105)),104),103)),87)),86),85)),52)))))))),((54,(((51,50),49),(((((59,58),57),56),55),(53,(48,47))))),45))),31),(28,(27,((30,29),26)))),((33,(((((38,37),36),35),(((42,(((44,43),41),40)),39),34)),32)),((25,23),(24,22)))),19))),18),17),14))),((13,12),11)),(10,9)),8),4)),3),1);
   tree tree_392 [p = 0.000, P = 0.007] = [&W 0.000017] ((5,2),(((7,6),(((((16,(((((((((62,(61,60)),(((70,64),((72,71),(65,(((((((88,((((119,(118,117)),(((((116,((115,114),113)),(112,111)),110),((121,((109,(107,((120,108),106))),105)),104)),103)),(((((100,(96,(95,94))),(98,((102,101),93))),(((99,97),(92,(91,90))),89)),87),86)),85)),(((((84,83),82),81),80),79)),(78,74)),(77,73)),69),((68,(67,66)),63)),(75,(76,52)))))),(46,((((((59,58),57),56),55),((54,53),(((51,50),49),(48,47)))),45)))),(31,(28,(((((36,(37,(38,35))),(((42,(((44,43),41),40)),39),34)),33),32),(27,((30,29),26)))))),(23,(25,(24,(22,21))))),20),19),18),15),(17,14))),((13,12),11)),(10,9)),8),4)),3),1);
   tree tree_393 [p = 0.000, P = 0.007] = [&W 0.000017] ((5,2),(((7,6),(((((16,((((((((((76,75),((78,(((65,64),(((73,71),70),((69,((77,68),(67,66))),63))),(74,(((88,((((119,118),117),(((((120,108),(109,(107,106))),105),((121,((((116,115),114),((113,112),111)),110)),104)),103)),((((((96,95),94),(100,((98,((102,101),93)),(((99,92),(97,(91,90))),89)))),87),86),85))),(((((84,83),82),81),80),79)),(72,52))))),(62,((61,60),(46,((54,(((((59,58),57),56),55),(53,(((51,50),49),(48,47))))),45)))))),(31,((((((38,37),36),(39,((42,(((44,43),41),40)),35))),34),(33,32)),(28,(27,((30,29),26)))))),((25,23),(24,22))),21),20),19),18),15),(17,14))),((13,12),11)),(10,9)),8),4)),3),1);
   tree tree_394 [p = 0.000, P = 0.007] = [&W 0.000017] ((5,2),(((7,6),(((((16,((((((31,(((33,((39,(((38,37),36),((42,(((44,43),41),40)),(35,34)))),32)),28),(27,((30,29),26)))),(((((72,71),((76,75),70)),(64,(65,(((73,(69,(67,((77,68),66)))),63),(74,(78,((((82,((84,83),81)),80),79),((88,((((119,(118,117)),((100,((96,95),94)),((98,((102,101),93)),(((99,97),((92,91),90)),89)))),(87,86)),((((((((115,114),(116,113)),(112,111)),110),(121,((109,(((120,108),107),106)),105))),104),103),85))),52)))))))),((62,(61,60)),(46,(((54,((51,50),49)),(((((59,58),57),56),55),(53,(48,47)))),45)))),((25,23),(24,(22,21))))),(20,19)),18),15),(17,14))),((13,12),11)),(10,9)),8),4)),3),1);
   tree tree_395 [p = 0.000, P = 0.007] = [&W 0.000017] ((5,2),(((7,6),((((16,((17,((((((((74,((((88,(((((119,(118,117)),(((96,95),94),(100,(98,((102,101),(93,(((99,97),(92,(91,90))),89))))))),(((121,((((((116,115),114),((113,112),111)),110),(((109,(120,108)),(107,106)),105)),104)),103),87)),86),85)),((((84,83),(82,81)),80),79)),78),(((76,75),(65,64)),((73,((72,71),70)),(((77,68),(67,66)),(69,63)))))),(62,((61,60),(46,((((54,53),((51,50),49)),((((((59,58),57),56),55),52),(48,47))),45))))),((27,((30,29),26)),(28,(31,(((((((38,37),36),(39,((42,(41,((44,43),40))),35))),34),33),32),((25,23),(24,22))))))),21),(20,19)),18),15),14)),((13,12),11))),(10,9)),8),4)),3),1);
   tree tree_396 [p = 0.000, P = 0.007] = [&W 0.000017] ((5,2),(((7,6),((((16,(((17,(((((((78,(((74,((73,((113,(72,71)),70)),(69,((67,66),((77,68),63))))),((65,64),((88,((87,86),(((119,(118,117)),(((96,95),94),((100,(98,((102,101),93))),((((99,97),92),(91,90)),89)))),(((((120,(108,(107,(109,106)))),105),((121,(((115,(116,114)),(112,111)),110)),104)),103),85)))),(((((84,83),82),(81,80)),79),((76,75),52))))),(62,((61,60),(46,((((((59,58),57),56),55),(54,(53,(((51,50),49),(48,47))))),45)))))),(31,(28,(((36,(((38,37),35),(((42,(41,((44,43),40))),39),34))),(33,32)),(27,((30,29),26)))))),((25,23),(24,22))),(21,20)),19),18),15)),14),((13,12),11))),(10,9)),8),4)),3),1);
   tree tree_397 [p = 0.000, P = 0.007] = [&W 0.000017] ((5,2),(((7,6),((((16,(((17,((((((((50,(51,(49,((48,47),((54,(53,(((((59,58),57),56),55),52))),((((78,(((88,((87,86),(((119,(118,117)),(100,(((96,95),94),(((102,101),(98,93)),(((92,91),(97,90)),(99,89)))))),(((((121,((((116,115),114),(113,(112,111))),110)),(((120,108),(109,(107,106))),105)),104),103),85)))),((((84,83),82),(81,80)),79)),((76,75),((65,64),(74,((73,((72,71),70)),((69,((77,68),(67,66))),63))))))),(61,(62,60))),46),45)))))),(31,(28,((33,(((36,((38,37),35)),(((42,(((44,43),41),40)),39),34)),32)),(27,((30,29),26)))))),(24,((25,23),22))),21),20),19),18),15)),14),((13,12),11))),(10,9)),8),4)),3),1);
   tree tree_398 [p = 0.000, P = 0.007] = [&W 0.000017] ((5,2),(((7,6),((((16,(((17,((((((46,((((62,61),60),(78,((76,75),((74,((65,(70,64)),((72,71),(73,((67,66),((69,(77,68)),63)))))),((((((84,83),82),81),80),79),((87,((88,((((119,118),117),((((121,((113,((((116,115),114),(112,111)),110)),(((120,108),(109,(107,106))),105))),104),103),(100,(((96,95),94),((98,((102,101),93)),((99,((97,92),(91,90))),89)))))),86)),85)),52)))))),((((((59,58),57),56),55),((54,53),(((51,50),49),(48,47)))),45))),(31,(((((38,37),36),((((42,(41,((44,43),40))),39),35),34)),(33,32)),(28,(27,((30,29),26)))))),((25,23),(24,(22,21)))),(20,19)),18),15)),14),((13,12),11))),(10,9)),8),4)),3),1);
   tree tree_399 [p = 0.000, P = 0.007] = [&W 0.000017] ((5,2),(((7,6),((((16,(((17,((((((((61,(60,((62,(78,((((((((93,(((100,((102,101),98)),(95,(96,94))),((91,(((99,97),92),90)),89))),87),(86,(((119,(118,117)),((((109,((120,108),(107,106))),105),(121,(((((116,115),114),(112,111)),110),104))),103)),(88,85)))),(80,(81,(82,(83,(84,79)))))),(74,(73,((72,71),70)))),(65,64)),((67,66),((77,68),(69,63)))),((76,75),52)))),(46,((((51,50),49),(((113,54),53),(((((59,58),57),56),55),(48,47)))),45))))),(31,(28,(((36,((37,(38,35)),(((42,(((44,43),41),40)),39),34))),(33,32)),(27,((30,29),26)))))),(24,((25,23),22))),21),20),19),18),15)),14),((13,12),11))),(10,9)),8),4)),3),1);
   tree tree_400 [p = 0.000, P = 0.007] = [&W 0.000017] ((5,2),(((7,6),((((16,(((17,(((((((((64,(65,(((((88,(86,(87,((((119,(118,117)),(108,(((121,(((((116,115),114),(112,111)),110),(113,((109,((120,107),106)),105)))),104),103))),((((96,95),94),(100,((102,101),(98,93)))),((92,((99,97),(91,90))),89))),85)))),(((((84,83),82),81),80),79)),78),(74,71)),((73,(72,70)),(69,(((77,68),(67,66)),63)))))),(62,((61,60),(46,(((75,(76,52)),((54,((51,50),49)),(((((59,58),57),56),55),(53,(48,47))))),45))))),(31,(((((38,37),36),((((42,(((44,43),41),40)),39),35),34)),(33,32)),(28,(27,((30,29),26)))))),((25,23),(24,22))),21),20),19),18),15)),14),((13,12),11))),(10,9)),8),4)),3),1);
   tree tree_401 [p = 0.000, P = 0.007] = [&W 0.000017] ((5,2),(((7,6),((((16,(((17,((((((((78,(((72,71),(70,((65,64),((((77,68),(67,66)),((73,69),63)),(74,((88,((((93,((102,101),((100,98),(((99,97),(92,(91,90))),(((96,95),94),89))))),87),(((119,(118,117)),(((121,(((113,(((116,115),114),(112,111))),110),((((120,109),108),(107,106)),105))),104),103)),86)),85)),((((((84,83),(82,81)),80),79),(76,75)),52))))))),(62,((61,60),((((54,(((((59,58),57),56),55),53)),(((51,50),49),(48,47))),46),45))))),(31,(28,(((((42,(((44,43),41),40)),(39,(((38,37),36),35))),34),(33,32)),(27,((30,29),26)))))),((25,23),(24,22))),21),20),19),18),15)),14),((13,12),11))),(10,9)),8),4)),3),1);
   tree tree_402 [p = 0.000, P = 0.007] = [&W 0.000017] ((5,2),(((7,6),((((((17,((((((((61,60),(62,((65,64),(74,((((72,71),70),(73,((69,((77,68),(67,66))),63))),(78,((88,((((93,(98,(100,((102,101),((95,(96,94)),(((99,97),((92,91),90)),89)))))),87),86),(((119,(118,117)),(121,(((((113,(((116,115),114),(112,111))),110),(((109,(120,108)),(107,106)),105)),104),103))),85))),((76,75),((((((84,83),82),81),80),79),52))))))))),(46,((((((59,58),57),56),55),(54,(53,(((51,50),49),(48,47))))),45))),((31,((((((((44,43),41),(42,40)),39),35),(((38,37),36),34)),(33,32)),(28,(27,((30,29),26))))),((24,(25,23)),22))),(21,20)),19),18),15)),14),(16,((13,12),11))),(10,9)),8),4)),3),1);
   tree tree_403 [p = 0.000, P = 0.007] = [&W 0.000017] ((5,2),(((7,6),((((16,((17,(((((((((((((38,37),36),((39,((42,((44,43),(41,40))),35)),34)),33),32),(((46,(((62,((78,((76,75),(74,((((72,71),70),((73,(((88,(((119,(118,117)),86),(((((((((116,(115,114)),(113,(112,111))),110),(121,(((120,108),(109,(107,106))),105))),104),103),(((((102,101),100),98),93),((((96,95),94),((92,91),((99,97),90))),89))),87),85))),((84,(83,(82,(81,80)))),79)),(69,(77,(68,(67,66)))))),(65,64))),63)))),61)),60),((((54,53),(((((59,58),57),56),55),52)),(((51,50),49),(48,47))),45))),31),(28,(27,((30,29),26))))),((25,23),(24,22))),21),20),19),18),15),14)),((13,12),11))),(10,9)),8),4)),3),1);
   tree tree_404 [p = 0.000, P = 0.007] = [&W 0.000017] ((5,2),(((7,6),((((16,((17,((((((((((78,((76,75),((72,(70,((65,64),(73,(71,((67,66),(69,((77,68),63)))))))),(74,(((((84,83),(82,81)),80),79),((87,((((121,((107,(((120,109),108),106)),(((113,(((116,115),114),(112,111))),110),105))),104),103),((((119,(118,117)),(93,((100,98),((102,101),((((96,95),94),(97,(99,(92,(91,90))))),89))))),86),(88,85)))),52)))))),(((62,61),60),(46,((((((59,58),57),56),55),(((54,53),((51,50),49)),(48,47))),45)))),(31,(28,((((((38,37),36),(((42,(((44,43),41),40)),39),35)),34),(33,32)),(27,((30,29),26)))))),(24,((25,23),22))),21),20),19),18),15),14)),((13,12),11))),(10,9)),8),4)),3),1);
   tree tree_405 [p = 0.000, P = 0.007] = [&W 0.000017] ((5,2),(((7,6),((((16,((17,((((((((31,(((((38,37),36),((39,((42,(((44,43),41),40)),35)),34)),(33,32)),(28,(27,((30,29),26))))),((24,(25,(((61,60),(62,(((76,75),(((72,71),70),(65,(64,((((((88,(86,((((((121,((113,(((116,115),114),(112,111))),110)),(((109,(120,108)),(107,106)),105)),104),103),87),(((119,(118,117)),(100,((96,(95,94)),(((102,101),(98,93)),(((99,(97,92)),(91,90)),89))))),85)))),((((84,83),82),(81,80)),79)),78),74),73),(69,(((77,68),(67,66)),63))))))),(46,((54,((53,(((((59,58),57),56),55),52)),(((51,50),49),(48,47)))),45))))),23))),22)),21),20),19),18),15),14)),((13,12),11))),(10,9)),8),4)),3),1);
   tree tree_406 [p = 0.000, P = 0.007] = [&W 0.000017] ((5,2),(((7,6),((((16,((17,((((((((78,((63,((73,70),((65,64),((69,((77,68),(67,66))),(((((93,((((102,101),100),98),((99,(92,(97,(91,90)))),(((96,95),94),89)))),(87,(86,(((119,(118,117)),((((121,((113,((115,(116,114)),(112,111))),110)),((109,(107,(108,(120,106)))),105)),104),103)),(88,85))))),74),(72,71)),(((((84,83),82),(81,80)),79),((76,75),52))))))),(62,(60,(61,(46,(((((((59,58),57),56),55),(54,53)),(((51,50),49),(48,47))),45))))))),((31,((((((42,(((44,43),41),40)),39),(36,(37,(38,35)))),34),(33,32)),(28,(27,((30,29),26))))),((25,23),(24,22)))),21),20),19),18),15),14)),((13,12),11))),(10,9)),8),4)),3),1);
   tree tree_407 [p = 0.000, P = 0.007] = [&W 0.000017] ((5,2),(((7,6),((((16,(((17,(((((((61,((((((((76,75),(72,71)),70),(65,64)),((((88,(((((121,(((((116,(115,114)),(112,111)),(113,110)),((109,((120,108),(107,106))),105)),104)),103),((93,((100,((96,95),94)),(98,((102,101),(((99,97),(92,(91,90))),89))))),87)),86),((119,(118,117)),85))),78),74),(((84,(83,(82,(81,80)))),79),(73,(69,(((77,68),(67,66)),63)))))),62),60),(46,(((54,52),(((51,50),49),(53,(48,47)))),(((((59,58),57),56),55),45))))),((((42,(((44,43),41),40)),(39,((38,37),35))),(36,34)),(33,32))),(31,(28,(27,((30,29),26))))),((24,(25,23)),22)),(21,(20,19))),18),15)),14),((13,12),11))),(10,9)),8),4)),3),1);
   tree tree_408 [p = 0.000, P = 0.007] = [&W 0.000017] ((5,2),(((7,6),((((16,(((17,(((21,(20,(((((61,60),((62,((74,((65,(((72,71),(73,70)),64)),((69,((77,68),(67,66))),63))),((76,75),(78,((((((84,83),82),81),80),79),((88,(86,(((98,((100,((102,101),93)),(((96,95),94),((((99,97),92),(91,90)),89)))),87),(((119,(118,117)),(((121,((113,((((116,115),114),(112,111)),110)),((107,((120,108),(109,106))),105))),104),103)),85)))),52)))))),(46,((54,(((51,50),49),(53,(48,47)))),(((((59,58),57),56),55),45))))),(31,(((33,((((42,(((44,43),41),40)),39),((((38,37),36),35),34)),32)),27),(28,((30,29),26))))),((25,23),(24,22))),19))),18),15)),14),((13,12),11))),(10,9)),8),4)),3),1);
   tree tree_409 [p = 0.000, P = 0.007] = [&W 0.000017] ((5,2),(((7,6),((((16,(((((((((78,(((76,75),(((88,(86,(((119,(118,117)),((((113,(121,((((116,115),114),(112,111)),110))),((109,(((120,108),107),106)),105)),104),103)),(((((95,(96,94)),(98,(((102,101),100),93))),(((99,97),((92,91),90)),89)),87),85)))),(((((84,83),82),81),80),79)),(((72,71),(65,64)),((74,(73,70)),(((77,68),(69,(67,66))),63))))),(61,((62,60),(46,(((53,(54,(((((59,58),57),56),55),52))),(((51,50),49),(48,47))),45)))))),(31,((((36,(37,(38,35))),(((42,(41,((44,43),40))),39),34)),(33,32)),(28,(27,((30,29),26)))))),(25,(24,(23,22)))),(21,20)),19),18),(17,15)),14),((13,12),11))),(10,9)),8),4)),3),1);
   tree tree_410 [p = 0.000, P = 0.007] = [&W 0.000017] ((5,2),(((7,6),((((((17,(((((((((78,(((74,(65,64)),(71,((73,(72,70)),((69,((77,68),(67,66))),63)))),((((((84,83),82),81),80),79),((88,(((((((119,118),117),((((121,((((116,115),114),((113,112),111)),110)),((((120,109),108),(107,106)),105)),104),103)),((98,93),(((102,101),100),(((96,95),94),((97,(99,((92,91),90))),89))))),87),86),85)),((76,75),52))))),((62,(61,60)),(46,(54,((((((59,58),57),56),55),(53,(((51,50),49),(48,47)))),45))))),(31,(((((42,(((44,43),41),40)),39),((36,(37,(38,35))),34)),(33,32)),(28,(((30,29),27),26))))),((24,(25,23)),22)),21),20),19),18),15)),14),(16,((13,12),11))),(10,9)),8),4)),3),1);
   tree tree_411 [p = 0.000, P = 0.007] = [&W 0.000017] ((5,2),(((7,6),((((((17,(((((((((61,60),(62,((78,(74,((73,((72,71),70)),(((76,75),(65,64)),(((88,((87,86),(((119,(118,117)),(((102,101),(98,93)),(100,((95,(96,94)),(((99,97),((92,91),90)),89))))),((((113,(121,(((120,109),(107,(108,106))),105))),(((116,(115,114)),((112,111),110)),104)),103),85)))),(82,((81,80),(83,(84,79))))),(((77,68),(69,(67,66))),63)))))),(46,(((53,(((((59,58),57),56),55),(54,52))),(((51,50),49),(48,47))),45))))),(31,((33,(((36,(37,(38,35))),(((42,(((44,43),41),40)),39),34)),32)),(28,(27,((30,29),26)))))),((25,23),(24,22))),21),20),19),18),15)),14),((13,12),11)),(16,(10,9))),8),4)),3),1);
   tree tree_412 [p = 0.000, P = 0.007] = [&W 0.000017] ((5,2),(((7,6),((((((17,(((((((((((42,(((44,43),41),40)),(39,((37,36),(38,35)))),34),(33,32)),((78,(((75,(((87,((((((113,(((116,115),114),(112,111))),110),(121,((107,(120,(109,(108,106)))),105))),104),103),(((100,(96,(95,94))),((98,((102,101),93)),(((99,97),(92,(91,90))),89))),(((119,(118,117)),86),(88,85))))),74),((72,71),70))),(((65,64),((73,69),(((77,68),(67,66)),63))),((((((84,83),82),81),80),79),(76,52)))),((62,(61,60)),(46,((((((59,58),57),56),55),((54,53),(((51,50),49),(48,47)))),45))))),(31,(28,(27,((30,29),26)))))),((25,23),(24,22))),21),20),19),18),15)),14),((13,12),11)),(16,(10,9))),8),4)),3),1);
   tree tree_413 [p = 0.000, P = 0.007] = [&W 0.000017] ((5,2),(((7,6),((((((17,(((((((((78,(((69,((77,68),(67,66))),(((((88,(86,(((((113,(((107,((109,(120,108)),106)),105),(((((116,115),114),(112,111)),110),(121,104)))),103),((119,(118,117)),(98,(((102,101),93),((100,(96,(95,94))),(((99,97),(92,(91,90))),89)))))),87),85))),(((((84,83),82),81),80),79)),74),(73,(71,(72,70)))),(65,64))),63)),((76,75),(62,(60,(61,(46,((((((59,58),57),56),55),(52,((54,53),(((51,50),49),(48,47))))),45))))))),(31,(28,((((36,((38,37),35)),(((42,(((44,43),41),40)),39),34)),(33,32)),(27,((30,29),26)))))),((24,(25,23)),22)),21),20),19),18),15)),14),((13,12),11)),(16,(10,9))),8),4)),3),1);
   tree tree_414 [p = 0.000, P = 0.007] = [&W 0.000017] ((5,2),(((7,6),((((((17,(((((((46,(((61,60),(62,(78,((((77,68),(67,66)),(69,63)),(74,((((76,75),(72,71)),((73,70),(65,64))),(((88,((((((121,((((((116,115),114),(112,111)),(113,110)),((109,(107,((120,108),106))),105)),104)),103),(98,(100,(((102,101),(95,(96,94))),(93,(((99,97),(92,(91,90))),89)))))),87),86),((119,(118,117)),85))),(((((84,83),82),81),80),79)),52))))))),((((((59,58),57),56),55),(54,(53,(((51,50),49),(48,47))))),45))),((31,((33,(((((42,(((44,43),41),40)),39),(37,(38,35))),(36,34)),32)),(28,(27,((30,29),26))))),((25,23),(24,22)))),21),20),19),18),15)),14),((13,12),11)),(16,(10,9))),8),4)),3),1);
   tree tree_415 [p = 0.000, P = 0.007] = [&W 0.000017] ((5,2),(((7,6),((((((17,((((((78,(((76,75),((((88,((((93,(((97,92),(99,(91,90))),(((96,95),94),(((102,101),(100,98)),89)))),87),86),(((119,(118,117)),(((121,(((113,(((116,115),114),(112,111))),110),((109,(120,((108,107),106))),105))),104),103)),85))),(((((84,83),82),81),80),79)),74),(65,((73,((72,71),70)),64)))),((77,68),((67,66),(69,63))))),(62,((61,60),(46,((54,((((((59,58),57),56),55),52),(53,(((51,50),49),(48,47))))),45))))),((31,(((((38,37),36),(((42,((44,43),(41,40))),(39,35)),34)),(33,32)),(28,(27,((30,29),26))))),((25,23),(24,(22,21))))),(20,19)),18),(16,15))),14),((13,12),11)),(10,9)),8),4)),3),1);
   tree tree_416 [p = 0.000, P = 0.007] = [&W 0.000017] ((5,2),(((7,6),((((((17,((((((((78,((((73,(((76,75),74),(((((((121,((((120,108),107),(109,106)),105)),((113,(((115,(116,114)),(112,111)),110)),104)),103),(((((96,95),94),((102,101),((100,98),93))),(((99,97),((92,91),90)),89)),87)),((88,86),((119,(118,117)),85))),(((84,83),(82,(81,80))),79)),(69,((77,68),(67,66)))))),(((72,71),70),(65,64))),63),(((62,61),60),(46,(((((((59,58),57),56),55),(54,52)),(53,(((51,50),49),(48,47)))),45))))),(31,(28,((((36,((39,(38,(37,35))),((42,(((44,43),41),40)),34))),33),32),(27,((30,29),26)))))),((25,23),(24,22))),21),20),19),18),15)),14),((13,12),11)),(16,(10,9))),8),4)),3),1);
   tree tree_417 [p = 0.000, P = 0.007] = [&W 0.000017] ((5,2),(((7,6),((((((17,(((((((((51,50),(49,((48,47),(53,((54,((76,75),52)),(((((59,58),57),56),55),((((64,((((72,71),70),65),((78,(((((((120,(((109,108),107),106)),105),(((((116,115),114),(112,111)),(113,110)),(121,104))),103),((((119,(118,117)),(100,((96,(95,94)),((98,((102,101),93)),(((99,97),((92,91),90)),89))))),(87,86)),(88,85))),(((((84,83),82),81),80),79)),74)),(73,(69,(((77,68),(67,66)),63)))))),(62,(61,60))),46),45))))))),(31,(28,(((((36,(37,(38,35))),(((42,(((44,43),41),40)),39),34)),33),32),(27,((30,29),26)))))),((25,23),(24,22))),21),20),19),18),15)),14),((13,12),11)),(16,(10,9))),8),4)),3),1);
   tree tree_418 [p = 0.000, P = 0.007] = [&W 0.000017] ((5,2),(((7,6),((((((17,((((((((76,75),(78,(((65,64),((74,(72,71)),((((88,(((98,((100,((96,95),94)),(((102,101),93),((92,((99,97),(91,90))),89)))),(87,86)),(((119,(118,117)),((((121,(113,((((116,115),114),(112,111)),110))),((109,(107,((120,108),106))),105)),104),103)),85))),((73,70),69)),((77,68),(67,66))),(63,(((82,((84,83),(81,80))),79),52))))),((61,60),(62,(46,(((((((59,58),57),56),55),54),(((51,50),49),(53,(48,47)))),45))))))),(31,(28,(((((38,37),36),((39,((42,(((44,43),41),40)),35)),34)),(33,32)),(27,((30,29),26)))))),((24,(25,23)),(22,21))),20),19),18),15)),14),((13,12),11)),(16,(10,9))),8),4)),3),1);
   tree tree_419 [p = 0.000, P = 0.007] = [&W 0.000017] ((5,2),(((7,6),((((((17,((((((((((65,64),(74,((((88,((87,86),(((118,117),(119,(93,(98,((102,101),(100,(((96,95),94),(((99,97),((92,91),90)),89)))))))),(((121,(((((116,(115,114)),(112,111)),110),(113,(((120,108),(109,(107,106))),105))),104)),103),85)))),((82,(81,80)),(83,(84,79)))),(78,71)),((73,(72,70)),((77,68),((69,(67,66)),63)))))),(62,((61,60),(46,((((76,75),52),(((((59,58),57),56),55),(54,(53,(((51,50),49),(48,47)))))),45))))),31),((((((38,(37,36)),(39,35)),((42,(((44,43),41),40)),34)),(33,32)),28),(27,((30,29),26)))),((25,23),(24,22))),(21,20)),19),18),15)),14),((13,12),11)),(16,(10,9))),8),4)),3),1);
   tree tree_420 [p = 0.000, P = 0.007] = [&W 0.000017] ((5,2),(((7,6),(((((((((((((61,(60,(62,(((72,70),((65,64),(((74,(78,(((88,((((((118,(119,117)),(((((((116,(115,114)),113),(112,111)),110),(((120,108),(109,(107,106))),105)),(121,104)),103)),(((102,101),93),((100,98),((((96,95),94),((99,97),((92,91),90))),89)))),87),86),85)),((((84,83),82),(81,80)),79)),((76,75),71)))),(73,(69,((77,68),(67,66))))),63))),(46,(((53,(((((59,58),57),56),55),(54,52))),(((51,50),49),(48,47))),45)))))),(31,(28,(((((37,36),(((42,(((44,43),41),40)),(39,(38,35))),34)),33),32),(27,((30,29),26)))))),((25,23),(24,(22,21)))),20),19),18),17),15),14),((13,12),11)),(16,(10,9))),8),4)),3),1);
   tree tree_421 [p = 0.000, P = 0.007] = [&W 0.000017] ((5,2),(((7,6),((((((17,((((((((((76,75),((65,64),((73,(69,((77,(68,(70,(67,66)))),63))),((74,(72,71)),(((((98,((102,101),93)),((100,(95,(96,94))),((((99,97),92),(91,90)),89))),87),(((119,(118,117)),(((121,(((((116,115),114),(112,111)),(113,110)),(((109,108),(107,(120,106))),105))),104),103)),((88,86),85))),((80,(81,(82,(83,(84,79))))),52)))))),(78,(((62,61),60),(46,((((((59,58),57),56),55),(54,(53,(((51,50),49),(48,47))))),45))))),(31,((((((38,37),36),(((((44,43),41),(42,40)),(39,35)),34)),33),32),(28,(27,((30,29),26)))))),(24,((25,23),22))),21),20),19),18),15)),14),((13,12),11)),(16,(10,9))),8),4)),3),1);
   tree tree_422 [p = 0.000, P = 0.007] = [&W 0.000017] ((5,2),(((7,6),((((((17,((((((((75,(((65,64),((74,(((88,((((121,((113,((((116,115),114),(112,111)),110)),(((107,((120,108),(109,106))),105),104))),103),(((119,(118,117)),((95,(96,94)),((((102,101),100),98),(93,(90,(((99,97),(92,91)),89)))))),86)),(87,85))),(((((84,83),82),81),80),79)),71)),((73,70),((69,((77,68),(67,66))),63)))),(78,((76,(72,52)),((62,(61,60)),(46,((((((59,58),57),56),55),(54,(((51,50),49),(53,(48,47))))),45))))))),(31,(((((42,(41,((44,43),40))),(39,35)),(((38,37),36),34)),(33,32)),(28,(27,((30,29),26)))))),((25,23),(24,22))),21),20),19),18),15)),14),((13,12),11)),(16,(10,9))),8),4)),3),1);
   tree tree_423 [p = 0.000, P = 0.007] = [&W 0.000017] ((5,2),(((7,6),((((((17,((((((((((65,((((72,71),70),64),((76,75),((((88,(((((118,117),(119,((((121,(((((116,115),114),113),(112,111)),110)),((107,((109,(120,108)),106)),105)),104),103))),(100,((95,(96,94)),((98,((102,101),93)),(((99,97),((92,91),90)),89))))),(87,86)),85)),(((((84,83),82),(81,80)),79),77)),74),(78,(73,(69,((68,(67,66)),63)))))))),62),((61,60),(46,((((54,53),(((((59,58),57),56),55),52)),(((51,50),49),(48,47))),45)))),(31,((33,((((38,37),36),((39,((42,(((44,43),41),40)),35)),34)),32)),(28,(27,((30,29),26)))))),((25,23),(24,22))),21),20),19),18),15)),14),((13,12),11)),(16,(10,9))),8),4)),3),1);
   tree tree_424 [p = 0.000, P = 0.007] = [&W 0.000017] ((5,2),(((7,6),((((((17,((((((((61,(60,((62,((65,64),(74,((78,(((73,70),(69,((77,68),(67,66)))),((72,71),63))),((88,(86,((((119,(118,117)),(98,((101,100),((((102,(96,95)),94),(97,(99,(93,((92,91),90))))),89)))),(((121,(((((((116,115),114),113),(112,111)),110),((108,(120,(109,(107,106)))),105)),104)),103),87)),85))),((((((84,83),82),81),80),79),((76,75),52))))))),(46,((54,((((((59,58),57),56),55),53),(((51,50),49),(48,47)))),45))))),(31,((33,(((36,((38,37),35)),(((42,(((44,43),41),40)),39),34)),32)),(28,(27,((30,29),26)))))),((25,23),(24,22))),21),20),19),18),15)),14),((13,12),11)),(16,(10,9))),8),4)),3),1);
   tree tree_425 [p = 0.000, P = 0.007] = [&W 0.000017] ((5,2),(((7,6),((((((17,(((20,(((((((((78,((76,75),(((88,(86,(87,(((((((((116,115),114),(112,111)),110),((109,(120,((108,107),106))),105)),((121,113),104)),103),(119,((118,117),(98,((102,101),(100,(93,((((96,95),94),((99,97),(92,(91,90)))),89)))))))),85)))),(((84,83),(82,(81,80))),79)),(74,((72,70),((71,(65,64)),(((77,68),(67,66)),(69,(73,63))))))))),(62,(61,60))),46),(((((((59,58),57),56),55),((54,53),52)),(((51,50),49),(48,47))),45)),31),(((((38,37),36),((39,(((42,((44,43),41)),40),35)),34)),(33,32)),(28,(27,((30,29),26))))),((25,23),(24,22))),21),19)),18),15)),14),((13,12),11)),(16,(10,9))),8),4)),3),1);
   tree tree_426 [p = 0.000, P = 0.007] = [&W 0.000017] ((5,2),(((7,6),((((((17,(16,(((((((61,(62,(60,(((76,75),(78,((71,(74,(((84,(83,(82,(81,80)))),79),((88,(86,(((((((((116,115),114),(112,(113,111))),110),((((120,109),((108,107),106)),105),(121,104))),103),((119,(118,117)),(((100,98),93),(((102,101),(96,(95,94))),(((99,97),((92,91),90)),89))))),87),85))),(72,70))))),((65,64),(73,((69,((77,68),(67,66))),63)))))),(46,((54,52),((((51,50),49),(53,(48,47))),(((((59,58),57),56),55),45)))))))),(31,((((((((42,(41,((44,43),40))),39),(36,(38,(37,35)))),34),33),32),27),(28,((30,29),26))))),((25,23),(24,(22,21)))),20),19),18),15))),14),((13,12),11)),(10,9)),8),4)),3),1);
   tree tree_427 [p = 0.000, P = 0.007] = [&W 0.000017] ((5,2),(((7,6),(((((17,((16,(((((61,(60,((((76,75),((((72,71),70),64),(65,(((((88,(((((121,((((116,115),114),((113,112),111)),110)),((((120,108),107),(109,106)),105)),104),103),(86,(87,(((119,(118,117)),((100,((96,95),94)),((98,((102,101),93)),(((99,97),((92,91),90)),89)))),85))))),(((82,((84,83),81)),80),79)),78),74),(73,((69,((77,68),(67,66))),63)))))),62),(46,((((51,50),49),(53,(48,47))),((((((59,58),57),56),55),(54,52)),45)))))),((31,((((36,((42,(((44,43),41),40)),(((38,37),(39,35)),34))),(33,32)),28),(27,((30,29),26)))),((24,(25,23)),22))),(20,(21,19))),18),15)),14)),((13,12),11)),(10,9)),8),4)),3),1);
   tree tree_428 [p = 0.000, P = 0.007] = [&W 0.000017] ((5,2),(((7,6),(((((((17,16),((((((28,((((((42,(41,((44,43),40))),39),(36,(37,(38,35)))),34),(33,32)),(27,((30,29),26)))),(((((76,75),(((((((84,83),82),81),80),79),((88,((118,(119,117)),(86,((((((((((116,115),114),(112,111)),110),(((120,108),(109,(107,106))),105)),(121,104)),103),((((113,(102,101)),100),98),(((96,95),94),(((99,(97,93)),(92,(91,90))),89)))),87),85)))),(78,(74,((((72,71),70),(65,64)),(73,((67,66),((69,(77,68)),63)))))))),52)),(((((59,58),57),56),55),(((62,(61,60)),46),((54,(53,(((51,50),49),(48,47)))),45)))),31),(24,((25,23),22)))),(21,20)),19),18),15)),14),((13,12),11)),(10,9)),8),4)),3),1);
   tree tree_429 [p = 0.000, P = 0.007] = [&W 0.000017] ((5,2),(((7,6),(((((((((20,(((((46,(((61,60),(62,(((74,(73,(69,((77,68),(67,66))))),63),(78,((76,75),((((72,71),70),(65,64)),((((((84,83),82),81),80),79),((88,((87,86),(((121,((((((116,115),114),(113,(112,111))),110),(((120,108),(109,(107,106))),105)),104)),103),(((119,(118,117)),(((96,95),94),(98,(((102,101),100),(93,((99,(97,(92,(91,90)))),89)))))),85)))),52)))))))),(((((((59,58),57),56),55),(54,53)),(((51,50),49),(48,47))),45))),(31,(28,(27,((30,29),26))))),((((((38,37),36),(((42,(((44,43),41),40)),39),(35,34))),33),32),(23,(25,(24,22))))),21),19)),18),17),(16,15)),14),((13,12),11)),(10,9)),8),4)),3),1);
   tree tree_430 [p = 0.000, P = 0.007] = [&W 0.000017] ((5,2),(((7,6),((((((17,((((((((((76,75),((70,(64,(65,((72,71),((((77,68),(67,66)),(69,63)),((74,73),(78,(((88,((87,86),(((118,(119,117)),(((((121,((((116,115),114),(113,(112,111))),110)),((108,(107,(109,(120,106)))),105)),104),103),(((96,(95,94)),(98,(100,((102,101),93)))),(((99,97),((92,91),90)),89)))),85))),(((84,83),(82,(81,80))),79)),52)))))))),((((((59,58),57),56),55),(54,(53,(((51,50),49),(48,47))))),(((62,(61,60)),46),45)))),(31,(28,((33,(((((38,37),36),(39,((42,(((44,43),41),40)),35))),34),32)),(27,((30,29),26)))))),((25,23),(24,22))),21),20),19),18),16),15)),14),((13,12),11)),(10,9)),8),4)),3),1);
   tree tree_431 [p = 0.000, P = 0.007] = [&W 0.000017] ((5,2),(((7,6),((((((17,((((((((31,(28,((((((65,(((76,75),((72,71),70)),64)),(((78,(((88,((((119,(118,117)),((((107,(109,(108,(120,106)))),105),((121,((((116,115),114),(113,(112,111))),110)),104)),103)),(((96,95),94),((100,((102,101),(98,93))),((99,(97,(92,(91,90)))),89)))),(86,(87,85)))),(((((84,83),82),81),80),79)),74)),(69,(68,(67,66)))),((77,73),63))),(61,60)),(62,(46,(((53,(54,(((((59,58),57),56),55),52))),(((51,50),49),(48,47))),45)))),(((((38,37),36),((((42,(((44,43),41),40)),39),35),34)),33),32)),(27,((30,29),26))))),(24,((25,23),22))),21),20),19),18),16),15)),14),((13,12),11)),(10,9)),8),4)),3),1);
   tree tree_432 [p = 0.000, P = 0.007] = [&W 0.000017] ((5,2),(((7,6),((((((17,(((((21,(((31,((((36,(37,(38,35))),(((42,(((44,43),41),40)),39),34)),(33,32)),(28,(27,((30,29),26))))),((((((78,(76,75)),((((((121,(((((109,(120,108)),(107,106)),105),(((113,(((116,115),114),(112,111))),110),104)),103)),(((98,(100,93)),((102,101),(((99,97),((92,91),90)),(((96,95),94),89)))),(87,(((119,(118,117)),86),(88,85))))),(((((84,83),82),81),80),79)),74),(73,(65,(((72,71),70),64)))),((69,(77,(68,(67,66)))),63))),62),61),(60,(46,(((54,52),((((((59,58),57),56),55),((51,50),49)),(53,(48,47)))),45)))),((25,23),(24,22)))),20)),19),18),16),15)),14),((13,12),11)),(10,9)),8),4)),3),1);
   tree tree_433 [p = 0.000, P = 0.007] = [&W 0.000017] ((5,2),(((7,6),(((((17,((((((((61,(62,(60,(46,(((76,(75,((65,64),((72,71),(((((88,(86,(((((((((116,115),114),(112,111)),(113,110)),(121,((109,(107,(120,(108,106)))),105))),104),103),87),((119,((118,117),(((102,101),93),(((96,95),94),((100,98),((92,((99,97),(91,90))),89)))))),85)))),(((82,((84,83),81)),80),79)),78),(74,(73,70))),(((77,68),(69,(67,66))),63)))))),52),((((51,50),49),(54,(53,(((((59,58),57),56),55),(48,47))))),45)))))),(31,(28,((33,((((38,37),36),((39,((42,(((44,43),41),40)),35)),34)),32)),(27,((30,29),26)))))),(24,((25,23),22))),21),20),19),18),15)),14),(((13,12),11),(10,(16,9)))),8),4)),3),1);
   tree tree_434 [p = 0.000, P = 0.007] = [&W 0.000017] ((5,2),(((7,6),(((((13,12),11),((16,((((((((((62,(((76,75),((((88,((87,86),(((119,(118,117)),((95,(96,94)),(100,((98,((102,101),93)),((99,((97,92),(91,90))),89))))),((121,(((((109,107),((120,108),106)),105),(((113,(((116,115),114),(112,111))),110),104)),103)),85)))),(((((84,83),82),81),80),79)),78),(74,(((72,71),(70,(65,64))),(((77,68),(67,66)),(69,(73,63))))))),(61,60))),(46,(((((((59,58),57),56),55),(54,52)),(((51,50),49),(53,(48,47)))),45))),(31,((33,((((38,37),36),((((42,(((44,43),41),40)),39),35),34)),32)),(28,(27,((30,29),26)))))),((25,23),(24,22))),21),20),19),18),15),(17,14))),(10,9))),8),4)),3),1);
   tree tree_435 [p = 0.000, P = 0.007] = [&W 0.000017] ((5,2),(((7,6),((((((((((((((((36,((38,37),35)),(((42,(((44,43),41),40)),39),34)),33),32),((61,(60,(62,((78,((((((((121,113),((((116,115),114),(112,111)),110)),((109,(120,(107,(108,106)))),105)),104),103),((88,((((119,(118,117)),(93,((102,101),((100,98),(((96,95),94),(((99,97),(92,(91,90))),89)))))),87),86)),85)),((((84,83),82),(81,80)),79)),(73,(74,(((69,((77,68),(67,66))),(((76,75),((72,71),70)),(65,64))),63))))),(46,((((51,50),49),(53,(48,47))),((((((59,58),57),56),55),52),(54,45)))))))),(31,(28,(27,((30,29),26)))))),((25,23),(24,22))),21),20),19),18),(17,(16,15))),14),((13,12),11)),(10,9)),8),4)),3),1);
   tree tree_436 [p = 0.000, P = 0.007] = [&W 0.000017] ((5,2),(((7,6),(((((17,(((((((((76,(75,(((((72,71),70),(65,64)),((78,(((88,(((((119,(118,117)),((121,(((109,(107,((120,108),106))),105),(((113,(((116,115),114),(112,111))),110),104))),103)),(((100,(98,93)),(((102,101),(96,(95,94))),((97,(92,(99,(91,90)))),89))),87)),86),85)),((84,(83,(82,(81,80)))),79)),74)),((77,73),(69,((68,(67,66)),63))))),(62,((61,60),(46,((54,52),((((51,50),49),(53,(48,47))),(((((59,58),57),56),55),45))))))))),(((((44,43),(41,(42,40))),((39,(36,((38,37),35))),34)),(33,32)),(31,(28,(27,((30,29),26)))))),((24,(25,23)),22)),21),20),19),18),15),(16,14))),((13,12),11)),(10,9)),8),4)),3),1);
   tree tree_437 [p = 0.000, P = 0.007] = [&W 0.000017] ((5,2),(((7,6),(((((((17,16),((((((((62,((61,60),(((76,75),(70,((72,71),((65,64),((73,(69,(((77,68),(67,66)),63))),(78,(74,((88,(((((119,118),117),113),86),(((((121,105),(((((116,(115,114)),(112,111)),110),((120,108),((109,107),106))),104)),103),((((((102,101),100),98),93),((99,(92,(97,(91,90)))),(((96,95),94),89))),87)),85))),((((((84,83),82),81),80),79),52))))))))),(46,((((((59,58),57),56),55),(54,(53,(((51,50),49),(48,47))))),45))))),(31,(((((36,(37,(38,35))),(((42,(((44,43),41),40)),39),34)),33),32),(28,(27,((30,29),26)))))),(24,((25,23),22))),21),20),19),18),15)),14),((13,12),11)),(10,9)),8),4)),3),1);
   tree tree_438 [p = 0.000, P = 0.007] = [&W 0.000017] ((5,2),(((7,6),((((((16,((((((((78,((76,75),(((69,((77,68),(67,66))),(((72,71),(73,70)),((((87,((93,((100,98),(((102,101),(96,(95,94))),(((99,97),(92,(91,90))),89)))),(((119,(118,117)),((((121,((((116,115),114),(112,111)),(113,110))),(((120,108),((109,107),106)),105)),104),103)),(86,(88,85))))),(((((84,83),82),81),80),79)),74),(65,64)))),63))),(((62,61),60),(46,((54,(52,((((((59,58),57),56),55),53),(((51,50),49),(48,47))))),45)))),(31,(28,((((36,((38,37),35)),(((42,(((44,43),41),40)),39),34)),(33,32)),(27,((30,29),26)))))),((25,23),(24,(22,21)))),20),19),18),(17,15))),14),((13,12),11)),(10,9)),8),4)),3),1);
   tree tree_439 [p = 0.000, P = 0.007] = [&W 0.000017] ((5,2),(((7,6),((((((16,(17,((((((((((((38,37),36),((39,((42,(41,((44,43),40))),35)),34)),33),32),((((74,(73,(69,((67,66),(68,(77,63)))))),((65,64),(((88,((87,86),(((118,117),(((((108,107),((120,109),106)),105),(((112,111),(((116,115),114),(113,110))),(104,(121,103)))),(119,(93,((99,97),(((92,91),90),(((((102,101),100),98),(95,(96,94))),89))))))),85))),((84,(83,(82,(81,80)))),79)),(((72,71),70),(75,(76,52)))))),(78,((61,(62,60)),(46,(((51,50),49),((((((59,58),57),56),55),(53,(48,47))),(54,45))))))),(31,(28,(27,((30,29),26)))))),((25,23),(24,22))),21),20),19),18),15))),14),((13,12),11)),(10,9)),8),4)),3),1);
   tree tree_440 [p = 0.000, P = 0.007] = [&W 0.000017] ((5,2),(((7,6),((((((17,(((((((((78,((((76,75),(74,(((88,((((((121,((109,(((120,108),107),106)),105)),(((((116,115),114),(112,111)),110),104)),103),(((118,(119,117)),(93,(98,(100,(((102,101),((96,95),94)),((((113,99),97),((92,91),90)),89)))))),87)),86),85)),(((((84,83),82),81),80),79)),((72,71),70)))),(65,64)),((73,69),((67,66),((77,68),63))))),((61,60),(62,(46,((54,((53,((51,50),49)),((((((59,58),57),56),55),52),(48,47)))),45))))),(31,(((((((44,43),(41,(42,40))),39),(((38,37),36),35)),34),(33,32)),(28,(27,((30,29),26)))))),((25,23),(24,22))),21),20),19),18),15)),14),(16,((13,12),11))),(10,9)),8),4)),3),1);
   tree tree_441 [p = 0.000, P = 0.007] = [&W 0.000017] ((5,2),(((7,6),((((((17,(((((((((((36,(37,(38,35))),(((42,(((44,43),41),40)),39),34)),33),32),((((76,75),(65,(64,((71,(72,70)),(((74,73),(69,((68,(77,(67,66))),63))),((88,(((((119,(118,117)),(((121,(((((116,115),114),(112,111)),(113,110)),((109,(107,(120,(108,106)))),105))),104),103)),((93,((100,98),((102,101),((95,(96,94)),(99,(((97,92),(91,90)),89)))))),87)),86),85)),((((84,83),(82,(81,80))),79),52))))))),(78,(62,((61,60),(46,((((((59,58),57),56),55),((54,53),(((51,50),49),(48,47)))),45)))))),(31,(28,(27,((30,29),26)))))),((25,23),(24,22))),21),20),19),18),15)),14),(16,((13,12),11))),(10,9)),8),4)),3),1);
   tree tree_442 [p = 0.000, P = 0.007] = [&W 0.000017] ((5,2),(((7,6),((((((17,(((((((((62,(61,60)),(46,(((75,(76,(78,((73,70),((65,64),((((69,(77,68)),(67,66)),63),(74,((72,71),(((((84,83),82),(81,80)),79),((88,((((119,(118,117)),(93,(((102,101),(100,98)),((((96,95),94),(91,(92,((99,97),90)))),89)))),(((((121,113),((((116,(115,114)),(112,111)),110),((109,(107,((120,108),106))),105))),104),103),(87,86))),85)),52)))))))))),(((51,50),49),((((((59,58),57),56),55),(54,53)),(48,47)))),45))),(31,((33,((((38,37),36),(39,((42,((((44,43),41),40),35)),34))),32)),(28,(((30,29),27),26))))),((25,23),(24,22))),21),20),19),18),15)),14),(16,((13,12),11))),(10,9)),8),4)),3),1);
   tree tree_443 [p = 0.000, P = 0.007] = [&W 0.000017] ((5,2),(((7,6),((((((17,(((((((((76,75),((78,(((88,((((118,(119,117)),(((((121,((113,(((116,115),114),(112,111))),110)),(((120,108),(107,(109,106))),105)),104),103),((((102,101),100),(98,93)),((96,(95,94)),(((99,97),(92,(91,90))),89))))),(87,86)),85)),(((((84,83),82),81),80),79)),((69,((77,68),(67,66))),((73,70),((74,((72,71),(65,64))),63))))),((61,60),(62,(46,((((((59,58),57),56),55),((54,52),(53,(((51,50),49),(48,47))))),45)))))),(31,(((((42,(((44,43),41),40)),39),((36,((38,37),35)),34)),(33,32)),(28,(27,((30,29),26)))))),((25,23),(24,22))),21),20),19),18),15)),14),(16,((13,12),11))),(10,9)),8),4)),3),1);
   tree tree_444 [p = 0.000, P = 0.007] = [&W 0.000017] ((5,2),(((7,6),(((16,(((17,((((((((((60,(62,(61,(63,((69,((77,68),(67,66))),(73,(74,(78,((((((76,75),(72,71)),70),65),64),((88,((((((102,101),100),(98,93)),((((99,97),(92,91)),90),(((96,95),94),89))),87),(86,(((119,(118,117)),((113,((121,(((((116,115),114),(112,111)),110),((120,(((109,108),107),106)),105))),104)),103)),85)))),(((((84,83),82),(81,80)),79),52))))))))))),(46,(((((((59,58),57),56),55),53),(((51,50),49),(54,(48,47)))),45))),(31,(((((((38,37),36),((39,((42,(((44,43),41),40)),35)),34)),33),32),28),(27,((30,29),26))))),(25,(24,(23,22)))),21),20),19),18),15),14)),((13,12),11)),(10,9))),8),4)),3),1);
   tree tree_445 [p = 0.000, P = 0.007] = [&W 0.000017] ((5,2),(((7,6),((((((17,((((((((78,(((76,75),((((72,71),70),(65,64)),(((73,69),(((77,68),(67,66)),63)),(74,((((84,83),(82,(81,80))),79),((((121,(((((116,115),114),(113,((112,111),110))),(((109,(120,108)),(107,106)),105)),104)),103),(87,((((100,98),((102,101),93)),((95,(96,94)),(((99,97),((92,91),90)),89))),(((118,(119,117)),(88,86)),85)))),52)))))),(62,((61,60),(46,(((51,50),49),(((54,53),(48,47)),(((((59,58),57),56),55),45)))))))),(31,(28,(((((((42,(((44,43),41),40)),39),35),34),(36,((38,37),33))),32),(27,((30,29),26)))))),((25,23),(24,22))),21),20),19),18),15)),14),(16,((13,12),11))),(10,9)),8),4)),3),1);
   tree tree_446 [p = 0.000, P = 0.007] = [&W 0.000017] ((5,2),(((7,6),((((((17,((((((((62,(((61,60),((78,(76,75)),(69,(((77,68),(67,66)),(63,(73,(74,((70,(((72,71),65),64)),((88,((((98,(100,(((102,101),((96,95),94)),(93,((((99,97),92),(91,90)),89))))),87),86),(((119,(118,117)),(((121,(((((116,115),114),(112,111)),110),(113,((109,(108,(120,(107,106)))),105)))),104),103)),85))),((((84,83),(82,(81,80))),79),52)))))))))),(46,((54,(((51,50),49),((((((59,58),57),56),55),53),(48,47)))),45)))),(31,((33,((((38,37),36),((((42,(((44,43),41),40)),39),35),34)),32)),(28,(27,((30,29),26)))))),((25,23),(24,22))),21),20),19),18),15)),14),(16,((13,12),11))),(10,9)),8),4)),3),1);
   tree tree_447 [p = 0.000, P = 0.007] = [&W 0.000017] ((5,2),(((7,6),((((((17,(((((((31,((61,(60,((62,(((73,((72,71),70)),(65,64)),(((69,((77,68),(67,66))),63),(((76,75),74),(78,((((((84,83),82),81),80),79),((88,((87,86),(((((101,100),98),93),((102,((96,95),94)),((99,((92,(97,91)),90)),89))),(((119,(118,117)),((((121,((((116,115),114),(112,111)),110)),(113,(((120,109),(107,(108,106))),105))),104),103)),85)))),52))))))),(46,(((((((59,58),57),56),55),(54,53)),(((51,50),49),(48,47))),45))))),((33,(((36,(37,(38,35))),(((42,(((44,43),41),40)),39),34)),32)),(28,(27,((30,29),26)))))),((24,(25,23)),22)),21),20),19),18),15)),14),(16,((13,12),11))),(10,9)),8),4)),3),1);
   tree tree_448 [p = 0.000, P = 0.007] = [&W 0.000017] ((5,2),(((7,6),((((((17,(((((((((78,((76,75),((((72,71),(73,70)),(65,64)),(74,(((88,(((119,((118,117),(((((((116,115),114),(112,111)),(113,110)),(121,((109,(107,(120,(108,106)))),105))),104),103))),((98,(100,((102,101),93))),((96,(95,94)),((92,((99,97),(91,90))),89)))),(86,(87,85)))),((((84,83),(82,81)),80),79)),(69,((77,68),((67,66),63)))))))),(61,(62,(60,(46,(((54,(((((59,58),57),56),55),52)),(((51,50),49),(53,(48,47)))),45)))))),(31,((((36,((38,37),35)),(((42,(((44,43),41),40)),39),34)),(33,32)),(28,(27,((30,29),26)))))),((25,23),(24,22))),21),20),19),18),15)),14),(16,((13,12),11))),(10,9)),8),4)),3),1);
   tree tree_449 [p = 0.000, P = 0.007] = [&W 0.000017] ((5,2),(((7,6),((((((17,(((((((31,((50,(51,(49,((48,47),(53,(54,(((((59,58),57),56),55),((((62,(61,60)),(64,(65,((73,70),((72,71),(((69,((77,68),(67,66))),63),(74,(78,(((88,((113,(((121,(((((116,115),114),(112,111)),110),((108,(109,(107,(120,106)))),105))),104),103)),(((((119,(118,117)),(93,((100,98),((102,101),(((96,95),94),(((99,97),(92,(91,90))),89)))))),87),86),85))),((84,(83,(82,(81,80)))),79)),((76,75),52)))))))))),46),45)))))))),((((((38,(37,36)),((((42,(((44,43),41),40)),39),35),34)),33),32),28),(27,((30,29),26))))),((25,23),(24,22))),21),20),19),18),15)),14),(16,((13,12),11))),(10,9)),8),4)),3),1);
   tree tree_450 [p = 0.000, P = 0.007] = [&W 0.000017] ((5,2),(((7,6),((((((17,(((((((((((62,(61,60)),((76,75),(78,(74,((72,(71,((70,(65,64)),((73,((77,68),(69,(67,66)))),63)))),(((((121,((113,((((116,115),114),((112,111),110)),((109,(((120,108),107),106)),105))),104)),103),((88,((((119,(118,117)),((100,((96,95),94)),(((102,101),98),(93,((((99,97),(92,91)),90),89))))),87),86)),85)),((82,(81,80)),(83,(84,79)))),52)))))),46),(((((((59,58),57),56),55),54),(53,(((51,50),49),(48,47)))),45)),(31,(28,(((((38,37),(39,((42,(((44,43),41),40)),35))),(36,34)),(33,32)),(27,((30,29),26)))))),((24,(25,23)),22)),21),20),19),18),15)),14),(16,((13,12),11))),(10,9)),8),4)),3),1);
   tree tree_451 [p = 0.000, P = 0.008] = [&W 0.000017] ((5,2),(((7,6),((((((17,((((((((78,(((65,64),(73,((69,((77,68),(67,66))),63))),(74,(((((84,(83,(82,(81,80)))),79),(76,75)),(((119,(118,117)),(((((((121,((113,(((116,115),114),(112,111))),110)),(((109,(120,108)),(107,106)),105)),104),103),(((100,98),93),(((102,101),((96,95),94)),((99,(97,(92,(91,90)))),89)))),(88,(87,86))),85)),((72,71),70))),52)))),(62,((61,60),(46,(((((((59,58),57),56),55),54),(53,(((51,50),49),(48,47)))),45))))),((28,((((36,(37,(38,35))),(((42,(((44,43),41),40)),39),34)),(33,32)),(27,((30,29),26)))),(31,((24,(25,23)),22)))),21),20),19),18),15)),14),(16,((13,12),11))),(10,9)),8),4)),3),1);
   tree tree_452 [p = 0.000, P = 0.008] = [&W 0.000017] ((5,2),(((7,6),((((((17,((((((((((76,75),(78,(71,((73,((74,(((88,(((((121,(((((116,115),114),(112,111)),110),((120,((109,107),(108,106))),105))),104),103),(((119,((118,117),113)),(100,((98,93),(((102,101),(96,(95,94))),((92,((99,97),(91,90))),89))))),(87,86))),85)),(((((84,83),82),81),80),79)),(72,70))),(65,64))),((69,((77,68),(67,66))),63))))),((62,(61,60)),(46,((((51,50),49),(((((((59,58),57),56),55),54),52),(53,(48,47)))),45)))),(31,((33,((36,(((42,(((44,43),41),40)),(39,((38,37),35))),34)),32)),(28,((30,29),(27,26)))))),((25,23),(24,22))),21),20),19),18),15)),14),(16,((13,12),11))),(10,9)),8),4)),3),1);
   tree tree_453 [p = 0.000, P = 0.008] = [&W 0.000017] ((5,2),(((7,6),((((((17,((((((((51,(50,(49,((((((59,58),57),56),55),(48,47)),((54,53),((((61,60),(62,(70,((72,71),((65,64),((73,(69,(((77,68),(67,66)),63))),(74,(78,((76,75),((88,((((((120,((109,108),(107,106))),105),(((121,113),((((116,115),114),(112,111)),110)),104)),103),86),(((119,(118,117)),((100,98),(((96,95),94),(((102,101),93),((((99,97),92),(91,90)),89))))),(87,85)))),(((84,(83,(82,(81,80)))),79),52))))))))))),46),45)))))),(31,(((36,(((42,(((44,43),41),40)),(39,((38,37),35))),34)),(33,32)),(28,(27,((30,29),26)))))),((25,23),(24,22))),21),20),19),18),15)),14),(16,((13,12),11))),(10,9)),8),4)),3),1);
   tree tree_454 [p = 0.000, P = 0.008] = [&W 0.000017] ((5,2),(((7,6),((((((17,(((20,((((((((((((88,(((((((119,118),117),(((((113,(((116,115),114),(112,111))),110),((107,(109,((120,108),106))),105)),(121,104)),103)),(((((102,101),100),98),93),(((96,95),94),(99,((97,((92,91),90)),89))))),87),86),85)),(((((84,83),82),81),80),79)),78),74),(((71,((76,75),(72,70))),(65,64)),(73,(((77,68),(69,(67,66))),63)))),62),(61,60)),(46,((53,(((51,50),49),(48,47))),((54,52),(((((59,58),57),56),55),45))))),(31,((((((38,37),36),((39,((42,(((44,43),41),40)),35)),34)),(33,32)),28),(27,((30,29),26))))),((25,23),(24,22))),21),19)),18),15)),14),(16,((13,12),11))),(10,9)),8),4)),3),1);
   tree tree_455 [p = 0.000, P = 0.008] = [&W 0.000017] ((5,2),(((7,6),((((((((((((((((42,(((44,43),41),40)),(39,35)),(((38,37),36),34)),(33,32)),(31,(((((((84,(83,(82,(81,80)))),79),((((98,((101,100),93)),((102,((96,95),94)),((97,(92,(91,90))),(99,89)))),(87,(86,(((((119,118),117),((121,((((113,(((116,115),114),(112,111))),110),105),((109,(107,((120,108),106))),104))),103)),88),85)))),74)),((73,((72,71),70)),(65,64))),((76,75),((69,((77,68),(67,66))),63))),(78,(62,((61,60),(46,((((51,50),49),(53,(((((((59,58),57),56),55),54),52),(48,47)))),45)))))),(28,(27,((30,29),26)))))),((25,23),(24,22))),21),20),19),18),(17,15)),14),((13,12),11)),(16,(10,9))),8),4)),3),1);
   tree tree_456 [p = 0.000, P = 0.008] = [&W 0.000017] ((5,2),(((7,6),(((((17,((((21,((((113,(46,(((((((59,58),57),56),55),54),(53,(((51,50),49),(48,47)))),((60,(61,(62,((65,64),(70,((73,(((77,68),(67,66)),(69,63))),((72,71),(((88,(86,(87,(((((((109,((120,108),107)),106),105),((121,((((116,115),114),(112,111)),110)),104)),103),(((119,118),117),((95,(96,94)),(((102,101),(98,(100,93))),((97,(((99,92),91),90)),89))))),85)))),(78,74)),(79,((((84,83),(82,81)),80),((76,75),52))))))))))),45)))),(31,((((((38,37),36),(39,((42,(((44,43),41),40)),35))),34),(33,32)),(28,(27,((30,29),26)))))),((25,23),(24,22))),20)),19),18),(15,14))),((13,12),11)),(16,(10,9))),8),4)),3),1);
   tree tree_457 [p = 0.000, P = 0.008] = [&W 0.000017] ((5,2),(((7,6),(((((17,((((((((46,((((((70,(((((76,75),(72,71)),65),64),(74,(((((84,83),(82,(81,80))),79),((88,(((((100,98),(((102,101),(95,(96,94))),(93,((((99,97),(92,91)),90),89)))),87),86),((118,(119,117)),(((108,((121,(113,((((116,115),114),(112,111)),110))),(((120,(109,(107,106))),105),104))),103),85)))),78)),(73,(69,(((77,68),(67,66)),63))))))),62),61),60),(((51,50),49),(54,(53,(((((59,(58,57)),56),55),52),(48,47)))))),45)),(31,((((((38,37),36),((39,((42,(((44,43),41),40)),35)),34)),(33,32)),28),(27,((30,29),26))))),((25,23),(24,(22,21)))),20),19),18),15),14)),((13,12),11)),(16,(10,9))),8),4)),3),1);
   tree tree_458 [p = 0.000, P = 0.008] = [&W 0.000017] ((5,2),(((7,6),(((((17,((((((((((78,((64,(65,((72,71),(70,(73,(69,(((77,68),(67,66)),63))))))),(((76,75),(((93,(98,((((102,101),95),(96,94)),(100,(((99,97),(92,(91,90))),89))))),(87,(((119,(118,117)),((((121,113),(((((116,115),114),(112,111)),110),((109,(107,((120,108),106))),105))),104),103)),(86,(88,85))))),74)),((((((84,83),82),81),80),79),52)))),(((62,61),60),(46,(((((((59,58),57),56),55),54),((51,50),(49,(53,(48,47))))),45)))),(31,(28,((((((38,37),36),((39,((42,(((44,43),41),40)),35)),34)),33),32),(27,((30,29),26)))))),((25,23),(24,22))),21),20),19),18),15),14)),((13,12),11)),(16,(10,9))),8),4)),3),1);
   tree tree_459 [p = 0.000, P = 0.008] = [&W 0.000017] ((5,2),(((7,6),((((((17,(((((((46,((((((76,75),(72,71)),(65,(64,(70,(74,(73,((((88,(87,(((119,(118,117)),86),(((((((120,109),((108,107),106)),105),((121,(((115,(116,114)),(112,111)),110)),(113,104))),103),((100,(98,((102,101),93))),(((96,95),94),(99,((97,(92,(91,90))),89))))),85)))),((((84,83),82),(81,80)),79)),78),((69,((77,68),(67,66))),63)))))))),62),(61,60)),(((((((59,58),57),56),55),((54,53),52)),(((51,50),49),(48,47))),45))),(31,((33,(((((38,37),36),(39,((42,(((44,43),41),40)),35))),34),32)),(28,(27,((30,29),26)))))),((25,23),(24,22))),(21,20)),19),18),15)),14),((13,12),11)),(16,(10,9))),8),4)),3),1);
   tree tree_460 [p = 0.000, P = 0.008] = [&W 0.000017] ((5,2),(((7,6),((((((17,((((((((62,(61,60)),(46,(((54,(((((59,58),57),56),55),((76,(75,((88,((((((119,(118,117)),((((121,113),(((((116,115),114),(112,111)),110),((120,((109,108),(107,106))),105))),104),103)),((98,93),(((102,101),100),(((96,95),94),((92,((99,97),(91,90))),89))))),87),86),85)),((((84,83),(82,(81,80))),79),(78,(74,((65,64),(((72,71),(73,70)),(((77,68),(69,(67,66))),63))))))))),52))),(((51,50),49),(53,(48,47)))),45))),(31,((((((42,(((44,43),41),40)),39),(36,((38,37),35))),34),(33,32)),(28,(27,((30,29),26)))))),((25,23),(24,(22,21)))),20),19),18),15)),14),((13,12),11)),(16,(10,9))),8),4)),3),1);
   tree tree_461 [p = 0.000, P = 0.008] = [&W 0.000017] ((5,2),(((7,6),(((((((((((((((42,(41,((44,43),40))),39),(36,(37,(38,35)))),34),(33,32)),(((((62,(61,60)),((76,75),(((72,71),70),(64,(65,((73,(((69,(77,68)),(67,66)),63)),(74,(78,(((((84,83),82),(81,80)),79),((88,((((((121,(((((116,115),114),((112,111),110)),((109,(107,(108,(120,106)))),105)),104)),103),((119,(118,117)),((98,((102,101),93)),(100,(((96,95),94),(((97,(113,(99,92))),(91,90)),89)))))),87),86),85)),52)))))))))),(46,((((((59,58),57),56),55),(((51,50),49),(53,(54,(48,47))))),45))),(31,(28,(27,((30,29),26))))),((25,23),(24,22)))),((21,20),19)),18),17),15),14),((13,12),11)),(16,(10,9))),8),4)),3),1);
   tree tree_462 [p = 0.000, P = 0.008] = [&W 0.000017] ((5,2),(((7,6),((((((17,((((((((51,(50,(49,((53,(((((59,58),57),56),55),(54,52))),((48,47),((((70,(((76,75),(72,71)),(65,(64,((((((88,(((119,(118,117)),((((((120,109),108),(107,106)),105),((121,((((116,115),114),(112,111)),110)),104)),103)),(((98,(((102,101),93),(100,(((99,97),((92,91),90)),(((96,95),(113,94)),89))))),87),86))),85),(80,(81,(82,(83,(84,79)))))),78),74),(73,(69,(((77,68),(67,66)),63)))))))),(62,(61,60))),46),45)))))),(31,(((33,((((42,(((44,43),41),40)),39),((36,(37,(38,35))),34)),32)),28),(27,((30,29),26))))),((25,23),(24,22))),21),20),19),18),(16,15))),14),((13,12),11)),(10,9)),8),4)),3),1);
   tree tree_463 [p = 0.000, P = 0.008] = [&W 0.000017] ((5,2),(((7,6),((((((((20,((((((78,((76,75),(((88,(((((119,(118,117)),((100,(98,((102,101),93))),(((96,95),94),((92,(((99,97),91),90)),89)))),87),((((121,(((((116,115),114),(112,111)),110),(((109,108),((120,107),106)),105))),104),(113,103)),86)),85)),((82,((84,83),(81,80))),79)),(74,((73,((72,71),70)),((65,64),(77,((67,66),(68,(69,63)))))))))),((62,(61,60)),(46,(((54,52),(((((59,58),57),56),55),(53,(((51,50),49),(48,47))))),45)))),(31,(28,((((((38,37),36),((42,(((44,43),41),40)),(39,35))),34),(33,32)),(27,((30,29),26)))))),((25,23),(24,22))),21),19)),18),15),(17,14)),(16,((13,12),11))),(10,9)),8),4)),3),1);
   tree tree_464 [p = 0.000, P = 0.008] = [&W 0.000017] ((5,2),(((7,6),(((16,(((17,((((((((((36,(37,(38,35))),(((42,(((44,43),41),40)),39),34)),33),32),((((62,(61,60)),((70,((76,75),((72,71),(64,(65,((((88,((((118,(119,117)),(((((113,((115,(116,114)),(112,111))),110),(((109,(120,108)),(107,106)),105)),(121,104)),103)),((((((102,101),100),98),(((96,95),94),((99,(93,(97,((92,91),90)))),89))),87),86)),85)),(((84,83),(82,(81,80))),79)),78),(74,(73,((69,((77,68),(67,66))),63))))))))),(46,((((((59,58),57),56),55),(52,(54,(53,(((51,50),49),(48,47)))))),45)))),31),(28,(27,((30,29),26))))),((25,23),(24,22))),(21,(20,19))),18),15),14)),((13,12),11)),(10,9))),8),4)),3),1);
   tree tree_465 [p = 0.000, P = 0.008] = [&W 0.000017] ((5,2),(((7,6),((((((17,((((21,20),((((((62,(61,60)),(78,(((((((84,83),82),81),80),79),((((93,(100,(98,((102,101),(((99,97),(92,(91,90))),(((96,95),94),89)))))),(87,(86,(((119,(118,117)),((121,(((113,(((115,(116,114)),(112,111)),110)),((107,(108,((120,109),106))),105)),104)),103)),(88,85))))),74),(65,(64,((72,71),(70,(73,((77,68),((67,66),(69,63)))))))))),(75,(76,52))))),(46,(((((59,58),57),56),55),((((51,50),49),((54,53),(48,47))),45)))),(31,(((((36,(37,(38,35))),(((42,(((44,43),41),40)),39),34)),33),32),(28,(27,((30,29),26)))))),(23,(25,(24,22)))),19)),18),15)),14),((13,12),11)),(16,(10,9))),8),4)),3),1);
   tree tree_466 [p = 0.000, P = 0.008] = [&W 0.000017] ((5,2),(((7,6),((((((((((((((69,(63,(73,((77,(68,(67,66))),((72,71),((65,(70,64)),(((((84,83),(82,(81,80))),79),(((88,86),(((93,((100,98),(((96,95),94),((102,101),(((99,97),(92,(91,90))),89))))),87),(((119,(118,117)),((121,((((115,(116,114)),(112,111)),110),((113,((109,(120,((108,107),106))),105)),104))),103)),85))),((76,75),74))),52))))))),(78,((62,(61,60)),(((((((59,58),57),56),55),(54,(53,(((51,50),49),(48,47))))),46),45)))),(31,(28,((((((38,37),36),((39,((42,(((44,43),41),40)),35)),34)),33),32),(27,((30,29),26)))))),((25,23),(24,22))),(21,20)),19),18),17),15),14),((13,12),11)),(16,(10,9))),8),4)),3),1);
   tree tree_467 [p = 0.000, P = 0.008] = [&W 0.000017] ((5,2),(((7,6),((((((17,((((((((78,((76,75),(64,(65,((((88,(86,((((119,(118,117)),((((((120,(109,107)),(108,106)),105),((121,((113,(((116,115),114),(112,111))),110)),104)),103),(98,((100,((96,95),94)),((102,101),((93,((99,97),(91,(92,90)))),89)))))),87),85))),((84,(83,(82,(81,80)))),79)),74),(((72,71),70),(73,(69,(((77,68),(67,66)),63))))))))),((62,(61,60)),(46,(((54,(((((59,58),57),56),55),53)),(((51,50),(52,49)),(48,47))),45)))),(31,((((((38,37),36),((39,((42,(((44,43),41),40)),35)),34)),(33,32)),28),(27,((30,29),26))))),((25,23),(24,(22,21)))),20),19),18),15)),14),((13,12),11)),(16,(10,9))),8),4)),3),1);
   tree tree_468 [p = 0.000, P = 0.008] = [&W 0.000017] ((5,2),(((7,6),((((((17,((((((((61,(60,(62,((78,(63,((69,((77,68),(67,66))),((65,64),(((76,75),(73,70)),(71,(74,(72,((88,((((118,(119,117)),(((121,(((120,108),(109,(107,106))),105)),(((((116,115),114),(112,111)),110),(113,104))),103)),(87,(((98,((102,101),93)),(100,(((96,95),94),((99,(92,(97,(91,90)))),89)))),86))),85)),(((81,80),(82,((84,83),79))),52)))))))))),(46,((((((59,58),57),56),55),(54,(((51,50),49),(53,(48,47))))),45)))))),(31,(28,((33,(((36,(37,(38,35))),(((42,(((44,43),41),40)),39),34)),32)),(27,((30,29),26)))))),(24,((25,23),22))),21),20),19),18),15)),14),((13,12),11)),(16,(10,9))),8),4)),3),1);
   tree tree_469 [p = 0.000, P = 0.008] = [&W 0.000017] ((5,2),((((((17,((((21,((((62,(((78,(76,75)),(74,((70,(65,64)),((72,71),(73,(((88,((((118,(119,117)),(((((((116,115),114),((113,112),111)),110),((107,(120,((109,108),106))),105)),(121,104)),103)),(((93,((((102,101),100),98),(((96,95),94),(((97,(99,92)),(91,90)),89)))),87),86)),85)),(((84,83),(82,(81,80))),79)),((69,((77,68),(67,66))),63))))))),((61,60),(46,(((54,53),(52,(((51,50),49),(48,47)))),(((((59,58),57),56),55),45)))))),(31,(28,((((((38,37),36),((((42,(((44,43),41),40)),39),35),34)),33),32),(27,((30,29),26)))))),((25,23),(24,22))),20)),19),18),15)),14),((13,12),11)),((16,10),9)),8),(((7,6),4),3)),1);
   tree tree_470 [p = 0.000, P = 0.008] = [&W 0.000017] ((5,2),((((((((((20,((((((((38,37),36),((39,((42,(((44,43),41),40)),35)),34)),33),32),(((76,75),((((72,71),70),(64,(65,(73,(((69,((77,68),(67,66))),63),(74,(78,(((((84,83),82),(81,80)),79),((88,(86,(((100,((98,((102,101),93)),(((99,97),(92,(91,90))),(((96,95),94),89)))),87),(((119,(118,117)),((113,((121,(((120,109),(107,(108,106))),105)),((((115,(116,114)),(112,111)),110),104))),103)),85)))),52))))))))),((62,(61,60)),(46,(((54,(((((59,58),57),56),55),53)),(((51,50),49),(48,47))),45))))),(31,(28,(27,((30,29),26)))))),(25,(23,(24,22)))),(21,19))),18),17),15),14),((13,12),(16,11))),(10,9)),8),((7,6),4)),3),1);
   tree tree_471 [p = 0.000, P = 0.008] = [&W 0.000017] ((5,2),(((((((17,((((((((((61,60),(62,((((77,68),(67,66)),63),(73,(69,((((72,71),70),(65,64)),(74,(78,((88,(86,(87,(((((113,((((116,115),114),(112,111)),110)),(121,(((109,(120,108)),(107,106)),105))),104),103),(((119,(118,117)),(100,((((102,101),98),(95,(96,94))),((93,((99,97),(92,(91,90)))),89)))),85))))),(((((((84,83),82),81),80),79),(76,75)),52)))))))))),(46,(((51,50),49),((54,(53,(((((59,58),57),56),55),(48,47)))),45)))),(31,(((((37,36),(((42,(((44,43),41),40)),(39,(38,35))),34)),33),32),(28,(27,((30,29),26)))))),(23,(25,(24,22)))),21),20),19),18),15)),(16,14)),((13,12),11)),(10,9)),8),((7,6),4)),3),1);
   tree tree_472 [p = 0.000, P = 0.008] = [&W 0.000017] ((5,2),(((((((17,((((((((((36,(37,(38,35))),(((42,(41,((44,43),40))),39),34)),(33,32)),(((78,(((76,75),((65,64),((((73,70),(69,(68,(67,66)))),63),((((83,(84,(82,(81,80)))),79),((((((119,(118,117)),((((((115,(116,114)),((113,112),111)),110),(121,(((109,(120,108)),(107,106)),105))),104),103)),((96,(95,94)),(((((102,101),100),98),93),(((99,97),(92,(91,90))),89)))),(88,(87,86))),85),77)),(74,((72,71),52)))))),((62,(61,60)),(46,((((((59,58),57),56),55),((54,53),(((51,50),49),(48,47)))),45))))),31),(28,((30,29),(27,26))))),((24,(25,23)),22)),21),20),19),18),15)),(16,14)),((13,12),11)),(10,9)),8),((7,6),4)),3),1);
   tree tree_473 [p = 0.000, P = 0.008] = [&W 0.000017] ((5,2),(((((((17,(((((((((34,((39,((42,(((44,43),41),40)),35)),((38,37),(36,33)))),32),(31,(((78,(((76,75),((((((84,83),82),81),80),79),((((121,(((((116,(115,114)),(113,(112,111))),110),((109,(120,(107,(108,106)))),105)),104)),103),((((119,(118,117)),(93,((102,101),((100,98),((95,(96,94)),((((99,97),(92,91)),90),89)))))),87),((88,86),85))),74))),((65,64),(((73,((72,71),70)),((69,(77,68)),(67,66))),63)))),((61,60),(62,(46,((((54,(((((59,58),57),56),55),53)),52),((51,50),49)),((48,47),45)))))),(28,(27,((30,29),26)))))),(23,(24,(25,22)))),21),20),19),18),15)),(16,14)),((13,12),11)),(10,9)),8),((7,6),4)),3),1);
   tree tree_474 [p = 0.000, P = 0.008] = [&W 0.000017] ((5,2),(((((((17,(((20,((((31,(((78,(((74,(((72,71),70),(65,64))),(((88,(86,((((119,(118,117)),(((102,101),93),(98,((100,(95,(96,94))),(((99,97),((92,91),90)),89))))),((((((((116,115),114),(112,111)),110),(121,((120,(108,(109,(107,106)))),105))),104),103),87)),85))),(((((84,83),82),81),80),79)),((73,69),(((77,68),(67,66)),63)))),(75,(76,(113,52))))),((62,(61,60)),(46,((((51,50),49),((((((59,58),57),56),55),(54,53)),(48,47))),45)))),(((((38,37),36),(39,((42,((((44,43),41),40),35)),34))),(33,32)),(28,(27,((30,29),26)))))),((25,23),(24,22))),21),19)),18),15)),(16,14)),((13,12),11)),(10,9)),8),((7,6),4)),3),1);
   tree tree_475 [p = 0.000, P = 0.008] = [&W 0.000017] ((5,2),(((((((17,(((((((78,(74,(63,((73,(((72,71),70),(65,64))),(((77,69),(68,(67,66))),(((88,(((119,(118,117)),((((121,((((116,115),114),(112,111)),110)),((108,(109,(107,(120,106)))),105)),104),103)),(((((((102,(113,101)),(100,98)),93),(((99,97),(92,(91,90))),(((96,95),94),89))),87),86),85))),(((((84,83),82),81),80),79)),((76,75),52))))))),((61,60),(62,(46,((((51,50),49),(53,(54,(((((59,58),57),56),55),(48,47))))),45))))),(31,((((36,(37,(38,35))),(((42,(((44,43),41),40)),39),34)),(33,32)),(28,(27,((30,29),26)))))),((25,23),(24,22))),(20,(21,19))),18),15)),(16,14)),((13,12),11)),(10,9)),8),((7,6),4)),3),1);
   tree tree_476 [p = 0.000, P = 0.008] = [&W 0.000017] ((5,2),(((((((17,((((((((113,((((78,((88,(((119,(118,117)),(93,(98,(((102,101),100),((((96,95),94),(((99,97),92),(91,90))),89))))),(86,((((121,(((((116,115),114),(112,111)),110),((((120,107),((109,108),106)),105),104))),103),87),85)))),(((84,(83,(82,(81,80)))),79),74))),(((73,(69,((77,68),(67,66)))),((((76,75),(72,71)),70),(65,64))),63)),62),((61,60),(46,(((((((59,58),57),56),55),53),(((54,52),((51,50),49)),(48,47))),45))))),(31,((((36,((((42,(((44,43),41),40)),39),(37,(38,35))),34)),(33,32)),28),(27,((30,29),26))))),((25,23),(24,22))),21),20),19),18),15)),(16,14)),((13,12),11)),(10,9)),8),((7,6),4)),3),1);
   tree tree_477 [p = 0.000, P = 0.008] = [&W 0.000017] ((5,2),(((((((17,((((((((((76,75),(70,((72,71),((65,64),((((((((113,((115,(116,114)),(112,111))),110),(121,((109,(120,(107,(108,106)))),105))),104),103),((88,(87,(((118,(119,117)),(93,((((102,101),100),98),(((99,97),(92,(91,90))),(((96,95),94),89))))),86))),85)),((((84,83),82),(81,80)),79)),((78,74),(73,(((77,68),(67,66)),(69,63))))))))),((62,(61,60)),(46,((((((59,58),57),56),55),((53,(54,52)),(((51,50),49),(48,47)))),45)))),(31,(28,((33,(((36,((38,37),35)),(((42,(((44,43),41),40)),39),34)),32)),(27,((30,29),26)))))),(24,((25,23),22))),21),20),19),18),15)),(16,14)),((13,12),11)),(10,9)),8),((7,6),4)),3),1);
   tree tree_478 [p = 0.000, P = 0.008] = [&W 0.000017] ((5,2),(((((((17,(((((((31,((((((42,(((44,43),41),40)),(39,((38,(37,36)),35))),34),33),32),(28,(27,((30,29),26))))),(((((((((59,58),57),56),55),(54,53)),((51,50),49)),(48,47)),((((62,(61,60)),(78,((76,75),(((77,68),((67,66),(69,63))),((73,(72,70)),((71,(65,64)),(74,((((((84,83),82),81),80),79),((88,((87,86),(((95,(96,94)),(100,(((102,101),(98,93)),((99,(97,((92,91),90))),89)))),((((118,117),(119,113)),((121,((((((116,115),114),(112,111)),110),(((109,(120,108)),(107,106)),105)),104)),103)),85)))),52))))))))),46),45)),((25,23),(24,22)))),21),20),19),18),15)),(16,14)),((13,12),11)),(10,9)),8),((7,6),4)),3),1);
   tree tree_479 [p = 0.000, P = 0.008] = [&W 0.000017] ((5,2),(((((((17,((((((((62,((((76,75),(64,(65,(((72,71),70),((78,(((((((121,((((((116,115),114),(112,111)),(113,110)),(((109,(120,108)),(107,106)),105)),104)),103),(98,(93,(100,(((102,101),(95,(96,94))),(((99,97),(92,(91,90))),89)))))),87),(((119,(118,117)),86),(88,85))),(((((84,83),82),81),80),79)),74)),(73,((69,((77,68),(67,66))),63))))))),52),((61,60),(46,(((((((59,58),57),56),55),(54,53)),(((51,50),49),(48,47))),45))))),(31,(28,(((((38,37),36),((39,((42,(41,((44,43),40))),35)),34)),(33,32)),(27,((30,29),26)))))),((25,23),(24,22))),21),20),19),18),15)),(16,14)),((13,12),11)),(10,9)),8),((7,6),4)),3),1);
   tree tree_480 [p = 0.000, P = 0.008] = [&W 0.000017] ((5,2),(((((((17,(((((((31,(((74,((78,(((((93,((100,(95,(96,94))),(((102,101),98),((((99,97),(92,91)),90),89)))),(87,(86,(((119,(118,117)),((((121,((113,((116,(115,114)),(112,111))),110)),(((109,108),((120,107),106)),105)),104),103)),(88,85))))),(((((84,83),82),81),80),79)),(76,75)),((72,71),70))),((65,64),(73,(69,(((77,68),(67,66)),63)))))),(((62,61),60),(46,(((((((59,58),57),56),55),(54,52)),(53,(((51,50),49),(48,47)))),45)))),((((((42,(((44,43),41),40)),39),(37,(38,35))),(36,34)),(33,32)),(28,(27,((30,29),26)))))),(24,((25,23),22))),21),20),19),18),15)),(16,14)),((13,12),11)),(10,9)),8),((7,6),4)),3),1);
   tree tree_481 [p = 0.000, P = 0.008] = [&W 0.000017] ((5,2),(((((((17,((((((((50,(51,(49,((48,47),(53,(54,((((59,(58,57)),56),55),((((62,60),(61,(((((88,(86,((((119,(118,117)),((102,101),((100,(98,93)),(((96,95),94),(((99,92),(97,(91,90))),89))))),(((121,((((113,(((116,115),114),(112,111))),110),((107,(108,(109,(120,106)))),105)),104)),103),87)),85))),(((((84,83),82),81),80),79)),78),(74,(((76,75),((72,71),70)),(73,((65,64),((69,((77,68),(67,66))),63)))))),52))),46),45)))))))),31),(((((42,(((44,43),41),40)),39),((36,(37,(38,35))),34)),(33,32)),(28,(27,((30,29),26))))),((25,23),(24,22))),(21,20)),19),18),15)),(16,14)),((13,12),11)),(10,9)),8),((7,6),4)),3),1);
   tree tree_482 [p = 0.000, P = 0.008] = [&W 0.000017] ((5,2),(((((((17,(((((((((62,((61,60),(64,(65,(((72,71),70),(74,(((73,((77,68),(69,(67,66)))),63),(78,(((88,(((121,(((109,(120,(108,(107,106)))),105),(((((116,115),114),(112,111)),(113,110)),104))),103),((87,86),(((119,(118,117)),(((96,95),94),(100,((98,((102,101),93)),(((99,97),(92,(91,90))),89))))),85)))),((((84,83),82),(81,80)),79)),((76,75),52)))))))))),46),(((54,53),(((((59,58),57),56),55),(((51,50),49),(48,47)))),45)),(31,((((((38,37),36),(((42,(41,((44,43),40))),(39,35)),34)),33),32),(28,(27,((30,29),26)))))),((25,(24,23)),22)),(21,20)),19),18),15)),(16,14)),((13,12),11)),(10,9)),8),((7,6),4)),3),1);
   tree tree_483 [p = 0.000, P = 0.008] = [&W 0.000017] ((5,2),(((((((17,((((((31,(28,(((((38,37),36),((39,((42,(((44,43),41),40)),35)),34)),(33,32)),(27,((30,29),26))))),((25,((62,((61,60),(46,(((((((59,58),57),56),55),(54,((76,75),((((72,71),70),(65,(64,(((((88,(((((98,((102,101),93)),(100,(((96,95),94),((99,(97,((92,91),90))),89)))),87),((((119,118),117),(((121,(((113,((((116,115),114),(112,111)),110)),(109,((120,108),(107,106)))),105)),104),103)),86)),85)),((((84,83),82),(81,80)),79)),78),74),(73,(69,(((77,68),(67,66)),63))))))),52)))),(53,(((51,50),49),(48,47)))),45)))),23)),(24,(22,21)))),20),19),18),15)),(16,14)),((13,12),11)),(10,9)),8),((7,6),4)),3),1);
   tree tree_484 [p = 0.000, P = 0.008] = [&W 0.000017] ((5,2),(((((((17,(((((((31,(28,((((((38,37),36),35),(((42,((43,(44,41)),40)),39),34)),(33,32)),(27,((30,29),26))))),((62,((((76,75),(78,((73,(72,70)),(74,(((71,65),64),(((88,(86,(87,(((((((113,(((116,115),114),(112,111))),110),(((120,109),(107,(108,106))),105)),(121,104)),103),(119,((118,117),((((102,101),100),(98,93)),((96,(95,94)),(((99,(97,92)),(91,90)),89)))))),85)))),((((84,83),82),(81,80)),79)),(((77,68),(67,66)),(69,63)))))))),61),(60,(46,(((53,(((((59,58),57),56),55),(54,52))),(((51,50),49),(48,47))),45))))),((25,23),(24,22)))),21),20),19),18),15)),14),((13,12),11)),((16,10),9)),8),((7,6),4)),3),1);
   tree tree_485 [p = 0.000, P = 0.008] = [&W 0.000017] ((5,2),((((((((((21,(((((50,(51,(49,((48,47),(((((((59,58),57),56),55),53),(54,52)),(((((76,75),(78,((((88,((((121,(((113,(((116,115),114),(112,111))),110),((109,(107,(120,(108,106)))),105))),(104,103)),((119,(118,117)),(93,(((100,98),((102,101),(96,(95,94)))),(((99,97),((92,91),90)),89))))),((87,86),85))),(((84,83),(82,(81,80))),79)),(74,70)),((65,64),(73,((68,((72,71),(67,66))),(69,(77,63)))))))),(62,(61,60))),46),45)))))),31),(((((38,37),36),((39,((42,(((44,43),41),40)),35)),34)),(33,32)),(28,(27,((30,29),26))))),((25,23),(24,22))),20)),19),18),15),(17,14)),((13,12),11)),(10,(16,9))),8),((7,6),4)),3),1);
   tree tree_486 [p = 0.000, P = 0.008] = [&W 0.000017] ((5,2),(((((((17,((((21,(((31,(28,(((((38,37),36),(((46,((((70,(((((76,75),(72,71)),65),64),(78,((((88,(86,(87,((((119,(118,117)),((((((116,115),114),(113,(112,111))),110),(((((120,108),107),(109,106)),105),(121,104))),103)),(100,((95,(96,94)),((98,((102,101),93)),(((92,((99,97),91)),90),89))))),85)))),((84,(83,(82,(81,80)))),79)),74),(73,(69,(((77,68),(67,66)),63))))))),62),(61,60)),((((51,50),49),(((((((59,58),57),56),55),53),(54,52)),(48,47))),45))),((42,(((44,43),41),40)),(39,35))),34)),(33,32)),(27,((30,29),26))))),((25,23),(24,22))),20)),19),18),15)),14),((13,12),11)),((16,10),9)),8),((7,6),4)),3),1);
   tree tree_487 [p = 0.000, P = 0.008] = [&W 0.000017] ((5,2),(((((((17,(((((((((36,(37,(38,35))),(((42,(((44,43),41),40)),39),34)),(33,32)),(31,((50,(51,(49,(((54,53),(((((59,58),57),56),55),(48,47))),((((61,60),(62,((((77,68),(67,66)),(69,63)),(73,(78,((70,((72,71),(65,64))),(74,((88,(((((121,((((116,115),114),((112,111),(113,110))),(((109,107),((120,108),106)),105))),104),103),((((119,118),117),((96,(95,94)),(100,((98,((102,101),93)),((((99,97),92),(91,90)),89))))),(87,86))),85)),((((((84,83),82),81),80),79),((76,75),52)))))))))),46),45))))),(28,(27,((30,29),26)))))),((25,23),(24,(22,21)))),20),19),18),15)),14),((13,12),11)),(10,(16,9))),8),((7,6),4)),3),1);
   tree tree_488 [p = 0.000, P = 0.008] = [&W 0.000017] ((5,2),(((((((((((((((76,75),((65,64),(74,(((82,((84,83),(81,80))),((88,(86,(((((((((116,115),114),(112,111)),(113,110)),((107,(109,((120,108),106))),105)),(121,104)),103),87),(((119,(118,117)),((95,(96,94)),((100,((102,101),98)),((93,((99,(97,92)),(91,90))),89)))),85)))),79)),((73,69),(((77,(((72,71),70),68)),(67,66)),63)))))),(78,((62,(61,60)),(46,((((((59,58),57),56),55),(((53,(54,52)),((51,50),49)),(48,47))),45))))),(31,(28,(((36,((38,37),(((42,(((44,43),41),40)),(39,35)),34))),(33,32)),(27,((30,29),26)))))),(25,(24,(23,22)))),(21,20)),19),18),15),(17,14)),((13,12),11)),(10,(16,9))),8),((7,6),4)),3),1);
   tree tree_489 [p = 0.000, P = 0.008] = [&W 0.000017] ((5,2),((((((17,16),((((((((((62,((61,60),(46,(((((((59,58),57),56),55),((76,75),((64,(65,(((72,71),70),((((((88,((((119,118),117),86),((((100,(95,(96,94))),((((102,101),98),93),((99,(92,(91,(97,90)))),89))),((((121,((113,(((116,(115,114)),(112,111)),110)),((((109,(120,108)),107),106),105))),104),103),87)),85))),(((84,83),(82,(81,80))),79)),78),74),73),((77,(69,(68,(67,66)))),63))))),52))),(54,(((51,50),49),(53,(48,47))))),45)))),31),(((((((38,37),36),(39,((42,(((44,43),41),40)),35))),34),(33,32)),28),(27,((30,29),26)))),((25,23),(24,22))),21),20),19),18),15),14)),(((13,12),11),(10,9))),8),((7,6),4)),3),1);
   tree tree_490 [p = 0.000, P = 0.008] = [&W 0.000017] ((5,2),(((((16,((17,((((((((70,((64,(65,((72,71),(74,((73,((69,(68,(77,(67,66)))),63)),(78,(((88,(((((121,((((113,(((116,115),114),(112,111))),110),((109,(((120,108),107),106)),105)),104)),103),((119,(118,117)),((98,(((102,101),100),93)),(((99,97),(92,(91,90))),(((96,95),94),89))))),(87,86)),85)),((82,((84,83),(81,80))),79)),((76,75),52)))))))),((62,(61,60)),(46,(((54,53),(49,((51,50),(48,47)))),(((((59,58),57),56),55),45)))))),(31,((((((38,37),36),((39,((42,(((44,43),41),40)),35)),34)),33),32),(28,(27,((30,29),26)))))),(24,((25,23),22))),21),20),19),18),15)),14)),(((13,12),11),(10,9))),8),((7,6),4)),3),1);
   tree tree_491 [p = 0.000, P = 0.008] = [&W 0.000017] ((5,2),(((((16,((17,((((((((65,64),(74,((69,((73,70),(((77,68),(67,66)),63))),(78,((88,(86,(((119,(118,117)),(((102,101),(98,93)),(100,((95,(96,94)),((97,((92,91),(99,90))),89))))),(87,(((((121,(113,((((116,115),114),(112,111)),110))),((109,((120,108),(107,106))),105)),104),103),85))))),((((84,83),(82,(81,80))),79),((76,75),((72,71),52)))))))),((62,(61,60)),(46,((54,(53,(((51,50),49),(48,47)))),(((((59,58),57),56),55),45))))),(((((36,((38,37),((39,((42,(((44,43),41),40)),35)),34))),33),32),31),(28,(27,((30,29),26))))),((25,23),(24,22))),(20,(21,19))),18),15)),14)),(((13,12),11),(10,9))),8),((7,6),4)),3),1);
   tree tree_492 [p = 0.000, P = 0.008] = [&W 0.000017] ((5,2),((((((17,(((((((((50,(51,(49,((53,(48,47)),(((((((76,75),(72,71)),(65,(64,((78,(((88,(86,((((119,(118,117)),((((121,((113,((((116,115),114),(112,111)),110)),((109,((120,108),(107,106))),105))),104),103),(((102,101),100),((96,(95,94)),(98,((99,(93,((97,(92,91)),90))),89)))))),87),85))),(((84,83),(82,(81,80))),79)),74)),((73,70),((69,((77,68),(67,66))),63)))))),62),(61,60)),46),((54,(((((59,58),57),56),55),52)),45)))))),(31,(((33,((36,(((38,37),35),(39,((42,(((44,43),41),40)),34)))),32)),28),(27,((30,29),26))))),((25,23),(24,22))),21),20),19),18),15),14)),((13,12),11)),((16,10),9)),8),((7,6),4)),3),1);
   tree tree_493 [p = 0.000, P = 0.008] = [&W 0.000017] ((5,2),((((((((((20,(21,(((((((42,(((44,43),41),40)),35),(39,(((38,37),36),34))),(33,32)),(31,((62,(61,(60,((78,(63,(74,(((76,75),(65,64)),((77,(73,70)),((72,71),(((69,68),(67,66)),(((82,((84,83),(81,80))),79),((88,((((((96,95),94),(((102,101),(98,(100,93))),(((99,(97,92)),(91,90)),89))),87),86),(((118,(119,117)),(((121,(((((116,115),114),(112,(113,111))),110),(((120,108),(109,(107,106))),105))),104),103)),85))),52))))))))),(46,((((51,50),49),(((((59,58),57),56),55),(54,(53,(48,47))))),45)))))),(28,(27,((30,29),26)))))),((25,23),(24,22))),19))),18),17),15),14),((13,12),11)),((16,10),9)),8),((7,6),4)),3),1);
   tree tree_494 [p = 0.000, P = 0.008] = [&W 0.000017] ((5,2),((((((17,(((((((((78,((76,75),((65,64),(((((88,(((((119,(118,117)),((((((((116,(115,114)),113),(112,111)),110),((((120,109),108),(107,106)),105)),(121,104)),103),(98,(100,(((102,101),(96,(95,94))),((93,((99,97),((92,91),90))),89)))))),87),86),85)),((84,(83,(82,(81,80)))),79)),74),(73,((72,71),70))),(69,((77,68),((67,66),63))))))),((62,(61,60)),(46,(((((((59,58),57),56),55),54),(53,(((51,50),(52,49)),(48,47)))),45)))),(31,((((((38,37),36),((39,((42,(((44,43),41),40)),35)),34)),(33,32)),28),(27,((30,29),26))))),((25,23),(24,(22,21)))),20),19),18),15),14)),((13,12),11)),((16,10),9)),8),((7,6),4)),3),1);
   tree tree_495 [p = 0.000, P = 0.008] = [&W 0.000017] ((5,2),(((((((((((((((((76,75),(63,(((71,(73,(72,70))),(74,(65,64))),((69,((77,68),(67,66))),(((((((113,((((116,115),114),(112,111)),110)),((109,(((120,108),107),106)),105)),(121,104)),103),(((118,117),(119,(((96,95),94),(((100,98),((102,101),93)),((92,(91,((99,97),90))),89))))),((88,(87,86)),85))),((((84,83),82),(81,80)),79)),52))))),(78,(62,((61,60),(46,((((((59,58),57),56),55),((54,53),(((51,50),49),(48,47)))),45)))))),(31,(28,((((36,(37,(38,35))),(((42,(((44,43),41),40)),39),34)),(33,32)),(27,((30,29),26)))))),((25,23),(24,22))),21),20),19),18),17),15),14),((13,12),11)),((16,10),9)),8),((7,6),4)),3),1);
   tree tree_496 [p = 0.000, P = 0.008] = [&W 0.000017] ((5,2),(((((16,(17,(((((((((((36,(37,(38,35))),(((42,(((44,43),41),40)),39),34)),33),32),(((((76,75),(((72,71),(65,(70,64))),(((77,68),(67,66)),((((((88,(((((119,(118,117)),((102,101),(93,((100,98),(((96,95),94),(((99,97),(92,(91,90))),89)))))),((((121,((((116,115),114),(113,((112,111),110))),((107,(109,(108,(120,106)))),105))),104),103),87)),86),85)),((81,(((84,83),82),80)),79)),78),74),(73,69)),63)))),(61,(62,(60,(46,(((((((59,58),57),56),55),(54,52)),(((51,50),49),(53,(48,47)))),45)))))),(31,(28,(27,((30,29),26))))),(24,((25,23),22)))),21),20),19),18),15),14))),(((13,12),11),(10,9))),8),((7,6),4)),3),1);
   tree tree_497 [p = 0.000, P = 0.008] = [&W 0.000017] ((5,2),(((((((((((((61,(60,((62,(78,((76,75),((73,(72,70)),(((69,((77,68),(67,66))),63),((65,64),(71,(74,((88,(((((121,((((109,(120,108)),107),106),105)),((113,((((116,115),114),(112,111)),110)),104)),103),(87,(((119,(118,117)),((96,(95,94)),((100,(98,((102,101),93))),(((99,97),(92,(91,90))),89)))),86))),85)),((((((84,83),82),81),80),79),52)))))))))),(46,((49,((51,50),(53,(48,47)))),((((((59,58),57),56),55),54),45)))))),(31,((33,((((42,(((44,43),41),40)),39),((36,((38,37),35)),34)),32)),(28,(27,((30,29),26)))))),((25,23),(24,22))),21),20),19),18),15),(17,14)),(((13,12),11),(16,(10,9)))),8),((7,6),4)),3),1);
   tree tree_498 [p = 0.000, P = 0.008] = [&W 0.000017] ((5,2),(((((((((((((31,(28,((((36,(37,(38,35))),(((42,(((44,43),41),40)),39),34)),(33,32)),(27,((30,29),26))))),((((76,75),(((72,71),70),(65,(64,(73,(((69,((77,68),(67,66))),63),(74,(78,((((84,83),(82,(81,80))),79),((88,(121,(((119,(118,117)),(((((((113,((((116,115),114),(112,111)),110)),((108,(109,(120,(107,106)))),105)),104),103),((95,(96,94)),((102,101),((100,98),((93,((97,(99,92)),(91,90))),89))))),87),86)),85))),52)))))))))),(62,((61,60),(46,(((((((59,58),57),56),55),54),(53,(((51,50),49),(48,47)))),45))))),((25,23),(24,22)))),21),20),19),18),(17,15)),14),((13,12),11)),((16,10),9)),8),((7,6),4)),3),1);
   tree tree_499 [p = 0.000, P = 0.008] = [&W 0.000017] ((5,2),((((((17,(((((21,(((((74,(((((76,75),72),71),70),((88,(86,((((119,(118,117)),((121,((((((116,115),114),(112,(113,111))),110),((107,(109,((120,108),106))),105)),104)),103)),((95,(96,94)),(100,((98,((102,101),93)),(((99,97),(92,(91,90))),89))))),(87,85)))),((65,64),((((77,73),(68,(69,(67,66)))),63),((((82,((84,83),81)),80),79),52)))))),(78,((62,(61,60)),(46,(((((((59,58),57),56),55),54),(53,(((51,50),49),(48,47)))),45))))),(31,((33,(((((42,(((44,43),41),40)),39),(((38,37),36),35)),34),32)),(28,(27,((30,29),26)))))),((25,23),(24,22))),20)),19),18),15),(16,14))),((13,12),11)),(10,9)),8),((7,6),4)),3),1);
   tree tree_500 [p = 0.000, P = 0.008] = [&W 0.000017] ((5,2),(((((((16,(17,(((((((46,(((78,((76,75),((((88,((((119,118),117),(((121,(((109,(120,((108,107),106))),105),((((116,(115,114)),(113,(112,111))),110),104))),103),(((98,(100,((102,101),93))),(((96,95),94),(((99,97),((92,91),90)),89))),87))),(86,85))),(((84,83),(82,(81,80))),79)),74),((((72,71),70),(65,64)),(73,((69,((77,68),(67,66))),63)))))),(62,(61,60))),(((((((59,58),57),56),55),52),(54,(53,(((51,50),49),(48,47))))),45))),(31,((((((38,37),36),((39,((42,(((44,43),41),40)),35)),34)),33),32),(28,(27,((30,29),26)))))),((25,23),(24,(22,21)))),20),19),18),15))),14),((13,12),11)),(10,9)),8),((7,6),4)),3),1);
   tree tree_501 [p = 0.000, P = 0.008] = [&W 0.000017] ((5,2),(((((((16,(17,((((((((((62,((69,((67,66),((77,68),63))),((((84,(83,(82,(81,80)))),79),(78,(((((93,(98,(100,((102,101),(((96,95),94),((99,(97,((92,91),90))),89)))))),(87,(86,((((119,118),117),((121,((113,((108,((120,109),(107,106))),105)),(((((116,115),114),(112,111)),110),104))),103)),(88,85))))),(76,75)),74),((73,((72,71),70)),(65,64))))),61))),60),46),((((51,50),49),(((((59,58),57),56),55),((54,53),(52,(48,47))))),45)),(31,(28,(((((((42,(((44,43),41),40)),39),(((38,37),36),35)),34),33),32),(27,((30,29),26)))))),((24,(25,23)),22)),(21,20)),19),18),15))),14),((13,12),11)),(10,9)),8),((7,6),4)),3),1);
   tree tree_502 [p = 0.000, P = 0.008] = [&W 0.000017] ((5,2),(((((((16,(17,(((((((((76,75),((78,((74,((65,64),((69,(73,((77,68),(70,(67,66))))),63))),(71,((88,(((((119,(118,117)),((((121,((113,((115,(116,114)),(112,111))),110)),((109,(108,(120,(107,106)))),105)),104),103)),((((102,101),100),(98,93)),(((96,95),94),(((99,97),((92,91),90)),89)))),(87,86)),85)),((((82,(81,80)),(83,(84,79))),72),52))))),((62,(61,60)),(46,(((((((59,58),57),56),55),54),(53,(((51,50),49),(48,47)))),45))))),(31,((((36,(37,(38,35))),(((42,(((44,43),41),40)),39),34)),(33,32)),(28,(27,((30,29),26)))))),((25,23),(24,22))),21),20),19),18),15))),14),((13,12),11)),(10,9)),8),((7,6),4)),3),1);
   tree tree_503 [p = 0.000, P = 0.008] = [&W 0.000017] ((5,2),(((((((16,(17,((((((((75,(76,((78,(((88,(((((98,(100,((102,101),93))),(((96,95),94),(((99,97),((92,91),90)),89))),87),86),(((119,(118,117)),(((121,(((((116,115),114),(112,111)),(113,110)),(((109,(120,108)),(107,106)),105))),104),103)),85))),((((84,83),82),(81,80)),79)),(((72,70),(65,64)),(74,(73,(71,(((69,(77,68)),(67,66)),63))))))),(52,((54,(((((59,58),57),56),55),(53,(((51,50),49),(48,47))))),(((62,(61,60)),46),45)))))),(31,((((((42,(((44,43),41),40)),39),(36,(37,(38,35)))),34),(33,32)),(28,(27,((30,29),26)))))),(23,(25,(24,22)))),21),20),19),18),15))),14),((13,12),11)),(10,9)),8),((7,6),4)),3),1);
   tree tree_504 [p = 0.000, P = 0.008] = [&W 0.000017] ((5,2),(((((((16,(17,(((((((((46,(((78,((76,75),(((88,(((((98,(((102,101),100),93)),((96,(95,94)),(((99,97),((92,91),90)),89))),((((119,118),117),(((((120,108),(109,(107,106))),105),(((((116,115),114),(112,111)),110),(113,(121,104)))),103)),87)),86),85)),(((((84,83),82),81),80),79)),((74,(65,64)),((73,((72,71),70)),(((77,68),(69,(67,66))),63)))))),(62,(61,60))),((((51,50),49),((54,53),((((((59,58),57),56),55),52),(48,47)))),45))),((((42,(((44,43),41),40)),39),(35,(((38,37),36),34))),(33,32))),(31,(28,(27,((30,29),26))))),(24,((25,23),22))),21),20),19),18),15))),14),((13,12),11)),(10,9)),8),((7,6),4)),3),1);
   tree tree_505 [p = 0.000, P = 0.008] = [&W 0.000017] ((5,2),(((((((16,(17,((((((((50,(51,(49,((53,(48,47)),(((((59,58),57),56),55),(54,((((62,(61,60)),(((76,75),(78,(74,(((((88,((87,86),((((121,(((((116,115),114),(112,111)),(113,110)),((107,(109,((120,108),106))),105))),104),103),(((119,(118,117)),((96,(95,94)),(100,((98,((102,101),93)),((99,(97,((92,91),90))),89))))),85)))),(82,((84,83),(81,80)))),79),(73,(69,((77,68),(67,66))))),((((72,71),70),(65,64)),63))))),52)),46),45))))))),(31,((((36,(37,(38,35))),(((42,(((44,43),41),40)),39),34)),(33,32)),(28,(27,((30,29),26)))))),((25,23),(24,22))),21),20),19),18),15))),14),((13,12),11)),(10,9)),8),((7,6),4)),3),1);
   tree tree_506 [p = 0.000, P = 0.008] = [&W 0.000017] ((5,2),((((((((17,16),((19,((21,20),(((31,((((62,(61,60)),(78,((76,75),((74,((71,(73,70)),(65,64))),(63,(((77,69),(68,(67,66))),(72,(((81,80),(82,(83,(84,79)))),((88,((((119,(118,117)),(((121,(((109,108),(107,(120,106))),105)),(((((116,115),114),(113,(112,111))),110),104)),103)),(((96,95),94),(100,((98,((102,101),93)),(((99,97),((92,91),90)),89))))),((87,86),85))),52))))))))),(46,(((((((59,58),57),56),55),54),((53,((51,50),49)),(48,47))),45))),(28,(((((36,(37,(38,35))),(((42,(((44,43),41),40)),39),34)),33),32),(27,((30,29),26)))))),((25,23),(24,22))),18))),15)),14),((13,12),11)),(10,9)),8),((7,6),4)),3),1);
   tree tree_507 [p = 0.000, P = 0.008] = [&W 0.000017] ((5,2),(((((((16,(((((21,(((((60,(62,(61,((78,(76,75)),((69,((77,68),(67,66))),(63,((73,70),((71,(65,64)),(74,(((81,80),(82,(83,(84,79)))),((88,(((((119,(118,117)),((121,(((109,(107,(120,(108,106)))),105),(((((116,115),114),(113,(112,111))),110),104))),103)),((100,(96,(95,94))),((98,((102,101),93)),(((92,91),90),(97,(99,89)))))),(87,86)),85)),(72,52)))))))))))),(46,((((((59,58),57),56),55),(54,(53,(((51,50),49),(48,47))))),45))),(31,(((((((42,(((44,43),41),40)),39),((38,37),36)),(35,34)),(33,32)),28),(27,((30,29),26))))),((25,23),(24,22))),20)),19),18),17),15)),14),((13,12),11)),(10,9)),8),((7,6),4)),3),1);
   tree tree_508 [p = 0.000, P = 0.008] = [&W 0.000017] ((5,2),((((((((((((((((61,60),(62,(46,(((76,(75,((78,((((84,83),(82,(81,80))),79),((88,(((((((119,118),117),((((121,(((116,(115,114)),(112,111)),(113,110))),((108,(109,((120,107),106))),105)),104),103)),(((100,((96,95),94)),((102,101),(98,93))),((99,(97,((92,91),90))),89))),87),86),85)),74))),((70,(((72,71),(65,64)),(73,((69,((77,68),(67,66))),63)))),52)))),(54,((((((59,58),57),56),55),53),((51,50),(49,(48,47)))))),45)))),(31,(28,((((36,((38,37),35)),(((42,(((44,43),41),40)),39),34)),(33,32)),(27,((30,29),26)))))),((25,23),(24,22))),21),20),19),18),16),(17,15)),14),((13,12),11)),(10,9)),8),((7,6),4)),3),1);
   tree tree_509 [p = 0.000, P = 0.008] = [&W 0.000017] ((5,2),(((((((16,(((((((((((((76,75),((65,64),(((72,71),70),(74,(((((88,(((((119,(118,117)),(100,((98,((102,101),93)),((((96,95),94),(99,((97,92),(91,90)))),89)))),(((121,((((113,(114,(115,(116,(112,111))))),110),(((120,108),(109,(107,106))),105)),104)),103),87)),86),85)),((82,((84,83),(81,80))),79)),78),((77,73),(69,(68,(67,66))))),63))))),62),(61,60)),(46,((((51,50),49),(48,47)),((((((59,58),57),56),55),(53,(54,52))),45)))),(31,(((((38,37),36),((39,((42,(((44,43),41),40)),35)),34)),(33,32)),(28,(27,((30,29),26)))))),((25,23),(24,22))),21),20),19),18),17),15)),14),((13,12),11)),(10,9)),8),((7,6),4)),3),1);
   tree tree_510 [p = 0.000, P = 0.008] = [&W 0.000017] ((5,2),(((((((16,(17,(((21,(((28,(27,((30,29),26))),(((78,((76,75),((65,64),((((88,(87,(86,((((119,(118,117)),(121,(((((((116,115),114),(112,111)),(113,110)),(((120,108),(109,(107,106))),105)),104),103))),(((96,95),94),(((102,101),((100,98),93)),(((99,97),(91,(92,90))),89)))),85)))),(((84,83),(82,(81,80))),79)),74),((73,((72,71),70)),((77,69),((68,(67,66)),63))))))),((62,(61,60)),(46,((((((59,58),57),56),55),((53,(54,52)),(((51,50),49),(48,47)))),45)))),(31,((33,((((((((44,43),41),(42,40)),39),((38,37),36)),35),34),32)),(24,((25,23),22)))))),(20,19))),18),15))),14),((13,12),11)),(10,9)),8),((7,6),4)),3),1);
   tree tree_511 [p = 0.000, P = 0.009] = [&W 0.000017] ((5,2),(((((((16,(17,(((((((50,(51,(49,((48,47),((((61,60),(62,((65,64),((76,75),((((73,70),(77,(68,(69,(67,66))))),63),(78,(74,((88,((((119,(118,117)),((100,(95,(96,94))),((98,93),((102,101),((97,(99,((92,91),90))),89))))),(((((121,((((116,115),114),((113,(112,111)),110)),((109,(107,(108,(120,106)))),105))),104),103),87),86)),85)),((((81,80),(82,(83,(84,79)))),(72,71)),52))))))))),46),((54,53),(((((59,58),57),56),55),45))))))),(31,(((((38,37),36),((39,((42,(((44,43),41),40)),35)),34)),(33,32)),(28,(27,((30,29),26)))))),((25,23),(24,22))),21),(20,19)),18),15))),14),((13,12),11)),(10,9)),8),((7,6),4)),3),1);
   tree tree_512 [p = 0.000, P = 0.009] = [&W 0.000017] ((5,2),(((((((16,((((((31,((((76,75),((65,64),((73,(69,(((77,68),(67,66)),63))),(70,(74,((((((84,83),82),81),80),79),((88,((119,(118,117)),(86,(((((121,(((((116,115),114),(112,111)),110),(((109,107),((120,108),106)),105))),(104,103)),((98,((102,101),93)),((100,(95,(96,94))),(((99,(113,97)),((92,91),90)),89)))),87),85)))),((72,71),52)))))))),(78,((62,(61,60)),(46,((((((59,58),57),56),55),(54,(53,(((51,50),49),(48,47))))),45))))),(((((38,37),36),((39,((42,((44,(43,41)),40)),35)),34)),(33,32)),(28,(27,((30,29),26)))))),((24,(25,23)),22)),(21,(20,19))),18),17),15)),14),((13,12),11)),(10,9)),8),((7,6),4)),3),1);
   tree tree_513 [p = 0.000, P = 0.009] = [&W 0.000017] ((5,2),(((((((16,(17,((((((((((39,((42,(((44,43),41),40)),35)),(((38,37),36),34)),(33,32)),(((61,60),((((((72,((76,75),71)),70),(65,64)),(((((88,((((((113,((((116,115),114),(112,111)),110)),(121,(108,(107,(109,(120,106)))))),(105,104)),103),87),(((119,(118,117)),(93,((102,101),(98,((100,((96,95),94)),((((99,97),(92,91)),90),89)))))),86))),85),(((((84,83),82),81),80),79)),78),(74,((73,(69,((77,68),(67,66)))),63)))),62),(46,((((51,50),49),(((((59,58),57),56),55),((54,52),(53,(48,47))))),45)))),(31,(28,(27,((30,29),26)))))),(24,((25,23),22))),21),20),19),18),15))),14),((13,12),11)),(10,9)),8),((7,6),4)),3),1);
   tree tree_514 [p = 0.000, P = 0.009] = [&W 0.000017] ((5,2),((((((17,((((((((61,(60,((((65,64),(((72,71),(73,70)),((((84,(83,(82,(81,80)))),79),((87,(((121,((((((116,115),114),(112,111)),110),((109,(107,(108,(120,106)))),105)),104)),103),(((119,(118,117)),(((96,95),94),(100,(((102,101),98),(93,(((113,(99,97)),((92,91),90)),89)))))),(86,(88,85))))),((76,75),(78,74)))),(69,(((77,68),(67,66)),63))))),62),(46,((((51,50),49),((((((59,58),57),56),55),52),(53,(54,(48,47))))),45))))),(31,(28,(((((39,((42,(((44,43),41),40)),35)),34),(((38,37),36),33)),32),(27,((30,29),26)))))),((24,(25,23)),22)),(21,20)),19),18),15),(16,14))),((13,12),11)),(10,9)),8),((7,6),4)),3),1);
   tree tree_515 [p = 0.000, P = 0.009] = [&W 0.000017] ((5,2),(((((((16,15),(17,((((21,((((50,(51,(49,((48,47),((54,53),((((62,(61,60)),(((((((((((102,101),100),98),93),(((99,97),((92,91),90)),(((96,95),94),89))),87),(86,(((119,(118,117)),((121,(((109,((120,108),(107,106))),105),(((((116,115),114),(112,111)),110),(113,104)))),103)),(88,85)))),(((((84,83),82),81),80),79)),(76,(72,(75,71)))),(78,(74,((65,64),((73,70),(69,(((77,68),(67,66)),63))))))),52)),46),(((((59,58),57),56),55),45))))))),(31,(((((((37,(38,36)),35),(((42,((44,43),(41,40))),39),34)),33),32),28),(27,((30,29),26))))),((25,23),(24,22))),20)),19),18),14))),((13,12),11)),(10,9)),8),((7,6),4)),3),1);
   tree tree_516 [p = 0.000, P = 0.009] = [&W 0.000017] ((5,2),(((((((16,(((((((((((72,71),((((88,((((119,(118,117)),((((109,(107,((120,108),106))),105),((((((116,115),114),113),(112,111)),110),(121,104))),103)),(((98,((102,101),93)),(((95,(96,94)),(100,(99,(97,(92,(91,90)))))),89)),(87,86))),85)),((((84,83),82),(81,80)),79)),(69,(((73,70),(77,68)),(67,66)))),(74,(65,64)))),63),((76,75),(78,(((62,61),60),(46,(((54,(((((59,58),57),56),55),52)),(((51,50),49),(53,(48,47)))),45)))))),(31,((33,((((38,37),36),((39,((42,(((44,43),41),40)),35)),34)),32)),(28,(27,((30,29),26)))))),(24,((25,23),22))),21),20),19),18),15)),(17,14)),((13,12),11)),(10,9)),8),((7,6),4)),3),1);
   tree tree_517 [p = 0.000, P = 0.009] = [&W 0.000017] ((5,2),(((((((((((((((64,(65,(((72,71),70),((((((88,((((119,(118,117)),(((((113,(((116,115),114),(112,111))),110),((109,(120,(108,(107,106)))),105)),(121,104)),103)),(((96,(95,94)),(100,(((102,101),98),(((97,93),(99,(92,(91,90)))),89)))),(87,86))),85)),((((84,83),82),(81,80)),79)),78),74),73),(((76,75),((77,68),(69,(67,66)))),63))))),(62,(61,60))),(46,(((((((59,58),57),56),55),(53,(54,52))),(((51,50),49),(48,47))),45))),(31,(28,(27,((30,29),26))))),(((((36,(37,(38,35))),(((42,(41,((44,43),40))),39),34)),33),32),((25,23),(24,22)))),(21,20)),19),18),15),((17,16),14)),((13,12),11)),(10,9)),8),((7,6),4)),3),1);
   tree tree_518 [p = 0.000, P = 0.009] = [&W 0.000017] ((5,2),((((((17,((((21,20),((((46,((62,((61,60),(((65,64),((72,71),((73,(69,((77,68),(67,66)))),(78,63)))),(70,(74,(((87,(((118,(119,117)),((98,(100,((102,101),93))),(((96,95),94),((((99,97),(92,91)),90),89)))),(((121,((((116,(115,114)),(112,111)),((113,110),(((109,107),((120,108),106)),105))),104)),103),(86,(88,85))))),(((((84,83),82),81),80),79)),((76,75),52))))))),((((((59,58),57),56),55),(54,(53,(((51,50),49),(48,47))))),45))),(31,((((((38,37),36),((39,((42,(41,((44,43),40))),35)),34)),33),32),(28,(((30,29),27),26))))),((25,23),(24,22))),19)),18),15)),(16,14)),(((13,12),11),(10,9))),8),((7,6),4)),3),1);
   tree tree_519 [p = 0.000, P = 0.009] = [&W 0.000017] ((5,2),(((((16,((17,((((((((((76,75),(78,(74,(((72,71),(((73,70),(((((98,(100,((102,101),(93,((((99,97),92),(91,90)),(((96,95),94),89)))))),((119,(118,117)),((((121,(113,((112,111),((116,(115,114)),110)))),((((109,108),(120,(107,106))),105),104)),103),(88,((87,86),85))))),((((84,83),82),(81,80)),79)),69),((77,68),(67,66)))),(65,64))),63)))),(62,((61,60),(46,(((54,52),(53,(((((59,58),57),56),55),(((51,50),49),(48,47))))),45))))),(31,(((((36,(37,(38,35))),(((42,(((44,43),41),40)),39),34)),33),32),(28,(27,((30,29),26)))))),((25,23),(24,22))),21),20),19),18),15)),14)),((13,12),11)),(10,9)),8),(((7,6),4),3)),1);
   tree tree_520 [p = 0.000, P = 0.009] = [&W 0.000017] ((5,2),((((((17,(((((21,(((31,((33,(((((38,37),36),35),(((((44,43),41),(42,40)),39),34)),32)),(28,(27,((30,29),26))))),((((76,75),(((69,((77,68),(67,66))),63),(((73,(71,(72,70))),(65,64)),(74,(78,((((((84,83),82),81),80),79),((88,((((118,(119,117)),(((121,(((120,108),(107,(109,106))),105)),((113,((((116,115),114),(112,111)),110)),104)),103)),((100,((96,(95,94)),(((102,101),93),(98,((99,((97,92),(91,90))),89))))),(87,86))),85)),52))))))),(62,(60,(61,(46,(((((59,58),57),56),55),((((51,50),49),(48,47)),((54,53),45)))))))),((25,23),(24,22)))),20)),19),18),15),(16,14))),((13,12),11)),(10,9)),8),((7,6),4)),3),1);
   tree tree_521 [p = 0.000, P = 0.009] = [&W 0.000017] ((5,2),((((((17,((((((((31,((61,(60,((62,(78,((76,75),((65,64),(71,((73,70),(((69,((77,68),(67,66))),63),(74,(72,(((((98,((102,101),93)),((95,(96,94)),(100,(((99,97),((92,91),90)),89)))),(87,((88,(((119,(118,117)),(((121,((113,(((116,115),114),(112,111))),110)),((109,(((120,108),107),106)),105)),(104,103))),86)),85))),((84,(83,(82,(81,80)))),79)),52)))))))))),(46,((((51,50),49),((((((59,58),57),56),55),(54,53)),(48,47))),45))))),((33,((36,(((38,37),(((42,(41,((44,43),40))),39),35)),34)),32)),(28,(27,((30,29),26)))))),((25,23),(24,22))),21),20),19),18),15),(16,14))),((13,12),11)),(10,9)),8),((7,6),4)),3),1);
   tree tree_522 [p = 0.000, P = 0.009] = [&W 0.000017] ((5,2),(((((((16,(17,(((((((((61,60),(((78,((((72,71),65),((76,75),((((88,(86,(((((((((116,115),114),(113,(112,111))),110),(121,((109,((108,(120,107)),106)),105))),104),103),(((100,(98,((102,101),93))),((95,(96,94)),((((99,97),92),(91,90)),89))),87)),((119,(118,117)),85)))),(((((84,83),82),81),80),79)),74),64))),(((77,68),(((73,70),69),(67,66))),63))),62),(46,((54,(52,(((((59,58),57),56),55),(53,(((51,50),49),(48,47)))))),45)))),(31,((33,(((((38,37),36),((42,(((44,43),41),40)),(39,35))),34),32)),(28,(27,((30,29),26)))))),((25,23),(24,22))),21),20),19),18),15))),14),((13,12),11)),(10,9)),8),((7,6),4)),3),1);
   tree tree_523 [p = 0.000, P = 0.009] = [&W 0.000017] ((5,2),(((((((16,(17,((((((((75,((70,((72,71),((65,64),((73,((69,(77,(68,(67,66)))),63)),(74,(78,(((88,(((((119,(118,117)),((((121,(((((116,115),114),113),(112,111)),110)),(((109,(120,108)),(107,106)),105)),104),103)),((98,((102,101),(100,((96,95),94)))),((((99,97),93),((92,91),90)),89))),(87,86)),85)),76),((((84,83),(82,(81,80))),79),52)))))))),((62,(61,60)),(46,((54,(((((59,58),57),56),55),(53,(((51,50),49),(48,47))))),45))))),(31,(((((((42,(((44,43),41),40)),39),((38,37),36)),35),34),(33,32)),(28,(27,((30,29),26)))))),((25,23),(24,22))),21),20),19),18),15))),14),((13,12),11)),(10,9)),8),((7,6),4)),3),1);
   tree tree_524 [p = 0.000, P = 0.009] = [&W 0.000017] ((5,2),((((((((((((((((61,60),(62,(78,((76,75),((65,64),(((74,(73,70)),(71,((69,((77,68),(67,66))),63))),(72,(((88,((((119,(118,117)),(((((113,((116,115),(114,(112,111)))),110),((108,(109,(120,(107,106)))),105)),(121,104)),103)),(93,(98,(100,(((102,101),((96,95),94)),((99,(97,((92,91),90))),89)))))),(86,(87,85)))),((84,(83,(82,(81,80)))),79)),52)))))))),46),((((((59,58),57),56),55),(((51,50),49),((54,53),(48,47)))),45)),(31,((33,((36,((38,37),((((42,(((44,43),41),40)),39),35),34))),32)),(28,(27,((30,29),26)))))),((25,23),(24,22))),(21,20)),19),18),17),(15,(16,14))),((13,12),11)),(10,9)),8),((7,6),4)),3),1);
   tree tree_525 [p = 0.000, P = 0.009] = [&W 0.000017] ((5,2),((((((((((((((((76,75),(((72,71),70),(((65,64),(73,((69,((77,68),(67,66))),63))),(74,(((84,(83,(82,(81,80)))),79),((88,((((93,(((102,101),100),(98,(((96,95),94),((99,(97,((92,91),90))),89))))),87),(((118,(119,117)),((((113,((114,((116,115),(112,111))),110)),((120,(108,((109,107),106))),105)),(121,104)),103)),86)),85)),52)))))),(78,(((62,61),60),(46,((((((59,58),57),56),55),(54,(53,(((51,50),49),(48,47))))),45))))),(31,((33,(((37,36),(((42,(((44,43),41),40)),(39,(38,35))),34)),32)),(28,(27,((30,29),26)))))),((25,23),(24,22))),21),20),19),18),15),(17,(16,14))),((13,12),11)),(10,9)),8),((7,6),4)),3),1);
   tree tree_526 [p = 0.000, P = 0.009] = [&W 0.000017] ((5,2),(((((((16,(17,(((((((33,(((36,((38,37),35)),(((42,((44,43),(41,40))),39),34)),32)),((((((70,(65,64)),(((((((((84,83),82),81),80),79),((88,(87,(86,((((119,118),117),(((((113,(((116,115),114),(112,111))),110),((107,((120,108),(109,106))),105)),(121,104)),103)),(((100,98),(((102,101),93),(((96,95),94),(((99,97),(92,(91,90))),89)))),85))))),78)),(76,75)),74),(73,(69,((77,68),((67,66),((72,71),63))))))),(62,((61,60),(46,((((((59,58),57),56),55),((52,(53,((51,50),49))),(54,(48,47)))),45))))),31),(28,(27,((30,29),26)))),((25,23),(24,22)))),21),20),19),18),15))),14),((13,12),11)),(10,9)),8),((7,6),4)),3),1);
   tree tree_527 [p = 0.000, P = 0.009] = [&W 0.000017] ((5,2),(((((((16,(17,(((20,((((((61,60),(((78,((65,64),((73,((72,71),70)),((((88,(((((119,(118,117)),((((113,(((((116,115),114),(112,111)),110),(121,(107,((109,(120,108)),106))))),105),104),103)),((((96,95),94),(100,((98,((102,101),93)),((97,(92,(99,(91,90)))),89)))),87)),86),85)),((82,((84,83),(81,80))),79)),((76,75),74)),((77,68),((67,66),(69,63))))))),62),(46,((52,((((((59,58),57),56),55),54),(((51,50),49),(53,(48,47))))),45)))),(31,(((((((42,(41,((44,43),40))),39),(((38,37),36),35)),34),(33,32)),28),(27,((30,29),26))))),((25,23),(24,22))),21),19)),18),15))),14),((13,12),11)),(10,9)),8),((7,6),4)),3),1);
   tree tree_528 [p = 0.000, P = 0.009] = [&W 0.000017] ((5,2),(((((16,((17,(((20,(((((62,60),(61,(46,(((54,(((76,75),((72,70),((65,64),((74,(((((((121,(((120,107),((109,108),106)),105)),(((((116,115),114),(112,111)),110),104)),103),(87,(86,((((118,117),(119,113)),(100,(((96,95),94),(((102,101),(98,93)),((99,((97,92),(91,90))),89))))),(88,85))))),(((((84,83),82),81),80),79)),78),(73,71))),((69,((77,68),(67,66))),63))))),52)),((((((59,58),57),56),55),53),(((51,50),49),(48,47)))),45)))),(31,(28,(((((38,37),36),((((42,(((44,43),41),40)),39),35),34)),(33,32)),(27,((30,29),26)))))),(25,(23,(24,22)))),(21,19))),18),15)),14)),(((13,12),11),(10,9))),8),((7,6),4)),3),1);
   tree tree_529 [p = 0.000, P = 0.009] = [&W 0.000017] ((5,2),((((((13,12),11),((16,((17,((((((((62,(((72,71),((65,64),(63,((73,70),((69,((77,68),(67,66))),(78,(74,((((84,83),(82,(81,80))),79),((88,((((((121,(113,(((115,(116,114)),(112,111)),110))),((107,((109,(120,108)),106)),105)),104),103),((119,(118,117)),(((96,95),94),(100,(((102,101),(98,93)),(((99,97),((92,91),90)),89)))))),(87,(86,85)))),((76,75),52)))))))))),(61,(60,(46,((((51,50),49),(53,(48,47))),(((((59,58),57),56),55),(54,45)))))))),(31,(((((42,(((44,43),41),40)),39),((36,((38,37),35)),34)),(33,32)),(28,((30,29),(27,26)))))),(25,(24,(23,22)))),21),20),19),18),15)),14)),(10,9))),8),((7,6),4)),3),1);
   tree tree_530 [p = 0.000, P = 0.009] = [&W 0.000017] ((5,2),((((((13,12),11),((16,((17,(((((((78,(((76,75),(((88,(86,(87,(((119,(118,117)),((100,(((102,101),98),93)),((95,(96,94)),(((99,97),((92,91),90)),89)))),(((((113,((((116,115),114),(112,111)),110)),(121,((108,(120,(109,(107,106)))),105))),104),103),85))))),((((84,83),82),(81,80)),79)),((65,64),((74,(71,(73,(72,70)))),(((77,68),(69,(67,66))),63))))),((62,(61,60)),(46,(((54,(((((59,58),57),56),55),52)),(53,((51,50),(49,(48,47))))),45))))),((((((38,37),36),35),(((42,(((44,43),41),40)),39),34)),(33,32)),(31,(28,(27,((30,29),26)))))),(24,((25,23),22))),(21,20)),19),18),15)),14)),(10,9))),8),((7,6),4)),3),1);
   tree tree_531 [p = 0.000, P = 0.009] = [&W 0.000017] ((5,2),((((((13,12),11),((16,((17,(((((((61,(60,(62,(46,(((54,((76,(75,(((72,71),70),(64,(65,(((((88,((87,86),(((119,((118,117),(((121,(((((116,115),114),(113,(112,111))),110),((120,(107,((109,108),106))),105))),104),103))),(((96,95),94),(100,((98,((102,101),93)),(((99,97),(92,(91,90))),89))))),85))),(((84,83),(82,(81,80))),79)),78),(74,73)),((69,((77,68),(67,66))),63))))))),52)),(((((59,58),57),56),55),(53,(((51,50),49),(48,47))))),45))))),(31,(28,((33,(((39,((42,(((44,43),41),40)),35)),(((38,37),36),34)),32)),(27,((30,29),26)))))),((25,23),(24,22))),21),(20,19)),18),15)),14)),(10,9))),8),((7,6),4)),3),1);
   tree tree_532 [p = 0.000, P = 0.009] = [&W 0.000017] ((5,2),((((((13,12),11),((16,((17,(((((((((39,((42,(((44,43),41),40)),35)),(((38,37),36),34)),(33,32)),((61,(60,(62,(46,(((((((59,58),57),56),55),(54,(((76,75),((72,71),(70,((65,64),((78,(((88,((((119,(118,117)),(((((102,101),100),98),93),((95,(96,94)),(((99,97),((92,91),90)),89)))),(((((121,(113,((((116,115),114),(112,111)),110))),((120,(109,((108,107),106))),105)),104),103),(87,86))),85)),(((84,83),(82,(81,80))),79)),74)),(73,(((77,68),(67,66)),(69,63)))))))),52))),(53,(((51,50),49),(48,47)))),45))))),(31,(28,(27,((30,29),26)))))),((25,23),(24,22))),(21,20)),19),18),15)),14)),(10,9))),8),((7,6),4)),3),1);
   tree tree_533 [p = 0.000, P = 0.009] = [&W 0.000017] ((5,2),((((((13,12),11),(16,(((((21,(((((71,(78,((74,((65,64),(73,(69,(((77,68),(67,66)),63))))),((88,(86,(((93,((102,101),(100,(98,(((99,97),((92,91),90)),(((96,95),94),89)))))),87),(((118,(119,117)),(((121,(((113,(((116,115),114),(112,111))),110),(((109,(120,108)),(107,106)),105))),104),103)),85)))),((((((84,83),82),81),80),79),(((76,75),(72,70)),52)))))),((62,(61,60)),(46,((54,(((((59,58),57),56),55),(53,(((51,50),49),(48,47))))),45)))),(31,((((((42,(((44,43),41),40)),39),((36,((38,37),35)),34)),33),32),(28,(27,((30,29),26)))))),((25,23),(24,22))),(20,19))),18),15),14),(17,(10,9))))),8),((7,6),4)),3),1);
   tree tree_534 [p = 0.000, P = 0.009] = [&W 0.000017] ((5,2),((((((13,12),11),((16,((17,((((((31,((((62,((76,75),((65,64),(((77,73),((70,(69,(68,(67,66)))),63)),((74,(72,71)),(78,(((((84,83),82),(81,80)),79),((88,(((((119,(118,117)),(((102,101),(98,93)),((100,((96,95),94)),(99,((97,((92,91),90)),89))))),((((121,(((113,(((116,115),114),(112,111))),110),((108,(109,(120,(107,106)))),105))),104),103),87)),86),85)),52)))))))),((61,60),(46,((54,((((((59,58),57),56),55),53),(((51,50),49),(48,47)))),45)))),(33,(((((38,37),36),35),(((42,(((44,43),41),40)),39),34)),32))),(28,(27,((30,29),26))))),((25,23),(24,(22,21)))),20),19),18),15)),14)),(10,9))),8),((7,6),4)),3),1);
   tree tree_535 [p = 0.000, P = 0.009] = [&W 0.000017] ((5,2),((((((13,12),11),((16,((17,((((((((63,((74,(72,71)),(((73,70),(65,64)),(69,(((77,68),(67,66)),((88,(((((121,(((113,((((116,115),114),(112,111)),110)),((((120,108),107),(109,106)),105)),104)),103),((119,(118,117)),((100,((96,95),94)),(((102,101),98),(((97,(99,93)),((92,91),90)),89))))),(87,86)),85)),(((81,80),(82,(83,(84,79)))),52))))))),((76,75),(78,((61,(62,60)),(46,(((((((59,58),57),56),55),54),(((51,50),49),(53,(48,47)))),45)))))),(31,(28,(27,((30,29),26))))),((((((38,37),36),((39,((42,(((44,43),41),40)),35)),34)),33),32),((25,23),(24,22)))),(21,20)),19),18),15)),14)),(10,9))),8),((7,6),4)),3),1);
   tree tree_536 [p = 0.000, P = 0.009] = [&W 0.000017] ((5,2),((((((13,12),11),((16,((((((((((((62,(61,60)),((76,75),(78,(63,(69,(((77,68),(67,66)),((65,((73,70),64)),((88,((87,86),(((119,(118,117)),(((96,95),94),(100,(((102,101),(98,93)),(((99,97),(92,(91,90))),89))))),(((((((((116,115),114),113),(112,111)),110),(121,(((120,109),(107,(108,106))),105))),104),103),85)))),(74,((((((84,83),82),(81,80)),79),(72,71)),52)))))))))),46),((((((59,58),57),56),55),((54,53),(((51,50),49),(48,47)))),45)),(31,((((((38,37),36),((39,((42,(((44,43),41),40)),35)),34)),33),32),(28,(((30,29),27),26))))),((24,(25,23)),22)),21),20),19),18),(17,15)),14)),(10,9))),8),((7,6),4)),3),1);
   tree tree_537 [p = 0.000, P = 0.009] = [&W 0.000017] ((5,2),((((((13,12),11),((16,((((((((((61,(113,(60,(62,(46,(((((((59,58),57),56),55),(54,((76,75),(72,((71,((88,(((121,((((((116,115),114),(112,111)),110),(109,(120,((108,107),106)))),(105,104))),103),(((119,(118,117)),((100,(95,(96,94))),((98,((102,101),93)),(((99,97),((92,91),90)),89)))),(86,(87,85))))),(((((84,83),(82,81)),80),79),(78,(74,((73,70),((65,64),((69,((77,68),(67,66))),63)))))))),52))))),(53,(((51,50),49),(48,47)))),45)))))),(31,(((((38,37),36),((((42,(((44,43),41),40)),39),35),34)),(33,32)),(28,(27,((30,29),26)))))),((25,23),(24,22))),21),20),19),18),17),15),14)),(10,9))),8),((7,6),4)),3),1);
   tree tree_538 [p = 0.000, P = 0.009] = [&W 0.000017] ((5,2),((((((13,12),11),((16,((((((((((((78,(76,75)),(((((72,71),70),(65,64)),(73,((69,((77,68),(67,66))),63))),(74,(((88,(((118,(119,117)),(((((((((116,115),114),(112,111)),110),((121,113),(((120,108),(107,(109,106))),105))),104),103),((98,((102,101),93)),((100,((96,95),94)),((97,((99,92),(91,90))),89)))),87)),86)),85),(((((84,83),82),(81,80)),79),52))))),((62,(61,60)),(46,((((((59,58),57),56),55),(54,(53,(((51,50),49),(48,47))))),45)))),(31,((((36,(((42,(((44,43),41),40)),(39,((38,37),35))),34)),33),32),(28,(27,((30,29),26)))))),((25,23),(24,22))),21),20),19),18),17),15),14)),(10,9))),8),((7,6),4)),3),1);
   tree tree_539 [p = 0.000, P = 0.009] = [&W 0.000017] ((5,2),((((((13,12),11),(((17,16),((((((((((78,((76,75),(((65,((71,(72,70)),64)),(74,(73,((69,((77,68),(67,66))),63)))),(((84,(83,(82,(81,80)))),79),((88,(((((((113,(((((116,115),114),(112,111)),110),(((109,107),(120,(108,106))),105))),(121,104)),103),((119,(118,117)),(93,(98,(((102,101),100),(((96,95),94),((((99,97),92),(91,90)),89))))))),87),86),85)),52))))),(((62,61),60),(46,((((51,50),49),(54,(((((59,58),57),56),55),(53,(48,47))))),45)))),(31,(28,((33,((((38,37),36),(((((44,43),41),(42,40)),35),(39,34))),32)),(27,((30,29),26)))))),((25,23),(24,22))),21),20),19),18),15),14)),(10,9))),8),((7,6),4)),3),1);
   tree tree_540 [p = 0.000, P = 0.009] = [&W 0.000017] ((5,2),((((((13,12),11),((16,((17,(((21,(((31,(28,(((((38,37),36),((39,((42,((44,43),(41,40))),35)),34)),(33,32)),(27,((30,29),26))))),((61,(60,(62,((78,((76,75),((((((((109,((120,108),107)),106),105),(113,(121,((((115,(116,114)),(112,111)),110),104)))),103),(((((119,(118,117)),(93,((((102,101),100),98),((99,((97,92),(91,90))),(((96,95),94),89))))),87),86),(88,85))),(((((84,83),82),81),80),79)),(74,((((73,71),(72,70)),(65,64)),((69,((77,68),(67,66))),63)))))),(46,((((((59,58),57),56),55),(53,(((51,50),49),(48,47)))),((54,52),45))))))),((25,23),(24,22)))),(20,19))),18),15)),14)),(10,9))),8),((7,6),4)),3),1);
   tree tree_541 [p = 0.000, P = 0.009] = [&W 0.000017] ((5,2),((((((13,12),11),((16,((17,(((21,((((((78,((76,75),((((88,((((119,(118,117)),(((((109,(107,((120,108),106))),105),(((((116,115),114),(112,111)),110),(121,(113,104)))),103),((95,(96,94)),(((102,101),(100,98)),((((97,93),(99,92)),(91,90)),89))))),(87,86)),85)),(((84,83),(82,(81,80))),79)),74),(((72,71),(65,64)),((73,70),((69,(77,68)),((67,66),63))))))),(62,((61,60),(46,(((54,52),(((((59,58),57),56),55),(53,(((51,50),49),(48,47))))),45))))),(31,(28,((33,((36,(((38,37),(39,((42,(((44,43),41),40)),35))),34)),32)),(27,((30,29),26)))))),((25,23),(24,22))),20),19)),18),15)),14)),(10,9))),8),((7,6),4)),3),1);
   tree tree_542 [p = 0.000, P = 0.009] = [&W 0.000017] ((5,2),((((((13,12),11),((16,((17,(((((((46,((62,(61,60)),((((((59,58),57),56),55),((53,(54,((76,75),(((((((84,83),82),81),80),79),(((88,((((((113,(((116,115),114),(112,111))),110),104),((121,((120,(109,((108,107),106))),105)),103)),87),(((119,(118,117)),((100,(96,(95,94))),((98,((102,101),93)),(((99,97),((92,91),90)),89)))),86))),85),(74,(78,((((72,71),70),(65,64)),(73,((69,((77,68),(67,66))),63))))))),52)))),(((51,50),49),(48,47)))),45))),(31,(28,((((36,(37,(38,(39,35)))),(((42,((44,43),41)),40),34)),(33,32)),(27,((30,29),26)))))),(25,(23,(24,22)))),(21,20)),19),18),15)),14)),(10,9))),8),((7,6),4)),3),1);
   tree tree_543 [p = 0.000, P = 0.009] = [&W 0.000017] ((5,2),((((((13,12),11),((16,((17,((((21,((((((((42,(((44,43),41),40)),39),((36,(37,(38,35))),34)),33),32),(((70,((76,75),((72,71),(65,(64,((74,((69,((77,68),(67,66))),63)),(73,(78,(((88,(((((119,(118,117)),(((((112,111),((((116,115),114),113),110)),((108,(109,((120,107),106))),105)),(121,104)),103)),((100,(95,(96,94))),(((102,101),(98,93)),((99,((92,91),(97,90))),89)))),(87,86)),85)),(((84,83),(82,(81,80))),79)),52))))))))),((62,(61,60)),(46,((((((59,58),57),56),55),(((54,53),((51,50),49)),(48,47))),45)))),(31,(28,(27,((30,29),26)))))),((25,23),(24,22))),20)),19),18),15)),14)),(10,9))),8),((7,6),4)),3),1);
   tree tree_544 [p = 0.000, P = 0.009] = [&W 0.000017] ((5,2),((((((13,12),11),(16,((17,((((((((((60,(62,(61,(78,((((72,71),(65,((73,70),64))),(69,((77,68),((67,66),63)))),(((76,75),((((100,(98,((102,101),93))),(((96,95),94),(((99,97),((92,91),90)),89))),(87,(86,((119,(118,117)),((((121,(((((116,115),114),(112,111)),110),((108,(120,(107,(109,106)))),105))),104),103),(88,85)))))),74)),((80,(81,(82,(83,(84,79))))),52))))))),(46,((((((59,58),57),56),55),((54,53),(((51,50),49),(113,(48,47))))),45))),(31,((((36,((((42,(((44,43),41),40)),39),((38,37),35)),34)),(33,32)),27),(28,((30,29),26))))),((25,23),(24,22))),21),20),19),18),15),14)),(10,9)))),8),((7,6),4)),3),1);
   tree tree_545 [p = 0.000, P = 0.009] = [&W 0.000017] ((5,2),((((((13,12),11),((16,(((((((((((62,(61,60)),(78,(64,((((72,71),70),65),((73,(69,(((77,68),(67,66)),63))),(((88,(((((((113,((121,(((115,(116,114)),(112,111)),110)),((120,(108,(109,(107,106)))),105))),104),103),((119,(118,117)),(((102,101),(98,(100,93))),((95,(96,94)),((((99,97),92),(91,90)),89))))),87),86),85)),(79,74)),(((84,83),(82,(81,80))),((76,75),52)))))))),(46,((((51,50),49),(48,47)),((((((59,58),57),56),55),(54,53)),45)))),(31,((((((38,37),36),((39,((42,(((44,43),41),40)),35)),34)),33),32),(28,(27,((30,29),26)))))),((25,23),(24,22))),21),20),19),18),15),(17,14))),(10,9))),8),((7,6),4)),3),1);
   tree tree_546 [p = 0.000, P = 0.009] = [&W 0.000017] ((5,2),((((((13,12),11),((16,(((((((((((61,(62,60)),(46,(((53,(54,((((58,(59,57)),56),55),((76,75),(((((((84,83),82),81),80),79),((65,64),((73,((72,71),70)),((78,((87,((88,((((((121,(((((116,115),114),113),(112,111)),110)),((109,((120,108),(107,106))),105)),104),103),((119,(118,117)),(((96,95),94),(100,(((102,101),(98,93)),(((99,97),(92,(91,90))),89)))))),86)),85)),74)),((69,((77,68),(67,66))),63))))),52))))),(((51,50),49),(48,47))),45))),31),(28,((33,(((36,(37,(38,35))),(((42,(((44,43),41),40)),39),34)),32)),(27,((30,29),26))))),((25,23),(24,22))),21),20),19),18),15),(17,14))),(10,9))),8),((7,6),4)),3),1);
   tree tree_547 [p = 0.000, P = 0.009] = [&W 0.000017] ((5,2),((((((13,12),11),(16,(((17,((((((((50,(51,(49,(53,((((((59,58),57),56),55),54),((48,47),((((61,(62,60)),(78,((74,((70,(65,64)),(73,((69,((77,68),(67,66))),63)))),((((((84,83),82),81),80),79),((87,(86,(((119,(118,117)),(93,((102,101),((100,98),(((96,95),94),(((92,91),((99,97),90)),89)))))),((((121,(((((116,115),114),(113,(112,111))),110),((109,(107,((120,108),106))),105))),104),103),(88,85))))),(((76,75),(72,71)),52)))))),46),45))))))),31),((((((38,37),36),((39,(42,((41,((44,43),40)),35))),34)),(33,32)),(28,(27,((30,29),26)))),(24,((25,23),22)))),21),20),19),18),15)),14),(10,9)))),8),((7,6),4)),3),1);
   tree tree_548 [p = 0.000, P = 0.009] = [&W 0.000017] ((5,2),((((((13,12),11),(16,(((17,(((((((((50,(51,(49,((48,47),(53,(54,(((((59,58),57),56),55),((((61,60),(62,(78,((74,(((((76,75),(72,71)),(73,70)),(65,64)),(((77,68),(69,(67,66))),63))),((88,((((((121,(113,((((116,115),114),(112,111)),110))),(((109,108),((120,107),106)),105)),(104,103)),((119,(118,117)),(100,(((96,95),94),((98,((102,101),93)),((97,((92,91),90)),(99,89))))))),(87,86)),85)),(((((84,83),82),(81,80)),79),52)))))),46),45)))))))),31),(28,(((((38,37),36),(((42,((44,43),(41,40))),(39,35)),34)),(33,32)),(27,((30,29),26))))),((25,23),(24,22))),21),20),19),18),15)),14),(10,9)))),8),((7,6),4)),3),1);
   tree tree_549 [p = 0.000, P = 0.009] = [&W 0.000017] ((5,2),((((((13,12),11),(16,(((17,((((((((78,((74,((65,((72,71),64)),((73,70),(69,((67,66),((77,68),63)))))),(((88,((((((109,(108,((120,107),106))),105),((121,((((116,115),114),(112,111)),(113,110))),104)),103),(((119,(118,117)),((((102,101),100),(98,93)),(((96,95),94),(((99,97),(92,(91,90))),89)))),(87,86))),85)),((((84,83),82),(81,80)),79)),((76,75),52)))),(62,((61,60),(46,((((((59,58),57),56),55),((54,53),(((51,50),49),(48,47)))),45))))),(31,((((((42,(((44,43),41),40)),39),35),(34,((38,37),(36,33)))),32),(28,(27,((30,29),26)))))),((25,23),(24,(22,21)))),20),19),18),15)),14),(10,9)))),8),((7,6),4)),3),1);
   tree tree_550 [p = 0.000, P = 0.009] = [&W 0.000017] ((5,2),((((((13,12),11),(16,(((((((((31,(((78,((((87,((((119,(118,117)),(((121,((120,((109,108),(107,106))),105)),((((115,(116,114)),(113,(112,111))),110),104)),103)),(((102,101),93),((100,98),((99,(97,((92,91),90))),(((96,95),94),89))))),(88,86))),85),((((((84,83),82),81),80),79),(76,75))),((65,64),(74,((72,71),(((77,68),(67,66)),((73,70),(69,63)))))))),(62,((61,60),(46,((((54,53),(((((59,58),57),56),55),52)),((51,50),(49,(48,47)))),45))))),(28,((((35,(((38,37),36),(((42,(((44,43),41),40)),39),34))),(33,32)),27),((30,29),26))))),((25,23),(24,22))),21),20),19),18),15),14),(17,(10,9))))),8),((7,6),4)),3),1);
   tree tree_551 [p = 0.000, P = 0.009] = [&W 0.000017] ((5,2),((((((13,12),11),((16,((17,((((((((61,(60,(62,(((((88,(((((((((((116,115),114),(113,(112,111))),110),((107,((109,(120,108)),106)),105)),(121,104)),103),(((119,118),117),(93,((102,101),(98,((100,((96,95),94)),(((99,97),(92,(91,90))),89))))))),87),86),85)),((((84,83),82),(81,80)),79)),78),((76,75),(74,((73,70),((65,64),((72,71),((69,((77,68),(67,66))),63))))))),(46,((((51,50),49),((54,53),(((((59,58),57),56),55),(52,(48,47))))),45)))))),(31,((33,(((((38,37),36),(39,((((44,43),41),(42,40)),35))),34),32)),(28,(27,((30,29),26)))))),((24,(25,23)),22)),21),20),19),18),15)),14)),(10,9))),8),((7,6),4)),3),1);
   tree tree_552 [p = 0.000, P = 0.009] = [&W 0.000017] ((5,2),((((((13,12),11),((16,((17,((((((((61,(60,(((78,((76,75),(((88,((((((118,(119,117)),((((((116,115),114),(112,111)),(113,110)),(((109,((108,107),(120,106))),105),(121,104))),103)),(93,((100,98),(((102,101),((96,95),94)),((99,((97,(92,91)),90)),89))))),87),86),85)),(((((84,83),82),81),80),79)),((65,64),((74,((72,71),(73,70))),((69,((77,68),(67,66))),63)))))),62),(46,((((51,50),49),(53,(48,47))),((54,52),(((((59,58),57),56),55),45))))))),(((((42,(((44,43),41),40)),((37,36),((39,38),35))),34),(33,32)),(31,(28,(27,((30,29),26)))))),((25,23),(24,22))),21),20),19),18),15)),14)),(10,9))),8),((7,6),4)),3),1);
   tree tree_553 [p = 0.000, P = 0.009] = [&W 0.000017] ((5,2),((((((13,12),11),((16,((17,((((((((((61,60),(62,(63,((69,((77,68),(67,66))),(((73,70),(71,(65,64))),(74,(78,((((82,(81,80)),(83,(84,79))),((88,(((119,(118,117)),((((((109,(((120,108),107),106)),105),(113,(((((116,115),114),(112,111)),110),(121,104)))),103),(((96,95),94),((98,((102,101),93)),(100,(((99,97),(92,(91,90))),89))))),(87,86))),85)),((76,75),72))),52)))))))),(46,((((51,50),49),(((((59,58),57),56),55),(53,(54,(48,47))))),45))),(31,(28,(((((36,(37,(38,35))),(((42,(((44,43),41),40)),39),34)),33),32),(27,((30,29),26)))))),((25,23),(24,22))),21),20),19),18),15)),14)),(10,9))),8),((7,6),4)),3),1);
   tree tree_554 [p = 0.000, P = 0.009] = [&W 0.000017] ((5,2),((((((13,12),11),((16,((17,((((((((50,(51,((49,(48,47)),((54,53),(((((59,58),57),56),55),((((61,60),(62,((65,64),(71,(((73,(72,70)),(69,(((77,68),(67,66)),63))),(78,(74,((88,(((119,(118,117)),((((113,((115,(116,114)),(112,111))),110),((((120,109),(108,(107,106))),105),(121,104))),103)),(((((102,101),(96,(95,94))),(100,(((99,(97,93)),(92,91)),90))),(98,89)),(86,(87,85))))),(((((((84,83),82),81),80),79),(76,75)),52))))))))),46),45)))))),(31,(28,((((((38,37),36),35),(((42,(((44,43),41),40)),39),34)),(33,32)),(27,((30,29),26)))))),((25,23),(24,22))),21),20),19),18),15)),14)),(10,9))),8),((7,6),4)),3),1);
   tree tree_555 [p = 0.000, P = 0.009] = [&W 0.000017] ((5,2),((((((13,12),11),(16,((17,((((((((((((42,(((44,43),41),40)),39),((((38,37),36),35),34)),(33,32)),(((78,((76,75),((((88,((((119,(118,117)),((((121,((((116,115),114),(112,111)),110)),((109,(107,((120,108),106))),105)),104),103)),(((93,((100,((102,101),98)),((((96,95),94),(92,((99,97),(91,90)))),89))),87),86)),85)),(((((84,83),82),81),80),79)),74),(((72,71),(65,64)),((73,(69,(((77,70),68),(67,66)))),63))))),((62,(61,60)),((52,46),((((51,50),49),(((113,(((((59,58),57),56),55),54)),53),(48,47))),45)))),(31,(28,(27,((30,29),26)))))),(24,((25,23),22))),21),20),19),18),15),14)),(10,9)))),8),((7,6),4)),3),1);
   tree tree_556 [p = 0.000, P = 0.009] = [&W 0.000017] ((5,2),((((((13,12),11),((16,((17,((((21,(((62,((61,60),(46,((((76,(75,(70,(64,(65,((73,(72,71)),(((((88,(87,(86,(((((((113,(112,111)),(((116,115),114),110)),((109,(107,(120,(108,106)))),105)),(121,104)),103),(119,((118,117),(((102,101),93),((100,98),(((96,95),94),(((99,97),((92,91),90)),89))))))),85)))),((((84,83),82),(81,80)),79)),78),74),(((77,68),(69,(67,66))),63)))))))),52),(54,(((((59,58),57),56),55),(53,(((51,50),49),(48,47)))))),45)))),((31,((((((38,37),36),((39,((42,(41,((44,43),40))),35)),34)),33),32),(28,(27,((30,29),26))))),(24,((25,23),22)))),20)),19),18),15)),14)),(10,9))),8),((7,6),4)),3),1);
   tree tree_557 [p = 0.000, P = 0.009] = [&W 0.000017] ((5,2),((((((13,12),11),((16,((17,((((((((50,(51,(49,(((62,(61,60)),(((((88,(86,((((((((((116,115),114),((113,112),111)),110),(121,((120,((109,108),(107,106))),105))),104),103),((119,(118,117)),(((102,101),93),(98,(100,((((96,95),94),((99,97),(92,(91,90)))),89)))))),87),85))),(((((84,83),82),81),80),79)),(78,(74,((65,64),(((72,71),70),(((77,68),((73,69),(67,66))),63)))))),((76,75),52)),46)),((54,(53,(((((59,58),57),56),55),(48,47)))),45))))),(31,(((33,(((37,(38,35)),(((42,(((44,43),41),40)),39),(36,34))),32)),28),(27,((30,29),26))))),((25,23),(24,22))),21),20),19),18),15)),14)),(10,9))),8),((7,6),4)),3),1);
   tree tree_558 [p = 0.000, P = 0.009] = [&W 0.000017] ((5,2),(((((((((21,(((((((62,(61,60)),((76,75),((65,(64,((78,74),((((88,(((118,(119,117)),((((((121,113),(((116,115),114),((112,111),110))),((109,((120,(108,107)),106)),105)),104),103),((((((102,101),100),98),93),(((96,95),94),((97,((99,92),(91,90))),89))),87))),(86,85))),(((84,83),(82,(81,80))),79)),(73,((72,71),70))),((69,((77,68),(67,66))),63))))),52))),(46,((((((((59,58),57),56),55),54),53),(((51,50),49),(48,47))),45))),31),((33,(((36,(37,(38,35))),(((42,(((44,43),41),40)),39),34)),32)),(28,(27,((30,29),26))))),((25,23),(24,22))),20)),19),18),15),(17,(16,14))),(((13,12),11),(10,9))),8),((7,6),4)),3),1);
   tree tree_559 [p = 0.000, P = 0.009] = [&W 0.000017] ((5,2),((((((17,((((((((((((78,(((((84,(83,(82,(81,80)))),79),(((93,((100,((96,95),94)),(((102,101),98),((97,((99,(92,91)),90)),89)))),(87,(88,(86,((119,(118,117)),(((121,(((109,(108,(120,(107,106)))),105),((113,(((116,(115,114)),(112,111)),110)),104))),103),85)))))),(76,75))),74),((65,64),((73,70),((72,71),(((69,(77,68)),(67,66)),63)))))),62),61),60),(46,((((54,53),(((((59,58),57),56),55),52)),((51,50),(49,(48,47)))),45))),(31,((((((38,37),36),(((42,(((44,43),41),40)),(39,35)),34)),(33,32)),28),(27,((30,29),26))))),((25,23),(24,22))),21),20),19),18),15)),(16,14)),(((13,12),11),(10,9))),8),((7,6),4)),3),1);
   tree tree_560 [p = 0.000, P = 0.009] = [&W 0.000017] ((5,2),((((((17,(16,(((((((31,(((78,(((65,64),(73,(((69,(77,68)),(67,66)),63))),(((87,(((98,(100,((102,101),93))),((((96,95),94),((99,97),(92,(91,90)))),89)),((121,((((113,((((116,115),114),(112,111)),110)),((109,(107,((120,108),106))),105)),104),103)),((88,(((119,118),117),86)),85)))),74),(((72,71),70),((76,75),(((82,((84,83),(81,80))),79),52)))))),((62,(61,60)),(46,((54,((((((59,58),57),56),55),53),(((51,50),49),(48,47)))),45)))),(((((36,(37,(38,35))),(((41,((44,43),(42,40))),39),34)),33),32),(28,(27,((30,29),26)))))),(24,((25,23),22))),21),20),19),18),15))),14),(((13,12),11),(10,9))),8),((7,6),4)),3),1);
   tree tree_561 [p = 0.000, P = 0.009] = [&W 0.000017] ((5,2),(((((17,(16,(((((21,((((33,((36,(((38,37),35),(((42,(((44,43),41),40)),39),34))),32)),(((76,75),((((72,71),70),((65,64),(63,(73,((69,((77,68),(67,66))),(74,(78,((88,((((((118,117),(119,((((121,(113,((((116,115),114),(112,111)),110))),((109,(107,(120,(108,106)))),105)),104),103))),(93,(98,(100,(((102,101),((96,95),94)),(((99,97),((92,91),90)),89)))))),87),86),85)),(79,((82,((84,83),(81,80))),52)))))))))),((62,(61,60)),(((((((59,58),57),56),55),(54,(53,(((51,50),49),(48,47))))),46),45)))),(31,(28,(27,((30,29),26)))))),((25,23),(24,22))),20)),19),18),15),14))),((13,12),11)),(10,9)),8),(((7,6),4),3)),1);
   tree tree_562 [p = 0.000, P = 0.009] = [&W 0.000017] ((5,2),(((((((((((((62,(61,60)),(((70,((76,75),((72,71),(64,(65,(((69,((77,68),(67,66))),(74,(73,63))),(78,(((88,((((119,(118,117)),(((121,((109,((120,107),(108,106))),105)),((113,((((116,115),114),(112,111)),110)),104)),103)),(100,(((96,95),94),((98,((102,101),93)),(((99,97),((92,91),90)),89))))),((87,86),85))),((84,(83,(82,(81,80)))),79)),52)))))))),46),((54,((53,((51,50),49)),(((((59,58),57),56),55),(48,47)))),45))),(31,((((36,((38,37),35)),(((((44,43),41),(42,40)),39),34)),(33,32)),(28,(27,((30,29),26)))))),((25,23),(24,22))),(21,20)),19),18),15),(17,14)),(((13,12),11),((16,10),9))),8),((7,6),4)),3),1);
   tree tree_563 [p = 0.000, P = 0.009] = [&W 0.000017] ((5,2),((((((13,12),11),((16,(17,((((((31,(28,((((39,((42,(((44,43),41),40)),35)),(((38,37),36),34)),(33,32)),(27,((30,29),26))))),((60,(61,(((78,(((72,71),(((((88,((((((((121,((((116,115),114),(112,(113,111))),110)),((108,(109,(120,(107,106)))),105)),104),103),((118,(119,117)),(93,(((102,101),100),(98,(((96,95),94),(((99,97),(92,(91,90))),89))))))),87),86),85)),(((84,83),(82,(81,80))),79)),77),(69,(68,(67,66)))),((76,75),(65,64)))),((73,70),(74,63)))),62),(46,((((51,50),49),(((((59,58),57),56),55),(((54,53),52),(48,47)))),45))))),(25,(23,(24,(22,21)))))),20),19),18),15))),(14,(10,9)))),8),((7,6),4)),3),1);
   tree tree_564 [p = 0.000, P = 0.009] = [&W 0.000017] ((5,2),((((((13,12),11),((17,14),((((((((31,(((78,(63,(74,((73,70),((65,64),((69,((77,68),(67,66))),((72,((76,75),71)),(((88,((87,86),(((119,(118,117)),((100,((96,95),94)),((((102,101),98),93),(((99,97),(92,(91,90))),89)))),(((121,((((((116,115),114),(113,(112,111))),110),((((109,108),107),(120,106)),105)),104)),103),85)))),(((((84,83),82),81),80),79)),52)))))))),(62,((61,60),(46,((((((59,58),57),56),55),(53,((54,((51,50),49)),(48,47)))),45))))),((((36,(37,(38,35))),(((42,(((44,43),41),40)),39),34)),(33,32)),(28,(27,((30,29),26)))))),((24,(25,23)),22)),21),20),19),18),15),((16,10),9)))),8),((7,6),4)),3),1);
   tree tree_565 [p = 0.000, P = 0.009] = [&W 0.000017] ((5,2),((((((((((((((62,((61,60),((78,(((87,(88,(86,(((((((115,(116,114)),(113,(112,111))),110),((109,(((120,108),107),106)),105)),(121,104)),103),(((119,(118,117)),(93,((((102,101),100),98),(((99,97),((92,91),90)),(((96,95),94),89))))),85))))),(((84,(83,(82,(81,80)))),79),(74,((65,64),((73,((72,71),70)),((77,68),((67,66),(69,63)))))))),((76,75),52))),(46,(((54,53),(((51,50),49),(48,47))),(((((59,58),57),56),55),45)))))),31),(((36,((((((44,43),41),(42,40)),39),((38,37),35)),34)),(33,32)),(28,(27,((30,29),26))))),((24,(25,23)),22)),21),20),19),18),(16,(17,15))),14),(((13,12),11),(10,9))),8),((7,6),4)),3),1);
   tree tree_566 [p = 0.000, P = 0.009] = [&W 0.000017] ((5,2),((((((17,((((((((((78,(76,75)),(((88,(((((((121,(((((116,115),114),(112,111)),110),((120,108),(107,(109,106))))),(105,(113,104))),103),((119,(118,117)),(93,((100,98),(((102,101),(96,(95,94))),(((99,97),((92,91),90)),89)))))),87),86),85)),((((84,83),(82,81)),80),79)),(74,((((72,71),70),(65,64)),(73,((69,((77,68),(67,66))),63)))))),((62,(61,60)),(46,(((54,(((((59,58),57),56),55),52)),(53,(((51,50),49),(48,47)))),45)))),(31,((((36,((38,37),35)),(((42,(((44,43),41),40)),39),34)),(33,32)),(28,(27,((30,29),26)))))),((25,23),(24,22))),21),20),19),18),15)),14),((16,((13,12),11)),(10,9))),8),((7,6),4)),3),1);
   tree tree_567 [p = 0.000, P = 0.009] = [&W 0.000017] ((5,2),(((((16,((((((((28,((((((38,37),36),(((42,(((44,43),41),40)),39),35)),34),(33,32)),(27,((30,29),26)))),(((62,(((78,(((88,(86,((((119,(118,117)),(((((((116,115),114),(112,111)),110),(121,(((120,(109,108)),(107,106)),105))),(113,104)),103)),((93,((95,(96,94)),((100,((102,101),98)),((((99,97),(92,91)),90),89)))),87)),85))),(((((84,83),82),81),80),79)),(74,((73,((72,71),70)),((65,64),(((77,68),(69,(67,66))),63)))))),((76,75),52)),((61,60),(46,((((((59,58),57),56),55),(((54,53),((51,50),49)),(48,47))),45))))),31),((24,(25,23)),22))),21),20),19),18),15),(17,14))),(((13,12),11),(10,9))),8),((7,6),4)),3),1);
   tree tree_568 [p = 0.000, P = 0.009] = [&W 0.000017] ((5,2),((((((17,((((((((31,(((70,(64,(65,((73,(69,((67,66),((77,68),63)))),(74,(78,(((76,75),(72,71)),(((88,((87,86),((119,(118,117)),((((((120,(108,(109,(107,106)))),105),((121,((((116,115),114),(112,111)),(113,110))),104)),103),((((102,101),98),(100,(95,(96,94)))),((99,(97,((92,91),90))),(93,89)))),85)))),(((((84,83),82),81),80),79)),52)))))))),((61,60),(62,(46,((((((59,58),57),56),55),((54,53),(((51,50),49),(48,47)))),45))))),(((33,((((38,37),36),((((42,(41,((44,43),40))),39),35),34)),32)),28),(27,((30,29),26))))),(25,(23,(24,22)))),21),20),19),18),16),15)),14),(((13,12),11),(10,9))),8),((7,6),4)),3),1);
   tree tree_569 [p = 0.000, P = 0.009] = [&W 0.000017] ((5,2),((((((17,(16,(((((((((61,(78,(63,((74,(73,(69,((77,68),(67,66))))),((70,((72,71),(65,64))),((76,75),((((((121,(((113,((((116,115),114),(112,111)),110)),(108,(109,(120,(107,106))))),(105,104))),103),87),((88,(((119,(118,117)),(93,((((102,101),100),98),((95,(96,94)),((97,(99,((92,91),90))),89))))),86)),85)),(((((84,83),82),81),80),79)),52))))))),(62,(60,(46,((54,(((((59,58),57),56),55),(53,(((51,50),49),(48,47))))),45))))),(31,(((((38,37),36),((((42,(((44,43),41),40)),39),35),34)),(33,32)),(28,(27,((30,29),26)))))),((25,23),(24,22))),21),20),19),18),15))),14),(((13,12),11),(10,9))),8),((7,6),4)),3),1);
   tree tree_570 [p = 0.000, P = 0.009] = [&W 0.000017] ((5,2),((((((16,(((((((((70,((76,75),((72,71),(64,(65,(((77,(69,(68,(67,66)))),63),(74,(73,(78,(((88,((((119,(118,117)),((((113,((((116,115),114),(112,111)),110)),((120,(109,(108,(107,106)))),105)),(121,104)),103)),(((98,((100,((102,101),(96,(95,94)))),(93,((97,((99,92),(91,90))),89)))),87),86)),85)),(80,(81,(82,(83,(84,79)))))),52)))))))))),((62,(61,60)),(46,(((54,53),((51,50),(49,(48,47)))),(((((59,58),57),56),55),45))))),(31,((33,(((39,(38,((37,36),35))),((((44,43),41),(42,40)),34)),32)),(28,(27,((30,29),26)))))),((25,23),(24,22))),21),20),19),18),(17,15))),14),(((13,12),11),(10,9))),8),((7,6),4)),3),1);
   tree tree_571 [p = 0.000, P = 0.010] = [&W 0.000017] ((5,2),((((((17,(16,(((((((51,(50,(49,((48,47),(53,((((((59,58),57),56),55),54),((((61,60),(62,(78,(((((100,93),(98,(((102,101),(96,(95,94))),((99,(97,(92,(91,90)))),89)))),(87,(86,((113,(((((109,(120,(108,107))),106),105),((121,(((115,(116,114)),(112,111)),110)),104)),103)),(88,((118,(119,117)),85)))))),74),(((65,64),(71,((72,(73,70)),(((77,68),(67,66)),(69,63))))),((((((84,83),82),81),80),79),((76,75),52))))))),46),45))))))),(31,((33,(((((38,37),36),35),(((42,((44,43),(41,40))),39),34)),32)),(28,(27,((30,29),26)))))),((25,23),(24,22))),21),(20,19)),18),15))),14),(((13,12),11),(10,9))),8),((7,6),4)),3),1);
   tree tree_572 [p = 0.000, P = 0.010] = [&W 0.000017] ((5,2),((((((17,(((((((31,(((78,((76,75),((((((88,((((((96,95),94),(100,(((102,101),98),93))),((((99,97),92),(91,90)),89)),87),(86,(((119,(118,117)),(((121,(((113,(((116,115),114),(112,111))),110),((((120,(109,108)),107),106),105))),104),103)),85)))),(((84,83),(82,(81,80))),79)),(74,73)),(72,71)),(65,64)),((77,(70,(69,(68,(67,66))))),63)))),((62,(61,60)),(46,(((54,(((((59,58),57),56),55),52)),(53,(((51,50),49),(48,47)))),45)))),((33,(((((42,(((44,43),41),40)),39),((38,37),(36,35))),34),32)),(28,(27,((30,29),26)))))),((24,(25,23)),22)),21),20),19),18),15)),14),(((13,12),11),(10,(16,9)))),8),((7,6),4)),3),1);
   tree tree_573 [p = 0.000, P = 0.010] = [&W 0.000017] ((5,2),((((((13,12),11),((16,(17,(((((((((((76,75),(70,((72,71),((65,64),(74,(((((88,((((121,((((((116,115),114),(112,111)),110),(113,((109,((108,(120,107)),106)),105))),104)),103),((119,(118,117)),(93,((((102,101),100),98),((97,((99,(92,91)),90)),(((96,95),94),89)))))),(87,(86,85)))),(((((84,83),82),81),80),79)),78),(73,(69,((77,68),(67,66))))),63)))))),((62,(61,60)),((((54,(((((59,58),57),56),55),52)),(53,(((51,50),49),(48,47)))),46),45))),(31,(((((((38,37),36),35),(((42,(((44,43),41),40)),39),34)),33),32),(28,(27,((30,29),26)))))),((25,23),(24,22))),21),20),19),18),15),14))),(10,9))),8),((7,6),4)),3),1);
   tree tree_574 [p = 0.000, P = 0.010] = [&W 0.000017] ((5,2),((((((13,12),11),((16,(17,((((((((61,(60,((113,62),(46,((54,((((((59,58),57),56),55),((76,75),((((((84,83),82),(81,80)),79),(((((121,(((109,(120,((108,107),106))),105),((((116,(115,114)),(112,111)),110),104))),103),(88,(((((119,(118,117)),(((100,(95,(96,94))),((102,101),(98,93))),((99,((92,91),(97,90))),89))),87),86),85))),(78,74)),((65,(((72,71),70),64)),(69,(((77,68),(67,66)),(73,63)))))),52))),(53,(((51,50),49),(48,47))))),45))))),(31,((33,(((36,(38,(37,35))),(((42,(((44,43),41),40)),39),34)),32)),(28,(27,((30,29),26)))))),((25,23),(24,(22,21)))),20),19),18),15),14))),(10,9))),8),((7,6),4)),3),1);
   tree tree_575 [p = 0.000, P = 0.010] = [&W 0.000017] ((5,2),((((((13,12),11),((((((((((((((72,71),70),((((((121,(((((116,115),114),(113,(112,111))),110),((120,(109,(108,(107,106)))),105))),104),103),((87,((((119,118),117),(93,((102,101),(98,(100,(((96,95),94),((97,((99,92),(91,90))),89))))))),86)),(88,85))),((((84,83),(82,81)),80),79)),((65,64),(78,(74,(69,(73,(((77,68),(67,66)),63)))))))),(75,(76,(52,((54,53),((48,47),(((51,50),49),(((((59,58),57),56),55),(((61,(62,60)),46),45))))))))),31),(28,(((((42,(((44,43),41),40)),(36,(39,((38,37),35)))),34),(33,32)),(27,((30,29),26))))),((25,23),(24,22))),21),20),19),18),16),(17,(15,14))),(10,9))),8),((7,6),4)),3),1);
   tree tree_576 [p = 0.000, P = 0.010] = [&W 0.000017] ((5,2),((((((13,12),11),((16,(17,(((((((((((61,60),(62,(78,((76,75),((65,64),(74,((((72,71),(73,70)),(((77,68),(69,(67,66))),63)),(((88,(86,((((118,117),(119,((((121,((((116,115),114),(113,(112,111))),110)),((109,(120,(107,(108,106)))),105)),104),103))),(93,((102,101),(98,((100,((96,95),94)),((99,(97,(92,(91,90)))),89)))))),(87,85)))),(((84,83),(82,(81,80))),79)),52)))))))),(46,((((51,50),49),((((((59,58),57),56),55),(54,53)),(48,47))),45))),(31,((((36,(37,(38,35))),(((42,(((44,43),41),40)),39),34)),(33,32)),(28,(27,((30,29),26)))))),(25,(23,(24,22)))),21),20),19),18),15),14))),(10,9))),8),((7,6),4)),3),1);
   tree tree_577 [p = 0.000, P = 0.010] = [&W 0.000017] ((5,2),((((((13,12),11),((16,((17,(((21,(((((((78,(76,75)),(((((72,71),70),(65,64)),(((77,73),(69,(68,(67,66)))),63)),(74,((((84,83),(82,(81,80))),79),((88,(((((((109,(((120,108),107),106)),105),(113,(((((116,115),114),(112,111)),110),(121,104)))),103),(119,((118,117),(93,((102,101),((100,(96,(95,94))),(98,(((99,97),((92,91),90)),89)))))))),86),(87,85))),52))))),((61,(62,60)),(46,((((((59,58),57),56),55),((54,((51,50),49)),(53,(48,47)))),45)))),31),(((((38,37),36),((39,((42,(((44,43),41),40)),35)),34)),(33,32)),(28,(27,((30,29),26))))),((25,23),(24,22))),(20,19))),18),15)),14)),(10,9))),8),((7,6),4)),3),1);
   tree tree_578 [p = 0.000, P = 0.010] = [&W 0.000017] ((5,2),((((((13,12),11),(16,(((17,(((((((((62,(61,60)),(46,((54,((((((59,58),57),56),55),(((76,75),((88,((((((((109,(107,((120,108),106))),105),(((((116,115),114),(112,111)),110),104)),103),(((((113,(102,101)),100),98),((96,(121,95)),94)),((((99,97),93),(92,(91,90))),89))),87),((119,(118,117)),86)),85)),((((((84,83),82),81),80),79),((78,74),((73,(65,(((72,71),70),64))),((67,66),((77,68),(69,63)))))))),52)),(((51,50),49),(53,(48,47))))),45))),(31,(28,((33,(((42,(((44,43),41),40)),(35,(39,(((38,37),36),34)))),32)),(27,((30,29),26)))))),((25,23),(24,22))),21),20),19),18),15)),14),(10,9)))),8),((7,6),4)),3),1);
   tree tree_579 [p = 0.000, P = 0.010] = [&W 0.000017] ((5,2),((((((13,12),11),(((17,(((((((61,((78,((76,75),(((((((((115,(116,114)),(112,111)),110),((107,((109,(120,108)),106)),105)),(121,(113,104))),103),((87,86),(((119,(118,117)),(((96,95),94),((((102,101),(98,93)),(100,(((99,97),92),(91,90)))),89))),(88,85)))),(((((84,83),82),81),80),79)),((74,((((72,71),70),65),64)),((73,(69,((77,68),(67,66)))),63))))),(60,(62,(46,((((((((59,58),57),56),55),54),52),(53,(((51,50),49),(48,47)))),45)))))),((31,(28,((((((38,37),36),((39,((42,(((44,43),41),40)),35)),34)),33),32),(27,((30,29),26))))),((25,23),(24,22)))),21),20),19),18),15)),14),(16,(10,9)))),8),((7,6),4)),3),1);
   tree tree_580 [p = 0.000, P = 0.010] = [&W 0.000017] ((5,2),((((((13,12),11),((16,14),((17,(((((((61,(60,(62,(46,(((((((59,58),57),56),55),(53,(54,((76,75),(((((((84,83),82),81),80),79),(((93,(((102,101),100),(98,(((96,95),94),((99,(97,(92,(91,90)))),89))))),(87,(((((109,(107,((120,108),106))),105),((121,((((116,115),114),(113,(112,111))),110)),104)),103),((((119,118),117),86),(88,85))))),(74,(78,(((71,(72,70)),(65,64)),((73,69),(((77,68),(67,66)),63))))))),52))))),((51,50),(49,(48,47)))),45))))),(31,((33,((((38,37),36),((39,((((44,43),41),(42,40)),35)),34)),32)),(28,(27,((30,29),26)))))),((25,23),(24,(22,21)))),20),19),18),15)),(10,9)))),8),((7,6),4)),3),1);
   tree tree_581 [p = 0.000, P = 0.010] = [&W 0.000017] ((5,2),((((((17,((((21,(((60,(61,(62,(46,((54,((((((59,58),57),56),55),((76,(75,(((88,(((((121,(((((116,115),114),(112,111)),(113,110)),((109,(((120,108),107),106)),105))),104),103),87),(((119,(118,117)),((98,93),((102,101),(100,(((96,95),94),((97,((99,92),(91,90))),89)))))),86))),85),((((84,(83,(82,81))),80),79),((78,74),((65,64),(((72,71),70),(((77,68),(67,66)),((73,69),63))))))))),52)),(((51,50),49),(53,(48,47))))),45))))),((31,((((36,((38,37),35)),(((42,(((44,43),41),40)),39),34)),(33,32)),(28,(27,((30,29),26))))),((25,23),(24,22)))),20)),19),18),15)),14),(((13,12),11),(10,(16,9)))),8),((7,6),4)),3),1);
   tree tree_582 [p = 0.000, P = 0.010] = [&W 0.000017] ((5,2),((((((17,(((((((((36,(37,(38,35))),(((42,(((44,43),41),40)),39),34)),(33,32)),(31,((62,(60,(61,((78,((76,75),((65,64),(((77,68),(69,((67,66),63))),(((((100,(98,((102,101),93))),(((96,95),94),(((99,97),((92,91),90)),89))),(((119,(118,117)),(((121,(((((116,115),114),(113,(112,111))),110),(((109,(108,107)),(120,106)),105))),104),103)),(87,(86,(88,85))))),(72,71)),(74,((73,70),(((82,(81,((84,83),80))),79),52)))))))),(46,(((((((59,58),57),56),55),54),(53,(((51,50),49),(48,47)))),45)))))),(28,(27,((30,29),26)))))),(24,((25,23),22))),(21,20)),19),18),15)),14),(((13,12),11),(10,(16,9)))),8),((7,6),4)),3),1);
   tree tree_583 [p = 0.000, P = 0.010] = [&W 0.000017] ((5,2),((((((13,12),11),(15,((16,14),(17,((((((((50,(51,(49,((48,47),(53,(54,(((((59,58),57),56),55),((((61,60),(62,((78,(76,75)),(70,(74,(63,(((73,((77,68),(69,(67,66)))),(65,64)),(71,(72,((88,((((119,(118,117)),(((121,((113,((((116,115),114),(112,111)),110)),((109,(107,(120,(108,106)))),105))),104),103)),(((95,(96,94)),(100,((98,((102,101),93)),(((99,97),(92,(91,90))),89)))),(87,86))),85)),(((82,((84,83),(81,80))),79),52))))))))))),46),45)))))))),(31,(((((38,37),(36,((39,((((44,43),41),40),(42,35))),34))),33),32),(28,(27,((30,29),26)))))),(25,(23,(24,22)))),21),20),19),18),(10,9)))))),8),((7,6),4)),3),1);
   tree tree_584 [p = 0.000, P = 0.010] = [&W 0.000017] ((5,2),((((((13,12),11),((16,(17,((((((((((76,75),(74,((((71,(73,(72,70))),(65,64)),((77,(68,(67,66))),(69,63))),(79,((88,((((98,((102,(113,101)),93)),((100,((96,95),94)),(((97,(99,92)),(91,90)),89))),87),(86,(((119,(118,117)),(((121,(((109,108),(120,(107,106))),105)),(((112,111),(((116,115),114),110)),104)),103)),85)))),((82,((84,83),(81,80))),52)))))),(78,((61,(62,60)),(46,((((((59,58),57),56),55),(54,(53,(((51,50),49),(48,47))))),45))))),(31,((((36,(37,(38,35))),(((42,(((44,43),41),40)),39),34)),(33,32)),(28,(27,((30,29),26)))))),((25,23),(24,(22,21)))),20),19),18),15),14))),(10,9))),8),((7,6),4)),3),1);
   tree tree_585 [p = 0.000, P = 0.010] = [&W 0.000017] ((5,2),((((((13,12),11),((16,(17,((((((((31,(((61,60),((62,(78,((76,75),((65,64),(71,(((73,(72,70)),(((69,(77,68)),(67,66)),63)),(74,((88,((((119,(118,117)),((121,((((((116,115),114),(112,(113,111))),110),(((109,(120,108)),(107,106)),105)),104)),103)),(((95,(96,94)),(100,((98,93),(((102,101),((99,97),(92,(91,90)))),89)))),(87,86))),85)),((((84,83),(82,(81,80))),79),52))))))))),(46,((((((59,58),57),56),55),((54,53),(((51,50),49),(48,47)))),45)))),((33,((((42,(((44,43),41),40)),(39,35)),(((38,37),36),34)),32)),(28,(27,((30,29),26)))))),((24,(25,23)),22)),21),20),19),18),15),14))),(10,9))),8),((7,6),4)),3),1);
   tree tree_586 [p = 0.000, P = 0.010] = [&W 0.000017] ((5,2),((((((13,12),11),((16,(17,(((((((((((61,60),(62,((76,75),((65,64),(74,((78,71),(((73,(72,70)),(69,(((77,68),(67,66)),63))),(((88,((((119,(118,117)),(((121,(((((116,115),114),(113,(112,111))),110),((107,(120,((109,108),106))),105))),104),103)),((((96,95),94),((((102,101),(100,98)),93),((99,((97,(92,91)),90)),89))),(87,86))),85)),((84,(83,(82,(81,80)))),79)),52)))))))),(46,((((((59,58),57),56),55),(54,(53,(((51,50),49),(48,47))))),45))),(31,(28,((33,((((38,37),36),((39,((42,((43,(44,41)),40)),35)),34)),32)),(27,((30,29),26)))))),((25,23),(24,22))),21),20),19),18),15),14))),(10,9))),8),((7,6),4)),3),1);
   tree tree_587 [p = 0.000, P = 0.010] = [&W 0.000017] ((5,2),((((((16,((17,((((((((78,((76,75),(((68,(77,(67,66))),(69,63)),(74,((65,64),((73,(71,(72,70))),((88,((87,86),(((100,(98,((102,101),93))),(((96,95),94),((92,(97,(91,90))),(99,89)))),((119,(118,117)),(((((((116,(115,114)),(112,(113,111))),110),(((109,(108,107)),(120,106)),105)),(121,104)),103),85))))),(((84,(83,(82,(81,80)))),79),52)))))))),(61,((62,60),(46,((((((59,58),57),56),55),(53,(54,(((51,50),49),(48,47))))),45))))),(31,(((33,((((38,37),36),((39,((42,(((44,43),41),40)),35)),34)),32)),27),(28,((30,29),26))))),((25,23),(24,22))),20),(21,19)),18),15)),14)),((13,12),11)),(10,9)),8),((7,6),4)),3),1);
   tree tree_588 [p = 0.000, P = 0.010] = [&W 0.000017] ((5,2),((((((16,((17,((((((((((76,75),(78,((((88,((((((118,(119,117)),(((121,(((120,107),(109,(108,106))),105)),((113,(((116,(115,114)),(112,111)),110)),104)),103)),((100,98),(93,(((102,101),(95,(96,94))),(99,(((92,91),(97,90)),89)))))),87),86),85)),(((((84,83),82),81),80),79)),74),((((72,71),70),(65,64)),(73,(69,(77,((68,(67,66)),63)))))))),((62,(61,60)),(46,((54,((((((59,58),57),56),55),52),(((51,50),49),(53,(48,47))))),45)))),(31,(28,(27,((30,29),26))))),((((((38,37),36),(((42,(((44,43),41),40)),(39,35)),34)),33),32),((25,23),(24,22)))),21),20),19),18),15)),14)),((13,12),11)),(10,9)),8),((7,6),4)),3),1);
   tree tree_589 [p = 0.000, P = 0.010] = [&W 0.000017] ((5,2),((((((16,((17,((((((((((72,70),(64,(65,(73,((((((88,((((93,((102,101),((100,(96,(95,94))),(98,((99,((97,(92,91)),90)),89))))),87),86),((((121,((113,((((116,115),114),(112,111)),110)),(((120,107),(109,(108,106))),105))),104),103),((119,(118,117)),85)))),((((84,83),82),(81,80)),79)),78),74),71),((69,((77,68),(67,66))),63)))))),((62,(61,60)),(46,(((53,(((((59,58),57),56),55),(54,((76,75),52)))),(((51,50),49),(48,47))),45)))),(31,(28,((33,(((((38,37),36),35),(((42,(((44,43),41),40)),39),34)),32)),(27,((30,29),26)))))),((25,23),(24,22))),21),20),19),18),15)),14)),((13,12),11)),(10,9)),8),((7,6),4)),3),1);
   tree tree_590 [p = 0.000, P = 0.010] = [&W 0.000017] ((5,2),((((((16,(((((((((78,((74,((((((84,83),82),81),80),79),((76,75),(((((109,((120,(108,107)),106)),105),((121,((((116,(115,114)),((113,112),111)),110),104)),103)),(((98,((102,101),93)),((100,(96,(95,94))),((((99,97),(92,91)),90),89))),(87,(((119,(118,117)),86),(88,85))))),((72,71),70))))),((69,((77,68),(67,66))),((73,(65,64)),63)))),(62,((61,60),(46,(((53,((51,50),49)),((54,52),(((((59,58),57),56),55),(48,47)))),45))))),(31,((((((38,37),36),((39,((42,(((44,43),41),40)),35)),34)),33),32),(28,(((30,29),27),26))))),((25,23),(24,22))),21),(20,19)),18),15),(17,14))),((13,12),11)),(10,9)),8),((7,6),4)),3),1);
[truncated: 39,975,810 more chars]
