# Supplementary material for: Revisiting a long‐overlooked skull: Implications for the distribution of Dinodontosaurus brevirostris (Kannemeyeriiformes) in the Brazilian Triassic
Source: Anat Rec (Hoboken). 2025 Sep 29;309(7):1749–65. doi: 10.1002/ar.70056 (PMC13251750; doi:10.1002/ar.70056)
Supplement: Supplementary file 2 — Data S2. Supporting Information. [file AR-309-1749-s002.zip › Supplementary Material/phylogenetic analyses/results/Bayesian/BI_reduced/infile.nex.pstat]

[ID: 2761666094]
Parameter	Mean	Variance	Lower	Upper	Median	minESS	avgESS	PSRF
TL	6.871278e+00	2.024027e+01	1.218829e+00	1.532760e+01	5.580271e+00	1.334939e+03	1.399318e+03	1.000028e+00
alpha	1.536599e+00	7.533775e-01	8.695290e-02	3.048977e+00	1.494506e+00	1.467082e+03	2.009330e+03	9.999742e-01
m{1}	7.216658e-01	6.941199e-02	1.516603e-01	1.009812e+00	7.497629e-01	1.579069e+03	1.699746e+03	1.000089e+00
