# Supplementary material for: Revisiting a long‐overlooked skull: Implications for the distribution of Dinodontosaurus brevirostris (Kannemeyeriiformes) in the Brazilian Triassic
Source: Anat Rec (Hoboken). 2025 Sep 29;309(7):1749–65. doi: 10.1002/ar.70056 (PMC13251750; doi:10.1002/ar.70056)
Supplement: Supplementary file 2 — Data S2. Supporting Information. [file AR-309-1749-s002.zip › Supplementary Material/phylogenetic analyses/results/Bayesian/BI_reduced/infile.nex.run4.t]

#NEXUS
[ID: 2761666094]
[Param: tree]
begin trees;
   translate
       1 Aulacephalodon_bainii,
       2 Dicynodon_angielczyki,
       3 Lystrosaurus_declivis,
       4 Lystrosaurus_murrayi,
       5 Shansiodon,
       6 Tetragonias_njalilus,
       7 Vinceria_andina,
       8 Rhinodicynodon_gracile,
       9 Acratophorus_argentinensis,
      10 Kannemeyeria_simocephalus,
      11 Kannemeyeria_lophorhinus,
      12 Dolichuranus_primaevus,
      13 Sinokannemeyeria,
      14 Parakannemeyeria,
      15 Xiyukannemeyeria_brevirostris,
      16 Rhadiodromus,
      17 Wadiasaurus_indicus,
      18 Shaanbeikannemeyeria,
      19 Angonisaurus_cruickshanki,
      20 Ufudocyclops_mukanelai,
      21 Placerias_hesternus,
      22 Moghreberia_nmachouensis,
      23 Argodicynodon_boreni,
      24 Stahleckeria_potens,
      25 Sangusaurus_parringtonii,
      26 Ischigualastia_jenseni,
      27 Jachaleria_candelariensis,
      28 Dinodontosaurus_brevirostris,
      29 Dinodontosaurus_tener,
      30 MCP_1645_PV;
   tree gen.0 = [&U] ((25:2.000000e-02,(10:2.000000e-02,((18:2.000000e-02,12:2.000000e-02):2.000000e-02,8:2.000000e-02):2.000000e-02):2.000000e-02):2.000000e-02,(7:2.000000e-02,((23:2.000000e-02,22:2.000000e-02):2.000000e-02,((29:2.000000e-02,(9:2.000000e-02,((28:2.000000e-02,13:2.000000e-02):2.000000e-02,((21:2.000000e-02,(19:2.000000e-02,((24:2.000000e-02,(16:2.000000e-02,15:2.000000e-02):2.000000e-02):2.000000e-02,((30:2.000000e-02,(26:2.000000e-02,((20:2.000000e-02,17:2.000000e-02):2.000000e-02,11:2.000000e-02):2.000000e-02):2.000000e-02):2.000000e-02,(14:2.000000e-02,(27:2.000000e-02,5:2.000000e-02):2.000000e-02):2.000000e-02):2.000000e-02):2.000000e-02):2.000000e-02):2.000000e-02,2:2.000000e-02):2.000000e-02):2.000000e-02):2.000000e-02):2.000000e-02,(4:2.000000e-02,(6:2.000000e-02,3:2.000000e-02):2.000000e-02):2.000000e-02):2.000000e-02):2.000000e-02):2.000000e-02,1:2.000000e-02);
   tree gen.1000 = [&U] (((2:1.270841e-01,(4:4.993628e-02,3:1.818068e-02):2.585637e-01):1.371220e-01,8:5.527536e-02):3.416674e-02,(((30:1.492612e-02,(29:2.139394e-02,28:3.827442e-02):8.979975e-02):1.324228e-01,(15:5.789122e-02,(14:6.675118e-02,((((12:8.658623e-02,16:3.824871e-02):6.744741e-05,18:7.853357e-02):5.445154e-02,(9:8.680776e-02,(10:2.007776e-01,(11:8.353856e-02,17:1.297748e-01):3.573075e-02):9.760303e-03):1.354768e-02):5.601030e-02,13:6.845991e-02):2.053473e-03):4.303039e-02):1.237136e-01):1.170077e-02,(5:1.084026e-01,(6:6.881199e-02,((((((21:4.476788e-02,(22:7.622347e-02,23:1.194508e-01):3.797409e-02):2.641740e-01,24:6.697876e-02):1.168666e-02,(25:7.785990e-02,(26:1.129350e-01,27:5.028674e-02):5.518651e-02):1.370794e-01):4.116780e-02,20:9.930747e-02):1.074924e-01,19:1.264604e-02):3.054370e-01,7:1.555482e-01):3.948546e-03):2.224805e-02):1.284753e-03):5.124107e-02,1:4.618728e-01);
   tree gen.2000 = [&U] (8:2.847346e-02,((5:8.417120e-02,(6:1.172473e-02,(7:5.362564e-03,((12:2.182288e-01,(16:2.921520e-02,((18:1.316842e-01,((14:6.533391e-02,(13:7.502767e-02,((21:1.256302e-02,23:6.005313e-02):2.828726e-01,22:1.208919e-01):2.274495e-01):2.919657e-03):4.946961e-03,15:4.445398e-02):9.532548e-02):5.737907e-02,((9:9.640102e-02,(11:3.682309e-01,10:1.107957e-01):8.748719e-02):8.428245e-03,17:1.227414e-01):5.711055e-02):3.847749e-02):5.309370e-02):1.336103e-01,(((19:6.159165e-02,(24:3.005877e-02,(20:4.086523e-01,((26:8.731518e-02,27:2.584795e-02):1.209804e-01,25:8.912764e-02):1.266202e-01):6.687464e-02):1.857402e-01):1.663997e-01,(28:1.420315e-02,29:2.561992e-02):8.550884e-02):2.154695e-02,30:1.117863e-01):1.995191e-01):5.965435e-02):1.280605e-02):2.663159e-02):8.320535e-02,((3:7.498054e-02,4:5.807965e-03):3.436735e-01,2:1.557139e-01):2.777408e-01):2.659111e-02,1:3.880022e-01);
   tree gen.3000 = [&U] (((4:3.684940e-02,3:2.554507e-02):2.048016e-01,(5:3.928527e-02,(8:5.974531e-02,(((((16:6.557529e-02,18:2.208542e-02):4.516501e-02,(((14:3.139635e-02,15:2.078275e-02):2.605294e-02,(13:2.828120e-02,(22:3.002725e-02,(21:1.100026e-02,23:4.998996e-02):1.457095e-01):2.313044e-01):3.624054e-02):1.697138e-02,((17:1.137485e-01,(11:1.012538e-01,10:1.008844e-01):3.688829e-02):7.650951e-02,9:1.178495e-01):8.863722e-03):3.296995e-02):6.187958e-02,12:1.137234e-01):6.221710e-02,(((20:1.411907e-01,19:4.441055e-02):5.904161e-02,(24:8.021594e-02,((26:5.617565e-02,27:4.266481e-02):1.186631e-01,25:9.910388e-02):1.071771e-01):6.411537e-02):1.255026e-01,(30:2.266296e-02,(29:2.032208e-02,28:4.276225e-03):4.285651e-02):2.593415e-02):3.056595e-02):1.908159e-02,(7:2.727663e-02,6:1.045778e-01):1.063335e-03):3.379121e-02):2.976971e-02):4.423329e-02):3.805564e-02,2:1.272983e-01,1:2.120690e-01);
   tree gen.4000 = [&U] ((4:7.018931e-02,3:1.628019e-02):5.833512e-01,(2:7.295096e-02,(5:2.499755e-02,((6:6.221512e-02,(7:1.473008e-02,(((30:3.755800e-03,(29:8.688092e-03,28:6.538072e-02):1.326785e-01):1.698723e-01,((((10:3.596964e-02,(17:1.428046e-01,11:2.579307e-01):9.145340e-02):6.020443e-02,9:1.182015e-01):1.082980e-01,((18:1.667390e-01,16:1.236306e-01):3.915362e-02,((13:4.734591e-02,(22:8.302075e-03,(21:1.999740e-02,23:9.252148e-02):2.727549e-01):3.369969e-01):1.514628e-02,(15:4.248260e-02,14:8.916260e-02):3.633757e-02):6.893161e-02):6.372275e-02):6.931431e-02,12:1.689436e-01):6.035107e-02):1.553067e-02,(19:1.736436e-02,((24:7.678521e-02,(25:9.544419e-02,(26:4.633644e-02,27:1.988138e-01):1.288215e-01):9.545809e-02):3.939629e-01,20:3.473331e-02):1.314253e-01):1.957819e-01):7.997524e-04):3.289224e-02):1.925966e-02,8:3.983276e-02):3.465947e-02):2.271233e-01):1.254333e-01,1:5.543786e-01);
   tree gen.5000 = [&U] ((2:1.895447e-01,((8:3.912355e-02,((((19:4.648108e-02,(20:7.891124e-02,((25:1.963138e-01,(26:1.211829e-01,27:7.027400e-02):1.760543e-02):1.600943e-01,24:3.182524e-02):1.925756e-01):1.914163e-01):2.132040e-01,7:6.034794e-02):2.606841e-02,(((29:1.713184e-02,28:2.756696e-02):1.523091e-02,30:5.639079e-02):1.696093e-01,(12:9.226051e-02,(((9:1.786806e-01,(((13:5.466600e-02,15:1.048956e-01):1.328020e-02,14:1.248016e-01):6.605258e-02,(22:6.418318e-02,(21:3.187412e-02,23:1.001829e-01):9.020190e-02):4.881475e-01):1.547036e-02):2.377999e-02,(18:3.612602e-02,((11:1.408392e-01,17:2.300660e-01):9.049845e-02,10:1.597621e-01):1.087176e-01):8.508765e-02):5.801171e-02,16:4.215644e-02):6.628336e-02):9.525512e-02):5.801918e-02):4.110926e-03,6:1.590324e-02):1.073309e-01):5.792681e-02,5:3.627901e-02):2.455450e-01):2.842798e-02,(3:8.768938e-02,4:1.735988e-04):2.848898e-01,1:5.523850e-01);
   tree gen.6000 = [&U] (((((6:6.023168e-03,(7:9.037486e-02,(((30:1.174003e-01,(29:8.343600e-02,28:1.799631e-02):5.745317e-02):1.250972e-01,(((((10:2.093840e-01,(17:9.505022e-02,11:3.087862e-01):5.156286e-02):4.388164e-02,12:1.966927e-01):5.618577e-02,9:6.784917e-02):5.659197e-02,16:9.665257e-02):4.948688e-02,((13:1.056218e-01,((((21:8.475009e-02,22:7.286238e-02):7.415658e-02,23:5.287023e-02):3.822036e-01,15:4.648111e-02):1.027870e-02,14:5.463528e-02):3.110802e-02):1.235499e-02,18:1.259822e-01):2.068115e-02):1.085601e-01):1.041684e-01,(19:3.117799e-02,((24:1.753120e-01,(25:2.105204e-02,(26:1.190303e-01,27:2.068997e-01):1.154533e-01):1.193591e-01):2.591853e-01,20:7.946145e-02):9.600086e-02):2.757104e-01):3.621534e-03):1.447380e-02):1.762989e-01,5:6.421047e-02):2.756697e-02,8:5.228229e-02):2.496107e-01,2:9.587092e-02):9.256988e-02,(4:4.098730e-02,3:1.391687e-02):2.056765e-01,1:5.766456e-01);
   tree gen.7000 = [&U] (((((19:4.547631e-03,(20:2.963986e-02,(((27:4.801812e-02,26:3.629162e-02):7.412300e-02,25:8.844384e-02):1.957696e-02,24:1.267314e-01):8.225387e-02):9.192627e-02):8.484261e-02,(((((29:1.258023e-02,30:6.438631e-02):3.229337e-03,28:2.426599e-03):1.011605e-01,(12:2.727651e-03,(16:2.054926e-02,((((15:1.573259e-02,14:5.104389e-02):1.431064e-03,(13:8.900499e-03,(23:1.104732e-01,(22:1.962583e-02,21:1.545605e-02):7.670095e-02):2.155483e-01):3.037492e-02):7.043490e-02,18:4.301603e-02):2.520842e-02,((17:8.923223e-02,9:6.155045e-02):2.087958e-03,(10:6.880611e-02,11:1.849449e-01):1.154526e-02):5.089948e-02):2.542579e-02):9.199112e-02):1.021137e-01):7.602344e-02,(7:9.910969e-03,6:1.750109e-02):1.474071e-02):7.946526e-02,8:8.691562e-02):2.000835e-02):5.259032e-02,5:6.293033e-03):1.148591e-01,2:1.032493e-01):1.584127e-01,(3:1.226719e-01,4:2.462480e-04):1.501619e-01,1:2.796628e-01);
   tree gen.8000 = [&U] ((((((((((((22:1.040298e-01,21:1.180412e-01):2.547637e-02,23:1.121498e-01):3.126207e-01,(24:7.133140e-02,((27:1.463727e-01,26:5.443004e-02):3.079140e-01,25:1.265323e-01):9.181768e-02):9.439253e-02):7.281905e-02,(20:1.822965e-01,19:1.300096e-02):1.286885e-01):1.803370e-01,(29:8.375357e-03,28:4.009810e-03):1.581442e-01):2.260327e-02,30:1.421078e-01):2.004326e-01,(7:1.241024e-01,(((12:2.692153e-01,16:8.061029e-02):7.551146e-02,(18:1.132438e-01,((15:1.749219e-01,14:1.072785e-01):1.510305e-02,13:1.739085e-01):7.207753e-02):1.230396e-02):7.874591e-03,(9:1.225241e-01,(10:1.451088e-01,(17:5.170471e-02,11:2.097106e-01):4.199912e-02):1.017587e-01):2.296892e-02):2.152103e-01):3.535138e-02):1.910186e-02,6:6.668199e-02):1.283326e-01,5:1.032043e-02):1.489170e-01,8:6.215456e-02):3.292281e-01,2:2.666203e-01):1.974664e-01,(4:1.827653e-01,3:3.163349e-02):5.042768e-01,1:6.695764e-01);
   tree gen.9000 = [&U] ((3:6.508536e-02,4:1.242613e-02):2.350861e-01,(2:8.264419e-02,((((6:1.128474e-02,((12:7.171356e-02,(((((15:3.123395e-02,((23:9.359528e-03,21:3.805003e-02):6.045998e-02,22:4.942116e-02):2.926145e-01):3.866291e-02,13:4.189049e-02):2.564715e-02,14:8.657679e-02):6.896922e-02,((18:8.185431e-04,(10:1.107528e-01,(11:9.102881e-02,17:4.252939e-02):2.406404e-02):1.261549e-01):5.962032e-02,16:1.008658e-01):2.733946e-02):8.590220e-03,9:7.015319e-02):9.298057e-02):1.764312e-01,7:1.439092e-02):4.436258e-02):1.026606e-02,((19:7.165042e-02,(20:1.045307e-01,(((27:1.144921e-02,26:1.213219e-01):2.173546e-01,25:2.104030e-01):1.017337e-01,24:1.173762e-01):1.806299e-01):1.751454e-01):1.345437e-01,((28:3.840912e-02,29:3.274666e-02):4.249315e-02,30:3.330641e-02):1.570588e-01):3.422458e-02):5.308262e-02,5:4.232563e-02):1.441162e-01,8:2.731914e-02):1.254201e-01):1.106105e-01,1:3.393904e-01);
   tree gen.10000 = [&U] ((2:6.413261e-02,(4:3.904118e-02,3:6.080298e-02):1.520573e-01):7.296395e-02,(5:8.684201e-02,(((7:1.585012e-02,(6:3.122581e-02,8:6.281534e-02):1.004294e-02):2.515121e-02,(((((15:2.423826e-02,14:6.605414e-02):7.861485e-03,13:1.318356e-01):4.404969e-02,9:1.092250e-01):1.872978e-02,(18:4.758055e-02,(17:7.072754e-02,(11:1.960711e-01,10:1.445855e-01):1.113867e-02):1.934415e-01):2.050123e-02):1.739810e-03,(12:1.679318e-01,16:2.154863e-02):2.062715e-02):1.280962e-01):2.173824e-02,((((21:7.016172e-03,22:2.640826e-02):3.253860e-02,23:6.233628e-03):2.447188e-01,((((25:3.420835e-02,(27:4.728271e-02,26:7.337084e-02):7.277022e-02):1.529405e-01,24:4.614242e-02):1.263817e-01,20:7.782394e-02):1.234042e-01,19:9.014151e-02):4.579438e-02):2.332181e-01,(30:2.194580e-03,(28:1.499669e-04,29:6.310181e-02):4.052761e-02):1.402487e-01):1.319802e-01):7.913747e-02):1.222274e-01,1:4.184364e-01);
   tree gen.11000 = [&U] (2:1.676198e-01,((4:2.764345e-02,3:5.139298e-02):2.209127e-01,(((((16:4.712668e-02,12:1.613386e-01):6.101237e-02,(18:1.194055e-01,((13:6.304108e-02,(14:3.870387e-02,15:9.153834e-02):1.414564e-01):5.873771e-02,((10:1.263626e-01,(11:1.529151e-01,17:1.711207e-01):1.715181e-03):9.015702e-02,9:6.616138e-02):1.542721e-02):5.318626e-02):8.432532e-04):9.313062e-02,(28:7.598068e-04,29:5.450674e-03):1.888057e-01):8.104119e-03,(30:2.315234e-02,(19:1.790467e-02,(20:1.821324e-01,(((22:5.979029e-03,21:3.418669e-02):4.967028e-02,23:4.441465e-02):2.679252e-01,((25:1.478042e-01,(27:8.645311e-02,26:1.216327e-01):3.099033e-02):1.582930e-01,24:2.777799e-02):5.439899e-02):7.757329e-02):8.575381e-02):1.065456e-01):2.141507e-03):6.245940e-02,(((6:4.219027e-02,7:2.568992e-02):1.153171e-01,8:1.106429e-01):1.100561e-02,5:1.630037e-02):5.207932e-02):1.271496e-01):2.300099e-02,1:3.955707e-01);
   tree gen.12000 = [&U] (((8:7.848682e-02,(((((((((11:1.857628e-01,12:2.353966e-01):8.938294e-04,10:1.672290e-01):4.199074e-02,((13:1.925896e-02,(14:7.766400e-02,15:5.804191e-03):6.848409e-02):7.653034e-02,(17:5.646447e-02,9:4.531788e-02):7.893217e-02):2.525063e-02):1.590002e-02,18:1.793537e-02):2.912946e-02,16:1.378040e-01):2.138294e-01,((28:3.854341e-03,29:5.723673e-03):2.616519e-02,30:1.360569e-01):1.649041e-01):2.222181e-02,(19:2.718175e-02,((((25:1.020612e-01,(27:1.080570e-01,26:1.355632e-01):1.694886e-01):7.666707e-02,24:6.408154e-02):5.585252e-02,((23:5.676057e-02,22:2.035797e-02):1.214031e-02,21:5.992049e-02):2.426744e-01):4.233593e-02,20:1.715843e-01):1.562490e-01):2.928101e-01):4.683825e-02,(6:5.116624e-02,7:6.005136e-02):2.033399e-03):4.477848e-02,5:5.349765e-02):3.032540e-02):1.910938e-01,(4:1.369459e-02,3:5.803320e-02):2.095268e-01):4.695295e-03,2:2.678208e-01,1:5.361564e-01);
   tree gen.13000 = [&U] (2:1.096643e-01,((4:3.002143e-02,3:2.285976e-02):1.763577e-01,((5:1.332312e-02,((7:3.919627e-02,6:1.387945e-02):4.265819e-02,((16:3.562715e-02,(((10:1.435917e-01,(12:1.184609e-01,(17:8.524828e-02,11:1.179715e-01):5.008078e-03):3.025229e-02):5.387575e-02,((13:2.088156e-02,15:7.011572e-02):1.626077e-02,14:6.701485e-02):9.578276e-02):1.634922e-03,(9:9.978398e-02,18:7.842025e-02):2.106402e-02):3.510476e-02):7.091425e-02,((19:4.859494e-02,(20:1.414177e-01,(((25:8.857043e-02,(27:1.443174e-01,26:8.493078e-02):1.596690e-01):8.032312e-02,24:9.660535e-02):2.677091e-02,(23:5.190019e-02,(22:1.828305e-02,21:4.087173e-02):2.418350e-02):1.769191e-01):1.635316e-02):3.650761e-02):2.117707e-01,((28:7.717532e-04,29:4.755252e-03):8.593268e-02,30:5.470419e-02):5.383160e-02):2.376295e-01):1.486740e-02):7.715070e-02):4.720888e-02,8:2.780584e-02):1.078651e-01):1.879077e-02,1:3.116390e-01);
   tree gen.14000 = [&U] ((2:1.057236e-01,((5:4.009421e-02,(((((20:1.315031e-02,((((27:7.601453e-02,26:1.251442e-01):2.244737e-01,25:1.184478e-01):6.828255e-02,24:8.603852e-03):7.743267e-02,((22:7.009101e-02,21:1.091626e-01):2.231325e-01,23:2.125137e-02):2.091568e-01):1.145863e-01):3.232314e-02,19:1.272010e-01):2.879225e-01,((28:3.272375e-03,29:3.232241e-04):3.056133e-02,30:1.811428e-02):6.639838e-02):9.864001e-02,6:8.470748e-03):4.502214e-02,(7:4.127138e-02,((((16:2.337110e-01,9:4.973109e-02):9.229233e-02,(17:1.337909e-01,((18:1.362392e-01,11:2.082067e-01):6.125521e-02,10:1.220089e-01):1.104355e-01):1.779005e-02):7.155514e-03,12:2.734183e-01):2.157544e-02,((14:9.299988e-02,15:1.983220e-02):5.963121e-02,13:9.733625e-02):6.550614e-02):1.445612e-01):3.698237e-02):2.580767e-02):9.140963e-02,8:1.452976e-02):2.518966e-01):2.407073e-01,(4:3.896659e-02,3:3.059495e-02):1.428148e-01,1:5.504456e-01);
   tree gen.15000 = [&U] (((((((((29:4.210655e-03,(28:5.705039e-02,30:3.488440e-02):3.423539e-03):1.377946e-01,((16:6.904759e-02,((18:1.540807e-01,(9:7.319055e-02,(((14:9.378272e-02,15:5.445154e-02):7.732552e-02,13:2.124715e-02):7.113572e-02,17:1.778960e-01):4.904730e-02):6.290850e-05):8.987000e-02,(10:2.824554e-01,11:1.717823e-01):1.496098e-03):5.115221e-02):3.202452e-02,12:2.278050e-01):5.556809e-02):6.970197e-02,7:2.266855e-02):9.331415e-02,5:1.090367e-01):2.859237e-02,6:1.426883e-02):2.798099e-02,(19:3.478523e-03,(20:4.496294e-02,((24:7.765268e-02,((27:1.785423e-01,26:1.420955e-01):1.717391e-01,25:4.858365e-02):1.090912e-01):8.821923e-03,((22:1.248544e-01,21:3.523724e-02):8.665601e-02,23:2.232257e-02):1.991825e-01):2.157145e-01):4.848306e-02):3.516211e-01):2.578732e-01,8:1.058318e-01):2.875372e-01,(4:8.094286e-03,3:9.825345e-02):2.274241e-01):4.853693e-02,2:1.040519e-01,1:4.027041e-01);
   tree gen.16000 = [&U] ((((((20:2.343256e-01,(((27:1.800543e-01,26:1.204926e-01):9.237841e-02,25:4.407398e-02):1.101638e-01,24:1.002874e-01):6.267950e-02):9.495331e-02,19:7.732595e-02):2.690958e-01,(8:1.183091e-01,((6:4.054438e-02,7:2.787840e-02):4.676096e-02,(((29:1.020528e-02,30:6.157424e-02):1.763953e-02,28:3.752245e-03):1.073745e-01,(12:1.367864e-01,(16:4.276536e-02,(((10:3.187359e-02,11:2.122602e-01):8.745498e-02,(9:9.169146e-02,(17:1.736085e-01,(13:2.553754e-02,(15:4.828580e-02,(14:1.021660e-01,((23:1.037382e-01,21:1.735005e-01):2.391801e-01,22:3.740954e-02):2.158156e-01):2.702546e-05):1.111603e-02):1.636168e-01):9.741762e-03):1.641815e-02):1.015390e-01,18:1.309375e-01):2.606949e-02):3.272255e-02):1.587716e-01):1.110817e-01):6.367847e-03):5.460062e-02):1.854797e-01,5:1.517610e-02):2.267572e-01,2:1.552190e-01):4.100176e-03,(4:2.185788e-02,3:8.902586e-02):2.288980e-01,1:7.432039e-01);
   tree gen.17000 = [&U] ((((8:6.327563e-02,((((((28:2.547601e-03,30:1.411538e-01):1.424814e-02,29:1.021650e-02):2.845187e-01,((16:4.110997e-02,12:2.715202e-01):1.566293e-01,(((((23:9.606662e-02,21:2.824288e-02):4.279478e-01,22:9.907270e-02):2.711371e-01,((15:4.073984e-02,14:2.048803e-02):7.265201e-02,13:7.150967e-02):6.086689e-02):1.527736e-01,(10:1.699863e-01,9:5.701249e-02):2.509962e-02):5.427346e-03,(17:1.617610e-01,(18:1.832029e-01,11:1.819033e-01):4.038654e-02):4.841536e-02):1.178604e-01):4.091753e-02):2.784355e-02,((20:9.450228e-02,(((27:1.282846e-01,26:9.693362e-02):9.853006e-02,25:1.336220e-03):2.174528e-01,24:1.012707e-01):1.233286e-01):2.486162e-01,19:2.935173e-02):1.677209e-01):6.655126e-02,7:3.097560e-02):4.855034e-02,6:3.931369e-02):6.179738e-02):1.175756e-01,5:1.001361e-02):4.202841e-01,2:1.150101e-01):3.881800e-03,(4:2.656714e-02,3:5.759960e-02):4.203252e-01,1:4.251342e-01);
   tree gen.18000 = [&U] ((4:1.188706e-02,3:6.929687e-02):2.771317e-01,((8:2.315160e-02,((7:8.310474e-02,(((19:4.548812e-02,(20:3.234550e-02,(24:2.162512e-02,((27:1.110899e-01,26:2.624310e-02):1.496559e-01,25:8.979570e-02):1.537687e-01):2.227945e-01):1.368832e-01):1.784213e-01,(5:7.163524e-02,((29:3.155960e-03,28:2.437460e-03):8.060349e-02,30:1.459895e-01):7.369708e-02):9.040956e-03):3.985838e-02,((16:7.553267e-02,(((10:5.808559e-02,11:3.089478e-01):1.866820e-03,(17:1.015717e-01,((13:6.618922e-02,((((21:1.223216e-01,23:1.391910e-01):4.494467e-02,22:2.756665e-02):3.127383e-01,14:1.105888e-01):1.196779e-01,15:4.309874e-02):2.739711e-02):1.065254e-01,9:7.493816e-02):1.919279e-02):5.398469e-04):2.970554e-02,18:1.010920e-01):4.954011e-03):1.883759e-02,12:1.335009e-01):1.758187e-01):2.894821e-02):3.045101e-02,6:4.215943e-03):8.599137e-02):2.299023e-01,2:7.838944e-02):6.803912e-02,1:4.040494e-01);
   tree gen.19000 = [&U] ((4:5.203909e-03,3:1.209256e-01):2.118674e-01,(2:1.364946e-01,(8:4.598851e-02,(5:1.555244e-01,((((19:4.393795e-03,(20:1.953320e-02,(((27:6.677884e-02,26:9.256607e-02):1.414291e-01,25:5.967266e-02):1.201018e-01,24:1.261081e-01):2.076316e-01):9.172272e-02):1.506458e-01,7:5.684651e-02):1.427347e-02,((30:2.240892e-02,(29:2.139680e-03,28:3.533216e-03):4.117177e-02):5.979843e-02,(((14:3.822146e-02,13:1.052319e-01):8.452021e-03,15:3.445758e-02):5.065894e-02,((((22:4.870085e-02,(23:2.263595e-02,21:1.008965e-01):2.290065e-02):4.377514e-01,((17:7.950246e-02,11:9.706084e-02):6.351657e-02,10:1.970657e-02):5.146385e-02):4.906189e-02,9:1.355922e-01):3.380391e-02,((18:9.119516e-02,16:7.468211e-02):1.692303e-02,12:3.162952e-01):3.485688e-02):5.709026e-02):1.302008e-01):1.188897e-01):9.897246e-03,6:1.965004e-02):6.557454e-02):3.463204e-02):3.432145e-01):1.035694e-01,1:4.340792e-01);
   tree gen.20000 = [&U] (2:1.538726e-01,(((8:8.245934e-02,((((30:2.744977e-02,(29:1.753512e-02,28:1.366412e-02):6.554274e-02):1.281103e-01,(((((17:3.164616e-02,((11:3.446515e-01,10:9.275964e-02):5.738754e-02,9:6.929713e-02):4.691722e-02):1.157246e-01,12:2.938294e-01):2.813620e-02,18:1.838896e-01):7.686365e-02,16:4.994239e-02):7.282107e-03,((((22:5.529583e-02,(21:6.152126e-02,23:8.745758e-02):2.324318e-02):2.126595e-01,14:1.046255e-01):2.008806e-02,15:1.882651e-02):2.362261e-02,13:5.828177e-02):9.296439e-02):1.101400e-01):1.335879e-01,((19:2.154550e-03,(20:6.733700e-02,(((27:4.121665e-02,26:8.388654e-02):2.498168e-01,25:2.303504e-01):1.254250e-01,24:6.338014e-02):2.024791e-01):1.342019e-01):2.674493e-01,7:4.641319e-02):3.040327e-02):7.460549e-02,6:4.393144e-02):8.318704e-02):1.034666e-02,5:1.901076e-02):3.319068e-01,(4:6.726027e-04,3:9.335234e-02):3.223801e-01):4.202646e-02,1:4.615675e-01);
   tree gen.21000 = [&U] (2:1.376370e-01,((4:1.755323e-02,3:1.089535e-01):3.199514e-01,(((6:3.105607e-02,((7:1.143517e-01,(19:4.299303e-03,(20:4.382404e-02,(((27:7.598082e-02,26:1.217288e-01):6.874551e-02,25:9.777939e-02):1.631617e-01,24:7.080065e-02):8.280529e-02):1.769221e-01):1.941971e-01):1.453422e-02,(((28:1.167829e-02,29:1.648177e-02):7.243245e-02,30:1.404717e-02):1.079273e-01,(12:5.335637e-02,((((17:3.269492e-02,11:2.400024e-01):1.056386e-01,10:1.806230e-01):8.318363e-03,(((((22:1.871267e-02,(21:8.474936e-02,23:1.111311e-01):1.282405e-01):2.542660e-01,14:6.467434e-02):1.828227e-02,15:4.321996e-02):4.560427e-02,13:5.994179e-02):6.790603e-02,9:1.175962e-01):9.476107e-03):8.272327e-02,(16:3.400666e-02,18:8.672833e-02):5.245017e-02):1.031070e-01):1.375978e-01):6.904908e-02):6.418685e-03):6.597389e-02,5:2.265814e-02):9.348052e-02,8:3.001068e-02):2.589858e-01):1.197980e-02,1:3.423998e-01);
   tree gen.22000 = [&U] ((2:1.171886e-01,((5:4.644703e-02,(((19:1.209032e-02,((((27:8.878182e-02,26:1.016685e-01):1.122950e-01,25:8.730818e-02):5.521983e-02,24:6.852933e-02):1.049507e-01,20:3.730227e-02):1.157617e-01):1.699886e-01,((((((11:1.469582e-01,17:2.819612e-02):2.737258e-02,10:6.657414e-02):2.196006e-02,(18:6.793204e-02,9:9.089153e-02):8.430813e-03):1.611688e-02,(13:4.164767e-02,((22:2.978506e-04,(21:1.781762e-02,23:7.947310e-02):1.043063e-01):3.279672e-01,(15:6.876716e-02,14:5.812271e-02):4.807158e-02):6.386343e-02):7.822914e-02):2.130933e-02,(16:4.849491e-02,12:7.185505e-02):7.532507e-02):1.144187e-01,7:4.594971e-04):2.969693e-02):2.800405e-02,(((28:9.042827e-03,29:1.681090e-02):6.336769e-03,30:2.891583e-02):1.979519e-01,6:1.240362e-02):2.753361e-03):1.833881e-02):8.346543e-02,8:6.342821e-03):1.029704e-01):2.121459e-01,(4:6.024771e-02,3:9.413346e-02):1.449487e-01,1:2.721930e-01);
   tree gen.23000 = [&U] ((4:5.554698e-02,3:1.084548e-01):2.746871e-01,(((((((16:1.688566e-01,(9:1.619626e-01,((((13:1.411901e-02,(22:5.692154e-02,(21:5.508648e-02,23:8.065165e-02):1.320697e-01):2.224291e-01):1.925840e-01,(14:1.235232e-01,15:3.486372e-02):2.103537e-02):1.110118e-01,18:4.519620e-02):1.282252e-01,(10:5.593760e-02,(11:1.829206e-01,17:1.105601e-01):8.623889e-02):6.314540e-02):7.471925e-02):5.420604e-02):1.289876e-01,12:3.770199e-02):3.188557e-01,(28:2.205827e-02,(30:8.120158e-02,29:2.150772e-03):6.168377e-03):7.646163e-02):1.326893e-01,(6:8.775834e-03,(7:5.946948e-02,(((((27:4.443614e-02,26:1.838704e-01):2.026021e-01,25:4.620463e-02):7.298945e-02,24:8.461640e-02):2.686850e-01,20:1.440727e-01):8.059508e-02,19:1.885956e-03):1.924144e-01):3.599941e-03):8.001562e-03):3.510072e-02,5:3.477425e-02):4.156195e-02,8:5.293427e-02):1.955905e-01,2:1.974728e-01):4.530803e-02,1:4.673168e-01);
   tree gen.24000 = [&U] (((4:7.041363e-02,3:3.225111e-02):1.542803e-01,((6:5.830349e-03,((7:3.941562e-02,((19:3.248699e-02,(((25:2.354918e-01,(27:1.423210e-01,26:1.114998e-01):1.164041e-01):1.737993e-01,24:3.681411e-02):1.825580e-01,20:1.021961e-01):1.345217e-01):5.557950e-01,5:5.070196e-02):1.043658e-01):3.781004e-02,((30:4.083697e-02,(28:4.967088e-04,29:3.025952e-02):4.187027e-02):1.417225e-01,(((((15:2.846011e-02,14:9.623475e-02):1.013878e-01,13:5.502455e-02):1.374056e-01,9:1.867024e-01):1.149855e-01,(((23:1.544480e-02,(21:1.247900e-01,22:4.200486e-02):1.015274e-01):4.185827e-01,16:5.932451e-02):3.247725e-02,(18:2.354781e-02,((10:2.548127e-01,11:1.899659e-01):5.139951e-02,17:2.236889e-01):3.481900e-02):1.383352e-02):2.605292e-02):4.031980e-02,12:2.208434e-01):1.505676e-01):2.577227e-01):3.499372e-02):9.982059e-02,8:7.397071e-02):2.671262e-01):5.197892e-02,2:2.532329e-01,1:6.636089e-01);
   tree gen.25000 = [&U] (2:7.978050e-02,((4:3.881550e-02,3:4.103945e-02):2.732431e-01,((((((29:8.559608e-03,30:5.806976e-02):2.732124e-02,28:1.170403e-03):1.626297e-01,(((14:1.360454e-01,(15:3.032701e-02,13:5.222927e-02):5.879315e-03):6.764621e-02,(((17:1.220039e-01,(11:2.920969e-01,10:1.910350e-01):1.634645e-02):7.507860e-02,9:6.769488e-02):3.568429e-05,((18:4.253606e-03,((21:3.949927e-02,23:5.091286e-02):2.675221e-02,22:8.089938e-02):4.953304e-01):1.029208e-01,16:5.098393e-02):1.572038e-01):4.066605e-02):7.638100e-02,12:1.855368e-01):2.267085e-01):5.648361e-02,((7:2.572021e-02,5:1.209962e-01):6.290156e-03,(((((27:8.674554e-02,26:1.112716e-01):3.893507e-02,25:5.836307e-02):8.783576e-02,24:9.424159e-02):4.251851e-01,20:7.588416e-04):1.505170e-01,19:2.217606e-02):1.944837e-01):3.628600e-02):9.113129e-03,6:3.968937e-02):5.101197e-02,8:1.286284e-01):2.120946e-01):9.672990e-02,1:3.417509e-01);
   tree gen.26000 = [&U] (2:9.913361e-02,((8:6.285749e-02,((((((((16:1.888555e-02,12:1.252057e-01):2.051785e-02,9:1.419634e-01):5.170144e-02,(14:1.098797e-01,(15:3.283195e-02,13:5.019521e-02):2.995637e-03):1.087645e-01):6.814602e-03,((17:3.986959e-02,(11:1.945485e-01,10:1.990160e-01):4.715951e-02):7.046069e-02,18:8.053012e-02):4.569629e-02):2.222409e-01,((((21:1.093310e-02,23:7.008539e-02):1.209887e-01,22:1.469411e-02):5.940158e-01,((20:7.480418e-02,(((27:8.873989e-02,26:1.337555e-01):1.270030e-01,25:1.748350e-01):1.712323e-01,24:2.251088e-01):1.687135e-02):2.046460e-01,19:5.782877e-04):1.405494e-01):1.461477e-02,((28:1.377379e-02,30:1.218469e-01):1.169176e-02,29:1.927736e-02):1.679778e-01):1.260749e-01):1.099497e-02,7:8.530887e-02):4.653865e-02,6:4.874790e-02):6.818310e-02,5:4.756093e-02):6.638128e-02):1.842127e-01,(4:6.749350e-03,3:5.080824e-02):2.201857e-01):2.740606e-01,1:3.777121e-01);
   tree gen.27000 = [&U] (((5:8.532856e-02,((((((((10:1.676468e-01,(17:1.474736e-01,11:7.303898e-02):6.148667e-02):7.031915e-02,18:5.337246e-02):7.437042e-02,((16:3.855416e-02,12:2.129666e-01):3.730835e-02,9:1.087735e-01):1.694894e-02):4.045638e-02,((13:8.962470e-02,15:4.147726e-02):4.229377e-03,14:1.739191e-01):6.142899e-02):1.725346e-01,(((((27:8.889016e-02,26:2.998415e-02):3.113469e-02,25:5.112230e-02):1.580596e-01,24:7.790912e-03):2.360373e-01,20:1.666958e-02):5.562414e-02,(19:7.075230e-02,(22:1.423211e-01,(23:1.333545e-01,21:3.532298e-02):2.100328e-03):2.709440e-01):7.107029e-03):1.403104e-01):1.252537e-01,(30:4.252237e-02,(28:2.281977e-02,29:1.368121e-02):4.862334e-02):1.814100e-01):1.319667e-01,(7:3.436061e-02,6:5.204233e-04):5.744847e-02):4.289399e-02,8:6.844839e-02):3.220089e-02):1.942682e-01,(4:9.843008e-03,3:3.481487e-02):2.801902e-01):2.718264e-02,2:9.620096e-02,1:3.354279e-01);
   tree gen.28000 = [&U] ((((6:2.737633e-02,((((((((17:1.076234e-01,11:1.065444e-01):3.943709e-02,10:1.510388e-01):1.340197e-01,18:1.445240e-02):1.107620e-01,9:1.138742e-01):1.240806e-02,16:2.552272e-02):1.570687e-02,(((14:6.905276e-02,15:4.714954e-02):7.157338e-02,13:1.005870e-01):1.506872e-01,12:1.537879e-01):2.156185e-02):1.436496e-01,(28:2.326974e-02,(29:1.015540e-02,30:1.191670e-01):9.467066e-03):2.404805e-01):2.656935e-02,((20:2.481784e-01,(19:6.111438e-02,(22:6.485812e-02,(21:1.085227e-01,23:2.227623e-02):9.765727e-02):3.540034e-01):1.709875e-02):4.611565e-02,((27:2.910795e-02,26:1.440775e-01):2.977299e-01,(25:1.011499e-01,24:1.236945e-01):7.165904e-02):1.879553e-01):2.968844e-01):4.607240e-02):1.774936e-02,(7:4.352227e-02,5:5.315692e-02):4.926740e-02):6.886608e-02,8:9.311678e-03):2.804457e-01,(2:6.866445e-02,(4:9.320521e-02,3:1.195452e-02):1.917172e-01):2.119277e-02,1:4.544464e-01);
   tree gen.29000 = [&U] ((2:2.705524e-01,(5:4.267632e-02,(((6:4.955317e-02,7:5.985629e-02):3.047948e-02,8:1.802584e-01):1.800812e-02,((19:4.726118e-02,(20:1.200933e-01,(((26:7.491376e-02,27:2.082969e-01):1.569020e-01,25:1.163189e-01):9.419941e-02,24:4.150188e-02):1.102802e-01):1.014670e-01):2.436507e-01,(((29:1.143051e-02,28:1.184541e-02):1.808234e-01,30:6.506068e-02):1.067718e-02,((12:1.144578e-01,((9:1.907349e-01,(((11:1.333189e-01,10:2.120672e-01):1.024967e-01,17:1.642454e-01):1.018970e-01,((13:6.701796e-02,((23:1.335373e-01,21:2.286118e-02):1.948854e-01,22:2.098283e-02):3.110343e-01):6.768944e-03,(15:2.166497e-03,14:5.050288e-02):5.007229e-02):7.890499e-02):3.267453e-02):3.192332e-02,18:1.823967e-01):7.147108e-02):2.118949e-02,16:6.878616e-02):1.533318e-01):8.244105e-02):5.806980e-02):6.948024e-02):2.337508e-01):1.615856e-01,(4:8.674789e-02,3:1.803089e-02):3.891401e-01,1:3.956658e-01);
   tree gen.30000 = [&U] (2:7.411399e-02,((5:5.954316e-02,(((8:9.003775e-02,7:5.440057e-02):1.411333e-02,((((((26:3.637310e-02,27:1.156304e-01):8.226860e-02,25:2.364638e-02):1.094227e-01,24:1.596651e-01):1.692175e-02,20:4.199791e-02):6.727811e-02,19:8.203323e-04):1.195920e-01,((16:2.116700e-02,((((11:1.960335e-01,18:4.010500e-02):5.093049e-02,10:1.169037e-01):1.548073e-03,((9:7.382892e-02,(((14:1.052511e-01,15:5.197820e-02):3.557293e-02,((23:5.203499e-02,21:2.765721e-02):9.369051e-02,22:2.020351e-02):2.363296e-01):8.520869e-04,13:8.034312e-02):8.336374e-02):3.180315e-02,17:8.329211e-02):1.024493e-01):8.534668e-02,12:1.835923e-02):4.658191e-02):1.305698e-01,((29:3.566458e-02,28:6.655485e-03):7.971879e-02,30:3.068683e-03):1.577968e-02):2.546712e-02):8.095933e-02):4.232904e-03,6:1.195584e-02):6.392808e-02):1.549366e-01,(4:1.876425e-02,3:7.954558e-03):2.053273e-01):2.439788e-02,1:4.048297e-01);
   tree gen.31000 = [&U] (2:9.545245e-02,((4:4.661562e-02,3:2.337240e-02):1.719839e-01,(8:2.309052e-02,((6:2.849664e-02,(((28:3.394680e-03,30:9.301656e-02):5.284630e-04,29:1.013477e-02):1.180517e-01,((((23:8.334721e-02,(21:7.713611e-02,22:2.494012e-02):4.756509e-02):2.018748e-01,(((26:7.900247e-02,27:1.136817e-01):2.146068e-01,25:1.367998e-01):3.931498e-02,24:2.452730e-02):2.650124e-02):1.107707e-01,20:4.977433e-02):9.802250e-02,19:3.780708e-03):2.041798e-01):2.471497e-02):2.936530e-02,(5:8.361042e-02,(7:2.218876e-02,(((16:4.500595e-02,(12:1.020422e-01,(17:8.561235e-02,(10:1.218611e-01,11:1.498245e-01):7.401428e-02):4.702058e-02):1.156015e-02):3.090945e-02,18:1.367451e-01):4.246439e-02,(9:7.024593e-02,((15:1.272935e-02,14:6.388704e-02):1.342557e-02,13:1.107252e-02):6.079153e-02):5.930233e-02):2.174580e-01):4.766801e-02):9.185520e-03):9.789561e-02):2.373335e-01):1.070391e-01,1:2.025666e-01);
   tree gen.32000 = [&U] ((8:2.939310e-02,((7:2.299134e-02,6:6.234460e-02):8.639826e-02,((((((26:2.476243e-02,27:7.252734e-02):9.456876e-02,25:3.335910e-02):9.131442e-02,24:1.274403e-01):1.667485e-01,20:6.988280e-02):7.618289e-02,19:5.068530e-02):2.023689e-01,(5:7.468678e-02,(((28:6.886867e-03,30:4.199853e-02):8.432958e-03,29:1.724696e-02):1.056725e-01,(((15:5.413001e-03,((22:9.336025e-02,21:2.920198e-02):6.204000e-02,23:6.055024e-02):3.265089e-01):1.546551e-02,14:2.425264e-02):4.802660e-02,(13:3.311752e-02,(9:1.589367e-01,((12:2.259407e-01,16:2.074590e-01):6.371814e-02,(17:3.183542e-02,((11:5.237125e-02,18:4.709303e-02):2.580099e-03,10:1.343866e-01):3.064284e-02):1.065096e-02):2.109970e-02):8.949407e-02):1.130120e-02):2.064133e-01):5.692167e-02):7.253658e-02):2.352256e-03):9.191994e-02):1.390373e-01,(2:1.159427e-01,(4:4.871023e-02,3:2.336830e-02):1.857713e-01):3.298809e-02,1:4.541777e-01);
   tree gen.33000 = [&U] ((2:2.416131e-01,(8:3.961450e-03,((((28:9.113448e-03,29:4.208910e-02):5.452124e-02,30:4.500067e-02):1.099562e-01,(((((22:4.398964e-02,(21:1.060249e-01,23:2.851336e-02):2.261302e-02):2.734889e-01,14:9.086110e-02):1.617709e-03,(13:8.028597e-02,15:2.345691e-02):1.975646e-02):1.231176e-01,18:8.180445e-02):9.209102e-03,(16:5.604967e-02,(9:1.293664e-01,(12:1.003022e-01,(17:6.925590e-02,(11:1.352096e-01,10:7.433032e-02):5.198327e-02):6.402693e-02):2.808504e-02):1.843110e-02):1.617363e-02):1.821839e-01):5.110010e-02,((((((((26:1.768955e-02,27:8.138347e-02):1.116442e-01,25:9.677181e-02):1.354712e-01,24:1.198363e-02):1.774725e-01,20:6.298615e-02):1.995220e-01,19:2.159507e-02):2.092702e-01,5:3.722691e-02):1.355048e-02,7:1.113585e-02):1.911822e-02,6:5.558061e-02):4.786360e-04):9.428663e-02):1.784845e-01):7.309915e-05,(4:2.994471e-02,3:3.941055e-03):2.213964e-01,1:5.116992e-01);
   tree gen.34000 = [&U] (((8:2.382260e-03,(((5:4.645590e-02,(7:4.209133e-02,(((((26:5.335109e-02,27:6.976297e-02):6.352570e-02,25:4.463574e-02):9.107051e-02,24:9.338074e-02):1.025673e-01,20:6.399636e-02):3.266523e-02,19:2.962236e-02):2.146775e-01):2.716539e-02):1.328099e-02,6:2.230921e-02):7.852009e-03,((30:9.386593e-02,(29:1.479647e-04,28:5.209462e-02):2.199411e-02):2.615717e-01,(12:7.887622e-02,(((11:1.036896e-01,10:1.108419e-01):5.903494e-02,(((((14:1.233099e-01,13:4.682978e-02):2.159238e-03,15:2.089587e-02):3.188523e-02,((21:8.682750e-02,23:1.467546e-01):3.475266e-02,22:3.562681e-02):3.021667e-01):1.435685e-02,(18:9.315640e-02,16:6.283859e-02):4.342494e-03):2.076350e-02,9:9.535979e-02):6.008905e-02):8.546422e-03,17:8.605657e-02):1.087851e-01):1.312981e-01):9.572620e-02):1.560809e-01):1.797884e-01,2:1.191981e-01):5.310617e-02,(4:8.034198e-03,3:3.379094e-02):1.103122e-01,1:4.225542e-01);
   tree gen.35000 = [&U] (2:2.212098e-01,(((5:8.146952e-02,(6:3.162502e-03,((7:2.866714e-02,(((9:3.693151e-02,(12:1.799416e-01,(17:6.762864e-02,(11:6.167922e-02,10:1.587809e-01):5.506656e-02):2.660070e-02):1.363241e-02):6.791670e-02,(18:6.048795e-02,16:2.764271e-03):9.932282e-02):2.788912e-02,((15:4.003689e-02,(13:8.664007e-02,14:3.671879e-02):2.308540e-02):1.932176e-03,((21:2.340983e-02,23:8.836201e-02):4.307396e-02,22:9.474220e-04):5.086629e-01):7.488524e-02):1.326286e-01):1.441330e-01,(((30:9.226290e-02,29:9.994329e-05):1.044346e-02,28:7.576768e-03):1.140863e-01,(((((26:9.214039e-02,27:4.542262e-02):1.328576e-01,25:2.768794e-02):1.015165e-01,24:5.967885e-02):8.036817e-02,20:9.578525e-02):8.523327e-02,19:8.459985e-03):3.109683e-01):3.582749e-02):1.403978e-03):5.068560e-02):3.496476e-02,8:1.498009e-02):1.336059e-01,(4:7.761490e-02,3:4.744642e-02):2.402481e-01):2.059047e-02,1:4.900464e-01);
   tree gen.36000 = [&U] (((5:1.050017e-01,(6:6.733354e-03,((7:2.860747e-03,((((((11:2.408340e-01,(12:1.395141e-01,17:6.640624e-02):1.753639e-02):2.729035e-02,9:1.092872e-01):9.582670e-03,10:2.186709e-01):5.371258e-02,((22:5.211533e-02,(21:3.777247e-02,23:4.525215e-02):1.655917e-01):2.859419e-01,(14:4.952058e-02,(13:2.177518e-02,15:2.205210e-02):1.206254e-04):3.045987e-03):3.989319e-02):1.423689e-02,18:8.188327e-02):8.579304e-03,16:4.406268e-03):2.242554e-01):4.104853e-02,((28:1.468962e-02,(30:9.929518e-02,29:4.190154e-03):6.063058e-03):2.729097e-01,(((((26:1.179112e-01,27:1.316759e-01):1.191589e-01,25:1.090788e-01):1.359552e-01,24:7.821101e-02):1.480303e-01,20:4.823146e-02):1.356555e-01,19:2.633491e-02):1.340836e-01):7.045529e-02):3.094648e-02):7.426502e-02):1.416027e-01,8:1.711026e-03):5.743631e-02,(2:1.498923e-01,(4:1.123701e-02,3:3.616132e-02):3.575537e-01):4.040978e-02,1:4.245298e-01);
   tree gen.37000 = [&U] ((4:2.837035e-03,3:3.036292e-02):1.879562e-01,((((((((26:7.328954e-02,27:1.477827e-01):7.719296e-02,25:9.443509e-02):4.579561e-02,24:6.696450e-02):1.379433e-01,20:5.452143e-03):1.139034e-01,19:7.731172e-03):2.795616e-01,(6:2.423454e-02,((5:9.304677e-02,(30:1.786884e-02,(28:1.519957e-02,29:1.200941e-02):2.774870e-02):2.080999e-01):2.757032e-03,(7:1.356806e-03,((18:1.279479e-01,(((((11:1.718023e-01,10:8.441839e-02):1.202598e-01,17:1.157876e-01):4.923438e-02,9:9.172944e-02):2.057607e-02,12:3.170425e-01):2.546643e-02,((13:2.964701e-02,(15:1.423384e-02,14:3.843219e-02):1.260911e-01):1.784050e-02,(22:8.190819e-02,(21:5.298009e-02,23:5.584428e-02):9.308350e-02):1.351044e-01):5.001046e-02):3.665992e-02):3.923860e-02,16:7.384798e-02):1.258167e-01):1.872908e-02):1.153832e-02):3.132182e-02):1.055976e-01,8:1.686614e-02):1.926831e-01,2:9.027521e-02):1.930583e-02,1:3.034147e-01);
   tree gen.38000 = [&U] (((((((((((26:2.151547e-02,27:6.070951e-02):6.332679e-02,25:6.795962e-02):4.490584e-02,24:3.122477e-02):6.451447e-02,20:3.934059e-02):4.309749e-02,19:1.908065e-02):1.183468e-01,6:1.381047e-02):2.479827e-03,((7:1.376790e-04,(((((10:5.474472e-02,11:9.271435e-02):4.555784e-02,18:2.137021e-02):2.300830e-02,16:5.939570e-02):5.550610e-03,12:1.397034e-01):1.559560e-02,((13:1.634376e-02,((15:2.098762e-02,14:1.101602e-01):1.082989e-02,(22:3.023229e-02,(21:5.018874e-02,23:2.163864e-02):3.316884e-02):8.462957e-02):1.823863e-03):8.608082e-02,(17:5.323831e-02,9:4.435245e-02):1.433235e-03):1.125686e-02):1.486295e-01):2.276730e-02,((29:1.392846e-04,28:1.735297e-02):2.492425e-02,30:2.494274e-02):8.521367e-02):1.061413e-02):2.744647e-02,8:2.134075e-02):3.865674e-02,5:6.342888e-03):1.148093e-01,2:6.865528e-02):5.720614e-02,(4:4.958700e-03,3:4.066593e-02):8.534542e-02,1:1.830102e-01);
   tree gen.39000 = [&U] ((((((((((26:1.694846e-01,27:7.514022e-02):1.945967e-01,25:3.041881e-02):1.315458e-01,24:1.039717e-01):3.109385e-01,20:2.044229e-02):1.360565e-01,19:4.358173e-03):1.063826e-01,((29:5.933404e-02,28:2.825440e-03):5.477783e-02,30:4.964006e-02):6.371076e-02):1.635545e-01,((7:5.034382e-02,((9:1.818633e-01,(((15:4.869688e-02,(13:2.595831e-02,(22:1.940133e-02,(21:5.916211e-02,23:2.249061e-02):8.637486e-02):2.701811e-01):2.646883e-02):1.761949e-04,14:4.526605e-02):9.537486e-02,((18:2.775047e-02,((10:3.869470e-02,11:1.398698e-01):1.975522e-02,17:1.207299e-01):1.209751e-01):5.095705e-02,16:1.092739e-01):8.750302e-03):1.402301e-03):6.391472e-02,12:7.295423e-02):1.411183e-01):7.071340e-02,6:7.032951e-02):5.781458e-02):2.434614e-02,5:6.084485e-02):1.295520e-01,8:2.518297e-02):2.186939e-01,(2:1.777495e-01,(4:3.730105e-02,3:5.588055e-02):2.719604e-01):6.568148e-02,1:3.930021e-01);
   tree gen.40000 = [&U] ((4:9.719116e-02,3:9.622693e-03):2.032051e-01,(2:1.929170e-01,(((((((((26:8.469717e-02,27:7.372074e-02):1.693785e-01,25:3.813327e-03):1.716830e-01,24:1.159317e-01):1.421783e-01,20:5.677447e-02):8.216156e-02,19:3.504667e-03):1.593118e-01,((29:1.577089e-02,28:1.141382e-02):4.472359e-02,30:3.578576e-02):5.707396e-02):5.325767e-02,((((18:3.200529e-01,16:9.420995e-03):3.689150e-02,(12:1.853247e-01,(17:5.830973e-02,(10:1.423684e-01,11:1.024573e-01):4.563645e-02):8.029016e-02):2.256055e-02):2.046399e-02,((((22:3.061903e-02,(21:5.936173e-02,23:1.276760e-01):1.323490e-01):2.893496e-01,13:7.809185e-03):3.378625e-02,(15:7.334784e-03,14:4.303821e-02):1.360940e-01):4.160308e-02,9:2.977509e-02):9.537706e-02):1.527243e-01,(6:1.831772e-02,7:8.758159e-04):4.027746e-02):5.833042e-02):6.257519e-02,5:9.636970e-02):5.698472e-02,8:1.456277e-02):1.744673e-01):7.897478e-02,1:6.364385e-01);
   tree gen.41000 = [&U] (((4:6.160287e-02,3:7.036380e-02):2.118900e-01,2:2.005793e-01):3.904371e-02,(((((((20:5.522314e-02,(((26:2.723684e-02,27:1.598619e-01):1.167832e-01,25:5.289531e-02):1.608466e-01,24:1.149788e-01):1.713391e-01):7.970333e-02,19:5.944403e-02):2.144610e-01,(30:2.342261e-02,(28:1.575408e-02,29:6.268161e-03):1.421386e-02):1.470049e-01):3.562191e-02,(6:5.503706e-02,7:8.526056e-02):1.445238e-01):1.011102e-03,((16:8.899460e-02,18:7.342775e-02):1.443284e-01,(((15:4.840341e-02,13:2.027643e-01):1.422418e-02,14:1.648990e-01):1.685827e-01,(10:1.158042e-01,(((11:2.606986e-01,12:1.832696e-01):4.487813e-02,(17:2.083047e-01,(23:1.154497e-01,(21:8.582839e-02,22:1.253508e-01):1.962835e-01):5.044602e-01):5.060786e-02):8.051199e-02,9:3.278179e-02):3.084105e-02):6.256355e-02):3.230952e-02):1.539925e-01):2.760105e-02,5:4.704230e-02):1.027288e-01,8:7.435684e-02):1.296632e-01,1:5.442398e-01);
   tree gen.42000 = [&U] (((4:1.267534e-02,3:3.577675e-02):2.048471e-01,2:1.139011e-01):5.596710e-02,(8:4.262098e-02,(((((30:3.384562e-02,(28:4.840502e-02,29:3.811916e-03):9.470141e-03):1.473587e-01,((20:2.273185e-02,(((26:1.403773e-02,27:8.685117e-02):1.500356e-01,25:8.394986e-04):1.517042e-01,24:4.053516e-02):1.073764e-01):6.535837e-02,19:1.116820e-02):1.358368e-01):3.197885e-02,((((14:4.003799e-02,(15:2.260617e-02,13:3.945344e-02):4.187946e-02):6.536578e-02,(((21:4.585131e-02,23:4.442025e-02):8.985748e-02,22:7.608436e-03):2.071399e-01,9:2.036406e-01):1.032374e-02):3.181388e-02,((12:1.148531e-01,16:3.818405e-02):3.325642e-02,(((18:1.216763e-01,10:8.752025e-02):9.763481e-03,11:1.511260e-01):2.711466e-02,17:4.250817e-02):1.302133e-01):2.110718e-02):9.205269e-02,7:5.628681e-02):2.742773e-02):1.689425e-04,5:1.816920e-02):5.884553e-02,6:1.343770e-02):4.244907e-02):1.946781e-01,1:4.078652e-01);
   tree gen.43000 = [&U] (((((((28:2.442139e-02,30:8.262910e-02):3.260519e-02,29:2.147826e-02):1.013479e-01,((20:2.648620e-02,(((26:5.093828e-02,27:1.129041e-01):3.190430e-01,25:1.845836e-03):1.321064e-01,24:6.340789e-02):3.008472e-01):5.393184e-02,19:4.873246e-02):2.971925e-01):4.765134e-02,((7:5.277370e-04,((16:6.062096e-02,12:6.825449e-02):8.514595e-02,(((17:2.540534e-01,(11:2.025382e-01,(18:1.025894e-01,10:1.238517e-01):1.191479e-02):5.117459e-02):4.536365e-02,9:2.982665e-01):2.234762e-02,(13:6.233942e-02,(((21:1.175494e-02,23:9.990935e-02):1.947345e-01,22:3.667386e-02):3.074311e-01,(15:3.038969e-02,14:4.182412e-02):1.181136e-02):2.947710e-04):1.264390e-01):1.422768e-02):1.203350e-01):1.685597e-02,6:3.368465e-02):6.614479e-02):2.965562e-02,(5:6.739995e-02,8:1.143357e-01):4.757250e-03):3.826533e-01,(4:1.680809e-03,3:4.311569e-02):3.636005e-01):4.734836e-02,2:1.546494e-01,1:6.211240e-01);
   tree gen.44000 = [&U] (((5:9.394002e-02,(((6:1.277901e-03,(7:1.312289e-02,((16:1.897289e-01,12:3.330751e-02):9.789651e-02,(((17:1.905630e-01,(10:1.962977e-01,11:9.899511e-02):5.960894e-02):4.840957e-03,18:1.491946e-01):4.305366e-02,(((((21:1.015543e-01,23:1.170716e-01):1.157720e-01,22:5.377301e-02):1.909246e-01,(14:2.642625e-02,15:7.312460e-03):4.075149e-02):1.426355e-02,13:3.238566e-02):1.365967e-01,9:2.557070e-02):5.255584e-02):6.013448e-02):1.665218e-01):1.149226e-01):2.638226e-02,(((28:8.055536e-03,29:8.953474e-03):2.781045e-02,30:5.404838e-02):9.137557e-02,((20:1.878990e-01,(((26:4.134285e-02,27:1.057835e-01):1.323558e-01,25:1.639912e-01):9.741795e-02,24:1.356901e-01):2.161803e-01):1.451234e-01,19:2.153366e-03):2.274224e-01):9.160760e-02):1.263934e-01,8:6.012857e-02):1.616642e-02):2.957615e-01,(4:4.532654e-02,3:1.043365e-01):2.763825e-01):7.362831e-02,2:1.285856e-01,1:5.308731e-01);
   tree gen.45000 = [&U] (((6:1.202583e-01,((5:1.044062e-01,(((20:2.320110e-02,(((26:1.095785e-01,27:1.526636e-01):9.237393e-02,25:2.803128e-01):1.782893e-01,24:5.365259e-02):2.179166e-01):2.605597e-01,19:3.511009e-03):2.275363e-01,((29:1.466792e-02,28:5.285709e-03):4.349857e-02,30:8.639351e-02):2.542280e-01):2.324490e-01):8.691125e-02,(7:2.386120e-02,(12:1.320830e-01,(((((14:1.324898e-01,(15:4.722549e-02,((21:1.883583e-01,23:1.210631e-01):1.689175e-01,22:6.954540e-02):3.026818e-01):3.429080e-02):8.443263e-02,13:5.135449e-02):6.013010e-02,9:8.059751e-02):1.767700e-02,(17:7.506026e-02,((11:1.632263e-01,10:1.338726e-01):2.441438e-02,18:4.641556e-02):1.278932e-02):2.005212e-02):6.800860e-02,16:1.056833e-01):1.615530e-01):1.242485e-01):6.482621e-02):6.225644e-02):2.043318e-01,8:8.011177e-02):3.066018e-01,(2:1.083790e-01,(4:5.651135e-02,3:8.027390e-02):4.347744e-01):5.325132e-02,1:7.302306e-01);
   tree gen.46000 = [&U] ((4:3.876401e-02,3:6.318259e-02):2.091384e-01,(2:2.165166e-01,((6:6.730067e-03,((7:3.874804e-03,(((18:2.841414e-02,16:1.139438e-01):2.197590e-01,(9:7.467872e-02,((((14:1.422099e-01,((21:1.028009e-01,23:1.102969e-01):4.370221e-02,22:2.800303e-02):1.523607e-01):3.545623e-05,15:2.669892e-02):7.429255e-02,13:8.697553e-02):5.025277e-02,(17:1.308311e-01,(11:1.306015e-01,10:7.632592e-02):2.024142e-02):1.294434e-02):1.952243e-02):1.103061e-02):8.030152e-02,12:1.167085e-01):2.788502e-01):8.777333e-02,(((20:4.577253e-02,(((26:1.114370e-01,27:1.177373e-01):1.064484e-01,25:4.055796e-02):2.728224e-01,24:1.919565e-01):3.165790e-01):1.200759e-01,19:4.026991e-02):1.323984e-01,((30:9.183655e-02,(29:8.221809e-04,28:3.537086e-03):2.060091e-02):1.970049e-01,5:7.862646e-02):2.645916e-02):1.682069e-01):8.243200e-03):2.894066e-02,8:1.118811e-01):1.843531e-01):5.999606e-02,1:4.766286e-01);
   tree gen.47000 = [&U] (2:1.581615e-01,((4:3.801877e-02,3:4.783746e-02):1.538435e-01,((7:1.098308e-01,(5:9.262483e-02,(((20:1.193740e-01,(((26:9.838702e-02,27:3.908781e-02):1.916643e-01,25:8.139104e-02):1.427838e-01,24:1.183399e-01):1.232482e-01):3.630574e-02,19:2.908473e-03):3.156558e-01,(((((((16:1.427063e-02,18:9.371408e-02):1.170715e-01,12:2.007736e-01):2.317796e-02,(((15:9.629049e-02,14:1.729365e-01):6.255697e-02,13:2.768986e-02):8.519701e-02,((21:1.736902e-01,22:1.575509e-02):1.489767e-01,23:2.957593e-02):3.206840e-01):1.032370e-01):2.018375e-02,(10:1.033258e-01,(11:9.027082e-02,17:1.187585e-01):3.690105e-02):5.165503e-02):2.233844e-02,9:8.193363e-02):1.431173e-01,(30:9.007099e-02,(29:4.214039e-02,28:5.204791e-03):7.366096e-02):5.545770e-02):1.105280e-01,6:5.567315e-02):2.120819e-03):7.093803e-04):5.237171e-02):2.672938e-02,8:1.421965e-01):2.652850e-01):3.880220e-02,1:3.736678e-01);
   tree gen.48000 = [&U] (((((6:5.729703e-02,7:7.519760e-02):1.526053e-02,((((20:6.231021e-02,(((26:4.537642e-02,27:5.590610e-02):1.593810e-01,25:3.058727e-02):1.088045e-01,24:8.976173e-02):1.146009e-01):1.162934e-01,19:5.836531e-03):1.157078e-01,((18:7.248968e-02,(((9:1.028038e-01,(11:1.386087e-01,10:9.180093e-02):1.953251e-02):3.136932e-02,(17:1.097280e-01,(16:5.719963e-02,12:7.584984e-02):8.969051e-02):8.043257e-03):2.311450e-03,((14:1.788414e-01,(15:1.962004e-02,(22:1.054660e-02,(23:1.886678e-01,21:6.028841e-02):9.372954e-02):2.451183e-01):1.663033e-03):1.382162e-02,13:3.537060e-02):8.917489e-02):2.848648e-03):7.787546e-02,(30:4.822865e-02,(29:8.854358e-03,28:3.569780e-02):9.524413e-02):1.644544e-02):4.001948e-02):6.378751e-02,5:7.591238e-02):3.337194e-03):1.299909e-01,8:4.466633e-02):1.787581e-01,2:1.199666e-01):6.520342e-02,(4:4.215170e-02,3:3.838546e-02):1.550069e-01,1:1.938071e-01);
   tree gen.49000 = [&U] ((4:3.703887e-02,3:3.077674e-02):1.670558e-01,(2:2.244327e-01,((5:5.824842e-02,((7:3.012411e-02,((12:1.689917e-01,(16:8.212512e-02,(18:5.984775e-02,((((10:8.945595e-02,17:6.797838e-02):1.676748e-03,11:1.241291e-01):7.635678e-02,9:4.178594e-02):2.030209e-02,(((15:6.447759e-02,14:4.624426e-02):5.225510e-02,(22:1.595724e-02,(23:7.187582e-02,21:1.366146e-01):1.274037e-01):1.854310e-01):4.331716e-02,13:2.331213e-02):3.907963e-02):3.814263e-02):4.264324e-02):4.434707e-02):1.909561e-01,((30:5.635051e-02,(29:4.399516e-02,28:1.485287e-02):1.924390e-02):3.617021e-02,((20:3.162892e-02,(((26:9.492299e-02,27:1.700579e-02):1.116626e-01,25:6.273349e-02):3.605295e-02,24:4.769683e-02):6.357639e-02):8.096850e-02,19:2.616957e-02):1.616329e-01):3.821235e-02):2.796141e-02):2.521362e-03,6:4.132419e-03):7.609117e-02):5.456221e-03,8:9.451942e-02):1.288540e-01):5.093365e-02,1:4.282821e-01);
   tree gen.50000 = [&U] ((4:5.815651e-02,3:1.059378e-01):1.285842e-01,(2:2.113937e-01,((5:1.124095e-01,(6:1.656668e-02,((((((24:9.739886e-02,((26:1.381219e-01,27:8.024003e-02):7.466384e-02,25:7.789850e-02):8.094290e-02):2.689846e-01,20:4.290884e-02):2.043116e-01,19:1.370905e-02):2.335644e-01,(30:7.629237e-02,(28:1.991569e-02,29:4.027163e-03):1.253421e-02):3.409988e-02):1.374742e-01,(((17:1.357574e-01,(((14:5.853296e-02,15:7.118691e-02):3.845873e-02,((22:1.583249e-02,(23:3.345113e-02,21:3.587739e-02):8.584599e-02):4.889358e-01,13:3.564114e-02):1.103006e-02):7.246723e-02,9:5.172037e-02):1.078343e-01):1.393527e-02,((11:1.666188e-01,10:1.049923e-01):7.045696e-02,18:8.901693e-02):2.304956e-02):3.163674e-03,(16:1.701276e-02,12:6.912127e-02):7.813356e-02):6.944629e-02):1.232377e-01,7:2.675955e-02):3.234071e-02):4.870866e-02):1.818643e-02,8:3.015612e-02):1.267854e-01):1.270716e-01,1:3.499417e-01);
   tree gen.51000 = [&U] ((4:2.897994e-02,3:4.819885e-02):6.769952e-02,(2:2.064499e-01,(5:6.354428e-02,((7:3.671582e-02,((((30:4.223889e-03,(((24:3.330373e-03,((26:1.026464e-01,27:5.259823e-02):1.330269e-01,25:5.352922e-02):1.831391e-01):1.956643e-01,20:2.310160e-02):3.007112e-02,19:2.378585e-02):2.104592e-01):7.886213e-04,(28:3.539342e-02,29:3.115753e-03):1.327388e-02):5.663825e-02,(((17:1.373847e-01,(10:7.178760e-02,9:8.744909e-03):3.985996e-02):1.763829e-03,((12:7.893765e-02,16:5.306404e-02):1.873403e-02,(18:7.561951e-02,11:1.016684e-01):5.849982e-02):3.566356e-03):2.255043e-02,(((14:3.733151e-02,15:7.612858e-02):5.048831e-02,(22:5.335605e-03,(21:2.689364e-02,23:1.164278e-01):3.754445e-02):1.424132e-01):1.369272e-02,13:1.183595e-02):2.521178e-02):1.284947e-01):2.170914e-02,6:4.735420e-02):2.699749e-02):4.574153e-02,8:5.803356e-02):1.856206e-02):2.393548e-01):4.560494e-02,1:2.549757e-01);
   tree gen.52000 = [&U] ((4:3.806145e-03,3:4.542357e-02):2.238530e-01,(2:1.349152e-01,(8:8.308342e-03,(((((30:3.349777e-03,(28:1.666614e-02,29:4.393129e-03):2.453771e-02):5.818857e-03,(((24:6.115621e-02,((26:9.539294e-02,27:7.428639e-02):6.309449e-02,25:5.524334e-02):2.322354e-01):2.171660e-01,20:4.449303e-02):4.715743e-02,19:3.237115e-02):1.097542e-01):1.144864e-01,6:2.598388e-02):2.706549e-03,(7:1.466873e-03,((((17:1.903593e-01,11:1.281815e-01):2.443934e-03,(10:1.736880e-01,12:1.042970e-01):1.812919e-02):4.438740e-02,(18:3.667961e-02,16:3.703926e-02):2.002505e-01):2.758948e-02,((13:1.958472e-02,((22:4.304615e-03,(21:5.434180e-02,23:5.245250e-02):2.453993e-02):1.903377e-01,(15:1.079066e-01,14:3.049752e-02):1.854312e-02):2.484036e-02):1.925798e-02,9:7.742702e-02):3.341327e-02):1.697323e-01):5.774251e-02):4.847178e-02,5:2.158978e-02):4.815285e-02):1.846030e-01):1.033785e-01,1:3.864883e-01);
   tree gen.53000 = [&U] (((8:1.239663e-01,((30:1.666731e-01,5:3.100875e-02):1.106168e-01,(((28:9.156305e-03,29:5.913108e-02):1.678363e-01,((20:8.816558e-02,(24:1.003856e-01,((26:7.532219e-02,27:1.201521e-01):1.497974e-01,25:7.911286e-02):5.218732e-02):3.410479e-01):5.031119e-02,19:3.743142e-03):1.657404e-01):1.093025e-01,(7:1.023016e-02,((((9:2.685295e-02,(17:8.978529e-02,(11:1.823521e-01,10:1.005568e-01):9.430403e-02):1.123328e-01):4.079095e-02,((15:3.982070e-02,(13:3.125696e-02,(((22:6.770489e-03,21:1.080874e-01):4.240011e-02,23:5.683634e-02):2.505912e-01,14:4.393294e-02):4.895744e-03):2.184661e-02):8.775458e-02,18:7.643078e-02):2.714603e-04):1.553068e-02,(16:1.221935e-01,12:1.474623e-01):2.134000e-02):1.915738e-01,6:6.573873e-03):2.115460e-02):1.841535e-02):3.274736e-02):7.842916e-02):4.253373e-01,2:2.384152e-01):1.643101e-01,(4:8.495951e-02,3:1.153223e-02):1.454160e-01,1:5.574617e-01);
   tree gen.54000 = [&U] ((2:1.650728e-01,(8:3.369057e-02,(6:5.089736e-02,(7:3.757867e-03,((((15:4.419610e-02,14:1.227527e-01):3.523071e-02,(13:2.645546e-02,(22:1.969601e-01,(23:4.226618e-02,21:1.155019e-01):1.288904e-01):2.754394e-01):1.480313e-02):3.404599e-02,((((10:1.159946e-01,11:1.492281e-01):3.194552e-02,17:7.527268e-02):2.265621e-02,9:7.813272e-02):8.328326e-03,(18:1.729771e-01,(16:1.000192e-01,12:1.647663e-01):1.141682e-01):6.691133e-02):8.093531e-02):2.493483e-01,(((28:3.373990e-02,29:1.225191e-02):1.256648e-01,(30:2.388061e-02,(((24:1.072718e-01,((26:2.553553e-01,27:1.283942e-01):9.524480e-02,25:1.369765e-01):8.873874e-02):1.648237e-01,20:9.872128e-02):3.625190e-02,19:3.302530e-02):1.567532e-01):3.287949e-02):5.766724e-02,5:1.291187e-01):1.354516e-02):1.204766e-02):2.691837e-03):1.365011e-01):3.087732e-01):7.411074e-02,(3:1.347241e-02,4:4.844338e-02):7.435305e-02,1:4.089449e-01);
   tree gen.55000 = [&U] ((2:1.406764e-01,(((((7:7.762760e-02,((12:1.365938e-01,(18:1.303018e-01,16:4.426666e-02):4.444228e-02):1.673443e-02,((13:5.004949e-02,(14:5.243911e-02,((22:5.584090e-03,(21:7.838254e-02,23:2.040550e-01):9.764887e-02):2.850263e-01,15:1.188265e-01):1.913432e-03):4.671335e-02):7.253905e-02,(9:5.893444e-02,((17:1.062565e-01,11:1.011334e-01):3.727186e-02,10:1.073331e-01):4.854094e-02):4.748019e-02):1.063676e-01):1.461545e-01):5.578754e-02,5:4.118617e-02):3.220423e-02,(((28:9.310597e-03,29:2.310622e-02):4.438983e-02,30:2.304219e-02):3.993537e-02,((20:6.327004e-02,(24:4.140286e-02,((26:1.572814e-01,27:5.442632e-02):1.076148e-01,25:1.736346e-02):1.467558e-01):1.044481e-01):9.103951e-02,19:4.559968e-02):2.612969e-01):1.127580e-01):1.238522e-02,6:8.846064e-03):8.922903e-02,8:5.738467e-02):5.398398e-02):2.781756e-01,(3:7.221656e-02,4:2.485825e-02):2.195200e-01,1:3.144890e-01);
   tree gen.56000 = [&U] ((((5:3.287667e-02,((((18:2.012047e-01,16:4.379245e-03):8.527643e-02,(9:1.044755e-01,(((11:8.406049e-02,17:7.435034e-02):2.324763e-02,10:8.190597e-02):6.472799e-02,(13:6.745976e-02,((22:2.423330e-02,(21:8.181933e-02,23:4.904304e-02):7.788024e-02):1.859967e-01,(14:2.185618e-02,15:7.500746e-03):1.434797e-02):5.324694e-03):4.079872e-02):1.095385e-02):1.701535e-02):3.560109e-02,12:9.510627e-02):8.976428e-02,(6:3.575295e-02,((((20:4.948209e-02,(24:6.868452e-02,((26:5.350559e-02,27:4.322231e-02):2.025380e-01,25:2.395476e-02):1.037647e-01):1.257501e-01):2.305831e-01,19:4.602093e-03):1.233316e-01,(30:7.555358e-02,(28:6.533318e-04,29:8.408008e-03):4.247735e-02):3.831664e-02):1.290404e-01,7:3.538553e-02):2.262254e-03):7.426984e-03):5.290167e-02):3.845522e-02,8:2.068184e-02):1.574917e-01,2:1.549921e-01):1.415833e-01,(3:5.154945e-02,4:1.984299e-02):3.078941e-02,1:3.637108e-01);
   tree gen.57000 = [&U] (((((6:8.544404e-02,(7:1.442586e-02,((16:4.045993e-02,(12:1.902816e-01,(18:1.349326e-01,((9:1.318933e-01,(11:1.283905e-01,10:1.293616e-01):1.545202e-02):5.601635e-02,(((15:1.722121e-02,(14:6.643834e-02,((21:1.519490e-01,23:2.173811e-02):5.761677e-02,22:2.573656e-02):2.160187e-01):9.980760e-03):5.191779e-02,13:1.161422e-02):1.573721e-01,17:9.836204e-02):1.790638e-02):1.091123e-01):7.259037e-02):1.381533e-03):1.020281e-01,(30:1.487017e-02,(28:5.559340e-03,29:2.783989e-02):3.923254e-02):8.742175e-02):1.186720e-01):4.749390e-02):1.056232e-02,((20:7.101658e-02,(24:8.702550e-02,((26:7.047896e-02,27:8.969363e-02):1.178018e-01,25:2.051076e-02):7.290953e-02):1.924381e-01):8.102455e-02,19:1.003083e-02):9.943571e-02):1.271113e-01,(8:3.687317e-02,5:7.185057e-02):3.469165e-02):2.114004e-01,2:1.209747e-01):4.450424e-01,(3:9.128398e-02,4:4.395675e-02):3.976671e-02,1:5.967152e-01);
   tree gen.58000 = [&U] (2:1.003498e-01,((3:2.153571e-02,4:5.574099e-02):2.241666e-01,((19:1.802780e-02,((24:3.055180e-02,((26:7.742856e-02,27:5.249255e-02):3.262468e-01,25:2.042446e-01):4.770009e-02):3.166843e-01,20:1.090033e-01):2.337607e-02):1.069120e-01,((((12:1.000991e-01,(((11:1.742636e-01,18:3.381462e-02):4.363835e-02,((9:1.019434e-01,10:1.960743e-01):1.775510e-02,17:9.666219e-02):2.085390e-02):6.437897e-02,(((14:4.069620e-02,15:5.177518e-02):8.988717e-02,13:9.400124e-03):7.401503e-02,((21:6.004968e-02,23:1.647152e-01):5.818997e-02,22:2.883794e-02):2.682916e-01):9.452128e-02):5.883264e-02):4.471323e-02,16:2.517418e-02):1.424246e-01,(30:8.197598e-02,(28:1.353232e-02,29:4.495105e-02):7.697943e-03):2.670034e-01):1.412634e-01,((6:2.331296e-02,(8:1.413322e-01,5:7.263732e-02):4.728140e-02):9.497290e-02,7:1.763556e-02):1.318023e-02):8.192568e-03):3.500764e-01):2.266004e-02,1:4.595491e-01);
   tree gen.59000 = [&U] ((((19:4.231198e-02,(20:9.210241e-02,(24:7.550445e-02,((26:1.571404e-01,27:2.239281e-04):3.118338e-01,25:1.416476e-01):3.146459e-02):9.527795e-02):6.101210e-02):1.720029e-01,(((29:8.373813e-03,28:7.789999e-03):6.778948e-02,30:3.841902e-02):1.716852e-01,((7:3.329959e-02,((8:6.614260e-02,5:5.779917e-02):7.937712e-02,6:2.950554e-02):1.070129e-02):2.353952e-02,(16:3.230651e-02,((9:9.221219e-02,(((13:5.731538e-02,(((23:1.558344e-01,21:4.120531e-02):1.806377e-01,22:3.518671e-02):1.744575e-01,14:7.066184e-02):1.419662e-02):1.205366e-02,15:1.275640e-02):9.836202e-02,(18:6.075956e-02,(11:1.166007e-01,10:2.499321e-02):6.370162e-02):6.983708e-02):1.572819e-02):3.398744e-03,(17:1.793246e-02,12:1.081118e-01):1.222849e-01):2.120651e-02):1.760389e-01):2.660197e-03):3.808787e-03):2.728329e-01,(3:2.280512e-02,4:6.062358e-02):1.480235e-01):1.111568e-02,2:1.293251e-01,1:4.083171e-01);
   tree gen.60000 = [&U] ((3:3.590936e-02,4:3.862334e-02):1.400183e-01,(2:6.678331e-02,((19:9.278594e-03,(20:4.869817e-02,((25:1.398836e-01,24:8.823493e-02):3.522457e-02,(26:9.750206e-02,27:8.211850e-02):2.218416e-01):8.471925e-02):1.412922e-02):1.136599e-01,(5:7.310520e-02,(((7:4.304454e-02,(6:8.401546e-05,8:1.060641e-01):4.793709e-02):1.183314e-02,(12:2.272926e-01,((((10:1.154278e-01,(11:2.014973e-01,17:1.533171e-01):2.231160e-02):6.501890e-02,18:4.492408e-02):5.944449e-02,(9:8.855008e-02,((15:2.949748e-02,(13:2.477997e-02,14:6.982219e-02):8.753475e-03):4.037453e-02,((23:1.238569e-01,21:5.139930e-02):1.100177e-01,22:5.185940e-03):3.274760e-01):4.467678e-02):1.576824e-02):1.094251e-02,16:3.279830e-02):3.354048e-02):2.870564e-01):9.186031e-03,((29:1.563749e-02,28:2.343148e-02):9.103843e-02,30:1.418368e-02):8.198284e-02):2.260077e-02):7.878065e-02):3.786365e-01):4.434206e-02,1:2.380020e-01);
   tree gen.61000 = [&U] ((((19:3.657929e-02,(20:5.861075e-02,(24:8.526875e-03,(25:1.683803e-01,(26:2.831386e-02,27:1.641550e-01):8.919342e-02):1.905204e-01):8.464144e-02):1.351087e-01):6.880115e-02,((((7:1.228495e-01,6:9.239738e-02):2.742194e-02,((28:5.066756e-03,29:2.097139e-03):6.708240e-02,30:1.876716e-01):2.678719e-01):2.248564e-02,(5:3.591400e-02,8:1.767534e-01):5.404618e-02):2.014487e-02,((16:1.683658e-02,12:1.864708e-01):4.080707e-02,((((((23:1.777814e-01,21:2.872464e-02):6.823721e-02,22:2.498930e-03):3.085140e-01,15:2.311674e-02):9.755816e-03,14:2.300078e-02):7.987402e-02,13:3.446915e-02):6.374092e-02,((((10:9.731750e-02,11:1.687023e-01):3.676681e-02,17:1.996861e-01):1.857259e-02,18:9.443539e-02):7.481506e-02,9:1.229141e-01):8.889279e-05):9.042266e-02):3.444446e-01):6.392589e-02):3.135152e-01,2:4.471538e-02):1.944571e-01,(3:4.321876e-02,4:1.125022e-01):1.709826e-01,1:2.864477e-01);
   tree gen.62000 = [&U] (((3:1.740775e-02,4:1.245459e-01):3.045661e-01,(5:1.653700e-02,(((((7:5.070942e-02,((16:1.419435e-01,((9:3.708580e-02,(((15:1.101441e-01,(((21:9.150277e-02,23:6.403565e-02):1.824933e-01,22:2.367341e-02):3.299151e-01,14:2.495348e-02):1.644394e-02):2.699697e-02,13:6.460718e-02):6.827043e-02,(10:1.365920e-01,(18:1.640035e-02,11:1.880758e-01):1.379893e-01):4.630140e-02):2.426568e-02):4.699955e-03,17:2.391371e-01):4.291239e-02):7.679578e-02,12:1.675860e-01):1.292877e-01):5.480233e-02,6:4.836144e-02):1.914298e-02,((29:1.546460e-03,30:1.811450e-02):4.526457e-03,28:9.585066e-03):3.020412e-01):4.280583e-02,(19:5.897984e-02,(20:1.414426e-01,(24:9.944468e-02,(25:7.240814e-02,(26:4.180116e-02,27:9.314470e-02):1.233496e-01):1.477800e-01):2.249121e-01):1.395641e-01):3.337855e-01):8.192047e-02,8:1.304558e-01):9.282810e-03):4.468858e-02):1.863136e-01,2:1.265018e-01,1:6.362295e-01);
   tree gen.63000 = [&U] (((3:4.349090e-02,4:1.442137e-02):3.059851e-01,(8:4.594641e-02,(5:7.401332e-02,((6:7.254743e-03,(((16:7.952084e-02,(9:9.040570e-02,(((14:3.574231e-02,((21:9.975092e-02,23:1.612810e-01):2.451597e-02,22:3.300675e-03):2.323998e-01):5.505152e-03,(13:2.437985e-02,15:4.528599e-02):3.111842e-02):5.520541e-02,(18:2.465387e-02,(17:1.316643e-01,(10:1.285811e-01,11:6.811515e-02):3.394343e-02):5.165298e-02):5.325904e-02):7.014812e-03):3.171948e-03):1.139876e-02,12:7.391241e-02):9.983989e-02,7:3.337188e-02):8.162046e-03):3.966195e-02,(((29:7.415602e-03,28:1.308791e-02):5.329078e-03,30:6.282629e-02):8.207358e-02,((20:1.222514e-03,(24:1.230380e-02,(25:5.249995e-02,(26:6.870920e-03,27:1.477201e-01):1.146801e-01):7.319724e-02):1.256787e-01):1.772887e-01,19:3.961275e-02):1.222201e-01):1.329985e-01):9.293310e-03):1.467948e-01):6.450263e-02):5.540336e-02,2:8.989355e-02,1:3.929512e-01);
   tree gen.64000 = [&U] (2:1.943573e-01,((3:2.778587e-02,4:4.352901e-02):4.154640e-01,((((6:1.872788e-02,(((((11:1.766986e-01,17:1.740395e-01):4.120605e-02,10:1.131626e-01):1.143338e-01,((16:2.392939e-01,9:1.177549e-01):2.900186e-02,(18:1.527349e-01,(((21:6.970779e-02,23:1.733207e-01):9.868493e-02,22:5.191117e-02):2.406257e-01,(13:2.499005e-02,(15:1.304493e-01,14:1.501049e-01):5.077502e-02):3.104329e-03):1.168245e-02):2.379624e-02):1.661350e-02):8.107951e-02,12:7.791234e-02):1.144523e-01,7:1.299486e-02):2.931255e-02):7.068768e-03,((30:5.350967e-02,(28:1.200477e-02,29:5.522104e-03):2.366960e-02):5.603153e-02,((20:1.462833e-01,(24:5.489152e-02,(25:6.451835e-02,(26:6.385634e-02,27:6.674913e-02):1.464633e-01):2.510059e-01):2.559037e-01):7.195463e-02,19:1.154397e-02):1.897287e-01):1.852986e-01):4.418131e-02,5:6.260187e-02):1.335798e-01,8:9.649551e-02):2.888429e-02):1.258013e-01,1:3.346905e-01);
   tree gen.65000 = [&U] (2:1.853818e-02,((((5:1.042725e-01,((((20:8.816330e-03,(24:7.063793e-02,(25:5.937838e-02,(26:1.419720e-01,27:5.377723e-02):1.758930e-01):5.585460e-02):1.710212e-01):9.786008e-02,19:6.127885e-02):2.331614e-01,(28:1.052423e-02,(29:6.803013e-03,30:4.268401e-02):5.522512e-04):3.249112e-01):3.085723e-02,(((((9:1.074325e-01,17:1.434415e-01):4.582751e-02,(11:2.776374e-01,10:3.440794e-02):3.999412e-02):9.390927e-03,(16:4.942749e-02,((14:6.705807e-02,(15:2.681053e-02,(13:2.652121e-02,((21:5.346972e-02,23:6.247380e-02):7.686224e-02,22:1.397942e-02):2.925656e-01):5.583720e-03):2.229933e-02):2.309906e-02,18:8.672723e-02):6.066587e-02):3.428215e-03):1.068055e-01,12:7.170531e-02):1.375356e-01,7:1.235951e-02):4.104811e-02):2.295109e-02):2.472873e-02,6:2.013548e-02):1.163227e-01,8:9.541325e-03):5.342443e-02,(3:3.519681e-02,4:8.558819e-02):4.434324e-01):1.240553e-01,1:4.547764e-01);
   tree gen.66000 = [&U] ((3:9.908510e-03,4:5.817779e-03):1.019992e-01,(2:1.488974e-01,((8:3.549234e-02,5:3.346804e-02):1.784359e-02,((((((((14:3.658803e-02,15:5.312226e-02):3.265124e-02,(13:5.141326e-05,((21:6.910990e-02,23:7.259624e-02):4.767648e-02,22:8.086932e-03):2.800867e-01):3.966341e-02):6.436420e-02,((9:8.150148e-02,17:1.389333e-01):1.578358e-02,18:1.437183e-01):8.710217e-03):5.349028e-02,(16:7.636625e-02,(11:9.328023e-02,10:4.726188e-02):9.751089e-02):9.796710e-03):4.575902e-02,12:1.035706e-01):3.591494e-02,((20:1.193167e-01,(24:4.189430e-02,(25:7.104144e-02,(26:9.432084e-02,27:6.224291e-02):3.832988e-02):1.430541e-01):4.697427e-02):8.015356e-02,19:3.125419e-02):2.350038e-01):1.294799e-02,7:1.572293e-02):2.462265e-02,(((28:2.189416e-02,30:3.364025e-02):7.254723e-03,29:6.008253e-03):1.449645e-01,6:4.164250e-03):2.743640e-02):2.592397e-02):1.063936e-01):1.493293e-01,1:2.772538e-01);
   tree gen.67000 = [&U] ((3:8.249475e-03,4:5.337289e-02):2.872934e-01,(2:5.978118e-02,(8:3.781190e-02,((((7:4.403123e-02,6:1.464944e-02):2.384890e-02,(((9:1.137884e-01,(17:1.050779e-01,((10:6.407681e-02,11:1.337035e-01):1.148362e-01,12:9.494609e-02):3.670205e-03):3.276988e-02):3.159053e-02,(18:3.084280e-02,(((((21:3.694999e-02,23:6.272464e-02):1.729742e-01,22:1.171068e-02):1.721881e-01,14:9.142568e-02):2.136039e-03,15:9.289851e-02):3.106766e-02,13:3.514390e-03):1.367841e-01):3.048956e-03):5.840967e-03,16:1.129056e-01):1.956269e-01):4.552731e-02,((30:2.566103e-02,(28:5.793649e-03,29:1.380338e-02):7.130014e-02):6.186267e-02,((20:3.958519e-02,((26:6.114059e-02,27:1.475597e-01):1.444291e-01,(24:6.066710e-02,25:6.889313e-02):6.549215e-02):1.582131e-01):5.703592e-02,19:2.874947e-02):7.321749e-02):5.168203e-02):4.049675e-02,5:3.825676e-02):6.831061e-02):1.541534e-01):1.777899e-01,1:1.371124e-01);
   tree gen.68000 = [&U] (2:6.467678e-02,((8:6.350226e-02,((((((28:8.640182e-03,29:3.433924e-02):1.101844e-01,((((17:7.585740e-02,((11:1.738324e-01,10:1.095727e-01):6.706277e-02,12:2.632351e-01):1.002409e-02):3.800358e-02,9:1.876811e-01):8.772053e-02,((15:6.755429e-02,(14:6.560540e-02,((22:1.758122e-02,23:4.916988e-02):6.624767e-02,21:6.995627e-02):4.763810e-01):7.773618e-02):3.861043e-02,13:4.492984e-02):4.200213e-02):5.347611e-03,(16:3.580770e-02,18:5.610802e-02):6.627003e-02):2.707984e-01):3.348684e-02,30:6.066066e-02):1.353963e-01,((20:1.145952e-01,(24:5.399209e-02,((26:1.597653e-01,27:1.911559e-02):1.522742e-01,25:6.120480e-02):1.368921e-01):1.086929e-01):1.563446e-01,19:2.200848e-02):2.267967e-01):5.365800e-02,(7:3.815084e-02,6:3.909872e-02):2.545553e-02):7.123536e-02,5:5.406229e-02):1.050419e-01):3.298909e-01,(3:9.794245e-02,4:8.012860e-02):1.702517e-01):1.317431e-01,1:4.420338e-01);
   tree gen.69000 = [&U] ((2:4.222161e-02,(8:4.984591e-02,(((((12:1.131314e-01,(16:3.733731e-02,(((17:1.852701e-01,(11:1.771593e-01,18:1.288865e-01):5.105442e-02):5.052094e-03,(9:1.418075e-01,10:1.701177e-01):3.631554e-02):2.450375e-02,(13:3.810783e-02,((23:6.314563e-02,(22:4.238523e-02,21:2.058057e-01):1.512761e-01):5.078597e-01,(14:9.453067e-02,15:7.952395e-02):1.778337e-02):4.564966e-02):2.022164e-01):1.758798e-02):8.900292e-03):9.874869e-02,(28:4.925465e-04,(30:1.204011e-01,29:9.372528e-03):2.629445e-02):2.194106e-01):1.352858e-01,((20:1.618604e-01,(24:4.268749e-02,(25:1.469000e-01,(27:1.374782e-01,26:4.031231e-02):5.877172e-02):2.516575e-01):2.041755e-01):2.118024e-01,19:2.160680e-02):1.869835e-01):4.458095e-04,(7:2.164004e-02,6:2.299701e-02):4.622936e-02):1.076642e-02,5:2.656524e-01):1.399029e-01):4.211229e-01):5.879027e-02,(3:7.299405e-02,4:1.301667e-02):3.133412e-01,1:4.339662e-01);
   tree gen.70000 = [&U] ((2:1.471084e-01,(((6:8.218943e-02,(7:1.605397e-01,(((12:1.059319e-01,(16:2.680754e-02,((9:9.997314e-02,((23:2.203567e-01,(21:1.288827e-01,22:3.549883e-03):5.654043e-02):2.007887e-01,((13:8.258365e-02,14:7.298345e-02):9.183502e-03,15:9.243873e-02):5.123785e-02):5.696984e-02):4.157573e-02,(18:1.000946e-01,(17:2.251416e-01,(11:2.036389e-01,10:1.098130e-01):1.816292e-02):3.166337e-02):7.677560e-02):6.147038e-02):4.893800e-02):2.390911e-01,((28:5.003761e-02,29:2.898991e-02):6.443362e-02,30:2.397961e-02):8.446360e-03):2.682003e-02,((20:8.737654e-02,(24:4.003087e-02,(25:4.597673e-02,(27:1.057643e-01,26:1.659308e-01):2.457299e-01):2.133149e-01):1.247659e-01):9.742531e-02,19:2.471850e-02):4.651299e-01):7.276300e-02):2.988780e-02):1.453474e-02,5:2.382916e-01):2.099509e-02,8:5.898568e-02):2.959792e-01):7.022171e-02,(3:5.096605e-02,4:3.035435e-03):5.258391e-01,1:4.625916e-01);
   tree gen.71000 = [&U] (((8:1.852371e-01,(5:2.347513e-01,((((16:1.552022e-02,((((13:3.082854e-02,((22:1.079650e-01,(21:5.034531e-02,23:1.182503e-01):3.136921e-01):3.167129e-01,(14:5.202786e-02,15:1.865699e-02):5.777130e-02):2.171033e-03):2.077392e-01,(17:3.490869e-01,(9:8.369725e-02,10:1.662729e-01):3.586899e-03):6.557162e-02):5.922787e-02,12:1.280432e-01):1.805189e-02,(18:2.334020e-01,11:1.766382e-01):1.111422e-01):4.113873e-02):1.830825e-01,((20:8.347256e-02,(24:4.668709e-02,(25:1.348903e-02,(27:2.008453e-01,26:3.477128e-01):6.707419e-02):1.720238e-01):2.920151e-01):5.073643e-02,19:1.091748e-01):4.466672e-01):1.709858e-01,((28:6.239376e-02,29:5.135911e-02):1.208207e-01,30:2.959782e-02):4.853932e-02):1.873980e-01,(6:1.645561e-02,7:1.741199e-01):3.909462e-02):1.464756e-02):6.346461e-02):2.305963e-01,2:1.635730e-01):5.092164e-02,(3:1.039136e-01,4:1.140551e-02):5.973167e-01,1:5.452054e-01);
   tree gen.72000 = [&U] ((2:1.708064e-01,((5:1.696558e-01,((((20:5.588543e-02,(24:7.763929e-02,(25:1.300120e-01,(27:1.200008e-01,26:4.102026e-01):2.539798e-01):8.082924e-02):3.056119e-01):1.815201e-01,19:5.825930e-02):1.767324e-01,6:3.987802e-02):2.488141e-03,(7:7.428481e-02,((12:1.618661e-01,(((9:1.209012e-01,(((15:7.130518e-03,(14:6.275946e-02,11:4.243455e-01):7.631572e-02):9.370804e-02,(22:8.766289e-03,(21:1.250126e-01,23:1.578480e-01):1.364546e-01):4.489188e-01):3.993475e-02,13:9.884357e-02):7.198371e-02):1.605846e-03,17:3.372279e-01):8.781952e-02,(10:2.014472e-01,(18:3.460152e-01,16:1.000309e-01):6.669537e-02):2.675484e-02):4.939136e-02):9.231314e-02,((29:1.127001e-03,28:2.491579e-03):2.888364e-02,30:1.151578e-02):3.404445e-01):2.354135e-01):3.732765e-02):8.769554e-02):9.023698e-02,8:1.164814e-02):2.230671e-01):6.354035e-02,(3:2.474706e-02,4:9.408778e-02):6.687035e-01,1:1.181574e+00);
   tree gen.73000 = [&U] ((3:2.049755e-02,4:1.482164e-01):5.350820e-01,((((6:8.930930e-03,((((20:7.484616e-02,(24:3.026108e-01,(25:3.704545e-01,(27:5.978109e-02,26:3.530468e-01):2.172265e-01):1.700553e-01):1.080627e-01):2.875052e-01,19:7.001352e-02):2.479498e-01,(((9:1.032684e-01,((((11:2.778139e-01,10:2.227061e-01):1.748584e-01,18:1.631826e-01):1.383980e-01,((15:3.149432e-02,14:6.494022e-02):8.265256e-02,(13:7.740167e-02,(22:6.427803e-04,(21:1.670132e-03,23:2.810504e-01):3.143808e-01):4.478105e-01):5.170397e-02):3.877712e-02):8.255678e-03,17:3.047435e-01):1.903074e-02):7.497642e-02,(16:1.204621e-01,12:2.771011e-01):4.218644e-02):1.088442e-01,((29:3.619057e-04,28:7.655267e-02):2.144851e-02,30:9.323962e-02):2.463689e-01):1.555323e-01):1.306745e-01,7:5.778210e-02):8.333795e-03):3.508926e-02,5:1.266409e-01):1.871006e-01,8:1.435800e-02):1.762509e-01,2:1.484044e-01):1.008235e-01,1:1.003974e+00);
   tree gen.74000 = [&U] (2:2.182190e-01,((3:2.011550e-02,4:1.448921e-01):7.233517e-01,((((7:4.120015e-02,(((12:1.165047e-01,((((11:3.203218e-01,(17:1.984085e-01,10:1.879159e-01):6.842671e-02):1.800521e-01,18:2.402453e-01):9.586417e-02,(9:1.673183e-01,(((15:3.156237e-03,(22:4.128250e-02,(21:1.704351e-02,23:2.369519e-01):1.498416e-01):6.675488e-01):2.235688e-02,14:7.084967e-02):1.463243e-01,13:6.009293e-03):6.630131e-02):5.301927e-02):1.229957e-01,16:4.098429e-02):1.968547e-01):1.567032e-01,((28:8.447099e-02,30:4.817408e-02):3.122734e-02,29:3.174195e-02):2.068438e-01):1.851561e-01,((24:6.005662e-02,(25:2.427958e-01,(27:2.773532e-01,26:1.811460e-02):2.926215e-01):2.158727e-01):3.444143e-01,(19:3.434785e-03,20:3.840004e-01):6.624103e-03):3.827288e-01):8.996639e-03):5.466030e-02,6:2.988469e-02):3.771016e-03,5:1.641270e-01):3.977988e-02,8:1.273248e-01):6.615959e-01):5.811619e-02,1:8.999558e-01);
   tree gen.75000 = [&U] ((3:3.668479e-03,4:1.945850e-01):5.634819e-01,((5:1.578597e-02,((7:3.727215e-02,(((20:5.687631e-02,(24:1.250027e-01,(25:7.695846e-02,(27:8.740404e-02,26:2.331788e-01):2.302959e-01):1.776745e-01):2.806973e-01):7.914914e-02,19:6.867855e-02):3.679119e-01,(6:2.634715e-02,((12:1.701302e-02,(((13:1.834649e-01,((14:1.133534e-01,15:2.883593e-03):5.801026e-02,(22:8.640506e-02,(21:4.405794e-02,23:2.327591e-01):1.455117e-01):5.745568e-01):4.076151e-02):6.457142e-02,((17:3.456706e-01,((10:6.442194e-02,11:2.935568e-01):1.795906e-01,18:1.827738e-01):1.658396e-03):8.370923e-02,9:1.021523e-01):5.172022e-02):2.786894e-01,16:8.329996e-02):2.028837e-01):7.054453e-02,((29:4.653992e-02,30:7.558944e-02):3.846423e-02,28:6.054442e-03):1.969670e-01):5.467692e-02):4.223914e-02):8.599522e-03):2.916321e-02,8:1.955197e-01):1.000841e-01):5.278853e-01,2:9.183923e-02):3.762816e-01,1:6.867502e-01);
   tree gen.76000 = [&U] (2:8.511150e-02,((8:1.793273e-01,((((((((18:2.009160e-01,16:5.035648e-02):9.947189e-02,(17:1.055346e-01,((10:2.892308e-01,11:2.628765e-01):2.010050e-01,((((22:3.280801e-02,21:3.478229e-01):1.822761e-02,23:1.791470e-01):4.851122e-01,(14:9.250421e-02,15:1.349196e-01):1.332044e-01):1.773380e-02,13:3.519458e-02):1.119089e-01):8.218521e-02):2.893873e-02):2.474253e-02,9:1.477369e-01):6.817069e-02,12:2.315074e-01):1.721369e-01,(((28:1.926833e-03,29:9.442734e-02):1.535336e-01,(19:1.066074e-01,(20:1.323195e-01,(24:7.991613e-02,(25:2.030173e-01,(27:1.316006e-01,26:9.667089e-02):4.291624e-01):1.792304e-01):3.153822e-01):6.466589e-02):3.472076e-01):6.024134e-02,30:3.136069e-02):2.490306e-01):1.293345e-01,6:1.507873e-02):1.309277e-01,7:5.580801e-02):1.905398e-01,5:4.341914e-02):2.589420e-02):2.848212e-01,(3:5.949843e-02,4:8.845642e-02):5.051387e-01):2.576942e-02,1:6.466949e-01);
   tree gen.77000 = [&U] (((3:1.188802e-01,4:8.397571e-03):1.024663e+00,(8:4.497362e-03,((6:8.827077e-02,(((30:5.931503e-02,(28:1.196517e-02,29:1.108413e-01):9.277806e-02):2.605740e-01,(19:4.737943e-02,((24:2.163486e-01,((27:9.821713e-02,26:1.808667e-01):3.173682e-01,25:3.096752e-01):1.415248e-01):2.445445e-01,20:2.414065e-01):2.815278e-01):3.078959e-01):1.703170e-01,(((((9:9.892319e-02,(((23:1.857688e-01,21:2.865884e-02):4.055802e-01,22:1.319067e-01):5.704562e-01,(14:9.135492e-02,(15:9.484821e-02,13:1.289553e-01):6.659475e-02):8.562745e-03):2.085204e-01):1.937669e-02,(17:2.139152e-01,(11:2.574013e-01,10:2.631056e-01):3.877596e-02):1.000939e-01):2.073325e-02,(12:2.146055e-01,16:8.234851e-02):8.644467e-03):2.915931e-03,18:1.386047e-01):9.310447e-02,7:6.281910e-02):3.474068e-02):1.224919e-02):5.602151e-02,5:1.052588e-01):1.114108e-01):3.311229e-01):1.245396e-01,2:7.803544e-02,1:6.056043e-01);
   tree gen.78000 = [&U] (((((7:6.298551e-02,(((16:5.797735e-02,18:7.669001e-02):2.420658e-02,(((14:1.892979e-01,15:8.535631e-02):1.268715e-01,13:6.750084e-02):9.344096e-02,((17:2.271711e-01,((23:4.153413e-01,21:8.931951e-03):2.524599e-01,22:1.588241e-01):5.142063e-01):7.570135e-03,(9:9.877569e-02,(11:3.568400e-01,10:1.339058e-01):1.162165e-01):9.080995e-03):7.554791e-03):1.795388e-02):1.100707e-01,12:1.579043e-01):1.724982e-01):1.882231e-01,(((30:5.689033e-02,(28:2.139032e-02,29:3.566345e-02):9.789301e-03):2.291596e-01,(19:1.412693e-02,((24:5.153058e-02,((27:1.460387e-01,26:7.178716e-02):3.180753e-01,25:1.831066e-01):2.711752e-01):6.994483e-01,20:6.537652e-03):9.951323e-02):1.587408e-01):6.642198e-02,6:1.435144e-01):1.982408e-03):1.316912e-01,(8:9.069632e-02,5:1.009351e-01):2.095749e-02):8.495449e-01,2:3.368693e-01):6.391372e-02,(3:9.611890e-02,4:1.291275e-01):8.478831e-01,1:6.420238e-01);
   tree gen.79000 = [&U] (((3:6.911716e-02,4:9.543932e-02):6.242757e-01,(8:3.851400e-02,((((((30:1.226209e-01,28:1.301124e-02):6.825864e-03,29:1.271644e-02):1.714491e-01,(19:2.838260e-02,(20:1.607286e-01,((23:3.086503e-02,(21:1.247317e-01,22:1.360705e-01):2.772447e-02):3.676573e-01,(24:3.387467e-02,((27:4.004747e-02,26:4.253916e-02):1.169637e-01,25:9.161428e-02):2.441608e-01):4.127818e-01):4.182850e-02):2.674237e-01):1.846657e-01):1.915260e-01,(7:1.832756e-01,((16:1.076165e-01,18:1.501231e-01):3.237867e-02,(12:2.957513e-01,((9:1.507060e-02,17:1.845458e-01):1.966435e-02,((11:2.871152e-01,10:1.693453e-01):7.584479e-02,((15:4.215125e-02,13:1.004052e-01):1.007383e-03,14:1.590651e-01):8.916827e-02):1.232465e-02):8.911490e-02):1.905339e-02):1.663588e-01):1.560991e-02):5.995117e-03,6:1.836917e-02):2.469351e-02,5:6.997640e-02):1.019398e-01):3.970084e-01):5.335344e-03,2:7.263479e-02,1:5.937006e-01);
   tree gen.80000 = [&U] (2:2.896248e-01,((3:1.254640e-02,4:1.799654e-01):3.881281e-01,((((((10:2.218465e-01,(13:7.839542e-02,(14:9.539857e-02,15:8.834230e-02):2.001971e-01):1.300899e-01):5.076444e-03,17:3.256921e-01):5.963783e-02,(18:1.549468e-01,16:6.780815e-02):3.615517e-01):2.717247e-02,(9:4.228309e-02,11:4.799106e-01):2.076431e-01):2.277451e-02,12:4.734004e-01):3.329756e-01,((5:1.407458e-01,(8:1.898903e-01,(6:2.235512e-02,((30:2.084969e-01,(28:1.780811e-02,29:2.701921e-02):6.117211e-03):3.870071e-01,(19:1.847774e-02,(20:1.152834e-01,((21:1.748196e-01,(23:1.011929e-02,22:3.368080e-01):5.759963e-03):4.862742e-01,(24:1.566418e-02,((27:2.771202e-01,26:5.108689e-02):1.695040e-01,25:1.119423e-01):3.558489e-01):1.150099e-01):3.904947e-01):1.606987e-01):2.874222e-01):3.267898e-01):3.116516e-02):7.957406e-02):1.452571e-01,7:3.667183e-02):1.220834e-01):4.116657e-01):3.742890e-01,1:4.725459e-01);
   tree gen.81000 = [&U] (((3:1.048891e-01,4:5.618537e-02):5.270910e-01,(8:1.492436e-01,((6:5.059269e-02,(30:2.767562e-02,(29:5.249141e-03,28:4.943951e-02):1.868422e-02):2.293721e-01):6.729004e-03,(5:5.035148e-02,((16:1.375645e-01,((9:3.441896e-01,((17:1.076226e-01,(11:4.194331e-01,10:1.855170e-01):2.038058e-01):1.124891e-01,12:2.832069e-01):3.405235e-02):1.031079e-01,(((13:1.557382e-01,14:1.654784e-01):9.212927e-02,15:8.104598e-02):9.860570e-02,18:1.571772e-01):1.738006e-02):2.403307e-03):2.721956e-01,(7:6.916289e-02,(19:1.929779e-03,(20:2.173166e-01,((24:1.465177e-01,(23:1.184132e-01,(21:6.667944e-02,22:7.257012e-02):1.684881e-01):9.132615e-01):5.171694e-02,((27:1.410628e-01,26:1.320317e-01):5.815189e-01,25:1.007194e-01):4.883493e-01):5.910807e-01):8.114168e-02):4.516205e-01):1.407794e-02):7.108941e-02):9.064211e-02):2.486647e-01):4.052520e-01):8.938915e-02,2:7.017942e-02,1:3.206191e-01);
   tree gen.82000 = [&U] (2:2.122309e-01,((3:1.218002e-01,4:5.761410e-02):1.160516e+00,((((6:1.516113e-01,7:4.353863e-02):3.210453e-02,(((30:2.127153e-01,(28:1.265275e-02,29:2.043125e-02):7.818856e-02):4.155319e-01,(19:1.607226e-01,((21:1.775446e-01,(22:1.045479e-01,23:1.979060e-01):1.934505e-01):9.413142e-01,(20:2.192527e-01,(24:1.339946e-01,((27:1.039411e-01,26:2.069299e-01):2.436794e-01,25:3.871060e-02):4.654549e-01):1.547319e-01):2.008053e-01):2.068540e-01):1.208931e-01):5.266965e-01,(((13:5.712795e-02,15:3.528106e-02):1.421266e-02,14:3.285791e-01):2.225725e-01,((16:5.358423e-02,(18:1.618942e-01,(12:2.559813e-01,((11:1.466239e-01,17:1.808975e-01):1.966913e-01,10:1.450854e-01):1.696870e-01):9.619703e-02):3.977516e-02):3.857266e-02,9:3.149096e-01):2.691834e-02):3.376337e-01):6.842296e-02):2.119667e-01,5:2.194017e-01):6.765855e-02,8:2.245822e-02):7.513247e-01):2.662102e-02,1:7.739905e-01);
   tree gen.83000 = [&U] (((5:2.369438e-02,((((7:9.690104e-02,6:5.398543e-02):2.893732e-02,((15:8.459271e-02,(13:3.175352e-01,14:2.494464e-02):6.864098e-02):1.804444e-01,((18:1.922697e-01,(11:2.266749e-01,(10:2.825319e-01,17:2.641825e-01):3.365721e-02):2.619593e-02):1.778678e-01,(9:1.866884e-01,(12:2.152120e-01,16:1.381638e-01):1.949617e-01):2.388616e-02):1.035697e-01):5.753535e-01):2.060201e-01,((30:1.270281e-02,(29:2.561607e-02,28:3.317789e-03):4.299985e-02):1.612403e-01,(19:1.532791e-02,(20:1.795195e-01,((24:1.838070e-01,((27:2.121281e-01,26:1.104370e-01):3.412851e-01,25:9.406375e-03):3.326847e-01):1.518292e-01,(23:1.874299e-01,(21:1.429933e-01,22:2.877940e-01):6.592171e-03):1.130188e+00):1.566559e-01):1.822353e-01):5.720672e-01):1.070802e-01):6.663433e-02,8:1.369771e-01):1.152203e-01):6.653696e-01,2:3.462091e-01):1.822280e-01,(3:2.247540e-01,4:5.720436e-03):2.146731e-01,1:7.891539e-01);
   tree gen.84000 = [&U] (((8:2.268905e-01,((((6:4.120495e-02,((29:3.628897e-02,28:7.695827e-02):1.756654e-01,30:3.548204e-02):6.217996e-01):4.838501e-02,(19:9.553318e-02,(((24:4.469342e-01,((27:9.981749e-02,26:2.892337e-01):2.002454e-01,25:2.507576e-01):3.539777e-01):3.257997e-01,20:4.502959e-01):1.651415e-01,((22:2.567922e-02,21:1.680573e-01):9.301074e-02,23:6.682423e-02):1.048174e+00):1.845212e-01):6.458982e-01):3.361972e-03,(7:9.696507e-02,((((13:4.653168e-01,14:2.485363e-01):1.388998e-02,15:1.219238e-01):3.399401e-01,((12:5.437238e-01,((11:4.131014e-01,18:7.684094e-02):1.188774e-01,10:4.072196e-01):1.121100e-01):5.256352e-02,(16:1.300461e-01,9:2.638271e-01):2.795258e-02):9.243893e-02):4.689043e-02,17:2.361989e-01):4.452435e-01):5.406553e-02):1.685142e-01,5:4.764566e-02):1.505405e-01):5.973901e-01,(3:1.061463e-01,4:7.017472e-02):3.400884e-01):9.449814e-02,2:4.658012e-01,1:1.270433e+00);
   tree gen.85000 = [&U] (((8:3.063404e-02,(((((15:2.269530e-01,13:2.396543e-01):5.885327e-02,14:2.349476e-01):4.015091e-01,((18:5.941176e-02,((17:6.361551e-01,11:5.537977e-01):4.379067e-01,16:1.700229e-01):5.761732e-03):2.971369e-02,((10:3.054668e-01,9:4.241317e-01):1.372520e-01,12:5.476077e-01):8.176726e-02):3.418670e-03):5.237924e-01,(19:7.512695e-02,(((((22:2.079422e-02,21:2.273913e-01):1.662886e-01,23:1.243209e-01):1.044305e+00,24:5.454221e-02):1.231649e-01,((27:4.381186e-01,26:3.913502e-01):2.867640e-01,25:1.658685e-01):5.087978e-01):4.592640e-01,20:1.372972e-01):2.736587e-01):7.122491e-01):1.967261e-01,(((29:4.896784e-02,28:1.431006e-02):1.137015e-01,30:9.487088e-02):4.529919e-01,((5:3.255670e-01,6:1.493482e-01):4.589386e-02,7:2.179701e-01):6.519050e-03):5.698121e-02):3.159725e-01):7.135338e-01,(3:1.173878e-01,4:1.428377e-01):4.698720e-01):2.651344e-01,2:1.888189e-01,1:1.718971e+00);
   tree gen.86000 = [&U] ((8:1.080841e-01,(5:2.923259e-01,((((29:1.794632e-02,28:1.334038e-01):1.502504e-01,30:6.626083e-02):4.854793e-01,((19:2.576664e-01,(20:4.308803e-02,(((22:1.100338e-01,21:1.020368e-01):1.530077e-01,23:5.371832e-02):1.218611e+00,(((27:2.348325e-01,26:3.075324e-01):4.204413e-01,25:1.163347e-01):2.481940e-01,24:2.051717e-01):7.076211e-02):4.822101e-01):1.565968e-01):7.879062e-01,(((((((15:2.947319e-01,14:2.178349e-01):5.164915e-02,13:8.078295e-02):1.905071e-01,10:5.999437e-01):5.308692e-02,9:3.423455e-01):1.995469e-01,(((17:6.783469e-01,11:5.821497e-01):2.851967e-01,18:5.611787e-02):2.906294e-01,16:2.377632e-01):1.907693e-02):3.864546e-02,12:4.257216e-01):6.578900e-01,7:2.985802e-02):1.666699e-01):8.360311e-02):8.278512e-02,6:5.103609e-02):2.773234e-01):3.181642e-01):7.716732e-01,((3:6.659127e-02,4:1.465087e-01):1.169404e+00,2:5.506941e-01):7.562243e-02,1:1.382790e+00);
   tree gen.87000 = [&U] (2:1.090956e-01,((8:9.412358e-02,((((((19:5.861182e-02,(20:1.446581e-01,((((22:9.201536e-02,21:1.824857e-01):2.491104e-01,23:6.040381e-02):7.172081e-01,24:3.547311e-05):2.602818e-01,((27:1.255244e-01,26:3.614561e-01):2.062867e-01,25:1.719078e-01):3.004540e-01):4.599411e-01):3.611585e-01):1.636506e-01,(30:8.502109e-02,(29:9.860768e-02,28:2.114874e-01):9.238065e-02):5.157032e-01):7.399366e-01,((9:3.139151e-01,((10:2.756308e-01,11:4.586904e-01):1.839020e-01,((13:3.110910e-01,(14:2.017298e-01,15:1.732582e-01):1.480614e-01):1.434058e-01,(18:1.980502e-01,(17:4.847565e-01,16:1.637535e-01):4.136338e-02):1.019640e-01):6.339051e-02):1.756857e-02):1.691005e-02,12:4.110756e-01):4.767413e-01):2.727785e-01,7:1.106005e-01):5.935018e-02,6:1.557788e-02):4.820662e-01,5:1.154380e-01):1.356126e-01):3.288552e-01,(3:6.368491e-02,4:1.225173e-01):8.189553e-01):4.434977e-01,1:1.537750e+00);
   tree gen.88000 = [&U] ((3:7.809517e-02,4:9.311656e-02):1.557578e+00,((8:1.777483e-01,(5:3.609416e-01,(7:7.337026e-02,(6:4.450997e-02,(((19:1.938114e-01,(20:5.819448e-01,(24:9.223690e-02,((27:2.966499e-01,26:1.802137e-01):3.582849e-01,25:3.996532e-01):5.742155e-01):5.464718e-01):3.936609e-01):6.041777e-01,(28:1.832511e-02,(30:3.353839e-02,29:3.201891e-02):1.110826e-01):1.729443e-01):8.430093e-02,(((10:2.342504e-01,11:5.061494e-01):3.561038e-01,((((14:2.270240e-01,15:5.976811e-02):4.697142e-02,((21:3.239480e-01,23:1.345235e-01):5.406872e-01,22:7.464909e-02):9.511714e-01):1.045196e-01,13:9.662779e-02):1.683429e-01,9:2.054932e-01):5.173327e-02):7.476391e-04,(12:3.348304e-01,((18:1.525016e-01,16:2.523011e-01):1.915849e-01,17:2.396313e-01):4.924658e-02):7.856993e-02):5.531770e-01):4.302631e-01):1.182476e-02):2.154077e-01):1.376043e-01):9.522658e-01,2:1.227747e-01):5.944145e-02,1:1.730562e+00);
   tree gen.89000 = [&U] ((8:3.962282e-02,((6:1.212703e-01,((19:4.849459e-03,(20:1.772015e-01,(24:7.038279e-02,((27:2.907125e-01,26:7.055979e-02):3.309852e-01,25:1.826734e-02):4.484770e-01):3.552739e-01):1.999516e-01):3.679260e-01,((30:2.179580e-01,(29:3.407620e-03,28:1.543947e-02):1.851541e-01):4.265122e-01,((18:3.227845e-01,(((11:5.862498e-01,(17:1.583410e-01,10:2.181723e-01):2.240163e-01):1.274924e-01,((13:1.261669e-02,((22:9.868515e-02,(21:2.365659e-02,23:2.717945e-01):9.804186e-02):1.002886e+00,(14:9.298296e-02,15:5.889428e-02):1.255206e-01):7.555311e-02):3.604953e-01,9:1.707538e-01):6.646911e-02):6.600046e-02,(16:1.096656e-01,12:3.723409e-01):1.390789e-01):8.715543e-02):3.422969e-01,7:8.832562e-02):2.053275e-01):8.077875e-02):6.991638e-03):1.252407e-01,(5:1.081320e-01,(3:1.031145e-01,4:6.340840e-02):1.110509e+00):1.142557e-01):5.853676e-02):4.582975e-01,2:7.939597e-01,1:7.865209e-01);
   tree gen.90000 = [&U] ((2:5.033763e-01,(3:1.053849e-01,4:5.699235e-02):3.818464e-01):4.325885e-01,(8:1.646441e-01,((((((19:1.335206e-01,(20:3.252995e-01,(24:2.017991e-02,((27:3.848504e-01,26:2.299851e-01):2.525171e-01,25:2.776858e-02):8.510726e-01):7.167729e-01):1.207882e-01):6.647037e-01,((29:2.212251e-04,28:1.472516e-02):7.875052e-02,30:7.811516e-02):4.359968e-01):7.012040e-02,(12:3.117937e-01,((((9:3.285688e-01,(((22:1.394776e-01,21:9.174751e-02):4.300226e-01,23:1.468520e-01):9.139302e-01,((14:1.343307e-01,15:1.025600e-01):7.704406e-02,13:1.149204e-01):1.173710e-01):8.983761e-02):1.941802e-03,(16:1.104644e-01,18:1.992510e-01):1.842697e-01):5.289851e-02,(10:2.729907e-01,17:3.998284e-01):2.811231e-02):3.935573e-02,11:6.409449e-01):1.728858e-01):4.082430e-01):9.964941e-02,7:2.654415e-02):4.921737e-02,6:4.361162e-02):8.493913e-02,5:2.819495e-01):5.446536e-02):2.219106e-01,1:1.000379e+00);
   tree gen.91000 = [&U] ((2:6.348534e-01,(8:1.882010e-01,((6:6.021709e-02,(((((((18:2.771867e-01,11:5.600034e-01):1.933318e-01,10:3.233763e-01):1.981835e-01,((((22:1.788519e-01,(23:3.049871e-02,21:1.520142e-01):2.373542e-01):4.201786e-01,((15:5.032338e-02,14:1.923399e-01):2.184073e-01,13:1.869077e-01):1.402297e-01):1.435116e-01,9:2.341735e-01):1.021665e-01,17:3.595344e-01):1.269405e-02):1.464407e-01,12:1.179420e-01):1.949528e-01,16:3.377764e-02):3.094845e-01,((28:6.732033e-02,29:1.948877e-02):5.009502e-02,30:6.646280e-02):4.262363e-01):4.933408e-02,(7:1.800136e-02,(19:4.524565e-03,((24:2.351452e-01,((27:2.552462e-01,26:3.119515e-02):2.111504e-01,25:1.525992e-01):4.642935e-01):6.641328e-01,20:1.476550e-01):2.273281e-01):5.077425e-01):7.688528e-02):8.204020e-02):2.435742e-01,5:2.496000e-01):1.209325e-01):5.070154e-01):8.977603e-02,(3:2.062656e-01,4:7.756684e-02):4.734785e-01,1:1.140796e+00);
   tree gen.92000 = [&U] (2:2.937431e-01,(((8:1.753885e-01,(((12:4.535161e-01,(((9:3.268323e-01,17:3.943580e-01):4.240446e-02,((15:1.590053e-02,((23:1.028965e-01,(21:2.023412e-01,22:1.164414e-01):1.599490e-01):8.094343e-01,13:7.484631e-02):1.278921e-01):9.459235e-02,14:2.322622e-01):3.039528e-01):2.318743e-02,((11:1.744907e-01,10:2.755982e-01):4.809970e-01,(16:3.622414e-03,18:2.157797e-01):4.045687e-01):1.140677e-01):1.058588e-01):4.868218e-01,(7:3.439631e-02,6:3.021398e-02):4.353306e-02):4.493405e-02,((30:4.589544e-02,(29:2.393275e-01,28:4.645860e-02):4.051277e-02):1.634572e-01,(19:1.697621e-02,((24:3.138298e-01,(25:3.116406e-01,(27:3.286480e-01,26:5.880528e-02):3.455257e-01):6.140998e-01):3.675844e-01,20:2.087285e-02):1.815029e-01):2.459789e-01):8.869535e-02):2.734606e-01):1.641938e-01,5:4.270831e-02):4.592102e-01,(3:9.168756e-02,4:8.796607e-02):3.375186e-01):2.310563e-01,1:9.726050e-01);
   tree gen.93000 = [&U] ((2:4.788854e-01,((5:5.809978e-02,((7:7.038552e-02,(16:9.909417e-02,((12:3.460536e-01,(17:2.753022e-01,(11:4.546726e-01,9:1.870079e-01):3.778754e-02):2.553354e-01):4.880839e-02,((((14:1.886714e-01,15:9.033730e-03):7.267916e-02,((21:8.888419e-02,23:5.848879e-01):8.272260e-02,22:2.538856e-02):1.893593e+00):4.907212e-02,13:1.730679e-01):3.551538e-01,(18:7.791221e-02,10:3.351339e-01):3.095907e-01):1.046066e-02):5.499737e-02):7.591006e-01):1.017316e-01,(6:2.248177e-01,((30:8.432708e-02,(29:8.710587e-03,28:1.704561e-02):4.232098e-02):1.997606e-01,(19:1.069525e-01,((24:2.983507e-01,(25:2.440938e-01,(27:3.748384e-01,26:6.262091e-01):9.071347e-02):4.207232e-01):6.043436e-01,20:3.194550e-01):5.205151e-01):8.337841e-01):2.121062e-01):5.832050e-02):1.926807e-01):2.752573e-01,8:4.463587e-02):7.238594e-01):7.126479e-01,(3:2.278312e-01,4:6.651278e-02):4.148309e-01,1:1.310362e+00);
   tree gen.94000 = [&U] (((3:2.266275e-02,4:1.700656e-01):7.724184e-01,((5:3.315445e-01,((6:2.964684e-02,((((29:1.979173e-02,28:7.990007e-03):1.105703e-01,(19:3.809793e-02,((24:1.363723e-01,(25:2.517746e-01,(27:3.253891e-01,26:3.093169e-01):3.944993e-01):1.378899e-01):2.840588e-01,20:2.327838e-01):1.410652e-01):7.954964e-01):3.086319e-02,30:2.496908e-01):1.948503e-01,((16:9.916215e-02,(((17:2.064321e-01,((13:1.257758e-01,((21:1.274779e-01,23:2.861614e-01):2.433307e-01,22:8.730902e-02):7.321691e-01):1.446286e-01,(15:9.332330e-02,14:1.009001e-01):8.294252e-02):3.636120e-01):6.508654e-02,9:1.937977e-01):1.348213e-01,((11:3.839530e-01,10:1.870660e-01):1.145422e-02,18:3.065501e-01):1.227920e-01):4.396301e-02):7.367373e-02,12:2.514920e-01):1.488925e-01):2.019556e-01):4.299295e-02,7:1.116883e-01):2.941900e-01):2.194715e-02,8:2.838194e-02):4.685834e-01):1.050899e-01,2:1.535098e-01,1:1.299218e+00);
   tree gen.95000 = [&U] ((2:2.287173e-01,((((7:2.654005e-01,((9:1.630414e-01,((((14:2.648386e-01,(15:1.396801e-01,((21:1.077778e-01,22:3.441676e-02):2.460743e-01,23:1.199560e-01):9.003959e-01):1.547882e-01):3.356220e-02,13:1.566446e-01):1.973921e-01,18:3.888376e-01):1.122842e-01,((12:2.836439e-01,(10:1.614110e-01,11:3.286951e-01):1.370093e-01):1.812873e-02,16:2.535860e-01):1.845927e-01):6.658205e-02):1.932037e-01,17:2.012828e-01):1.773842e-01):8.028302e-02,(((19:1.914197e-01,(20:7.586386e-02,((25:3.110758e-02,(27:1.572759e-01,26:3.578697e-01):2.965800e-01):6.860593e-01,24:1.576755e-01):2.926796e-01):3.715928e-01):6.359212e-01,(30:8.832292e-02,(29:4.396729e-02,28:7.315269e-03):3.251350e-01):3.150668e-01):5.671651e-02,5:1.017756e-01):3.551971e-01):3.954722e-02,6:1.669335e-02):2.742174e-01,8:3.303437e-02):5.174156e-01):1.395268e-01,(3:8.355096e-02,4:8.358668e-02):8.029008e-01,1:1.609655e+00);
   tree gen.96000 = [&U] ((3:3.560390e-02,4:7.537987e-02):7.033988e-01,(((5:3.877305e-02,(((30:2.026525e-01,(29:6.839047e-02,28:9.637180e-03):6.194707e-02):2.312413e-01,(19:2.329182e-02,(20:5.855486e-02,((25:5.556300e-02,(27:1.937339e-01,26:2.869745e-01):3.188897e-01):2.882980e-01,24:1.380350e-01):3.082981e-01):8.467506e-02):5.125256e-01):1.339004e-01,((7:1.141282e-01,6:2.202895e-01):7.794833e-02,(((((12:4.537665e-01,16:1.178027e-01):2.113263e-01,9:3.407306e-01):1.925760e-02,((13:1.791285e-01,(14:1.784939e-01,(22:4.566144e-02,(21:2.445272e-01,23:6.274219e-01):9.178366e-02):4.404721e-01):1.323888e-02):9.193869e-02,15:1.294231e-01):8.708516e-02):1.573923e-01,((10:4.407996e-01,18:1.923192e-01):6.164030e-03,11:4.074406e-01):3.113882e-01):1.850174e-01,17:1.212106e-01):2.385635e-01):1.165025e-01):1.444024e-02):1.972098e-01,8:1.394592e-01):3.849280e-01,2:3.638903e-01):3.784677e-01,1:9.782454e-01);
   tree gen.97000 = [&U] ((3:2.310832e-02,4:2.054490e-01):3.103915e-01,(((5:2.731809e-02,(((19:6.113149e-02,(20:6.844416e-02,((25:2.364770e-01,(27:1.837384e-01,26:3.201185e-01):1.981042e-01):2.305849e-01,24:1.030187e-02):4.027885e-01):3.860316e-02):4.008335e-01,(30:2.967733e-02,(29:3.840160e-02,28:2.742587e-02):1.523694e-01):7.985014e-02):1.711471e-01,(((12:3.548795e-01,((((13:6.778138e-02,(14:1.295755e-01,15:5.532381e-02):1.598451e-01):1.728225e-02,(22:3.579139e-02,(23:1.216610e-01,21:6.169044e-02):3.761710e-02):3.701193e-01):1.843678e-01,9:5.523352e-02):5.754254e-03,(17:1.116766e-01,(16:9.213054e-02,((18:1.308375e-01,11:2.016836e-01):7.080552e-02,10:3.899238e-01):1.337301e-01):1.632952e-02):1.254932e-02):8.859978e-02):3.207893e-01,7:8.517626e-02):1.189699e-01,6:5.327979e-02):1.355943e-01):2.258297e-02):5.804555e-02,8:1.628699e-01):4.782406e-01,2:3.805625e-01):4.717844e-02,1:7.259521e-01);
   tree gen.98000 = [&U] (2:9.481979e-02,((3:6.033478e-02,4:2.226151e-01):6.971516e-01,(8:2.215761e-01,((((19:1.102170e-02,(20:2.398630e-02,((25:3.882834e-01,(27:2.467117e-01,26:9.422918e-02):6.599443e-02):2.314406e-01,24:3.132958e-02):7.114618e-01):5.296180e-01):5.948388e-01,((29:2.343011e-02,28:3.600983e-02):9.077463e-02,30:2.323262e-01):1.406668e-01):3.915105e-01,5:1.015094e-02):1.731069e-01,(7:1.476593e-03,((((((10:4.710808e-01,11:3.042724e-01):6.482369e-02,18:1.978719e-01):1.175434e-01,(9:1.960506e-01,(17:2.422966e-01,((22:1.180808e-01,(23:2.252596e-01,21:4.947442e-02):3.051926e-01):4.795920e-01,((14:1.557278e-01,15:4.620023e-02):3.974460e-02,13:1.246500e-01):4.557870e-02):3.197033e-01):1.391880e-01):7.440405e-02):7.159300e-02,16:1.850026e-01):2.372260e-01,12:2.106315e-01):4.300734e-01,6:5.591491e-02):1.442986e-02):3.377689e-01):2.847906e-01):6.255607e-01):3.081969e-01,1:1.142386e+00);
   tree gen.99000 = [&U] ((3:2.968363e-02,4:6.537723e-02):6.261243e-01,(2:1.366161e-01,(8:1.752443e-01,((((((18:1.473641e-01,16:1.061852e-01):2.473366e-02,((12:2.473787e-01,(11:2.665027e-01,(17:2.055978e-01,10:1.456274e-01):9.120690e-03):3.009822e-04):9.766602e-02,(((14:1.647386e-01,13:1.173689e-01):4.007279e-02,((22:3.539191e-02,(23:1.143951e-01,21:3.522190e-02):1.243697e-01):6.258924e-01,15:3.119648e-02):1.449854e-02):1.167687e-01,9:2.632455e-01):8.436562e-02):2.684978e-02):3.226563e-01,(((30:1.143802e-01,28:1.831230e-02):1.706326e-02,29:8.019940e-03):4.641120e-01,6:4.698895e-02):3.994233e-02):2.755900e-02,7:1.315254e-02):2.797372e-02,(19:1.330772e-01,(20:1.305585e-01,((25:1.573728e-01,(27:1.344788e-01,26:1.123022e-01):3.789355e-01):2.397760e-01,24:1.372045e-01):2.158315e-01):7.135085e-02):4.274702e-01):1.516923e-01,5:4.776600e-03):9.959306e-02):4.722765e-01):1.974203e-01,1:1.051231e+00);
   tree gen.100000 = [&U] ((3:2.247477e-01,4:2.854938e-03):2.690616e-01,(2:2.110149e-01,((8:2.391469e-01,((6:4.111668e-02,((19:1.968325e-01,(20:7.524587e-02,((25:4.961089e-01,24:2.566286e-01):6.683882e-02,(27:1.112483e-01,26:1.545914e-01):5.366682e-01):3.157135e-01):4.074046e-01):6.206069e-01,((28:1.412028e-02,29:2.549196e-02):4.319385e-02,30:1.509570e-01):4.664769e-01):2.310161e-01):3.020405e-02,(7:5.705855e-03,(((12:2.792567e-01,16:1.722168e-01):4.899889e-02,(9:3.366065e-01,((15:1.093735e-01,14:2.218940e-01):4.248664e-02,(13:2.134970e-01,(22:2.097047e-02,(23:3.649064e-01,21:3.505411e-01):3.014661e-01):8.236334e-01):2.342202e-01):2.935807e-01):1.275102e-01):1.367097e-01,(((11:1.563264e-01,17:2.506264e-01):2.276396e-02,10:2.822955e-01):1.075802e-01,18:1.123107e-01):2.038165e-02):4.732120e-01):1.581544e-01):1.995204e-02):1.220821e-01,5:5.234086e-03):6.008392e-01):1.547763e-01,1:1.208893e+00);
   tree gen.101000 = [&U] (2:2.069032e-01,((3:2.203684e-01,4:1.302199e-01):1.033361e+00,(((((30:2.380891e-01,(28:5.547472e-02,29:4.378993e-02):4.686618e-02):7.888011e-01,8:8.607191e-02):1.461088e-02,(19:1.614038e-02,(20:1.747228e-01,(24:1.970098e-01,(25:1.525863e-01,(27:4.908863e-01,26:3.114131e-01):4.448754e-01):3.625008e-01):2.883223e-01):8.500850e-02):6.462417e-01):1.142173e-01,5:2.515750e-02):1.252182e-01,(((((14:2.868310e-01,15:7.233061e-02):2.189119e-02,(13:9.104761e-02,(22:1.525962e-02,(21:2.267351e-01,23:1.249408e-01):6.539434e-01):1.048762e+00):9.660688e-02):2.038587e-01,((18:1.905731e-01,(10:1.915161e-01,(11:2.108889e-01,17:2.355547e-01):1.229861e-01):1.688027e-01):4.275032e-02,9:3.300476e-01):9.140488e-02):7.300673e-03,(12:3.781094e-01,16:1.486889e-01):1.349973e-01):4.116482e-01,(6:6.837745e-02,7:1.189023e-01):1.658650e-01):4.254357e-02):4.448969e-01):2.329524e-01,1:7.892926e-01);
   tree gen.102000 = [&U] ((3:1.031265e-01,4:5.449493e-03):1.043166e+00,(2:4.839999e-02,((8:5.011552e-01,5:1.789468e-01):2.263139e-01,((6:3.766975e-02,(((19:1.462148e-01,20:3.148579e-01):8.806359e-02,(24:1.390177e-01,(25:9.028503e-02,(27:1.888443e-01,26:1.115668e-01):1.025813e-01):2.979070e-01):3.123697e-01):5.856268e-01,(28:2.670773e-02,(30:1.771958e-01,29:1.569720e-02):6.471264e-02):5.509634e-01):8.248842e-02):9.853624e-02,(7:1.355955e-03,(((9:1.373370e-01,((15:2.999751e-01,(13:2.508763e-01,14:1.496014e-01):2.754667e-02):3.074935e-02,(22:3.590296e-02,(21:2.905669e-01,23:3.315657e-01):1.871666e-01):9.837461e-01):2.743751e-01):2.142483e-02,(17:3.023410e-01,((10:3.689802e-01,11:7.347481e-01):2.759478e-01,18:1.054541e-01):6.216874e-02):6.381514e-02):1.696287e-01,(12:4.806295e-01,16:3.905963e-01):1.996216e-01):7.006633e-01):3.183052e-02):7.818732e-02):6.315372e-01):6.784039e-02,1:1.151042e+00);
   tree gen.103000 = [&U] ((((7:4.290254e-03,(((13:9.053377e-02,(15:9.179297e-02,14:2.680637e-01):4.882159e-02):4.722484e-02,(22:1.115779e-01,(21:8.584591e-02,23:1.875520e-01):2.657088e-01):4.984976e-01):3.843241e-02,((12:2.534699e-01,16:8.069929e-02):1.771922e-01,((18:1.318464e-01,(11:1.610254e-01,10:3.320588e-01):2.062964e-01):1.366149e-01,(17:1.564600e-01,9:1.897414e-01):4.647459e-02):2.432304e-02):9.883322e-02):5.168401e-01):9.889476e-02,(8:3.962914e-01,(6:9.338513e-02,(((29:3.915848e-02,(30:1.648748e-01,28:5.169347e-02):2.604278e-02):4.565612e-01,5:3.001493e-01):6.193776e-02,(((24:1.875593e-01,(25:1.219148e-01,(27:5.936546e-01,26:6.539634e-02):2.091884e-01):1.378151e-01):4.315441e-01,20:1.152172e-01):2.208796e-01,19:1.881984e-01):5.535462e-01):8.683511e-03):8.862178e-03):3.309414e-02):6.471905e-01,2:1.703126e-01):2.443924e-02,(3:1.814947e-01,4:9.391241e-02):6.429159e-01,1:9.461867e-01);
   tree gen.104000 = [&U] (2:1.909585e-01,((5:1.347352e-01,(((30:2.429466e-01,28:6.481814e-02):8.634344e-02,29:2.206532e-03):4.502747e-01,((6:1.389294e-03,8:3.164547e-01):2.828290e-01,((7:2.021962e-03,(((18:1.605652e-01,((((22:1.350639e-01,21:2.436670e-01):1.201553e-01,23:1.947680e-01):7.437662e-01,13:3.696975e-01):2.370459e-02,(14:3.288239e-01,15:9.149015e-02):9.231521e-02):3.523096e-01):3.974561e-02,(12:5.374025e-01,16:4.859767e-01):3.886703e-02):2.806728e-02,(9:3.777355e-01,(10:4.157350e-01,(11:2.068404e-01,17:2.987892e-01):6.864382e-02):5.536096e-01):2.277450e-01):6.204025e-01):2.164279e-01,(((24:2.801464e-01,(25:2.096398e-01,(27:7.343971e-01,26:3.318432e-01):4.244250e-01):2.260921e-01):3.668733e-01,20:1.976024e-01):2.925610e-01,19:3.562216e-02):9.164489e-01):2.416877e-03):1.369773e-01):2.073496e-02):4.488243e-01,(3:1.094183e-01,4:1.450743e-01):8.998402e-01):4.182099e-01,1:9.521244e-01);
   tree gen.105000 = [&U] ((2:3.673235e-01,(8:2.466651e-01,(5:9.668095e-02,((((28:2.174755e-02,30:2.108196e-01):9.950863e-03,29:2.626765e-02):3.435247e-01,((20:4.939758e-02,(24:2.110098e-01,(25:1.476920e-01,(27:3.585896e-01,26:1.023630e-01):6.727463e-01):4.545808e-02):4.059176e-01):2.345776e-01,19:2.860339e-01):4.102446e-01):2.426568e-02,((((18:2.423809e-01,12:4.970416e-01):8.508110e-03,((17:1.082913e+00,(11:3.150635e-01,10:6.959213e-02):2.564608e-01):1.524119e-01,(9:3.493609e-01,(15:7.109784e-02,((14:2.817334e-01,(22:1.914961e-02,(23:1.558009e-01,21:3.033570e-01):2.451560e-01):4.798029e-01):8.495689e-02,13:9.866851e-02):4.579135e-02):2.316135e-01):2.732640e-02):1.817080e-01):5.077243e-02,16:1.959125e-02):5.529951e-01,(6:1.480836e-01,7:4.143772e-02):2.202831e-01):1.143300e-01):2.408218e-01):1.593313e-01):5.820233e-01):9.049865e-02,(3:2.969335e-01,4:1.378488e-01):6.879515e-01,1:1.612833e+00);
   tree gen.106000 = [&U] (((8:1.145392e-01,(5:3.159323e-02,((((12:3.296848e-01,(9:1.904437e-01,(11:4.149416e-01,10:1.718923e-01):1.767793e-01):9.099301e-02):3.627144e-02,17:7.210126e-01):1.003519e-01,((13:1.468944e-01,((15:1.537032e-01,((23:9.108884e-02,22:4.727532e-01):1.726145e-01,21:3.936681e-01):6.829013e-01):1.228898e-02,14:1.713260e-01):4.273506e-02):1.658603e-01,(16:1.202025e-01,18:1.750626e-01):7.935413e-02):5.161640e-02):3.101671e-01,((7:6.895241e-02,6:1.518391e-01):1.850130e-01,(((20:4.325911e-01,(24:3.039213e-01,((27:3.143764e-01,26:3.768069e-01):1.669636e-01,25:1.787171e-01):2.833353e-01):4.861150e-01):7.788743e-02,19:9.098828e-02):2.472416e-01,(30:2.127052e-01,(28:7.886961e-03,29:4.574995e-02):1.419599e-01):1.203405e-01):2.420388e-01):2.585798e-02):1.155148e-01):2.284749e-01):5.179529e-01,2:4.104405e-01):6.430337e-02,(3:3.167406e-02,4:2.381832e-01):7.362546e-01,1:6.397054e-01);
   tree gen.107000 = [&U] (((8:3.301646e-02,(5:1.275699e-01,((((((24:1.266384e-01,(25:3.407632e-01,(27:2.317652e-01,26:3.468303e-01):2.425712e-01):2.654766e-01):6.133146e-01,20:9.750412e-02):7.551171e-02,19:1.057119e-01):4.544273e-01,(30:1.516128e-01,(((10:2.188364e-01,(11:3.900869e-01,((16:3.467861e-01,18:1.470991e-01):1.462856e-01,((9:1.907792e-01,(15:1.023479e-01,(13:5.750101e-02,(14:9.695456e-02,((21:3.154278e-02,23:3.446670e-01):5.039483e-02,22:7.060095e-02):8.106353e-01):1.600361e-01):2.123665e-01):1.111987e-01):6.322068e-04,17:5.710986e-01):9.053292e-02):2.718938e-01):3.944771e-02):2.460254e-01,12:1.023958e-01):3.018642e-01,(28:2.065686e-02,29:3.924086e-02):1.890631e-01):7.570038e-02):4.739796e-02):4.055789e-01,7:1.259140e-01):3.463956e-02,6:1.431517e-03):8.271143e-02):2.178276e-01):4.706889e-01,(3:1.343818e-01,4:1.235369e-01):6.871874e-01):3.487291e-02,2:2.926151e-01,1:1.377965e+00);
   tree gen.108000 = [&U] (2:1.712107e-01,((8:9.205837e-02,((6:4.903362e-02,((((((16:2.125835e-01,18:8.377421e-02):1.166237e-01,(((17:1.352333e-01,(10:1.028903e-01,11:3.513472e-01):1.423505e-01):5.472223e-02,9:1.086504e-01):2.352020e-02,(13:5.138148e-02,(((21:1.160847e-01,23:1.005880e-01):2.658242e-01,22:8.052526e-02):4.098498e-01,(15:5.283388e-02,14:1.468982e-01):2.540559e-02):1.458203e-02):7.781864e-02):1.502484e-01):1.665929e-01,12:2.567415e-01):1.313495e-01,((28:4.202386e-02,29:2.571465e-02):2.272682e-02,30:1.106405e-01):1.381920e-01):2.115682e-02,((20:3.172621e-02,(24:6.926210e-02,(25:1.316388e-01,(27:1.982120e-01,26:8.641095e-02):1.958922e-01):2.286677e-01):1.532288e-01):8.778046e-02,19:1.427583e-01):1.720653e-01):9.534137e-02,7:7.666342e-02):8.123765e-03):1.239876e-01,5:1.151139e-02):1.200373e-01):1.676530e-01,(3:7.321873e-02,4:7.035532e-02):4.673575e-01):1.293776e-01,1:7.840812e-01);
   tree gen.109000 = [&U] (((3:3.373693e-02,4:9.911643e-02):4.158155e-01,(5:6.080160e-02,(((7:8.254460e-02,(((12:1.898097e-01,(((13:7.834841e-02,(15:5.115010e-02,14:6.534585e-02):7.499781e-02):2.117451e-02,((21:2.023800e-03,23:1.156860e-01):1.635387e-01,22:2.983551e-02):4.449807e-01):1.726917e-01,((11:1.916104e-01,10:6.722560e-03):2.704819e-01,(9:4.420088e-02,17:1.209445e-01):3.257337e-05):1.177796e-02):1.548691e-01):3.397440e-02,(16:3.842248e-02,18:2.245091e-01):1.435806e-01):1.909401e-01,(((30:1.395458e-01,29:1.049805e-02):6.579762e-02,28:1.599810e-02):1.918136e-01,(19:9.655310e-02,((25:3.930397e-01,(27:7.456772e-02,26:9.257255e-02):1.083678e-01):1.891762e-01,(20:3.933616e-01,24:7.231692e-02):4.717591e-02):1.650103e-01):2.875760e-01):1.244775e-01):4.251579e-02):4.359372e-03,6:6.925926e-03):1.300018e-01,8:8.631309e-03):1.413577e-01):5.517050e-01):1.049371e-01,2:1.822889e-01,1:8.914084e-01);
   tree gen.110000 = [&U] ((3:9.128191e-02,4:7.195345e-02):8.121634e-01,(2:1.676004e-01,(((((29:3.498121e-02,28:5.207524e-02):7.721179e-02,30:5.696672e-02):3.909786e-01,(5:1.304355e-01,((19:4.682956e-02,(20:7.932096e-02,((25:3.147293e-02,(27:1.492356e-01,26:1.049741e-01):5.329451e-02):4.451557e-01,24:8.504359e-02):6.864098e-02):1.068210e-01):2.944100e-01,(((12:4.239988e-01,(17:1.397104e-01,(10:2.496859e-01,11:2.155606e-01):4.572231e-02):9.041403e-02):3.809137e-02,((9:2.808243e-01,((13:2.558427e-01,((14:4.713271e-02,(23:1.291597e-01,(21:1.109909e-01,22:2.067696e-01):4.398537e-02):4.559372e-01):4.824996e-02,15:3.186612e-02):2.437639e-02):2.270330e-01,18:1.438653e-01):9.767050e-02):6.022513e-03,16:1.054226e-01):9.178656e-03):3.293298e-01,7:1.063704e-01):1.758373e-02):6.510188e-02):6.671895e-02):2.147486e-02,6:2.533676e-02):2.213749e-01,8:4.015941e-02):1.290529e-01):1.214234e-01,1:1.012085e+00);
   tree gen.111000 = [&U] (2:3.369549e-01,((((((((15:2.847112e-02,(((22:6.625107e-03,(23:2.309001e-01,21:2.063682e-01):2.699421e-01):7.101766e-01,13:1.938644e-01):1.384340e-02,14:1.668440e-01):7.660529e-02):1.918928e-01,(16:2.242908e-01,18:1.246442e-01):3.469176e-03):1.326067e-02,(9:1.100860e-01,(12:3.740850e-01,(10:2.295766e-01,(11:2.782426e-01,17:2.811174e-01):3.807568e-02):1.528697e-01):1.951430e-02):2.351996e-01):4.886750e-01,((19:2.207741e-02,(((25:2.943286e-01,(27:2.866347e-01,26:1.374157e-01):8.811491e-02):4.294596e-01,24:6.241054e-02):2.415689e-01,20:8.032599e-02):4.268208e-01):3.039979e-01,(30:9.603326e-02,(29:1.570645e-01,28:3.781977e-03):8.994182e-02):1.416699e-01):1.614620e-01):1.914447e-02,(7:1.769742e-01,6:3.401662e-02):7.672342e-03):1.423576e-01,5:1.324631e-01):9.571167e-02,8:5.610914e-02):3.083429e-01,(3:1.892163e-01,4:1.527582e-02):1.619277e+00):1.944731e-02,1:2.093582e+00);
   tree gen.112000 = [&U] (4:3.786594e-02,(3:2.529431e-02,(2:4.028346e-01,(((((19:3.427822e-01,((24:1.325572e-01,(25:1.851994e-01,(27:2.690785e-01,26:2.881705e-01):1.695267e-01):1.817460e-01):2.266021e-01,20:1.428362e-01):1.119774e-01):2.350106e-01,(30:1.675983e-02,(28:2.272548e-03,29:1.288955e-02):2.622189e-01):2.503525e-01):3.218235e-01,(((((((((14:1.225690e-01,(15:2.624268e-02,((21:1.874886e-01,23:2.145885e-01):9.491979e-02,22:6.642021e-02):7.338729e-01):1.366404e-02):6.432333e-03,18:1.953919e-01):7.716355e-02,13:5.606008e-02):1.435126e-01,9:7.873381e-02):9.130100e-02,(10:1.539394e-01,(11:3.933334e-01,17:2.560519e-01):3.311397e-01):1.314151e-01):1.629484e-01,12:3.531564e-01):8.728285e-02,16:6.634702e-02):3.109706e-01,7:1.715902e-01):1.445619e-01,6:1.025218e-01):5.984938e-02):1.134753e-01,5:1.977388e-01):7.303323e-02,8:5.847777e-02):2.882246e-01):9.714894e-01):1.943649e-01,1:1.080913e+00);
   tree gen.113000 = [&U] ((((((7:2.087096e-02,6:3.061568e-02):8.066311e-02,(((28:3.968195e-02,29:5.643857e-02):8.236125e-02,30:6.105928e-02):1.004943e-03,((19:1.419508e-02,((24:5.549038e-02,(25:1.226970e-01,(27:1.297445e-01,26:9.602760e-02):1.602794e-01):2.867322e-01):2.260625e-01,20:1.156209e-01):1.101954e-01):3.925741e-01,(((12:2.323660e-01,16:9.082625e-02):3.000440e-02,((10:1.569294e-01,11:3.724367e-01):1.559305e-01,18:8.471925e-02):1.024998e-01):8.117584e-03,((13:1.335427e-01,((15:6.768456e-02,((21:2.280400e-02,23:1.676957e-01):1.423594e-01,22:2.230998e-04):7.431066e-01):5.228615e-02,14:3.445450e-02):3.964193e-02):1.391001e-01,(17:1.627459e-01,9:1.414086e-01):1.951544e-02):1.034727e-01):2.858954e-01):3.660241e-02):1.676878e-01):4.633163e-02,5:1.506831e-02):1.903209e-01,8:1.108615e-02):2.202062e-01,(4:1.011326e-01,3:1.083996e-02):3.880306e-01):1.193536e-01,2:3.444050e-01,1:4.443208e-01);
   tree gen.114000 = [&U] ((2:3.229549e-01,(4:1.060565e-01,3:1.136773e-02):5.911451e-01):9.406542e-04,(((6:6.627806e-02,(7:2.708255e-02,(((19:3.422792e-02,((24:7.334104e-02,(25:2.440483e-01,(27:1.166271e-01,26:9.233696e-02):1.779260e-01):4.211711e-01):4.773098e-01,20:1.064486e-01):1.760471e-01):4.084427e-01,(30:1.600716e-01,(28:5.341307e-02,29:1.015559e-02):6.320836e-02):1.877022e-02):6.617525e-02,((17:4.670532e-01,((((18:6.340815e-02,16:2.146865e-01):6.219340e-02,(14:4.773920e-02,((((21:6.569186e-02,23:1.259494e-01):1.892619e-01,22:3.863695e-03):7.012740e-01,13:1.475775e-01):3.443555e-02,15:8.412884e-02):6.027331e-02):4.515682e-02):1.631194e-01,(10:9.242304e-02,11:3.533534e-01):1.828738e-01):4.755438e-02,9:1.253642e-01):2.946164e-01):8.716427e-02,12:8.525672e-02):2.349779e-01):1.799550e-01):4.597312e-02):4.926514e-02,5:4.261546e-02):4.687520e-02,8:6.487062e-02):1.853731e-01,1:1.254876e+00);
   tree gen.115000 = [&U] ((5:4.217562e-02,(((7:4.734517e-02,6:1.036014e-01):1.873399e-02,8:2.071867e-01):1.070252e-01,((19:9.242495e-02,((24:1.693179e-02,((27:1.960767e-01,26:6.415012e-02):4.628564e-02,25:2.501456e-01):6.172379e-01):4.062175e-01,20:1.088951e-01):2.465954e-01):2.498623e-01,((30:1.416890e-01,(28:1.566960e-02,29:4.720168e-02):6.029623e-02):4.281010e-01,(18:1.029492e-01,((((9:1.520991e-01,17:3.086130e-01):4.201606e-02,(10:1.166123e-01,11:2.619528e-01):5.528169e-02):4.601604e-02,((15:9.972925e-02,13:8.015640e-02):3.319824e-02,(((21:4.187281e-02,23:1.686004e-01):2.323449e-01,22:9.870420e-03):4.520949e-01,14:1.099690e-01):2.025193e-02):8.331725e-02):2.205803e-02,(12:8.565405e-02,16:3.189978e-02):7.002098e-02):2.663876e-02):1.458640e-01):1.723437e-01):6.885978e-02):1.593585e-01):2.029354e-01,(2:2.012602e-01,(4:1.264631e-01,3:2.600098e-02):5.817269e-01):3.419586e-02,1:6.235265e-01);
   tree gen.116000 = [&U] (((8:2.516771e-01,(((((28:8.482515e-02,(30:1.224945e-01,29:7.142373e-02):2.073557e-02):6.655727e-01,6:1.869903e-02):1.118711e-02,(7:9.815845e-03,((12:9.754281e-02,16:2.311133e-01):1.791803e-01,((9:2.161739e-01,(13:9.128208e-02,(((21:1.199049e-01,23:3.313388e-01):1.379574e-01,22:1.187787e-01):4.986722e-01,(14:2.357527e-01,15:2.849089e-01):8.354807e-02):7.294844e-02):2.234624e-01):2.991236e-02,((10:3.176021e-01,(18:2.530486e-01,11:2.945696e-01):9.798152e-05):4.173590e-02,17:3.832546e-01):1.028009e-01):1.291088e-01):2.850287e-01):1.360348e-02):5.824353e-02,(19:3.163321e-02,((((27:1.357217e-01,26:9.696108e-02):4.746820e-01,25:2.613374e-01):3.125475e-01,24:1.274669e-01):1.982298e-01,20:2.569629e-01):6.716755e-02):3.105794e-01):3.165560e-02,5:6.023597e-02):2.833988e-01):1.802098e-01,(4:7.614650e-03,3:6.682424e-02):4.577190e-01):9.158478e-02,2:3.413090e-01,1:7.687360e-01);
   tree gen.117000 = [&U] (2:4.356377e-01,((4:6.592678e-02,3:6.773537e-02):6.228448e-01,(((((20:1.622452e-01,(((27:1.375722e-01,26:2.780452e-01):3.815611e-01,25:7.077262e-02):3.263923e-01,24:1.552265e-01):3.248120e-01):2.060668e-02,19:1.786400e-02):7.656543e-01,(6:3.052571e-02,(((29:1.332372e-01,28:4.147445e-02):1.494471e-01,30:2.258146e-02):3.450875e-01,((((9:1.460634e-01,(((10:3.330329e-01,11:3.129688e-01):4.929343e-02,17:1.304399e-01):1.751719e-01,18:1.654880e-01):1.024724e-01):8.715198e-02,(((15:1.430439e-01,14:1.146184e-01):2.584684e-02,((21:2.212211e-01,23:3.558922e-02):4.826706e-01,22:1.180127e-01):5.197021e-01):5.248023e-02,13:1.437468e-01):1.571326e-01):8.261511e-02,(16:2.112640e-01,12:1.893962e-01):2.926578e-02):4.529485e-01,7:2.104502e-03):6.536075e-02):2.372543e-02):8.613740e-02):3.228021e-01,5:2.348095e-01):5.208294e-02,8:6.997243e-02):4.184825e-01):1.537502e-01,1:6.534111e-01);
   tree gen.118000 = [&U] (((4:5.342817e-02,3:7.086638e-02):2.348177e-01,2:2.779121e-01):1.927465e-01,((5:1.812673e-01,((((28:6.418957e-02,29:2.377537e-02):3.155922e-02,30:2.098160e-01):1.609509e-01,((20:1.893659e-01,(((27:1.629718e-01,26:4.217697e-02):2.805898e-01,25:2.741301e-01):4.702055e-01,24:8.085699e-02):2.562338e-01):2.685642e-01,19:1.135515e-01):2.298037e-01):2.438535e-01,(6:7.323392e-04,(7:1.076996e-03,((12:1.762877e-01,((9:2.928031e-01,((15:8.643782e-02,(((21:1.495822e-01,23:1.661181e-01):7.843541e-02,22:3.905972e-02):3.677866e-01,14:1.015418e-01):1.436815e-02):1.590090e-02,13:8.119378e-02):5.079891e-02):2.207133e-02,((10:2.676463e-01,11:3.703988e-01):9.196585e-02,17:3.485114e-01):1.437608e-01):5.593077e-02):7.454524e-02,(18:2.694330e-01,16:3.175386e-01):1.112121e-02):3.284216e-01):5.442066e-02):1.321848e-01):1.150508e-01):3.284096e-02,8:4.258009e-02):2.781837e-01,1:9.432174e-01);
   tree gen.119000 = [&U] ((4:4.933362e-02,3:8.222362e-02):2.477934e-01,((((7:4.267985e-02,(6:7.416498e-03,((((29:3.769662e-02,28:1.425467e-02):5.863505e-03,30:7.308061e-02):6.383616e-02,(19:4.318788e-02,((((27:8.583586e-02,26:9.663334e-02):1.912597e-01,25:7.153995e-02):2.074223e-01,24:5.713613e-02):1.992023e-01,20:2.889399e-01):3.779145e-01):2.635389e-01):8.232853e-02,((((10:3.217379e-01,(11:3.897725e-01,18:4.263189e-02):6.993184e-02):1.248711e-01,16:1.337179e-01):2.475179e-02,(((((14:9.817790e-02,15:6.517814e-02):1.006133e-02,(22:1.057622e-01,(21:3.167452e-02,23:5.071265e-02):1.543388e-01):5.968494e-01):3.475644e-02,13:1.295924e-01):8.322405e-02,9:1.422778e-01):2.725171e-02,17:4.964146e-01):1.003359e-01):9.704498e-02,12:1.256863e-01):2.189440e-01):5.610642e-02):8.413462e-02):1.525093e-01,5:1.350623e-01):1.272547e-01,8:1.443761e-02):2.951962e-01,2:3.235703e-01):2.973543e-01,1:7.314212e-01);
   tree gen.120000 = [&U] (2:2.226614e-01,((4:1.122805e-01,3:1.417630e-02):3.376051e-01,(5:5.557987e-02,(7:3.329084e-02,(6:8.194677e-02,((((30:3.183090e-02,(29:5.298215e-03,28:4.337215e-03):1.645953e-01):1.673505e-01,(((16:1.756470e-01,((15:6.297525e-02,(14:1.020234e-01,((22:1.478282e-02,(23:1.056858e-01,21:2.544070e-01):1.520730e-01):2.645933e-01,13:1.436819e-01):2.922957e-03):3.318723e-03):1.079231e-01,9:2.120333e-01):9.811734e-02):6.775250e-03,(12:1.124490e-01,17:1.671719e-01):1.639884e-01):8.507426e-03,(18:1.019235e-01,(10:1.145435e-01,11:1.757048e-01):6.783596e-02):9.556496e-03):1.811477e-01):1.737603e-01,(19:1.423273e-01,(20:9.320207e-02,(((27:1.676311e-01,26:1.163345e-01):1.088131e-01,25:1.085462e-01):4.422205e-01,24:2.068674e-01):4.012763e-01):3.433841e-01):2.692836e-01):9.552368e-02,8:1.700761e-01):3.522296e-02):2.586874e-02):3.041938e-02):4.633597e-01):2.512480e-01,1:9.210551e-01);
   tree gen.121000 = [&U] ((4:1.230224e-01,3:2.444152e-02):5.094979e-01,(((5:2.146387e-01,((((((18:2.423266e-01,((17:2.056916e-01,10:1.256146e-01):3.963653e-02,11:2.100021e-01):1.092642e-01):3.649548e-02,((16:6.332491e-02,(22:1.503772e-02,(23:5.599948e-02,21:7.681063e-02):1.237081e-01):5.998853e-01):9.113540e-02,12:2.080165e-01):1.557961e-03):1.206586e-01,(9:1.158963e-01,((15:4.983052e-02,14:2.095702e-01):3.246109e-02,13:6.693655e-02):6.619375e-02):2.948549e-02):2.946705e-01,7:1.682425e-02):3.385490e-02,((30:9.602359e-02,(29:3.930222e-02,28:9.917503e-04):1.365205e-01):1.294361e-01,6:3.525558e-03):4.959406e-02):1.123598e-02,(19:3.945003e-02,(20:9.682463e-03,(((27:1.390384e-01,26:9.675657e-02):2.466113e-01,25:1.461680e-01):1.567705e-01,24:1.715822e-01):4.643278e-01):5.137387e-02):5.969406e-01):1.195744e-01):1.425121e-02,8:9.355074e-02):1.573097e-01,2:3.838674e-01):7.378803e-02,1:9.283470e-01);
   tree gen.122000 = [&U] ((2:2.671651e-01,((5:2.159303e-01,(((30:2.159811e-03,(29:5.958506e-03,28:6.428636e-02):2.583829e-02):4.760827e-01,6:9.222721e-03):3.780581e-02,((((22:3.489521e-02,(23:3.353830e-01,21:4.565313e-02):1.290273e-01):8.657672e-01,((9:1.192192e-01,((11:3.826075e-01,10:2.028667e-01):4.694677e-03,17:1.699390e-01):1.453041e-01):1.330968e-01,((18:1.612234e-01,12:2.342652e-01):4.095752e-03,((13:7.469733e-02,(14:1.499283e-01,15:2.446723e-02):1.070408e-01):2.870838e-01,16:7.896704e-02):3.268107e-02):9.185970e-02):1.496020e-02):3.412783e-01,7:9.146936e-02):3.157166e-03,(((((27:2.318742e-01,26:9.334863e-02):4.007467e-01,25:2.697293e-01):3.809559e-02,24:9.961797e-02):3.261840e-01,20:1.059212e-01):1.186485e-01,19:6.155304e-02):3.521644e-01):6.943768e-02):1.244601e-01):8.964748e-02,8:3.525987e-02):3.626218e-01):2.010275e-01,(4:2.518603e-01,3:3.221224e-02):2.474898e-01,1:7.284850e-01);
   tree gen.123000 = [&U] ((4:3.277748e-02,3:7.907699e-02):9.410237e-01,(((((19:8.394136e-02,(20:7.037379e-02,(((27:8.553223e-02,26:3.563597e-01):3.084051e-01,25:3.346749e-01):4.488261e-01,24:1.167582e-01):8.444717e-01):2.095187e-01):5.342959e-01,((30:1.069041e-01,29:1.205368e-01):4.159591e-02,28:4.453652e-02):3.664119e-01):1.238989e-01,(5:2.674637e-01,((7:1.203794e-01,(((16:1.474700e-01,18:2.874342e-01):6.223901e-02,12:4.261592e-01):1.729513e-01,((10:4.371638e-01,(13:8.884320e-02,(14:1.193336e-01,15:1.215194e-01):1.211977e-01):1.605740e-01):1.859296e-02,(17:4.535472e-01,((9:1.057461e-01,11:6.021541e-01):5.862924e-02,(22:9.912056e-02,(21:5.799613e-02,23:2.787669e-01):3.948510e-01):4.431167e-01):1.480704e-01):1.276766e-01):6.092720e-02):4.908035e-01):3.389789e-02,6:1.600481e-01):3.982831e-02):1.472624e-01):2.708148e-01,8:3.562970e-02):8.389081e-01,2:6.071836e-01):2.861375e-01,1:1.093435e+00);
   tree gen.124000 = [&U] ((4:2.541954e-01,3:9.046370e-02):6.293212e-01,(2:4.372510e-01,((5:9.092638e-02,(6:8.801047e-04,(((19:6.936972e-02,(20:2.614826e-02,(((27:7.934822e-02,26:3.915024e-01):3.643657e-01,25:2.427050e-01):2.515875e-01,24:2.086182e-02):6.683548e-01):7.687548e-02):3.664002e-01,((28:2.238308e-02,29:1.043112e-02):2.303174e-02,30:1.554023e-01):1.510680e-01):8.465155e-01,((16:1.060939e-01,((((13:6.797755e-02,(14:2.480935e-02,15:1.077581e-01):2.799302e-01):2.509176e-01,9:1.892193e-01):8.487144e-02,18:2.088738e-01):1.443077e-01,(((17:2.041500e-01,(10:5.701974e-01,11:4.889378e-01):9.214082e-02):3.062623e-02,(22:2.037563e-01,(21:2.095464e-01,23:2.837388e-02):1.699111e-01):1.084106e+00):4.828752e-02,12:3.448337e-01):2.744641e-02):1.901128e-01):2.555516e-01,7:8.508823e-03):1.149159e-01):1.262432e-01):1.836935e-01):1.679870e-01,8:1.196558e-01):8.334744e-01):1.182645e-02,1:1.028936e+00);
   tree gen.125000 = [&U] (((8:4.094771e-02,(5:1.987184e-01,(((19:7.811439e-02,(20:8.216406e-02,(((27:2.756492e-01,26:2.162873e-02):3.166551e-01,25:2.867731e-01):2.642252e-01,24:2.865311e-02):5.055334e-01):5.866182e-02):6.092755e-01,((29:6.783255e-02,28:1.396109e-01):9.352065e-02,30:6.055236e-02):1.688020e-01):1.408696e-01,(((12:2.436473e-01,((((13:5.294215e-02,((14:8.221610e-02,(22:6.528318e-02,(21:2.037149e-01,23:2.611321e-02):4.423213e-01):9.689011e-01):1.044140e-02,15:5.466085e-02):8.808505e-02):1.863216e-01,9:3.749127e-01):1.211175e-02,(18:1.399228e-01,(11:4.444242e-01,(17:2.364418e-01,10:2.957748e-01):7.759104e-02):7.300050e-02):1.586123e-01):7.363110e-02,16:1.516740e-01):2.193671e-01):2.073665e-01,7:4.469092e-02):1.345721e-02,6:2.507033e-02):3.338887e-02):9.683363e-02):9.434987e-02):5.048941e-01,2:1.051611e-01):6.902389e-01,(4:9.520259e-02,3:1.581552e-01):2.430372e-01,1:1.216944e+00);
   tree gen.126000 = [&U] ((((((19:2.349795e-01,(20:2.479571e-01,(((27:2.525820e-01,26:3.440220e-01):4.074144e-01,25:1.634182e-01):2.724124e-01,24:1.062731e-01):6.443019e-01):1.538205e-02):1.365603e+00,((((12:3.044374e-01,(16:2.504661e-01,((((22:1.538934e-02,(21:4.010686e-02,23:4.647157e-01):5.640617e-01):7.583406e-01,(13:1.281747e-01,(15:1.420387e-01,14:2.337208e-01):1.421078e-01):2.489142e-01):8.658509e-02,9:1.231988e-01):9.351144e-02,((18:2.055512e-01,(11:3.618721e-01,10:2.159390e-01):3.194882e-01):8.979158e-02,17:1.454208e-01):1.837023e-01):1.436894e-01):4.542679e-02):4.091758e-01,((29:4.906277e-03,28:5.425783e-02):8.989063e-03,30:1.198356e-01):4.920838e-01):2.874926e-01,6:4.591597e-03):7.401051e-02,7:1.448319e-01):1.433377e-01):2.587678e-03,5:3.074174e-01):3.755195e-01,8:1.428752e-01):8.065104e-01,2:3.056317e-01):1.099408e-01,(4:1.155442e-01,3:3.584007e-02):1.090238e+00,1:9.532348e-01);
   tree gen.127000 = [&U] ((2:3.765222e-01,((5:1.537532e-01,8:7.739804e-02):5.029300e-02,(6:2.531077e-01,(7:6.081239e-02,((((((((15:5.044216e-02,14:2.961549e-01):1.249276e-02,13:8.021354e-02):1.883317e-01,((21:2.062144e-01,23:3.383898e-01):2.191945e-01,22:6.545520e-02):8.316116e-01):2.931782e-02,9:1.343433e-01):3.069586e-02,((11:4.126126e-01,(17:1.604552e-01,18:1.955873e-01):1.485428e-02):8.753242e-02,10:3.860112e-01):8.179047e-02):2.646868e-01,16:3.252729e-02):8.022391e-02,12:3.283083e-01):1.801516e-01,((((((27:3.021192e-01,26:1.237031e-01):3.976056e-01,25:1.633984e-01):5.986368e-01,24:1.880169e-01):2.340508e-01,20:1.752956e-01):5.037545e-01,19:1.592988e-02):1.105235e+00,((29:8.291716e-03,28:1.141744e-02):3.114980e-02,30:1.092895e-01):4.407909e-01):3.779554e-02):2.215348e-01):2.677288e-02):1.396796e-02):6.560666e-01):4.372528e-01,(4:1.427647e-01,3:6.782348e-02):9.994009e-01,1:1.036252e+00);
   tree gen.128000 = [&U] ((4:2.376394e-01,3:9.325174e-02):4.477202e-01,(2:6.377967e-01,(5:1.573763e-01,((((((29:2.735481e-02,28:4.894599e-02):2.997306e-01,((((13:1.024147e-01,((23:2.811383e-01,21:4.148050e-02):5.500367e-01,22:1.561725e-01):9.911100e-01):9.698437e-02,(14:3.871671e-01,15:2.281989e-02):6.083793e-02):1.937143e-01,((9:1.033571e-01,10:5.099789e-01):6.803383e-02,17:2.785562e-01):8.959175e-02):2.770596e-02,(((11:6.519769e-01,18:2.177407e-01):8.007374e-02,12:5.560585e-01):3.216817e-02,16:1.554179e-01):9.339534e-03):2.455484e-01):9.810091e-02,30:1.319768e-01):2.111452e-01,(6:6.780475e-02,7:8.035424e-02):4.186743e-02):3.934251e-03,(((((27:4.746327e-01,26:1.297391e-01):2.472536e-01,25:1.713714e-01):4.522685e-01,24:3.009845e-02):5.003938e-01,20:1.148357e-01):1.824403e-01,19:8.940850e-03):1.172027e+00):1.344518e-01,8:7.960684e-02):6.775845e-02):8.006562e-01):2.712090e-01,1:1.704385e+00);
   tree gen.129000 = [&U] (2:8.813940e-01,((4:3.739085e-01,3:2.307899e-02):8.791896e-01,(8:1.278092e-01,((((((14:1.875729e-01,(((22:2.909302e-01,(23:3.649693e-01,21:5.185605e-02):4.191419e-01):9.797249e-01,13:1.879881e-01):2.657921e-02,15:1.077129e-01):2.207455e-02):1.455720e-01,18:2.171534e-01):2.664499e-01,((12:5.444894e-01,16:2.189019e-01):3.670961e-03,((10:6.037723e-01,9:5.833571e-02):8.880836e-02,(17:4.044602e-01,11:4.923468e-01):2.171088e-01):1.937989e-02):9.457302e-02):3.538103e-01,(30:9.113800e-02,((29:7.200928e-02,28:1.162227e-02):4.388799e-01,(((((27:3.814648e-02,26:8.310658e-01):6.754763e-01,25:1.538368e-01):3.660409e-01,24:2.234515e-01):4.343733e-01,20:1.300705e-01):1.566303e-01,19:1.018780e-03):1.077214e+00):3.057719e-02):2.987212e-01):1.128251e-01,(7:3.234009e-01,6:1.217090e-01):4.533268e-03):3.537502e-02,5:1.241477e-01):2.540390e-01):7.357637e-01):7.563251e-01,1:2.186898e+00);
   tree gen.130000 = [&U] (2:3.819100e-01,((8:1.220333e-01,(((7:1.025049e-01,6:1.005251e-01):5.308686e-02,(((((((27:5.387444e-01,26:1.252706e-01):5.300514e-01,25:1.463655e-01):1.066282e-01,24:1.951206e-01):4.550645e-01,20:1.461331e-01):2.237309e-01,19:2.024956e-01):5.809802e-01,((29:7.261511e-02,28:1.747089e-01):8.814230e-02,30:3.034665e-02):3.144806e-01):8.570491e-02,(12:3.469946e-01,((16:1.734402e-01,(((17:3.711371e-01,11:4.915051e-01):1.361942e-01,10:4.130491e-01):3.099609e-01,18:1.931484e-01):5.536215e-02):6.690664e-02,(9:8.312247e-01,((15:2.149073e-01,(14:1.790127e-01,13:4.249191e-01):7.383051e-02):3.635804e-02,(22:7.737819e-02,(23:2.503312e-01,21:1.766298e-01):4.092732e-01):3.392660e-01):5.331131e-01):5.158472e-02):3.934519e-01):4.260215e-01):1.463053e-01):1.465201e-01,5:2.697264e-01):1.376859e-01):7.809527e-01,(4:4.560528e-02,3:1.276204e-01):9.745976e-01):2.940626e-01,1:1.740124e+00);
   tree gen.131000 = [&U] (((4:4.209884e-02,3:1.791762e-01):9.583383e-01,((((7:8.462759e-03,(6:4.078837e-02,((16:1.620452e-01,(((((15:7.043050e-02,(22:2.013959e-01,(23:8.283673e-02,21:1.618869e-01):5.797721e-01):6.200167e-01):1.180289e-01,14:1.328463e-01):1.719424e-03,13:1.902184e-01):2.000924e-01,(((11:4.403801e-01,17:3.602537e-01):1.254420e-01,10:4.264245e-01):6.436047e-01,18:2.421704e-01):9.436980e-02):2.212925e-02,9:2.294324e-01):2.639616e-01):1.134969e-01,12:2.112837e-01):6.191554e-01):3.625749e-02):1.710532e-01,5:1.212338e-01):5.410313e-02,(((20:1.107027e+00,(((27:3.597609e-01,26:3.703109e-01):3.842551e-01,25:5.398019e-01):3.836532e-01,24:3.066450e-01):4.479494e-01):3.016378e-01,19:3.686793e-02):4.431329e-01,((29:1.215249e-02,28:1.917612e-02):6.412734e-02,30:3.043226e-02):4.596987e-01):1.521981e-01):8.018495e-02,8:2.358210e-01):2.595422e-01):1.818998e-01,2:3.485272e-01,1:1.810264e+00);
   tree gen.132000 = [&U] ((((5:1.576723e-01,8:2.831826e-01):5.669682e-02,((((29:4.335278e-04,28:1.508473e-01):7.084921e-02,30:1.276191e-01):6.553319e-01,((20:3.216970e-01,(((27:4.169391e-01,26:2.042212e-01):4.613916e-01,25:2.767215e-01):5.114540e-01,24:1.336993e-01):7.250415e-01):3.753521e-01,19:8.103734e-02):5.605065e-01):2.516993e-01,(((17:5.703118e-01,(((((15:3.442247e-02,14:3.427955e-01):1.905841e-01,13:5.966668e-02):2.653546e-01,(((21:1.569813e-01,22:6.497766e-02):2.438509e-01,23:1.641410e-01):1.463347e+00,((11:4.750181e-01,10:2.245457e-01):1.541711e-01,18:4.610409e-01):1.831692e-02):3.234042e-01):8.066482e-03,12:4.185055e-01):1.568962e-01,9:4.922525e-01):2.597631e-02):3.965533e-01,16:1.782849e-01):5.135372e-01,(7:1.634688e-02,6:1.028297e-01):6.650767e-02):8.298670e-02):7.852950e-02):5.271809e-01,2:4.429131e-01):1.602808e-01,(4:2.759797e-02,3:2.276292e-01):9.437483e-01,1:1.472386e+00);
   tree gen.133000 = [&U] ((2:3.723834e-01,(8:2.000684e-01,(((7:5.926591e-02,5:4.449254e-01):8.760768e-02,(((17:4.200346e-01,((9:2.739750e-01,((18:1.165229e-01,(11:5.109282e-01,10:4.857475e-01):3.867330e-01):1.751391e-01,(((13:1.849200e-01,((23:2.882367e-01,21:1.739056e-01):2.794805e-01,22:7.583243e-02):8.631786e-01):9.850902e-02,15:1.031660e-01):1.013744e-01,14:2.329635e-01):2.934512e-01):1.386631e-01):3.062525e-01,12:3.396142e-01):2.107012e-02):4.810656e-02,16:3.716879e-01):3.860473e-01,(((28:8.942504e-03,29:8.646568e-03):1.309745e-01,30:1.250152e-01):1.909111e-01,((20:1.630549e-02,(((27:4.975124e-01,26:1.588546e-01):3.894236e-01,25:2.575711e-01):3.606046e-01,24:3.472370e-01):4.067041e-01):3.264358e-01,19:1.066145e-01):5.661833e-01):1.210483e-01):1.718532e-01):1.293290e-01,6:4.643546e-02):3.976263e-01):8.161755e-01):3.222227e-02,(4:1.729919e-02,3:1.692324e-01):5.770698e-01,1:1.209838e+00);
   tree gen.134000 = [&U] (((2:5.977484e-01,(((((((29:1.170193e-02,28:5.683946e-02):9.403368e-03,30:1.136391e-01):5.995795e-01,((20:2.135520e-02,(((27:3.859574e-01,26:6.895848e-02):5.096803e-01,25:1.652352e-01):3.995726e-01,24:3.647081e-02):5.663806e-01):2.443870e-01,19:2.954848e-02):3.849631e-01):2.785403e-01,((((18:9.089534e-02,((15:9.429356e-02,14:1.263910e-01):6.223561e-02,(13:1.212090e-01,(22:2.568506e-01,(21:8.743294e-02,23:1.196149e-01):3.620421e-01):8.143547e-01):4.582146e-02):2.741152e-01):6.538184e-02,(9:2.600340e-01,((10:3.408864e-01,(11:4.121239e-01,17:1.755691e-01):5.288440e-01):9.103903e-02,12:6.802083e-01):3.508518e-02):1.547987e-01):1.412345e-01,16:1.596404e-02):2.427228e-01,7:1.281720e-01):8.574142e-02):9.844644e-03,6:8.377658e-02):1.968816e-02,5:1.771856e-01):2.256076e-01,8:1.410440e-01):7.289860e-01):1.426912e+00,4:3.916221e-03):4.972671e-02,3:2.855496e-01,1:1.370484e+00);
   tree gen.135000 = [&U] ((((5:2.746881e-01,((((18:1.767181e-01,(((11:1.019528e+00,(12:3.131382e-01,10:5.401837e-01):8.460337e-02):2.452580e-01,(17:3.670153e-01,((13:1.585071e-01,((((23:1.308128e-01,21:1.588513e-01):3.191684e-02,22:3.214442e-01):9.523904e-01,14:1.169595e-01):6.205068e-02,15:1.733771e-01):1.076604e-01):2.849471e-01,9:5.625549e-01):1.071451e-01):1.008307e-01):2.854238e-01,16:3.534108e-02):1.343432e-01):3.544565e-01,7:3.213838e-01):1.578832e-01,((28:5.910929e-02,(30:1.553707e-01,29:4.748036e-02):5.718316e-02):4.851812e-01,((20:6.873417e-02,(((27:5.710582e-01,26:1.891629e-01):3.924023e-01,25:1.729525e-01):5.412918e-01,24:3.819624e-01):6.341552e-01):3.225886e-01,19:1.284183e-01):5.478521e-01):1.699405e-01):1.934106e-01,6:3.196065e-01):2.442037e-01):3.630395e-01,8:6.342894e-02):8.744409e-01,2:8.473990e-01):7.126828e-01,(4:6.873342e-02,3:1.727823e-01):3.327691e-01,1:1.240529e+00);
   tree gen.136000 = [&U] (2:3.102327e-01,((4:2.523229e-01,3:1.941653e-01):1.760975e+00,(((6:2.385268e-01,(5:4.358838e-01,((30:1.074497e-01,(29:9.042191e-03,28:3.674480e-01):1.998162e-01):4.304496e-01,((20:8.137980e-02,(((27:5.673990e-01,26:5.583113e-01):4.133348e-01,25:1.599529e-01):9.376697e-01,24:2.046139e-01):6.858698e-01):2.193454e-01,19:1.724664e-01):6.474907e-01):7.891095e-01):2.077309e-01):3.770608e-03,(((((((((15:2.926599e-01,14:2.288821e-01):2.969217e-05,(13:2.633184e-01,(22:1.787597e-01,(21:4.969787e-02,23:4.514196e-01):3.071975e-01):1.536770e+00):6.012242e-02):2.258300e-01,18:2.602645e-01):3.113014e-01,(9:3.500494e-01,17:8.698655e-01):2.687665e-01):9.240781e-02,10:6.531314e-01):2.048625e-01,11:1.685995e+00):5.930812e-02,12:4.004402e-01):6.376672e-01,16:2.698975e-02):6.518636e-01,7:1.714178e-01):1.602119e-01):6.709654e-01,8:6.780906e-02):6.957826e-01):5.584586e-04,1:1.719931e+00);
   tree gen.137000 = [&U] (((((7:1.291601e-01,((((9:4.367258e-01,(11:7.002535e-01,10:7.435956e-01):1.290508e-01):6.157148e-02,17:5.317368e-01):1.097280e-01,(((13:1.693938e-01,15:1.793823e-01):6.854681e-02,14:2.663434e-01):1.596180e-01,((23:4.246063e-01,21:4.390650e-02):2.630298e-01,22:4.032579e-02):1.232968e+00):1.893837e-01):1.489540e-01,(18:2.185657e-01,(12:1.344118e-01,16:1.477763e-01):3.707849e-01):1.348146e-01):4.432065e-01):9.545242e-02,(6:5.122530e-02,(((30:7.812307e-02,(28:1.989582e-01,29:4.610857e-02):4.500349e-01):4.347890e-01,((20:3.219892e-02,(((27:4.518374e-01,26:2.096430e-01):2.636188e-01,25:5.732153e-01):5.705703e-01,24:3.335553e-01):2.856619e-01):6.856290e-01,19:2.551960e-02):9.235033e-01):1.612322e-01,5:3.287053e-01):5.179676e-02):1.073000e-01):1.676347e-01,8:1.907420e-01):5.693463e-01,(4:3.616993e-01,3:7.734228e-02):8.816356e-01):7.202569e-01,2:4.192174e-01,1:1.329480e+00);
   tree gen.138000 = [&U] ((2:5.926476e-01,((((7:4.355410e-03,(((18:2.690413e-01,((13:3.101228e-01,(14:1.331297e-01,15:1.615272e-01):1.060005e-01):1.089019e-01,((((11:4.420583e-01,17:1.062665e-01):3.379258e-01,10:7.170917e-01):1.185649e-02,(22:9.006963e-02,(21:2.309515e-02,23:3.505958e-01):2.019610e-01):1.546623e+00):2.236503e-01,9:4.042578e-01):2.813172e-01):1.000381e-01):2.283581e-02,16:9.481149e-01):2.649654e-01,12:4.527052e-01):9.801967e-01):3.078663e-01,(((30:3.763503e-01,(28:1.114784e-01,29:8.427789e-03):7.206950e-02):3.519158e-01,((20:2.850896e-01,(((27:4.246436e-01,26:3.773144e-01):2.930134e-01,25:2.966825e-01):6.126259e-01,24:2.755097e-01):1.505762e-01):4.857099e-01,19:2.486876e-02):8.028847e-01):7.105143e-01,5:1.807896e-01):1.788604e-01):1.759338e-02,6:1.331394e-01):3.137597e-01,8:2.673450e-02):1.050862e+00):1.448163e-01,(4:6.081746e-02,3:2.619395e-01):2.015972e+00,1:1.344449e+00);
   tree gen.139000 = [&U] ((((((((30:1.608326e-01,28:1.178028e-01):1.311358e-02,29:4.354204e-03):3.953937e-01,((20:1.989842e-01,(24:3.990700e-01,(25:4.121003e-01,(27:3.322001e-01,26:3.417925e-01):3.278697e-01):1.735237e-01):9.999270e-01):3.305533e-01,19:7.484211e-02):6.883597e-01):1.635194e-01,(5:4.958606e-01,((((16:1.352379e-01,18:2.943606e-01):1.418004e-01,(17:1.221327e+00,((9:1.743522e-01,(11:4.004412e-01,10:1.743379e-01):3.300654e-01):3.312945e-02,((13:8.772961e-02,(14:3.085186e-01,15:2.993916e-01):1.040177e-03):1.133629e-01,(22:1.566714e-01,(21:1.087555e-02,23:6.645552e-01):6.795223e-01):8.906512e-01):3.517390e-01):9.632189e-02):1.981385e-01):5.258922e-01,12:4.406841e-01):3.317151e-01,7:7.064796e-02):1.702419e-01):3.062503e-02):5.225078e-02,6:9.172283e-02):3.373296e-01,8:7.737898e-02):6.470678e-01,2:6.882727e-01):6.277497e-01,(4:1.315793e-01,3:8.739843e-02):9.833139e-01,1:2.033456e+00);
   tree gen.140000 = [&U] ((2:4.464943e-01,((6:7.912004e-03,(((((18:2.603984e-01,((13:1.722126e-01,(((22:4.025257e-02,(21:5.504217e-02,23:4.641977e-01):3.765781e-01):9.291002e-01,14:2.087204e-01):6.919817e-02,15:3.336793e-01):3.931382e-02):1.865690e-01,(((17:1.340885e+00,11:5.926337e-01):5.644336e-02,10:3.949177e-01):7.437294e-01,9:4.274921e-01):4.989731e-02):1.509079e-02):1.733842e-01,16:1.585455e-01):9.792404e-02,12:4.298087e-01):6.338725e-01,7:1.379903e-01):4.247555e-02,(5:4.874669e-01,(((20:5.954036e-01,19:4.644645e-01):8.041341e-02,((27:1.844803e-01,26:3.247243e-01):7.178640e-01,(24:6.531418e-01,25:2.839273e-01):3.633969e-01):5.730950e-01):4.388889e-01,(30:9.720209e-02,(29:1.663829e-02,28:5.620494e-03):1.641495e-01):3.547331e-01):2.255000e-01):9.864805e-02):4.008763e-02):4.047592e-01,8:1.435617e-01):5.222379e-01):5.297641e-01,(4:1.336118e-02,3:1.561933e-01):1.080675e+00,1:1.800181e+00);
   tree gen.141000 = [&U] ((2:2.698252e-01,(((((((((17:2.548334e-01,(11:3.577403e-01,10:6.134351e-01):1.477371e-01):4.424306e-01,((21:4.018637e-02,22:6.420970e-01):2.841904e-01,23:1.596638e-01):7.414390e-01):3.690473e-02,(9:1.838977e-01,(13:1.828579e-01,(15:1.521450e-01,14:4.448340e-01):9.774255e-02):3.620475e-01):4.554907e-02):9.549927e-02,(12:4.424493e-01,(16:9.018412e-02,18:3.014673e-01):1.954878e-01):7.212058e-02):4.489962e-01,(30:1.048785e-01,(28:3.253567e-02,29:8.276508e-03):2.337459e-01):1.297436e-01):8.076503e-02,(7:5.601693e-02,6:3.508775e-02):9.598467e-02):7.876308e-02,((20:1.019761e-02,(24:2.041377e-02,((27:4.718650e-01,26:8.775722e-02):3.226667e-01,25:1.932028e-01):4.692322e-01):5.826814e-01):2.467397e-01,19:2.706170e-02):9.550404e-01):3.096518e-02,5:1.969109e-01):2.241549e-01,8:1.954295e-02):5.829541e-01):1.665099e-01,(4:3.936436e-01,3:1.253297e-01):5.184465e-01,1:1.689598e+00);
   tree gen.142000 = [&U] (((5:2.363941e-01,((7:1.779403e-01,((12:4.703380e-01,(16:3.015590e-01,(18:4.537720e-01,((((11:4.090836e-01,17:5.124120e-02):1.846758e-01,10:3.932159e-01):1.227927e-01,(9:2.593553e-01,((21:1.611478e-01,23:7.904770e-01):1.794330e-01,22:7.356000e-02):1.534735e+00):9.579237e-03):3.927512e-02,(13:9.684896e-02,(15:1.559998e-01,14:6.937856e-01):5.147399e-01):3.633827e-01):2.125284e-01):1.753212e-03):1.709453e-01):4.828302e-01,(((20:3.319267e-01,(24:6.042031e-02,((27:3.722861e-01,26:2.018601e-01):6.426017e-01,25:2.186405e-01):4.802012e-01):1.074132e+00):2.371580e-01,19:6.018278e-02):5.351077e-01,((28:7.767301e-03,29:2.886896e-02):2.145142e-01,30:1.042222e-02):5.334331e-01):2.407420e-01):7.106022e-02):1.430152e-01,6:1.089199e-01):1.892543e-01):3.955025e-01,8:8.604812e-03):1.130040e+00,(2:3.958216e-01,(4:8.442889e-02,3:1.045917e-01):1.336439e+00):4.668010e-01,1:2.221422e+00);
   tree gen.143000 = [&U] (((8:1.499344e-01,(((((20:3.667671e-01,(24:6.507395e-01,((27:4.347954e-01,26:3.260026e-01):1.141724e+00,25:8.203644e-02):1.065992e+00):7.139410e-01):5.984123e-01,19:6.857829e-03):5.783218e-01,((28:1.077701e-01,29:3.390496e-02):5.289124e-01,30:2.402336e-02):4.581133e-01):3.081919e-01,(6:1.389770e-01,(7:2.339537e-02,(16:3.089827e-01,((18:3.726395e-01,(((15:2.020940e-01,14:9.835890e-01):6.815052e-02,(((23:7.852147e-01,21:1.645182e-01):3.881706e-01,22:1.518497e-02):1.006736e+00,13:1.937144e-01):7.220111e-02):2.250786e-01,(9:1.682234e-01,((11:5.626620e-01,17:1.217127e+00):4.740479e-02,10:8.632703e-01):2.423126e-01):3.102916e-01):1.977265e-01):9.542864e-02,12:4.372803e-01):4.197929e-01):6.620234e-01):5.894852e-02):1.543115e-02):4.480001e-01,5:1.190956e-01):2.318788e-01):1.242583e+00,2:7.738363e-01):8.891591e-01,(4:2.975203e-01,3:1.155701e-01):1.441221e+00,1:1.952552e+00);
   tree gen.144000 = [&U] ((4:1.597015e-01,3:8.876666e-03):1.281328e+00,(((((20:2.603220e-02,(24:1.829448e-01,((27:1.208864e-01,26:2.197287e-01):3.890710e-01,25:4.304503e-01):1.687809e-01):5.761199e-01):2.888329e-01,19:2.608229e-01):5.247386e-01,(5:2.055294e-01,(((((28:1.048343e-02,29:3.957598e-02):1.506606e-01,30:1.076933e-01):8.283179e-01,(12:4.102957e-01,((9:4.287277e-01,(((15:2.705659e-01,(23:1.585479e-01,(22:2.279659e-01,21:2.044581e-01):5.792538e-01):1.466530e+00):1.023463e-01,14:1.693391e-01):2.636283e-01,13:2.077309e-01):3.853230e-01):6.665348e-02,((16:4.153428e-01,17:4.096162e-01):3.698411e-02,((11:2.957973e-01,10:6.953437e-01):2.004706e-01,18:3.954119e-01):3.167557e-01):3.975335e-01):5.839388e-02):4.694218e-01):1.871437e-01,7:2.819269e-01):2.166673e-02,6:4.529976e-02):3.205806e-01):5.264306e-02):2.653095e-01,8:2.931967e-01):5.177001e-01,2:7.338359e-01):5.139882e-01,1:1.682247e+00);
   tree gen.145000 = [&U] ((4:2.168921e-01,3:1.363231e-01):1.313230e+00,(2:4.438111e-01,((6:4.036076e-02,((((5:2.144606e-01,((28:1.455915e-02,29:9.787582e-02):4.035775e-01,30:6.759589e-02):4.615531e-01):9.098305e-02,((20:1.383886e-01,(24:1.031096e-01,((27:2.659229e-01,26:4.769190e-01):1.849317e-01,25:2.602250e-01):3.317909e-01):1.034587e+00):1.684534e-01,19:2.131340e-02):9.343501e-01):1.404686e-01,((9:2.174473e-01,(12:4.169059e-01,(17:2.506984e-01,(10:4.238588e-01,11:2.439551e-01):4.441586e-01):8.350314e-02):1.882874e-01):3.939906e-02,((18:4.291040e-01,((14:2.216878e-01,15:5.652971e-02):7.760899e-02,(((21:6.503892e-01,23:1.241558e-01):3.916949e-01,22:1.982511e-01):5.615174e-01,13:1.792398e-01):4.493878e-02):7.942637e-01):4.897698e-02,16:3.100446e-01):8.803906e-02):3.319076e-01):1.394842e-02,7:2.687560e-01):2.089143e-01):6.467579e-01,8:2.520896e-01):2.788567e-01):8.101060e-02,1:1.851583e+00);
   tree gen.146000 = [&U] (2:2.367530e-01,((4:8.705716e-02,3:1.483843e-01):1.548106e+00,((8:1.541892e-01,5:1.206104e-01):3.136170e-01,((7:4.277059e-02,((((28:1.986795e-01,29:2.959247e-02):2.072894e-01,30:1.079959e-01):5.876453e-01,((20:5.397108e-01,(24:1.033639e-01,((27:5.857039e-01,26:4.788083e-01):3.895731e-01,25:5.715796e-01):6.182364e-01):5.083233e-01):1.465783e-01,19:3.278593e-02):8.640177e-01):4.500599e-01,((((14:3.431826e-01,((22:2.240196e-01,(21:7.064288e-01,23:2.708763e-01):3.658416e-01):6.496566e-01,13:7.692814e-02):1.573213e-01):9.983810e-02,15:4.894816e-03):4.524440e-01,((17:2.499264e-01,12:5.059654e-01):1.195479e-01,9:1.805227e-01):1.408934e-01):1.959039e-01,(((10:2.381563e-01,11:5.018240e-01):2.520442e-01,18:1.315694e-01):7.976194e-02,16:1.429107e-01):8.787227e-02):5.556066e-01):2.222173e-02):2.602890e-01,6:6.284370e-02):1.962430e-02):8.536384e-01):8.036328e-02,1:1.688159e+00);
   tree gen.147000 = [&U] ((2:4.286264e-01,(5:9.140297e-02,(((6:9.529259e-02,7:6.155195e-01):9.337753e-03,(((30:2.517802e-01,(28:1.388463e-01,29:3.911610e-02):2.404112e-01):4.826428e-01,(16:1.382694e-01,((18:1.540742e-01,((11:6.416933e-01,17:3.787480e-01):4.792642e-02,10:4.564553e-01):9.376631e-02):4.449614e-01,(((((22:4.868008e-03,(23:3.912931e-01,21:1.306553e-01):3.957622e-01):1.130043e+00,(15:1.046418e-01,14:4.090724e-01):3.583882e-01):7.261905e-02,13:2.019659e-01):2.387256e-01,9:3.140412e-01):1.664772e-02,12:5.481065e-01):7.084709e-02):6.502374e-02):4.452460e-01):1.827841e-01,((20:5.818787e-01,(24:3.442938e-01,((27:4.332856e-01,26:3.485564e-01):2.941269e-01,25:2.251875e-01):2.563424e-01):3.809612e-01):1.352780e-01,19:1.926791e-02):6.024272e-01):4.335205e-01):1.752166e-01,8:5.484991e-02):4.031577e-01):1.350748e+00):1.785844e-01,(4:1.288652e-02,3:3.246276e-02):8.810691e-01,1:9.077648e-01);
   tree gen.148000 = [&U] (((4:5.701282e-02,3:5.574083e-01):1.348413e+00,(((20:1.303283e-01,((24:9.295689e-01,25:3.843268e-01):1.082019e-01,(27:2.078739e-01,26:5.848005e-01):6.097462e-01):1.702166e+00):7.380296e-01,19:3.080534e-01):1.532306e+00,(5:6.543230e-02,((((((17:6.299699e-01,10:4.854383e-01):2.451617e-02,11:9.960172e-01):1.530205e-01,(12:8.969782e-01,9:2.929033e-01):3.677878e-01):2.821045e-01,(((14:6.309075e-01,13:4.327881e-01):7.550737e-03,((22:7.099995e-02,(23:9.652724e-01,21:1.832614e-01):1.384466e+00):1.144104e+00,15:1.616456e-01):9.697083e-02):3.090559e-01,(18:4.212646e-01,16:9.071771e-01):4.570710e-01):1.276462e-01):5.453929e-01,(28:4.357386e-02,(29:2.057803e-01,30:4.580052e-01):9.151258e-02):7.657178e-01):1.975862e-01,((7:8.009769e-02,6:3.932361e-02):2.807513e-01,8:5.986843e-01):7.465820e-02):2.833030e-02):1.995885e-01):1.030341e+00):4.709382e-01,2:2.804325e-01,1:1.393916e+00);
   tree gen.149000 = [&U] (2:9.966917e-01,((4:5.495666e-02,3:7.030255e-01):1.672455e+00,(((6:7.036589e-02,(7:1.899484e-01,(((19:1.259624e+00,(20:1.867246e-01,(24:5.181606e-01,(25:6.074811e-01,(27:6.348576e-01,26:7.039286e-01):5.240779e-01):9.399436e-01):9.503743e-01):8.355133e-02):1.701282e+00,(30:4.948297e-01,(28:1.163842e-02,29:2.143959e-01):7.204316e-01):5.809928e-01):8.772025e-01,(((((13:1.206483e-01,((23:6.819472e-01,22:2.035181e-01):1.128101e-02,21:4.841210e-01):3.789715e+00):8.549532e-01,(15:2.316949e-01,14:2.785253e-01):9.138505e-02):4.934383e-01,18:6.303651e-01):3.071914e-01,(16:7.075463e-01,12:1.437197e+00):2.394576e-01):1.067626e-01,((9:7.290238e-01,(11:1.641054e+00,10:6.275990e-01):7.356010e-01):5.906806e-02,17:1.735941e+00):8.743031e-01):7.431955e-01):8.598626e-01):5.764546e-01):3.880693e-01,8:1.209499e+00):7.937247e-01,5:1.155210e+00):1.179321e+00):5.727793e-01,1:4.584108e+00);
   tree gen.150000 = [&U] ((2:3.673396e-01,((5:2.951441e-01,(7:3.747883e-01,((8:2.597746e-01,(((((11:5.907046e-01,10:4.342311e-01):2.346564e-01,((17:7.045140e-01,(9:5.407795e-01,((18:2.908910e-01,16:1.621262e-01):1.601847e-01,12:7.143159e-01):2.765297e-01):7.335450e-03):2.120889e-01,((23:5.292060e-01,21:2.473455e-01):7.146164e-01,22:2.517075e-01):1.549731e+00):1.661520e-03):3.625972e-01,13:2.347755e-01):1.654803e-01,(15:1.450114e-01,14:6.470437e-01):2.229591e-02):8.296611e-01,((29:4.198612e-02,28:9.831922e-03):4.603014e-01,30:2.079846e-01):5.333189e-01):1.878507e-01):8.494706e-02,6:1.502579e-01):1.872171e-01):3.890988e-01):1.849768e-02,((20:5.597136e-02,((25:1.154631e+00,(27:3.004628e-01,26:3.313482e-01):3.407198e-01):5.544245e-01,24:1.321651e-01):1.499099e+00):1.343474e+00,19:2.510572e-01):1.260127e+00):1.176783e+00):5.160293e-01,(4:1.887073e-01,3:1.831132e-01):1.429274e+00,1:8.608163e-01);
   tree gen.151000 = [&U] ((((((6:3.451424e-02,(7:1.109302e-01,((20:1.253793e-01,((25:3.220137e-01,(27:7.044167e-01,26:3.226896e-01):5.021515e-01):9.957440e-01,24:2.973610e-01):1.524917e+00):7.244921e-01,19:1.574521e-01):7.569268e-01):8.188201e-01):1.184616e-01,(((18:2.912878e-01,16:2.155193e-01):1.071671e-01,(12:9.020580e-01,((11:1.077414e+00,(10:4.187630e-01,17:6.902077e-01):3.680287e-01):2.038785e-01,(9:3.921022e-01,((((21:1.101695e+00,22:1.453842e-02):7.491857e-02,23:6.988338e-01):1.391767e+00,13:1.696560e-01):1.199317e-01,(15:2.721875e-01,14:1.371178e-01):1.978173e-01):3.490454e-01):7.400854e-01):8.969944e-02):1.994325e-01):8.748112e-01,(30:6.812668e-02,(28:1.538589e-01,29:5.685107e-02):7.047380e-02):5.461066e-01):1.141473e+00):2.286967e-01,5:2.874316e-01):2.546312e-01,8:5.482100e-01):9.185193e-01,2:2.067422e+00):2.155081e-01,(4:2.454758e-01,3:2.037407e-01):1.447605e+00,1:3.154320e+00);
   tree gen.152000 = [&U] (2:9.508181e-01,((8:4.333486e-01,((((((16:1.959270e-01,12:8.745175e-01):5.257952e-01,((((22:5.861046e-02,(23:3.779138e-01,21:4.883449e-01):6.663773e-01):1.662019e+00,18:1.888619e+00):5.692038e-01,(13:2.244890e-01,(15:1.234622e-01,14:3.708296e-01):1.326970e+00):2.199148e-02):4.958429e-01,(9:2.142910e-01,((10:2.489557e-01,11:1.143012e+00):1.722733e-01,17:1.502505e+00):3.432003e-01):1.039025e-01):7.605662e-01):1.108346e+00,(30:1.213887e-02,(29:6.707260e-03,28:6.830444e-02):4.220910e-01):2.023005e-01):3.440467e-01,(7:2.917353e-01,((20:5.939996e-01,((25:3.947193e-01,(27:1.313956e+00,26:7.435119e-01):6.830736e-01):5.672493e-01,24:3.481304e-01):1.507929e+00):8.464866e-01,19:5.582932e-01):7.319378e-01):4.008020e-01):4.165464e-01,6:1.861160e-01):3.805456e-01,5:3.025468e-01):6.953639e-01):9.870658e-01,(4:2.633206e-01,3:2.150118e-01):1.360591e+00):2.469264e-01,1:3.859337e+00);
   tree gen.153000 = [&U] ((4:4.224160e-02,3:4.629541e-01):1.572322e+00,((5:2.013810e-01,((((20:6.770467e-02,((25:1.014447e-01,(27:5.017333e-01,26:2.889456e-01):3.206141e-01):6.063654e-01,24:2.389811e-01):1.253748e+00):5.781617e-01,19:2.880057e-01):1.514779e+00,((((9:2.087138e-01,((17:9.697971e-01,(10:3.049164e-01,11:1.025154e+00):1.059826e-01):7.796081e-02,((22:5.124035e-03,(23:7.541347e-01,21:1.451636e-01):4.632484e-01):8.431206e-01,(15:2.216618e-01,(13:1.363254e-01,14:7.293872e-01):6.904605e-02):4.653079e-02):3.374194e-01):5.029381e-02):2.739575e-01,((12:1.161873e+00,16:2.584022e-01):1.270310e-02,18:4.410134e-01):1.441962e-01):8.143108e-01,(7:2.503340e-01,6:2.904441e-01):7.607382e-01):4.374906e-01,(30:5.526535e-02,(29:4.404048e-02,28:2.249391e-02):2.602349e-01):6.052468e-01):3.523658e-01):8.634277e-02,8:3.084857e-01):9.893942e-01):9.581546e-01,2:4.388118e-01):1.413479e+00,1:1.875510e+00);
   tree gen.154000 = [&U] ((((((((((14:1.921841e-01,((((25:5.083072e-01,(27:2.053922e+00,26:4.325256e-01):7.623450e-01):8.773783e-01,24:2.581247e-01):6.640627e-01,(19:1.085618e+00,20:1.469889e+00):4.603304e-01):6.295895e-01,(22:1.625329e+00,(21:5.422938e-01,23:3.654637e-01):1.306828e-01):9.608595e-01):1.525477e+00):3.140019e-01,15:2.532220e-01):2.074011e-01,13:3.335069e-01):9.600890e-01,(((9:5.967013e-01,(10:4.770576e-01,11:1.249766e+00):4.766945e-01):1.751457e-01,(12:8.306049e-01,17:6.842773e-01):8.749025e-01):5.872958e-01,(18:2.245874e-01,16:3.306649e-01):2.637786e-01):8.940678e-02):8.336075e-01,((29:3.363396e-03,28:1.651463e-01):4.518826e-01,30:3.383246e-02):6.788599e-01):2.824144e-01,(6:2.945174e-01,7:7.014666e-01):2.073657e-01):5.345335e-01,8:1.410419e+00):1.961801e-02,5:2.054295e-01):1.157861e+00,(4:7.728754e-02,3:2.035689e-01):1.923316e+00):1.028771e+00,2:8.125395e-01,1:4.071983e+00);
   tree gen.155000 = [&U] ((((5:1.284736e-01,((6:4.299815e-02,(((29:8.182405e-03,28:3.907858e-02):3.237827e-01,30:4.429579e-01):1.041443e+00,7:4.200506e-01):1.322075e-02):5.999315e-01,((((14:6.850436e-02,((((25:2.403433e-01,(27:2.744568e-01,26:3.071387e-01):6.107676e-01):3.162028e-01,24:5.098970e-01):2.829637e-02,(20:8.479250e-01,19:3.475479e-01):6.732367e-01):8.265842e-01,(23:1.637320e-01,(21:3.413233e-01,22:1.052370e-01):3.392974e-01):1.358916e+00):6.184764e-01):1.252479e-01,(13:4.548364e-01,15:7.169617e-02):1.310263e-01):2.373082e-01,(18:3.147619e-01,(12:3.628115e-01,16:4.014457e-01):2.174823e-01):6.537240e-02):1.076786e-02,((17:1.532083e-01,(10:7.215579e-01,11:8.796894e-01):3.295445e-02):2.655074e-01,9:2.006352e-01):1.714925e-01):8.056135e-01):5.840103e-02):2.205804e-01,8:5.553517e-01):1.130228e+00,2:1.035365e+00):9.848612e-02,(4:1.353230e-01,3:3.257691e-01):1.209877e+00,1:1.343786e+00);
   tree gen.156000 = [&U] ((((8:4.360831e-01,5:2.053233e-01):1.197731e-01,(((6:4.957863e-02,((29:6.701813e-02,28:1.721953e-02):2.817117e-01,30:3.909599e-02):9.664885e-01):2.408263e-02,(12:2.734356e-01,((11:1.160275e+00,18:4.009720e-01):1.923028e-01,((17:5.140321e-01,16:9.593754e-01):3.569127e-01,((9:3.124646e-01,10:3.303564e-01):9.238930e-02,(((14:7.197494e-02,(((20:4.870053e-01,19:1.803258e-01):6.028504e-01,((25:4.290183e-01,(27:3.628033e-01,26:5.314533e-01):7.241005e-01):5.600735e-01,24:6.359310e-01):3.273613e-01):1.050340e+00,(22:2.882242e-01,(21:4.194169e-01,23:2.903555e-01):2.692480e-01):1.811472e+00):9.735363e-01):2.923738e-01,15:3.292951e-01):1.492705e-01,13:1.474596e-01):3.403449e-01):4.874392e-02):1.555380e-02):2.333928e-01):1.648437e+00):9.039890e-02,7:4.718402e-01):1.593956e-01):1.371274e+00,(4:5.280460e-01,3:3.805775e-01):1.519145e+00):7.229616e-01,2:6.381215e-01,1:1.607405e+00);
   tree gen.157000 = [&U] ((4:1.164380e-02,3:5.521792e-01):7.426845e-01,((8:3.714919e-01,((6:2.105212e-02,(((((9:2.473555e-01,(10:1.602973e-01,(11:9.348833e-01,17:4.583805e-01):1.390888e-01):9.397834e-02):1.661726e-01,(((14:1.620644e-01,((((25:4.896207e-01,(27:6.875716e-01,26:4.892100e-01):1.833165e-01):3.511013e-01,24:8.785309e-02):5.478887e-01,(20:4.035323e-01,19:1.338736e-01):1.306110e+00):4.243109e-01,(23:2.428620e-01,(22:1.527083e-01,21:2.519586e-01):1.691174e-01):6.409204e-01):3.819609e-01):9.658489e-02,15:1.641021e-01):5.584356e-02,13:2.245077e-01):1.470544e-01):1.995282e-02,((16:2.188695e-01,12:3.737551e-01):6.607832e-01,18:3.277310e-02):1.033186e-01):8.846307e-01,5:4.111796e-01):1.900308e-01,((28:1.197057e-02,29:5.448575e-02):1.285596e-01,30:6.778199e-01):6.935539e-01):2.139674e-02):4.597565e-01,7:3.394422e-01):1.363309e-02):1.121733e+00,2:4.512971e-01):2.856226e-01,1:1.043265e+00);
   tree gen.158000 = [&U] ((2:5.520027e-01,(4:5.203533e-02,3:2.962279e-01):1.254270e+00):1.907244e-02,(((5:4.230386e-01,7:2.865945e-01):1.180271e-01,(6:6.405849e-02,(((28:7.304308e-02,30:2.082935e-01):1.437145e-02,29:6.502758e-02):7.489173e-01,(((15:1.431963e-01,(14:3.605993e-02,((20:4.059392e-01,((24:1.757559e-01,(25:3.786042e-01,(26:2.726626e-01,27:2.457597e-01):9.855964e-01):4.360749e-01):2.269581e-01,19:7.064609e-01):2.854710e-02):6.598675e-01,(23:4.693268e-01,(22:8.864657e-02,21:3.585729e-01):5.926517e-02):7.694520e-01):6.155113e-01):1.667460e-01):9.300621e-02,13:2.472206e-01):1.887086e-01,((9:2.497192e-01,12:7.362760e-01):3.613400e-02,((18:1.857317e-01,(16:7.105591e-01,(11:1.425922e+00,10:6.239477e-01):1.188058e-01):2.023160e-02):2.588847e-01,17:5.317486e-01):1.535277e-01):3.271137e-01):6.238355e-01):5.368306e-01):1.283584e-01):1.620753e-01,8:2.789167e-01):9.107197e-01,1:1.621839e+00);
   tree gen.159000 = [&U] ((4:1.813706e-01,3:7.314742e-01):1.863251e+00,(2:7.579536e-01,(((((6:3.022213e-01,7:7.785881e-02):2.938979e-01,((13:5.052410e-01,(((((11:4.540025e-01,17:7.315809e-01):9.955702e-01,18:7.543520e-01):1.030220e-01,(16:3.152531e-01,12:8.506466e-01):1.900515e-01):8.782261e-01,10:1.931432e+00):2.433887e-01,9:7.593340e-01):4.687410e-01):2.676476e-01,(15:2.589016e-01,(14:1.103300e+00,((21:3.956511e-01,23:1.788032e+00):5.139320e-01,22:1.067461e-01):3.143142e+00):8.220921e-01):4.126315e-01):2.296773e+00):1.747871e-01,(((28:1.110363e-01,29:6.318580e-02):4.524872e-01,30:2.663085e-01):6.054760e-01,((((25:1.159868e+00,(27:3.884562e-01,26:3.471526e-01):9.916039e-01):9.106631e-01,24:7.928268e-01):1.360155e+00,20:6.718333e-01):9.495107e-01,19:3.207736e-02):1.260634e+00):3.644549e-01):4.224369e-01,8:3.620469e-01):5.612215e-01,5:1.076974e+00):2.057343e+00):1.288767e+00,1:2.023936e+00);
   tree gen.160000 = [&U] ((2:7.024751e-01,(8:7.304074e-02,(5:1.218356e-01,(((30:1.363797e-01,(29:2.595147e-03,28:7.099108e-02):7.170329e-02):8.582971e-01,(((18:4.013999e-01,(((17:4.685937e-01,12:8.057261e-01):6.263101e-02,11:8.140896e-01):1.911538e-01,16:6.002416e-01):1.769952e-01):5.951526e-01,(10:8.079865e-01,9:2.884251e-01):5.236925e-01):1.248074e-01,(15:3.987217e-01,((14:2.876590e-01,(((((25:1.060145e-01,(26:2.535624e-01,27:4.546019e-01):1.286860e+00):1.222968e+00,24:1.725517e-01):7.799953e-01,20:4.412441e-01):5.379395e-01,19:5.635967e-02):1.035404e+00,(22:2.114022e-01,(23:4.016557e-01,21:8.463064e-01):2.245100e-02):1.501963e+00):6.796897e-01):2.123318e-01,13:3.076495e-01):2.013576e-02):3.304075e-01):6.498557e-01):3.588856e-02,(6:8.225347e-02,7:2.042478e-02):3.666178e-01):2.388890e-01):2.142970e-01):1.237842e+00):2.017923e+00,(4:9.122353e-02,3:4.372055e-01):1.345390e+00,1:1.825591e+00);
   tree gen.161000 = [&U] ((2:1.042048e+00,(4:2.990279e-02,3:1.972404e-01):2.010942e+00):5.294689e-01,((((12:9.827254e-01,(((9:7.154956e-01,((22:6.309684e-02,(21:7.036751e-01,23:1.337890e+00):7.523714e-01):1.744022e+00,((15:4.412369e-03,14:5.669917e-01):9.401809e-02,13:1.811176e+00):6.691555e-02):8.009060e-01):1.236276e-01,((11:1.658303e+00,(10:1.882912e+00,17:4.478105e-01):3.080297e-01):1.342703e+00,16:1.089222e-01):6.724265e-02):5.402333e-02,18:7.483916e-01):1.510025e-01):1.746209e+00,7:2.714921e-01):3.590992e-01,(5:5.557587e-01,8:1.304279e+00):1.854127e-01):1.661280e-01,(6:3.291746e-02,((30:3.099014e-01,(29:3.233527e-01,28:1.810929e-02):2.002675e-01):1.127838e+00,((((25:8.458328e-01,(27:7.424541e-01,26:1.519597e+00):1.005451e+00):5.848350e-01,24:5.491260e-01):9.463251e-01,20:1.180709e+00):8.805293e-01,19:6.309880e-01):1.594485e+00):1.008494e+00):5.408097e-01):9.708111e-01,1:2.705449e+00);
   tree gen.162000 = [&U] ((2:1.111593e+00,(4:2.698206e-02,3:5.556421e-01):2.128142e+00):5.066845e-03,(((6:3.756216e-03,(((9:4.238241e-01,10:1.339262e+00):8.287974e-01,((17:6.786239e-01,11:1.865956e+00):5.199505e-01,((((((22:3.230235e-01,(21:2.043283e-01,23:7.357408e-01):8.820729e-01):1.353863e+00,13:1.041397e-01):1.959480e-01,15:2.161737e-01):1.535795e-01,14:3.615886e-01):3.790739e-01,16:5.160503e-01):1.165689e-02,(12:2.119338e+00,18:7.198269e-01):3.484332e-02):7.285326e-02):1.282368e-01):1.157287e+00,7:1.241512e-01):2.065574e-01):6.561339e-02,(5:2.194022e-01,8:5.623751e-01):2.138092e-01):2.745371e-02,(((30:5.810898e-01,29:2.103206e-01):1.416936e-02,28:5.526806e-02):8.782583e-01,((((25:4.693367e-01,(27:9.250467e-01,26:3.564635e-01):2.718539e-01):8.755207e-01,24:1.576648e+00):3.738262e-01,20:4.318921e-01):6.085641e-01,19:1.544718e-01):1.793752e+00):2.479480e-01):1.727692e+00,1:2.660704e+00);
   tree gen.163000 = [&U] (((2:1.454283e+00,(8:9.940106e-03,(((((28:6.607768e-02,(29:4.449250e-02,30:1.980854e-01):2.173763e-01):1.453000e+00,(12:4.766751e-01,(16:4.926165e-01,((17:8.045937e-01,9:9.636684e-01):1.742506e-01,((10:7.285524e-01,(18:6.561230e-01,11:1.467755e+00):1.170514e-01):2.016870e-02,(((21:8.445326e-01,22:1.207697e-01):7.095032e-01,((((25:7.126829e-01,(27:9.721255e-01,26:7.422535e-01):1.032069e+00):1.587182e+00,24:5.416886e-01):1.692231e+00,(20:5.390508e-01,19:2.057099e-01):1.575423e+00):2.280450e+00,23:1.233927e+00):6.596540e-01):1.747976e+00,((14:7.367018e-02,15:2.935243e-01):2.979220e-02,13:7.362188e-01):2.134380e-01):1.198099e+00):3.063302e-01):1.753545e+00):5.259253e-01):1.184870e+00):5.747663e-01,7:5.216626e-01):2.349903e-01,6:9.855737e-02):5.734822e-01,5:4.326317e-01):1.123711e+00):1.378101e+00):1.150142e+00,4:1.078578e-01):2.485690e-02,3:5.632262e-01,1:4.386031e+00);
   tree gen.164000 = [&U] ((2:1.404158e+00,(8:8.299997e-02,(((7:1.129306e+00,((30:1.474652e-01,(29:4.449859e-02,28:1.520732e-01):3.823806e-01):1.458695e+00,((16:6.928406e-01,12:5.229736e-01):6.498395e-01,(((9:3.099147e-01,(18:8.910017e-01,17:7.628730e-01):2.446152e-01):5.953469e-02,((14:8.799741e-01,(15:3.239008e-01,((23:6.793423e-01,(21:3.180353e-01,22:6.218138e-01):5.395546e-01):2.720911e-01,(((25:7.111990e-01,(27:9.586499e-01,26:9.386943e-01):5.800449e-01):5.413197e-01,24:6.206321e-01):1.399820e+00,(20:3.884879e-01,19:3.066365e-01):8.862156e-01):3.031083e+00):3.388986e+00):1.668426e-01):9.730602e-01,13:5.601668e-01):5.094782e-01):7.007291e-01,(11:1.361239e+00,10:2.903300e-01):1.013164e+00):6.591642e-01):8.770155e-01):3.892306e-01):4.244339e-01,6:7.826494e-02):4.308986e-01,5:6.375445e-01):3.681172e-01):3.206622e+00):3.632475e-01,(3:2.806750e-01,4:4.442616e-01):1.953350e+00,1:3.720608e+00);
   tree gen.165000 = [&U] (((5:7.014980e-01,(((((16:1.812913e+00,18:1.452703e+00):7.968023e-01,((23:1.784708e+00,21:1.053721e+00):5.393195e-01,22:2.197306e-02):3.951275e+00):4.534694e-01,((15:2.544269e-01,14:9.871421e-01):6.053365e-03,13:4.623411e-01):5.746478e-01):1.565246e+00,((((10:1.064207e+00,11:2.347151e+00):2.425376e-02,9:5.412262e-01):2.970440e-01,12:1.827157e+00):6.504475e-03,17:1.066632e+00):3.630083e-01):2.071384e+00,((7:6.954236e-01,6:2.733654e-01):4.668770e-02,(((30:1.525651e-01,(28:8.838712e-03,29:3.024332e-01):2.712453e-01):1.437349e+00,((20:4.297529e-01,((25:6.737148e-01,(27:9.933546e-01,26:6.320472e-01):6.698094e-01):2.191067e+00,24:6.125220e-01):2.764760e+00):6.800049e-01,19:3.643925e-03):3.575214e+00):7.993967e-03,8:1.042163e+00):2.687401e-01):3.602108e-01):7.293914e-02):4.379723e+00,2:7.072587e-01):1.724973e-01,(4:2.713364e-01,3:4.045210e-01):2.253566e+00,1:4.258589e+00);
   tree gen.166000 = [&U] ((4:2.785785e-01,3:7.560221e-01):1.337623e+00,(2:2.266680e+00,((5:3.770518e-01,((((((16:8.339636e-01,18:1.240346e+00):1.634640e-01,12:1.420193e+00):8.183098e-01,(13:2.391805e+00,(15:4.979043e-01,(14:1.154857e+00,((23:1.868483e+00,21:5.669708e-01):1.502081e+00,22:4.170796e-02):3.206295e+00):9.394292e-01):4.471132e-03):5.713585e-01):4.044953e-02,((11:2.142268e+00,(10:1.014368e+00,17:1.473494e+00):1.147052e+00):5.254516e-01,9:4.938666e-01):3.088237e-01):1.954985e+00,((((20:3.645931e-01,((25:4.717345e-02,(27:5.837860e-01,26:9.934879e-01):1.017801e+00):1.191294e+00,24:1.970455e+00):1.483696e+00):6.542736e-01,19:4.033295e-01):1.450523e+00,(28:4.603683e-04,29:1.274669e-01):5.892942e-01):4.515625e-01,30:3.399792e-01):3.024573e-01):7.915998e-01,(6:4.015289e-01,7:1.804930e+00):3.884639e-01):1.490940e-02):4.980465e-02,8:8.489435e-01):1.538001e+00):1.661078e+00,1:2.797311e+00);
   tree gen.167000 = [&U] (((8:4.269754e-02,((7:5.469386e-01,6:8.716161e-02):3.340344e-01,(5:4.340358e-01,((((14:5.693416e-01,15:6.503928e-01):6.033995e-01,(((21:7.128093e-01,22:4.072961e-02):1.417895e-01,23:6.945971e-01):1.532652e+00,13:5.661352e-01):1.794092e-01):5.396713e-01,(((12:1.310993e+00,16:1.284530e-01):8.775980e-01,(9:4.421665e-01,((10:6.241321e-01,11:5.478336e-01):4.540753e-01,17:1.292382e+00):8.301494e-02):5.464661e-01):3.043547e-01,18:4.906438e-01):1.884278e-01):1.607152e+00,(((28:1.138382e-02,29:2.705695e-01):6.656675e-01,30:1.744418e-01):9.197791e-01,(((25:1.446885e+00,(27:3.861848e-01,26:1.429103e+00):1.860472e+00):5.823084e-01,24:2.641826e-01):1.909876e+00,(20:8.639699e-01,19:5.718702e-01):2.240388e-01):2.047816e+00):6.558537e-01):2.223469e-01):1.216513e-01):5.299258e-01):1.309187e+00,(4:4.643013e-01,3:4.931645e-01):2.076519e+00):4.848745e-01,2:6.881469e-01,1:2.619006e+00);
   tree gen.168000 = [&U] (2:5.925920e-01,((4:3.448303e-02,3:7.089786e-01):9.130218e-01,(8:3.997561e-01,(((7:1.402499e-01,(((18:2.860969e-01,16:3.219281e-02):1.999218e-01,((9:4.148150e-01,(17:7.657161e-01,(11:4.635097e-01,10:3.124014e-01):7.668682e-02):3.037868e-01):4.211335e-02,(((23:8.169808e-01,21:2.665725e-01):5.432149e-01,22:5.126115e-02):1.775849e+00,((14:5.101530e-01,15:1.196219e-01):2.794175e-02,13:1.474936e-01):5.026811e-02):5.241018e-01):1.240867e-01):2.772913e-01,12:4.623319e-01):1.012141e+00):7.017464e-02,(6:1.142028e-01,((30:1.078474e-01,(28:3.977142e-03,29:1.032043e-01):2.596551e-01):4.858167e-01,(19:4.759303e-03,(20:1.783345e-01,((25:9.689835e-02,(27:5.101657e-01,26:2.736254e-01):9.139515e-01):6.491342e-01,24:1.729741e-01):8.116873e-01):3.795031e-01):7.462899e-01):4.394279e-01):1.683449e-01):4.040986e-01,5:2.513008e-01):5.315893e-01):5.059661e-01):4.829517e-01,1:1.493688e+00);
   tree gen.169000 = [&U] ((4:4.331591e-02,3:2.954258e-01):4.615619e-01,(2:1.175613e+00,((5:3.162100e-01,(((((29:3.230002e-01,28:5.697058e-02):1.600552e-01,30:3.067149e-01):8.667686e-01,((12:8.000943e-01,((18:6.059960e-01,((((((21:4.269964e-01,23:5.841690e-01):8.672810e-01,22:4.138126e-01):1.573028e+00,14:1.545774e-01):5.053841e-02,15:3.864726e-01):8.955170e-02,13:4.962330e-01):8.125339e-01,(((11:6.245639e-01,10:7.351968e-01):3.440645e-01,17:9.749317e-01):1.588946e-02,9:6.422053e-01):1.200198e-01):9.948996e-02):5.396466e-02,16:1.015399e+00):6.372084e-01):1.124293e+00,7:9.779138e-02):1.177779e-01):3.705046e-01,((20:2.464962e-01,(24:5.091087e-01,((27:8.065736e-01,26:8.942201e-01):1.524025e+00,25:9.260170e-01):1.106751e+00):5.247306e-01):8.690664e-01,19:1.982620e-01):2.242555e+00):2.991658e-01,6:1.747021e-01):5.075790e-01):4.555920e-01,8:4.755528e-02):7.760873e-01):1.431344e+00,1:2.426169e+00);
   tree gen.170000 = [&U] (((5:1.692849e-01,((((29:1.862478e-02,(28:2.429893e-02,30:8.696528e-02):1.528031e-02):4.950625e-01,(19:3.156210e-01,(20:2.084243e-01,((25:1.688461e-01,(27:5.108610e-01,26:5.277069e-01):1.551159e+00):3.535520e-01,24:1.750097e-01):8.367218e-01):6.586516e-01):9.960922e-01):7.084653e-01,(((((17:3.861365e-01,12:9.163445e-01):5.309374e-01,(((11:4.510247e-01,10:3.859766e-01):1.226051e-01,18:3.704435e-01):5.933510e-01,9:7.225643e-01):1.731363e-01):1.034534e-01,16:1.165163e+00):3.262661e-01,(13:2.735965e-01,((((21:1.279147e-01,23:7.844101e-01):5.114015e-01,22:3.120140e-01):1.882718e+00,15:9.905398e-02):1.017192e-01,14:2.863805e-01):3.009181e-02):8.703860e-01):8.637025e-01,(7:5.591227e-01,6:8.709942e-02):4.442002e-02):2.612092e-02):3.475140e-01,8:1.842506e-01):2.950592e-01):2.583503e+00,2:3.899179e-01):4.343884e-01,(4:5.403385e-03,3:5.951527e-01):9.861703e-01,1:2.640454e+00);
   tree gen.171000 = [&U] (((4:3.399135e-02,3:3.981348e-01):1.370965e+00,(((((16:2.910675e-01,12:1.002608e+00):1.310238e-01,((17:6.188348e-01,9:2.413686e-01):2.341464e-01,(((14:6.008943e-01,15:1.996565e-01):1.110385e-01,13:2.303353e-01):1.551962e-02,(23:1.512125e-01,(22:6.398755e-02,21:2.719652e-01):1.651440e-01):1.658327e+00):1.048860e+00):4.104407e-02):1.417751e-02,(18:3.376946e-01,(11:3.713102e-01,10:4.487937e-01):2.219846e-01):2.756382e-01):1.101898e+00,((8:4.515911e-01,6:3.402524e-01):7.076082e-02,(7:2.140233e-01,(((28:3.968176e-02,30:6.475256e-02):5.046091e-02,29:9.729169e-02):3.120322e-01,(19:1.292055e-02,(20:3.156123e-01,((25:2.549413e-01,(27:6.480252e-01,26:3.788785e-01):1.396099e+00):2.648894e-01,24:1.499138e-01):8.392620e-01):3.077559e-01):7.315519e-01):3.707480e-01):1.638588e-01):1.382984e-01):4.287501e-01,5:1.384612e-01):1.122268e+00):6.084313e-01,2:3.967459e-01,1:1.621167e+00);
   tree gen.172000 = [&U] ((4:4.300745e-01,3:3.121182e-01):8.551291e-01,(((5:5.102113e-01,(((((29:1.437963e-01,28:2.057838e-01):6.288480e-01,30:2.117762e-01):4.144487e-01,(16:1.151578e-01,(12:5.316078e-01,(18:7.073758e-01,((9:2.300776e-01,(10:5.525618e-01,(11:8.329228e-01,17:5.032030e-01):4.061610e-01):3.867479e-01):1.284481e-01,((13:3.511043e-01,(((23:3.747024e-01,21:7.298789e-02):6.036572e-01,22:1.812949e-01):8.527892e-01,15:1.320335e-01):1.324577e-01):1.289562e-01,14:3.714054e-01):5.661626e-01):2.360564e-01):2.967716e-01):1.478161e-01):4.831609e-01):5.292255e-01,((20:3.113183e-01,(((27:3.578332e-01,26:2.837398e-01):7.113241e-01,25:1.192657e-01):9.068472e-01,24:3.184061e-01):6.007966e-01):8.016897e-01,19:2.942148e-01):1.013792e+00):1.237333e-01,(6:2.466630e-01,7:1.034941e-01):1.785597e-01):3.734989e-01):3.775204e-01,8:7.264536e-03):8.338326e-01,2:1.169704e+00):3.217567e-01,1:2.404630e+00);
   tree gen.173000 = [&U] ((2:1.378567e+00,(((((30:1.633349e-01,(29:1.198517e-02,28:2.984381e-01):1.423351e-01):5.768860e-01,(((((13:2.744650e-01,((14:7.734493e-02,(22:8.093601e-02,(23:5.287837e-01,21:3.662625e-02):9.180085e-01):2.185123e+00):1.173841e-01,15:4.339833e-01):1.943044e-01):7.317792e-01,9:3.861441e-01):1.331825e-01,(((18:7.337533e-02,11:1.151050e+00):4.962167e-01,10:4.252697e-01):4.295893e-01,17:4.814729e-01):3.681314e-02):9.880070e-02,16:4.908084e-01):6.026215e-01,12:3.687726e-01):6.780542e-01):4.278298e-01,((6:9.031518e-02,7:1.616489e-01):6.140404e-02,((20:2.631086e-01,(((27:3.407512e-01,26:3.268867e-01):1.566929e-01,25:1.835586e-01):2.868417e-01,24:1.445408e-01):8.744657e-01):3.282547e-01,19:8.648365e-02):8.651602e-01):5.096172e-02):2.149746e-01,5:3.401174e-01):4.298328e-01,8:6.460136e-02):7.393950e-01):4.772547e-01,(4:4.295779e-01,3:8.493481e-02):7.824363e-01,1:2.110807e+00);
   tree gen.174000 = [&U] ((2:8.700627e-01,(4:8.293517e-02,3:1.852410e-01):1.030153e+00):3.425873e-02,((5:2.976255e-01,((7:3.486954e-01,((((((27:5.657907e-01,26:2.161575e-01):5.780752e-01,25:1.199149e+00):4.731068e-01,24:5.093141e-01):4.620892e-01,20:1.589054e-01):5.027468e-01,19:1.278952e-01):8.713551e-01,(((28:2.119244e-02,29:1.434210e-02):1.066784e-01,30:2.035562e-02):5.805060e-01,((16:1.378465e-01,9:5.816513e-01):2.873409e-01,((11:5.148573e-01,((17:3.257323e-01,12:1.663246e+00):1.461780e-01,10:3.221113e-01):1.685760e-01):4.058310e-01,(((14:4.251313e-01,13:4.058889e-01):5.060242e-02,((22:2.600164e-01,(23:5.729313e-01,21:1.819129e-01):4.776627e-02):1.737279e+00,15:2.327781e-01):5.372277e-02):6.115677e-01,18:8.717765e-02):3.791893e-02):4.470256e-01):2.921335e-01):2.422257e-01):8.057103e-01):6.696388e-02,6:6.074837e-02):1.645677e-01):5.084472e-01,8:5.937432e-02):1.050812e+00,1:9.095057e-01);
   tree gen.175000 = [&U] (((5:2.121436e-01,(6:1.893997e-02,((((18:1.332845e-01,(((9:1.395428e-01,(((22:9.322864e-02,(23:6.997765e-01,21:4.947881e-02):4.427510e-01):6.080666e-01,(15:5.640144e-02,14:1.818582e-01):5.716765e-02):8.466088e-02,13:2.437510e-01):3.786212e-01):6.509460e-02,(17:1.659277e-01,(11:3.933213e-01,10:5.067857e-01):3.615845e-01):2.339601e-01):6.034186e-02,16:2.652137e-01):5.947420e-02):2.063785e-01,12:2.164283e-01):1.782582e-01,((28:6.283828e-03,29:1.439121e-03):2.365284e-01,(30:3.186774e-02,(((((27:4.032881e-01,26:2.409916e-01):6.144492e-01,25:3.835642e-01):2.462009e-01,24:1.261508e-01):3.979027e-01,20:4.042746e-01):4.714688e-01,19:5.037607e-03):6.808539e-01):2.032923e-01):3.619858e-01):3.603421e-01,7:1.775165e-02):5.661383e-02):8.000107e-02):2.177257e-02,8:1.176889e-01):4.878211e-01,(2:4.913801e-01,(4:6.007140e-02,3:2.123058e-01):7.148101e-01):6.069603e-02,1:2.070359e+00);
   tree gen.176000 = [&U] (((5:4.952090e-02,((6:3.181377e-02,((((29:8.508603e-03,28:6.539442e-03):1.829994e-01,((((((27:4.145533e-01,26:1.291723e-01):4.977703e-01,25:4.386757e-01):5.372716e-01,24:1.021635e-01):2.689820e-01,20:1.687184e-01):6.789565e-01,19:2.024145e-02):2.396279e-01,((((((((22:1.015932e-01,(23:3.217541e-01,21:2.106928e-01):1.171016e-01):1.446803e+00,15:1.055539e-01):7.497941e-02,14:5.532144e-02):2.734255e-01,13:3.315338e-02):4.259060e-01,(10:5.094727e-01,(17:1.665747e-01,9:4.013690e-01):3.464000e-04):1.066144e-01):1.432395e-01,(18:4.111118e-01,16:3.184137e-01):3.176948e-02):3.902342e-02,11:9.216747e-01):3.030965e-01,12:1.849469e-01):3.627185e-01):9.548756e-02):4.118199e-02,30:1.031182e-01):2.667221e-01,7:1.647232e-01):9.796002e-02):5.398572e-02,8:1.620100e-01):2.249212e-01):3.519111e-01,2:3.570279e-01):1.671810e-01,(4:9.495505e-02,3:1.626411e-01):6.889751e-01,1:1.007938e+00);
   tree gen.177000 = [&U] ((((5:7.047589e-02,((7:4.491791e-02,6:9.748902e-02):5.917748e-03,(((((10:4.580171e-01,18:2.987666e-01):1.135941e-02,11:1.023102e+00):9.722918e-02,(9:3.447448e-01,(((22:1.398503e-01,(23:1.508033e-01,21:6.968755e-02):2.762535e-01):1.200631e+00,(14:1.511957e-01,15:1.178786e-02):9.062613e-02):2.057840e-02,13:7.730516e-02):1.123331e-01):8.726054e-02):1.034828e-01,((16:2.319295e-01,12:3.440329e-01):1.258248e-01,17:3.970750e-01):9.237442e-02):1.761972e-01,((19:6.708148e-02,(20:4.028323e-01,(((27:3.250670e-01,26:5.649156e-02):4.254169e-01,25:2.163296e-01):1.995898e-01,24:8.637331e-02):3.455094e-01):2.749887e-01):3.554339e-01,((29:1.604525e-01,28:1.885803e-01):1.073692e-01,30:8.577222e-02):1.848030e-01):4.928484e-02):2.373812e-01):1.864838e-01):9.285454e-02,8:2.726157e-02):5.958172e-01,2:4.362839e-01):1.451349e-01,(4:1.827980e-01,3:1.380762e-01):8.312621e-01,1:8.060854e-01);
   tree gen.178000 = [&U] ((4:2.866893e-01,3:2.659221e-01):1.181933e+00,(2:4.281139e-01,((((((((27:3.675075e-01,26:2.666444e-01):3.819248e-01,25:7.583179e-02):3.110169e-01,24:2.371648e-01):3.655757e-01,20:4.551492e-02):2.035615e-01,19:6.028807e-02):2.086602e-01,(7:4.844568e-02,((6:9.427058e-02,(30:2.059251e-02,(29:7.993924e-02,28:8.404035e-03):1.582992e-01):4.861844e-01):9.103631e-02,((18:2.224792e-01,16:9.478643e-03):2.383620e-01,((((17:2.240521e-01,(((14:2.653192e-02,(22:2.045291e-01,(21:2.438398e-01,23:1.417981e-01):1.975390e-01):1.332309e+00):5.850467e-02,15:7.366144e-02):1.717305e-01,13:5.879612e-02):1.720600e-01):1.613192e-02,(10:2.649487e-01,11:9.212012e-01):1.946872e-01):1.160306e-02,9:2.046241e-01):2.173368e-01,12:6.679224e-01):8.803573e-02):4.281811e-01):6.625260e-02):1.143419e-01):2.522418e-01,5:1.604514e-01):2.721062e-01,8:2.758867e-01):3.069221e-01):1.851545e-01,1:6.940739e-01);
   tree gen.179000 = [&U] (2:2.210483e-01,(((5:2.817495e-02,((7:3.885785e-02,6:5.794899e-02):1.726731e-01,((30:8.762336e-03,(29:4.021570e-02,28:6.494347e-02):5.481987e-02):1.896346e-01,((((9:1.299787e-01,(10:1.226704e-01,11:1.557127e-01):1.590387e-01):7.274958e-03,(((15:6.229293e-02,13:9.775138e-02):4.269836e-03,14:5.840907e-02):1.975079e-01,(16:2.079920e-01,18:1.045394e-01):7.135993e-02):2.838451e-02):2.234360e-02,(17:1.178334e-01,12:3.402844e-01):9.591684e-02):2.210331e-01,(19:4.981324e-02,(((21:3.248593e-03,23:8.150822e-02):1.082670e-01,22:8.685585e-02):4.820853e-01,((((27:2.034892e-01,26:1.404406e-01):3.197602e-01,25:5.221073e-02):1.008245e-01,24:1.301438e-01):1.435552e-01,20:8.608790e-02):1.205983e-01):1.200220e-01):2.119571e-01):7.241885e-02):1.282271e-01):1.246821e-01):1.443704e-01,8:1.483392e-01):1.254663e-01,(4:3.461539e-02,3:1.565038e-01):6.954350e-01):2.937350e-01,1:1.237808e+00);
   tree gen.180000 = [&U] ((2:1.537374e-01,(4:5.437675e-03,3:4.369205e-02):2.926380e-01):6.862517e-02,((((((18:1.158300e-01,(((15:5.018577e-02,13:6.563876e-02):3.330840e-02,14:1.659741e-02):7.429218e-02,(16:1.672251e-01,((17:7.882477e-02,9:9.306012e-02):4.701463e-02,((11:1.179960e-01,10:1.329191e-01):7.671180e-03,12:1.991566e-01):6.315146e-02):3.500018e-02):2.927490e-02):1.068302e-02):1.659379e-01,((19:1.276318e-01,(((21:6.709208e-02,23:4.226297e-02):1.458879e-01,22:4.147972e-03):3.150756e-01,(24:1.818669e-01,(((27:8.909057e-02,26:9.403620e-02):2.012474e-01,25:8.029193e-02):1.016935e-01,20:8.752380e-02):8.907601e-03):5.603244e-02):4.284653e-02):2.615431e-01,(30:1.606131e-02,(29:5.367642e-03,28:1.155170e-03):3.013289e-02):1.505843e-01):7.998475e-02):8.171620e-02,7:5.556032e-02):4.668182e-04,6:6.753467e-02):8.352952e-02,8:8.241200e-02):4.606455e-02,5:6.112033e-02):2.386903e-01,1:7.282947e-01);
   tree gen.181000 = [&U] (2:1.007587e-01,((5:7.120763e-02,((((((13:7.921247e-02,(15:1.992714e-02,14:1.042748e-01):1.607646e-03):1.020345e-01,((((11:1.958885e-01,10:1.932670e-01):1.297372e-01,(12:1.448423e-01,17:1.018192e-01):4.933233e-02):2.739265e-02,(16:6.602452e-02,18:1.887548e-01):5.611897e-02):5.130788e-02,9:1.325837e-01):1.710988e-02):2.100530e-01,7:3.281250e-02):9.066524e-03,6:2.764428e-02):7.653320e-02,(((28:1.813121e-02,29:1.469706e-02):1.329553e-01,30:3.336949e-02):3.953463e-02,(19:3.631902e-02,(20:9.266519e-02,(24:2.243994e-01,((25:2.011193e-01,(27:1.369774e-01,26:1.980099e-01):2.473594e-02):1.402525e-01,((21:5.834536e-02,22:1.191340e-01):4.756736e-02,23:4.651626e-02):3.269642e-01):1.150115e-01):7.865235e-02):3.016870e-01):1.672711e-01):3.183991e-01):1.059565e-01,8:1.359266e-01):2.431908e-02):2.706216e-01,(4:8.606585e-02,3:9.175078e-02):4.218005e-01):9.151875e-02,1:1.018772e+00);
   tree gen.182000 = [&U] (((4:4.695513e-02,3:7.124185e-02):4.161233e-01,(((7:2.990989e-02,(12:1.708431e-01,(16:6.767831e-02,((((11:2.262657e-01,17:8.551574e-02):3.083317e-02,10:2.148934e-01):8.361270e-04,(((15:3.493735e-02,14:1.779696e-02):9.842239e-03,13:8.079964e-02):9.294650e-02,18:1.410993e-01):4.332159e-02):2.294546e-02,9:1.157714e-01):4.088592e-02):1.004304e-01):9.439945e-02):5.530433e-02,(6:3.042015e-02,(((30:5.967794e-02,(29:1.380670e-03,28:1.556732e-02):5.093390e-02):1.700535e-01,(19:1.409289e-02,(((24:1.100147e-01,(25:7.737973e-02,(27:1.044338e-01,26:1.059579e-01):1.718030e-01):1.611452e-01):1.719485e-01,(23:2.957853e-02,(21:1.502958e-02,22:8.853420e-02):9.581930e-02):5.336781e-01):3.457901e-02,20:1.586421e-02):1.276548e-01):2.920347e-01):9.310576e-02,8:7.083597e-02):5.561553e-02):1.884733e-02):6.032510e-02,5:5.884008e-02):2.462843e-01):1.396202e-01,2:1.027512e-01,1:7.505594e-01);
   tree gen.183000 = [&U] ((4:8.108999e-03,3:6.809168e-02):2.939824e-01,((((((7:7.716803e-02,6:4.843770e-02):2.745074e-02,((12:3.039205e-01,16:3.423248e-02):1.529791e-01,(((17:9.761755e-02,(11:1.911266e-01,10:1.340470e-01):4.737496e-02):1.289005e-01,18:3.856902e-02):5.587520e-02,(9:2.528149e-01,((15:2.754120e-02,13:1.218630e-01):2.023206e-02,14:1.114268e-01):6.932126e-02):2.634464e-02):4.921545e-02):1.345823e-01):2.311003e-02,8:9.951423e-02):1.596965e-02,((29:3.754142e-02,(30:7.915405e-02,28:1.045032e-02):3.270165e-02):3.903091e-01,(19:8.435075e-03,((23:6.201069e-02,(21:1.180320e-01,22:1.389514e-02):6.452787e-02):2.262353e-01,(20:1.343729e-01,(24:2.838060e-01,(25:8.906773e-02,(27:1.095597e-01,26:1.111585e-01):1.802355e-01):6.038168e-02):1.733283e-01):3.497080e-02):2.488509e-01):2.343707e-01):6.594135e-02):7.743044e-02,5:3.945409e-02):5.935846e-01,2:1.600394e-01):4.534421e-02,1:4.776314e-01);
   tree gen.184000 = [&U] ((4:1.087280e-01,3:1.367501e-02):2.967031e-01,((((6:8.919669e-02,((((19:1.036872e-02,(((24:1.795395e-01,(25:1.003677e-01,(27:2.354724e-01,26:1.388732e-01):4.192349e-01):1.131250e-01):1.138356e-01,20:1.937290e-01):5.741290e-02,((21:6.008393e-02,22:3.240531e-03):5.301906e-02,23:1.837658e-01):3.432341e-01):1.918653e-01):2.351693e-01,(30:9.747040e-02,(28:6.057263e-02,29:6.607120e-02):1.141138e-01):6.551974e-02):3.139003e-01,((((14:1.361387e-01,(15:1.828441e-01,13:1.167229e-01):6.906519e-02):1.975680e-01,(18:5.275947e-02,(10:1.674684e-01,(11:1.416472e-01,17:2.188802e-01):8.430642e-03):5.626213e-02):5.031383e-02):3.465348e-02,9:2.932433e-01):4.687828e-02,(12:3.906153e-01,16:1.636013e-02):1.028885e-01):2.872509e-01):4.546758e-02,7:3.537760e-02):9.001238e-03):1.104276e-01,5:7.288096e-02):1.341624e-01,8:8.888402e-03):4.164191e-01,2:2.351251e-01):1.589274e-01,1:6.410379e-01);
   tree gen.185000 = [&U] ((4:6.634320e-02,3:5.878098e-02):2.886040e-01,(2:1.241576e-01,((((((((9:1.719157e-01,(((17:2.960595e-01,11:1.111109e-01):3.324149e-02,10:1.291674e-01):1.119460e-01,18:2.016397e-02):7.107465e-02):1.219588e-02,(15:7.937467e-02,(13:9.350286e-02,14:2.011270e-01):2.453656e-02):1.478917e-01):1.065443e-01,(12:2.979788e-01,16:7.170174e-02):2.526656e-02):2.321881e-01,7:2.204333e-02):8.034641e-02,6:2.916401e-02):1.516697e-02,(29:9.370358e-02,(28:1.309254e-01,(30:1.299735e-01,(19:1.198403e-02,(((24:1.200326e-01,(25:2.046920e-01,(27:9.648103e-02,26:8.584150e-02):3.068107e-01):1.599748e-01):2.452387e-01,20:1.378799e-01):1.720370e-01,(23:1.371594e-01,(22:5.674139e-02,21:7.486363e-02):4.953940e-03):4.306304e-01):6.037559e-02):2.664542e-01):6.028462e-02):6.132623e-02):2.106390e-01):5.186067e-02,5:1.333475e-01):1.034787e-01,8:1.360077e-03):3.361126e-01):9.453551e-02,1:4.946696e-01);
   tree gen.186000 = [&U] ((((8:7.761720e-02,(7:1.671935e-02,(((((((12:2.278033e-01,17:2.757854e-01):1.131189e-01,(10:1.834018e-01,11:2.360579e-01):1.742176e-02):9.947311e-02,((14:1.281545e-01,15:7.752678e-02):1.762696e-02,13:1.820617e-01):2.116166e-01):5.693750e-03,(18:8.853645e-02,16:9.754208e-02):7.052695e-02):3.207623e-02,9:1.536278e-01):1.664507e-01,(((28:1.117244e-02,29:4.995516e-02):7.513145e-02,30:9.099018e-02):1.431195e-01,((((24:3.160618e-01,(25:5.590102e-02,(27:8.970804e-02,26:9.381036e-02):3.100893e-01):3.128235e-01):2.417451e-01,20:1.652515e-01):2.105725e-01,19:2.561666e-01):4.074769e-02,((23:1.167808e-01,22:7.725567e-02):3.950290e-02,21:3.622681e-02):7.005608e-01):6.655551e-01):8.973292e-02):6.605155e-02,6:3.245953e-02):2.586436e-02):1.856462e-01):9.930165e-02,5:1.203230e-01):1.681039e-01,(4:1.304266e-01,3:5.465455e-02):1.824443e-01):2.340987e-01,2:9.301313e-02,1:6.128751e-01);
   tree gen.187000 = [&U] (((8:4.322378e-03,(5:1.600227e-01,((7:4.775460e-02,((12:6.652809e-02,((((17:7.189874e-02,(10:6.198250e-02,11:1.335302e-01):3.733906e-02):2.043466e-02,(((14:6.882403e-02,15:4.181539e-02):4.125888e-02,13:5.264900e-02):3.722129e-02,((21:8.617752e-02,22:1.444397e-01):3.558467e-02,23:1.142857e-01):5.942118e-01):4.440525e-02):2.957076e-02,9:8.299159e-02):1.329421e-02,(16:5.425931e-02,18:4.881220e-02):7.177981e-02):8.453800e-02):1.183438e-01,(((28:2.547119e-02,29:5.824743e-02):2.558063e-02,30:3.695299e-02):5.732902e-02,(((24:8.383164e-02,(25:1.272071e-01,(27:2.745069e-01,26:6.104415e-02):1.075361e-01):8.996090e-02):1.952578e-01,20:5.549603e-02):1.872497e-01,19:4.154803e-04):1.784312e-01):1.462478e-01):9.581816e-02):1.081448e-02,6:2.379125e-02):5.596833e-02):2.885864e-02):4.172529e-01,2:4.963616e-02):6.353339e-02,(4:4.607630e-02,3:3.203726e-02):1.241345e-01,1:3.007829e-01);
   tree gen.188000 = [&U] (((((6:3.916485e-02,((12:7.215132e-02,((17:1.465045e-01,(((13:2.989004e-02,(14:8.896112e-02,((22:4.848665e-02,(23:2.301745e-01,21:5.179561e-02):2.633670e-01):5.040447e-01,15:1.042305e-01):1.562366e-02):1.024741e-01):1.441829e-01,9:1.074158e-01):1.465639e-02,(18:5.238750e-02,16:3.093829e-02):4.158492e-02):2.615464e-02):9.228282e-03,(10:1.103969e-01,11:4.900391e-01):1.826399e-01):2.063727e-01):2.137791e-01,(((28:3.103886e-02,29:6.970306e-03):2.568401e-02,30:1.041469e-01):1.210163e-01,(((24:9.414469e-02,(25:1.448705e-01,(27:1.114952e-01,26:2.000244e-01):1.515077e-01):1.298823e-01):2.057138e-01,20:1.434018e-01):1.839329e-01,19:3.711993e-02):1.637238e-01):1.149103e-01):1.133486e-01):5.561041e-02,(7:6.614461e-03,5:1.046468e-01):3.144402e-03):1.315409e-01,8:7.704845e-02):2.295998e-01,2:7.304762e-02):1.494307e-01,(4:8.231584e-03,3:6.635999e-02):2.187969e-01,1:4.487033e-01);
   tree gen.189000 = [&U] (((4:4.019028e-03,3:1.181703e-01):3.748559e-01,(8:8.193620e-02,(5:4.365946e-02,(((12:8.980093e-02,(((18:1.648859e-01,16:6.904633e-02):1.132429e-01,((10:2.665741e-01,(17:1.619182e-01,9:1.198322e-01):1.154797e-02):1.558410e-02,11:4.116331e-01):1.282432e-01):3.070446e-02,((14:3.026080e-01,13:9.626444e-02):6.052931e-02,((22:5.683175e-02,(23:1.730518e-01,21:1.393875e-01):3.682734e-02):5.483073e-01,15:8.425799e-02):9.215618e-03):1.553830e-01):9.700929e-02):3.108625e-01,7:1.575853e-02):8.691893e-02,((((((25:4.831284e-02,(27:1.705865e-01,26:9.162546e-02):1.577757e-01):2.846437e-01,24:5.479036e-02):1.770948e-01,(20:1.557760e-01,19:4.008895e-02):4.654870e-02):3.597040e-01,(29:7.833682e-03,28:5.636558e-03):1.914701e-01):4.438739e-03,30:2.858990e-01):1.747675e-01,6:4.771263e-02):5.403841e-02):6.416922e-02):1.724675e-01):4.061102e-01):1.801842e-01,2:1.060942e-01,1:4.055155e-01);
   tree gen.190000 = [&U] ((4:1.881646e-02,3:9.358925e-02):3.652813e-01,((8:2.897879e-02,(5:9.609361e-02,((7:6.149277e-02,6:4.166660e-02):5.066324e-02,(((30:4.853799e-02,(29:7.417652e-04,28:2.488137e-02):8.309657e-02):3.426709e-02,((((25:1.262619e-01,(27:1.585453e-01,26:2.160645e-02):6.462985e-02):2.034234e-01,24:1.094057e-01):1.841370e-01,20:9.912287e-02):8.653391e-02,19:1.409983e-02):3.609648e-01):6.155108e-02,(12:8.471818e-02,(((9:7.990851e-02,((13:9.966784e-02,((14:4.966785e-02,15:7.358481e-02):9.126809e-02,((22:7.652927e-02,21:1.553178e-01):1.261677e-01,23:5.261637e-02):3.148884e-01):2.851827e-03):1.534303e-01,17:1.373506e-01):3.288209e-02):1.902321e-02,((11:1.257269e-01,18:9.427120e-02):6.318243e-02,10:1.727467e-01):2.567702e-02):5.783142e-02,16:1.491392e-01):1.231230e-01):1.549072e-01):1.309221e-01):2.541467e-02):6.123968e-02):1.234664e-01,2:3.563738e-01):2.505790e-01,1:5.465881e-01);
   tree gen.191000 = [&U] (((4:1.815603e-03,3:9.773728e-02):2.292031e-01,(((6:7.292744e-02,8:7.167575e-02):5.617398e-04,(5:1.462299e-01,7:1.711473e-02):2.863701e-02):2.538585e-02,((((29:4.398366e-02,30:2.298584e-02):6.048442e-03,28:2.150728e-02):9.943950e-02,((((25:1.223193e-01,(27:1.751158e-01,26:4.517617e-02):8.662890e-02):1.507620e-01,24:1.059895e-01):1.783873e-01,20:7.485509e-02):9.313205e-02,19:1.620633e-02):3.639491e-01):2.116985e-01,((16:6.582361e-02,12:1.026989e-01):7.995358e-02,(((13:9.452484e-02,((15:5.006778e-02,14:4.573590e-02):1.400373e-02,(22:6.447698e-02,(23:7.339274e-02,21:1.135887e-01):1.492738e-01):3.341545e-01):4.689290e-02):8.166645e-02,(17:9.813531e-02,9:8.835178e-02):1.018427e-01):1.952147e-02,(18:1.647641e-01,(11:1.214351e-01,10:1.562418e-01):1.581379e-01):4.712599e-02):8.752912e-02):2.502322e-01):5.748410e-02):2.013231e-01):1.009142e-01,2:1.641890e-01,1:1.961154e-01);
   tree gen.192000 = [&U] ((2:2.852482e-01,((5:1.918396e-01,8:1.207427e-02):1.943045e-03,(((30:6.056975e-02,((14:1.328914e-01,(13:1.175846e-01,(((21:2.914399e-01,22:1.478054e-03):8.470378e-02,23:1.305109e-01):6.037414e-01,15:3.169412e-02):4.188608e-02):3.710332e-02):2.139540e-01,(9:1.597845e-01,(((11:1.196985e-01,((12:2.333150e-01,17:1.078576e-01):3.403301e-02,10:2.498811e-01):2.916834e-02):6.830627e-02,16:5.540755e-02):1.514231e-01,18:5.077558e-02):7.401992e-02):7.229803e-03):4.265449e-01):4.597226e-03,((28:9.031853e-03,29:5.332121e-02):9.963136e-02,((((25:2.082297e-01,(27:2.451388e-01,26:1.166901e-01):1.183375e-01):1.196316e-01,24:3.608568e-02):5.500440e-01,20:1.249324e-01):5.181132e-02,19:3.573069e-03):3.907791e-01):1.372159e-02):1.174059e-01,(7:4.526390e-02,6:1.515911e-02):4.301081e-02):9.352611e-02):4.224702e-01):2.702464e-01,(4:9.936258e-03,3:1.007863e-01):2.854557e-01,1:3.560467e-01);
   tree gen.193000 = [&U] ((4:5.193671e-02,3:1.663486e-01):3.161906e-01,((8:1.989265e-01,(6:2.558742e-02,((7:3.943306e-02,((((20:1.845946e-01,19:2.473284e-02):1.182052e-01,((25:1.733320e-01,(27:5.936614e-02,26:1.724161e-01):1.422022e-01):1.648031e-01,24:3.779721e-01):5.572504e-01):2.931676e-01,((28:2.603687e-02,29:1.934902e-02):4.918632e-02,30:4.504276e-02):2.279139e-01):3.077135e-02,((17:1.800664e-01,(9:3.652412e-01,(((15:1.184191e-01,((21:5.794804e-02,23:8.580852e-02):1.304115e-01,22:1.842019e-02):4.614302e-01):1.684176e-03,14:6.237763e-02):5.878732e-02,13:1.324436e-01):4.750578e-02):6.416184e-02):1.565589e-02,((12:2.510357e-01,16:3.082274e-01):7.516486e-02,((11:1.768613e-01,18:7.334928e-02):2.616827e-01,10:1.840672e-01):3.967952e-02):2.334933e-02):2.066334e-01):2.342649e-01):6.315366e-02,5:1.987557e-01):1.084048e-01):9.615385e-02):2.777313e-01,2:3.813292e-01):1.023895e-01,1:8.272824e-01);
   tree gen.194000 = [&U] (((4:1.313004e-01,3:1.304831e-01):4.241781e-01,(((8:2.318279e-01,(5:2.332929e-02,((((24:1.949900e-02,(25:1.100881e-01,(27:1.545722e-01,26:1.250943e-02):2.886708e-01):3.997531e-01):5.661277e-01,20:7.510238e-02):1.325813e-01,19:4.904791e-02):2.793771e-01,((28:4.429523e-02,29:3.145878e-03):1.419427e-01,30:2.355473e-02):1.480767e-01):8.034780e-02):9.069192e-03):5.454122e-02,6:2.000232e-01):2.084959e-02,(((18:1.236318e-01,16:1.089056e-01):5.545639e-02,((((((23:1.875870e-01,21:7.390210e-03):3.077179e-01,22:2.610009e-02):3.342067e-01,(14:8.896362e-02,15:1.073519e-01):5.885077e-03):9.132705e-02,13:7.117640e-02):2.030501e-01,((12:1.841709e-01,17:1.564359e-01):2.824161e-02,(10:1.756099e-01,11:1.492409e-01):7.062416e-02):1.532789e-02):3.247672e-02,9:2.011251e-01):4.674805e-02):2.070293e-01,7:2.802520e-04):6.200969e-02):2.918343e-01):2.223363e-01,2:8.975814e-02,1:7.757749e-01);
   tree gen.195000 = [&U] ((2:4.432267e-01,((6:3.576510e-02,(((20:2.094936e-01,(24:1.259321e-01,(25:1.451538e-01,(27:6.777120e-02,26:3.248705e-01):5.498407e-01):3.656345e-01):5.176772e-01):1.356966e-01,19:2.510828e-03):4.769759e-01,((5:1.293675e-01,(30:4.687003e-02,(28:5.458573e-03,29:4.887297e-02):1.648066e-01):1.659962e-01):5.219871e-02,(((12:3.024282e-01,16:7.536451e-02):2.553073e-01,(((10:1.879945e-01,(11:1.545380e-01,17:2.225297e-01):2.651989e-01):2.741978e-01,(9:1.568954e-01,(((15:1.131257e-01,((23:1.194037e-01,21:5.354833e-02):2.707795e-01,22:1.859235e-01):4.395725e-01):3.988798e-02,13:1.571969e-01):5.075113e-03,14:7.704959e-02):2.807754e-01):5.767092e-03):6.223584e-02,18:1.333793e-01):2.979034e-02):4.869401e-01,7:8.403395e-02):1.214251e-01):5.149772e-02):3.954579e-02):1.171375e-01,8:2.857464e-02):3.956160e-01):1.608524e-01,(4:8.549054e-03,3:1.227206e-01):4.602622e-01,1:1.421212e+00);
   tree gen.196000 = [&U] ((2:8.838855e-01,((5:6.854900e-02,(((((20:2.100441e-04,(24:1.077559e-01,(25:2.920809e-01,(27:3.286058e-01,26:1.061951e-01):2.107113e-01):4.573038e-01):2.805107e-01):2.351059e-01,19:7.994991e-02):9.696006e-01,6:4.005321e-02):6.534204e-02,7:1.849750e-01):1.776474e-02,((30:3.748563e-01,(28:6.774506e-02,29:9.441302e-02):7.216078e-02):3.125714e-01,((((((15:7.459390e-02,(((21:1.242525e-01,23:1.894302e-01):3.919080e-02,22:1.872193e-01):6.394565e-01,13:1.452935e-01):1.293484e-01):2.305215e-02,14:8.330074e-02):1.069332e-01,18:3.318762e-01):2.294103e-02,16:9.957026e-02):2.977434e-01,(12:5.205270e-01,((10:2.064220e-01,17:2.903014e-01):2.829862e-02,11:3.814694e-01):5.716051e-02):2.011769e-02):1.455744e-02,9:1.989405e-01):3.017619e-01):2.554393e-01):3.411291e-01):3.564764e-02,8:3.857019e-01):3.145379e-02):8.457407e-02,(4:1.447228e-01,3:1.676642e-01):6.015536e-01,1:1.252155e+00);
   tree gen.197000 = [&U] ((2:2.029766e-01,((((((12:6.612362e-01,(16:1.055388e-01,((9:9.650534e-02,(18:4.093783e-01,((17:3.928492e-01,11:5.677123e-01):4.194972e-01,10:4.659982e-01):3.415085e-02):2.637245e-01):4.706191e-01,(((((22:3.403163e-01,21:6.816699e-01):3.774370e-01,23:2.754402e-01):1.530377e+00,14:1.489081e-01):7.693280e-02,13:2.103204e-01):4.791235e-03,15:4.530992e-02):3.141744e-01):1.599688e-01):3.542988e-01):9.966462e-01,(((28:4.117955e-02,29:8.451360e-03):3.461349e-01,30:9.931255e-02):1.557379e-02,((20:1.237630e-01,(24:8.740554e-02,(25:2.391083e-01,(27:4.763910e-01,26:1.165087e-01):8.869265e-01):6.515976e-01):3.735523e-01):5.888102e-01,19:8.198422e-02):5.711554e-01):2.749263e-01):2.601718e-01,7:1.695223e-01):4.736030e-02,6:5.518446e-02):5.496010e-01,5:1.033192e-01):2.554872e-01,8:1.191001e-01):7.848149e-01):1.362090e-01,(4:2.199233e-01,3:4.114451e-02):1.734635e+00,1:9.393235e-01);
   tree gen.198000 = [&U] (((((((6:3.131765e-01,7:4.984657e-02):2.700617e-02,((((11:8.294125e-01,10:8.467227e-01):4.075003e-01,((17:5.787134e-01,9:2.950289e-01):3.487821e-01,(((21:2.326102e-01,23:1.035096e+00):6.836370e-01,22:3.185444e-01):1.178753e+00,(13:3.269978e-01,(15:4.353041e-01,14:2.350444e-01):3.646479e-01):5.563708e-02):1.622731e-01):3.921861e-01):3.293009e-01,(18:5.890567e-01,(12:9.803524e-01,16:2.201629e-01):2.299494e-01):2.635591e-01):4.819820e-01,((30:4.475089e-02,28:1.802199e-01):1.789558e-01,29:1.562277e-01):7.255945e-01):2.298098e-01):1.683822e-01,((20:3.555199e-01,(24:5.428374e-01,(25:1.196700e-01,(27:5.398269e-01,26:5.250929e-01):8.327144e-01):7.918269e-01):9.735698e-01):6.324598e-01,19:5.081225e-01):1.201021e+00):2.890475e-01,5:9.157928e-02):1.365093e-01,8:1.365367e-01):8.706932e-01,2:1.066543e+00):4.719199e-01,(4:7.551374e-02,3:1.539293e-01):1.804476e+00,1:3.745509e+00);
   tree gen.199000 = [&U] ((4:7.926372e-01,3:6.892324e-02):9.077414e-01,(2:1.398676e+00,((((((20:8.920468e-02,(24:1.905506e-01,(25:6.896049e-01,(27:1.023488e+00,26:4.405444e-01):2.451698e-01):6.853844e-01):1.475998e+00):6.820536e-01,19:3.635757e-03):1.002423e+00,((29:2.329957e-02,28:1.184674e-02):3.344317e-01,30:3.997077e-01):5.856405e-01):4.943088e-01,5:3.221158e-01):3.332662e-04,((7:7.446008e-03,((9:6.669652e-01,((17:8.840133e-01,(((14:4.509441e-01,15:3.662096e-01):1.089362e-01,13:1.216788e-01):1.337729e-01,((23:6.340109e-01,21:1.203490e-01):1.341590e+00,22:3.244011e-02):1.603486e+00):4.806412e-01):2.719949e-01,(18:6.722216e-01,(11:7.973567e-01,10:5.843971e-01):1.441603e-01):4.035685e-01):1.779118e-01):3.018520e-01,(12:1.034611e+00,16:4.242465e-01):7.902820e-01):1.560564e+00):3.689089e-01,6:3.650041e-01):2.397630e-02):1.029056e+00,8:1.321033e-01):1.381328e+00):9.360687e-01,1:5.860533e+00);
   tree gen.200000 = [&U] ((4:2.668426e-01,3:1.483816e-01):1.045124e+00,(2:1.375158e+00,((((7:7.635568e-02,(((((((9:4.664186e-01,17:8.618219e-01):3.039210e-01,((18:2.914368e-01,11:6.493461e-01):1.950511e-01,10:1.280007e+00):3.385457e-01):1.432925e-02,((14:1.047961e+00,15:4.666032e-01):3.616920e-01,(((23:6.002984e-01,21:2.471139e-02):3.027485e-01,22:5.052081e-02):1.353137e+00,13:3.674459e-01):9.797212e-02):5.477139e-01):9.543240e-01,12:6.021008e-01):3.415798e-02,16:3.362977e-01):1.478141e-01,((29:4.818135e-02,30:4.173049e-01):5.851277e-02,28:1.121681e-02):9.581000e-01):3.785874e-01,((20:2.098981e-01,(24:2.593923e-01,(25:4.394164e-01,(27:5.156224e-01,26:1.615781e-01):4.196981e-01):6.489402e-01):1.456618e+00):1.805718e-01,19:2.442635e-01):8.376915e-01):9.157042e-01):1.504729e-01,6:2.600123e-01):3.209275e-01,5:2.457539e-01):4.220116e-01,8:9.038052e-02):1.315913e+00):1.389477e-01,1:1.774644e+00);
   tree gen.201000 = [&U] ((4:8.134749e-01,3:9.112431e-02):1.994399e+00,(2:1.541384e+00,((5:1.516003e-01,(((20:2.394486e-01,(24:4.101273e-01,(25:5.441068e-01,(27:3.158976e-01,26:2.269323e-01):6.545333e-01):4.634999e-01):9.121416e-01):6.158836e-01,19:1.899714e-01):9.068917e-01,(7:9.116138e-02,(((12:3.084010e-01,(((((((15:3.721193e-01,((23:1.922604e-01,21:3.115530e-01):2.502975e-01,22:1.888121e-01):2.321489e+00):3.381627e-02,14:2.051847e-01):5.356897e-01,13:1.645139e-01):6.580544e-01,(18:5.606250e-02,(10:9.505930e-01,11:1.003315e+00):2.334721e-01):9.774588e-01):1.331111e-01,9:9.466086e-01):1.025742e-01,17:4.914228e-01):1.344639e+00,16:1.836433e-01):7.139745e-01):9.628483e-01,(30:5.813256e-02,(29:2.297022e-02,28:1.677679e-04):5.848358e-02):1.672738e+00):7.388887e-01,6:1.190868e-01):2.685473e-01):1.147422e-01):6.554338e-01):3.738551e-01,8:7.401714e-01):1.051952e+00):2.841056e-03,1:1.741287e+00);
   tree gen.202000 = [&U] ((4:3.261174e-01,3:6.573486e-02):1.429170e+00,(((5:3.566278e-02,((7:5.842876e-01,6:7.350488e-02):1.637472e-01,((((((16:9.003746e-01,18:3.661207e-01):3.395398e-01,(13:5.539813e-01,((15:4.433666e-01,14:6.219824e-01):2.726746e-01,((21:3.694391e-01,23:1.172579e+00):9.807716e-01,22:7.964797e-02):1.880627e+00):4.121397e-01):2.019470e-01):2.756540e-01,((11:1.377914e+00,10:5.554327e-01):3.930904e-01,17:3.747992e-01):2.052655e-01):6.173062e-03,9:5.829859e-01):4.026855e-01,12:1.156473e+00):3.367909e-01,((((25:1.252839e+00,(27:7.187148e-01,26:4.741905e-01):5.057397e-01):7.091789e-01,(24:1.271546e+00,20:5.624306e-01):8.351395e-02):9.090062e-01,19:3.663941e-01):1.086875e+00,((29:2.539066e-03,28:1.095139e-01):1.320156e-01,30:2.916638e-01):1.315140e-01):2.229028e-01):2.938127e-01):5.057516e-01):2.121006e-01,8:9.156680e-01):1.241718e+00,2:9.659542e-01):1.150420e+00,1:4.406355e+00);
   tree gen.203000 = [&U] ((2:2.107213e+00,(((6:5.319680e-01,((28:8.732876e-01,29:1.573981e-01):3.988130e-01,30:7.347670e-01):2.554312e+00):3.295549e-01,((7:6.532418e-01,(((20:4.768177e-01,(24:1.751692e+00,((26:4.156715e-01,27:7.658323e-01):3.518680e-01,25:1.627975e+00):1.142994e+00):1.615900e+00):8.105913e-01,19:3.592442e-01):1.859245e+00,((((14:9.697564e-01,((13:1.311704e-01,((21:7.531619e-01,23:1.543578e+00):1.131783e+00,22:7.655408e-02):8.105812e+00):6.379272e-01,15:2.727121e-01):2.318993e-01):1.303982e+00,((17:1.818792e+00,((11:2.058437e+00,10:1.349470e+00):4.933562e-01,18:1.760670e+00):2.028931e-01):2.000784e-01,9:7.641353e-01):5.390733e-01):1.064021e-01,16:1.414721e+00):7.575012e-01,12:2.853110e+00):9.473661e-01):8.048213e-01):6.747765e-01,5:1.033058e+00):2.383328e-01):3.870940e-01,8:7.247539e-01):1.434391e+00):8.917654e-01,(4:1.664190e+00,3:1.040992e+00):2.900474e+00,1:4.502232e+00);
   tree gen.204000 = [&U] ((4:2.044097e-01,3:4.107898e-02):8.676194e-01,(((5:3.728239e-01,(((7:3.419311e-01,((19:1.229165e-01,(20:2.841037e-01,((((27:2.749554e-01,26:3.048535e-01):4.905028e-01,25:2.068220e-01):6.569893e-01,24:1.098991e-02):5.929824e-01,(23:3.064156e-01,(22:2.030252e-01,21:1.770859e-01):1.700320e-01):1.053944e+00):7.870779e-01):4.492925e-01):3.408244e-01,((((16:5.519275e-01,12:6.750648e-01):2.582561e-01,((15:1.213741e-01,14:2.628245e-01):2.246592e-02,13:2.549833e-01):5.003247e-01):1.493070e-01,(((11:8.362394e-01,10:4.657601e-01):1.920800e-01,17:4.934542e-01):2.473132e-01,9:3.005328e-01):1.915503e-01):1.805292e-02,18:6.475736e-01):8.516307e-01):1.179492e-01):1.477715e-01,((29:7.071976e-02,30:1.389527e-01):1.400222e-01,28:7.688307e-02):5.647521e-01):7.702831e-02,6:3.200298e-02):5.121037e-01):3.320286e-01,8:8.505450e-02):1.256146e+00,2:8.222390e-01):1.299806e-01,1:1.473245e+00);
   tree gen.205000 = [&U] (2:4.033655e-01,((5:2.818059e-01,(8:4.966576e-02,((((19:1.722271e-03,(20:1.590379e-01,((23:9.719936e-02,(22:2.920403e-01,21:1.852490e-01):1.840899e-01):1.139177e+00,(((27:3.831801e-01,26:6.458463e-02):3.301812e-01,25:4.635416e-01):2.462598e-01,24:2.514969e-01):1.855761e-01):6.797814e-01):3.853883e-01):6.260860e-01,(30:1.806366e-01,(28:2.527734e-02,29:1.588998e-02):1.198063e-01):4.916544e-01):1.139050e-01,6:4.939762e-02):7.906955e-02,((18:3.820025e-01,((17:2.988844e-01,(((15:2.463326e-01,14:1.834989e-01):3.576530e-02,13:2.327606e-01):1.573878e-01,((11:4.926606e-01,10:3.096110e-01):2.800271e-01,9:2.165872e-01):1.021755e-01):1.592054e-01):8.351971e-02,(12:3.527450e-01,16:2.424021e-01):9.356208e-02):3.285249e-03):6.005100e-01,7:3.817626e-02):1.772953e-01):1.588728e-01):4.163947e-02):4.828502e-01,(4:1.410994e-01,3:1.219744e-01):4.543980e-01):3.896944e-01,1:2.600924e+00);
   tree gen.206000 = [&U] ((4:6.875530e-02,3:1.380657e-01):3.361056e-01,((8:1.149523e-02,((6:4.597656e-02,((7:6.727540e-02,(((12:3.640453e-01,17:2.751375e-01):6.385162e-02,((11:3.107530e-01,10:1.477809e-01):1.676924e-01,(9:2.495352e-01,(14:1.805299e-01,(15:3.233237e-01,13:1.113230e-01):5.426146e-02):1.971616e-01):6.898132e-02):3.424666e-02):1.833283e-01,(18:6.606625e-02,16:2.650983e-01):2.401419e-01):3.107354e-01):1.550809e-02,5:2.771880e-01):3.323967e-02):1.529893e-02,((19:1.564849e-03,(20:4.951490e-02,((23:1.478206e-01,(22:2.412206e-01,21:1.231460e-01):4.683901e-02):9.062779e-01,(((27:1.466284e-01,26:7.362173e-02):5.852458e-01,25:2.381762e-01):2.256453e-01,24:9.388141e-02):3.951415e-02):3.187050e-01):2.216444e-01):3.455336e-01,((28:7.675912e-02,29:7.282057e-02):9.987832e-02,30:6.145446e-02):1.627254e-01):1.126716e-01):2.693622e-01):2.767006e-01,2:3.050127e-01):1.365298e-01,1:1.028013e+00);
   tree gen.207000 = [&U] ((2:3.612994e-01,(5:4.749444e-02,((6:4.094258e-02,((19:4.143464e-02,(20:1.520406e-01,(((27:2.816411e-01,26:1.376542e-01):1.437771e-01,25:8.627128e-02):4.920314e-01,(24:1.634450e-01,(23:5.848727e-02,(21:1.321214e-01,22:1.855670e-01):3.319291e-01):9.894595e-01):2.578083e-01):4.132203e-01):2.124032e-01):5.226551e-01,((28:5.016250e-02,30:8.980965e-02):1.432768e-02,29:4.567225e-02):2.800393e-01):2.561855e-01):7.319418e-02,((7:2.285179e-02,((12:3.994594e-01,(18:1.782566e-01,16:1.195828e-02):3.688209e-01):8.004199e-02,(((14:1.220115e-01,15:1.009754e-01):4.741002e-01,13:1.115299e-01):1.915354e-01,((10:2.574644e-01,(11:4.313917e-01,17:1.069227e-01):1.644333e-01):7.222117e-02,9:2.043499e-01):3.752289e-02):5.664449e-02):7.699406e-01):8.245791e-02,8:3.829679e-01):1.532709e-02):2.416761e-01):3.874271e-01):5.165430e-01,(4:2.656613e-01,3:1.102175e-01):1.279658e+00,1:9.774751e-01);
   tree gen.208000 = [&U] ((((((29:7.561682e-03,28:9.471467e-02):7.017978e-02,30:3.073271e-01):3.434350e-01,(19:5.606579e-02,(20:1.729560e-01,((24:1.111260e-01,(23:7.455180e-02,(21:2.022965e-01,22:7.023343e-02):1.696820e-01):8.414675e-01):9.502772e-02,((27:4.030460e-01,26:2.730860e-01):6.243054e-01,25:2.160863e-01):6.280860e-01):3.507439e-01):3.403180e-01):2.931132e-01):2.215224e-01,(5:9.219744e-02,((8:3.828034e-01,6:3.272947e-02):1.391479e-03,(7:1.040235e-02,((16:2.465406e-01,(18:1.962010e-01,(((10:1.498370e-01,(11:2.425730e-01,17:1.920039e-01):2.772334e-01):5.722206e-02,((14:4.289503e-02,15:2.024257e-01):8.703039e-02,13:1.204914e-01):2.624735e-01):1.568450e-02,9:1.536679e-01):1.207915e-01):4.662065e-02):7.603338e-02,12:3.925026e-01):2.277591e-01):5.813997e-02):1.426918e-01):6.581654e-03):7.551741e-01,2:3.102828e-01):2.497340e-01,(4:6.341072e-02,3:2.124670e-01):3.650325e-01,1:1.313539e+00);
   tree gen.209000 = [&U] ((((((29:4.392006e-02,(28:2.767508e-02,30:3.089306e-01):2.441710e-02):5.421201e-01,(((20:7.561113e-01,(24:4.677832e-01,((27:1.800602e-01,26:2.959858e-01):2.144636e-01,25:3.590853e-01):4.774422e-01):7.017311e-01):5.352985e-01,19:5.595568e-01):4.252622e-01,(22:4.795632e-01,(23:4.716257e-01,21:1.055808e-01):1.609436e-02):7.852500e-01):9.002833e-01):1.884532e-01,(7:8.167711e-02,(12:6.754419e-01,((18:5.959275e-01,((13:3.123645e-01,(15:1.711520e-01,14:7.980744e-02):6.095065e-02):3.087034e-01,((10:1.751668e-01,(11:8.119147e-01,17:6.386133e-01):5.329554e-01):1.307730e-01,9:3.095632e-01):1.557580e-02):2.339337e-01):1.241871e-01,16:8.504294e-03):2.820092e-01):3.943650e-01):1.364257e-01):1.543344e-01,(6:7.596098e-03,(8:4.128863e-01,5:3.609439e-01):6.329216e-02):1.504599e-02):1.256239e+00,2:5.310267e-01):8.691783e-01,(4:1.284633e-02,3:2.145675e-01):2.192283e-02,1:2.261693e+00);
   tree gen.210000 = [&U] (((5:4.317233e-02,(8:1.719324e-01,(6:7.716202e-02,((((30:7.831683e-02,(28:3.251636e-02,29:2.378115e-02):1.918178e-01):7.345812e-02,(((22:1.129494e-01,21:1.968610e-01):7.831563e-02,23:7.938063e-02):4.030147e-01,(19:8.321465e-03,((24:2.151121e-01,((27:7.967564e-02,26:2.188045e-01):3.831514e-01,25:1.854691e-02):2.157569e-01):2.550860e-01,20:3.883136e-01):2.915753e-01):4.546654e-01):1.622941e-01):1.601153e-01,((18:3.045726e-01,(16:1.800160e-01,12:3.784174e-01):1.297143e-01):1.888522e-01,((17:3.556199e-01,(13:4.664560e-02,(15:6.163835e-02,14:2.327643e-01):3.131551e-01):1.531068e-01):8.376690e-02,((11:4.169723e-01,10:1.419721e-01):1.250550e-01,9:3.908957e-02):6.672390e-02):3.559981e-02):1.923226e-01):1.219395e-01,7:4.209009e-02):4.719636e-02):9.507953e-02):4.648347e-02):6.245273e-01,2:6.275965e-01):2.146515e-01,(4:1.133464e-01,3:1.018419e-01):2.902438e-01,1:1.046102e+00);
   tree gen.211000 = [&U] ((((28:7.801051e-02,29:1.759417e-02):1.322751e-01,((((22:2.859347e-01,21:1.711172e-01):1.590845e-01,23:7.204571e-02):4.817344e-01,(19:2.775717e-02,((24:1.642298e-01,((27:1.095670e-01,26:1.671369e-01):2.675849e-01,25:8.394597e-02):4.780726e-01):4.395312e-01,20:8.344440e-02):1.113221e-01):2.011037e-01):1.714649e-01,((30:1.458867e-01,(((((11:2.429385e-01,17:4.730497e-02):2.904264e-01,10:1.477946e-01):8.181726e-02,9:6.968474e-02):6.676965e-02,((13:5.329617e-02,(14:1.076301e-01,15:1.259984e-01):1.602871e-01):7.282930e-02,18:2.452268e-01):5.879601e-02):1.083546e-01,(16:1.107291e-01,12:3.434509e-01):1.464803e-01):1.932193e-01):1.768087e-02,(5:6.541456e-02,(8:1.677039e-01,(6:7.963815e-02,7:1.026666e-01):7.049322e-02):1.316337e-01):1.721520e-01):4.010297e-02):3.466968e-02):5.208273e-01,2:5.260071e-01):3.534232e-01,(4:1.042652e-01,3:9.243155e-02):2.951427e-01,1:9.494403e-01);
   tree gen.212000 = [&U] (2:6.720950e-01,((((6:2.485761e-02,7:5.358937e-02):1.137632e-01,8:1.173523e-01):3.032693e-02,(((((15:2.931434e-01,14:1.473543e-01):2.284865e-02,13:2.949233e-02):2.144322e-01,(((10:2.870908e-01,((18:5.842298e-02,16:3.928541e-01):1.361208e-02,12:4.885133e-01):6.987396e-02):1.341599e-02,(11:2.042305e-01,17:8.998715e-02):2.404969e-01):3.177421e-03,9:1.732574e-01):9.406505e-02):3.055999e-01,(((((22:3.017801e-01,23:1.017619e-01):6.295202e-02,21:8.060112e-02):4.934534e-01,((24:9.577189e-02,((27:2.355004e-01,26:4.534904e-02):2.698747e-01,25:1.667675e-01):2.501746e-01):2.845548e-01,20:2.075541e-01):1.290245e-01):2.793179e-02,19:5.030719e-02):5.503859e-01,(30:9.939255e-02,(29:2.028860e-03,28:2.195025e-02):1.373201e-01):2.812076e-01):7.871595e-02):3.957966e-02,5:1.265296e-01):9.480072e-02):8.071924e-01,(4:2.420403e-01,3:8.924514e-02):2.441081e-01):1.079115e-01,1:1.223999e+00);
   tree gen.213000 = [&U] ((4:6.159203e-02,3:3.119377e-02):3.543292e-01,(2:4.266617e-01,(((7:2.815290e-02,((((14:6.641942e-02,(13:5.854461e-02,15:1.491050e-02):8.873127e-03):1.732507e-01,(9:2.718102e-01,((18:7.943065e-02,(10:2.424759e-01,(17:7.761699e-02,11:2.971057e-01):3.105975e-02):7.681242e-02):1.849677e-01,(12:2.858630e-01,16:1.277747e-01):2.648519e-01):3.530168e-02):1.141930e-01):5.709731e-02,((29:6.590133e-02,28:1.773263e-02):2.650661e-01,(((23:6.935747e-02,(21:1.199574e-01,22:1.009707e-01):1.260202e-02):5.248552e-01,((24:7.448657e-02,((27:1.855631e-01,26:6.841255e-02):2.197405e-01,25:5.464012e-02):1.490362e-01):5.609552e-02,(20:1.473951e-01,19:1.901627e-01):1.003070e-01):1.035925e-01):1.235126e-01,30:7.987720e-02):4.430336e-02):1.136847e-01):1.223281e-01,6:1.690093e-02):1.053168e-01):1.928103e-01,5:5.363437e-02):1.314653e-01,8:5.883420e-02):2.449388e-01):5.754818e-02,1:7.443344e-01);
   tree gen.214000 = [&U] ((2:3.134855e-01,((5:1.224320e-01,((7:1.577541e-01,6:8.345880e-03):3.068400e-02,(((((11:1.390070e-01,10:8.299110e-02):1.871153e-01,((((22:8.510264e-02,21:5.157947e-02):3.693284e-01,23:1.454401e-02):1.521201e-01,((20:3.171826e-01,19:1.115137e-01):1.347673e-01,(24:1.787116e-01,((27:2.007285e-01,26:7.570825e-02):1.696140e-01,25:5.523101e-02):1.061678e-01):2.423349e-01):1.561335e-01):5.950860e-01,17:4.038059e-02):1.052335e-01):3.050782e-02,9:2.576248e-01):2.921956e-02,((18:1.025760e-01,(12:2.413509e-01,16:1.153494e-01):9.058811e-02):6.178844e-02,((13:5.801264e-02,15:4.512083e-02):6.509386e-03,14:4.027112e-02):8.006584e-02):5.120584e-02):2.607433e-01,((29:2.767484e-02,28:4.720708e-02):2.679325e-01,30:1.106442e-02):1.149141e-01):1.643572e-01):1.378992e-01):1.857739e-01,8:1.275025e-01):4.126748e-01):1.371077e-01,(4:2.509697e-02,3:1.262871e-01):2.138770e-01,1:7.466860e-01);
   tree gen.215000 = [&U] ((4:6.675149e-02,3:6.776579e-02):4.269361e-01,(((((6:1.173369e-02,7:1.731655e-01):1.439755e-01,(((((14:1.477637e-01,15:6.303040e-02):7.132472e-02,13:8.581298e-02):1.798244e-01,((18:1.303830e-01,(12:1.764954e-01,16:1.110754e-01):7.917529e-02):2.874381e-02,(11:5.619981e-01,10:9.948038e-02):1.104172e-01):6.473679e-02):2.809559e-02,(((((20:2.230687e-01,19:1.909334e-01):3.405076e-02,(((27:1.682739e-01,26:7.650997e-02):7.530564e-02,25:1.485843e-01):2.484354e-01,24:2.303612e-01):1.120307e-01):3.085497e-01,((22:1.478897e-01,21:1.218257e-01):2.806051e-01,23:1.683396e-01):1.048802e-01):3.392481e-01,17:4.117024e-02):3.128829e-01,9:7.249592e-02):1.658834e-02):2.143671e-01,((29:1.792088e-02,28:4.169390e-04):5.647249e-02,30:1.334746e-02):2.790614e-01):5.561973e-02):1.281664e-01,5:9.486979e-02):3.185619e-02,8:1.262927e-01):1.071816e-01,2:4.321314e-01):3.975949e-01,1:8.486564e-01);
   tree gen.216000 = [&U] ((4:1.237927e-01,3:5.454479e-02):3.664456e-01,((((6:5.653214e-02,((29:3.745389e-03,28:1.016733e-01):1.644249e-01,(((22:1.205253e-01,(21:2.969872e-02,23:1.396875e-01):3.220864e-02):8.779476e-01,(((((27:2.813981e-01,26:9.683879e-02):2.850456e-01,25:1.155014e-01):2.021526e-01,24:1.259279e-01):3.551565e-01,20:9.375253e-02):3.279073e-01,19:6.288298e-03):1.315286e-01):2.663823e-01,30:1.742033e-01):5.856694e-02):4.471613e-01):5.899164e-02,(5:1.023111e-01,8:2.606927e-01):1.541019e-02):1.011604e-01,((((11:1.964548e-01,10:3.148234e-01):1.734477e-01,(17:1.158323e-01,((((14:1.627300e-01,13:3.540785e-02):4.186264e-03,15:9.693362e-02):6.613890e-02,9:1.313653e-01):2.111014e-01,18:2.127647e-01):1.146752e-01):3.622574e-02):1.358736e-01,(16:4.090884e-02,12:3.228472e-01):3.192012e-01):6.175551e-01,7:1.354577e-01):3.571147e-02):2.033200e-01,2:4.785172e-01):8.128656e-02,1:5.903677e-01);
   tree gen.217000 = [&U] (((5:2.527082e-02,(8:8.517879e-02,((6:8.930301e-02,7:2.680771e-02):7.537198e-02,((((((((27:1.560815e-01,26:1.627720e-01):2.366092e-01,25:2.510729e-02):3.023283e-01,24:1.141934e-01):1.856376e-01,((22:4.051651e-01,21:6.405830e-02):4.973536e-02,23:1.966783e-01):6.865832e-01):1.223339e-01,19:3.016560e-02):3.214337e-02,20:7.166295e-02):1.949451e-01,(30:1.024536e-02,(29:4.279013e-03,28:4.669380e-03):8.596230e-02):1.761170e-01):2.358721e-01,(((17:1.550781e-01,((((14:9.416566e-02,15:1.467793e-01):5.096468e-03,13:2.091959e-01):1.762588e-01,9:1.016337e-01):2.171680e-02,18:2.442280e-01):6.372793e-02):2.466158e-02,(11:2.428298e-01,10:3.257074e-01):8.975182e-02):5.394586e-02,(16:1.594162e-01,12:6.299467e-02):1.738410e-01):5.018520e-01):4.965100e-01):2.918024e-02):9.301046e-02):6.353574e-01,(4:1.770314e-01,3:5.058461e-02):5.051115e-01):2.259147e-01,2:2.902139e-01,1:4.215126e-01);
   tree gen.218000 = [&U] ((((8:1.631228e-01,((6:4.466137e-02,7:2.377415e-02):1.263820e-01,((30:5.254436e-02,((19:3.019895e-02,(20:3.429989e-01,((((27:5.609505e-02,26:1.130776e-01):2.450648e-01,25:1.772145e-01):1.947793e-01,24:9.414696e-02):7.143418e-02,((22:9.310742e-02,21:3.959351e-02):1.249533e-01,23:7.502661e-02):2.842609e-01):1.222960e-01):3.551888e-01):5.692501e-01,(29:1.063437e-02,28:5.066878e-03):2.975606e-02):1.443124e-02):1.470618e-02,(((11:2.056151e-01,(10:1.661403e-01,((((15:2.729217e-02,14:7.788663e-02):1.259115e-01,13:4.829331e-02):1.400533e-01,17:1.375945e-01):6.453366e-02,9:8.719672e-02):1.345458e-01):4.456764e-02):2.073438e-01,18:3.464364e-02):1.916823e-01,(16:7.868008e-02,12:8.211560e-02):2.979548e-01):1.559991e-01):3.213339e-01):6.826735e-03):7.969905e-02,5:7.242201e-02):7.182437e-01,(4:1.499006e-01,3:4.720958e-02):4.277011e-01):9.458981e-02,2:2.380391e-02,1:4.624249e-01);
   tree gen.219000 = [&U] ((2:1.038376e-01,(8:1.033564e-01,((((29:1.605281e-02,(28:5.134985e-02,((19:4.303194e-02,(20:1.119494e-01,(((22:4.694015e-02,21:4.192917e-02):1.128964e-01,23:6.675365e-04):4.065554e-01,(((27:1.965826e-01,26:1.316202e-01):4.723890e-02,25:2.818601e-01):6.127486e-02,24:3.100601e-01):1.120274e-01):1.325656e-01):7.265675e-03):8.168222e-01,30:6.073595e-02):1.064741e-01):5.678812e-02):8.179685e-02,(12:2.339209e-01,(16:3.320085e-02,(((10:8.702679e-02,(9:7.934799e-02,((15:1.131032e-01,14:1.595768e-01):3.376274e-02,13:9.171426e-02):1.081925e-01):6.053392e-02):2.216068e-02,(11:2.737331e-01,17:4.089509e-01):5.498216e-02):1.139363e-01,18:1.966061e-01):9.036826e-02):1.933774e-01):1.625536e-01):1.686233e-01,(7:4.795141e-02,6:5.198502e-02):7.962874e-02):2.205440e-02,5:4.530197e-02):5.143630e-02):7.813408e-01):1.640672e-01,(4:3.456958e-02,3:1.538984e-01):2.504011e-01,1:6.989030e-01);
   tree gen.220000 = [&U] ((2:2.662319e-01,(8:1.011342e-01,((6:2.030322e-02,(((16:2.576011e-01,(12:2.248611e-01,((((15:4.678353e-02,14:7.935814e-02):1.667719e-01,13:1.114587e-01):1.083693e-01,(9:1.330709e-01,(17:1.803340e-01,(10:2.167756e-01,11:4.060152e-01):6.947612e-02):1.364314e-01):8.861219e-02):1.079422e-01,18:2.474465e-01):5.952402e-02):7.077889e-02):1.094697e-01,(((20:2.462463e-01,((((27:8.435216e-02,26:1.996899e-01):2.484209e-01,25:4.038326e-02):3.746672e-01,24:7.889163e-02):3.192185e-01,((22:2.948836e-01,21:1.259063e-02):1.174223e-01,23:1.253563e-01):4.453401e-01):1.255825e-01):2.161941e-01,19:8.734169e-02):5.523202e-01,(28:9.125883e-02,(30:1.149136e-01,29:1.576070e-02):5.737398e-02):1.468444e-01):2.925134e-01):2.812125e-01,7:2.899399e-03):9.523452e-02):2.709293e-02,5:7.032075e-02):1.723785e-01):2.358868e-01):1.201222e-01,(4:1.153592e-02,3:1.504586e-01):4.926943e-01,1:4.659322e-01);
   tree gen.221000 = [&U] ((2:1.835845e-01,((6:1.299062e-02,(((17:1.497209e-01,((((((14:7.860516e-02,15:5.278084e-02):1.340699e-01,13:5.669651e-02):3.311909e-02,9:8.793744e-02):3.867460e-02,16:1.950298e-01):2.621580e-02,((10:2.548763e-01,11:2.499463e-01):1.711445e-01,18:1.686111e-02):1.942020e-01):3.926243e-02,12:2.397159e-01):3.727197e-02):2.495066e-01,(((((((27:1.266787e-01,26:2.033797e-01):3.540601e-01,25:1.340510e-02):3.748903e-01,24:1.093583e-02):1.977548e-01,20:1.164642e-01):3.826543e-02,19:2.008576e-01):3.391198e-01,(23:2.403253e-01,(21:6.500480e-02,22:7.699414e-02):4.987972e-02):4.021617e-01):1.532808e-01,((29:2.274016e-02,28:1.622722e-02):5.640140e-02,30:3.297027e-02):1.081640e-01):1.019314e-01):6.510465e-02,7:2.393764e-02):8.433641e-04):7.173562e-02,(5:5.382403e-02,8:9.750422e-02):4.783181e-04):2.771517e-01):1.862700e-01,(4:4.840427e-02,3:1.418968e-01):4.061357e-01,1:4.446887e-01);
   tree gen.222000 = [&U] (((4:4.454465e-02,3:1.355562e-01):5.343983e-01,((5:6.145325e-02,((((((29:4.043969e-02,28:4.702971e-02):4.825813e-02,30:1.408801e-01):1.158489e-01,((16:1.512810e-01,12:2.298535e-01):1.157598e-02,((((10:1.950787e-01,11:1.597317e-01):2.066474e-01,17:1.521291e-01):8.967242e-02,(((14:5.965475e-02,15:5.042236e-02):7.853231e-02,13:2.649568e-02):7.912450e-02,9:7.292110e-02):4.364346e-02):9.396116e-02,18:1.983535e-02):4.441417e-02):1.865574e-01):1.153102e-01,((((((27:1.071197e-01,26:5.894362e-02):9.341645e-02,25:1.471527e-01):3.318002e-01,24:7.547169e-02):1.766958e-01,20:1.026394e-01):5.511101e-02,(23:4.317726e-03,(21:6.222784e-02,22:1.123719e-01):1.079169e-01):4.375075e-01):2.295652e-01,19:3.360695e-02):2.841239e-01):3.819374e-02,6:3.680559e-03):6.549971e-02,8:1.696323e-01):3.331207e-02):7.866170e-02,7:1.373787e-01):1.256788e-01):1.991871e-01,2:1.264497e-01,1:5.761063e-01);
   tree gen.223000 = [&U] ((4:1.446541e-03,3:5.180540e-02):3.833995e-01,(2:1.846519e-01,(((7:4.137645e-02,6:3.998228e-02):1.964682e-02,(((19:1.741239e-02,((((27:8.907808e-02,26:6.628245e-02):1.212382e-01,25:1.037006e-01):1.937296e-01,24:6.219578e-02):1.422480e-01,(((22:1.024939e-01,21:1.038678e-01):8.614967e-03,23:9.777610e-02):3.728092e-01,20:7.011362e-02):3.703566e-03):2.771236e-02):2.351082e-01,((29:1.779059e-03,28:3.452216e-02):3.194509e-02,30:1.176819e-02):9.904978e-02):1.502522e-01,(5:4.541244e-02,8:1.049024e-01):3.067398e-02):2.515703e-02):2.768630e-02,(12:1.388370e-01,(16:5.968762e-02,((17:9.432072e-02,(((14:4.203953e-02,15:9.550331e-02):7.614825e-02,13:4.262333e-02):1.493351e-01,9:5.040299e-02):1.369679e-02):1.686021e-02,((11:1.298060e-01,10:1.275076e-01):3.257936e-02,18:6.603087e-02):7.284967e-02):2.018046e-02):6.080650e-02):1.250153e-01):2.526098e-01):2.551515e-01,1:2.349730e-01);
   tree gen.224000 = [&U] ((2:3.046456e-01,(4:2.488952e-03,3:8.468247e-02):2.888952e-01):4.437444e-01,((8:1.204252e-01,((5:1.790264e-01,6:2.256763e-02):1.725911e-02,((16:9.355793e-02,((12:2.110295e-01,9:8.360099e-02):5.465456e-02,(((11:7.847759e-02,(17:6.753229e-02,10:2.094627e-01):4.959748e-02):2.762731e-01,18:3.860213e-02):5.027137e-02,((13:6.738258e-02,14:8.849152e-02):2.845047e-02,15:1.493379e-01):2.909578e-01):2.306268e-02):6.824529e-02):1.747490e-01,((29:3.269349e-02,30:1.429736e-01):2.106652e-02,28:2.124277e-02):2.631478e-01):1.281612e-01):1.900652e-02):8.318366e-02,(7:4.048148e-02,((19:2.121081e-01,20:3.156447e-02):2.077004e-02,((((27:1.564272e-01,26:1.057032e-01):1.629554e-01,25:1.194141e-01):1.343621e-01,24:1.117420e-01):1.586679e-01,((22:7.754932e-02,21:8.341418e-02):4.180708e-02,23:2.897169e-01):5.459947e-01):1.213391e-01):2.113248e-01):7.639338e-02):4.495153e-02,1:8.790332e-01);
   tree gen.225000 = [&U] (7:4.035021e-02,((((8:6.748789e-02,(5:1.466786e-01,(2:2.710946e-01,(4:1.241859e-01,3:9.301249e-02):1.911642e-01):2.559630e-01):6.330178e-02):1.611149e-02,((30:1.045670e-02,(28:8.785481e-03,29:3.551328e-03):9.607397e-02):1.455605e-02,(19:1.732987e-01,((20:1.868737e-01,(((27:6.841915e-02,26:7.538070e-02):6.547476e-02,25:1.062629e-01):2.659705e-01,24:1.464262e-01):2.268296e-02):2.065896e-02,((21:1.973761e-01,22:3.867987e-02):2.886062e-02,23:1.832468e-01):2.969297e-01):1.792229e-01):4.035283e-01):3.015856e-01):1.200861e-01,6:1.066948e-02):2.933675e-02,((12:1.187818e-01,(9:6.249133e-02,17:2.705819e-01):1.356648e-01):5.908943e-02,(((13:4.577965e-02,(15:5.411610e-02,14:4.626448e-02):3.219264e-02):1.292393e-01,16:6.317491e-02):1.618620e-02,(18:4.381057e-02,(10:1.723064e-01,11:8.697905e-02):4.466757e-02):1.347565e-01):3.682228e-02):2.449119e-01):3.872180e-02,1:6.269137e-01);
   tree gen.226000 = [&U] ((16:3.230630e-02,(12:1.748315e-01,((18:2.811585e-02,(17:9.055275e-02,(10:1.074882e-01,11:1.752838e-01):6.074952e-02):8.771129e-02):1.533064e-02,((14:1.003296e-01,(13:1.564200e-01,15:3.502465e-02):3.083329e-02):1.828940e-01,9:4.383382e-02):6.508127e-02):1.843486e-02):6.439306e-02):1.133727e-01,((((5:2.046728e-01,(((28:8.479466e-02,29:9.275129e-02):1.367569e-02,30:7.080982e-02):1.378019e-01,(19:1.909557e-02,(((((27:1.245378e-01,26:1.163203e-01):7.578894e-02,25:3.513673e-01):2.060180e-01,24:9.419142e-02):9.584744e-02,(23:2.230217e-02,(22:3.781520e-02,21:1.228846e-01):2.851425e-01):2.455840e-01):1.908222e-01,20:8.965570e-02):8.703953e-02):1.969958e-01):1.264480e-01):5.192801e-02,6:7.385768e-03):7.912468e-03,(8:4.873643e-02,(2:1.530939e-01,(4:4.185313e-03,3:6.170973e-02):2.483370e-01):1.495676e-01):1.693495e-01):5.879122e-02,7:2.509087e-03):8.563931e-02,1:8.667510e-01);
   tree gen.227000 = [&U] (((7:9.390065e-03,((16:2.494015e-01,(((((17:3.486591e-01,10:9.589918e-02):4.834124e-02,11:2.804558e-01):1.093220e-01,18:1.826585e-01):1.312434e-01,9:1.745150e-01):1.319800e-01,((14:7.010674e-02,13:9.252128e-02):6.675291e-02,15:5.417958e-02):1.687301e-01):1.415424e-02):8.230768e-02,12:8.595669e-02):2.348582e-01):9.400945e-03,(((8:3.802332e-02,(2:2.371440e-01,(4:1.730084e-01,3:5.344855e-02):3.038991e-01):6.826395e-02):1.371669e-01,5:1.161266e-01):1.128425e-01,6:1.797828e-03):9.838632e-02):1.298367e-02,((19:2.762592e-02,((24:8.438045e-02,(((27:1.413090e-01,26:1.774891e-02):4.151515e-02,25:3.324638e-01):2.490096e-01,((21:7.072968e-02,22:2.359647e-02):6.916731e-02,23:9.763180e-02):4.058887e-01):2.858902e-02):2.756895e-01,20:5.458722e-02):1.707267e-01):3.192181e-01,((30:5.135025e-02,29:9.708413e-04):4.981936e-02,28:7.997332e-02):1.055507e-01):1.337653e-01,1:8.519566e-01);
   tree gen.228000 = [&U] ((((((((18:1.543077e-01,((17:3.938093e-01,10:1.327194e-01):1.668080e-02,11:3.405593e-01):1.313511e-01):3.579824e-02,(16:4.826575e-02,12:1.521759e-01):6.373508e-02):1.488839e-01,9:3.478709e-02):1.493913e-01,(13:6.211020e-02,(14:1.055366e-01,15:4.048528e-02):5.027241e-02):6.814871e-02):4.412332e-01,6:3.134891e-02):1.881292e-01,((19:8.183470e-02,(((24:3.976175e-02,((21:1.029334e-01,23:1.397474e-01):4.927088e-02,22:4.633218e-02):4.790326e-01):5.830696e-03,(25:9.515092e-03,(27:7.701151e-02,26:2.495759e-01):2.079934e-01):1.751946e-01):1.859165e-01,20:6.860611e-02):6.777041e-02):1.609409e-01,(30:1.204699e-01,(28:8.601360e-03,29:2.293799e-02):6.865504e-02):1.893413e-01):1.539098e-01):4.475772e-03,((8:1.371926e-01,(2:2.875850e-01,(4:2.616276e-02,3:6.402961e-02):2.643613e-01):1.884732e-01):6.822692e-02,5:2.251610e-02):1.175476e-01):5.577645e-02,7:3.276519e-02,1:1.085186e+00);
   tree gen.229000 = [&U] (8:3.742641e-03,((((((19:1.683041e-02,(((24:2.711202e-03,((21:1.059400e-01,22:9.189930e-02):1.568591e-01,23:3.647678e-02):4.520657e-01):6.942091e-02,(25:1.417241e-01,(27:6.286165e-02,26:1.715917e-01):3.212115e-01):8.276762e-02):2.175519e-01,20:5.952091e-02):8.350905e-02):1.613695e-01,((30:5.069682e-02,28:9.523437e-03):1.688499e-03,29:6.792351e-03):2.953705e-01):1.420069e-01,((((10:1.351727e-01,11:3.068995e-01):1.822878e-01,9:3.465801e-02):4.258550e-02,((18:1.846006e-01,16:7.206951e-02):1.020460e-01,((13:2.417450e-02,(14:5.963004e-02,15:6.536291e-02):1.531485e-01):1.619872e-01,12:1.630087e-01):2.069938e-02):1.908513e-02):4.328132e-03,17:3.962661e-01):2.367301e-01):4.990901e-03,5:7.401646e-02):7.797097e-02,(6:5.700367e-02,7:5.417692e-02):5.396695e-03):1.846935e-01,(2:3.192665e-01,(4:4.932981e-02,3:7.766222e-02):2.819251e-01):2.355277e-01):1.057772e-02,1:1.050796e+00);
   tree gen.230000 = [&U] ((((19:5.064188e-04,(((24:1.846111e-01,(25:6.988572e-02,(27:1.030407e-02,26:2.297389e-01):4.110822e-01):1.574474e-01):9.544155e-02,(22:3.241542e-01,(23:1.490678e-01,21:2.843428e-02):1.590577e-01):4.633782e-01):1.995243e-01,20:1.055137e-01):9.360110e-02):1.242523e-01,(29:1.249460e-01,(28:7.670750e-02,30:5.754463e-02):2.084381e-03):4.464530e-02):2.225340e-01,((6:7.170953e-02,(7:4.007349e-02,(((9:8.623554e-02,(((13:4.314639e-02,(14:8.343474e-02,15:7.367454e-02):6.029395e-02):1.739291e-01,11:2.320422e-01):3.835955e-02,10:2.944182e-01):1.626228e-02):1.547785e-02,(17:1.374457e-01,(18:2.172874e-01,16:8.914485e-02):2.013912e-01):6.648492e-03):1.091630e-01,12:2.016301e-01):1.959814e-01):9.342702e-02):1.008268e-01,(8:4.245310e-02,(2:3.949099e-01,(4:3.789901e-03,3:1.224334e-01):4.542415e-01):2.446500e-01):8.155622e-02):5.443260e-02):1.020824e-01,5:7.007220e-02,1:1.343451e+00);
   tree gen.231000 = [&U] ((2:1.979019e-01,(4:3.083996e-02,3:5.819022e-02):3.801282e-01):1.391163e-01,(8:3.570371e-02,((6:2.151963e-02,(7:3.416657e-03,(((30:3.341382e-02,(29:2.233902e-02,28:7.310778e-03):2.370120e-02):4.898474e-02,(19:2.519240e-02,(((((21:3.909823e-02,22:8.725820e-02):2.541268e-01,23:6.887492e-02):2.913396e-01,(25:2.565175e-01,(27:1.559444e-01,26:2.628471e-02):1.966837e-01):8.266285e-02):2.018504e-03,24:2.717138e-02):1.430997e-01,20:3.765594e-02):8.079152e-02):1.875976e-01):2.003898e-01,(12:1.210627e-01,((18:7.841132e-02,16:1.304420e-01):6.832501e-02,(((11:1.600038e-01,10:1.252444e-01):4.489840e-02,(9:4.620801e-02,(13:4.461783e-02,(15:3.356236e-02,14:2.892751e-02):4.239905e-02):4.194399e-02):3.574728e-03):3.041192e-03,17:1.357197e-01):4.902102e-02):2.720442e-02):6.524754e-02):4.362504e-02):1.103424e-01):7.011016e-02,5:1.019098e-01):5.730142e-02):7.214978e-02,1:6.108057e-01);
   tree gen.232000 = [&U] (((((((((((13:4.645577e-02,(15:1.007037e-01,14:1.327838e-01):4.423633e-02):4.536127e-02,(9:9.902973e-02,(11:1.924624e-01,10:1.223980e-01):3.375943e-02):2.168705e-02):1.561122e-02,((16:9.831171e-02,18:1.511830e-01):6.699269e-02,12:2.055560e-01):5.313679e-02):2.300276e-02,17:2.582985e-01):2.562238e-01,7:1.487091e-02):7.025416e-02,((30:6.152948e-02,(28:3.708089e-02,29:5.961363e-03):5.271998e-02):3.062003e-01,(19:9.538521e-02,(((((21:8.371812e-02,22:4.535733e-02):1.018562e-01,23:8.218066e-04):4.341268e-01,24:3.354351e-02):4.597308e-02,(25:6.489701e-02,(27:3.437434e-02,26:1.506197e-01):4.052933e-01):2.037305e-01):3.243889e-01,20:1.252388e-01):2.078548e-01):3.844205e-01):1.948755e-01):4.005435e-02,6:1.926122e-02):4.940050e-02,8:1.648591e-01):3.484116e-02,5:5.176836e-02):4.031639e-01,(4:1.003449e-01,3:1.513578e-01):4.973041e-01):1.025291e-03,2:1.515995e-01,1:6.285777e-01);
   tree gen.233000 = [&U] (((4:2.158842e-01,3:3.518815e-02):3.420107e-01,(((8:2.463290e-01,(6:2.625618e-02,7:5.083380e-02):7.406509e-02):6.664414e-02,5:4.756679e-02):7.028927e-03,((((16:1.530653e-01,18:9.808364e-02):9.359717e-02,(((10:1.973458e-01,(17:1.931053e-01,11:3.309641e-01):4.232748e-02):4.997901e-02,(9:1.590094e-01,(13:1.792014e-02,(15:3.524599e-02,14:1.119587e-01):9.613691e-02):1.496626e-01):1.525991e-02):3.476447e-02,12:2.323762e-01):1.390326e-01):9.456742e-02,(28:9.700352e-05,(30:2.452886e-01,29:7.542399e-03):3.997012e-02):1.869336e-01):2.510346e-01,(19:3.797420e-02,((((21:4.468531e-02,22:6.197475e-02):1.451464e-01,23:8.290665e-02):4.264404e-01,(24:6.415084e-02,(25:2.497213e-01,(27:1.048097e-01,26:1.948000e-02):6.835672e-02):2.912163e-01):9.771106e-02):3.177879e-01,20:5.176779e-02):6.853018e-02):2.910391e-01):1.545617e-03):2.564977e-01):1.430455e-01,2:1.081356e-01,1:7.759336e-01);
   tree gen.234000 = [&U] (((((19:6.098214e-02,(((24:7.992476e-02,(25:1.248244e-03,(27:1.065504e-01,26:1.545271e-01):4.407908e-01):4.355429e-01):1.772539e-01,((21:2.056556e-01,22:7.035869e-02):6.911229e-02,23:9.412227e-02):5.309816e-01):3.063068e-01,20:7.238713e-02):3.726793e-01):1.003711e+00,((((18:1.114499e-01,((((15:8.892361e-02,14:1.500856e-01):2.210364e-01,13:2.034438e-02):1.407244e-01,(((11:4.760200e-01,17:2.754398e-01):5.575416e-02,10:1.366865e-01):2.260655e-01,9:5.894438e-02):3.667851e-03):8.262368e-02,12:2.868078e-01):3.827392e-02):2.510893e-02,16:1.964266e-02):2.315909e-01,(30:1.161014e-01,(29:1.998475e-02,28:4.241204e-02):7.286161e-02):1.909878e-01):1.432288e-01,(6:3.032837e-02,7:1.007066e-02):1.807305e-02):1.270822e-01):1.907731e-01,(5:1.313247e-01,8:1.997749e-01):7.815958e-02):1.782508e-01,2:2.442912e-01):1.867211e-01,(4:1.640308e-02,3:1.027975e-01):4.288101e-01,1:5.160154e-01);
   tree gen.235000 = [&U] (((8:1.144920e-01,(5:5.916735e-02,((7:1.899905e-01,6:2.894632e-02):7.249123e-02,(((19:1.156433e-01,(20:1.421389e-01,(24:4.295251e-02,(25:1.902330e-01,(27:5.653655e-02,26:1.408344e-01):1.080870e-01):1.086026e-01):1.576003e-01):1.190428e-01):1.505035e-01,((22:2.655364e-02,21:7.004292e-02):7.609565e-02,23:1.160070e-01):4.210397e-01):4.053173e-01,((((18:9.445562e-02,(((11:3.176108e-01,10:2.451954e-01):1.123762e-01,17:1.952930e-01):2.466612e-02,9:1.340785e-01):1.044213e-01):9.041327e-03,16:1.280365e-01):1.308004e-03,(12:1.539209e-01,(14:1.010633e-01,(13:1.223168e-01,15:6.657283e-02):3.051337e-02):7.161258e-02):5.617558e-02):2.945371e-01,((29:1.840246e-02,28:2.751060e-02):6.911430e-03,30:1.039150e-01):2.186171e-01):1.593692e-02):1.132803e-01):6.471426e-02):2.233054e-02):3.507337e-01,(4:3.031739e-02,3:8.800389e-02):3.956876e-01):1.800695e-01,2:2.977652e-02,1:6.618548e-01);
   tree gen.236000 = [&U] (2:1.456448e-01,(((5:1.240706e-01,(6:4.014394e-02,(7:1.045706e-02,(((((17:2.017527e-01,(11:3.991057e-01,10:1.764076e-01):4.707858e-02):6.521734e-03,9:1.319350e-01):8.413155e-02,((14:7.225224e-02,15:1.131613e-01):9.743228e-03,13:1.894734e-01):1.697201e-01):1.045376e-02,(12:3.531881e-01,(18:2.874256e-01,16:2.697305e-02):4.355463e-02):5.628682e-02):2.433329e-01,((((19:1.343198e-01,(24:1.084062e-01,(25:7.572207e-02,(27:2.883334e-01,26:2.981965e-01):1.590059e-01):3.174159e-01):5.182674e-01):7.563956e-02,20:1.746119e-01):1.878266e-01,((22:1.005322e-01,21:5.178722e-02):1.050052e-01,23:1.367102e-01):4.229740e-01):1.206913e-01,((28:5.895183e-03,29:5.214655e-02):1.088960e-01,30:1.357272e-01):2.570519e-01):1.523821e-01):7.769179e-02):2.019271e-02):6.275127e-02):9.606183e-02,8:3.636352e-02):2.417156e-01,(4:3.365903e-02,3:1.326634e-01):8.267605e-01):1.650168e-01,1:6.651374e-01);
   tree gen.237000 = [&U] ((2:2.776566e-01,(5:8.203388e-02,(7:2.702404e-01,(6:7.261021e-02,(8:1.977446e-01,(((19:5.023464e-04,(20:2.715434e-01,((24:4.064265e-02,(25:2.735732e-02,(27:1.178441e-01,26:3.735129e-02):2.393708e-01):5.574368e-01):4.408370e-01,(23:2.623864e-01,(22:1.479255e-01,21:1.554516e-01):1.490469e-01):5.633829e-01):3.094077e-01):2.790754e-02):1.924494e-01,(30:2.069165e-01,(28:7.428177e-02,29:4.204837e-02):3.273148e-02):2.670954e-01):1.819783e-01,(16:4.461474e-02,(18:2.344335e-01,((((9:9.262279e-02,17:4.083562e-01):4.374536e-02,(11:3.938471e-01,10:5.565204e-02):1.986349e-01):6.778099e-02,(13:1.364911e-01,(14:5.591768e-02,15:3.802338e-01):2.999672e-02):8.824299e-02):9.435462e-02,12:3.637614e-01):1.314510e-02):1.276775e-01):1.555403e-01):1.339799e-01):6.733150e-02):3.640405e-02):2.140302e-01):4.144518e-01):3.049289e-01,(4:1.076735e-01,3:1.236002e-01):3.987002e-01,1:9.638797e-01);
   tree gen.238000 = [&U] ((((((7:2.719688e-02,(16:2.173524e-02,((18:3.157925e-01,12:5.318128e-01):6.122902e-02,((((11:6.023556e-01,10:7.496582e-02):4.566499e-01,17:5.611733e-01):7.164085e-02,9:1.306188e-01):3.801944e-02,(13:5.330034e-02,(14:8.281894e-02,15:1.342358e-01):4.803029e-02):2.045760e-01):1.373571e-01):6.604696e-02):3.267927e-01):1.966825e-01,6:7.693065e-02):4.128960e-01,((((((24:3.335002e-01,(25:4.781094e-01,(27:1.519015e-01,26:3.126156e-01):5.977086e-01):1.669518e-01):1.766825e-01,20:2.170275e-01):8.740544e-01,19:2.490392e-02):3.100949e-01,((21:7.422031e-02,23:7.163667e-02):1.988548e-01,22:1.168281e-01):6.321829e-01):4.129342e-01,(28:1.350158e-02,(30:1.372848e-01,29:8.234017e-02):5.547138e-03):4.534191e-01):2.320162e-01,5:9.124533e-02):1.379503e-02):1.282375e-01,8:2.865058e-01):8.365711e-01,(4:1.195302e-01,3:1.433400e-01):7.650564e-01):3.034010e-01,2:1.217929e-01,1:1.297303e+00);
   tree gen.239000 = [&U] ((4:1.122661e-01,3:1.292242e-01):6.081299e-01,(((5:1.585658e-01,(((7:6.745178e-02,(((29:1.478565e-02,30:1.117362e-01):1.728079e-02,28:8.681875e-02):5.055957e-01,6:2.558154e-02):2.017907e-01):5.311158e-02,(16:1.630203e-01,((18:3.683007e-01,(17:4.204858e-01,12:4.049968e-01):3.730221e-01):1.156026e-02,(10:6.461837e-01,(((15:1.246655e-01,14:7.186240e-02):4.856740e-02,13:3.030222e-02):3.303023e-01,(11:8.947675e-01,9:2.071575e-02):1.767412e-01):3.106923e-02):1.453436e-01):7.427729e-02):1.607440e-01):8.205353e-02,(19:4.783390e-02,(((21:8.587593e-02,22:2.655469e-01):4.155786e-01,23:4.918678e-02):7.366653e-01,(20:9.894681e-02,(24:3.695257e-01,(25:4.442343e-01,(27:5.166041e-01,26:1.525984e-01):2.136841e-01):2.922400e-01):7.031464e-02):4.510645e-02):1.463927e-01):4.053106e-01):1.107866e-01):1.917201e-01,8:8.131505e-02):1.296925e-01,2:9.443465e-01):1.595143e-01,1:1.205182e+00);
   tree gen.240000 = [&U] ((4:8.774653e-02,3:8.635400e-02):5.868257e-01,(((((((16:1.140079e-01,((((15:1.075203e-01,14:1.250767e-01):7.918889e-02,13:1.640968e-01):2.135276e-01,((10:5.109869e-01,11:3.566677e-01):3.968304e-01,(12:5.241778e-01,17:5.714874e-01):3.022005e-02):2.180602e-02):3.898813e-03,9:4.147463e-01):4.674854e-02):1.320712e-01,18:2.235950e-01):2.244602e-01,7:9.522999e-02):1.147872e-01,((19:1.536228e-04,(((25:2.205815e-01,(27:2.719975e-01,26:2.582135e-01):4.261698e-01):1.080694e-01,(24:1.686112e-01,((21:3.437818e-01,22:8.474296e-02):9.104055e-01,23:1.214570e-01):5.846525e-01):3.321044e-03):6.952531e-01,20:5.597257e-02):2.141980e-01):3.663593e-01,(((29:9.517332e-02,30:1.112296e-01):1.876353e-02,28:1.635665e-01):4.189824e-01,5:2.191371e-01):1.209107e-01):7.042326e-02):2.254906e-01,6:9.940518e-02):4.949744e-02,8:1.602933e-01):4.380830e-01,2:3.535144e-01):6.686969e-01,1:1.282098e+00);
   tree gen.241000 = [&U] ((4:2.708422e-02,3:2.029378e-01):4.626118e-01,(((20:3.464907e-01,(((23:3.733050e-01,(21:1.678355e-01,22:1.281541e-01):9.712349e-02):9.788284e-01,((25:2.839556e-01,(27:3.169095e-01,26:5.491100e-02):4.930032e-01):1.672789e-01,24:2.238922e-01):1.679206e-01):5.717957e-01,19:1.292205e-01):1.604597e-01):5.439507e-01,(((((29:1.077365e-01,28:1.832344e-02):4.372592e-02,30:1.384146e-01):3.236285e-01,(((((10:4.003606e-01,(17:3.978339e-01,11:3.233050e-01):1.358195e-01):2.340267e-01,18:1.491088e-01):1.971666e-01,16:1.356638e-01):4.108979e-02,(((15:1.077630e-01,14:2.060870e-01):2.914996e-01,13:3.162279e-01):8.284229e-02,9:1.818390e-01):3.118507e-02):5.637965e-02,12:3.222992e-01):3.227460e-01):1.783213e-01,((8:1.195351e-01,5:1.327356e-01):1.125032e-01,6:1.603657e-01):1.926606e-02):3.402759e-02,7:9.015073e-02):6.082708e-02):3.601300e-01,2:7.498886e-01):1.798952e-01,1:5.810824e-01);
   tree gen.242000 = [&U] ((2:4.269913e-01,((((7:4.381955e-02,(((16:7.052482e-02,(((11:2.636646e-01,10:2.463861e-01):4.246300e-01,18:1.334602e-01):2.218389e-01,(9:1.866609e-01,(17:4.218078e-01,(13:6.507755e-02,(14:1.977120e-01,15:5.433069e-02):1.248778e-01):1.317625e-01):8.392454e-02):1.613586e-01):7.589968e-02):3.306871e-02,12:3.645809e-01):1.637740e-01,(((29:4.570950e-02,28:5.678142e-02):4.285390e-02,30:7.470900e-02):1.636828e-01,(19:7.878106e-03,(20:9.711266e-02,((25:1.055465e-01,(27:3.317974e-01,26:8.983480e-02):3.803177e-01):1.914135e-01,((23:1.229066e-01,(22:2.175680e-01,21:2.069671e-01):2.739020e-02):8.668889e-01,24:9.042131e-02):7.844199e-02):5.634290e-01):8.485153e-02):2.899022e-01):3.042926e-01):2.601944e-01):3.856314e-02,6:2.872999e-02):3.466806e-01,8:9.179073e-02):9.741393e-02,5:7.535755e-02):5.559903e-01):1.168424e-01,(4:3.046473e-02,3:2.041461e-01):2.974923e-01,1:4.406066e-01);
   tree gen.243000 = [&U] (((8:1.299291e-01,(((((29:3.932235e-02,(30:5.864601e-01,28:1.532303e-02):1.171608e-01):7.360794e-01,6:2.786469e-02):2.620272e-01,(((13:3.547948e-01,15:5.566273e-02):1.813792e-01,14:5.434688e-01):3.182214e-01,((((12:6.620092e-01,17:4.581786e-01):4.462327e-01,9:4.658783e-01):1.158723e-01,16:8.322479e-02):3.415248e-02,(18:1.139990e-01,(10:5.019296e-01,11:7.038599e-01):8.001218e-02):1.925649e-01):1.164314e-03):5.020011e-01):2.458248e-01,(7:1.043870e-02,(19:5.507993e-02,((24:2.278730e-01,(25:3.276200e-01,(27:5.855536e-01,26:3.516729e-01):1.149340e-01):7.401463e-01):6.590588e-01,((23:1.946910e-01,(22:2.800765e-01,21:3.514780e-01):8.837088e-02):1.373201e+00,20:8.068167e-02):8.256089e-03):1.428909e-01):7.257099e-01):1.160504e-01):3.582838e-01,5:1.087980e-01):9.219810e-02):1.023846e+00,2:1.552936e-01):8.296871e-01,(4:4.086342e-02,3:2.119472e-01):4.268703e-01,1:7.546427e-01);
   tree gen.244000 = [&U] (((7:1.323184e-01,((6:3.669795e-02,(5:1.229319e-01,8:1.259344e-01):4.713347e-02):6.031703e-02,((((18:1.960436e-02,(10:2.934499e-01,11:2.898021e-01):1.317353e-01):2.948650e-01,((13:2.445640e-01,15:1.030501e-01):3.032178e-02,14:3.288568e-02):2.002687e-01):3.456422e-02,(16:2.308678e-01,(9:2.180539e-01,(12:3.529147e-01,17:2.714637e-01):3.670098e-02):1.513976e-01):2.518607e-02):1.708277e-01,((19:2.005280e-01,((20:2.554051e-01,(24:8.677659e-02,(25:5.023337e-01,(27:4.291464e-01,26:2.352743e-01):8.069185e-01):5.248299e-01):1.186711e-01):1.388274e-01,((23:2.030906e-01,21:8.077039e-03):2.714514e-02,22:2.751071e-01):9.123253e-01):7.998003e-02):2.995137e-01,(30:8.804921e-02,(29:6.094666e-02,28:3.733556e-02):5.433844e-02):2.901225e-01):2.135539e-01):1.501091e-01):7.116028e-02):7.679294e-01,2:2.288560e-01):8.355382e-04,(4:1.439885e-01,3:6.542122e-02):1.007720e+00,1:8.764364e-01);
   tree gen.245000 = [&U] ((2:2.613689e-01,(((((((12:5.652125e-01,16:6.312525e-01):4.186348e-01,((15:1.298183e-01,14:2.729170e-01):1.670538e-01,13:3.912931e-01):1.755063e-01):3.294622e-02,(17:5.296318e-01,(11:5.000598e-01,9:1.329231e-01):1.284206e-01):4.455101e-02):1.693199e-01,10:4.499707e-01):3.394575e-01,18:1.667245e-01):6.090727e-01,(5:3.540937e-02,((30:7.181836e-02,(29:4.204774e-03,28:2.989219e-02):3.883865e-01):3.339441e-01,(((20:4.072042e-01,(24:6.830981e-02,(25:6.016883e-01,(27:3.014500e-01,26:2.179930e-01):9.656192e-02):5.633087e-01):4.121006e-01):1.458244e-01,19:5.133278e-01):2.550915e-01,(23:5.152330e-02,(21:2.047061e-01,22:1.833455e-01):2.086008e-01):7.895592e-01):3.805005e-01):4.252960e-01):2.013434e-01):1.402121e-01,(7:1.944113e-01,(6:5.731526e-02,8:2.477925e-01):2.418059e-02):1.002265e-01):3.776104e-01):2.635618e-01,(4:3.798046e-02,3:1.002526e-01):3.703437e-01,1:1.315322e+00);
   tree gen.246000 = [&U] ((4:2.658172e-02,3:7.077634e-02):3.084771e-01,((5:5.341444e-02,(8:5.601837e-01,((7:2.956892e-01,((((15:1.236517e-01,14:2.531196e-01):1.327681e-01,13:9.577519e-02):2.474338e-01,((((11:4.546714e-01,18:1.020916e-01):2.098688e-01,(9:2.034870e-02,17:2.752868e-01):4.859763e-02):4.816859e-02,10:3.514876e-01):1.456945e-01,(12:3.656116e-01,16:6.192498e-01):1.003994e-01):9.330161e-02):3.233386e-01,(30:6.443587e-04,(29:9.197754e-02,28:1.208667e-01):3.300608e-01):4.621959e-01):5.665757e-01):1.806429e-02,(((20:1.056019e-01,((24:2.624973e-01,(25:2.988845e-02,(27:1.695562e-01,26:1.698208e-01):3.120421e-01):4.369580e-01):1.927911e-01,(23:1.380534e-01,(21:1.997619e-01,22:1.821809e-01):2.879421e-01):1.468923e+00):2.545468e-01):1.596522e-01,19:1.203106e-01):8.962885e-01,6:1.040899e-01):2.475231e-02):2.177912e-01):1.023172e-01):7.568096e-01,2:6.640894e-01):1.682150e-01,1:8.305960e-01);
   tree gen.247000 = [&U] (((8:3.666565e-02,(((((((10:2.048467e-01,9:2.097964e-01):9.742715e-02,((15:1.115548e-01,(14:1.081164e-01,13:2.367265e-01):2.473375e-02):2.273599e-01,17:3.638034e-01):1.482590e-02):6.751175e-02,(11:3.962589e-01,18:7.313286e-02):1.624736e-01):1.452367e-02,(16:2.198550e-01,12:2.948457e-01):7.721051e-02):4.785047e-01,(28:1.884431e-01,(29:3.210752e-02,30:2.743895e-01):3.016622e-02):3.218798e-01):3.460849e-01,((7:2.190519e-01,((20:1.968678e-01,(((27:3.824681e-01,26:3.190983e-02):7.614188e-01,(25:2.966096e-01,24:5.908733e-02):8.147972e-02):1.352519e-01,(23:5.340554e-02,(21:1.978579e-01,22:6.303792e-02):2.234196e-01):6.028993e-01):5.213529e-01):2.094406e-01,19:4.265833e-02):3.686285e-01):1.063090e-01,6:2.701683e-02):7.176175e-02):2.013472e-01,5:1.807281e-01):1.083857e-01):7.701694e-01,2:4.211107e-01):1.775223e-01,(4:1.904170e-02,3:1.719340e-01):5.153955e-01,1:6.412900e-01);
   tree gen.248000 = [&U] (((8:8.310510e-02,(5:1.287071e-01,((7:2.424829e-01,((17:3.903594e-01,((12:4.868513e-01,(((15:9.728741e-02,(13:2.117986e-01,14:4.296161e-01):6.530179e-02):4.226215e-01,16:1.087864e-01):5.927349e-03,(11:4.738495e-01,18:1.331963e-02):5.336013e-01):2.093891e-03):4.365121e-02,(9:2.429299e-01,10:2.184307e-01):3.135402e-01):7.734122e-02):3.028562e-01,((((20:1.963330e-01,((24:1.080666e-01,(25:5.360646e-01,(27:4.457924e-01,26:9.763534e-03):2.391171e-01):3.654149e-01):2.994925e-01,((23:1.806196e-01,21:3.722678e-01):2.385944e-01,22:5.819943e-02):5.368952e-01):3.052546e-01):1.899862e-01,19:2.355995e-01):7.512239e-01,30:6.723652e-02):6.117246e-02,(28:2.052025e-01,29:2.059517e-02):1.935910e-01):2.744214e-01):2.093462e-01):1.771890e-01,6:4.258720e-02):1.670477e-01):1.848870e-01):8.305507e-01,2:1.996343e-01):9.739979e-01,(4:1.251754e-01,3:1.459988e-01):5.665029e-01,1:6.283639e-01);
   tree gen.249000 = [&U] (2:1.335830e+00,((4:1.636907e-01,3:3.180374e-01):1.149296e+00,((((7:2.874548e-01,(((((((18:5.373618e-01,16:5.695737e-01):4.940624e-01,12:6.967845e-01):7.117415e-01,((13:3.453928e-01,(15:3.063055e-01,14:4.325069e-01):3.422904e-01):3.811282e-01,(10:1.055204e-01,11:9.846175e-01):7.384395e-01):3.732002e-03):1.056369e-01,9:2.118164e-01):1.462761e-01,17:4.588373e-01):7.817533e-01,(30:1.726464e-02,(28:1.243997e-01,29:7.903928e-03):7.244106e-01):2.996192e-01):3.742063e-01,6:9.505295e-02):1.461990e-02):2.298909e-01,8:9.511627e-02):1.973412e-01,((20:2.363296e-01,((24:3.902309e-01,(25:5.915860e-01,(27:6.340523e-01,26:2.474822e-01):2.702267e-01):8.491937e-01):1.950829e-01,(23:4.972592e-02,(21:5.808061e-01,22:2.416572e-01):7.284400e-01):1.122346e+00):6.202969e-01):2.356126e-01,19:2.459435e-02):1.266763e+00):3.559673e-01,5:3.658165e-02):1.022932e+00):1.870805e-01,1:1.480075e+00);
   tree gen.250000 = [&U] ((3:2.632465e-02,(2:2.582492e+00,((((6:1.635293e-01,((30:2.926470e-01,(28:8.691498e-02,29:2.412503e-01):3.505557e-01):2.700627e-01,((20:3.120232e-01,((25:1.012464e-01,(27:1.101810e+00,26:2.900045e-01):1.678530e+00):1.912711e+00,(24:3.838079e-01,((23:2.883260e-01,21:8.988639e-01):1.004865e+00,22:2.055646e-01):1.153253e+00):4.302986e-01):1.361281e+00):8.393864e-01,19:5.145769e-03):9.948397e-01):1.673273e+00):5.046010e-02,((11:1.507651e+00,(((9:1.045666e+00,((18:1.002252e+00,(14:7.156960e-01,(13:8.805144e-01,15:5.119936e-01):6.557309e-02):9.375399e-01):5.241416e-02,16:1.231766e+00):2.706133e-01):1.919684e-01,(10:2.133602e+00,12:7.523551e-01):5.479664e-01):4.377602e-01,17:5.578886e-01):1.100527e-01):1.759866e+00,7:8.049131e-02):3.801321e-01):1.184387e-01,5:4.273579e-01):4.454003e-01,8:1.052879e-01):7.887428e-01):1.687464e+00):5.304534e-01,4:1.166762e-01,1:2.745744e+00);
   tree gen.251000 = [&U] ((3:7.987248e-01,4:5.811344e-01):6.579870e+00,((((7:1.105780e-01,((((((16:7.490454e-02,12:1.147605e+00):1.820737e+00,((15:2.877978e-01,14:9.348961e-01):1.253219e-01,(13:2.573180e-01,((21:6.546976e-01,22:5.414749e-01):1.400383e+00,23:7.881683e-01):6.481890e+00):1.372006e+00):1.671171e+00):1.764441e-01,(18:5.445081e-01,(10:9.119635e-01,11:2.398131e+00):5.202153e-01):8.163629e-01):2.800642e-01,(9:6.481851e-01,17:1.603898e+00):1.748675e-02):2.856912e+00,(19:1.457858e+00,(20:2.844372e-01,(24:9.126746e-01,(25:4.243048e-01,(27:1.347341e+00,26:1.272598e+00):1.495938e+00):1.889080e+00):3.298693e+00):2.342784e+00):4.215760e+00):4.216681e-01,((28:4.715565e-03,29:1.433389e-01):1.212350e+00,30:4.259629e-01):2.224146e+00):4.987839e-01):3.173837e-02,6:5.442882e-01):8.837324e-01,(5:3.666016e-01,8:1.294887e+00):4.683204e-04):5.941632e+00,2:1.169433e+00):1.715488e+00,1:4.457337e+00);
   tree gen.252000 = [&U] (((6:4.826056e-01,((7:2.126552e-01,5:4.403621e-01):2.764572e-01,(((12:1.307684e+00,((18:9.011907e-01,(13:2.598990e-01,(14:1.207899e+00,15:6.886417e-01):3.263777e-01):9.176386e-01):4.171334e-01,(9:8.836129e-01,((17:1.620226e+00,10:1.082330e+00):1.406832e-01,11:1.266368e+00):1.065459e+00):5.013385e-01):9.423448e-03):6.182568e-02,16:5.356432e-01):1.328442e+00,(30:2.084521e-03,((28:3.801865e-01,29:3.234795e-01):2.927748e-01,((19:2.459499e-01,((23:1.476169e+00,(21:1.659898e-01,22:6.230980e-01):8.569418e-01):1.719633e+00,(((27:5.850227e-01,26:2.373863e+00):1.314539e-01,25:1.174441e+00):1.592918e+00,24:1.238165e+00):2.269341e-01):1.970636e+00):2.384581e-02,20:5.550351e-01):5.197813e+00):5.732324e-01):1.549860e-01):6.460321e-01):1.856616e-01):1.338204e+00,8:1.564335e-01):3.045595e+00,((3:8.065553e-01,4:9.357377e-01):1.828438e+00,2:2.782582e+00):2.766319e-02,1:5.729324e+00);
   tree gen.253000 = [&U] ((2:6.252217e-01,(((((6:1.719584e-01,7:2.790544e-01):8.572294e-02,((30:7.447109e-01,(28:1.365439e-01,29:2.104428e-01):3.690902e-01):3.827392e-01,(16:1.437691e-01,(((17:2.801987e-01,(9:4.991227e-01,10:5.735854e-01):1.404617e-01):2.304607e-02,((11:1.277836e+00,12:4.136133e-01):1.433500e+00,(13:1.072433e-01,((15:1.931064e-01,14:6.622910e-02):1.249095e-01,(23:6.312152e-01,(21:3.195964e-01,22:1.715028e-01):2.059519e-01):2.307204e+00):5.206569e-01):2.556151e-01):5.357261e-03):2.069136e-01,18:2.586152e-01):1.847098e-01):1.161935e+00):4.479261e-01):3.225298e-01,(19:7.349810e-01,(20:2.051462e-01,(24:5.298541e-01,(25:9.128954e-01,(27:3.351023e-01,26:3.434507e-01):1.342008e+00):8.854875e-01):6.217211e-01):2.790856e-01):2.057592e+00):3.015002e-01,5:1.328460e+00):4.402048e-02,8:3.176443e-01):1.623673e+00):9.826971e-01,(3:1.047966e-01,4:3.242444e-01):8.645932e-01,1:2.630580e+00);
   tree gen.254000 = [&U] ((3:2.431361e-01,4:1.075452e-01):2.592368e-01,(2:5.743667e-01,(8:3.465206e-01,((((19:1.579473e-01,(20:3.745573e-01,(24:1.240719e-02,(25:4.067964e-01,(27:2.776233e-01,26:1.117182e-01):4.655415e-01):8.605476e-01):5.021887e-01):5.268786e-01):6.134617e-01,((30:7.514580e-02,(28:9.858769e-02,29:2.008103e-01):5.109942e-01):1.046069e-01,(((10:4.355094e-01,(17:4.261923e-01,(9:3.121235e-01,11:7.936911e-01):6.274341e-03):1.645384e-01):2.794038e-02,((((23:3.301758e-01,21:8.637039e-02):4.145243e-01,22:9.063489e-02):1.130000e+00,14:3.039547e-01):1.533206e-03,((13:3.154750e-01,18:8.781473e-01):3.024711e-02,15:2.405650e-01):1.436648e-01):6.214384e-01):1.355479e-01,(16:7.095156e-01,12:5.945470e-01):1.832635e-01):3.210681e-01):1.929365e-01):1.569705e-01,(6:8.129505e-02,7:3.593852e-01):1.176252e-01):1.006450e-01,5:1.492515e-01):1.320941e-01):1.031144e+00):4.677712e-01,1:1.098916e+00);
   tree gen.255000 = [&U] ((4:4.027940e-01,3:1.214462e-01):3.565174e-01,((8:1.707680e-01,(6:8.997706e-02,((7:4.085154e-02,((((20:3.113863e-01,19:1.412353e+00):5.142351e-01,(24:1.162256e+00,(25:4.226978e-01,(26:7.039825e-01,27:1.404856e+00):2.047062e+00):6.257384e-01):4.122832e-01):2.592328e+00,((28:4.441696e-01,29:2.214200e-01):1.384768e-01,30:2.837988e-01):5.373405e-01):5.124242e-01,((16:8.024199e-01,((11:3.756837e+00,(10:1.401367e+00,18:5.507211e-01):3.094701e-01):4.162487e-01,(9:1.185199e+00,(13:4.528286e-01,((23:6.967991e-01,(21:9.268617e-01,22:1.404935e+00):1.802555e-01):2.929009e+00,(15:4.288921e-01,14:5.892443e-01):4.169851e-01):1.448603e-01):9.857280e-01):8.838226e-02):2.388105e-01):2.394620e-01,(12:1.741395e+00,17:1.503749e+00):2.417124e-01):7.729972e-01):1.038483e+00):4.018687e-01,5:5.898542e-01):6.536845e-01):9.968671e-01):4.874196e+00,2:1.237661e+00):1.248259e+00,1:5.050399e+00);
   tree gen.256000 = [&U] ((2:6.653764e-01,((8:2.183514e-01,(6:4.717553e-01,7:7.307276e-01):5.205668e-01):2.864234e-01,(5:3.443694e-01,(((20:8.126746e-01,(24:7.223453e-01,((27:5.342868e-01,26:6.894886e-01):6.062526e-01,25:8.405219e-01):1.965190e-01):4.628234e-01):5.383472e-01,19:5.424447e-01):1.471681e+00,(((16:3.875508e-01,12:5.938154e-01):6.819160e-01,(((17:1.050138e+00,((11:4.106287e-01,18:1.305610e+00):2.916902e-01,10:7.891371e-01):1.863901e-01):4.055755e-01,9:1.033761e+00):1.261114e-01,((13:3.613101e-01,((23:6.177213e-01,(21:4.170073e-01,22:1.150492e-01):4.107062e-01):1.935803e+00,15:1.309496e-02):3.241474e-01):9.227827e-02,14:6.036972e-01):4.565756e-01):2.116942e-01):5.361452e-01,((28:3.577310e-01,29:8.399998e-02):2.071794e-01,30:9.569870e-02):5.457431e-01):2.335766e-02):5.896923e-01):2.300231e-01):1.814935e+00):8.029491e-01,(3:2.999933e-01,4:4.551134e-02):1.771095e+00,1:3.378764e+00);
   tree gen.257000 = [&U] (((((((28:3.465477e-01,(30:3.254674e-01,29:5.629177e-03):1.151302e-01):6.022278e-01,((20:2.146298e-01,(24:5.734042e-01,((27:5.819742e-01,26:1.837417e-01):8.821703e-01,25:2.449323e-01):2.930754e-01):7.073067e-01):3.894069e-01,19:1.392231e-01):1.012059e+00):1.532853e-01,(7:2.730247e-01,(12:3.705190e-01,(((((13:1.545476e-01,((15:1.625871e-01,14:3.614509e-01):4.941347e-01,((21:1.846726e-01,23:7.207393e-01):2.899558e-01,22:1.785016e-01):1.542251e+00):3.506131e-01):6.457895e-02,18:9.750542e-01):4.154824e-01,9:2.449494e-01):4.431828e-02,((11:8.779233e-01,17:5.329651e-01):2.259649e-01,10:5.727015e-01):7.572253e-02):7.232871e-01,16:2.366519e-01):2.150196e-01):8.079229e-01):7.031810e-02):2.380109e-01,6:1.805525e-01):6.525832e-01,(5:6.406679e-01,8:1.733293e-01):4.264515e-02):1.337639e+00,2:5.281818e-01):6.182789e-01,(3:5.615546e-01,4:5.583238e-02):1.814368e+00,1:1.119994e+00);
   tree gen.258000 = [&U] (2:3.696603e-01,(((5:3.154292e-01,(((((9:4.558252e-01,((((22:2.857012e-01,(21:3.776584e-01,23:4.012355e-01):5.004303e-01):9.909235e-01,13:1.884519e-01):2.203395e-01,14:4.075126e-01):9.868346e-02,15:2.212256e-01):4.795637e-01):9.427538e-02,(18:2.861823e-01,(10:7.393906e-01,11:8.717950e-01):8.789195e-02):3.070579e-01):7.460009e-02,((12:5.141102e-01,16:2.084095e-01):1.489857e-01,17:8.808369e-01):2.110536e-01):8.663647e-01,(6:3.102986e-01,7:8.726625e-03):2.231559e-01):5.268896e-02,(((28:9.939432e-03,29:5.910238e-03):3.353219e-01,30:1.113169e-01):8.200885e-01,((20:4.023897e-01,(24:6.086786e-02,((27:6.342890e-01,26:6.270861e-01):8.475862e-01,25:5.232298e-01):4.496748e-01):1.026211e+00):5.866563e-01,19:1.210941e-01):8.996088e-01):5.996370e-01):2.321188e-01):2.045057e-01,8:1.923235e-01):8.989472e-01,(3:7.884403e-01,4:2.881791e-02):1.503911e+00):2.452864e-01,1:2.727517e+00);
   tree gen.259000 = [&U] ((2:1.727237e+00,((((6:7.644335e-02,(28:1.872860e-01,(29:2.690903e-02,30:3.948460e-01):8.598471e-03):1.666761e+00):2.190393e-01,((19:3.048529e-01,(20:1.879936e-01,(((26:7.518874e-01,27:5.790292e-01):8.973388e-01,25:7.532637e-01):2.259115e-01,24:1.014094e+00):1.472716e+00):1.611633e-01):2.110253e+00,(7:5.232931e-01,((((16:9.409009e-02,18:5.523227e-01):2.550433e-01,12:1.309713e+00):1.226941e-01,(13:6.486435e-01,((15:4.259087e-02,((22:6.861953e-02,21:1.118732e+00):3.745872e-01,23:1.883610e-01):1.807063e+00):2.707120e-01,14:6.309196e-01):4.939380e-02):5.099062e-01):2.586866e-01,((10:8.246787e-01,(11:1.256172e+00,17:6.875073e-01):1.248612e-01):1.697949e-01,9:5.298809e-01):2.954144e-01):1.156998e+00):1.227358e-01):1.351120e-01):4.197903e-01,5:3.353618e-01):5.517076e-01,8:4.834151e-01):2.160357e-01):1.576561e+00,(4:5.664316e-01,3:5.854789e-01):1.684033e+00,1:2.092456e+00);
   tree gen.260000 = [&U] (((((((((19:2.657645e-01,(20:1.498782e-01,(((26:4.584340e-01,27:2.964452e-01):4.768084e-01,25:5.663094e-01):5.577205e-01,24:3.846712e-01):2.501855e+00):7.078516e-01):1.158189e+00,7:8.043486e-02):9.266277e-03,5:5.726130e-01):2.841130e-02,(((16:1.316186e-01,12:8.070784e-01):5.317093e-01,(9:3.808233e-01,((11:7.131200e-01,(10:7.607043e-01,17:1.153762e+00):3.675847e-01):6.226779e-01,((14:5.935783e-01,((22:1.300590e-01,(21:3.423158e-01,23:1.149052e+00):1.067747e+00):1.560834e+00,15:3.444294e-01):1.130251e-01):1.271200e-01,13:5.548392e-02):3.306463e-01):3.986818e-01):2.591560e-01):2.883963e-02,18:4.219654e-01):9.144023e-01):1.205647e-01,(30:1.427033e-02,(29:6.942329e-02,28:1.893257e-01):5.967866e-01):1.469897e+00):1.658921e-01,6:3.061107e-02):3.275573e-01,8:6.240810e-02):2.547037e+00,2:2.252593e-01):2.765680e-02,(4:3.282643e-01,3:8.842304e-02):1.661778e+00,1:2.383057e+00);
   tree gen.261000 = [&U] (2:2.091830e-01,((4:2.374135e-01,3:2.106679e-01):9.344701e-01,((5:4.110334e-01,(6:2.728290e-01,((((30:7.501372e-02,(19:7.624337e-02,(20:4.337190e-01,(((26:1.093954e-01,27:6.146439e-01):4.838842e-01,25:9.408379e-02):9.154473e-01,24:8.207116e-02):4.633601e-01):4.998349e-01):8.228204e-01):1.714721e-01,(29:2.201229e-03,28:1.811806e-02):1.997629e-01):5.234969e-01,((12:9.418339e-01,(((13:6.802131e-02,(((23:3.324312e-01,21:1.465599e-01):2.749767e-01,22:2.521104e-01):8.108225e-01,(14:1.788264e-01,15:3.382106e-01):2.448049e-02):2.850570e-01):3.170353e-01,(((10:1.536436e-01,11:1.160504e+00):3.602047e-01,17:8.711202e-01):1.295666e-01,9:2.356901e-01):4.662432e-02):2.014401e-01,18:3.617900e-01):2.097169e-01):6.162797e-02,16:1.108741e-01):4.666720e-01):2.409386e-01,7:3.259146e-02):6.149490e-02):5.632382e-01):2.491086e-01,8:4.372970e-01):7.934464e-01):2.133550e-01,1:1.665087e+00);
   tree gen.262000 = [&U] ((4:5.766216e-03,3:2.384554e-01):8.348522e-01,(2:6.969730e-01,(8:2.093119e-01,(((((14:1.662040e-01,15:3.050890e-01):2.857131e-01,(13:2.543836e-01,((23:4.789788e-01,21:1.980090e-01):5.213085e-01,22:8.657681e-02):8.039817e-01):1.282295e-02):3.036618e-01,((9:4.293021e-01,(10:5.057351e-01,(11:6.081148e-01,(12:1.283528e+00,17:2.482749e-01):5.058971e-03):3.214903e-01):1.212038e-01):1.139709e-02,(18:7.342881e-01,16:1.968314e-01):1.168176e-01):5.422018e-02):4.429051e-01,5:4.111403e-01):1.447034e-01,(7:9.890095e-02,(6:1.119264e-02,((30:6.291269e-01,(29:2.628639e-02,28:3.086702e-02):1.101548e-01):6.557561e-01,(19:7.626320e-02,(20:6.029786e-01,(((26:4.432886e-01,27:3.649896e-01):4.538010e-01,25:1.221769e-01):1.187279e+00,24:3.000307e-02):1.179768e+00):2.638059e-01):6.632215e-01):1.845851e-01):1.876241e-01):8.721885e-02):3.272355e-01):7.528990e-01):3.058788e-02,1:7.594592e-01);
   tree gen.263000 = [&U] ((2:4.888957e-01,(((((((20:2.106617e-01,(24:2.060302e-01,((27:3.909277e-01,26:7.951130e-02):5.797374e-01,25:9.515905e-02):7.749413e-01):1.039652e+00):3.616840e-01,19:3.025877e-01):6.857039e-01,(30:1.138304e-01,(29:2.369826e-02,28:5.058221e-03):1.250724e-01):3.675101e-01):1.643082e-01,6:1.648296e-01):7.921219e-02,(((((10:4.696830e-01,((18:5.945904e-01,16:2.547637e-01):3.745081e-01,(11:5.225763e-01,17:4.672706e-01):7.422084e-01):2.215541e-02):7.463088e-02,9:1.994680e-01):2.171349e-01,((((21:2.055039e-01,23:2.229063e-01):4.143957e-01,22:5.038704e-02):1.268446e+00,14:4.728841e-01):1.738322e-01,(13:4.574723e-01,15:2.324364e-01):1.412489e-01):1.404157e+00):2.345204e-01,12:4.803897e-01):1.246895e+00,7:1.057046e-01):7.698444e-02):7.516399e-02,8:7.910135e-01):1.451473e-01,5:7.518515e-02):1.394804e+00):5.246541e-01,(3:1.851045e-01,4:9.589389e-02):8.982668e-01,1:1.763694e+00);
   tree gen.264000 = [&U] (2:4.119142e-01,((3:2.126230e-01,4:1.171411e-01):1.134487e+00,((5:2.889973e-01,(((((14:5.098238e-01,((22:1.370149e-01,(23:7.693910e-01,21:1.167757e-01):6.086370e-01):1.750166e+00,13:2.190345e-01):5.355219e-02):8.993183e-02,15:3.447673e-01):2.040869e-01,((((11:5.456695e-01,(10:5.878800e-01,17:8.217620e-01):3.839711e-02):2.619092e-01,18:2.816823e-01):1.492043e-01,9:2.522977e-01):6.357863e-02,(12:3.890568e-01,16:6.176964e-01):8.253374e-01):1.769069e-01):5.744878e-01,((29:1.839812e-02,28:3.195491e-02):2.266811e-01,30:1.372157e-01):7.895421e-01):1.267595e-01,((6:1.763202e-01,7:3.702533e-02):9.074614e-02,(19:1.149223e-01,((24:2.516804e-01,((27:3.778358e-01,26:2.853822e-01):1.075470e+00,25:5.550113e-01):4.929524e-01):1.202998e+00,20:9.849230e-01):2.381511e-01):1.220035e+00):2.750943e-01):1.621792e-01):1.265506e-02,8:1.167814e+00):1.147421e+00):1.508183e-02,1:1.282511e+00);
   tree gen.265000 = [&U] (2:6.452641e-01,((((((24:1.074580e-01,((27:2.552952e-01,26:1.928263e-01):7.266710e-01,25:9.175544e-02):5.240552e-01):5.509141e-01,(20:2.231827e-01,19:4.292720e-01):9.033535e-02):7.689940e-01,(((28:5.518640e-02,(29:9.446515e-03,30:2.581451e-01):3.755868e-02):5.248542e-01,6:3.008915e-01):7.115357e-03,(((((12:4.923359e-01,17:3.221422e-01):8.640659e-02,9:4.294977e-01):6.904205e-02,((13:9.670631e-02,(14:1.157826e-01,((22:1.940259e-01,(23:2.391762e-01,21:1.159686e-01):2.139484e-01):1.084110e+00,15:7.757758e-02):1.706397e-01):2.085732e-01):2.254714e-01,16:4.328827e-01):6.495988e-03):5.889777e-03,((11:6.031871e-01,10:3.557042e-01):4.008069e-02,18:1.123408e-01):1.955102e-01):4.215558e-01,7:3.226209e-02):1.644028e-01):8.953344e-02):1.279731e-01,8:4.374397e-01):4.585639e-02,5:8.323604e-02):1.006442e+00,(3:2.532461e-01,4:1.067881e-02):5.884998e-01):5.718070e-02,1:1.010341e+00);
   tree gen.266000 = [&U] (((((7:4.985542e-01,((((29:6.661661e-02,30:9.746596e-01):3.768817e-01,28:2.219342e-01):1.808505e+00,((19:5.959539e-01,20:8.900913e-01):8.718063e-01,((25:4.108247e-01,(26:1.049805e+00,27:1.213786e+00):1.030891e+00):9.117701e-01,24:4.875177e-01):1.587397e+00):1.019448e+00):1.013612e+00,(17:7.885204e-01,(((14:7.947011e-01,(15:3.127959e-01,(13:3.764099e-01,(23:1.892131e-01,(22:3.591261e-01,21:8.474212e-01):8.644172e-01):2.975099e+00):1.777321e-01):1.060635e-01):6.462436e-01,((11:1.610307e+00,10:5.819189e-01):7.161013e-01,9:7.537182e-01):6.179981e-02):2.865856e-01,((18:8.224812e-01,12:1.261547e+00):7.421117e-04,16:1.142678e-01):4.665144e-01):4.646508e-01):8.088912e-01):5.034750e-01):2.677304e-01,6:8.843648e-02):4.487355e-01,(5:4.804483e-01,8:2.400406e-01):7.256389e-02):2.574359e+00,2:1.308283e+00):7.212224e-01,(4:5.202049e-01,3:1.026239e+00):2.323171e+00,1:3.594279e+00);
   tree gen.267000 = [&U] (((5:8.612621e-02,(8:2.600435e-01,((((28:6.470006e-02,29:2.191861e-01):1.095723e-01,30:1.873535e-01):4.823716e-01,(19:1.267272e-02,(((27:2.019611e-01,26:3.366516e-01):6.294684e-01,(24:4.813416e-01,25:3.677010e-01):1.844779e-02):8.397570e-01,20:7.609557e-01):2.903495e-01):1.264495e+00):4.905560e-01,((7:8.643009e-02,(12:1.193749e+00,(16:4.609911e-01,(9:3.979513e-01,(((((22:1.506291e-01,(23:4.706049e-01,21:6.587510e-02):8.688064e-01):1.593040e+00,13:9.873084e-02):1.226907e-01,(14:1.066705e-01,15:2.345110e-02):4.372204e-01):6.863860e-01,((11:6.810011e-01,18:4.131483e-01):1.461665e-01,10:7.029642e-01):8.947238e-02):2.795992e-01,17:1.192890e+00):2.237506e-01):3.142570e-01):7.628194e-02):1.128569e+00):2.139067e-01,6:3.766481e-02):2.380605e-02):2.187039e-01):3.726562e-01):9.984240e-01,(3:3.453582e-01,4:3.951427e-02):1.284401e+00):6.826595e-01,2:1.033489e+00,1:1.871011e+00);
   tree gen.268000 = [&U] ((3:1.701390e-01,4:2.092601e-02):9.670924e-01,((8:3.738475e-02,(5:8.086029e-02,((7:1.227827e-01,6:6.765040e-02):2.784876e-01,((30:1.658604e-01,((19:2.596826e-01,(20:4.288573e-01,(((27:2.618405e-01,26:3.310881e-01):2.455220e-01,25:1.885790e-01):2.031679e-01,24:1.857124e-01):7.385192e-01):3.064983e-01):1.011396e+00,(12:3.060597e-01,(16:2.233615e-01,(((13:1.894966e-01,((14:2.788250e-01,15:3.545908e-02):2.786528e-01,(22:1.427377e-01,(21:1.766868e-01,23:5.595001e-01):3.075634e-01):7.996617e-01):1.083407e-01):2.255637e-01,9:1.753921e-01):3.642863e-01,(10:2.257370e-01,(17:5.684969e-01,(11:8.651776e-01,18:4.268978e-01):1.337455e-01):7.734006e-02):1.754047e-01):2.460408e-01):1.029141e-02):6.940369e-01):4.134769e-02):1.392664e-01,(28:3.676202e-02,29:1.982679e-02):2.936042e-01):3.510441e-01):7.382700e-02):4.160415e-01):5.939059e-01,2:4.977186e-01):1.969119e-01,1:1.177121e+00);
   tree gen.269000 = [&U] ((2:2.519156e-01,((5:6.124680e-02,((((16:1.802493e-01,(((17:4.880210e-01,((10:3.225382e-01,9:1.696442e-01):4.475690e-02,(((14:1.757601e-01,15:1.307915e-02):7.053370e-02,(22:2.028349e-02,(21:1.106127e-03,23:3.728467e-01):3.507973e-01):8.525205e-01):9.425185e-02,13:1.240155e-01):1.658959e-01):1.377102e-01):3.558563e-01,18:7.580658e-02):1.210849e-02,11:7.579235e-01):2.461814e-01):2.135434e-01,12:2.237057e-01):1.588201e-01,(((28:4.080126e-02,29:2.403875e-04):1.462846e-01,30:9.744873e-02):3.699701e-01,(19:2.130809e-01,(20:3.023541e-01,(((27:1.824605e-01,26:3.899223e-01):5.230302e-01,25:1.209092e-01):2.690994e-01,24:3.475538e-01):1.994378e-01):1.535518e-01):1.322686e-01):1.194559e-01):3.225224e-01,(6:2.309536e-01,7:1.212002e-01):8.390608e-02):3.138004e-01):2.681466e-01,8:8.143517e-02):4.892616e-01):5.470805e-02,(3:1.450419e-01,4:1.106206e-01):6.655028e-01,1:1.123785e+00);
   tree gen.270000 = [&U] ((((((7:1.449822e-01,6:3.874396e-01):1.574750e-01,(((((15:3.673720e-01,13:1.572412e-01):7.332105e-02,((22:3.320231e-02,(21:3.508724e-02,23:6.363603e-01):5.733514e-01):1.164033e+00,14:2.890529e-01):1.517507e-02):3.494754e-01,(9:2.333241e-01,(17:3.656513e-01,10:5.141240e-01):1.900080e-01):2.777355e-01):5.174261e-02,(16:2.934691e-01,((11:1.203961e+00,12:3.866450e-01):3.044891e-01,18:1.345877e-01):1.887768e-01):4.223121e-03):5.036363e-01,(30:1.177002e-01,((19:7.086542e-02,(20:5.450206e-01,(((27:7.684043e-01,26:6.412613e-01):6.409238e-01,25:2.927128e-02):7.594948e-01,24:2.079348e-01):1.036840e+00):7.201089e-02):1.158388e+00,(28:1.289188e-01,29:2.539716e-02):6.758789e-01):9.770146e-02):2.983023e-01):2.651084e-01):2.879217e-02,5:4.793548e-01):3.157332e-01,8:1.578551e-02):5.119705e-01,(3:3.447314e-02,4:2.681974e-01):1.102137e+00):1.818174e-01,2:1.048253e+00,1:2.252528e+00);
   tree gen.271000 = [&U] (((5:4.890223e-02,(8:3.708151e-01,(((7:1.874914e-01,(12:4.514238e-01,(((10:4.887639e-01,((16:2.751418e-01,(18:6.154314e-01,11:7.818092e-01):7.655071e-02):8.053207e-02,9:3.151782e-01):1.276692e-01):1.316694e-02,((14:2.320242e-01,15:3.097656e-01):4.828891e-01,((22:9.451681e-03,(23:4.006266e-01,21:2.515850e-02):2.748053e-01):1.322690e+00,13:1.327675e-01):2.335158e-02):3.514817e-01):3.115121e-01,17:3.693640e-01):4.858786e-01):7.338650e-01):3.162447e-01,6:9.197588e-02):1.300769e-04,((19:2.831391e-02,(20:2.413173e-02,(((27:5.079460e-01,26:3.163836e-01):2.240444e-01,25:4.913235e-01):7.570783e-01,24:6.518572e-02):9.177141e-01):5.918270e-01):9.606856e-01,(28:1.163404e-01,(29:3.446460e-02,30:4.814027e-02):3.652503e-01):3.246674e-01):5.625081e-01):1.507879e-01):1.333310e-01):1.206102e+00,(3:7.853167e-02,4:1.294238e-01):1.667996e+00):4.523188e-01,2:3.572015e-01,1:1.769685e+00);
   tree gen.272000 = [&U] (2:2.074453e-01,((3:8.799934e-02,4:2.397827e-01):1.928865e+00,(5:3.845194e-03,(((6:3.800277e-01,(((9:4.999466e-01,(((15:3.871218e-01,(13:9.169282e-01,14:3.421466e-01):1.129467e-02):4.544785e-01,18:4.802479e-01):1.915430e-01,((10:7.732687e-01,11:9.343729e-01):3.557002e-01,16:1.058065e+00):7.141428e-01):1.498494e-01):2.488618e-01,17:6.632760e-01):1.015205e-01,12:1.040843e+00):7.729819e-01):6.575016e-02,7:4.381228e-01):3.493999e-01,(((19:2.089451e-02,(20:3.441002e-01,((((26:2.230898e-01,27:7.777248e-01):9.885911e-01,25:5.890730e-01):2.819027e-01,24:2.977218e-01):1.747400e-01,(22:2.300692e-01,(23:1.289533e+00,21:7.043126e-01):3.831407e-01):2.121443e+00):1.164404e+00):1.092993e-01):1.872132e+00,((28:3.925838e-01,29:5.158751e-02):8.178722e-01,30:4.159113e-01):1.046832e+00):3.370857e-01,8:3.503530e-01):4.254395e-01):6.812304e-01):1.689522e+00):4.136709e-01,1:1.559146e+00);
   tree gen.273000 = [&U] (((4:7.872253e-01,3:4.392052e-01):6.140976e+00,(5:3.860707e-01,((((20:1.409516e-01,((25:2.099929e+00,(26:9.775376e-01,27:9.305754e-01):5.866864e-01):3.541637e+00,24:8.517311e-01):2.274414e+00):7.014214e-01,19:1.745552e-01):4.412254e+00,(7:1.019631e+00,(((18:6.075390e-01,16:5.666146e-01):6.023744e-01,(((12:2.319936e+00,17:1.494387e+00):3.234592e-02,(11:2.045297e+00,10:1.709096e+00):1.854144e-01):4.077922e-01,9:1.093040e+00):1.140269e+00):4.316752e-01,(15:1.462869e-01,(14:6.203768e-01,(13:6.976072e-01,(22:7.039774e-01,(21:6.292893e-01,23:8.930705e-01):2.639362e+00):3.067235e+00):1.862887e-01):2.313256e-01):7.435273e-01):1.412882e+00):6.600716e-02):1.268806e-01,(6:4.958446e-01,((30:1.370332e+00,(28:7.658961e-02,29:1.104465e-01):1.145302e+00):1.883338e+00,8:2.231129e+00):2.852944e-01):1.400825e+00):6.341118e-01):5.618873e+00):3.604137e-01,2:2.697204e+00,1:4.121257e+00);
   tree gen.274000 = [&U] ((2:3.150915e-01,(3:3.314425e-01,4:7.034600e-02):2.965162e+00):9.066923e-02,(8:6.130316e-01,((((9:7.238020e-01,((12:8.761677e-01,16:6.118345e-01):4.104039e-01,(17:1.237069e+00,((10:5.458003e-01,11:1.006210e+00):4.204120e-01,18:3.965959e-01):2.164609e-02):1.388968e-01):4.383217e-01):4.627696e-02,(14:7.115687e-01,(13:1.044402e+00,15:3.553893e-01):1.096630e-01):1.817703e-01):1.121320e+00,((((30:2.955868e-02,(19:2.189002e-02,(20:4.938801e-01,((24:1.769093e-01,((26:7.144374e-01,27:4.718150e-01):9.747978e-01,25:7.275422e-02):3.868479e-01):1.253726e+00,((23:8.837409e-01,21:1.356255e-01):4.366422e-01,22:1.117825e-01):2.309492e+00):4.247134e-03):1.120154e+00):1.787270e+00):1.165745e-02,(29:3.103947e-01,28:1.139465e-01):2.986741e-01):7.651964e-01,6:5.079401e-02):6.134024e-02,7:2.535941e-01):3.397644e-01):3.037657e-01,5:4.607930e-01):6.212491e-01):9.606771e-01,1:1.554349e+00);
   tree gen.275000 = [&U] (2:1.880636e+00,((4:4.197799e-02,3:7.977728e-01):1.852370e+00,((5:1.019419e+00,((((18:1.128228e+00,(16:2.494871e-01,(((9:8.064113e-01,(((22:5.004553e-01,(21:3.148158e-01,23:2.542039e-01):1.056467e+00):1.446065e+00,13:8.370312e-02):8.415624e-02,(14:1.105300e-01,15:6.330897e-01):3.389518e-01):6.487343e-01):8.808714e-02,((11:1.786785e+00,17:1.118538e+00):4.150106e-01,10:3.058260e-01):4.128423e-01):8.329928e-01,12:1.588133e+00):4.532722e-01):3.305493e-02):7.348430e-01,((((27:6.558304e-01,26:8.513053e-01):2.241300e+00,25:2.717366e-01):8.755478e-01,24:8.415309e-02):1.570763e+00,(20:1.093364e+00,19:3.263934e-02):5.910289e-01):1.855121e+00):3.607387e-01,(((29:1.710673e-01,30:3.312829e-01):2.374616e-03,28:2.421748e-01):1.355499e+00,6:1.325441e-02):2.954960e-01):6.548765e-02,7:4.560506e-01):1.074652e+00):1.095959e-01,8:9.366883e-01):1.412598e+00):5.740270e-01,1:2.559860e+00);
   tree gen.276000 = [&U] (((8:2.473372e-01,(((30:9.727721e-01,(28:2.465609e-01,29:1.383122e-01):6.306992e-01):2.317474e-01,(19:1.422277e-01,(((24:8.188633e-01,((26:1.521482e+00,27:6.264058e-01):2.546280e+00,25:1.193020e+00):1.329869e+00):1.387794e+00,((22:6.602283e-01,21:5.189213e-01):1.995028e+00,23:1.635958e+00):1.527333e+00):1.075660e+00,20:2.194804e+00):5.779608e-01):2.016225e+00):1.656609e+00,(((7:5.278306e-01,((18:4.713864e-01,(13:9.431744e-01,(14:1.420604e-01,15:3.648610e-01):2.587253e-01):2.985974e+00):6.766289e-01,((9:1.069062e+00,11:2.044537e+00):2.520783e-01,((17:8.231730e-01,10:2.412006e+00):1.727884e-02,(16:2.504311e+00,12:4.605464e-01):2.185689e+00):3.706346e-01):3.898564e-01):2.099539e+00):3.797266e-01,5:4.696860e-01):3.352368e-01,6:8.268969e-02):6.779637e-02):1.480319e+00):2.117988e+00,(3:1.015140e-01,4:1.035578e+00):2.298710e+00):4.241705e-01,2:2.901001e+00,1:3.874568e+00);
   tree gen.277000 = [&U] ((2:9.106590e-01,(8:1.131093e-02,((((19:3.211462e-01,((((21:7.010237e-02,22:5.917446e-01):4.543929e-01,23:7.297084e-02):1.373444e+00,(((26:2.452195e-01,27:1.174068e+00):7.854675e-01,25:9.646492e-01):3.853719e-01,24:4.204661e-01):6.002387e-01):7.958879e-01,20:1.022176e-01):7.695836e-01):5.203698e-01,(30:3.516182e-01,(28:6.392756e-02,29:4.140113e-02):3.925011e-01):1.291568e+00):2.310248e-01,5:2.564911e-02):3.913176e-01,(((((16:3.064712e-01,12:4.072721e-01):1.368670e-02,18:8.463931e-01):2.778442e-02,(((11:4.667824e-01,(17:8.144095e-01,10:6.340124e-01):1.305517e-01):1.779367e-01,9:6.787123e-01):8.354048e-02,(13:3.578065e-01,(15:2.055099e-01,14:3.789138e-01):8.681143e-02):1.010493e+00):1.033009e-01):1.850425e+00,7:1.021775e-01):9.984546e-02,6:1.053135e-01):5.088933e-02):4.354065e-01):1.352138e+00):1.557468e-01,(3:1.063579e-01,4:4.034373e-01):1.971164e+00,1:2.770645e+00);
   tree gen.278000 = [&U] ((8:1.816741e-01,((((16:1.021626e-01,((14:3.605210e-01,(15:1.457554e-01,13:2.655855e-01):1.021734e-01):4.878939e-01,(18:5.074232e-01,(9:8.192244e-01,(((11:5.105361e-01,10:4.846953e-01):2.943452e-01,12:9.638951e-01):1.046767e-01,17:7.428386e-01):5.699542e-02):2.888220e-01):3.779932e-02):7.003218e-02):8.635143e-01,7:6.490319e-02):4.673477e-01,(((20:2.932666e-01,((24:1.803205e-01,((26:4.937834e-01,27:3.361686e-01):9.592825e-01,25:6.453438e-01):8.934129e-01):1.262284e+00,((21:2.060193e-01,22:4.316357e-01):2.324161e-01,23:4.320192e-01):1.052748e+00):7.781380e-01):1.018772e+00,19:8.383487e-02):7.347482e-01,((28:4.732465e-02,30:7.319250e-02):3.800906e-02,29:2.480600e-01):5.163949e-01):4.014273e-01):6.078607e-02,(6:4.451709e-02,5:1.765654e-01):3.085223e-02):4.788882e-01):7.059205e-01,(2:4.881766e-01,(3:5.748605e-02,4:1.952044e-01):1.351000e+00):3.493026e-01,1:1.867811e+00);
   tree gen.279000 = [&U] (((8:1.154072e-01,((((((((15:3.173233e-01,14:4.448377e-01):1.692341e-01,13:3.363922e-01):3.657003e-01,(((16:1.170798e-01,(12:8.265343e-01,((11:4.913865e-01,10:7.006245e-01):2.398812e-01,17:7.128768e-01):1.119232e-01):3.667319e-02):1.049325e-01,18:4.251823e-01):2.494950e-01,9:8.194934e-01):7.894967e-02):6.747233e-01,(((24:1.155637e-01,((26:4.550602e-01,27:7.186210e-01):5.446715e-01,25:2.837698e-01):4.608784e-01):3.083327e-01,(20:9.263476e-02,(21:2.792358e-01,(22:1.709671e-01,23:4.094339e-01):2.395724e-02):1.672883e+00):8.509316e-02):6.468434e-01,19:1.690878e-01):4.822689e-01):1.366455e-01,(30:6.562335e-02,(28:2.810641e-02,29:1.849680e-02):6.708270e-02):3.102826e-01):5.603892e-01,7:6.237539e-01):8.413606e-03,5:5.251690e-01):3.663042e-02,6:6.968934e-02):5.425552e-01):1.138523e+00,2:2.864001e-01):7.636095e-01,(3:2.260592e-01,4:1.798962e-01):1.391609e+00,1:1.014872e+00);
   tree gen.280000 = [&U] ((3:2.249479e-01,4:4.262598e-02):1.961630e+00,((8:2.124885e-01,(((5:3.498656e-01,(((29:2.400899e-02,28:7.358516e-02):1.004049e-01,30:3.084134e-01):4.875738e-01,((20:1.541705e-01,((22:9.600890e-02,(21:3.425324e-01,23:4.529561e-01):3.638193e-02):1.252973e+00,(24:1.549431e-01,((26:9.023523e-02,27:6.239491e-01):3.008517e-01,25:2.586401e-01):4.659462e-01):1.733986e-01):4.437952e-01):3.785062e-01,19:2.437124e-01):5.838631e-01):2.007400e-01):1.688331e-01,(7:1.468555e-01,(16:3.049857e-01,(12:6.909227e-01,(((9:3.422184e-01,(17:5.678497e-01,((15:1.077973e-01,14:3.838120e-01):7.669475e-01,13:8.536267e-02):5.032626e-01):1.679844e-01):2.906780e-02,10:5.871059e-01):5.309105e-01,(18:9.667686e-02,11:1.525365e+00):7.638657e-01):2.357062e-01):3.044898e-02):8.340707e-01):2.374500e-01):7.373145e-02,6:1.403911e-01):4.929946e-01):1.213116e+00,2:1.059376e+00):6.139386e-01,1:1.805333e+00);
   tree gen.281000 = [&U] ((3:7.209804e-01,4:1.009116e-01):6.529349e-01,((8:1.421316e-01,(5:5.763829e-01,(6:6.341764e-02,((((20:6.488795e-01,(((22:2.898991e-01,21:2.669571e-01):5.097174e-01,23:3.637680e-02):1.046755e+00,(24:2.953946e-01,(25:5.049243e-01,(27:3.414525e-01,26:3.725659e-01):9.412378e-01):3.845915e-01):4.828228e-01):6.548671e-01):4.364948e-01,19:2.260647e-02):7.593749e-01,(28:3.890764e-02,(30:3.599265e-01,29:3.832758e-02):2.563097e-02):1.042519e+00):1.052078e+00,(7:1.430166e-01,((((12:8.440098e-01,(17:6.382636e-01,11:8.622767e-01):1.791092e-01):4.967906e-02,10:8.560410e-01):6.509156e-01,18:3.196444e-01):2.150257e-01,(16:4.068902e-01,(((15:5.367802e-02,14:9.004522e-01):6.726534e-01,13:9.909482e-02):5.683338e-01,9:2.787259e-01):1.924476e-01):1.303736e-01):9.823943e-01):2.034261e-01):2.572352e-01):1.543253e-02):5.525678e-01):1.246731e+00,2:6.044608e-01):1.755388e+00,1:2.121347e+00);
   tree gen.282000 = [&U] (((8:1.710747e-01,(((((20:1.098655e-01,(24:2.469377e-01,(25:4.570120e-01,(27:8.062071e-01,26:2.447692e-01):1.083816e+00):1.629184e-01):7.340434e-01):1.992268e-02,(23:2.402448e-01,(21:8.731694e-01,22:3.360854e-01):7.924114e-02):1.719914e+00):5.642233e-01,19:4.721255e-02):2.092185e+00,((30:3.412723e-01,(29:4.613245e-02,28:4.772668e-02):5.618123e-01):6.681528e-01,5:4.227440e-01):8.419211e-02):1.701590e-01,((6:2.336529e-01,(12:7.313739e-01,((((18:7.795748e-01,16:7.752359e-02):8.196036e-01,(10:2.837450e-01,(17:7.831006e-01,11:1.378955e+00):1.377007e+00):2.824401e-02):8.282643e-02,((15:1.381407e-01,14:3.115976e-01):4.423366e-01,13:2.563049e-01):3.588435e-01):1.117549e-02,9:5.086504e-01):5.231296e-01):1.371811e+00):1.040311e-01,7:5.747700e-01):1.329072e-01):4.515910e-01):1.461103e+00,2:5.743686e-01):8.016202e-01,(3:3.135245e-01,4:2.780861e-03):1.570733e+00,1:2.080061e+00);
   tree gen.283000 = [&U] ((2:7.954766e-01,(3:2.402343e-01,4:3.127903e-01):2.056099e+00):8.937162e-01,(8:2.385607e-01,((((16:3.746648e-01,12:5.841672e-01):4.538075e-01,(((9:3.491778e-01,17:1.652378e+00):1.156528e-01,((15:4.607483e-01,14:5.677946e-01):5.094801e-01,(13:6.126838e-02,(22:2.495182e-01,(23:3.025467e-01,21:5.867237e-01):6.985366e-01):2.659367e+00):9.082075e-02):1.382405e+00):7.370487e-02,((10:4.668998e-01,11:1.068484e+00):1.221710e-01,18:9.359098e-01):5.149019e-01):2.912538e-01):1.178296e+00,7:3.523575e-01):3.689019e-01,((5:7.091547e-01,(30:3.526026e-01,((19:4.589296e-01,((24:8.055145e-01,(25:3.625869e-01,(27:1.124242e+00,26:5.397083e-01):5.871714e-01):7.113227e-01):1.556445e+00,20:7.869411e-02):1.522935e+00):7.972618e-01,(29:1.706927e-02,28:1.103454e-01):1.087583e+00):1.624093e-01):5.449300e-01):1.324716e-01,6:3.791233e-01):4.615819e-02):7.702600e-01):1.794551e+00,1:4.094338e+00);
   tree gen.284000 = [&U] (((8:2.003467e-01,(((((29:1.455047e-01,30:1.194653e+00):4.346030e-02,28:5.572184e-02):7.947141e-01,(19:3.504469e-01,((24:3.152094e-01,(25:5.483924e-01,(27:1.237389e+00,26:9.145395e-01):3.980919e-01):5.829577e-01):8.221323e-01,20:1.602019e-01):4.320818e-01):8.838621e-01):3.083067e-01,(6:1.969420e-02,(7:4.144139e-01,((((11:8.230163e-01,10:1.375033e+00):3.187399e-01,18:3.005758e-01):6.463685e-02,((9:7.268463e-01,17:1.066954e+00):2.345326e-01,(((15:3.594231e-02,14:4.075013e-01):1.939024e-01,((21:3.419609e-01,23:6.481316e-01):5.752863e-01,22:2.324825e-01):2.368989e+00):1.817202e-01,13:1.257711e-01):6.209545e-01):3.607593e-01):7.689678e-01,(16:8.546268e-02,12:5.188175e-01):7.474436e-02):1.099462e+00):2.868702e-01):2.851673e-01):5.436679e-02,5:6.330879e-01):5.413298e-01):1.289247e+00,2:2.046663e+00):2.346528e+00,(3:8.254086e-02,4:2.626857e-01):3.031872e-01,1:2.076799e+00);
   tree gen.285000 = [&U] ((3:3.337762e-01,(((5:5.709007e-01,(((7:1.706635e-01,6:1.994487e-01):6.236921e-02,((((15:2.854824e-01,13:7.843019e-01):7.682069e-04,(22:2.919767e-01,(21:4.601302e-01,23:2.382365e-01):7.320990e-01):2.224648e+00):1.810856e-01,14:6.963093e-01):1.005734e+00,((((10:6.741282e-01,(17:3.871780e-01,11:1.294017e+00):1.613303e-01):7.025195e-01,(16:2.942408e-01,12:1.763579e+00):1.169895e-01):1.999926e-02,18:5.349355e-01):1.513457e-01,9:9.447881e-01):4.657223e-01):1.326496e+00):1.111762e-01,((30:5.728609e-01,(29:1.080312e-01,28:1.635914e-01):3.020551e-01):9.499471e-01,(19:1.491915e-01,((24:1.169410e-01,(25:1.353883e+00,(27:8.715911e-01,26:8.299022e-02):1.085858e+00):6.145525e-01):1.185406e+00,20:2.739170e-01):5.499379e-01):1.263182e+00):3.255031e-01):4.195462e-01):2.292010e-01,8:4.641899e-01):7.816681e-01,2:2.093886e+00):2.137595e+00):1.449254e-01,4:2.613817e-01,1:2.930182e+00);
   tree gen.286000 = [&U] ((4:3.872916e-01,3:4.612610e-02):6.226546e-01,(2:1.080784e+00,(((((30:3.483991e-01,(29:2.530569e-02,28:6.752317e-02):2.802320e-01):6.078910e-01,(19:1.285996e-01,((24:2.169532e-01,(25:7.951961e-01,(27:1.277028e+00,26:1.989325e-02):8.799224e-01):6.887338e-01):1.343072e+00,20:6.246163e-01):5.602133e-01):1.303052e+00):3.909381e-01,5:6.209111e-01):5.916560e-03,((7:2.596233e-01,6:7.111341e-02):5.244605e-02,(((9:7.406996e-02,((17:4.182920e-01,11:9.639704e-01):3.090968e-02,10:6.686968e-01):6.644491e-01):5.803290e-01,(16:1.627474e-01,12:5.790513e-01):2.896117e-01):2.467899e-01,(18:4.579496e-01,(13:4.972492e-01,((((22:1.136743e-01,21:3.109464e-01):1.865678e-01,23:4.838048e-01):1.596931e+00,14:1.385780e-01):9.413323e-02,15:1.301585e+00):2.375297e-01):8.115277e-01):5.912252e-02):1.031432e+00):1.086024e-01):2.025934e-01,8:1.469067e-01):1.469702e+00):1.297146e-01,1:1.979067e+00);
   tree gen.287000 = [&U] ((2:5.781331e-01,((((30:7.342300e-02,(28:1.424847e-01,29:3.430789e-02):7.313415e-01):9.472162e-01,((7:2.298217e-01,6:2.195230e-01):3.185102e-01,((19:1.250759e-01,((24:5.388670e-01,(25:7.382571e-02,(27:1.005493e+00,26:2.488914e-01):8.048787e-01):5.916883e-01):1.595627e+00,20:6.919450e-01):8.257152e-01):1.134740e+00,((16:3.679415e-01,12:9.010789e-01):8.861020e-01,(((18:1.090443e+00,10:6.941622e-01):7.337796e-01,(((13:6.722298e-01,14:3.716605e-01):2.797926e-01,15:2.269076e-01):5.336317e-02,((23:6.931017e-01,21:4.750018e-01):2.212525e-01,22:1.161679e-01):2.091872e+00):6.931374e-01):3.468133e-01,(9:7.226828e-01,(17:4.795378e-01,11:1.327579e+00):4.896450e-01):4.390294e-02):6.797675e-01):1.020781e+00):8.941436e-02):5.422297e-01):5.824072e-01,5:1.302674e-01):3.006372e-01,8:8.654242e-01):2.789157e+00):7.843896e-02,(4:9.881405e-02,3:1.480092e-01):2.449797e+00,1:1.759915e+00);
   tree gen.288000 = [&U] (2:6.507960e-01,((4:1.423546e-01,3:1.013302e+00):2.991657e+00,(5:1.995035e-02,((7:2.166603e-01,(((((19:3.416346e-01,((24:1.146088e-01,(25:1.142991e+00,(27:7.876831e-01,26:2.356713e-01):8.782256e-01):4.776867e-01):1.935142e+00,20:1.040261e+00):4.736059e-01):1.421243e+00,(28:1.522058e-01,29:1.989426e-02):3.154844e-01):1.152614e+00,30:4.533076e-01):5.068085e-01,(((((10:1.173002e+00,18:6.912507e-01):2.110946e-01,11:9.510205e-01):3.750686e-01,17:4.554213e-01):4.677010e-01,((((23:1.422819e+00,(22:3.444529e-01,21:5.981460e-01):1.617418e-01):2.106426e+00,(15:3.148929e-01,14:3.152379e-01):1.876508e-01):1.170984e-03,13:6.671609e-01):1.136151e+00,16:5.927464e-01):4.084097e-01):1.851362e-01,(9:7.185684e-01,12:9.668826e-01):3.231872e-01):1.547400e+00):4.510568e-01,6:2.423032e-01):9.814990e-02):2.726162e-01,8:7.098867e-01):4.009211e-01):1.602098e+00):1.607051e-01,1:1.598883e+00);
   tree gen.289000 = [&U] ((((((6:1.571140e-01,((19:5.889277e-01,((((27:5.048084e-01,26:3.722958e-01):1.040453e+00,25:2.573374e-01):5.466069e-01,24:3.076187e-02):9.269039e-01,20:1.201401e-01):1.005108e-01):9.529934e-01,7:1.748348e-01):4.492885e-02):9.466190e-02,((28:6.830225e-02,(30:2.043606e-01,29:2.152570e-01):2.929736e-03):1.321840e+00,((((12:4.990491e-01,16:1.588882e-01):6.142819e-02,(9:4.281473e-01,(17:1.734900e-01,11:1.019693e+00):2.427024e-01):8.630579e-02):2.019354e-01,((14:2.230354e-01,((15:7.107476e-02,((21:3.150496e-01,22:7.975779e-02):1.053714e-01,23:4.841828e-01):1.232241e+00):2.746994e-01,13:4.240921e-01):2.620006e-01):2.313541e-01,18:4.924350e-01):9.377487e-02):1.032857e-01,10:1.382012e+00):6.082962e-01):1.569449e-01):2.892022e-01,5:1.429092e-01):1.039269e-01,8:3.919827e-01):5.805129e-01,2:5.923034e-01):6.440273e-01,(4:2.306022e-01,3:9.848201e-02):7.825254e-01,1:1.311580e+00);
   tree gen.290000 = [&U] ((4:2.786533e-01,3:1.107764e-01):4.217677e-01,((8:1.343867e-01,((6:1.316350e-01,(((29:2.352571e-01,28:1.064568e-01):8.061991e-02,30:1.782701e-01):8.160891e-01,((19:8.558206e-02,((((27:1.244463e-01,26:4.044420e-01):1.070634e+00,25:6.051193e-01):4.916843e-02,24:2.051544e-01):4.065046e-01,20:3.048508e-01):4.792755e-01):1.063189e+00,(7:1.422064e-01,(12:6.567793e-01,((((9:2.217833e-01,17:1.951483e-01):2.358811e-01,(10:8.273557e-01,11:8.759381e-01):4.386815e-01):7.331251e-04,(((15:1.395987e-01,14:2.489196e-01):4.076466e-01,13:1.094242e-01):1.026067e-01,(22:1.534147e-01,(21:1.604843e-01,23:3.189036e-01):4.704640e-01):1.411258e+00):4.369396e-02):2.126403e-01,(18:5.528797e-01,16:1.821629e-01):1.369895e-01):9.033024e-02):6.771905e-01):1.544306e-01):2.248833e-01):1.462448e-01):3.357590e-01,5:2.984248e-01):1.698501e-01):5.798878e-01,2:8.964653e-01):5.244851e-01,1:1.385515e+00);
   tree gen.291000 = [&U] ((4:3.839519e-01,3:8.900858e-02):1.778975e+00,((8:5.849339e-01,(5:2.972333e-02,((((((18:1.962904e-01,((11:1.068277e+00,10:3.603337e-01):1.402734e-01,((17:4.175668e-01,9:4.337978e-01):2.317309e-02,(((21:1.623305e-01,23:2.868163e-01):6.107799e-01,22:1.025122e-01):1.126648e+00,(13:1.901485e-01,(15:1.708144e-01,14:5.609402e-01):1.945738e-01):1.024605e-02):3.165032e-01):4.309022e-01):1.631844e-01):2.807708e-01,16:7.611386e-02):3.811273e-02,12:5.759645e-01):3.213399e-01,(29:1.884910e-02,(28:9.137723e-02,30:2.447905e-01):4.261033e-03):6.397426e-01):1.609599e-01,7:4.063144e-02):1.234900e-01,(6:1.578268e-02,(19:5.197598e-02,((24:1.072585e-01,(25:6.678411e-01,(27:3.490369e-01,26:6.734671e-02):5.656454e-01):5.312025e-01):1.236432e+00,20:1.333054e-01):2.904339e-01):7.045767e-01):3.673711e-02):4.388606e-01):2.398261e-01):6.175028e-01,2:1.009946e+00):2.739076e-02,1:1.387998e+00);
   tree gen.292000 = [&U] ((5:1.533477e-01,((((19:1.437227e-02,((24:2.154922e-01,(25:2.537621e-01,(26:1.249607e-01,27:2.690198e-01):1.775474e-02):3.747689e-01):3.996594e-01,20:2.709711e-01):2.349414e-01):6.475182e-01,7:3.154083e-01):1.183174e-01,8:3.160685e-01):3.966096e-02,(6:4.361454e-03,((((17:2.786147e-01,11:4.521620e-01):6.394577e-01,(16:3.493018e-01,((((((21:1.120740e-01,23:8.850257e-02):2.525237e-01,22:7.077512e-02):8.588432e-01,13:5.702018e-02):3.344548e-02,(15:6.363982e-02,14:2.574632e-01):1.162078e-01):1.542647e-01,18:4.101699e-01):1.573769e-02,(9:2.591498e-01,10:2.519124e-01):1.410436e-01):2.715786e-02):1.207817e-02):1.835663e-01,12:2.347389e-01):2.753815e-01,((29:1.689632e-04,28:6.425246e-02):3.034955e-01,30:1.544573e-02):2.581109e-01):4.373595e-01):1.238429e-01):3.093670e-01):5.442183e-01,(2:6.859765e-01,(4:1.946430e-01,3:1.083580e-01):1.476046e+00):8.061809e-02,1:1.250137e+00);
   tree gen.293000 = [&U] ((2:5.847834e-01,((5:1.158413e-01,((6:1.003949e-02,((29:4.713516e-02,28:7.300358e-02):4.025862e-02,30:2.936182e-02):5.193976e-01):7.569465e-02,((19:2.590656e-02,((24:3.499001e-02,(25:2.162157e-01,(26:1.446654e-01,27:1.272877e-01):3.987448e-01):3.132915e-01):1.062520e+00,20:2.143720e-01):7.058783e-02):7.294413e-01,((12:4.547852e-01,(16:2.619821e-01,((10:3.056770e-01,(((((15:1.270785e-01,(22:9.862247e-02,(21:1.414405e-01,23:1.966590e-01):2.524731e-01):9.447296e-01):1.044643e-01,14:1.465060e-01):9.511997e-02,13:1.081571e-01):1.457520e-01,(11:4.277468e-01,17:3.091366e-01):2.308129e-01):1.402337e-01,9:1.123754e-01):9.309807e-03):2.596559e-01,18:1.512725e-01):9.345652e-02):6.478925e-02):2.680170e-01,7:7.418260e-02):8.034188e-02):1.851554e-02):1.883424e-01):2.780677e-01,8:3.659082e-01):5.580348e-01):5.630627e-02,(4:1.153804e-01,3:8.854266e-03):8.547378e-01,1:1.375679e+00);
   tree gen.294000 = [&U] (((5:1.824186e-01,(((8:1.163385e-01,6:2.269259e-03):7.666507e-02,((28:3.744650e-02,(29:2.063419e-02,30:2.441027e-01):1.027835e-02):6.573740e-01,(19:1.276550e-02,((24:9.372535e-02,(25:2.040714e-01,(26:2.023958e-01,27:2.416379e-01):3.953146e-01):3.239756e-01):5.882826e-01,20:1.728557e-01):3.206671e-01):4.475049e-01):2.416068e-01):1.805214e-02,(7:2.901708e-02,(((9:2.552772e-01,((17:3.244415e-01,(13:3.384951e-02,((14:2.055906e-01,15:1.740060e-01):1.083467e-01,(22:7.958782e-02,(21:1.298872e-01,23:1.602379e-01):2.246003e-01):8.566501e-01):3.192860e-01):1.895893e-01):2.020320e-02,(12:4.740384e-01,(10:2.146958e-01,11:4.859394e-01):8.448382e-02):5.797185e-02):1.647312e-03):2.315528e-01,16:3.358472e-02):7.751293e-03,18:2.035888e-01):6.113579e-01):1.180695e-01):8.713563e-02):5.802370e-01,2:5.543567e-01):2.719515e-01,(4:1.188540e-02,3:7.548510e-02):5.221647e-01,1:1.126079e+00);
   tree gen.295000 = [&U] (((((28:3.216818e-02,(29:9.827834e-03,30:3.542898e-01):7.756266e-02):1.025575e+00,6:1.860411e-03):2.417493e-01,(((19:2.158963e-01,((24:3.292196e-01,(25:2.214274e-01,(26:1.908853e-01,27:3.830457e-01):9.055390e-01):4.531908e-01):3.756011e-01,20:1.911282e-01):2.661647e-01):1.493962e+00,(2:1.054070e-01,(4:5.549254e-02,3:1.196594e-01):9.102048e-01):1.550850e+00):2.707232e-01,5:2.012103e-01):6.939335e-02):3.630375e-03,(8:1.232260e-01,((((9:2.035029e-01,(13:9.019222e-02,(((22:3.247449e-02,21:2.220264e-01):3.988932e-01,23:1.743236e-01):1.300869e+00,(14:1.414241e-01,15:6.978404e-02):7.395034e-02):7.571722e-03):3.541505e-01):3.685616e-02,(18:4.050916e-01,((11:1.035754e+00,10:3.335883e-01):9.514308e-02,17:3.156001e-01):3.168547e-02):1.700358e-01):1.965252e-01,16:1.463056e-01):1.970439e-02,12:8.371969e-01):8.590599e-01):1.976755e-01):2.838955e-01,7:7.258389e-02,1:1.771543e+00);
   tree gen.296000 = [&U] ((2:4.799922e-01,(4:3.374826e-02,3:1.140442e-01):4.715668e-01):5.456370e-02,(8:1.815482e-01,(7:4.525907e-02,(5:1.457604e-01,(6:8.080277e-02,((((((15:5.393184e-02,14:1.278936e-01):5.511859e-02,13:1.300239e-01):2.006763e-02,(22:5.736879e-02,(21:1.082626e-01,23:8.742560e-02):1.579779e-01):6.770631e-01):8.315265e-02,(((12:3.768177e-01,(10:2.192965e-01,(18:1.178481e-01,11:2.729819e-01):9.766058e-02):1.327752e-01):7.884845e-02,17:2.596440e-01):8.022477e-02,9:1.012174e-01):5.724778e-02):1.831598e-01,16:2.181093e-01):3.646008e-01,((19:5.417246e-02,((24:7.468293e-02,(25:1.099511e-01,(26:6.610673e-02,27:3.126955e-01):3.384199e-01):3.547058e-01):8.392573e-02,20:1.637092e-01):1.271152e-01):2.182867e-01,(30:1.370433e-01,(29:3.709391e-02,28:5.677007e-03):8.745851e-02):1.991712e-01):2.249340e-01):1.477606e-01):6.180360e-02):1.216383e-01):2.153262e-02):2.793002e-01,1:1.097307e+00);
   tree gen.297000 = [&U] ((4:3.404626e-02,3:1.697044e-01):8.844687e-01,(2:1.402863e-01,((((((19:3.586936e-01,((24:3.795612e-01,(25:2.757521e-01,(26:1.799099e-01,27:3.836975e-01):4.837686e-01):4.718010e-01):4.858521e-02,20:3.163885e-01):2.540012e-01):4.730917e-01,((17:2.777574e-01,11:2.040435e-01):3.746298e-01,(((16:2.078223e-01,18:2.599591e-01):1.112729e-01,((13:6.111180e-02,(((22:7.011745e-02,(21:1.332887e-01,23:5.254678e-02):5.190101e-01):8.407496e-01,14:1.144062e-01):7.766659e-02,15:2.384880e-01):5.793401e-02):1.002332e-01,(9:1.421362e-01,10:4.139343e-01):1.288493e-01):1.257646e-01):1.173727e-01,12:2.765999e-01):1.081030e-01):5.222423e-01):6.899569e-02,((29:2.631391e-02,28:3.619544e-02):1.442543e-01,30:8.176269e-02):4.057499e-01):2.285675e-01,(6:9.334514e-02,7:1.347374e-01):1.502003e-01):1.466269e-01,5:1.439974e-01):3.506198e-02,8:1.387080e-01):9.501571e-01):8.965545e-02,1:1.464671e+00);
   tree gen.298000 = [&U] (((4:8.638444e-02,3:1.505304e-01):5.597967e-01,(8:1.496126e-01,((7:4.394501e-01,5:1.362938e-01):7.664092e-02,((((24:4.538421e-01,((25:3.334925e-01,(26:3.254347e-01,27:1.435405e-01):4.823193e-01):7.903447e-02,(19:2.601784e-01,20:1.331061e-01):4.342509e-01):1.982052e-03):4.963845e-01,((28:6.630872e-05,29:7.394771e-02):6.445407e-03,30:2.254703e-01):4.957914e-01):1.418360e-01,(16:7.399357e-04,(18:2.917646e-01,((((((22:9.464207e-02,(21:8.257364e-02,23:3.627677e-01):3.407797e-01):1.097030e+00,(14:8.529414e-02,15:5.852578e-02):1.159015e-01):1.391466e-01,13:7.482557e-02):1.239300e-01,(10:3.121137e-01,9:1.646566e-01):4.310546e-01):1.177185e-01,(11:2.054648e-01,17:2.289715e-01):4.967200e-02):2.204701e-01,12:4.985873e-01):5.425520e-02):3.384341e-02):2.589289e-01):4.778378e-01,6:5.555877e-02):2.745420e-02):1.828194e-01):9.358875e-01):1.905513e-01,2:6.911971e-01,1:1.756720e+00);
   tree gen.299000 = [&U] ((2:7.859250e-01,(((7:2.824141e-01,(6:3.428424e-01,((((29:1.827935e-02,28:1.547903e-02):9.177293e-01,30:6.819641e-01):8.437503e-01,(((((9:3.819579e-01,((((22:8.684051e-02,(21:5.004842e-01,23:4.141495e-01):2.346786e-01):1.044952e+00,15:1.641290e-01):4.098861e-02,14:3.340612e-01):1.250815e-01,13:1.357147e-01):1.365215e-01):4.654441e-02,(17:4.150630e-01,(10:5.436087e-01,11:3.112364e-01):5.433993e-01):1.571673e-02):1.388224e-01,12:6.350326e-01):2.151658e-01,16:3.090220e-01):7.464822e-02,18:2.745223e-01):4.375046e-01):1.954902e-01,(19:1.983738e-02,((24:2.676509e-01,(25:4.814040e-01,(26:1.839001e-01,27:4.412153e-01):4.561921e-01):3.584970e-01):8.651400e-01,20:3.841995e-01):2.653684e-01):1.167520e+00):1.263856e-01):1.849836e-01):9.405541e-02,5:1.009274e-01):9.074479e-02,8:2.214210e-01):8.635874e-01):7.927468e-01,(4:1.036283e-01,3:3.259179e-01):7.451515e-01,1:6.455299e-01);
   tree gen.300000 = [&U] ((2:9.233403e-01,(((7:1.395943e-01,((20:4.797996e-02,(24:6.278184e-01,(25:4.146429e-01,(26:3.647566e-01,27:3.024339e-01):4.930108e-01):6.145693e-01):4.902565e-01):5.783597e-01,19:2.654887e-03):1.891555e+00):9.524347e-02,(6:5.570381e-02,(8:3.011406e-01,((28:2.332586e-01,(29:4.277400e-02,30:1.114092e-02):1.664145e-02):6.864186e-01,((((((11:6.214519e-01,18:2.690573e-01):1.530368e-02,10:4.170033e-01):2.047939e-01,17:4.747768e-01):3.273177e-02,(9:4.005685e-01,((15:1.074036e-01,(((23:4.297271e-01,21:1.017433e-03):6.706891e-01,22:1.077277e-01):1.692814e+00,14:2.344413e-01):3.442484e-02):4.270576e-02,13:2.237911e-01):2.146257e-01):3.978124e-02):1.097578e-01,16:5.110434e-01):1.279465e-01,12:8.772957e-01):3.952894e-01):3.591314e-01):5.875100e-02):7.027563e-02):3.900022e-01,5:1.139583e-01):6.766819e-01):2.379410e-01,(4:1.584526e-01,3:3.414502e-01):4.094278e-01,1:1.379998e+00);
   tree gen.301000 = [&U] ((2:9.280486e-01,(((19:2.587829e-01,(20:4.949068e-01,(24:9.306856e-02,(25:4.694259e-01,(26:5.254733e-01,27:6.230834e-01):5.572704e-01):7.617648e-01):5.489601e-01):2.401415e-01):2.103773e+00,((((28:1.372586e-01,29:6.369753e-02):2.998676e-02,30:1.914680e-01):6.704288e-01,((((12:5.132362e-01,16:1.141635e-02):4.593890e-01,(((((10:1.560795e-01,17:5.188157e-01):6.867936e-02,11:1.496156e+00):1.247951e-01,9:2.523345e-01):4.597906e-01,((15:2.421530e-01,14:1.674800e-01):7.080127e-02,(13:1.641692e-01,((23:5.714450e-01,21:2.511156e-02):6.617758e-01,22:4.113483e-02):9.888254e-01):1.408112e-01):2.729382e-01):7.350058e-02,18:6.112419e-01):4.563606e-01):8.249467e-01,6:3.220586e-02):2.270213e-02,7:8.656174e-02):3.849624e-01):2.328199e-01,5:2.841301e-01):4.914912e-02):3.050397e-02,8:1.817890e-01):6.050849e-01):1.431066e+00,(4:1.793875e-01,3:2.279323e-01):1.172170e+00,1:1.131963e+00);
   tree gen.302000 = [&U] (((4:7.293115e-02,3:1.924164e-01):5.982229e-01,(((6:4.608577e-02,(((29:6.428020e-02,30:2.570613e-01):3.255039e-02,28:1.158713e-01):7.522110e-01,((((((((15:1.587814e-01,14:1.060065e-01):6.563875e-02,13:1.538274e-01):1.275242e-01,((23:4.523179e-01,21:9.754975e-02):5.140676e-01,22:1.284342e-01):7.197477e-01):1.806258e-01,9:1.270489e-01):3.390087e-02,((10:7.079647e-01,(17:2.733841e-01,11:9.202296e-01):2.254073e-01):9.552375e-02,18:2.935227e-01):1.173291e-01):2.027671e-01,16:2.355838e-01):1.584528e-01,12:2.259159e-01):2.548746e-01,7:2.715137e-02):5.098465e-02):1.592367e-01):2.959343e-01,(8:7.976705e-02,(19:5.067795e-03,(20:2.466895e-01,(24:7.856686e-02,(25:4.155209e-01,(26:3.645580e-01,27:2.429274e-01):2.607263e-01):5.295936e-01):5.168505e-01):6.643689e-02):1.767333e+00):7.391605e-02):8.768479e-02,5:3.648161e-01):8.376108e-01):2.477343e-01,2:3.543107e-01,1:1.496992e+00);
   tree gen.303000 = [&U] ((2:1.053326e+00,(4:2.429569e-01,3:2.062986e-01):1.263104e+00):4.450058e-02,(((20:5.363785e-01,(25:5.804998e-01,((26:5.997064e-01,27:5.077081e-01):3.760863e-01,24:3.772302e-01):5.296822e-01):1.007942e+00):2.861975e-01,19:3.140282e-03):8.786668e-01,(7:2.326871e-01,(8:4.940938e-01,((5:3.720934e-01,(((16:3.392743e-01,((((14:3.454156e-01,15:2.710216e-01):2.483073e-01,((23:8.933057e-01,21:2.510655e-01):1.068534e+00,22:3.137771e-03):9.627980e-01):9.522113e-02,13:1.659161e-01):6.137124e-01,(9:3.600926e-01,(10:4.845884e-01,(17:5.973099e-01,(18:3.792303e-01,11:4.748796e-01):1.028366e-01):1.283382e-01):3.277491e-01):6.877789e-02):3.265115e-01):3.310070e-01,12:2.310210e-01):2.680780e-01,((28:5.540621e-02,29:4.095500e-03):1.828944e-01,30:1.629098e-01):8.587612e-01):6.209352e-01):3.272306e-02,6:1.175455e-01):2.917392e-02):2.613386e-02):2.639407e-01):1.233831e+00,1:2.168426e+00);
   tree gen.304000 = [&U] (((4:8.511339e-02,3:1.585669e-01):1.092060e+00,(((5:3.452328e-01,(((19:2.398472e-01,(((25:2.287906e-01,(26:4.168802e-01,27:4.404685e-01):3.898802e-01):3.114761e-01,24:5.242953e-01):7.054216e-01,20:2.826030e-01):8.837450e-01):4.866701e-01,7:2.304755e-01):4.990350e-01,6:1.337300e-01):6.136554e-02):1.131307e-02,((((13:1.474399e-01,(15:7.781297e-02,(14:5.130249e-01,((21:1.742163e-01,22:1.175813e-01):1.454709e-01,23:9.089681e-02):1.609038e+00):7.223645e-02):2.746736e-01):4.336277e-01,((16:4.250466e-01,12:6.460003e-01):6.267929e-01,(((18:6.696573e-01,17:6.352434e-01):5.899206e-02,11:8.084167e-01):6.267459e-02,10:4.406152e-01):2.625718e-01):2.570823e-01):1.086487e-01,9:3.488454e-01):4.564316e-01,((29:1.090326e-01,28:1.263352e-01):3.296874e-01,30:1.214986e-01):6.596105e-01):4.531249e-01):5.933293e-01,8:5.734823e-01):1.307295e+00):5.091128e-01,2:5.219999e-01,1:2.184870e+00);
   tree gen.305000 = [&U] ((((7:1.191652e-01,((((19:2.302889e-01,(((25:1.670563e-01,(26:2.985714e-01,27:7.631444e-01):6.266287e-01):3.865259e-01,24:2.429922e-01):7.802079e-01,20:1.069096e-01):6.739775e-01):5.521306e-01,6:1.637603e-01):5.045525e-02,(((16:1.370099e-01,(((((21:3.277631e-01,23:2.235584e-01):6.948723e-01,22:2.561986e-01):1.962982e+00,((15:1.194563e-01,14:2.956556e-01):5.608671e-02,13:6.255443e-02):6.057210e-03):6.770439e-01,9:4.334690e-01):9.671606e-02,12:9.152309e-01):3.237360e-01):2.642257e-02,(18:2.880748e-01,(17:4.340720e-01,(11:8.166771e-01,10:7.927212e-01):4.647881e-02):4.730651e-01):1.974406e-01):3.440033e-01,((29:1.222397e-01,28:4.419888e-02):5.049827e-02,30:8.894435e-02):1.333311e+00):7.125327e-01):1.576083e-01,8:5.791435e-01):5.986234e-02):2.043887e-01,5:1.248284e-01):1.037492e+00,(4:1.032489e-01,3:1.923535e-01):1.294688e+00):1.921678e-01,2:5.776638e-01,1:3.630094e+00);
   tree gen.306000 = [&U] (((4:1.307370e-01,3:6.212574e-02):1.843830e+00,(8:2.107534e-01,(5:3.531479e-01,((((30:2.578016e-02,((29:3.377908e-02,28:1.376616e-01):1.943291e-01,((12:7.256687e-01,16:5.700538e-01):8.196399e-02,(((9:2.904200e-01,17:4.523034e-01):9.246339e-02,((14:1.488193e-01,(13:1.012424e-01,((23:2.897847e-01,21:1.138640e+00):6.034535e-01,22:2.033966e-01):1.818650e+00):1.034909e-01):1.378093e-01,15:2.946346e-01):1.440998e-01):1.436121e-02,((10:7.698755e-01,11:1.098392e+00):1.152824e-01,18:1.771031e-01):8.306680e-02):1.125913e-01):4.105219e-01):7.024132e-02):6.323099e-01,(19:7.965775e-02,(((25:1.767530e-01,(26:8.967753e-02,27:3.312523e-01):3.789984e-01):6.434496e-01,24:3.319691e-01):1.024416e+00,20:5.457626e-02):6.942638e-01):8.345290e-01):1.481087e-01,7:1.815306e-01):4.520281e-02,6:2.223583e-02):2.083613e-01):1.540626e-01):5.199598e-01):2.307116e-02,2:6.091955e-01,1:2.415034e+00);
   tree gen.307000 = [&U] (2:2.652353e-01,((4:4.310502e-01,3:2.337734e-01):1.028231e+00,(8:3.601740e-01,(((((28:1.234679e-02,29:1.428494e-02):1.120361e-01,30:1.683255e-01):8.770618e-01,(((12:4.549085e-01,(16:1.465949e-01,((18:6.467499e-01,(((14:2.074048e-01,15:3.271526e-01):3.389408e-03,13:2.261502e-01):3.018962e-02,((23:7.734809e-02,21:4.341931e-01):1.406132e+00,22:5.288934e-02):8.386245e-01):2.600950e-01):1.565806e-01,(((11:1.561191e+00,10:5.070178e-01):2.143101e-01,17:1.110243e-01):4.983757e-01,9:3.177508e-01):3.085468e-01):4.422017e-01):2.826714e-01):5.547027e-01,7:2.256907e-01):1.045301e-01,(19:9.958423e-02,(((25:2.249656e-01,(26:2.701500e-01,27:4.216073e-01):4.579041e-01):1.251986e+00,24:3.504944e-01):9.824707e-01,20:5.768213e-01):3.602091e-01):7.951832e-01):2.063061e-01):8.243480e-02,6:4.213099e-01):1.494991e-01,5:3.468086e-01):4.817180e-01):1.122438e+00):8.195482e-01,1:1.319364e+00);
   tree gen.308000 = [&U] ((2:2.726996e-01,(5:4.216013e-01,((6:1.546427e-02,(((12:5.688146e-01,(16:3.981871e-01,((13:2.949685e-01,(((23:7.828899e-01,21:6.504777e-02):6.616608e-01,22:5.292556e-02):1.146375e+00,(14:1.484425e-01,15:3.476796e-01):2.328546e-01):1.836872e-02):4.153131e-01,(((18:4.108675e-01,17:4.718344e-01):3.865486e-01,(11:1.095875e+00,10:3.437984e-01):1.995098e-01):8.186194e-02,9:3.324033e-01):1.566993e-01):1.358314e-01):5.729593e-01):6.897669e-01,(((28:7.451358e-02,29:1.176029e-01):1.466063e-01,30:1.975822e-01):6.626994e-01,((19:8.624594e-02,20:2.209820e-01):2.751316e-02,((25:6.447222e-01,(26:4.193430e-01,27:7.121378e-01):7.025468e-01):4.366438e-01,24:3.310913e-01):1.395041e+00):4.081517e-01):4.024094e-01):4.610000e-02,7:7.511530e-02):2.499060e-01):5.150042e-01,8:3.841518e-01):9.279529e-02):1.583609e+00):1.865680e-01,(4:1.737356e-01,3:2.518981e-01):1.025177e+00,1:1.722087e+00);
   tree gen.309000 = [&U] ((2:2.342061e+00,(4:4.965450e-01,3:3.634883e-01):7.901696e-01):5.766738e-01,(((((((30:2.448545e-01,29:1.397305e-02):1.492141e-01,28:1.029516e-01):4.372734e-01,(((24:3.497770e-01,((26:5.803966e-01,27:5.262305e-01):3.807160e-01,25:1.583168e-01):5.264189e-01):2.088315e-01,20:9.183714e-01):5.814782e-01,19:1.724984e-01):9.835888e-01):1.230755e+00,(((16:2.948103e-01,(17:6.508278e-01,9:4.930006e-01):6.212419e-01):1.049709e-01,((10:4.962072e-01,11:1.719442e+00):5.714696e-01,18:5.461327e-01):3.629487e-01):2.437290e-01,((13:3.457276e-01,(15:1.011042e-01,(14:1.853615e-01,((23:5.245024e-01,21:1.366698e-03):1.354801e+00,22:1.389424e-01):2.178520e+00):1.260403e-01):1.394558e-01):5.794249e-01,12:8.014717e-01):2.216355e-01):4.260885e-01):2.301302e-01,(6:1.158980e-01,7:2.085645e-01):1.419934e-01):4.584082e-01,5:2.458920e-01):4.863306e-01,8:2.365675e-01):9.048584e-01,1:3.237820e+00);
   tree gen.310000 = [&U] ((4:1.779933e-01,3:1.232320e-01):9.984149e-01,(((((28:2.623970e-02,(30:4.646893e-01,29:1.084066e-01):5.398026e-02):5.794975e-01,(((24:2.686661e-01,((26:1.967982e-01,27:3.675509e-01):4.831273e-01,25:2.724841e-01):7.031798e-01):8.449397e-01,20:1.667963e-01):1.517007e-01,19:1.237168e-01):5.118592e-01):1.580083e-01,(((7:8.804979e-03,((((15:1.816137e-01,(13:3.899301e-01,(14:2.169636e-01,(22:6.356506e-01,(21:2.179696e-01,23:2.320774e-01):4.224827e-01):8.855795e-01):1.166418e-01):2.063259e-02):4.930462e-01,18:5.939425e-01):2.583724e-01,(((12:3.792974e-01,(11:1.420679e+00,10:3.451976e-01):3.080423e-01):7.670623e-02,17:1.920837e-01):2.237130e-01,9:4.205562e-01):5.144877e-03):2.345634e-01,16:2.998494e-01):4.613680e-01):2.893103e-01,5:1.065548e-01):1.896347e-01,6:3.682431e-02):6.132801e-02):7.100455e-01,8:1.234686e-01):6.881583e-01,2:4.794552e-01):1.415432e-01,1:1.528954e+00);
   tree gen.311000 = [&U] ((8:4.326594e-01,((5:5.551846e-01,(((24:4.248787e-01,((26:1.861102e-01,27:6.187262e-01):7.581375e-01,25:4.848774e-01):1.059606e+00):1.884164e+00,20:3.088486e-01):6.452538e-01,19:5.425372e-02):1.413079e+00):2.353419e-02,((6:6.818295e-01,7:1.158412e-01):2.595533e-01,((30:5.982290e-02,(29:1.688070e-02,28:4.981101e-01):6.668296e-01):1.258886e+00,(((18:5.886344e-01,(10:7.548252e-01,(17:3.523958e-01,11:6.927914e-01):4.594916e-01):2.773511e-01):1.411863e-01,((((14:3.431144e-01,(22:1.196278e-01,(21:2.845803e-01,23:7.512981e-01):4.931079e-01):1.090602e+00):2.019575e-02,15:5.809493e-02):4.595308e-01,13:1.278202e-01):2.878694e-01,9:3.291076e-01):2.644791e-01):9.566847e-02,(12:5.900377e-01,16:2.886573e-01):6.024040e-01):5.047047e-01):2.047373e-01):1.852732e-01):2.964744e-01):5.204753e-01,(2:1.157577e+00,(4:7.191176e-01,3:2.259143e-02):1.833771e+00):4.441004e-01,1:2.748702e+00);
   tree gen.312000 = [&U] ((4:3.740649e-01,3:3.945936e-03):1.271420e+00,((5:3.747271e-02,((((((24:4.514375e-01,(25:1.130903e+00,(26:5.984382e-01,27:1.845327e-01):7.228522e-01):1.220099e-01):5.131634e-01,20:2.123440e-01):4.714742e-01,19:7.169198e-02):8.818632e-01,(30:1.788269e-01,(29:1.075521e-01,28:1.347509e-01):2.823315e-01):9.175867e-01):2.967684e-01,(6:3.397718e-01,(7:6.429716e-02,((12:9.016862e-01,(16:8.732226e-02,18:5.393349e-01):1.626418e-01):1.736108e-01,(9:3.090818e-01,(((22:3.241593e-01,(21:1.540034e-01,23:4.059227e-01):1.639900e-01):1.583131e+00,((14:3.502629e-01,15:1.412358e-01):3.191284e-02,13:1.157520e-01):1.821235e-02):3.259589e-01,((11:1.040872e+00,10:7.111715e-01):2.063773e-01,17:6.860616e-01):2.775238e-01):1.174156e-01):7.145313e-02):1.452797e+00):2.871824e-02):1.712229e-01):7.367024e-02,8:2.893786e-01):5.091417e-01):6.611060e-01,2:1.178078e+00):3.486628e-01,1:2.546214e+00);
   tree gen.313000 = [&U] ((((4:3.547264e-01,3:3.976598e-02):2.358549e+00,8:1.029064e-01):5.521479e-02,((((((24:6.423636e-01,(25:9.779992e-01,(26:2.835787e-01,27:7.829831e-01):1.798167e-01):5.212796e-01):4.273075e-01,20:1.507743e-01):2.074827e-01,19:7.680283e-02):9.118402e-01,(7:4.860865e-01,((16:2.081564e-01,18:3.816773e-01):6.082704e-01,((((15:2.827178e-01,14:7.580600e-01):1.752876e-02,13:2.527298e-01):5.239228e-03,(22:6.287667e-03,(21:2.476381e-01,23:4.285388e-01):4.492585e-01):1.580107e+00):1.554190e-01,((17:7.361134e-01,(9:2.042952e-01,(10:9.794214e-01,11:8.168921e-01):8.146370e-01):2.324297e-01):2.468124e-01,12:9.904039e-01):2.698251e-01):3.424991e-01):4.793893e-01):6.026706e-03):3.753954e-01,5:2.241339e-01):2.586691e-01,(((28:1.867918e-02,29:2.538009e-02):7.234694e-02,30:5.714200e-01):8.896399e-01,6:9.330024e-03):2.325177e-01):7.211641e-01):8.914458e-01,2:1.412828e+00,1:2.565417e+00);
   tree gen.314000 = [&U] (2:1.825415e-01,((4:1.249592e-01,3:1.588966e-01):2.751451e+00,(8:1.510804e-01,(5:2.031772e-01,(((((((24:6.982267e-01,(25:1.240628e-01,(26:1.593587e-01,27:1.513994e+00):1.278762e+00):1.613052e+00):7.232277e-01,20:8.342350e-01):3.430632e-01,19:3.104869e-01):8.856973e-01,((18:4.575619e-01,16:3.013647e-02):3.720065e-01,(((10:1.150002e+00,11:1.352304e+00):5.428204e-02,(12:1.080516e+00,17:7.732470e-01):5.399202e-02):1.702208e-01,((13:8.747606e-02,((15:2.745931e-01,(23:4.965221e-01,(21:3.984543e-01,22:6.392104e-03):5.026874e-02):1.812192e+00):1.961132e-02,14:3.753514e-01):3.377959e-01):1.883152e-01,9:1.372687e-01):4.343426e-01):1.313259e-01):4.405776e-01):4.289903e-01,((28:1.146232e-01,29:2.980567e-01):6.934772e-02,30:6.881022e-01):1.079544e+00):1.404646e-01,7:2.736230e-02):3.401334e-02,6:1.528042e-02):3.084788e-01):4.433944e-01):1.656829e-01):3.741358e-01,1:2.805027e+00);
   tree gen.315000 = [&U] (2:5.896338e-01,((4:1.962228e-01,3:3.358638e-02):1.500300e+00,((((((19:1.965264e-01,(20:2.183995e-01,(24:6.066340e-02,((27:7.959070e-01,26:4.079432e-01):4.318092e-01,25:1.002199e-01):4.188985e-01):6.008889e-01):5.409262e-01):5.247477e-01,(28:8.753912e-02,29:2.276295e-01):1.513059e-01):1.307005e-01,(((12:1.871965e-01,16:1.741818e-01):6.710427e-01,((9:7.166418e-02,((11:7.579080e-01,10:5.023935e-01):4.912619e-01,18:4.598500e-01):1.766935e-01):8.256800e-02,((((22:2.017073e-02,(23:5.205919e-01,21:3.598860e-01):8.942558e-01):1.320319e+00,13:5.301091e-02):1.463597e-03,(15:1.472176e-01,14:3.489908e-01):3.905976e-01):1.640665e-01,17:4.493302e-01):1.990237e-01):8.495034e-02):7.286770e-01,30:4.228055e-02):7.564617e-02):7.075960e-01,5:6.003472e-02):6.529334e-01,(6:3.652027e-02,7:5.188204e-01):1.432539e-01):5.607379e-01,8:3.784607e-01):1.784181e-01):6.038404e-01,1:9.913121e-01);
   tree gen.316000 = [&U] ((((((6:3.464904e-01,7:6.673154e-02):1.748133e-01,((((30:1.439964e-01,29:4.095073e-01):3.592126e-02,28:3.460176e-03):7.983630e-01,(12:2.134794e+00,(((18:2.942267e-01,(17:6.276657e-01,(10:1.239961e+00,11:9.103890e-01):2.772433e-02):2.969395e-01):4.391352e-01,(((13:9.502136e-01,14:5.412793e-01):2.375061e-01,15:2.194884e-01):7.577958e-01,9:4.781401e-01):9.411056e-02):3.234443e-02,16:3.921724e-01):6.120331e-02):1.945553e+00):2.107922e-01,(19:7.519481e-02,(20:3.299005e-01,(24:5.203959e-01,(((21:2.250004e-01,22:5.489537e-01):1.373838e-01,23:8.693450e-02):2.792504e+00,((27:6.216445e-01,26:5.657188e-02):1.266562e+00,25:1.055903e+00):7.957730e-01):4.201885e-02):1.210216e+00):1.243302e+00):1.494543e+00):5.329694e-01):2.708808e-01,5:2.694868e-01):3.417582e-01,8:5.134041e-02):1.093294e+00,2:6.291941e-01):3.646997e-01,(3:3.576802e-01,4:1.614362e-01):1.286997e+00,1:3.387278e+00);
   tree gen.317000 = [&U] ((4:2.174529e-01,3:3.753199e-01):2.525485e+00,((8:3.051902e-01,(5:5.783418e-01,((((((29:3.357743e-02,28:6.516838e-02):1.729815e-01,30:4.387164e-01):1.175240e+00,(12:5.517865e-01,((18:9.845024e-01,(((9:2.829786e-01,(10:2.898727e-01,11:1.009815e+00):5.860677e-01):7.933986e-02,17:6.974502e-01):1.515035e-02,((15:5.230548e-01,(14:1.749361e-01,(22:2.748252e-01,(21:1.800920e-01,23:7.980825e-01):3.483165e-01):1.273925e+00):5.765083e-02):2.006012e-01,13:4.129784e-01):3.888252e-01):7.055650e-02):1.780344e-01,16:1.270725e-01):3.472817e-01):8.585219e-01):2.599821e-02,(19:1.008521e-01,(20:1.047999e+00,(24:2.295231e-02,(25:8.679533e-01,(27:8.109566e-01,26:1.837830e-01):6.212931e-01):9.681274e-01):8.821182e-01):4.239603e-01):1.435092e+00):3.441008e-01,7:2.588675e-01):1.420412e-01,6:1.764156e-01):2.514729e-01):3.695922e-01):9.879888e-01,2:8.876037e-01):3.722017e-01,1:1.775677e+00);
   tree gen.318000 = [&U] (2:9.254038e-01,((4:4.599947e-01,3:9.387043e-02):2.883580e+00,(8:2.737285e-01,((((((((10:1.332216e+00,(((((23:1.360241e-01,(22:7.787688e-01,21:2.999910e-01):6.610670e-01):3.998901e+00,14:1.155983e+00):5.302727e-02,15:3.493424e-01):1.363873e+00,13:3.376523e-01):4.703506e-01,9:4.736335e-01):1.511612e-01):2.158646e-01,((11:1.016373e+00,18:1.231111e+00):1.561920e-01,17:1.111212e+00):2.246539e-01):1.164934e+00,12:9.631936e-01):1.793964e-02,16:7.786793e-01):6.404427e-01,((29:8.141924e-03,28:4.711769e-02):9.209659e-01,30:5.600227e-01):5.272077e-01):6.874971e-02,(((24:1.463834e+00,25:3.543271e-01):8.897729e-02,(27:8.087122e-01,26:3.208100e-01):1.546720e+00):1.916783e+00,(20:4.035525e-01,19:2.050802e-01):1.599338e+00):1.411270e+00):1.384882e+00,(7:5.676213e-01,6:1.624255e-01):4.073041e-01):1.161215e-01,5:5.074754e-01):2.041839e-01):5.875707e-01):1.065443e+00,1:4.935110e+00);
   tree gen.319000 = [&U] ((4:3.027929e-01,3:3.392799e-01):1.695007e+00,(2:5.046751e-01,(8:2.145860e-01,(6:2.219193e-02,((30:3.894074e-01,(29:4.231087e-02,28:7.773026e-02):1.584627e-01):5.961342e-01,(5:6.371072e-01,(7:2.877986e-01,((19:1.235139e-01,(20:2.582677e-01,(((27:5.357894e-01,26:1.308913e-01):4.642510e-01,25:6.672127e-01):1.797252e+00,24:1.310069e-01):9.924865e-01):7.193047e-01):9.040649e-01,((16:1.778972e-01,(12:7.891657e-01,(9:3.053407e-01,((((14:4.122939e-01,13:3.131888e-02):3.340217e-02,15:6.062930e-01):2.173077e-01,((21:3.214213e-01,23:3.866487e-01):1.181205e+00,22:2.841671e-01):2.111506e+00):5.872218e-01,((17:3.362362e-01,11:6.259831e-01):1.312615e-01,10:8.169288e-01):3.658741e-01):3.025686e-02):2.263074e-01):8.313353e-02):8.730510e-02,18:8.996648e-01):6.277443e-01):4.100841e-01):1.531822e-01):1.108719e-01):2.157298e-01):5.569646e-01):9.306215e-01):6.990870e-01,1:3.651035e+00);
   tree gen.320000 = [&U] (((8:2.269663e-02,(((5:3.426203e-01,(19:3.771682e-01,(20:1.513321e-01,(((27:5.678987e-01,26:7.834366e-01):1.068827e+00,25:5.135849e-02):6.212254e-01,24:5.390407e-01):1.076717e+00):6.478395e-01):2.638204e+00):8.777280e-02,((16:9.434518e-02,(((13:8.711017e-02,((22:5.642624e-01,(21:3.262604e-01,23:4.294885e-01):2.443787e+00):1.606237e+00,(15:4.339140e-01,14:5.074851e-01):1.791506e-01):1.213461e-01):5.958399e-01,((17:6.250771e-01,((10:8.406120e-01,11:1.383544e+00):9.136618e-01,12:1.194326e+00):2.711862e-02):3.007839e-01,18:3.007543e-01):9.882416e-02):1.042763e-01,9:3.468673e-01):5.876969e-01):5.061739e-01,7:2.078766e-01):1.875652e-01):1.951712e-01,(6:1.692933e-02,((29:3.215250e-01,28:4.191962e-03):1.595042e-01,30:3.555358e-01):1.508174e+00):4.522186e-02):7.794508e-01):7.912213e-01,(4:3.584784e-01,3:8.779209e-02):1.264207e+00):3.292491e-01,2:6.345231e-01,1:2.435406e+00);
   tree gen.321000 = [&U] (2:1.230164e+00,((4:4.242742e-01,3:8.449946e-01):1.983450e+00,(((30:6.902330e-02,(29:5.368325e-01,28:7.363622e-01):3.361563e-01):5.585466e-01,(((((27:5.431189e-01,26:7.806624e-01):2.184494e+00,25:9.430493e-02):1.570390e+00,24:6.495357e-01):2.455450e+00,20:2.775627e-01):1.536219e+00,19:1.572483e-01):2.383534e+00):1.604467e+00,(((6:1.437982e-01,7:3.703514e-01):8.390912e-01,(8:3.268881e-01,5:1.142760e+00):1.366873e-01):7.952010e-01,(((17:1.102400e+00,((((14:1.189365e+00,13:8.630882e-01):6.719489e-02,15:6.618786e-01):2.300989e-01,(22:2.925416e-01,(21:8.212866e-01,23:4.965012e-01):8.990328e-01):4.211082e+00):6.085245e-01,(9:5.395970e-01,(11:1.450408e+00,10:9.874904e-01):1.250089e+00):1.513333e-01):1.252314e-01):3.525686e-01,12:2.135224e+00):3.726675e-01,(16:3.208963e-01,18:1.498886e+00):1.523285e-01):1.627935e+00):4.255968e-01):1.293243e+00):1.167434e-02,1:5.205453e+00);
   tree gen.322000 = [&U] (((8:6.426452e-01,(((((((27:6.734880e-01,26:1.056732e+00):2.788644e+00,25:9.340491e-01):8.324604e-01,24:6.417682e-01):1.811661e+00,20:2.656817e-02):1.624646e+00,19:2.266058e+00):4.316348e+00,5:2.504927e-01):2.184497e-01,((30:1.742496e-01,(29:1.731087e-01,28:5.523859e-03):1.189818e+00):1.823738e+00,(6:1.663915e-01,(7:1.568624e-01,(((12:1.218109e+00,16:8.760390e-01):9.111642e-01,(((10:9.914684e-01,11:3.307250e+00):3.257693e-01,18:1.526355e+00):8.537258e-01,(9:7.119637e-01,(((15:2.292079e-01,14:4.395088e-01):1.213723e+00,(22:5.368535e-01,(21:6.379010e-01,23:2.066404e+00):2.296213e+00):2.121518e+00):3.135048e-01,13:3.713536e-01):7.365594e-01):7.624940e-01):6.535559e-01):4.544809e-01,17:1.935531e+00):2.133468e+00):6.163392e-02):4.166857e-01):6.046098e-01):4.871326e-01):1.312298e+00,(4:8.456261e-01,3:6.120597e-02):3.810335e+00):1.793331e+00,2:1.217059e+00,1:5.085470e+00);
   tree gen.323000 = [&U] ((4:1.281943e-01,3:2.425559e-01):1.028058e+00,(((((((((11:1.704367e+00,(((((23:2.059274e-01,(22:2.120352e-03,21:5.642158e-01):5.907349e-01):1.887668e+00,13:5.691760e-01):6.711564e-01,(15:1.683297e-01,14:4.301642e-01):1.680011e-01):5.891529e-01,10:3.876111e-01):1.060704e-05,(17:1.087437e+00,9:4.013127e-01):1.854954e-01):3.331946e-01):1.868233e-01,16:2.476111e-01):1.106257e-01,18:5.025460e-01):1.422658e-01,12:5.802252e-01):1.344758e-01,(29:5.594017e-02,(28:5.704872e-02,30:8.369098e-01):3.061675e-02):4.302700e-01):6.669818e-01,((7:7.562975e-02,(19:2.262362e-01,(20:9.937882e-01,(((27:1.287745e+00,26:1.612854e-01):9.966000e-01,25:5.061074e-01):7.121574e-01,24:7.419462e-02):1.146553e+00):4.153929e-01):8.687339e-01):2.349083e-01,6:9.829275e-02):6.460486e-02):3.042819e-01,8:1.621454e-01):3.121778e-01,5:6.604720e-02):1.018931e+00,2:4.078520e-01):5.019579e-01,1:2.765217e+00);
   tree gen.324000 = [&U] (((4:3.430129e-01,3:1.900009e-01):1.069262e+00,((8:7.294611e-02,(((12:3.002628e-01,(16:1.386038e-01,(18:4.191546e-01,((17:1.374735e+00,(10:5.010374e-01,11:1.487464e+00):2.000682e-01):5.567552e-02,((((15:3.979695e-01,14:3.270682e-01):3.769377e-02,(22:3.467905e-03,(23:7.371493e-01,21:1.193157e+00):7.198604e-02):1.201779e+00):1.031721e-02,13:7.076515e-02):6.606092e-01,9:4.487392e-01):5.929769e-02):1.429351e-01):1.974140e-02):6.888602e-01):7.680819e-01,(29:1.700218e-02,(30:8.179431e-02,28:1.329596e-02):2.723729e-02):8.527317e-01):1.003613e+00,(((19:8.245980e-02,(20:4.445877e-01,(((27:3.027593e-01,26:1.046504e-01):1.712467e+00,25:2.228503e-01):6.324121e-01,24:3.349616e-01):5.608111e-01):1.137112e+00):5.884188e-01,7:9.737261e-02):2.672026e-01,6:1.198718e-01):9.408594e-04):3.580227e-01):1.802200e-01,5:8.892273e-02):1.161394e+00):1.955074e-01,2:5.926130e-01,1:1.468161e+00);
   tree gen.325000 = [&U] (((((((30:3.830583e-02,(28:4.933873e-03,29:3.090696e-01):4.742681e-01):5.677684e-01,(12:2.722498e-01,(16:1.443809e-01,(18:6.455706e-01,((((17:4.818791e-01,10:8.238598e-01):1.353003e-01,11:1.195103e+00):5.482372e-01,9:7.139417e-01):6.258392e-02,((13:3.480063e-01,((22:9.072279e-02,(23:1.199050e+00,21:2.591613e-01):7.108338e-01):2.361798e+00,15:6.704918e-01):5.932198e-04):1.231343e-01,14:4.939681e-01):1.017279e+00):4.079696e-01):5.618328e-01):7.993366e-01):1.156754e+00):2.526241e-01,(19:7.864702e-02,(20:5.950282e-01,(((27:5.174811e-01,26:1.991267e-01):1.602914e+00,25:5.194850e-01):6.451063e-01,24:1.702879e-01):9.019246e-01):7.911206e-01):1.590800e+00):2.978650e-01,(7:7.758853e-02,6:1.135239e-01):2.875756e-01):2.702770e-02,(8:4.723863e-01,5:1.136713e-01):2.107371e-01):2.133335e+00,2:9.042538e-01):1.114441e+00,(4:1.657373e-01,3:8.908484e-01):1.041983e+00,1:3.082605e+00);
   tree gen.326000 = [&U] ((((5:5.127741e-02,(19:5.669358e-03,(20:7.689420e-01,(((27:8.842870e-01,26:5.797397e-02):7.698787e-01,25:6.898829e-01):7.170057e-01,24:1.637476e-01):4.711654e-01):7.643121e-01):1.567441e+00):2.601617e-01,(((7:3.118174e-01,((30:2.541794e-01,(28:3.693028e-02,29:1.369301e-01):1.366111e-01):9.607743e-01,(((16:5.960719e-01,(12:3.573170e-01,(((10:9.394404e-01,11:9.052069e-01):3.625909e-01,9:2.273297e-01):4.311793e-01,17:3.752575e-01):3.996591e-01):2.780172e-01):1.167128e-01,18:8.265218e-01):2.046714e-01,((((23:7.069585e-01,21:2.211991e-01):6.806278e-01,22:8.683963e-02):1.523645e+00,13:2.819430e-01):1.782920e-01,(15:2.690823e-02,14:4.365713e-01):4.872888e-02):1.185568e+00):6.238853e-01):4.649842e-01):2.947253e-01,6:1.338665e-01):1.017192e+00,8:3.959825e-01):1.118513e-01):2.259326e+00,2:9.160128e-01):6.987319e-02,(4:1.033824e-01,3:3.286791e-01):1.737793e+00,1:4.555267e+00);
   tree gen.327000 = [&U] ((4:6.602553e-02,3:2.625357e-01):8.693606e-01,((((((6:1.854332e-01,(28:1.037175e-01,(30:2.841591e-01,29:1.484295e-01):2.807178e-02):6.133292e-01):2.315081e-02,(7:4.309920e-02,(17:4.335371e-01,((9:7.805887e-01,((23:1.333049e+00,21:1.438830e-01):1.645715e-01,22:9.943269e-02):1.143932e+00):1.189714e-01,(((12:2.493192e-01,16:4.410103e-01):2.013303e-01,((15:2.261006e-01,14:2.730085e-01):1.272257e-02,13:1.947148e-01):2.009054e-01):1.813195e-01,(18:4.721676e-01,(11:7.018586e-01,10:4.597365e-01):1.760656e-01):3.194636e-01):3.678211e-01):1.649538e-01):6.062607e-01):5.047417e-01):1.397364e-01,(19:1.200940e-01,(20:6.283626e-02,(((27:6.936146e-01,26:6.216241e-02):6.263106e-01,25:1.980956e-02):7.161412e-01,24:4.837556e-01):5.383510e-01):5.512043e-01):1.118628e+00):1.996048e-02,5:3.819080e-01):2.541433e-01,8:4.579461e-01):4.763297e-01,2:1.086967e+00):8.285628e-01,1:1.826686e+00);
   tree gen.328000 = [&U] ((3:2.621786e-01,4:7.521192e-01):1.731675e+00,(((5:1.160003e+00,((((20:1.139594e+00,((((27:1.177002e+00,26:1.138023e+00):2.106914e+00,25:1.086726e+00):1.264563e+00,24:1.673929e+00):1.128746e+00,(22:1.291046e-03,(21:4.793264e-01,23:8.351247e-01):8.173428e-01):3.722609e+00):4.128626e-01):6.788737e-01,19:5.741990e-01):2.410005e+00,(30:2.661351e-01,(28:2.653267e-01,29:5.626719e-02):4.022082e-01):1.290997e+00):8.909143e-01,(((((15:8.363948e-01,13:5.871519e-01):6.587989e-01,14:6.378961e-01):4.122242e-01,((((12:1.021930e+00,18:6.545502e-01):7.328035e-04,16:4.027622e-01):6.707026e-01,(10:1.662288e+00,(17:8.897356e-01,11:1.430078e+00):5.127969e-01):1.917972e-01):4.190282e-01,9:6.300599e-01):6.483689e-01):2.491567e+00,7:1.698432e-01):8.888602e-02,6:5.251867e-02):1.511871e+00):3.722932e-01):3.835583e-01,8:1.843854e-01):1.879244e+00,2:2.450880e+00):1.001532e-01,1:5.321797e+00);
   tree gen.329000 = [&U] ((3:1.360907e-01,4:2.258097e-01):8.330638e-01,(((6:2.022363e-01,(7:4.761957e-01,(((((20:2.597148e-01,((24:4.005553e-01,((22:7.166452e-02,21:7.701069e-01):5.932573e-01,23:1.330270e-01):1.828059e+00):8.046778e-02,(25:2.879377e-01,(27:8.426930e-01,26:4.819045e-01):5.331826e-01):6.789240e-01):8.230800e-01):6.396056e-01,19:1.831814e-01):1.024932e+00,8:2.347706e-01):2.645230e-01,(30:1.340275e-01,(28:4.848095e-01,29:1.229409e-01):2.553118e-01):1.078427e+00):3.257495e-02,5:4.641224e-01):3.435405e-01):1.525305e-01):4.520279e-02,((16:6.131748e-01,((17:5.001636e-01,((13:1.927112e-01,(15:4.094306e-02,14:2.376065e-01):5.087653e-01):4.464954e-01,9:3.091721e-01):2.523322e-01):2.520807e-02,(18:5.171827e-01,(11:8.618416e-01,10:6.254172e-01):1.587021e-01):1.264792e-01):5.085899e-02):2.090724e-02,12:1.244778e+00):1.030727e+00):1.194811e+00,2:8.614728e-01):3.116505e-01,1:1.266390e+00);
   tree gen.330000 = [&U] (2:6.255303e-01,(((((6:7.663093e-01,(30:6.634068e-01,(29:5.620408e-02,28:1.660085e-01):3.172628e-01):1.148721e+00):1.130810e-01,((7:3.129617e-02,((((16:2.328116e-01,12:1.705828e+00):6.671374e-01,((17:9.903605e-01,11:1.232366e+00):3.116461e-01,10:1.220274e+00):1.328726e-01):1.840788e-01,18:5.271741e-01):4.350426e-02,(((13:3.633104e-01,(22:1.500031e-02,(23:7.161409e-01,21:3.006296e-01):7.110254e-01):1.739331e+00):3.310307e-01,(14:2.837391e-01,15:1.823933e-01):1.820043e-01):5.597636e-01,9:6.107806e-01):1.081106e-01):7.657472e-01):2.615757e-01,(19:9.049137e-02,(20:2.606300e-01,(((27:4.964365e-01,26:1.369221e-01):9.431656e-01,25:1.727273e-01):1.246287e+00,24:2.377401e-01):1.350607e+00):1.017362e+00):2.234025e+00):2.247798e-01):7.311880e-01,5:3.805582e-01):3.805610e-01,8:2.394316e-02):1.395657e+00,(4:2.072200e-01,3:4.096213e-01):2.436403e+00):7.058724e-01,1:3.755882e+00);
   tree gen.331000 = [&U] ((3:7.091237e-02,4:1.125473e-01):1.071463e+00,(((((7:1.638303e-02,((12:3.945223e-01,(((10:6.585465e-01,((11:7.217937e-01,18:5.397056e-01):1.153910e-01,17:4.911424e-01):1.029501e-01):8.036045e-03,((13:6.792613e-02,(14:1.426666e-01,15:6.252718e-02):2.220062e-01):6.086549e-01,9:2.198759e-01):1.389183e-02):2.955306e-01,16:2.449268e-01):2.631030e-01):3.626027e-01,(((20:1.743456e-01,(((25:2.309561e-01,(27:4.519831e-01,26:7.597264e-02):1.029944e-01):2.767832e-01,((22:1.237196e-01,23:2.581027e-01):6.287006e-02,21:1.983018e-01):6.825778e-01):1.113612e-02,24:5.473619e-01):5.623998e-01):2.137879e-01,19:4.438453e-02):5.266082e-01,((28:9.677045e-02,29:1.542523e-01):1.383917e-01,30:6.971017e-02):3.947660e-01):2.559493e-01):1.534184e-01):9.608128e-02,6:7.567814e-02):3.489260e-01,8:2.913758e-01):8.620411e-02,5:1.222577e-01):5.135702e-01,2:5.291309e-01):3.965328e-01,1:8.662255e-01);
   tree gen.332000 = [&U] (((8:2.453436e-03,((6:4.489981e-02,((((20:2.183571e-01,((((21:2.418152e-01,23:4.422750e-01):2.872973e-02,22:5.012240e-02):1.030784e+00,24:1.679868e-01):2.337515e-01,(25:2.892583e-01,(27:3.160694e-01,26:2.162275e-01):5.751596e-01):1.382419e-01):2.799626e-01):1.934622e-01,19:4.181905e-02):5.234639e-01,((28:2.686614e-01,29:5.853530e-02):5.576182e-02,30:1.505358e-01):4.622045e-01):2.956605e-01,((12:6.902751e-01,((16:1.069254e-01,18:2.320728e-01):8.960204e-02,((10:5.887121e-01,(11:8.384491e-01,17:2.342870e-01):4.734087e-02):1.548512e-01,((13:2.049777e-01,(14:5.800682e-02,15:4.070501e-01):4.162576e-01):4.511559e-02,9:2.129853e-01):1.711605e-02):3.012539e-01):6.764447e-02):4.635413e-01,7:2.436706e-02):2.155391e-01):1.427864e-01):2.138508e-01,5:2.066781e-01):4.105593e-01):8.441882e-01,(3:3.312204e-02,4:1.685203e-01):7.561489e-01):3.495403e-01,2:1.725197e-01,1:1.107147e+00);
   tree gen.333000 = [&U] ((3:2.741509e-02,4:1.440235e-01):6.564296e-01,((8:2.224994e-01,((((((10:5.001629e-01,11:3.250104e-01):1.160894e-01,18:1.630521e-01):7.682478e-02,(16:1.489026e-01,(17:1.421076e-01,12:3.461360e-01):2.574410e-01):6.739908e-02):1.072970e-01,(9:1.756601e-01,(14:1.485443e-01,(15:2.723629e-01,13:4.367414e-02):2.079031e-01):2.386311e-01):2.734963e-02):5.712255e-01,((30:1.292491e-01,(29:1.095391e-01,28:1.420562e-02):8.589628e-02):5.433788e-01,(((20:2.658361e-01,((24:2.074489e-01,(23:3.469974e-01,(22:4.983320e-02,21:1.980901e-01):9.874578e-03):1.089342e+00):1.099836e-01,(25:2.457505e-01,(27:2.465148e-01,26:2.153393e-01):2.747426e-01):3.468853e-01):4.361548e-01):1.963152e-01,19:1.044413e-02):2.934200e-01,(6:1.349434e-02,7:1.826253e-01):4.696731e-02):1.193731e-01):1.155376e-02):1.752167e-01,5:1.385678e-01):1.360890e-01):7.737058e-01,2:3.672408e-01):1.624247e-01,1:6.250963e-01);
   tree gen.334000 = [&U] ((2:1.763968e-01,(8:7.190159e-02,((((((13:1.450168e-02,(14:9.133115e-02,15:8.106472e-02):2.538032e-01):3.158524e-01,((17:2.611378e-01,(10:2.594122e-01,(18:3.190558e-01,11:1.845656e-01):1.653552e-01):3.904457e-01):1.058119e-01,9:7.984865e-02):1.101579e-02):1.040690e-01,(12:1.725614e-01,16:1.522736e-01):3.971736e-01):3.748127e-01,(((29:1.059051e-01,28:8.339181e-02):3.105407e-02,30:3.273984e-01):2.244368e-01,(((((23:1.620618e-02,(21:1.902006e-01,22:2.635350e-01):2.704523e-01):1.130702e+00,24:4.592906e-02):1.455024e-01,(25:2.046531e-01,(27:2.085459e-01,26:1.563781e-01):2.196906e-01):2.964998e-01):1.817524e-01,20:1.875217e-01):1.505108e-01,19:1.877029e-02):3.627230e-01):4.661321e-02):3.409731e-01,5:7.426090e-02):1.934434e-01,(6:1.129103e-01,7:1.947857e-01):1.556928e-01):6.267080e-02):6.949064e-01):1.042948e+00,(3:9.906926e-02,4:2.342332e-01):5.999970e-01,1:4.357059e-01);
   tree gen.335000 = [&U] (((8:8.206628e-02,((7:5.014757e-02,(((12:2.283857e-01,((17:6.565190e-01,(9:1.537771e-01,(10:1.540521e-01,11:4.894179e-01):1.256560e-01):7.988041e-02):1.115194e-01,((13:1.003971e-01,(14:4.516085e-02,15:8.305122e-02):8.352914e-02):1.441558e-01,(16:7.788658e-01,18:2.635450e-01):8.532526e-02):6.177673e-02):8.224843e-02):3.563882e-01,((30:1.353171e-01,(28:5.083449e-03,29:3.916468e-03):1.345629e-01):4.257967e-02,((((24:7.696687e-02,(25:2.699280e-01,(27:1.790972e-01,26:1.841234e-01):1.696826e-01):2.620733e-01):4.628879e-01,(23:1.080852e-01,(21:2.251889e-01,22:5.848591e-02):1.473787e-01):2.214461e-01):2.168308e-01,20:1.447889e-01):1.641755e-01,19:1.540452e-01):3.002723e-01):7.636142e-02):7.503199e-02,6:5.238038e-02):7.578446e-03):1.540811e-01,5:2.193917e-01):2.574070e-01):1.011023e+00,(3:6.306239e-02,4:1.685421e-01):6.447306e-01):2.979456e-01,2:3.464824e-01,1:4.699005e-01);
   tree gen.336000 = [&U] (2:4.048125e-01,((3:2.005251e-01,4:1.676249e-01):3.900479e-01,(8:1.781995e-02,((7:1.220421e-01,(6:4.590894e-02,(((30:1.251447e-01,(28:1.933879e-02,29:1.358108e-01):1.056762e-01):1.433688e-01,(19:1.029896e-01,(20:1.922743e-01,(((23:5.275431e-01,21:4.039853e-01):8.076442e-02,22:1.707037e-01):6.829802e-01,((25:4.996334e-02,(27:4.385857e-01,26:2.858128e-01):3.949058e-01):4.674539e-01,24:2.603467e-01):4.584648e-01):4.150095e-01):2.122980e-01):4.521482e-01):3.368570e-01,(12:2.885469e-01,(17:2.006052e-01,((((13:2.661409e-01,15:2.114286e-01):6.733561e-02,14:4.614322e-01):4.743313e-01,((16:5.183811e-01,18:4.576210e-01):9.409974e-03,(11:3.995092e-01,10:4.993728e-01):1.725139e-01):1.780914e-01):8.799291e-02,9:2.068583e-01):9.430963e-02):3.765397e-01):2.605836e-01):3.161379e-01):1.205223e-02):1.216263e-01,5:1.497239e-01):2.035376e-01):1.645350e+00):2.965201e-01,1:1.960890e+00);
   tree gen.337000 = [&U] ((2:8.493487e-01,(((6:1.838610e-01,(((16:6.797872e-01,12:6.646583e-01):2.629076e-01,((9:4.249508e-01,((13:5.671580e-02,(14:2.024181e-01,15:3.354650e-01):4.713014e-01):5.988693e-01,17:5.950430e-01):6.123622e-02):6.545483e-02,((11:7.975781e-01,18:5.781785e-01):5.411437e-01,10:6.395317e-01):4.847366e-01):2.765161e-01):1.519155e+00,7:2.588440e-02):2.817355e-01):2.592631e-01,((((28:1.423477e-02,29:1.678345e-01):1.372982e-01,30:2.498581e-01):4.900342e-01,(((20:5.807052e-01,((21:1.165206e-01,22:1.935942e-01):3.851377e-01,23:8.483172e-02):1.148905e+00):2.289483e-02,(24:2.485574e-01,(25:6.118128e-01,(27:3.398523e-01,26:6.383712e-01):6.448240e-01):7.846657e-01):5.963880e-01):5.808565e-01,19:1.001132e-02):9.725991e-01):1.970289e-01,5:2.809065e-01):3.166057e-01):4.247183e-01,8:3.026166e-01):1.096900e+00):1.222202e-01,(3:3.090809e-01,4:1.459520e-01):9.257277e-01,1:2.224003e+00);
   tree gen.338000 = [&U] (2:8.632967e-01,(((((((30:1.476636e-01,(29:1.689420e-01,28:1.324097e-02):2.187943e-01):7.551929e-01,((((24:4.332993e-01,(25:1.079819e+00,(27:7.125748e-01,26:1.700157e-01):3.122921e-01):4.491198e-01):1.094941e+00,((21:1.228988e-01,23:6.736612e-02):7.958992e-02,22:2.525125e-01):8.994042e-01):4.641003e-01,20:5.495202e-01):3.892663e-01,19:7.047969e-02):3.752424e-01):7.770798e-01,((((16:5.029641e-01,((9:2.262041e-01,((11:1.381731e+00,18:4.758977e-01):6.082234e-02,10:1.455921e+00):1.616626e-01):2.881093e-01,(14:1.771134e-01,(13:2.514645e-01,15:2.350630e-01):8.126058e-02):5.288812e-01):1.453795e-01):1.218065e-01,17:3.350464e-01):6.131090e-01,12:5.540614e-01):6.543195e-01,7:3.714427e-01):1.813810e-01):1.887559e-01,6:7.154335e-02):1.016275e-01,5:5.581717e-01):4.196795e-01,8:1.480357e-01):1.431606e+00,(3:3.019803e-01,4:1.842946e-01):1.327254e+00):1.456714e-01,1:1.902633e+00);
   tree gen.339000 = [&U] (((((((7:3.067899e-01,6:3.242776e-02):8.960867e-02,((17:4.616616e-01,((9:1.221436e-01,10:6.543419e-01):1.157873e-01,(((14:4.500130e-01,15:6.902049e-02):1.569391e-01,13:2.454075e-01):4.978875e-01,(12:4.358400e-01,16:1.863381e-01):3.253980e-01):7.502636e-02):1.964239e-02):3.244422e-01,(11:1.292215e+00,18:1.215167e-01):8.639713e-01):5.047682e-01):1.523391e-01,((30:5.837298e-02,(28:1.891715e-02,29:1.052164e-02):2.013275e-01):6.018271e-01,(19:6.454223e-02,(20:6.148439e-01,((24:1.583370e-01,(25:1.817833e-01,(27:6.529179e-01,26:3.554044e-01):8.487418e-01):8.716156e-01):1.070759e-01,((22:5.001867e-01,21:1.523478e-01):3.253932e-02,23:4.187023e-01):8.241059e-01):2.627443e-01):1.421710e-01):6.842611e-01):4.675456e-01):5.207420e-01,5:9.476342e-02):5.326543e-02,8:8.914609e-01):1.002204e+00,2:1.227490e+00):1.032869e-01,(3:2.307761e-01,4:3.545592e-01):1.276338e+00,1:1.092395e+00);
   tree gen.340000 = [&U] (2:3.317881e-01,((3:2.174465e-01,4:2.580573e-02):9.712607e-01,(5:3.499842e-01,((((6:6.665699e-02,((19:1.469619e-01,(((23:1.798483e-01,(22:2.477174e-01,21:1.228392e-01):2.474483e-01):7.890559e-01,(24:2.361721e-01,(25:1.011237e-01,(27:4.323028e-01,26:1.533129e-01):6.540537e-01):3.165882e-01):6.485203e-02):1.263196e-01,20:2.335979e-01):8.360506e-01):8.388151e-01,(28:4.881323e-02,(29:1.263913e-01,30:2.539904e-01):2.262461e-01):3.062005e-01):5.537622e-01):1.866571e-01,(12:5.279331e-01,((18:3.413239e-01,(17:3.571283e-01,(10:2.798737e-01,11:1.401773e+00):4.382325e-02):1.897610e-01):1.277994e-01,(16:2.035872e-01,((13:3.575468e-01,(14:3.330087e-01,15:1.883979e-01):2.052681e-02):6.060637e-02,9:3.955125e-01):8.746780e-02):1.878032e-02):1.363485e-01):7.542185e-01):1.462290e-02,7:1.702201e-02):4.684196e-01,8:2.475982e-01):9.086292e-02):8.574032e-01):8.935851e-01,1:1.286992e+00);
   tree gen.341000 = [&U] (((8:4.008720e-02,(((((25:6.218037e-01,(26:3.218435e-01,27:8.384742e-01):7.252918e-01):6.998706e-01,24:1.082738e+00):5.639898e-01,20:3.638412e-01):1.058879e+00,19:2.411931e-02):2.348977e+00,((((29:4.536544e-01,28:8.987382e-02):1.108122e-01,30:6.449994e-01):1.818282e+00,(6:1.482557e-01,5:8.096620e-01):1.157408e-01):1.062860e-01,(((((((11:9.470538e-01,10:1.388485e+00):3.009282e-01,17:1.331591e+00):6.544479e-01,(((((21:3.754569e-01,23:7.432966e-01):3.349880e-01,22:1.312806e-02):1.415686e+00,(14:2.365839e-01,15:5.078535e-01):1.556287e-01):2.298549e-01,13:4.137424e-01):7.118331e-01,18:4.988037e-01):1.445954e-01):3.742422e-01,9:4.668778e-01):4.406757e-01,16:7.102937e-01):1.672610e-01,12:4.780616e-01):1.508171e+00,7:7.040565e-02):1.701154e-01):3.731255e-01):5.885982e-01):1.116149e+00,2:9.405581e-01):1.161450e+00,(4:2.412088e-02,3:4.766488e-01):2.565684e+00,1:2.103417e+00);
   tree gen.342000 = [&U] (2:5.376081e-01,((8:1.666017e-02,(6:4.024478e-03,((((((25:8.504301e-01,(26:3.230321e-01,27:2.798687e-01):5.243244e-01):1.048611e+00,24:3.655470e-01):7.955452e-01,20:2.267583e-02):7.227802e-01,19:6.358051e-01):1.550042e+00,(7:1.646792e-01,((((10:7.978335e-01,11:7.872384e-01):2.171012e-01,(17:6.087869e-01,((13:2.227835e-01,((14:8.196701e-02,((21:1.132242e-01,23:3.705731e-01):1.207817e+00,22:2.896545e-04):2.208950e+00):3.226563e-01,15:1.328097e-01):1.900381e-01):4.498028e-01,((16:8.381414e-01,18:3.493323e-01):2.201553e-01,9:9.062222e-01):3.525827e-02):1.506874e-01):1.459966e-02):9.379435e-01,12:6.941453e-01):1.551675e+00,5:1.011831e+00):9.839320e-03):2.527710e-02):1.271109e-01,(29:6.416978e-02,(28:2.311798e-02,30:1.018532e+00):1.261548e-01):1.340170e+00):2.637425e-01):4.624534e-01):2.244800e+00,(4:1.343587e-01,3:6.127501e-01):1.749061e+00):1.919767e-01,1:1.956497e+00);
   tree gen.343000 = [&U] (((8:1.483446e-01,((((((((10:3.336293e-01,17:4.135980e-01):1.394241e-01,11:6.226155e-01):2.363085e-01,(13:1.601265e-01,(14:7.594034e-02,15:2.970089e-01):2.418978e-01):6.017870e-01):1.293846e-01,(12:3.489343e-01,(16:8.227602e-02,18:5.739883e-01):2.000824e-01):1.254805e-01):9.953485e-02,9:2.286111e-01):1.354676e+00,6:1.125177e-01):9.856963e-02,7:1.465157e-02):2.991402e-01,((((28:2.767669e-01,29:6.807913e-03):8.031571e-02,30:3.522260e-01):6.176380e-01,(((((21:3.166263e-01,23:5.161976e-01):5.555834e-01,22:2.551448e-01):1.439085e+00,20:2.490755e-01):3.880317e-02,((25:4.826712e-01,(26:5.460042e-01,27:1.927432e-01):8.718297e-01):5.375729e-01,24:4.552088e-01):8.229933e-01):4.559185e-01,19:1.048378e-02):9.738640e-01):4.990123e-01,5:4.583628e-01):2.877474e-02):3.477655e-01):1.027048e+00,2:4.814248e-01):1.548285e+00,(4:2.228804e-01,3:4.934771e-01):7.553699e-01,1:3.540756e+00);
   tree gen.344000 = [&U] (2:6.554465e-01,((3:8.445386e-02,4:2.373983e-01):1.556798e+00,((5:7.305762e-02,(((30:9.958177e-02,(28:8.353965e-02,29:3.658631e-02):1.976557e-01):1.090207e+00,(19:5.021375e-02,(((22:1.345472e-01,(23:4.648208e-01,21:3.239711e-02):8.893246e-01):1.073300e+00,((25:2.082869e-01,(27:4.846892e-01,26:7.609628e-01):3.879398e-01):6.559112e-01,24:2.472618e-01):1.979186e-01):2.332568e-01,20:4.520728e-01):2.796731e-01):7.459906e-01):3.628912e-01,(((((15:2.982202e-01,13:3.772390e-01):1.552642e-01,14:6.588684e-01):1.178492e-01,(18:5.885400e-01,((11:4.631394e-01,(10:3.170797e-01,17:6.575193e-01):2.041975e-01):2.104165e-01,(12:6.046547e-01,9:3.443832e-01):2.688463e-01):4.772840e-02):4.519555e-01):2.175475e-01,16:2.487443e-01):6.605109e-01,(7:3.396018e-01,6:4.124736e-02):2.028094e-01):6.160974e-02):9.065990e-02):4.762194e-01,8:8.122243e-02):1.048441e+00):6.220736e-01,1:1.837816e+00);
   tree gen.345000 = [&U] ((2:9.648852e-01,(((6:3.297669e-03,(((30:4.913890e-01,(((11:1.203128e+00,(14:9.724784e-02,(15:1.642167e-01,13:2.087269e-01):1.643401e-01):1.016391e-01):7.713826e-02,(((9:6.318037e-02,18:8.792394e-01):1.027333e-01,((10:1.837450e-01,(16:3.832281e-01,12:3.842711e-01):1.012341e+00):4.165211e-02,17:4.729486e-01):3.275327e-02):9.705501e-02,((21:2.351083e-01,23:3.257415e-01):4.072404e-01,22:5.747296e-02):1.611489e+00):3.902128e-01):3.909469e-01,((((25:3.046161e-01,(26:3.407304e-01,27:6.109993e-02):4.624226e-01):1.941431e-01,24:1.722961e-01):1.104714e+00,20:4.071703e-01):1.499472e-01,19:1.099088e-01):7.019109e-01):2.129313e-01):2.711476e-02,(29:7.219166e-02,28:7.354582e-02):1.131732e-01):3.690841e-01,7:3.359978e-01):1.240317e-01):2.688458e-01,5:1.711597e-01):1.433903e-01,8:2.027422e-01):5.129750e-01):6.830095e-02,(4:1.616002e-01,3:2.289228e-01):7.056632e-01,1:1.310076e+00);
   tree gen.346000 = [&U] ((3:1.905126e-01,4:3.252588e-02):1.315838e+00,((((((30:4.007885e-02,((19:2.997561e-01,((((25:3.678960e-01,26:3.668581e-01):1.394084e-01,27:2.779358e-01):1.194938e+00,24:8.786881e-02):5.914406e-01,20:2.870131e-01):4.318453e-01):5.928025e-01,(29:3.912850e-02,28:2.048283e-01):1.684670e-01):4.037221e-02):2.853311e-01,((9:3.388578e-01,(17:2.521075e-01,(11:6.629788e-01,10:3.264649e-01):3.142123e-01):1.826652e-01):3.433181e-01,((14:4.378614e-01,(((21:6.520678e-02,23:1.999720e-01):2.588528e-01,22:3.798805e-02):1.135584e+00,(13:1.792749e-01,15:6.254207e-02):1.626470e-01):1.070090e-01):5.986168e-02,(18:1.062198e-01,(16:1.935539e-01,12:5.647947e-01):3.340770e-02):1.109741e-01):1.979308e-02):5.029240e-01):1.332891e-01,(7:1.762099e-01,6:1.468892e-01):7.411539e-01):3.885193e-02,5:1.569578e-01):1.762934e-02,8:1.222734e-01):7.916319e-01,2:4.281305e-01):8.798631e-01,1:7.311423e-01);
   tree gen.347000 = [&U] ((4:3.628544e-04,3:3.221591e-01):5.595875e-01,(2:3.009271e-01,(8:6.658428e-03,((((30:9.182933e-02,(29:9.156308e-02,28:7.547803e-02):1.207431e-01):4.902284e-01,(19:1.471419e-01,(20:4.138655e-02,((25:3.339531e-01,(26:5.064164e-01,27:8.329449e-02):3.744779e-01):4.870250e-01,24:2.107759e-01):4.687786e-01):3.173309e-01):4.433314e-01):1.010614e-01,((((16:2.848180e-02,((9:8.616248e-02,(17:5.278518e-01,(10:4.918943e-01,11:4.067440e-01):3.054348e-02):3.114527e-01):5.682898e-02,(((15:9.925066e-02,(13:4.071270e-01,14:2.267811e-01):1.117979e-01):2.983410e-02,((21:1.961706e-02,23:2.794747e-01):1.867772e-01,22:1.213549e-01):8.366716e-01):7.557878e-01,18:2.355275e-01):7.599623e-02):1.315806e-01):4.671906e-01,12:6.166539e-01):2.396923e-01,7:2.375583e-02):3.012712e-01,6:2.295536e-02):4.202385e-02):7.074552e-02,5:4.129695e-01):2.109958e-01):5.734822e-01):3.457737e-01,1:1.180898e+00);
   tree gen.348000 = [&U] ((4:7.380622e-04,3:2.937711e-01):4.989736e-01,(2:3.475369e-01,(8:3.094911e-02,(6:1.413896e-02,(((16:1.303397e-01,(((17:4.656437e-01,(18:2.232668e-01,(11:3.332224e-01,10:3.777635e-01):9.264590e-02):3.550963e-02):1.983187e-02,(12:4.958555e-01,(((21:9.323722e-02,22:5.325653e-02):1.487203e-01,23:2.855586e-01):1.088947e+00,((14:1.870776e-01,15:8.132443e-02):2.303630e-01,13:1.012594e-01):8.122551e-02):1.624681e-01):8.285238e-02):1.470036e-02,9:5.963668e-02):1.589808e-01):1.962505e-01,7:1.696781e-02):1.521536e-01,((19:5.021671e-02,(20:9.954192e-02,((25:2.092157e-01,(26:3.009043e-01,27:9.497808e-02):4.356676e-01):3.902381e-01,24:2.733020e-02):5.961367e-01):1.286256e-01):4.797223e-01,(5:2.583431e-01,(30:1.407621e-01,(28:8.663882e-03,29:6.015199e-03):6.952570e-02):6.458210e-01):9.790973e-02):2.484054e-02):1.937845e-02):3.250907e-01):3.505639e-01):4.367063e-01,1:1.066419e+00);
   tree gen.349000 = [&U] ((4:6.867019e-02,3:2.709810e-01):2.458957e-01,(2:4.175665e-01,(8:1.591485e-01,((((28:6.740228e-02,29:5.489934e-02):7.523850e-03,30:1.622982e-01):4.232465e-01,(19:4.025806e-02,(20:1.428777e-01,((25:2.921277e-02,(26:1.943704e-01,27:1.063722e-01):6.884466e-01):4.758668e-01,24:4.152042e-02):4.268386e-01):3.119936e-01):4.791080e-01):1.519590e-02,(5:4.756084e-01,(((((((13:6.901419e-02,(22:1.420937e-03,(23:2.114198e-01,21:5.435230e-02):1.194991e-01):1.183621e+00):1.578818e-01,14:1.162030e-01):9.706200e-02,15:6.393152e-02):1.540802e-01,(((18:1.619835e-01,((11:3.550741e-01,17:4.438013e-01):7.396373e-03,10:2.123714e-01):1.384673e-01):1.582751e-01,16:1.054503e-01):1.701402e-02,9:2.061364e-01):1.937817e-02):2.523990e-01,12:5.331923e-01):2.858481e-01,7:2.905923e-02):1.089227e-01,6:9.461069e-03):2.037408e-01):7.618383e-02):1.354070e-01):4.073041e-01):3.507572e-01,1:7.025780e-01);
   tree gen.350000 = [&U] ((2:3.222311e-01,(((6:1.090628e-01,((((28:7.144610e-02,29:9.880879e-03):1.280162e-01,30:1.198404e-01):3.779692e-01,(19:2.339362e-01,(20:5.636009e-02,((25:9.802913e-02,(26:1.304149e-01,27:5.519319e-01):3.416871e-01):5.385320e-01,24:1.464593e-01):5.047414e-01):3.999941e-01):4.569486e-01):3.131286e-01,((17:2.007041e-01,(((13:7.876618e-02,((14:1.815072e-01,((21:1.242734e-01,23:2.255546e-01):4.065113e-01,22:6.437844e-02):9.815213e-01):1.024263e-02,15:1.077259e-01):3.454711e-01):1.518215e-01,(9:3.560016e-01,(18:4.385320e-01,(11:2.851112e-01,10:3.740300e-01):2.512092e-01):2.900570e-02):9.933157e-03):5.710076e-02,(16:3.083201e-01,12:5.553454e-01):5.824251e-02):2.248401e-02):6.138475e-01,7:5.008295e-02):1.154916e-01):1.667408e-02):5.923580e-02,5:7.083536e-02):2.003763e-01,8:1.833391e-01):2.915473e-01):2.084915e-01,(4:7.227798e-02,3:6.716992e-02):1.036429e+00,1:7.951837e-01);
   tree gen.351000 = [&U] (((7:1.646547e-01,(12:8.442968e-01,(16:2.186595e-01,((((17:4.570638e-01,10:4.979848e-01):4.685602e-03,11:5.661493e-01):2.432936e-01,((13:2.138285e-01,(14:9.216288e-02,(((21:8.543731e-02,23:3.307027e-01):5.012411e-01,22:1.940390e-02):1.150089e+00,15:2.861059e-01):1.051370e-03):2.419829e-01):1.471203e-01,9:5.217094e-01):1.498289e-02):2.243879e-01,18:6.807020e-01):3.429151e-01):1.164323e-01):2.635191e-01):1.021915e-01,(((5:2.551970e-02,8:2.367775e-01):1.168964e-01,(((28:2.513892e-02,29:2.125509e-01):1.327908e-01,30:1.290414e-01):5.001496e-01,(19:8.258814e-02,(20:3.646616e-01,((25:1.216426e-01,(26:2.137528e-01,27:3.218934e-01):3.195713e-01):1.021772e+00,24:1.383768e-01):4.374780e-01):2.618069e-01):4.905225e-01):7.136176e-03):2.702507e-01,6:6.076809e-02):5.532325e-02):8.834022e-01,((4:1.388489e-01,3:3.013895e-02):1.242797e+00,2:2.727771e-01):7.103279e-01,1:1.060750e+00);
   tree gen.352000 = [&U] (2:6.476633e-01,((4:3.925971e-02,3:5.290282e-02):7.271843e-01,(8:3.156455e-01,((((19:6.268963e-02,(20:6.800044e-02,((25:4.547487e-01,(26:6.170684e-01,27:3.160835e-01):4.866511e-01):4.673325e-01,24:1.686199e-02):9.734675e-01):6.087566e-01):6.167913e-01,(((((((14:2.753300e-01,15:6.766728e-02):6.853644e-02,(13:9.956288e-02,((21:1.225078e-01,23:5.106018e-01):2.596257e-01,22:9.577108e-02):7.229957e-01):3.640084e-02):1.739749e-01,((10:4.503152e-01,11:3.376611e-01):9.017564e-02,(17:4.807296e-01,9:4.074681e-01):4.121235e-02):5.035891e-02):2.292596e-01,18:3.048376e-01):2.036613e-01,16:2.400621e-01):1.956483e-01,12:5.811012e-01):5.127252e-01,7:3.870471e-03):2.186679e-01):2.094372e-02,6:1.169400e-01):1.841352e-01,((28:2.332903e-02,(29:5.210136e-02,30:1.402072e-01):1.859378e-01):3.018026e-01,5:3.116998e-01):4.981511e-02):4.250760e-02):7.782276e-01):9.599104e-02,1:1.223574e+00);
   tree gen.353000 = [&U] ((4:4.971439e-02,3:1.417839e-01):6.566837e-01,((((5:3.953435e-02,7:4.557139e-01):1.504439e-01,((((16:7.731544e-02,(12:5.751675e-01,((11:4.374147e-01,17:2.429677e-01):2.489018e-01,(9:1.797631e-01,(((15:2.691291e-03,((21:1.115549e-01,23:2.823892e-01):1.528693e-01,22:7.496391e-02):8.017799e-01):1.745924e-02,(14:7.863033e-02,13:2.761566e-01):1.481133e-01):2.183039e-01,(18:2.190215e-01,10:3.281806e-01):1.146094e-01):1.735002e-03):1.460968e-01):2.769342e-02):7.102092e-03):4.457715e-01,((29:6.464495e-02,28:3.818468e-02):1.468025e-01,30:9.875903e-02):1.774290e-01):1.251580e-01,(20:4.617418e-01,(19:5.539680e-02,((25:1.938993e-01,(26:1.754307e-02,27:6.782808e-01):3.064440e-01):4.815795e-01,24:1.058123e-02):7.766640e-01):2.168422e-01):4.535270e-01):5.941749e-04,6:7.465319e-02):2.809106e-01):1.924244e-02,8:4.313488e-02):9.346075e-01,2:3.700841e-01):3.039836e-03,1:7.525549e-01);
   tree gen.354000 = [&U] ((4:5.692338e-02,3:2.047958e-01):1.127006e+00,(2:4.188815e-01,(((6:8.584386e-02,7:3.745988e-02):2.406850e-01,(((((((10:4.459441e-01,9:2.332401e-01):3.032872e-01,(18:2.166435e-01,(((22:2.309357e-01,(21:2.294681e-01,23:3.029150e-01):8.561032e-02):1.052241e+00,14:2.216430e-02):3.667391e-01,(13:2.406785e-01,15:1.977180e-01):2.404812e-02):3.508132e-01):1.708913e-01):2.957185e-02,(12:2.967028e-01,16:3.544937e-01):3.190311e-01):7.220906e-01,(11:6.045162e-01,17:6.772969e-02):2.553750e-01):3.955009e-01,((28:2.232089e-02,29:4.961514e-02):2.194384e-01,30:9.926095e-04):1.675759e-01):1.570619e-01,5:1.473019e-01):2.895176e-01,(19:1.153806e-01,(((25:2.101408e-01,(26:2.323056e-01,27:4.841173e-01):7.510590e-01):2.597250e-01,24:2.401189e-01):6.149195e-01,20:2.945979e-01):4.426867e-01):9.482895e-01):5.799059e-02):4.593685e-01,8:2.486497e-02):6.987873e-01):3.847991e-01,1:9.448457e-01);
   tree gen.355000 = [&U] ((((((6:7.052225e-02,(19:6.070910e-02,(((25:3.784002e-01,(26:2.415909e-01,27:1.788576e-01):9.668003e-02):3.026432e-01,24:3.468071e-01):2.206587e-01,20:1.379562e-01):5.420628e-01):8.465425e-01):4.703872e-02,(7:2.367665e-01,(((12:2.175165e-01,16:1.863021e-01):3.043081e-01,(((17:2.400261e-01,9:2.262312e-01):2.571665e-01,(11:3.773415e-01,10:3.768066e-01):3.189389e-01):1.098994e-01,(18:3.246019e-01,(14:2.266020e-01,((23:1.879535e-01,(21:2.260524e-01,22:1.684205e-01):5.228892e-02):1.285967e+00,(15:3.408833e-01,13:2.350403e-01):1.105825e-02):1.929259e-01):1.571161e-01):1.692101e-02):4.029999e-02):4.097911e-01,((28:1.158770e-01,29:5.823919e-02):1.515112e-01,30:1.721638e-01):1.975304e-01):4.191199e-01):1.508299e-03):2.362814e-01,8:3.283782e-02):1.291427e-01,5:1.967475e-02):5.670933e-01,2:2.580858e-01):7.908367e-02,(4:5.522223e-02,3:1.042680e-01):6.496100e-01,1:1.462957e+00);
   tree gen.356000 = [&U] (((8:9.500919e-02,((((29:3.058405e-02,(30:2.280617e-01,28:8.409491e-03):1.321300e-01):3.989337e-01,(19:5.608325e-02,(((25:3.184357e-01,(26:9.917155e-02,27:3.960883e-01):6.468154e-01):1.349736e-01,24:5.593980e-02):8.088020e-01,20:1.519909e-01):5.881220e-01):2.334991e-01):1.325527e-01,(6:9.058716e-02,((((9:3.193065e-01,((13:1.134204e-01,((15:1.258088e-01,14:2.559133e-01):1.646234e-01,((23:1.840022e-01,21:2.909865e-01):2.523356e-01,22:1.198032e-01):1.138833e+00):4.366629e-02):2.355781e-01,(18:3.218749e-01,(11:3.838681e-01,10:5.040877e-01):1.084388e-01):1.020661e-01):4.550741e-02):3.081918e-01,16:1.351265e-01):8.457014e-02,(17:5.145118e-01,12:3.727985e-01):7.082901e-02):3.188972e-01,7:9.572131e-03):1.459241e-01):1.120581e-01):2.909429e-01,5:7.727960e-02):2.290633e-01):5.137290e-01,2:1.808988e-01):9.548474e-01,(4:8.302989e-02,3:2.610838e-01):8.222583e-01,1:8.531807e-01);
   tree gen.357000 = [&U] (((8:4.755733e-02,((((16:1.784952e-01,(((17:2.652713e-01,(18:5.912535e-02,(11:1.403960e-01,10:2.878328e-01):1.172474e-01):6.465785e-02):2.924756e-02,9:2.209495e-01):1.195870e-02,(((14:3.790618e-01,((21:2.176830e-01,23:1.620563e-01):1.303469e-01,22:9.350192e-03):6.034906e-01):8.419504e-02,(13:5.949880e-02,15:1.242945e-01):3.375596e-02):2.280983e-01,12:3.929289e-01):2.443423e-02):5.294322e-03):2.661578e-01,7:4.791379e-03):6.534354e-02,((((28:9.230381e-03,29:4.600870e-03):7.695292e-02,30:8.285412e-02):3.388912e-01,(19:8.281731e-02,((24:4.128631e-02,((26:5.163075e-02,27:8.770728e-02):1.283214e-01,25:1.871104e-01):3.775971e-01):3.220626e-01,20:2.163551e-01):1.019655e-01):5.112178e-01):9.849442e-02,6:2.870796e-02):1.792594e-02):1.511892e-01,5:1.146657e-01):2.178346e-01):1.785622e-01,2:2.576952e-01):5.556182e-02,(4:1.013923e-01,3:1.656809e-01):5.234263e-01,1:7.237714e-01);
   tree gen.358000 = [&U] ((2:2.729968e-01,(8:1.429599e-02,(((6:8.796093e-02,7:9.108656e-02):3.483402e-03,(((30:1.102396e-01,(29:2.795118e-02,28:2.829664e-03):9.893236e-02):2.255237e-01,(19:9.131939e-02,((24:1.578749e-02,(26:3.412229e-02,(25:5.132791e-01,27:2.280084e-01):5.307714e-02):4.862323e-01):2.245461e-01,20:2.021479e-01):2.616515e-01):2.500537e-01):1.682188e-01,(16:1.542579e-01,((18:9.424738e-02,((10:3.819255e-01,17:2.082632e-01):1.788911e-03,(11:3.367711e-01,12:3.827490e-01):5.472650e-02):1.551649e-01):5.418249e-02,((14:1.373741e-01,((15:1.265897e-01,((23:2.441592e-01,21:1.368903e-01):9.898889e-02,22:1.830370e-01):6.636880e-01):1.161563e-02,13:7.825714e-02):2.950714e-02):1.154084e-01,9:2.743685e-01):7.152035e-02):8.437521e-03):2.984422e-01):7.390966e-02):1.522419e-01,5:1.266665e-01):7.001075e-02):4.703916e-01):6.621911e-02,(4:1.013592e-01,3:9.276578e-02):4.000127e-01,1:6.702919e-01);
   tree gen.359000 = [&U] (2:8.440093e-02,((8:8.323147e-03,((6:7.460906e-02,((((12:1.881417e-01,16:6.078735e-02):8.343064e-02,(((((15:1.572532e-01,14:1.366859e-01):7.533839e-02,(22:5.563353e-03,(21:7.418330e-02,23:1.569821e-01):1.195777e-01):5.982668e-01):3.420125e-03,13:5.194621e-02):1.348147e-01,17:1.686242e-01):3.674277e-02,(9:1.196971e-01,((10:2.014283e-01,11:1.071758e-01):4.275532e-02,18:4.210480e-02):1.171326e-01):2.982696e-03):1.356074e-01):3.346615e-01,7:4.856149e-02):4.480304e-02,(((30:6.450212e-02,29:9.053626e-03):5.690299e-02,28:1.770718e-03):2.099545e-01,(19:2.877343e-03,(((25:2.823617e-01,(27:1.130140e-01,26:7.351679e-02):3.193615e-01):1.286019e-01,24:2.942925e-02):3.007271e-01,20:4.314738e-02):1.804575e-01):1.464260e-01):1.023507e-01):1.000291e-01):4.750555e-02,5:9.613202e-02):4.805291e-02):5.400815e-01,(4:1.296560e-02,3:9.581932e-02):4.402808e-01):8.525206e-03,1:5.777607e-01);
   tree gen.360000 = [&U] (2:2.850702e-01,((8:1.098895e-02,(((((19:7.992721e-03,(((25:6.114843e-03,(27:1.396640e-01,26:1.186038e-01):4.410556e-01):2.052156e-01,24:9.131613e-02):2.411316e-01,20:1.645110e-01):1.567943e-01):1.745622e-01,(30:6.858771e-02,(29:8.386522e-03,28:2.582489e-02):7.941190e-02):2.573915e-01):3.625636e-02,7:1.299030e-01):6.440600e-02,((16:6.588939e-02,(((((15:1.107050e-01,14:1.147907e-01):5.920017e-02,((22:7.472953e-03,(21:1.970261e-02,23:1.940003e-01):1.918751e-01):6.385260e-01,13:3.851370e-02):1.414567e-02):1.378495e-02,(17:8.092710e-02,(11:1.672816e-01,10:2.743004e-01):1.321134e-01):5.457421e-02):8.918841e-03,9:1.464200e-01):1.802451e-01,(12:2.242695e-01,18:7.871590e-02):3.609798e-02):7.484181e-02):3.963257e-01,6:8.053474e-03):5.407639e-02):1.282142e-01,5:1.187515e-01):2.305714e-01):4.405134e-01,(4:5.819865e-02,3:1.110325e-01):5.230434e-01):1.234479e-01,1:4.721808e-01);
   tree gen.361000 = [&U] ((4:1.728425e-02,3:6.374378e-02):1.892521e-01,((8:4.009184e-02,(((7:6.789041e-03,(((((13:5.524604e-02,(15:3.910236e-02,((22:2.613273e-02,(21:5.532944e-03,23:2.170255e-02):2.486270e-01):2.004665e-01,14:3.434613e-02):1.313590e-02):6.035444e-02):7.490321e-02,18:1.090996e-01):4.939725e-02,9:9.264712e-02):9.728604e-03,((10:1.579962e-01,11:1.190687e-01):8.861210e-02,17:1.080529e-01):5.141043e-02):1.618641e-01,(12:1.256546e-01,16:8.131901e-03):8.340252e-03):1.841697e-01):7.768493e-02,6:1.404197e-02):4.495201e-03,((((29:2.966023e-02,30:4.047725e-02):1.124086e-03,28:3.370917e-03):1.086630e-01,(19:2.221754e-02,(((25:1.124117e-01,(27:2.997244e-02,26:1.175644e-01):1.362792e-01):3.714370e-02,24:1.626622e-01):5.616982e-02,20:7.273706e-02):6.374474e-02):9.914451e-02):6.403868e-03,5:8.340815e-02):9.337148e-02):9.552833e-02):2.528989e-01,2:7.375240e-02):4.522384e-02,1:2.520898e-01);
   tree gen.362000 = [&U] (((8:7.578869e-02,((7:2.310674e-01,6:2.548636e-02):4.382854e-02,((((30:7.583422e-02,(28:1.554062e-02,29:8.057079e-04):7.992670e-02):3.335752e-01,(19:6.686145e-02,(20:2.964045e-01,((25:2.059643e-01,(27:1.367510e-01,26:1.680775e-01):3.001331e-01):1.985175e-01,24:2.199731e-01):4.318499e-01):7.825305e-02):3.015550e-01):5.994786e-02,(((14:1.863283e-01,((22:2.015948e-02,(21:1.800570e-02,23:2.806933e-01):2.784450e-01):4.060635e-01,15:1.009174e-01):6.124213e-02):1.166905e-01,13:4.693421e-03):2.696794e-01,((((10:3.244999e-01,11:5.093324e-01):1.178408e-01,18:8.998317e-02):2.054628e-01,17:2.723491e-01):8.846962e-02,(9:1.159591e-01,(16:1.188082e-01,12:2.435505e-01):3.542976e-02):7.316474e-02):3.051438e-02):4.509407e-01):6.094231e-02,5:1.287746e-01):1.821807e-01):1.013085e-01):5.348462e-01,2:1.467023e-01):1.693540e-01,(4:5.428289e-02,3:1.046692e-02):4.118587e-01,1:8.622363e-01);
   tree gen.363000 = [&U] ((4:1.952855e-01,3:1.182232e-01):3.141093e-01,((8:2.301909e-01,(((6:5.761334e-02,7:2.125786e-01):6.320113e-02,((((30:2.622781e-01,29:1.492451e-02):2.252364e-02,28:7.121453e-02):2.195048e-01,((((13:2.245762e-03,(14:6.059213e-02,((22:2.852826e-01,(23:1.132059e-01,21:2.088910e-01):4.079053e-01):4.682291e-01,15:5.348978e-02):3.374356e-02):8.339778e-02):1.176798e-01,17:2.383523e-01):1.834718e-02,9:2.770929e-01):4.913725e-01,((((10:4.280431e-01,11:2.066319e-01):3.032238e-01,18:1.129297e-01):2.203632e-01,16:4.725935e-02):1.555645e-01,12:3.595922e-01):1.277682e-04):2.461595e-01):4.019982e-01,(19:2.825647e-02,(20:1.873842e-01,((25:9.137027e-02,(27:6.779268e-01,26:2.217086e-01):3.441820e-01):2.184090e-01,24:3.421976e-01):3.649088e-01):1.939685e-01):2.826161e-01):3.566074e-01):3.464472e-02,5:3.397980e-01):2.625988e-01):4.372426e-01,2:2.890773e-01):2.661781e-01,1:1.188618e+00);
   tree gen.364000 = [&U] ((4:1.327975e-01,3:1.887318e-01):2.960520e-01,(((8:8.087027e-02,(6:1.626632e-02,(((19:2.644116e-02,(20:6.080793e-02,((25:1.057581e-02,(27:1.451281e-01,26:1.040561e-01):4.989851e-01):2.706848e-01,24:9.588890e-03):3.457304e-01):1.980109e-01):1.925532e-01,(((((11:4.901124e-01,18:1.539955e-02):1.968476e-01,10:2.687211e-01):1.227770e-02,(((9:6.731210e-02,17:2.169025e-01):5.779054e-02,(((14:1.624043e-01,15:1.462659e-01):3.165418e-02,(22:4.256180e-02,(23:3.237745e-01,21:1.766129e-02):2.294066e-01):5.907234e-01):7.543493e-03,13:1.343540e-01):1.719200e-01):6.983483e-02,16:1.354916e-01):6.911855e-02):2.332721e-01,12:3.434222e-01):1.947566e-01,(30:5.601191e-02,(29:7.514892e-04,28:3.985844e-02):1.459873e-02):1.113414e-01):1.050803e-02):1.109525e-01,7:6.812749e-02):9.040663e-02):1.491090e-01):2.232675e-02,5:6.045435e-02):3.953181e-01,2:4.676089e-01):9.511861e-02,1:1.260649e+00);
   tree gen.365000 = [&U] (((((18:2.993828e-01,((12:2.278589e-01,16:5.217775e-02):1.168007e-01,((17:3.787942e-01,(9:1.032429e-01,((14:4.814906e-02,15:1.194586e-01):9.535710e-02,(13:8.246285e-03,((23:1.330401e-01,21:1.701686e-01):4.892886e-01,22:1.210927e-01):8.272169e-01):1.446452e-03):3.029967e-01):3.334830e-03):6.464113e-03,(10:2.449683e-01,11:4.199595e-01):1.837107e-01):1.011698e-01):1.106297e-02):2.241234e-01,7:5.167756e-02):2.875439e-02,((((19:1.374579e-01,(20:1.632037e-01,((25:3.353043e-01,(27:1.903425e-01,26:9.485836e-02):5.796459e-01):1.555163e-01,24:8.287947e-02):1.617021e-01):1.420001e-01):4.415064e-01,(30:3.003287e-01,(28:3.004700e-02,29:1.956279e-02):1.906863e-02):2.544689e-01):1.707998e-02,5:1.090486e-01):1.768083e-01,6:1.267637e-01):2.939619e-02):4.116054e-02,8:7.372200e-02):3.603752e-01,(2:1.810183e-01,(4:1.228346e-01,3:1.262506e-01):7.798870e-01):9.030158e-02,1:1.171411e+00);
   tree gen.366000 = [&U] (2:2.881199e-01,((4:6.935112e-02,3:3.854164e-02):5.811392e-01,((5:1.081658e-01,((((12:2.736718e-01,16:2.813177e-01):2.284760e-01,((10:2.943170e-02,11:5.390013e-01):2.385489e-01,((17:2.415012e-01,18:2.729907e-01):6.656656e-02,((13:8.531155e-02,((((23:4.316398e-02,21:5.136708e-02):3.059703e-01,22:8.568745e-02):8.672092e-01,14:8.896547e-02):1.153886e-02,15:5.771889e-02):1.530678e-02):3.630473e-01,9:1.936358e-01):1.844224e-03):2.239403e-02):1.055868e-01):2.275325e-01,((19:3.208992e-01,(20:2.769060e-01,((25:1.372132e-01,(27:1.309228e-01,26:2.016114e-01):2.439457e-01):2.017217e-01,24:1.271392e-01):3.022816e-01):7.018066e-02):5.761103e-01,((28:1.277960e-02,30:2.784309e-02):1.687817e-02,29:1.466846e-01):6.808385e-02):1.302441e-01):4.723555e-02,(6:2.629471e-02,7:1.131616e-01):8.517384e-04):1.428246e-01):1.106457e-01,8:6.434101e-02):2.824980e-01):1.763036e-01,1:1.004585e+00);
   tree gen.367000 = [&U] ((((((30:9.202511e-02,(29:3.692223e-03,28:3.608085e-02):1.911515e-01):2.699615e-02,((9:1.068161e-01,((17:4.189504e-01,(11:3.833875e-01,10:2.107069e-01):3.010001e-01):3.995138e-03,((18:3.127436e-01,(16:6.647812e-02,12:3.191954e-01):1.974823e-01):2.898842e-02,(((13:1.337466e-01,((21:7.327785e-02,23:6.202722e-01):3.082923e-01,22:9.015583e-03):7.165419e-01):8.214729e-03,15:2.691082e-02):3.880120e-02,14:2.098973e-01):2.989423e-01):3.896405e-02):4.958579e-02):2.271974e-01,((20:3.823168e-01,((25:1.050576e-01,(27:6.363520e-02,26:2.402173e-01):3.633029e-01):2.661863e-01,24:5.869210e-01):1.159324e-01):1.845277e-01,19:1.389427e-01):1.367581e-01):3.244346e-01):1.723784e-01,(6:3.156226e-02,7:1.739797e-01):7.293037e-02):1.215288e-01,5:1.288781e-01):1.907503e-03,8:8.012642e-02):9.060201e-01,((4:1.226857e-01,3:5.064148e-02):7.713045e-01,2:8.089130e-01):1.539660e-01,1:1.389326e+00);
   tree gen.368000 = [&U] (((5:1.032292e-01,(((30:1.762365e-01,(29:2.179006e-01,28:3.342466e-02):8.884522e-02):4.687171e-02,((12:8.125949e-01,(((((18:3.478191e-01,(11:6.485269e-01,17:7.969550e-01):2.707565e-01):2.829529e-01,9:1.938540e-01):1.602853e-01,((13:7.559904e-02,((21:1.698219e-01,23:3.475697e-01):9.092301e-01,22:1.508547e-01):9.820771e-01):6.279784e-03,(15:6.903076e-02,14:4.761303e-01):3.314719e-01):1.948320e-01):3.734599e-01,10:8.717968e-01):2.197247e-02,16:6.404482e-01):2.492496e-01):2.521005e-01,((19:1.790778e-01,20:7.610210e-01):5.833943e-02,((25:6.164804e-01,(27:4.826393e-01,26:5.045452e-01):5.457803e-01):1.185847e-01,24:2.884834e-01):4.805185e-01):8.249152e-01):5.879231e-01):8.377177e-01,(6:2.478928e-02,(8:3.035260e-01,7:2.025186e-01):7.316903e-02):9.235772e-02):1.946525e-01):1.018620e+00,2:1.125015e+00):2.354352e-01,(4:2.146976e-01,3:2.856735e-01):7.675276e-01,1:2.318726e+00);
   tree gen.369000 = [&U] ((4:2.098510e-01,3:2.792247e-01):1.017833e+00,(2:9.233891e-01,(8:9.158416e-02,(((6:1.954345e-01,7:5.061150e-01):6.133644e-02,(((30:6.675089e-02,(28:4.915237e-02,29:3.787250e-02):4.520998e-01):1.807246e-01,(((13:7.450783e-02,(15:2.433296e-01,14:4.653821e-01):2.317018e-01):9.937852e-02,((21:8.004300e-02,23:5.435431e-01):4.751405e-01,22:1.504396e-01):8.670952e-01):2.887220e-01,((((12:2.590844e-01,16:1.551449e-01):4.503004e-01,9:1.004561e-01):2.936503e-02,((11:6.338870e-01,10:6.601651e-01):7.028713e-02,18:3.530049e-01):1.370016e-01):3.195428e-02,17:8.934950e-01):1.096712e-01):6.474037e-01):2.855068e-01,((((25:3.617728e-01,(27:6.773992e-01,26:2.931117e-01):7.646663e-01):6.983278e-01,24:2.445217e-01):5.642170e-01,20:5.062056e-02):5.194930e-01,19:1.972146e-01):7.565695e-01):2.930372e-02):1.580166e-01,5:6.115694e-02):5.561785e-01):7.551001e-01):4.593156e-01,1:2.079888e+00);
   tree gen.370000 = [&U] (((4:4.180261e-02,3:2.083896e-01):1.742850e+00,2:2.086466e-01):9.776439e-02,(8:2.415791e-01,(5:6.745470e-02,(((((25:9.902259e-02,(27:2.495968e-01,26:2.467106e-01):1.161194e+00):2.413142e-01,24:2.758374e-01):1.007543e+00,20:3.492053e-01):5.425945e-01,19:7.691260e-03):7.671303e-01,((((29:8.444998e-02,28:8.418754e-02):1.670424e-02,30:2.351023e-01):5.602218e-01,(((10:5.227494e-01,(9:2.290247e-01,(11:4.702987e-01,17:4.454955e-01):7.219520e-01):1.536831e-02):1.193556e-01,((((21:2.985070e-01,23:1.335781e-01):4.317951e-01,22:5.703928e-03):1.206435e+00,(13:1.689126e-01,15:3.302078e-01):7.825946e-04):1.321387e-01,14:1.000768e-01):2.920393e-01):2.098364e-01,(16:1.428318e-02,(12:8.570501e-01,18:4.274097e-01):4.491428e-02):4.934812e-01):7.225181e-01):3.089030e-01,(6:6.996036e-02,7:1.865819e-01):1.086485e-01):3.836505e-01):9.322658e-02):2.553140e-01):6.455519e-01,1:2.500922e+00);
   tree gen.371000 = [&U] (((4:4.521611e-01,3:2.224996e-01):1.694559e+00,(8:2.029467e-01,(5:1.608960e-01,((6:2.387651e-02,(((29:1.843393e-02,28:3.627096e-02):8.244486e-02,30:7.255890e-02):5.256630e-01,((((25:9.102850e-01,(27:5.869221e-01,26:1.642834e-01):7.476452e-01):4.856979e-01,24:4.441980e-01):1.612676e+00,20:1.292448e-01):4.498740e-01,19:1.657722e-02):1.468012e+00):3.873234e-01):2.466849e-01,(7:2.583444e-01,(((9:1.950696e-01,(13:1.309915e-01,(((21:7.312927e-01,23:1.441237e-01):5.160977e-01,22:6.929014e-03):8.610509e-01,(14:2.876457e-01,15:2.170033e-01):1.810226e-01):1.296447e-01):3.438723e-01):2.652171e-01,(((10:1.125491e+00,11:6.718969e-01):8.227832e-02,18:8.014211e-01):1.179816e+00,17:4.174047e-01):1.210882e-01):4.131762e-01,(12:2.788067e-01,16:3.835301e-02):6.617567e-01):7.542288e-01):6.162682e-02):6.898499e-01):4.761462e-01):6.662452e-01):1.814875e+00,2:4.325397e-01,1:2.532069e+00);
   tree gen.372000 = [&U] ((4:2.284019e-02,3:1.551835e-01):1.751584e+00,(2:6.565211e-01,((((7:4.175153e-01,((((29:9.175918e-02,28:1.487179e-01):1.970645e-01,30:7.547329e-02):1.869349e-01,((9:5.939474e-01,((((10:8.086025e-01,(11:7.342358e-01,18:9.075900e-01):5.546858e-02):2.140753e-01,17:4.885348e-01):3.327251e-01,16:9.543959e-01):5.063215e-02,(((((21:7.604341e-02,23:1.013153e+00):7.243492e-01,22:4.541625e-01):2.164723e+00,14:9.433172e-02):3.851991e-01,15:2.753253e-01):5.171159e-01,13:5.373259e-01):4.538176e-01):6.240170e-02):1.488720e-01,12:3.099691e-01):1.169764e+00):7.747419e-01,((((25:7.084812e-01,(27:4.053164e-01,26:6.910798e-01):1.670510e+00):1.718910e+00,24:4.564581e-02):8.635148e-01,20:2.244127e-01):2.539399e-01,19:3.153818e-01):1.147214e+00):7.782199e-02):1.310570e-01,6:7.885156e-02):1.829311e-01,5:5.201522e-01):1.276000e-01,8:2.562351e-01):8.492240e-01):2.968200e-01,1:1.595803e+00);
   tree gen.373000 = [&U] (((5:5.555519e-01,(8:5.266699e-01,((7:3.283852e-02,((12:1.240274e+00,16:5.330512e-01):2.847956e-02,(((((11:7.821445e-01,18:6.193209e-01):6.290116e-02,10:1.187739e+00):1.304531e+00,17:6.983742e-01):2.472869e-01,9:1.037937e+00):6.298731e-02,((13:9.674333e-01,14:4.302349e-01):3.498452e-02,(15:2.351483e-01,(21:8.399783e-01,(22:1.769490e-02,23:9.266856e-01):1.218872e-01):3.905875e+00):1.165621e-01):2.615040e-01):5.395134e-01):1.128335e+00):4.656726e-01,((((((25:7.437423e-01,(27:5.095039e-01,26:9.346669e-01):9.258570e-01):7.293610e-01,20:2.500351e+00):4.861908e-01,24:6.310049e-02):1.994834e+00,19:5.518076e-01):1.420311e+00,((29:8.118214e-02,28:8.254777e-02):3.683787e-01,30:2.936174e-01):8.199176e-01):8.983258e-01,6:7.525515e-02):2.002961e-01):3.783990e-01):2.545928e-01):2.627296e+00,2:9.215121e-01):2.981362e-02,(4:1.098586e-01,3:2.673021e-01):5.122780e+00,1:3.344812e+00);
   tree gen.374000 = [&U] ((5:4.303250e-02,(7:3.868617e-01,(8:8.321525e-01,(((((((25:1.483435e+00,(27:6.225680e-01,26:2.846592e-01):9.162062e-01):1.180177e+00,24:1.191038e+00):1.559744e+00,20:3.264620e-01):3.573281e-01,19:1.794928e-01):1.100549e+00,((29:1.174009e-01,30:8.552367e-01):4.471014e-02,28:3.713030e-02):1.764927e-01):3.717081e-01,(((18:7.666572e-01,16:8.279555e-02):4.378376e-01,(((17:9.020372e-01,(11:1.351438e+00,10:1.094501e+00):8.393333e-02):2.508151e-01,9:5.080058e-01):1.698066e-01,(14:4.675644e-01,(((23:2.318814e-01,21:4.787724e-01):9.925235e-02,22:4.229959e-01):2.557299e+00,(15:4.532440e-01,13:8.380412e-01):1.306220e-01):2.209971e-01):5.666867e-01):1.247196e-01):3.990646e-01,12:8.453241e-01):1.082987e+00):6.174049e-01,6:2.628259e-01):1.037879e-01):2.877284e-01):1.434495e-01):1.359250e+00,(2:7.190671e-01,(4:1.543389e-01,3:3.854970e-01):5.797023e+00):5.853992e-01,1:4.026507e+00);
   tree gen.375000 = [&U] ((((5:2.743295e-01,((6:5.873642e-02,((((29:6.232763e-02,28:1.395608e-02):5.875666e-01,(19:2.352252e-01,(20:4.566825e-01,((25:2.513153e-01,(27:4.477932e-01,26:8.620710e-01):1.036118e+00):5.182376e-01,24:8.955550e-01):6.808232e-01):5.050850e-01):1.916082e+00):9.317724e-02,30:5.278313e-02):6.452764e-01,((9:7.214481e-01,(12:8.795680e-01,16:1.238713e-01):6.924447e-01):2.206768e-01,((13:2.881319e-01,(15:1.097243e-01,(14:1.372709e-01,((23:1.888002e-01,21:1.008912e+00):1.703410e-01,22:2.727765e-01):1.984807e+00):2.502877e-01):3.621149e-02):3.464148e-01,(((11:1.091800e+00,10:7.346293e-01):3.623087e-01,17:6.635191e-01):3.766226e-01,18:8.747716e-02):1.608814e-01):1.384914e-01):7.288915e-01):4.956971e-01):1.286030e-01,7:1.976065e-01):4.386668e-01):3.573837e-01,8:6.517537e-01):7.268529e-01,(4:3.940120e-01,3:5.343741e-01):2.521689e+00):3.670801e-01,2:4.988290e-01,1:2.463362e+00);
   tree gen.376000 = [&U] (((((((16:3.897688e-01,(((10:4.459685e-01,(17:4.073316e-01,11:9.288927e-01):1.605259e-02):2.258144e-01,18:1.900932e-01):1.855014e-01,(9:7.205821e-01,((22:6.183405e-02,(21:6.335187e-01,23:3.589600e-01):2.528672e-01):2.140793e+00,((15:1.658449e-01,13:5.354398e-01):2.227434e-01,14:3.420376e-01):7.679170e-02):3.418559e-01):1.028877e-01):1.559200e-01):8.851301e-02,12:7.564448e-01):6.498810e-01,7:2.174151e-01):1.726673e-01,(((30:1.895763e-01,(29:5.783008e-02,28:2.244367e-02):4.524032e-01):6.636946e-01,(19:9.976975e-02,(20:6.572397e-02,((25:5.033422e-01,(27:5.169408e-01,26:4.980300e-01):1.190101e+00):2.975490e-01,24:5.510842e-01):4.848134e-01):1.046773e+00):1.015873e+00):2.058296e-01,5:9.613477e-02):5.806234e-02):2.766762e-01,6:1.433529e-01):6.303268e-01,8:7.970617e-02):4.140044e-01,((4:3.476172e-01,3:1.612548e-01):2.216362e+00,2:1.378287e+00):1.411865e-01,1:4.333054e+00);
   tree gen.377000 = [&U] (((4:3.370286e-01,3:1.659870e-01):1.682960e+00,2:8.648877e-01):1.397601e-01,((8:1.303537e-01,(((19:2.464953e-01,(20:2.379302e-01,(24:3.939812e-01,((27:4.287713e-01,26:4.557069e-01):4.939327e-01,25:4.900222e-01):9.542052e-01):1.352572e-01):8.689933e-01):4.869526e-01,(30:3.257644e-01,(28:1.311663e-01,29:8.681904e-02):4.698231e-01):6.026685e-01):9.966124e-01,((6:1.897785e-01,7:5.450055e-02):1.178689e-03,((16:2.623678e-01,12:4.351079e-01):3.219433e-02,(((10:4.033655e-01,11:7.062983e-01):8.560664e-01,(9:4.527810e-01,17:8.834285e-01):2.792510e-01):1.098576e-01,((14:2.433799e-01,((22:8.040233e-02,(23:2.024589e-01,21:2.251950e-01):7.368608e-01):1.757052e+00,(15:3.048364e-02,13:2.824469e-01):1.755909e-02):6.285871e-02):3.642654e-01,18:3.361850e-01):1.744466e-01):2.182792e-01):7.199040e-01):5.089830e-02):2.540530e-01):1.734255e-01,5:5.483923e-01):5.435836e-01,1:2.494557e+00);
   tree gen.378000 = [&U] ((4:2.877530e-01,3:2.550109e-01):2.537655e+00,(((5:6.348805e-01,((6:4.831146e-02,(30:1.857911e-01,(29:4.914872e-01,28:1.312740e-02):8.855085e-02):5.353846e-01):2.966260e-02,((19:2.164353e-02,(20:1.632040e-01,(24:2.401466e-01,((26:1.878454e+00,27:4.216763e-01):6.622801e-01,25:4.018239e-01):4.794514e-01):2.005318e+00):1.087208e+00):1.092561e+00,(7:1.202542e-01,(16:3.611935e-01,(12:1.002982e+00,(18:3.561788e-01,((((9:9.434119e-02,17:1.263798e+00):2.634111e-01,(11:1.069696e+00,10:9.836296e-01):5.394362e-01):2.907423e-02,((22:8.499352e-01,21:4.196448e-01):3.398576e-01,23:1.022461e+00):1.933789e+00):1.378276e-02,((15:2.155223e-01,14:6.331224e-01):3.017344e-01,13:3.968006e-01):3.249756e-01):6.672347e-01):7.088156e-02):8.001065e-02):1.282434e+00):2.555274e-01):2.716889e-01):3.678053e-01):1.869632e-01,8:4.957535e-02):4.225884e-01,2:2.003345e+00):1.939533e-01,1:3.384073e+00);
   tree gen.379000 = [&U] ((((((19:2.354495e-01,(20:2.093434e-01,(24:2.011969e-01,((26:7.109636e-02,27:2.751013e-01):7.535399e-01,25:2.945768e-02):6.490116e-01):4.516010e-01):4.060353e-01):8.118271e-01,5:2.901379e-01):3.809892e-02,(7:1.131723e-01,6:1.429084e-01):2.558880e-01):2.210122e-01,((30:1.999797e-02,(28:5.738837e-02,29:2.549354e-01):3.285034e-01):2.896661e-01,(16:2.173104e-01,(((((13:2.738928e-01,((21:6.368432e-02,23:1.813682e-01):8.141520e-01,22:8.575369e-02):9.992906e-01):8.132907e-02,(15:5.202289e-02,14:2.652278e-01):3.053261e-02):1.711356e-01,9:1.655251e-01):1.399169e-01,10:7.665525e-01):4.430133e-01,(18:6.424433e-01,(17:5.059507e-01,(12:6.184619e-01,11:5.328270e-01):1.948680e-02):1.639374e-01):2.953504e-02):3.339774e-01):2.902685e-01):2.494925e-01):7.505214e-01,8:1.613940e-02):9.253583e-01,(2:7.757140e-01,(4:3.100008e-01,3:5.014568e-02):1.046764e+00):2.188756e-01,1:1.498873e+00);
   tree gen.380000 = [&U] (2:2.663486e-01,(((5:4.748922e-01,((((((28:1.510089e-01,29:9.766033e-02):2.779226e-01,(19:4.072054e-02,(20:2.340473e-01,(24:1.118663e-01,((26:5.433351e-01,27:2.749150e-01):4.077486e-01,25:2.184796e-01):2.588413e-01):4.414226e-01):4.441493e-01):3.797911e-01):2.731393e-02,30:3.248737e-01):6.772887e-01,(16:5.351740e-01,((((9:1.721414e-01,(11:6.802852e-01,(17:4.395812e-01,10:4.279666e-01):1.988264e-01):8.175569e-02):7.497077e-02,(13:2.075187e-01,((22:9.142932e-01,(23:3.638983e-01,21:1.920870e-01):2.255174e-02):7.597433e-01,(14:2.982730e-01,15:1.597053e-01):3.636665e-01):1.519171e-02):2.487967e-01):1.944922e-01,12:3.738869e-01):2.532167e-01,18:4.799985e-01):1.215160e-01):3.377069e-01):2.748183e-01,7:1.744102e-01):8.489101e-02,6:2.530966e-01):2.479817e-01):2.746754e-01,8:1.301214e-03):9.885230e-01,(4:2.559678e-02,3:2.964611e-01):1.624212e+00):8.588936e-02,1:1.824584e+00);
   tree gen.381000 = [&U] ((4:5.265446e-02,3:2.382108e-01):4.591102e-01,((((6:1.629738e-01,((30:1.060369e-01,(28:2.757491e-02,29:1.472826e-02):1.276989e-01):4.016666e-01,((((15:1.191950e-01,(13:2.357318e-01,((23:2.895810e-01,(21:1.325190e-01,22:1.643160e-01):1.045935e-01):8.557475e-01,14:2.269370e-01):6.883392e-02):8.531685e-02):4.746678e-01,((9:3.472377e-01,(12:4.032634e-01,16:1.914712e-01):9.578751e-02):1.466732e-02,(((11:5.169100e-01,17:4.947451e-01):1.654391e-01,18:1.721077e-01):1.987220e-01,10:3.412244e-01):7.943446e-02):1.196419e-02):3.244955e-01,7:2.833059e-02):5.056511e-02,(19:2.112261e-01,(20:1.600128e-01,(24:1.358319e-01,((26:2.726955e-01,27:6.391025e-01):1.587390e-01,25:1.879914e-01):2.986498e-01):3.173627e-01):4.224169e-01):5.217724e-01):2.523656e-01):7.544948e-02):1.525108e-01,5:1.238571e-01):1.222951e-01,8:3.781118e-02):6.335878e-01,2:1.793318e-01):2.889656e-03,1:1.421144e+00);
   tree gen.382000 = [&U] (((((((((29:9.348647e-02,28:1.839360e-01):6.465397e-02,30:9.778611e-02):2.204348e-01,(19:1.060636e-01,(20:2.540852e-01,(24:3.460000e-01,((26:3.040239e-01,27:3.434249e-01):6.771699e-01,25:7.474910e-01):2.994605e-01):2.277471e-01):3.084589e-01):5.576033e-01):4.458924e-01,6:1.407039e-02):1.460566e-02,(7:4.177687e-02,(((12:8.079957e-01,(17:1.090747e-01,(11:3.711787e-01,10:2.508927e-01):7.822768e-02):1.585306e-01):1.106348e-01,9:3.130347e-01):5.774960e-02,((16:1.513335e-01,(18:1.599762e-01,(22:8.510523e-02,(21:3.203091e-03,23:2.629093e-01):6.176035e-01):1.045236e+00):1.642469e-01):2.151751e-01,((14:2.515186e-01,15:1.421366e-01):1.239071e-01,13:2.424624e-01):1.289843e-01):1.589547e-01):6.591073e-01):1.348533e-01):2.375353e-01,5:2.113523e-01):2.209012e-01,8:6.161878e-02):3.566825e-01,(4:7.953589e-02,3:3.346089e-01):1.892217e+00):3.826767e-01,2:2.099266e-01,1:1.161914e+00);
   tree gen.383000 = [&U] ((4:8.811365e-02,3:8.306524e-02):6.133936e-01,(2:6.324836e-01,(((7:1.025495e-01,(6:1.605209e-02,((((((14:2.551484e-01,15:1.166838e-01):2.004816e-01,(22:3.875475e-02,(21:1.521731e-01,23:3.356757e-01):3.380850e-01):1.133618e+00):1.922709e-02,13:1.365939e-01):2.369547e-01,9:2.337582e-01):3.017603e-01,(12:4.637805e-01,((18:1.233630e-01,((17:7.987274e-01,10:6.586999e-01):1.255216e-01,11:6.100299e-01):1.748533e-01):3.663951e-02,16:1.056465e-01):1.906908e-01):1.501344e-02):4.828278e-01,((30:7.502417e-02,(19:1.028311e-01,(20:2.068263e-01,(((26:1.529197e-01,27:3.271699e-01):2.000578e-01,25:3.337119e-01):6.212277e-01,24:3.537714e-02):7.427742e-01):2.420729e-01):5.989337e-01):4.704847e-02,(28:7.061342e-02,29:2.109613e-02):1.835600e-01):4.555374e-01):3.676517e-01):4.705795e-02):1.079148e-01,5:1.913979e-01):1.708688e-01,8:2.736540e-01):6.086240e-01):2.417881e-02,1:1.780861e+00);
   tree gen.384000 = [&U] (((4:1.076269e-01,3:1.876020e-01):1.049056e+00,2:3.866854e-01):3.197795e-02,(8:1.676225e-01,(5:5.781952e-01,((((((11:7.459858e-01,17:2.406348e-01):2.129427e-01,((9:3.980381e-01,10:3.519136e-01):2.834350e-02,((13:1.271117e-02,((21:4.383756e-02,23:1.843692e-01):2.857815e-01,22:6.600221e-02):1.334172e+00):2.834541e-01,(14:2.833994e-01,15:1.026119e-01):4.211569e-01):2.321094e-01):2.678835e-02):2.660320e-01,(18:8.070315e-01,16:2.084921e-01):2.175526e-01):2.416271e-01,12:3.996747e-01):4.145372e-01,7:5.590916e-03):2.153168e-02,(((19:1.928685e-03,(20:4.165621e-01,(((26:1.949739e-01,27:5.857201e-01):9.858977e-01,25:1.982698e-01):6.039307e-01,24:2.434294e-01):5.054779e-01):2.243380e-01):9.836473e-01,(30:1.072590e-01,(28:2.335603e-02,29:1.014401e-01):1.154060e-01):4.802089e-01):6.032616e-01,6:2.632140e-01):1.457655e-01):1.688415e-01):1.763044e-01):1.062274e+00,1:2.134217e+00);
   tree gen.385000 = [&U] (((8:2.032333e-01,((((19:3.009838e-02,((((26:2.822724e-01,27:1.582995e-01):5.449089e-01,25:6.551171e-01):5.603562e-01,24:2.941048e-01):3.173640e-01,20:4.546030e-01):4.175964e-01):6.237642e-01,((28:2.910494e-02,29:1.590452e-01):3.761283e-02,30:6.001515e-01):1.654437e-01):7.823205e-01,5:5.084379e-01):1.345501e-01,(6:1.834172e-01,((16:2.762049e-01,((((((21:1.516967e-01,23:2.505750e-01):1.471661e-01,22:3.462126e-01):1.721153e+00,13:8.669285e-03):5.614449e-03,(14:4.579190e-01,15:5.344276e-01):1.626515e-01):2.930453e-01,(9:2.369425e-01,(17:3.356262e-01,(10:5.051329e-01,(11:1.201487e+00,12:3.614549e-01):4.170756e-01):4.248460e-02):2.919715e-01):6.757390e-02):1.314646e-01,18:4.131866e-01):4.812254e-01):9.867215e-01,7:1.022275e-01):1.657186e-02):3.342021e-01):2.451983e-01):7.110788e-01,(4:1.506262e-01,3:2.549687e-01):1.434062e+00):1.569600e-01,2:7.628390e-01,1:1.840684e+00);
   tree gen.386000 = [&U] ((8:5.936072e-02,(((((24:4.056087e-01,((26:2.283787e-01,27:1.446659e-01):2.971308e-01,25:3.631318e-01):2.491233e-01):5.720736e-01,(20:8.752770e-01,19:1.728141e-01):4.755259e-02):9.051272e-01,(28:1.366887e-02,(29:1.972193e-01,30:2.370058e-01):1.525387e-01):5.913094e-03):8.102188e-01,5:1.271186e-01):1.240633e-01,(((12:2.932134e-01,((18:2.741693e-01,((17:9.116959e-02,(10:5.141372e-01,11:1.263460e+00):3.357501e-02):4.609276e-01,((13:5.754648e-02,(((21:1.740606e-01,23:7.628121e-01):6.827011e-02,22:1.580315e-01):1.290955e+00,(14:2.910755e-01,15:4.511797e-01):1.457836e-01):2.533875e-01):2.779750e-01,9:1.327479e-01):2.134533e-01):5.306579e-01):2.568262e-02,16:2.107130e-01):3.177302e-01):8.349149e-01,7:5.153930e-02):9.836521e-02,6:8.825828e-02):1.512970e-01):3.358709e-01):7.922314e-01,(2:9.844263e-01,(4:3.002164e-01,3:2.135877e-01):1.152409e+00):4.182738e-02,1:1.127067e+00);
   tree gen.387000 = [&U] (2:2.829926e-01,((4:1.927319e-02,3:9.451130e-02):4.881682e-01,((((6:7.425528e-02,((((24:2.160340e-01,((26:3.804661e-01,27:9.793998e-02):4.133921e-01,25:5.056973e-02):3.800233e-01):1.292783e-01,20:1.188327e-01):4.152126e-01,19:1.041172e-01):6.239399e-01,((30:2.030414e-01,29:4.529121e-03):8.995145e-03,28:9.892619e-04):1.428121e-01):1.674427e-01):8.271454e-02,8:1.129580e-01):7.339645e-02,5:7.590739e-02):2.090123e-02,(((18:1.291425e-01,(9:3.028032e-01,(((10:3.072955e-01,11:2.643461e-01):1.872757e-01,17:1.216965e-01):1.184547e-01,(((15:4.962839e-02,14:6.097387e-02):9.268459e-02,(22:3.423967e-02,(23:2.008705e-01,21:1.272021e-02):4.575542e-01):8.053064e-01):8.864567e-03,13:1.118514e-02):5.889754e-01):5.900909e-02):1.373288e-01):3.289987e-02,(16:7.149381e-02,12:2.426975e-01):1.563788e-01):5.559691e-01,7:7.994509e-02):1.027673e-01):4.117988e-01):2.834140e-02,1:1.017119e+00);
   tree gen.388000 = [&U] ((4:1.169589e-01,3:1.621683e-01):3.034512e-01,(2:4.796449e-01,((5:7.116996e-02,(((17:5.242662e-01,(((((14:2.882656e-01,15:7.860864e-02):5.341099e-02,((21:5.140935e-01,22:1.907074e-01):4.601124e-02,23:1.618167e-01):1.219117e+00):2.926619e-03,13:2.806235e-02):6.898191e-01,((16:3.158151e-01,12:3.450079e-01):1.771860e-01,9:4.203116e-01):4.847301e-02):1.012711e-02,((11:6.086971e-01,18:2.445824e-01):3.039451e-02,10:5.493757e-01):1.327511e-01):5.513270e-02):8.724524e-01,((((24:1.653981e-01,((26:4.143621e-01,27:3.042737e-01):2.351567e-01,25:6.654280e-01):8.429278e-01):2.709514e-01,20:1.854285e-01):4.278266e-01,19:7.016567e-02):8.364555e-01,((29:7.184922e-02,28:4.823154e-02):1.899074e-01,30:1.115047e-01):1.610507e-01):2.982601e-01):1.636771e-01,(6:2.189364e-03,7:3.489910e-01):8.809563e-03):2.352542e-01):2.971561e-01,8:2.545550e-01):1.317662e+00):6.004993e-01,1:2.061230e+00);
   tree gen.389000 = [&U] ((4:1.458830e-01,3:9.483471e-02):7.468457e-01,((8:2.702023e-02,((6:1.934173e-01,(7:3.224519e-02,(17:2.162677e-01,((((16:2.182066e-01,(18:2.033382e-01,12:4.179139e-01):4.066027e-01):1.287232e-01,11:5.266350e-01):4.512005e-02,(10:4.059114e-01,9:1.777584e-01):1.669168e-01):4.501776e-01,(13:1.411087e-01,(14:2.557832e-01,(15:2.157165e-01,((21:7.969105e-02,23:6.472629e-01):1.525881e-01,22:4.427395e-02):1.070913e+00):1.412487e-02):5.167703e-02):1.957318e-01):1.315563e-01):1.040684e+00):9.070917e-02):1.916978e-01,((30:2.219763e-01,((29:2.076952e-02,28:4.460491e-02):1.400048e-01,(((24:1.778519e-01,((26:3.682518e-01,27:5.093888e-02):8.948339e-01,25:4.473565e-03):4.940745e-01):1.626010e-01,20:2.610051e-01):2.730563e-01,19:1.188057e-01):7.748099e-01):9.219147e-02):4.943474e-01,5:1.676831e-01):2.689853e-01):1.893950e-01):1.025967e+00,2:4.361305e-01):5.320717e-02,1:1.660080e+00);
   tree gen.390000 = [&U] ((4:1.676108e-01,3:1.029221e-01):1.858385e+00,((8:1.289486e-01,((7:6.310549e-01,(((12:5.931683e-01,(((17:4.613025e-01,11:5.848421e-01):3.820904e-01,10:6.165917e-01):4.441671e-01,((18:5.118292e-01,16:1.395315e-01):1.379910e-01,(((((23:4.685239e-01,21:1.683839e-01):7.143347e-01,22:6.976999e-02):1.738825e+00,13:1.630490e-01):1.228102e-01,(14:3.903918e-01,15:1.004954e-01):6.603696e-01):4.776744e-01,9:4.013621e-01):2.996364e-01):1.479021e-01):1.269175e-01):1.322971e+00,((29:1.657820e-01,30:5.656382e-01):9.280624e-02,28:3.446742e-02):2.512274e-01):7.280902e-01,6:4.912989e-03):2.053000e-01):5.090308e-02,(5:4.455017e-01,(((24:5.446056e-01,((26:3.295321e-01,27:6.695512e-02):1.606405e-01,25:3.286212e-01):7.669390e-01):9.006421e-01,20:2.218700e-01):4.110356e-01,19:1.078272e-01):1.001975e+00):1.844126e-01):4.986605e-01):1.425028e+00,2:7.524351e-01):1.251492e-01,1:2.524922e+00);
   tree gen.391000 = [&U] ((4:2.734592e-01,3:2.035860e-01):1.141337e+00,(2:7.586259e-01,(8:3.338690e-01,((((6:1.004951e-01,7:2.713724e-01):6.403855e-01,(19:7.185015e-02,(20:3.874668e-01,((((23:4.755626e-01,21:4.652989e-02):4.005617e-01,22:1.373048e-01):1.891654e+00,24:4.235512e-01):2.192956e-01,((26:5.951448e-01,27:3.295070e-01):3.170316e-01,25:3.636599e-01):8.772459e-01):8.852154e-01):1.118776e+00):2.702473e+00):1.532996e-01,((((12:1.145687e+00,16:2.369219e-02):7.236673e-01,((((13:1.516192e-01,(14:6.604997e-01,15:9.631585e-02):4.020083e-01):6.579028e-01,9:1.009417e-01):1.668795e-02,17:9.549635e-01):8.555803e-02,(10:9.912435e-01,11:7.420912e-01):1.093074e-01):3.969954e-01):4.904690e-02,18:5.926307e-01):1.443500e+00,((29:9.869911e-02,28:5.675975e-02):7.143581e-01,30:6.071223e-01):4.470205e-01):7.351277e-01):2.974250e-02,5:1.096827e-01):2.588070e-01):9.421604e-01):1.312934e-01,1:3.073441e+00);
   tree gen.392000 = [&U] (((8:3.408556e-02,(((16:1.219514e-01,(((13:7.668400e-02,(15:1.617786e-02,14:2.380702e-01):2.330476e-01):2.151577e-01,(9:1.544725e-01,(((11:2.770878e-01,17:2.751962e-01):2.174893e-01,10:2.775477e-01):6.748052e-02,18:1.097573e-01):1.657333e-01):4.549100e-03):3.070937e-01,12:2.600355e-01):3.814417e-02):4.433132e-01,((29:7.923799e-02,28:2.658784e-02):1.332740e-01,(((22:2.228517e-02,(21:1.625024e-01,23:3.158927e-01):5.938188e-01):4.058285e-01,((((26:2.989319e-01,27:1.746394e-01):4.015673e-01,25:1.747605e-01):4.205662e-01,24:5.410918e-01):2.354433e-01,(20:3.826961e-01,19:2.308781e-01):4.596851e-02):3.771537e-01):3.573974e-01,30:3.718295e-02):9.603717e-02):1.794003e-01):3.166702e-01,(5:1.118096e-01,(7:2.197226e-01,6:4.209684e-02):3.736737e-02):6.384291e-02):3.962333e-01):2.576297e-01,(4:1.898117e-01,3:1.022580e-01):1.484589e+00):4.081924e-01,2:8.960085e-01,1:1.076598e+00);
   tree gen.393000 = [&U] ((2:3.463939e-01,(8:7.476746e-03,(5:6.515003e-02,((6:2.386080e-02,7:1.473184e-01):1.695054e-01,((((18:9.115518e-02,(12:2.028863e-01,16:1.495338e-02):4.511860e-01):1.246023e-01,(13:1.323763e-01,(14:4.799529e-02,15:3.193393e-02):5.388682e-02):5.255959e-02):1.504199e-01,(9:1.318674e-01,(17:2.420392e-01,(11:3.483455e-01,10:2.187060e-01):1.026681e-01):5.582730e-02):1.345011e-01):1.838107e-01,(((20:3.375155e-01,((((26:2.304056e-02,27:3.630637e-01):2.886194e-01,25:3.986980e-01):1.184226e-01,24:9.606917e-02):1.153742e-01,((21:1.374967e-01,23:2.754088e-01):5.782936e-02,22:1.902402e-02):5.062140e-01):2.694696e-01):4.514339e-03,19:1.279785e-01):4.166996e-01,(30:1.179967e-01,(29:9.610199e-03,28:1.517922e-02):6.850029e-02):1.089562e-01):5.840446e-02):1.105422e-01):1.089192e-02):2.262153e-01):3.202824e-01):2.431166e-01,(4:9.005903e-02,3:1.033246e-01):6.898920e-01,1:5.021256e-01);
   tree gen.394000 = [&U] (((4:2.287970e-01,3:5.642479e-02):7.928096e-01,((5:1.208204e-01,((((20:3.206372e-01,((((26:8.786872e-02,27:3.298128e-01):2.186323e-01,25:1.168230e-01):4.797470e-01,24:2.136077e-01):8.427509e-02,((22:8.352436e-02,21:8.250723e-02):2.270050e-01,23:9.111306e-02):7.784857e-01):3.009626e-01):1.117401e-01,19:3.263646e-02):3.702246e-01,(30:2.380125e-02,(29:2.722965e-02,28:4.491435e-02):1.570818e-01):1.436599e-01):1.165392e-01,(((15:3.652024e-02,14:5.425500e-02):4.076993e-02,13:1.417151e-01):2.852464e-01,(9:1.765829e-01,(((16:7.847551e-02,18:4.609006e-01):5.451904e-03,12:4.010891e-01):9.634973e-02,((11:4.504874e-01,10:3.880231e-02):1.098841e-01,17:2.509622e-01):3.722018e-01):1.261041e-02):2.773393e-02):2.987262e-01):1.271699e-01):8.226455e-03,((6:7.097402e-02,7:1.992041e-01):1.614586e-01,8:1.707754e-01):1.527134e-01):2.607620e-01):2.252897e-01,2:2.596753e-01,1:8.934093e-01);
   tree gen.395000 = [&U] ((4:1.813193e-02,3:1.295049e-01):3.908716e-01,(2:2.127392e-01,(5:4.752646e-02,((((((29:8.655620e-02,28:2.819608e-02):4.455755e-02,30:9.632646e-02):1.636915e-01,(((20:1.155110e-01,(24:1.859950e-01,(25:1.865663e-01,(27:1.214057e-01,26:1.296242e-01):1.250736e-01):1.054875e-01):1.164492e-01):1.748920e-02,(22:8.597723e-03,(21:4.356877e-02,23:6.712428e-02):7.728221e-02):4.778950e-01):2.965571e-01,19:7.477626e-02):2.555755e-01):1.778720e-01,(((18:3.518325e-02,16:1.197363e-01):3.741818e-02,12:2.835656e-01):3.808622e-02,((13:2.327581e-02,(15:1.501536e-01,14:1.767189e-01):4.278842e-02):2.281353e-01,((17:2.788958e-01,9:8.012239e-02):2.422324e-02,(11:2.473057e-01,10:2.595391e-01):1.283273e-01):3.118628e-02):3.570168e-02):1.056130e-01):7.086230e-02,(6:4.656386e-02,7:1.003382e-01):1.224427e-01):1.194241e-01,8:8.760937e-02):2.036855e-02):4.560842e-01):1.962010e-01,1:5.682930e-01);
   tree gen.396000 = [&U] ((4:4.229565e-03,3:1.845317e-01):2.938478e-01,(((8:3.608976e-02,((((((19:5.275878e-02,20:1.532463e-01):1.120402e-01,(((27:1.034545e-01,26:1.681206e-01):3.211378e-01,25:1.439040e-01):2.991094e-01,24:2.515429e-01):5.242280e-02):6.968034e-02,((21:1.025407e-01,22:4.325325e-02):3.927073e-01,23:8.328776e-02):6.912561e-01):1.949205e-01,(30:1.374906e-01,(29:4.446390e-03,28:7.401951e-02):1.560063e-01):3.874779e-02):9.465921e-02,((((13:1.979040e-01,(14:1.512987e-01,15:6.061220e-02):4.292370e-02):2.274980e-01,12:4.395891e-01):5.518395e-06,(16:7.766116e-02,18:3.281312e-02):1.338422e-01):1.117956e-01,((17:1.935852e-01,10:2.823355e-01):1.034764e-01,(11:4.580304e-01,9:1.656517e-01):6.776814e-02):6.052226e-02):1.904012e-01):3.436753e-01,5:4.393139e-02):3.449454e-02):2.993550e-01,(6:4.092445e-02,7:4.085692e-01):1.727863e-02):2.100895e-01,2:5.139078e-01):3.927350e-01,1:7.195209e-01);
   tree gen.397000 = [&U] ((2:2.071123e-01,(8:1.609221e-01,((((19:8.907255e-03,(20:1.915895e-01,((((27:1.982643e-01,26:1.305280e-01):1.126264e-01,25:2.015856e-01):1.130240e-01,24:1.491028e-01):2.364064e-01,(22:1.420297e-02,(21:1.210935e-01,23:6.704305e-02):3.731749e-02):4.209573e-01):1.100093e-01):1.001952e-01):2.138878e-01,((28:1.443951e-02,29:6.169356e-03):2.345058e-02,30:1.183986e-01):2.942939e-01):1.457976e-01,(((14:1.876975e-01,(15:5.980700e-02,13:1.350625e-01):1.918207e-02):2.412343e-01,((18:1.734883e-01,16:1.284043e-01):1.279959e-02,(9:1.541569e-01,((12:4.596305e-01,17:2.070713e-01):1.537240e-04,(11:2.015202e-01,10:2.916545e-01):9.504824e-02):8.867150e-02):1.237864e-02):8.951741e-02):2.726906e-01,(7:2.519091e-01,6:5.564137e-02):7.530747e-02):2.452496e-02):6.567575e-02,5:4.374752e-02):2.340287e-01):5.591147e-01):2.047657e-01,(4:5.971412e-03,3:1.866775e-01):3.175696e-01,1:7.675880e-01);
   tree gen.398000 = [&U] ((4:1.020955e-01,3:1.307681e-01):3.654412e-01,(2:3.314486e-01,(8:4.541928e-02,(((((((19:1.370958e-01,20:1.063764e-01):1.503110e-01,(((27:2.224595e-01,26:1.280283e-01):2.532348e-01,25:9.306348e-02):2.276198e-01,24:6.751419e-02):1.511053e-01):1.120605e-01,(23:6.969440e-02,(22:9.266042e-02,21:2.825197e-01):1.849969e-02):3.308684e-01):3.028198e-01,(((18:7.724822e-02,(16:7.488883e-02,12:2.456405e-01):6.871285e-02):5.309138e-02,(14:5.812209e-02,(15:5.463640e-02,13:1.349961e-01):6.043827e-02):1.261203e-01):8.155061e-02,(((17:3.637983e-01,11:2.083957e-01):1.359499e-01,9:9.836720e-02):1.375713e-02,10:3.272467e-01):1.150769e-01):8.223362e-02):5.741088e-02,((29:1.232815e-02,28:5.594932e-02):2.239104e-02,30:1.310250e-01):3.878903e-01):2.180392e-01,(7:1.161563e-02,6:9.044602e-02):8.787717e-02):5.417989e-02,5:4.220144e-02):8.965973e-02):1.186978e-01):1.995554e-02,1:7.982207e-01);
   tree gen.399000 = [&U] (2:5.847958e-01,((4:1.755712e-01,3:5.591327e-02):8.357134e-01,((((((27:2.042779e-01,26:1.297308e-01):2.656534e-01,25:1.425457e-01):2.627991e-01,24:2.407097e-01):1.850527e-01,((23:4.069985e-02,(22:4.202328e-02,21:1.754655e-01):1.534934e-01):5.096906e-01,(19:2.145656e-01,20:1.299576e-01):1.009737e-01):3.707801e-01):5.047939e-01,((18:1.617234e-01,((15:7.173807e-02,(14:1.401293e-01,13:1.883505e-01):5.856441e-03):1.458879e-01,((17:2.398603e-01,9:6.773694e-02):5.371139e-04,(10:1.393035e-01,11:3.233834e-01):1.344354e-01):9.120187e-02):4.947786e-02):4.643530e-03,(16:5.666890e-02,12:3.733665e-01):2.128921e-01):3.876656e-02):7.013840e-02,((28:4.850834e-02,(29:1.901554e-02,30:1.042177e-01):3.002164e-02):1.354888e-01,(((5:4.991212e-02,8:1.872722e-01):5.259331e-02,7:5.756523e-02):1.401113e-01,6:1.909340e-02):1.035426e-01):1.847504e-01):4.077157e-01):8.014699e-02,1:8.426620e-01);
   tree gen.400000 = [&U] (((4:5.350888e-02,3:1.335683e-01):2.550929e-01,2:3.416254e-01):7.288859e-02,((((8:2.477083e-01,5:1.356152e-01):2.286518e-02,(6:8.474272e-02,(((28:2.339386e-02,29:2.924167e-02):1.032063e-01,30:1.332366e-01):3.147356e-01,((20:4.472094e-02,((24:1.232255e-01,((27:1.180688e-01,26:1.854051e-01):1.840043e-01,25:1.320443e-01):2.376760e-01):1.538433e-01,(23:1.308552e-01,(22:2.852405e-02,21:3.071577e-02):2.359309e-01):2.976351e-01):2.193114e-02):2.202795e-01,19:1.388553e-01):3.500808e-01):1.055202e-01):5.303088e-02):1.074916e-01,((18:2.767204e-01,16:2.414596e-01):3.755234e-02,(((((12:4.613716e-01,11:2.612948e-01):5.842440e-02,10:1.712523e-01):1.264770e-01,17:1.418390e-01):3.806923e-03,9:6.537249e-02):6.584220e-02,((13:9.887756e-02,15:1.895782e-01):1.163466e-02,14:5.117648e-02):1.866916e-01):1.171788e-01):1.895231e-01):8.012703e-02,7:2.037802e-02):2.248678e-01,1:6.747138e-01);
   tree gen.401000 = [&U] ((4:8.766761e-02,3:1.192567e-01):2.727306e-01,((((((13:4.871912e-02,(14:7.698555e-02,15:8.379159e-02):8.332692e-02):1.941521e-01,((17:2.686037e-01,10:4.581639e-01):8.459907e-03,(12:5.855715e-01,((18:1.321807e-01,11:2.867937e-01):2.341523e-01,16:2.531765e-01):3.418456e-02):2.107016e-02):5.356180e-03):3.220223e-03,9:9.542915e-02):2.503803e-01,(((6:1.673530e-01,8:1.915350e-01):2.296860e-02,5:2.316605e-01):2.594435e-02,7:1.171737e-01):1.903242e-01):1.053019e-01,((30:4.592304e-02,(29:3.648657e-02,28:4.460211e-02):1.359857e-01):2.428957e-01,((20:5.556062e-02,(((21:8.287387e-02,22:3.094324e-02):5.887363e-02,23:3.404751e-01):4.438457e-01,(((27:1.198525e-01,26:8.273130e-02):3.774933e-01,25:8.437302e-02):1.910172e-01,24:2.708068e-01):9.104935e-02):2.010675e-01):1.810825e-01,19:1.071602e-02):3.385556e-01):1.689329e-01):4.269672e-01,2:4.322413e-01):2.017875e-01,1:5.997994e-01);
   tree gen.402000 = [&U] (2:4.263204e-01,((((6:3.613406e-02,((30:7.989987e-04,(29:3.767306e-02,28:3.973684e-02):7.634212e-02):3.552744e-01,(7:6.835372e-02,(12:4.668541e-01,((13:1.066026e-01,(14:1.514089e-01,15:8.444829e-02):4.370394e-02):1.215425e-01,(((18:1.881925e-01,(10:4.985906e-01,11:3.385159e-01):1.645868e-01):5.042194e-02,9:1.602183e-01):8.206625e-02,(17:4.045510e-01,16:2.449797e-01):1.065900e-02):3.757553e-02):1.223598e-01):1.862556e-01):7.485960e-02):1.729777e-02):2.360841e-02,8:1.213438e-01):7.643540e-02,(5:1.031585e-01,((20:7.278773e-02,((23:6.441033e-02,(21:1.890743e-01,22:1.499355e-01):1.557030e-01):3.153521e-01,(24:8.875230e-02,((27:3.744679e-02,26:4.015459e-01):3.398250e-01,25:1.257571e-01):1.761398e-01):1.139749e-01):2.195833e-01):2.312541e-01,19:4.176835e-02):3.085956e-01):2.357033e-02):3.729849e-01,(4:3.505845e-02,3:1.608012e-01):3.511151e-01):1.842346e-01,1:5.105579e-01);
   tree gen.403000 = [&U] ((2:1.711172e-01,(5:1.493530e-01,(8:2.258600e-01,((6:3.183228e-02,(((20:9.868786e-02,((24:2.465719e-01,((27:3.536348e-02,26:2.778312e-01):3.154412e-01,25:3.172812e-01):2.408346e-01):4.944321e-02,(23:5.705265e-02,(21:1.706194e-01,22:1.415940e-01):1.982795e-01):4.086342e-01):2.426877e-01):4.294936e-02,19:1.720584e-01):5.626091e-01,(29:6.397799e-02,(28:7.706280e-03,30:2.053068e-01):8.918330e-03):1.481568e-01):2.356149e-01):2.245371e-02,(((12:3.847270e-01,((9:1.485042e-01,(13:1.613518e-02,(15:1.113654e-01,14:7.073802e-02):2.287737e-01):3.084977e-01):8.154593e-02,(17:3.342479e-01,((10:2.523808e-01,11:2.833476e-01):1.410232e-02,18:2.225687e-01):1.235115e-01):6.345855e-02):1.245932e-02):1.128110e-01,16:7.565242e-03):2.396302e-01,7:7.561701e-02):9.133692e-02):3.265216e-02):1.151453e-01):5.948959e-01):1.026572e-01,(4:1.991476e-03,3:1.157427e-01):3.388076e-01,1:7.030533e-01);
   tree gen.404000 = [&U] ((4:7.253109e-02,3:2.457100e-01):4.069286e-01,(2:4.406516e-01,(8:5.248674e-01,(5:4.755220e-02,(((12:5.858195e-01,16:6.876539e-02):1.431970e-01,(9:1.565749e-01,((13:1.148590e-01,(15:8.451109e-02,14:8.612117e-02):2.150437e-01):1.474701e-01,((10:2.705997e-01,(18:1.342328e-01,17:4.470337e-01):1.366280e-01):1.178186e-01,11:3.461261e-01):3.707973e-02):4.508468e-02):2.879882e-02):3.719959e-01,((((((24:9.748301e-02,((27:2.411972e-01,26:8.961404e-02):2.618095e-01,25:1.292791e-01):3.104699e-01):1.459461e-01,(22:3.357195e-02,(21:1.066887e-01,23:1.488076e-01):2.055993e-01):5.007431e-01):3.436561e-01,(20:2.654581e-01,19:1.583412e-01):6.070963e-02):3.651071e-01,(30:2.139862e-01,(29:2.965533e-02,28:1.486833e-01):9.454286e-02):7.435450e-02):7.412173e-01,6:9.870338e-02):5.633078e-03,7:1.369106e-01):4.005238e-02):4.046857e-01):1.521478e-01):2.565048e-01):2.959427e-01,1:7.033201e-01);
   tree gen.405000 = [&U] ((4:1.415087e-01,3:1.171071e-01):6.084941e-01,(2:4.781171e-01,((8:9.515278e-02,((6:4.202911e-02,(((19:1.832496e-01,(20:8.407886e-02,((24:1.410741e-01,((27:4.420752e-01,26:1.758974e-01):5.590801e-01,25:2.426347e-01):4.546194e-01):2.119806e-01,(23:1.167908e-01,(21:1.364036e-01,22:1.483767e-01):1.627780e-01):1.042243e+00):8.115189e-01):1.990668e-01):1.038065e+00,30:9.443869e-04):2.401070e-01,(29:7.012061e-02,28:3.596890e-02):1.944902e-02):5.888225e-01):5.151531e-02,((((12:6.094608e-01,18:2.922250e-01):1.755000e-03,16:1.676579e-01):8.697880e-02,((9:2.061284e-01,(11:3.225035e-01,(10:4.021898e-01,17:6.522043e-01):5.635656e-02):2.256029e-01):1.427340e-01,(15:3.582269e-02,(13:1.429363e-01,14:2.314284e-01):2.384868e-02):2.936999e-01):1.695920e-01):7.024036e-01,7:2.438643e-01):2.253760e-02):2.974787e-01):2.226613e-01,5:5.074010e-02):9.661367e-01):1.120648e-01,1:1.576374e+00);
   tree gen.406000 = [&U] ((4:3.366243e-02,3:6.099131e-02):2.790264e-01,(2:8.393201e-01,((((7:1.783944e-01,(((30:1.848715e-01,(29:2.414330e-03,28:1.579996e-02):1.889256e-01):1.113190e-01,((20:8.907360e-02,((24:2.797009e-02,((27:6.498791e-01,26:3.297292e-02):5.160201e-01,25:1.711748e-01):3.451927e-01):4.217029e-01,(23:2.511072e-02,(21:2.433604e-01,22:6.350208e-02):5.444007e-01):5.136005e-01):6.226809e-01):3.034891e-01,19:6.835597e-02):6.789007e-01):3.487021e-01,6:5.295561e-02):4.606174e-04):5.606266e-03,((16:3.536702e-01,((((10:3.897850e-01,17:5.149268e-01):4.545287e-03,11:3.052043e-01):3.985456e-01,18:1.100192e-01):7.279747e-02,(9:1.745908e-01,(14:9.417248e-02,(13:2.536749e-01,15:9.238384e-02):1.986667e-02):9.243461e-02):1.240027e-01):1.245873e-01):9.016980e-02,12:7.271513e-01):2.908559e-01):1.236670e-01,8:9.779718e-02):1.191034e-01,5:9.766817e-02):2.938305e-01):6.906240e-01,1:1.898145e+00);
   tree gen.407000 = [&U] (2:7.362510e-01,((8:5.321182e-01,((((9:3.077469e-01,((((10:2.770850e-01,(17:2.530390e-01,11:2.973692e-01):1.085959e-02):2.577907e-01,18:4.510582e-02):6.068718e-02,(16:3.229292e-01,12:3.742101e-01):2.031884e-01):2.992941e-02,(15:1.186160e-01,(14:1.323843e-01,13:2.137476e-01):1.987081e-02):3.067638e-01):7.046799e-02):2.632180e-01,((((20:4.761634e-01,((24:2.029660e-03,((27:1.974603e-01,26:3.037125e-01):8.057495e-01,25:4.123850e-01):1.587722e-01):2.027241e-01,(23:2.018110e-01,(21:6.015117e-02,22:1.582067e-01):1.145860e-01):7.887635e-01):1.178663e-01):9.897740e-02,19:6.619885e-02):6.652819e-01,30:4.513484e-02):4.814815e-02,(29:3.437608e-02,28:4.480420e-02):1.347988e-01):2.828637e-01):8.020222e-02,(6:1.668876e-02,7:7.207532e-02):2.963324e-01):1.435070e-02,5:2.322449e-01):1.565925e-01):5.583214e-01,(4:1.623929e-02,3:1.616599e-01):5.655314e-01):4.189365e-02,1:1.366805e+00);
   tree gen.408000 = [&U] ((3:1.727226e-01,4:2.013347e-02):6.675266e-01,(((7:1.714398e-01,(6:5.963562e-02,(5:1.267388e-01,(((30:5.179507e-02,(29:8.015673e-03,28:2.060233e-02):3.306743e-01):2.520672e-01,((20:1.535795e-01,((24:2.415139e-01,((27:3.224691e-01,26:5.025068e-01):7.143395e-01,25:1.318925e-01):1.601327e-01):7.700435e-01,(23:2.709494e-02,(22:1.551370e-01,21:1.092235e-01):1.657587e-01):6.800908e-01):4.354983e-01):4.473683e-02,19:6.817911e-02):8.145382e-01):2.040665e-01,((12:4.888832e-01,16:2.564580e-01):3.514567e-01,(((15:2.451271e-01,14:1.955192e-01):6.255551e-02,13:1.438271e-02):1.187883e-01,(18:3.130570e-01,(((17:2.924031e-01,11:5.647719e-01):4.922302e-02,10:5.238260e-01):6.873728e-02,9:2.505483e-01):1.304407e-01):7.029859e-03):1.269901e-01):1.967560e-01):9.307508e-02):3.040605e-01):2.872687e-02):6.788295e-02,8:1.700498e-01):6.339728e-01,2:4.085482e-01):4.075722e-01,1:1.665863e+00);
   tree gen.409000 = [&U] ((((((7:5.284766e-02,6:6.702060e-02):4.651971e-01,(((23:1.369650e-01,(21:1.600670e-01,22:3.141057e-01):1.255454e-01):6.042310e-01,(((24:3.752409e-01,((27:1.345276e-01,26:1.984304e-01):1.097613e+00,25:3.292986e-01):4.483356e-01):2.775010e-01,20:3.482052e-01):4.261367e-01,19:6.555670e-02):1.692977e-01):4.676775e-01,(((29:4.522516e-02,28:1.326989e-01):3.519310e-01,30:3.126445e-01):2.463250e-01,(((10:5.247194e-01,((((18:1.897561e-01,(15:3.119370e-01,(14:8.865760e-02,13:2.728618e-01):9.180985e-03):4.421225e-01):1.615368e-01,12:5.675474e-01):1.017546e-02,16:1.842636e-01):1.471970e-01,9:7.215614e-01):1.004260e-01):1.509504e-01,11:6.441475e-01):1.043252e-01,17:4.359689e-01):5.398131e-01):2.206608e-03):1.863174e-01):1.672486e-01,5:1.514215e-02):2.763509e-01,8:2.270673e-01):6.556272e-01,(3:1.250375e-01,4:7.551018e-04):9.714498e-01):3.837534e-01,2:4.739225e-01,1:1.528954e+00);
   tree gen.410000 = [&U] (((((5:2.397539e-01,((((23:2.330749e-01,(21:1.305431e-01,22:3.663973e-01):3.178504e-01):9.812280e-01,((24:4.605559e-01,((27:4.336499e-01,26:3.446753e-01):1.576185e+00,25:4.734845e-01):9.206176e-01):8.033916e-02,20:3.635313e-01):1.938625e-01):1.953937e-01,19:3.173764e-01):1.069911e+00,(((12:9.237242e-01,(((((10:3.096455e-01,11:9.069607e-01):2.649174e-01,17:7.577121e-01):2.793710e-01,9:2.495469e-01):2.960064e-01,(15:2.302116e-01,(13:4.464577e-01,14:1.213488e-01):8.557170e-03):1.003417e+00):3.597468e-02,16:3.445573e-01):1.959268e-01):7.649812e-02,18:2.567396e-01):1.477794e-01,(30:3.058371e-01,(29:2.012568e-02,28:5.215475e-02):1.023433e-01):4.500451e-01):3.949280e-01):1.895935e-01):9.031803e-02,8:2.078417e-01):2.557484e-02,(7:1.281390e-01,6:2.483440e-01):1.767910e-01):1.726041e+00,(3:1.863805e-01,4:8.125398e-02):1.116392e+00):4.974351e-01,2:6.695161e-01,1:2.403348e+00);
   tree gen.411000 = [&U] (((3:8.944776e-02,4:1.195234e-01):7.528777e-01,2:5.313333e-01):1.614432e-01,(((7:2.282559e-02,6:1.635887e-01):3.759025e-01,((((29:1.385542e-01,28:2.043418e-02):1.722275e-01,((((22:1.745838e-01,21:3.784598e-01):2.048472e-01,23:3.925696e-03):7.220372e-01,((((27:4.104848e-01,26:2.587590e-01):3.932066e-01,25:4.646133e-01):3.923873e-01,(19:3.350684e-01,20:2.308115e-01):4.563195e-01):1.543653e-01,24:2.689610e-01):7.518358e-01):5.594632e-01,((((10:1.654089e-01,11:5.334264e-01):2.853177e-01,17:6.268720e-01):4.830873e-02,(9:2.314909e-01,((15:1.621458e-01,14:1.326701e-01):1.351607e-01,13:3.170801e-01):3.567910e-01):1.030347e-01):9.043865e-02,(12:5.664941e-01,(18:2.414119e-01,16:1.806281e-01):1.791686e-01):8.309309e-03):4.377528e-01):4.958142e-01):3.335260e-02,30:2.166966e-01):4.002795e-01,5:1.506649e-01):3.347180e-03):8.876839e-02,8:1.813392e-01):1.170376e+00,1:1.702859e+00);
   tree gen.412000 = [&U] ((3:2.050244e-01,4:5.175550e-01):2.023258e+00,((((((((20:6.063911e-01,((24:1.316250e+00,((27:1.461439e-01,26:8.549412e-01):1.240753e+00,25:9.760522e-02):7.595087e-01):1.753186e-01,(22:1.632855e-01,(21:2.406950e-01,23:1.308181e+00):3.378944e-01):1.994784e+00):1.988825e-01):1.180418e+00,19:1.153496e-01):9.010150e-01,(29:5.726828e-02,(30:2.733435e-01,28:1.671714e-01):1.290308e-01):1.018677e+00):9.665928e-01,(16:4.580823e-01,(12:1.373780e+00,(((((10:3.740192e-01,11:1.470409e+00):8.137681e-01,9:5.728860e-01):1.655063e-02,((15:1.212916e-01,14:3.775643e-01):6.715056e-01,13:3.061364e-01):9.243862e-01):4.782839e-01,18:2.467432e-01):3.248096e-02,17:8.626603e-01):9.408346e-02):3.874768e-01):4.640967e-01):3.127041e-01,(6:8.000762e-02,7:4.066993e-01):5.213519e-02):6.163213e-01,5:2.641236e-01):4.454950e-01,8:1.928410e-01):2.742480e+00,2:1.216122e+00):5.438242e-01,1:4.516672e+00);
   tree gen.413000 = [&U] ((((((6:4.162894e-02,((30:3.722452e-02,((29:2.165861e-01,28:2.525133e-01):3.905706e-01,(19:4.437958e-02,(((22:2.517869e-01,(21:3.804337e-01,23:1.341067e+00):8.695564e-01):1.409931e+00,(24:2.962442e-01,((27:1.626521e-01,26:6.096238e-01):1.632597e+00,25:8.551998e-01):5.456453e-01):6.923332e-01):3.935850e-01,20:5.009503e-01):3.053997e-01):1.317529e+00):5.434139e-02):2.330196e-01,((12:6.418249e-01,16:1.427537e-01):3.484233e-01,((((10:5.449285e-01,11:1.388789e+00):1.989655e-01,18:6.502741e-01):1.721408e-01,(17:8.767811e-01,((15:1.654772e-01,14:6.614533e-01):5.337401e-01,13:6.752211e-01):4.382530e-01):3.584047e-02):1.274025e-01,9:7.042882e-01):2.886786e-01):9.125338e-01):6.512670e-01):1.234808e-01,7:3.718000e-01):1.083010e-01,5:3.742327e-01):1.336312e+00,8:1.436857e-01):7.070752e-01,(3:7.107957e-01,4:3.586919e-01):1.376992e+00):1.294625e-01,2:6.929042e-01,1:3.365370e+00);
   tree gen.414000 = [&U] ((((((7:7.506656e-01,6:9.137123e-02):4.875615e-01,((28:5.431114e-02,(29:3.315939e-02,30:7.699182e-01):5.894293e-02):3.631478e-01,((19:4.291620e-01,(20:4.078379e-01,((23:7.241099e-01,(21:4.542179e-01,22:8.624166e-01):4.610588e-01):2.062969e+00,(24:2.109075e-01,((27:6.420020e-01,26:3.893759e-01):9.128302e-01,25:6.716466e-01):3.966308e-01):6.845417e-01):1.577994e-01):4.149931e-01):1.269618e+00,(12:2.518725e-01,(16:5.385460e-01,((((17:3.478496e-01,9:2.688461e-01):1.672884e-01,((15:6.974927e-01,14:5.198920e-01):4.168651e-01,13:4.081594e-01):4.638183e-01):1.738497e-01,(11:6.458911e-01,10:5.600910e-01):4.936822e-01):4.582211e-01,18:5.553987e-01):1.869764e-02):1.469959e+00):8.183458e-01):2.991713e-01):1.225456e+00):1.927467e-01,5:5.381179e-01):1.961679e-01,8:7.817105e-01):1.979420e+00,2:1.707911e+00):5.613470e-01,(3:1.021408e-01,4:1.836386e-01):1.648937e+00,1:2.704745e+00);
   tree gen.415000 = [&U] ((3:8.467584e-02,4:5.608477e-01):1.511340e+00,((((6:8.307080e-02,(7:2.054446e-01,((18:8.502075e-01,((16:3.378154e-01,((17:4.115096e-01,12:8.903620e-01):3.306878e-01,((11:9.853588e-01,10:6.911313e-01):1.370339e+00,((15:6.542078e-01,14:5.046865e-01):7.529311e-02,13:1.621590e-01):3.238592e-01):1.207862e-01):3.304861e-02):3.494284e-01,9:4.557594e-01):4.358276e-03):7.849652e-01,(((((((27:5.201065e-01,26:6.271706e-01):7.439939e-01,25:5.568026e-01):1.112729e+00,24:2.461121e-01):1.302670e+00,20:6.836658e-01):1.197706e-01,19:9.052062e-01):1.300720e+00,(22:4.467319e-01,(23:6.495425e-01,21:3.295212e-01):1.741542e-01):2.732908e+00):1.367850e-01,((30:2.212301e-01,29:5.831471e-02):1.043223e-01,28:1.623287e-01):6.368744e-01):2.799626e-01):7.581709e-01):4.831676e-02):2.161645e-01,5:7.097789e-01):2.478970e-01,8:8.051657e-02):1.462542e+00,2:1.001235e+00):3.172127e-01,1:1.145343e+00);
   tree gen.416000 = [&U] (((((((7:1.373910e-01,(11:1.504731e+00,((16:3.370886e-01,12:5.191414e-01):7.937907e-02,((((15:2.004982e-01,14:6.048240e-01):2.156026e-01,13:1.487966e-01):5.386145e-01,(18:2.902476e-01,10:3.998817e-01):3.145716e-01):4.552793e-02,(9:4.706007e-01,17:3.574672e-01):1.855766e-01):2.180895e-01):1.473677e-01):1.188722e+00):1.034569e-02,((19:2.362012e-02,((((25:4.276851e-01,24:1.112238e+00):2.147806e-01,(27:1.296007e-01,26:1.773294e-01):3.771028e-01):5.682841e-01,((22:3.363586e-01,21:1.210715e-01):4.097978e-02,23:3.896182e-01):6.446481e-01):6.840167e-02,20:3.058946e-01):2.386664e-01):8.921225e-01,(30:2.943430e-01,(29:2.928051e-02,28:2.623706e-02):2.073094e-01):1.843696e-01):3.808182e-01):2.061867e-03,6:5.405366e-02):4.385926e-01,5:5.380248e-01):4.032193e-01,8:5.700875e-01):9.232822e-01,(3:7.213208e-01,4:2.335603e-01):1.310873e+00):3.411117e-01,2:5.315047e-01,1:1.938996e+00);
   tree gen.417000 = [&U] (((5:7.336115e-01,((30:3.491869e-02,(28:3.474107e-02,29:4.764016e-02):8.109340e-02):4.556538e-01,(6:6.424437e-02,(7:1.936653e-03,((((24:2.264324e-01,(((21:1.157032e-01,22:1.947411e-02):2.066910e-01,23:5.923854e-02):1.159311e+00,((27:2.751678e-01,26:1.821956e-01):1.487496e-01,25:1.311748e-01):3.670149e-01):1.813092e-01):5.210051e-01,20:2.738749e-01):5.028763e-02,19:1.707736e-01):4.902108e-01,(18:5.347030e-01,(16:1.620940e-01,((12:3.185359e-01,17:3.376410e-01):3.086979e-02,((10:3.368814e-01,11:3.424942e-01):3.998577e-01,(9:2.354464e-01,((15:6.392335e-02,14:5.663914e-02):1.534888e-01,13:8.426671e-02):3.251097e-01):9.649131e-02):9.496042e-02):1.179702e-01):3.371708e-02):4.880098e-01):3.587946e-01):4.391569e-02):7.554221e-02):7.279258e-02):8.363246e-02,8:2.864056e-01):1.355639e+00,((3:1.530156e-01,4:1.667533e-01):8.580869e-01,2:3.197105e-01):4.691113e-02,1:7.759094e-01);
   tree gen.418000 = [&U] ((((6:2.684399e-03,((7:1.768635e-01,(((((15:5.088358e-02,14:9.006525e-02):2.037533e-01,13:7.738171e-02):1.451297e-01,9:2.059736e-01):3.143493e-01,(((10:2.035031e-01,11:2.832848e-01):9.950449e-02,17:1.391874e-01):2.221428e-01,(16:7.929630e-02,18:4.232138e-01):2.927198e-01):1.182864e-01):3.849762e-02,12:2.743888e-01):5.633698e-01):4.914158e-02,(5:4.911862e-01,((((((23:1.718228e-01,22:2.504727e-01):3.846271e-02,21:1.191071e-01):6.854665e-01,(24:1.749394e-01,((27:2.799149e-01,26:9.649685e-02):3.219647e-01,25:2.350801e-01):2.940292e-01):1.701132e-01):2.515100e-01,20:1.520132e-01):4.636433e-01,19:1.830364e-01):3.610772e-01,((28:1.476846e-02,30:2.176408e-01):2.720759e-02,29:1.449904e-01):4.085140e-01):1.456603e-01):7.144347e-02):2.256243e-01):2.400147e-01,8:2.163844e-02):5.207226e-01,(3:1.762227e-01,4:1.960426e-01):5.190883e-01):5.153516e-02,2:1.771409e-01,1:9.301573e-01);
   tree gen.419000 = [&U] (2:4.436990e-01,((3:9.298341e-04,4:2.611425e-01):1.353580e+00,((((7:4.062719e-03,(17:3.914052e-01,(((16:6.733072e-02,12:3.604970e-01):9.655124e-02,(9:4.374767e-01,((10:2.675745e-01,11:6.844100e-01):2.243625e-01,18:1.644200e-01):3.917077e-01):7.398845e-02):7.306831e-02,(15:2.279520e-01,(14:1.618818e-01,13:2.089596e-01):4.886170e-02):3.025322e-01):1.395993e-01):1.058533e-01):1.091357e-01,(((((((22:6.217055e-02,21:1.966585e-01):3.397884e-01,23:1.360667e-01):1.166614e+00,((27:1.179333e-01,26:1.334409e-01):4.570675e-01,25:1.804884e-01):1.367595e-01):2.445148e-01,24:2.997565e-01):2.829622e-01,20:1.228122e-01):6.792328e-01,19:8.979377e-02):7.196513e-01,(5:3.733244e-01,((30:2.216969e-01,29:7.206446e-02):2.205236e-02,28:1.786838e-02):3.901112e-01):1.780870e-02):3.196674e-01):1.021802e-01,6:1.082233e-02):2.976330e-01,8:1.877773e-01):2.497041e-01):5.338865e-01,1:2.047154e+00);
   tree gen.420000 = [&U] ((3:1.667483e-02,4:4.831230e-01):1.294557e+00,(2:8.428186e-01,((6:7.207710e-03,(((((((24:1.749389e-01,((27:2.790793e-01,26:5.655897e-01):8.463918e-01,25:1.028082e-01):8.625476e-01):1.994910e-01,(23:5.760183e-01,(22:5.923303e-01,21:1.283152e-01):1.696327e-01):1.829567e+00):3.450242e-01,20:3.864545e-01):3.023616e-01,19:1.602564e-02):8.336687e-01,(7:1.271965e-02,(((9:3.495901e-01,(10:2.748248e-01,11:9.499257e-01):6.573569e-01):3.824368e-02,17:5.610237e-01):3.056745e-01,(((16:1.157978e-01,12:6.963455e-01):1.012845e-01,18:5.875593e-01):2.915355e-01,((14:2.665972e-01,13:1.390508e-01):2.755349e-01,15:6.076251e-01):4.185543e-01):1.407565e-01):9.488600e-01):3.168229e-02):7.795258e-03,5:5.568609e-01):4.456823e-01,(30:4.984588e-01,(29:9.420749e-02,28:8.849340e-02):6.510561e-02):5.760004e-01):2.641238e-02):5.438727e-01,8:5.929184e-02):1.798289e-01):3.473134e-01,1:1.344799e+00);
   tree gen.421000 = [&U] ((((5:2.869542e-01,(6:1.387499e-01,(7:2.060044e-01,((((((23:5.428126e-01,21:9.179364e-02):1.358956e-01,22:3.814465e-02):1.653401e+00,((24:2.728584e-01,((27:4.172853e-01,26:5.518990e-01):7.160744e-01,25:5.114925e-01):9.990067e-01):1.118133e+00,20:6.993770e-01):6.699328e-01):3.166843e-01,19:8.615773e-02):1.047333e+00,((29:7.844759e-02,28:1.012730e-02):1.869692e-01,30:6.562484e-01):3.272453e-01):8.587422e-02,(((16:1.945661e-02,18:1.997408e-01):2.581800e-01,(((10:2.994031e-01,11:9.269318e-01):1.291508e-01,(9:3.500341e-01,17:6.591833e-01):8.372998e-02):1.030895e-01,12:9.139088e-01):2.461037e-01):1.265071e-01,((15:2.712212e-01,14:2.601439e-01):5.583714e-03,13:7.010797e-01):2.115222e-01):7.285564e-01):3.650132e-01):8.203315e-02):3.277315e-01):1.599115e-01,8:1.435946e-01):2.814344e-01,2:1.157494e+00):4.254883e-01,(3:1.761083e-01,4:4.714285e-01):1.256717e+00,1:1.247062e+00);
   tree gen.422000 = [&U] ((3:1.198445e-01,4:6.842571e-02):1.024412e+00,((((7:9.824512e-02,(((16:2.509592e-01,(18:1.645252e-01,((((14:1.500461e-01,15:1.586909e-01):8.498991e-02,13:3.761688e-01):4.746584e-01,((10:2.738555e-01,(17:4.338408e-01,11:7.401110e-01):5.781155e-03):8.609823e-02,9:3.853776e-01):1.081791e-03):5.591221e-02,12:6.882847e-01):1.444037e-01):1.068824e-02):7.607286e-01,((30:2.051044e-01,(29:6.115720e-02,28:8.950053e-02):1.525202e-01):5.852685e-01,((((24:2.684257e-01,((27:2.216030e-01,26:5.297811e-01):2.039223e-01,25:1.471192e-01):3.201896e-01):6.374354e-01,20:2.369349e-01):4.538437e-03,(23:1.571073e-01,(22:4.146506e-01,21:1.791665e-01):3.158290e-01):1.354092e+00):2.747057e-01,19:6.159906e-02):8.889461e-01):2.046462e-01):2.264480e-01,6:2.809800e-02):6.927098e-02):1.058806e-01,5:3.426214e-01):1.647410e-01,8:1.672723e-01):9.106665e-03,2:7.395299e-01):1.961946e-01,1:1.779427e+00);
   tree gen.423000 = [&U] ((3:1.064848e-01,4:1.141405e-01):3.904407e-01,(2:6.146354e-01,(((((30:1.668581e-01,(28:2.394360e-02,29:1.320749e-01):2.222355e-01):5.037812e-01,(((((((21:2.302024e-01,22:3.823710e-01):1.854253e-01,23:9.229622e-02):1.589755e+00,(24:1.732028e-01,((27:7.157500e-01,26:1.705226e-01):5.852043e-01,25:3.222170e-01):3.148052e-01):9.451816e-01):1.735477e-01,20:2.630533e-01):3.070320e-01,19:1.274189e-01):1.334160e+00,((((10:5.636557e-01,11:7.509469e-01):1.573255e-01,17:4.488935e-01):4.580439e-01,((15:1.280323e-01,(13:2.650629e-01,14:4.704294e-01):1.444179e-01):3.073403e-01,9:3.532561e-01):6.196052e-02):8.380082e-02,(12:4.309340e-01,(16:1.427709e-01,18:2.794895e-01):3.532231e-01):1.642584e-03):5.662881e-01):8.204857e-02,7:1.800442e-01):4.373558e-03):2.595892e-02,6:1.244287e-01):1.838174e-01,5:2.305533e-01):2.343839e-01,8:3.732514e-01):7.048136e-01):7.933018e-01,1:2.213267e+00);
   tree gen.424000 = [&U] ((3:1.697744e-01,4:9.016280e-01):1.143296e+00,(2:9.499662e-01,(((((28:8.941106e-02,(29:6.573986e-02,30:5.090278e-01):4.318637e-02):6.367788e-01,6:2.216908e-01):4.061121e-01,((7:4.274137e-02,((10:1.411299e+00,((13:1.828806e-01,(14:2.416904e-01,15:4.085893e-01):2.400787e-01):3.834144e-01,((11:1.571564e+00,(18:6.395580e-01,(12:5.490997e-01,16:2.030779e-01):2.949218e-01):9.803196e-01):7.408974e-02,9:6.092015e-01):1.808042e-01):2.381771e-01):1.566255e-01,17:6.272277e-01):8.293518e-01):2.691288e-01,5:3.497471e-01):2.712697e-01):5.446081e-02,(((((27:1.018303e+00,26:2.586811e-01):9.948103e-01,25:7.372988e-01):4.046471e-01,((21:7.423665e-01,(22:2.761248e-01,23:2.750535e-01):2.899941e-01):2.522914e+00,24:1.698132e-02):5.302223e-01):1.708591e+00,20:7.629640e-01):3.164556e-01,19:1.687396e-01):1.397846e+00):4.712675e-01,8:2.238367e-01):1.038258e+00):8.878141e-01,1:3.244914e+00);
   tree gen.425000 = [&U] ((((((((20:9.610741e-01,((((21:7.198384e-01,22:5.726705e-01):7.762504e-01,23:1.459482e-01):2.499448e+00,24:2.014951e-01):1.847511e-01,((27:9.808607e-01,26:2.809284e-01):6.624565e-01,25:5.392779e-01):9.942563e-01):8.181708e-01):1.294980e+00,19:2.529612e-01):1.201574e+00,7:5.425291e-02):2.526449e-02,6:3.379830e-01):1.854883e-01,(5:1.342011e-01,((30:2.078051e-01,(28:1.992491e-01,29:4.749816e-02):1.034947e-01):1.219825e+00,((17:1.592161e+00,(9:2.801144e-01,(15:2.692228e-01,(14:4.271756e-01,13:4.095401e-02):7.092538e-03):5.797448e-01):1.487872e-01):8.324334e-01,(((16:2.808228e-01,18:1.375981e+00):6.688216e-02,12:6.914087e-01):3.368123e-01,(11:6.188535e-01,10:7.492706e-01):4.390740e-01):7.735749e-02):8.366281e-01):1.230687e+00):2.876755e-02):1.631092e+00,8:3.137205e-02):1.094208e+00,(3:3.643516e-02,4:6.807186e-01):1.623705e+00):2.933730e-01,2:4.877071e-01,1:2.144274e+00);
   tree gen.426000 = [&U] (((3:1.611930e-01,4:2.960703e-02):1.833462e+00,(((5:5.825862e-01,6:3.433766e-01):2.126241e-03,((((17:1.293790e+00,10:5.106048e-01):8.677609e-01,(((12:7.172931e-01,(16:2.833893e-01,(11:1.243184e+00,18:9.166642e-02):7.791392e-01):2.396056e-01):5.869099e-01,((14:6.719452e-01,15:1.873038e-01):6.456333e-02,13:5.954531e-01):4.036560e-01):4.615464e-01,9:3.368951e-01):9.189268e-03):1.373790e+00,7:4.715656e-02):1.865487e-01,(((20:9.392804e-02,(((21:5.917767e-02,22:4.725563e-01):3.173438e-01,23:5.108618e-01):2.054165e+00,(24:1.488500e-01,((27:1.556820e+00,26:3.026487e-01):1.092267e+00,25:1.176135e+00):7.755459e-01):2.392591e-01):7.228114e-01):5.284517e-01,19:1.268540e-01):2.635228e+00,(30:6.893237e-01,(28:1.189842e-02,29:3.221122e-03):2.922235e-01):1.324754e+00):1.372244e-01):4.697800e-01):6.207496e-01,8:1.230068e-01):2.541993e-01):1.056730e+00,2:4.841979e-01,1:3.602326e+00);
   tree gen.427000 = [&U] ((((((((((15:2.155387e-01,14:2.389915e-01):5.168500e-01,13:3.305089e-01):2.827290e-01,(((18:9.004104e-01,(11:5.557348e-01,10:4.863628e-01):1.017707e-01):4.644070e-01,9:7.264979e-01):2.851303e-01,17:8.011014e-01):1.068616e-01):1.520464e-01,(12:8.945657e-01,16:1.510056e-01):4.845618e-01):6.880604e-01,7:5.310043e-01):2.648300e-01,(6:2.362997e-01,(((20:3.021430e-01,((23:1.406105e-01,(21:3.401695e-01,22:3.462022e-01):1.557859e-01):1.774491e+00,(24:6.442970e-02,((27:8.676833e-01,26:2.225744e-01):9.151277e-01,25:6.763044e-02):1.306486e+00):3.217537e-01):5.213173e-01):7.839832e-01,19:9.329120e-02):7.852548e-01,(30:1.354137e-01,(29:2.321646e-01,28:2.300238e-02):2.006756e-01):4.824632e-01):7.563160e-01):2.610086e-01):2.166635e-01,5:1.539735e-01):3.962184e-01,8:8.506809e-02):6.907555e-01,(3:4.512438e-01,4:2.772939e-01):1.111791e+00):5.645982e-01,2:8.049392e-01,1:1.289191e+00);
   tree gen.428000 = [&U] (2:7.472229e-01,((3:2.450198e-01,4:1.085301e-01):1.424687e+00,(((((7:5.055772e-02,6:3.424847e-01):2.461110e-02,((12:1.371585e+00,(((10:4.752548e-01,11:1.423669e+00):4.225810e-01,9:3.397591e-01):1.310792e-01,(((15:1.939614e-01,14:3.419564e-01):7.555627e-01,13:9.075536e-02):3.903892e-01,17:1.242695e+00):2.970363e-01):1.288152e-01):1.761495e-01,(18:2.190100e-01,16:2.199770e-01):3.794123e-01):1.661202e+00):2.129276e-01,((((24:1.033580e+00,(20:1.048476e+00,((27:4.696098e-01,26:8.184263e-01):2.791845e-01,25:2.098980e-01):7.867848e-01):2.279905e-01):1.777551e-01,(23:2.003269e-01,(22:3.678591e-01,21:5.844082e-02):8.428578e-01):2.609268e+00):6.874372e-01,19:1.160333e-01):1.249686e+00,(29:6.432991e-02,(28:1.985455e-01,30:1.409300e-01):2.230424e-03):5.090034e-01):6.578378e-01):1.317554e-01,5:1.720816e-01):3.842265e-01,8:3.575083e-01):8.799219e-01):2.279095e-01,1:2.450720e+00);
   tree gen.429000 = [&U] ((3:2.373310e-01,4:5.252730e-02):1.196536e+00,(((((28:3.448524e-02,(30:2.340504e-01,29:2.106718e-02):1.066125e-01):7.055331e-01,(((((24:2.964964e-01,(25:3.932670e-01,(27:3.292800e-01,26:5.670672e-01):6.024205e-01):1.865876e-01):7.150249e-01,(21:5.482000e-01,(22:5.935858e-02,23:5.603849e-01):1.398463e-01):1.155690e+00):1.394396e-01,20:2.763742e-01):2.829802e-01,19:9.033853e-02):7.683094e-01,5:3.775848e-01):2.727726e-01):4.760238e-01,((7:4.740224e-02,((18:1.660885e-01,(16:3.069226e-01,12:1.030837e+00):2.237622e-01):9.082983e-02,((10:5.445009e-01,(11:1.145021e+00,17:1.663572e+00):3.351850e-02):3.101119e-01,((13:5.121263e-01,(15:2.419245e-01,14:3.936737e-01):5.213394e-02):3.827443e-01,9:4.853783e-01):5.383675e-02):1.228779e-01):1.293649e+00):4.930221e-01,6:2.135330e-01):1.899558e-01):4.253113e-01,8:1.659972e-01):8.110689e-01,2:4.455018e-01):1.137224e+00,1:1.170053e+00);
   tree gen.430000 = [&U] ((3:7.892111e-01,4:1.703669e-01):1.016492e+00,((8:2.636804e-01,(5:1.825902e-01,((((9:4.689889e-01,(16:8.788013e-01,12:1.565871e+00):5.529942e-01):7.072695e-01,(((10:9.027323e-01,11:1.340030e+00):7.912808e-01,18:4.731339e-01):8.464493e-02,((13:3.565858e-01,(15:7.586744e-01,14:5.369355e-01):2.285858e-01):2.680435e-01,17:1.171511e+00):3.632776e-01):5.011216e-02):1.853513e+00,((((24:2.775881e-01,(25:3.421418e-01,(27:1.428634e+00,26:3.824755e-01):1.617411e+00):7.248492e-01):6.044062e-01,((21:3.368198e-01,22:1.333789e+00):4.406221e-01,23:5.584329e-01):2.100973e+00):8.551623e-01,20:4.453187e-01):1.204066e+00,19:1.455615e-01):1.611699e+00):6.985169e-03,(7:1.659684e-01,(6:1.647837e-01,((29:1.972032e-01,28:5.902595e-02):4.765933e-02,30:3.807025e-01):1.881461e+00):2.606868e-01):6.154938e-02):1.174742e+00):1.235884e+00):1.324857e+00,2:1.391668e+00):2.418120e+00,1:3.678538e+00);
   tree gen.431000 = [&U] ((((((((21:9.704121e-01,(22:3.089783e-01,23:6.928148e-02):5.396012e-02):2.582637e+00,(24:4.388224e-01,(25:8.422443e-01,(27:1.218124e+00,26:6.016440e-01):2.038109e+00):1.329967e+00):5.326673e-01):7.710954e-01,20:6.249616e-01):6.388008e-01,19:1.399715e-01):2.010919e+00,((((28:3.519878e-01,30:3.627255e-01):1.287551e-01,29:1.039105e-01):1.739537e+00,6:5.376063e-03):4.162791e-02,8:5.912306e-01):6.536020e-01):1.634736e-01,((16:2.005203e-01,((12:1.508660e+00,((9:8.473833e-01,17:1.187660e+00):3.366317e-01,((13:1.393315e+00,15:8.534785e-02):4.951194e-01,14:1.898506e-01):6.172811e-01):2.108598e-01):9.599608e-02,((10:4.674431e-01,11:5.863862e-01):2.255807e-01,18:1.513927e-01):3.340005e-01):4.068896e-01):1.364288e+00,7:9.364789e-02):2.373270e-01):4.481350e-01,5:7.545428e-01):4.421871e+00,((3:9.937836e-01,4:5.439477e-01):1.546780e+00,2:9.680401e-01):3.694712e-02,1:3.148880e+00);
   tree gen.432000 = [&U] ((8:7.237186e-01,((6:2.971483e-01,((((20:5.216117e-01,19:5.477994e-02):9.411303e-01,(((21:3.357957e-01,23:2.239956e+00):1.239828e-01,22:3.718216e-01):2.076761e+00,(24:4.699466e-01,(25:4.213522e-01,(27:7.396734e-01,26:7.551908e-01):1.687640e+00):7.782956e-01):2.024809e+00):7.973491e-01):3.594655e+00,((28:4.145496e-01,29:2.439873e-01):6.535479e-01,30:5.453505e-02):1.522045e+00):6.064132e-01,((((14:2.203237e-01,15:4.602246e-01):6.261618e-01,13:1.433452e-01):1.272455e+00,(9:7.136986e-01,((16:9.264245e-01,(((11:9.826419e-01,17:1.477148e+00):3.787516e-01,10:5.279516e-01):6.920798e-01,18:3.340250e-01):4.469497e-01):8.669791e-01,12:1.893688e+00):8.430120e-01):3.065713e-01):8.600945e-01,7:1.662684e-01):6.430554e-01):8.992563e-03):3.171351e-01,5:3.167101e-01):5.470474e-01):1.630641e+00,((3:5.200167e-01,4:6.943241e-02):3.632770e+00,2:1.232226e+00):1.904681e-01,1:3.560818e+00);
   tree gen.433000 = [&U] (((8:3.212356e-01,(6:5.119459e-02,(((((9:5.463768e-01,(((11:1.386214e+00,10:5.378162e-01):4.944049e-01,18:1.799672e-01):5.507751e-01,(13:2.730259e-01,(15:2.976102e-01,14:5.119417e-01):7.121399e-01):4.574992e-01):2.883537e-01):1.611893e-02,17:8.961951e-01):6.210254e-01,(12:8.155232e-01,16:1.590767e-01):2.945977e-01):1.166989e+00,7:3.087673e-02):1.475709e-01,(((19:2.141006e-01,(20:9.214151e-01,(((21:2.700839e-01,22:1.108105e-01):6.206103e-01,23:7.038554e-01):1.967809e+00,((25:1.264975e+00,(27:7.916205e-01,26:2.331744e-01):1.482754e+00):2.306390e-01,24:2.376751e-01):2.437076e-01):7.535305e-01):5.463954e-01):6.979467e-01,(30:8.921338e-02,(29:6.428811e-02,28:2.301993e-02):2.398638e-01):4.784744e-01):3.000154e-01,5:1.523677e-01):1.792942e-01):5.598491e-01):8.650390e-01):7.497855e-01,2:7.287898e-01):6.203128e-01,(3:5.425209e-01,4:5.695139e-01):1.868337e+00,1:3.286234e+00);
   tree gen.434000 = [&U] ((((8:5.843839e-01,(((((((13:2.229221e-01,(15:3.376807e-01,14:5.469931e-01):2.175028e-01):4.411294e-01,(18:4.427268e-01,(17:7.019791e-01,(10:7.677104e-01,11:1.038403e+00):1.477285e-01):1.910722e-01):3.666442e-01):6.359355e-03,9:5.440762e-01):6.430975e-01,16:1.289294e-01):4.019324e-02,12:2.759451e-01):6.103411e-01,7:3.245043e-01):2.899720e-01,(((((24:6.841849e-02,((25:1.718249e-01,(27:5.930061e-01,26:1.328469e-01):1.091895e+00):1.596612e+00,((23:4.500435e-01,21:1.983290e-01):5.529759e-02,22:5.464129e-01):1.732586e+00):4.859166e-02):6.593362e-01,20:9.755459e-01):7.053090e-02,19:4.017391e-02):1.190655e+00,(30:1.526251e-01,(29:2.013027e-01,28:1.372686e-01):4.079509e-01):2.349448e-01):7.518291e-01,6:7.316594e-02):4.322770e-02):1.608497e-01):5.511726e-01,5:1.186006e-01):7.687970e-01,2:7.018078e-01):8.798273e-01,(3:3.719183e-01,4:2.968445e-01):1.449858e+00,1:1.882537e+00);
   tree gen.435000 = [&U] (((8:5.866014e-01,(((28:1.095655e-02,(29:6.719054e-02,30:1.900114e-01):7.081550e-01):4.912416e-01,((((12:1.007022e+00,(((((10:7.269762e-01,11:9.452140e-01):4.760928e-02,18:1.940465e-01):4.582100e-01,17:1.054704e+00):1.821855e-01,((14:5.993251e-01,(13:2.036624e-01,15:4.343340e-01):1.803412e-01):4.562254e-01,9:5.183869e-01):2.344672e-01):1.433944e-01,16:1.706778e-01):1.747540e-01):2.403078e-01,((((24:1.477654e-01,(25:4.101875e-01,(27:4.257599e-01,26:3.359543e-01):1.373328e+00):9.558159e-01):4.221625e-01,((21:4.026532e-01,22:5.891669e-01):3.247539e-01,23:2.784078e-01):1.538063e+00):4.593504e-01,20:5.316771e-01):6.512902e-01,19:2.379579e-01):1.008787e+00):6.060628e-01,7:1.237192e-02):3.583253e-01,6:6.938609e-02):1.793933e-02):7.245499e-02,5:6.354718e-01):1.655871e-01):1.169855e+00,2:3.865872e-01):6.004867e-01,(3:3.444569e-01,4:4.204529e-01):1.541790e+00,1:1.617306e+00);
   tree gen.436000 = [&U] (((((((((23:2.138730e-01,(22:3.335047e-01,21:1.774479e+00):1.836600e-01):2.838846e+00,(24:3.732364e-01,(25:1.024091e+00,(27:1.175842e+00,26:2.492055e-01):1.045967e+00):7.854706e-01):3.391451e-01):1.261305e+00,20:6.178159e-01):7.838145e-01,19:1.647978e-02):1.945164e+00,7:1.312938e-01):9.954892e-02,((8:6.733565e-01,5:6.483695e-01):1.729105e-01,6:2.661790e-01):5.716459e-01):1.510912e-01,((30:5.016990e-01,(29:2.664196e-01,28:1.111164e-01):8.378110e-01):2.516370e-02,(((17:6.677379e-01,(11:2.176265e+00,(18:8.826512e-01,10:1.309819e+00):2.396946e-01):6.820929e-02):4.029087e-01,(9:9.102356e-01,((14:3.050492e-01,15:2.214196e-01):9.438686e-01,13:4.054561e-02):7.621278e-01):5.306058e-01):7.955377e-01,(12:9.448369e-01,16:2.522744e-01):9.679078e-01):1.199774e+00):1.739660e+00):1.088413e+00,2:1.918548e+00):5.819371e-01,(3:6.238422e-01,4:1.633819e-01):1.544922e+00,1:3.320802e+00);
   tree gen.437000 = [&U] ((2:3.274028e-01,(8:2.066376e-01,(((6:2.939916e-01,5:2.184322e-01):6.139131e-03,(((((16:8.139141e-02,12:6.603794e-01):1.405941e-01,18:1.848165e-01):8.814142e-02,(((17:4.484982e-01,(11:5.724093e-01,10:1.577502e-01):2.371753e-01):1.988670e-01,9:2.744803e-01):1.156007e-01,((15:1.620732e-01,14:4.542147e-01):1.566802e-01,13:1.863587e-01):2.317217e-01):3.428339e-01):3.765343e-01,(30:1.093389e-02,(28:9.306621e-03,29:3.225169e-02):1.097399e-01):1.702321e-01):1.144187e-01,((20:1.043232e-01,(((21:6.865323e-02,22:1.120465e-01):5.183125e-02,23:2.230880e-01):9.988019e-01,((25:2.891119e-01,(27:2.619245e-01,26:2.219192e-01):3.238374e-01):1.799387e-01,24:2.441703e-01):1.653850e-03):9.028604e-01):2.175321e-01,19:4.932969e-02):9.250992e-01):9.248157e-02):3.648156e-01,7:7.827273e-02):1.098941e+00):5.483153e-01):3.050320e-01,(3:1.248486e-01,4:1.529698e-01):7.699414e-01,1:1.489700e+00);
   tree gen.438000 = [&U] (((8:6.928583e-02,(5:7.290013e-01,((((((9:5.344110e-01,(17:5.069881e-01,13:3.759894e-01):9.863231e-02):1.960481e-01,(18:4.104705e-02,(11:9.182705e-01,10:1.006186e+00):6.570251e-01):5.150662e-01):3.605657e-01,(15:8.514737e-02,14:3.827334e-01):5.491556e-01):4.600980e-01,(12:1.019500e+00,16:2.755917e-01):2.552843e-01):4.562434e-01,(((((21:7.440377e-01,22:3.648857e-01):1.323066e-01,23:3.450551e-01):1.626235e+00,(((25:2.613786e-01,(27:3.916339e-01,26:4.242223e-01):1.434986e+00):2.432801e-01,24:3.473621e-01):4.150989e-01,20:4.003411e-01):3.510425e-01):7.627151e-01,19:5.910111e-02):1.126522e+00,((29:2.445844e-02,30:2.187987e-01):2.111745e-02,28:5.481948e-02):3.760622e-01):8.226655e-02):4.131983e-01,(6:1.071575e-01,7:1.216892e-01):9.844373e-02):4.086346e-01):3.187310e-01):6.637010e-01,2:7.840610e-01):6.111132e-01,(3:4.035365e-01,4:7.665428e-02):1.190499e+00,1:1.948177e+00);
   tree gen.439000 = [&U] ((2:1.114086e+00,(3:5.866347e-01,4:4.359989e-01):2.978578e+00):3.542618e-01,((8:2.197928e-01,((((19:7.817730e-01,((24:6.603513e-01,(25:4.531762e-01,(27:6.025595e-01,26:8.262786e-01):6.356025e-01):2.871619e-01):2.024658e-01,(23:2.908850e-01,(22:2.015681e-01,21:3.724542e-01):5.968898e-01):1.506001e+00):6.575861e-02):2.622761e-01,20:6.028500e-01):1.182874e+00,((29:3.324100e-01,28:7.879354e-02):2.887037e-01,30:2.262020e-01):2.095764e-01):5.976083e-01,(((12:9.274361e-01,(((18:2.419943e-01,((11:1.253221e+00,10:6.179995e-01):2.628726e-01,17:8.088976e-01):3.328635e-01):1.687464e-01,16:2.986402e-01):2.790854e-02,((14:6.187774e-01,(13:5.096806e-02,15:1.406125e+00):3.129350e-01):5.165742e-01,9:7.810037e-01):3.266991e-02):1.447433e-01):1.055696e+00,7:3.928465e-01):2.764443e-02,6:2.291449e-01):2.644676e-01):6.214468e-01):5.261994e-01,5:6.983260e-01):1.192864e+00,1:2.803357e+00);
[truncated: 26,801,713 more chars]
