# Supplementary material for: Revisiting a long‐overlooked skull: Implications for the distribution of Dinodontosaurus brevirostris (Kannemeyeriiformes) in the Brazilian Triassic
Source: Anat Rec (Hoboken). 2025 Sep 29;309(7):1749–65. doi: 10.1002/ar.70056 (PMC13251750; doi:10.1002/ar.70056)
Supplement: Supplementary file 2 — Data S2. Supporting Information. [file AR-309-1749-s002.zip › Supplementary Material/phylogenetic analyses/results/Bayesian/BI_reduced/infile.nex.ckp]

#NEXUS
[ID: 2761666094]
[generation: 30000000]

begin trees;
	translate
       1 Aulacephalodon_bainii,
       2 Dicynodon_angielczyki,
       3 Lystrosaurus_declivis,
       4 Lystrosaurus_murrayi,
       5 Shansiodon,
       6 Tetragonias_njalilus,
       7 Vinceria_andina,
       8 Rhinodicynodon_gracile,
       9 Acratophorus_argentinensis,
      10 Kannemeyeria_simocephalus,
      11 Kannemeyeria_lophorhinus,
      12 Dolichuranus_primaevus,
      13 Sinokannemeyeria,
      14 Parakannemeyeria,
      15 Xiyukannemeyeria_brevirostris,
      16 Rhadiodromus,
      17 Wadiasaurus_indicus,
      18 Shaanbeikannemeyeria,
      19 Angonisaurus_cruickshanki,
      20 Ufudocyclops_mukanelai,
      21 Placerias_hesternus,
      22 Moghreberia_nmachouensis,
      23 Argodicynodon_boreni,
      24 Stahleckeria_potens,
      25 Sangusaurus_parringtonii,
      26 Ischigualastia_jenseni,
      27 Jachaleria_candelariensis,
      28 Dinodontosaurus_brevirostris,
      29 Dinodontosaurus_tener,
      30 MCP_1645_PV;
	tree mcmc.tree_1 = ((4:1.146858794657643e-02,3:5.245738355105987e-02):2.334837017136290e-01,((((6:3.258524918870882e-02,((((16:3.860614370628289e-02,12:1.794720330299186e-01):1.199310825328535e-01,((((10:1.158149678267286e-01,11:1.256486329642483e-01):1.752345242974908e-01,17:6.337886551012725e-02):6.020817015194137e-02,9:2.570642978116019e-02):4.374225583756102e-02,((14:8.988844167801101e-02,15:5.278141236425631e-02):2.859527433860769e-02,13:1.976771028459585e-01):6.463468798474147e-02):1.011520314091348e-01):1.725429057248860e-02,18:1.551342816704992e-01):1.555017789825910e-01,(((29:7.017531562688116e-03,28:3.703859019280807e-03):9.441168895722686e-02,30:4.123814574883737e-02):3.274396308802650e-02,((((25:9.747754289611135e-02,(26:1.447277560416993e-01,27:4.398057956711517e-02):1.364025339856998e-01):5.076785373709046e-02,24:5.625594449065312e-02):4.742899434437961e-02,(((21:2.640983041966586e-02,22:5.312505174067726e-02):7.340211908535031e-02,23:1.431510327830262e-01):2.354040579312467e-01,20:8.333265624143932e-02):6.208394118933325e-02):1.078364248006084e-01,19:9.285558231837621e-02):1.124762908515990e-01):1.360163586597139e-01):9.112984332156990e-02):2.849284129806732e-02,(5:2.012073872763019e-02,7:1.193098440490249e-01):2.607022463608191e-02):1.538366061775394e-01,8:5.691444617556651e-02):1.968471084181266e-01,2:9.433788197618283e-02):2.908887669861464e-01,1:3.666905828351488e-01);
	tree mcmc.tree_2 = ((((5:4.066201152910804e-01,((((((((27:1.912452192193817e-01,26:1.137169153274344e+00):6.807041596881179e-01,25:1.146366641804229e+00):2.738745536562162e+00,24:1.205115433451664e+00):1.988886975970626e+00,20:7.207999397063650e-01):2.774559230625884e-01,19:2.011586578962815e-01):1.669396345720700e+00,((12:1.401394883888537e+00,((((((22:8.377364931987005e-01,21:1.617865664421153e-02):7.987297606408568e-01,23:4.773963644816459e-02):6.202196104307247e+00,10:1.497316253566428e-01):1.134603150452243e+00,11:9.408175584670964e-01):2.038743788544643e-01,18:6.590691168379825e-01):1.238418048844113e+00,(16:7.805687239231858e-01,(17:5.314463667234980e-01,(9:7.463409060459886e-01,((15:3.767138319402080e-01,14:4.906472513710384e-01):1.829427892501125e-01,13:3.444493278658248e-01):1.593406374112944e+00):2.294895104460640e-01):7.159397350536723e-01):2.481150469369543e-01):7.143541499215723e-01):4.500533683884855e-01,(30:3.031856443333187e-01,(28:1.714631695235355e-02,29:3.984214605664540e-01):2.818089760243730e-01):1.794200152716361e+00):7.046124540680793e-01):3.228703976950863e-01,7:1.335197642326052e-01):3.126579469722619e-02,6:3.541311909043811e-01):6.583326879870222e-01):5.664585221451741e-01,8:3.611346349796108e-01):7.199230368922388e-01,2:1.233327222608084e+00):4.447503153098046e-01,(3:6.749267686003245e-01,4:4.585082056155948e-02):2.140390487428109e+00,1:2.684046275636926e+00);
	tree mcmc.tree_3 = ((3:2.869621727655509e-01,4:7.044489968114154e-01):4.412449030670544e+00,(2:5.909358739622149e-01,((((19:1.662984809252870e-01,(20:9.649283252121484e-01,(24:1.054018327431553e+00,(25:9.544557366163922e-01,(26:7.539596880077067e-01,27:1.613676594068997e+00):4.932869053833475e+00):1.237478401048424e+00):5.984587803874726e+00):3.514181019172732e+00):3.560705788546681e+00,(7:2.614440297686881e+00,(6:1.174773832067089e+00,(((29:3.182403143589673e-01,28:3.224904321005351e-01):6.286961321742426e-01,30:4.599563902230460e-02):2.126732477070233e+00,(((14:1.613467836940473e+00,15:7.028145830991854e-01):9.718428269882307e-02,13:7.430876229453750e-01):1.110462293776164e+00,((16:1.895322642990438e+00,18:8.864276700207441e-01):6.993183340897817e-01,(((10:1.002992153438257e+00,11:2.835110588727542e+00):1.452393500184321e+00,12:6.964561300675001e+00):3.529728426900635e-01,(((22:2.853589618576286e-02,(23:1.024138616855478e+00,21:2.579733221271337e+00):3.334296166557476e+00):9.901118335819422e+00,17:4.386387901479939e+00):7.935835181926291e-01,9:1.731146876406352e+00):8.175006637864000e-01):4.925073109436272e-01):1.627563737238964e+00):1.663094728671015e+00):2.271502014046070e+00):3.259138358298769e-01):9.162345788351964e-01):1.394386272748365e+00,5:9.079103304488144e-01):2.809639359667057e+00,8:9.815398894844317e-01):5.018286756864351e+00):1.681784415326181e+00,1:6.746624583083834e+00);
	tree mcmc.tree_4 = (((8:1.013736111574869e+00,((((7:3.779602545597724e-01,6:1.204511760342532e+00):1.008560217418994e-01,((30:3.152468032267374e-01,(28:1.518696133631471e-01,29:4.727891208402714e-01):5.187908462897252e-01):1.327371539280687e+00,((16:7.099428504695071e-01,12:3.031358611127466e+00):2.401054095764622e+00,((9:2.683694173691229e+00,17:1.823231241385916e+00):6.322134527712105e-01,(((10:2.789357366158494e+00,18:2.047999804874502e-01):3.574933147152803e-01,11:2.245036331368311e+00):6.296931458245431e-01,((15:5.410423961237207e-01,14:1.685001397288608e+00):4.766945784279010e-01,13:2.501704165691429e-01):9.740703187518412e-01):5.573049426247298e-01):1.099352273187595e+00):1.626946296772313e+00):1.285063348235743e+00):3.725907526546184e-01,(((((21:1.256027731458002e+00,22:1.018173894113225e+00):1.617381239353384e+00,23:9.166928563924444e-01):3.748077117533023e+00,((25:1.797501733996101e+00,(27:3.258193733077807e+00,26:1.685384182276076e+00):1.775376019059422e+00):2.542610165426941e+00,24:1.082494717715869e+00):1.867106818738160e-01):4.646295076993291e+00,20:1.490561976881805e+00):1.223956749816038e+00,19:5.320950211200890e-01):4.318810255497541e+00):1.186015683711649e+00,5:6.999277617427687e-01):7.083377817002968e-01):2.724415517908823e+00,(4:1.210286207464801e+00,3:1.049997764085373e+00):4.286939724645983e+00):1.083676922394341e+00,2:1.136976177431846e+00,1:4.703706148935557e+00);
	tree mcmc.tree_5 = ((2:2.790358516905252e+00,(8:4.315832603999773e-01,(((7:9.797236120084001e-01,(((13:2.351839033693526e+00,15:8.900813573065347e-01):4.209101655381791e-02,14:7.498146456884752e-01):6.745463263285233e-01,(18:3.172550484108471e+00,((12:1.829876708694349e+00,11:4.436182731475452e+00):6.622005470096982e-01,(16:2.946386115086641e+00,(10:3.947795623105571e+00,(17:2.646290269912938e+00,9:1.305583070926974e+00):1.343220027856996e+00):5.953355369478609e-01):4.354577161747056e-01):1.759454186197353e-01):1.529870082238667e+00):3.325447939651814e+00):1.596878225150699e+00,6:1.597063409745111e-01):5.242900077879077e-01,(5:1.210376476718741e+00,((29:2.998151005521295e-02,(28:6.683887219273849e-01,30:2.078284430883754e+00):1.681397338596577e-01):2.516070647563052e+00,((20:1.549427796642135e+00,((((22:2.635638231750143e+00,23:3.564146905208275e+00):7.789349347615723e-02,21:2.368000856541504e-01):1.078654978410308e+01,((26:1.490138787352076e+00,27:5.108756564043220e+00):9.796787651105928e-01,25:1.725651288845061e+00):3.156343252959865e+00):4.517948236268663e-01,24:2.624025619174277e+00):3.503944966167875e+00):2.246735883210293e+00,19:1.695838311024643e-01):5.828486587684507e+00):1.342362008452872e+00):2.727206080307932e-01):7.010819020164413e-01):4.006190521495343e+00):8.939040564996812e-01,(4:1.336492001674262e-01,3:3.001512303685734e-01):7.397819920528891e+00,1:8.594686077728708e+00);
	tree mcmc.tree_6 = ((2:6.263945043649159e-01,(8:4.036346467648408e-01,((6:2.815698590891591e-02,((((((13:1.038302311340788e+00,(14:1.299017158715658e+00,((21:7.654516623867984e-01,23:1.415995093524577e+00):2.437906033235921e+00,22:1.424408864003492e+00):6.959193271355208e+00):2.247843582979792e-01):9.639975401991571e-02,15:3.796583385191871e-01):1.335784038238331e+00,((10:7.228443470300472e-01,(18:5.516067545146317e-01,11:2.750180085349835e+00):8.360464611366301e-01):3.569657523592402e-01,17:1.425911736680412e+00):3.943503691317494e-02):1.683316003068379e-01,(9:6.217855144369542e-01,16:1.888946186791254e+00):4.152556197589239e-01):4.994564133585664e-01,12:1.675617271513146e+00):1.968678632383576e+00,7:3.580415807006074e-01):2.885321626504522e-01):3.918854966229073e-01,((5:2.515656105379538e-01,(30:2.585555950073269e-01,(29:9.374266343780101e-02,28:2.899450849194238e-01):1.698001380200330e+00):7.705083630155966e-01):4.658142455347202e-01,(19:1.639609164037480e-01,((24:8.646809515157252e-01,(25:4.756853945119872e-01,(27:1.277810697498940e+00,26:1.526871791853460e+00):1.475264502949279e+00):1.161221057941273e+00):1.717337364504520e+00,20:1.731918661289712e+00):1.297837964892991e+00):2.092665317810277e+00):4.280458263277284e-01):7.998947264301621e-01):5.189068052074815e+00):1.294010168760332e+00,(4:1.898328545817430e-01,3:6.607186565573706e-01):3.948883742115615e+00,1:4.406355279187175e+00);
	tree mcmc.tree_7 = (2:1.056449760976248e+00,((4:5.968342485667407e-01,3:3.304730183084998e-01):2.065358854623254e+00,(8:3.500272674289845e-01,(5:8.011858444197550e-01,(((((((18:6.228471340908387e-01,9:7.076626368554304e-01):4.476451060417027e-01,(14:2.747633638231263e-01,(13:6.362877668082239e-01,15:8.119907378869494e-01):4.621802923691741e-01):7.618045956306356e-01):9.821532013743739e-02,16:5.628529343586645e-01):5.516043250478309e-01,((10:1.511496016270746e+00,(11:1.610091887607889e+00,17:7.079140331371402e-01):2.892549823417781e-02):9.606032596305268e-01,12:6.957803371607593e-01):6.570022868325375e-01):8.020024074118077e-01,(((29:1.176737799257907e-01,28:2.685672544092096e-01):1.487461072058344e-01,30:8.428864580066192e-01):1.921724702270936e+00,(((22:1.269759156549060e+00,(23:1.035795517363402e+00,21:2.430751059435532e-01):1.067611427833559e+00):3.503390894405207e+00,(20:1.280515567353517e+00,(((26:3.203191632392700e-01,27:1.768692079293240e+00):5.261056454796291e-01,25:1.142734250334296e+00):1.591473151421718e+00,24:4.972300543255738e-01):1.013568835151135e+00):2.153781627600205e+00):9.536923774938808e-01,19:8.278938811241328e-01):2.046170863556727e+00):3.142607134721430e-01):4.889267630334190e-01,6:6.700925854346036e-02):1.993144748487118e-02,7:4.258587654573836e-01):1.266155572829520e+00):1.796058316854714e+00):3.219100923204918e+00):1.779991018563631e+00,1:6.560419565831519e+00);
	tree mcmc.tree_8 = (((5:9.801494370413516e-02,(6:1.451816560567265e-02,(((29:6.817292262806578e-03,(28:2.945839169553287e-02,30:3.857055387345588e-02):9.516276263406723e-02):3.019113931139589e-01,(12:5.668878253465137e-02,(16:2.398736148856323e-02,(((13:1.328418882440742e-01,(14:1.060786435693567e-01,15:3.827454962757074e-02):7.940596695221729e-03):5.119533013126622e-02,(((11:3.031074459025094e-01,10:2.127775473862430e-01):4.716266072346107e-02,17:1.703217648179500e-01):2.033757916602173e-02,9:6.338493902941536e-02):3.101027053530111e-02):4.644517441194483e-03,18:5.945388284068766e-02):9.230139222615248e-02):1.208014944095330e-02):2.291903154610646e-01):2.560317587621502e-02,((((((21:2.729839501521262e-02,23:1.195250514425283e-01):1.744437112564602e-01,22:5.906068263411836e-02):4.344842290514901e-01,((25:1.966342700460253e-02,(27:1.409444791802586e-01,26:1.223898449241428e-01):3.519711033616361e-01):1.541498363750430e-01,24:8.840500577743284e-02):8.696586645964408e-02):2.680839728793484e-01,20:8.743492335627453e-03):1.586678416029924e-01,19:1.325733025240569e-02):2.086049237300300e-01,7:4.553840285121368e-02):4.160154523718294e-02):1.449204746229176e-02):8.091337179883966e-03):1.704506525058349e-01,8:2.414568429397538e-02):2.922944851559325e-01,((3:6.831080885660110e-02,4:8.357814444461328e-02):3.173975623706995e-01,2:2.147117937315066e-01):8.102434208748663e-02,1:5.138311031636899e-01);
	tree mcmc.tree_9 = ((4:1.568548598184297e-01,3:5.587909426094706e-01):9.246255157953484e-01,((((((30:1.889393340184323e-01,(28:2.326028933901994e-01,29:7.262162784669501e-02):6.497298276972696e-01):8.381052025508845e-02,(19:9.858191515568386e-02,(20:3.309487267747907e-01,((25:2.906050036564844e-01,(27:1.162583917166530e+00,26:4.201364282391790e-02):8.440074354509861e-01):6.757274746236662e-01,24:1.217371990555433e-02):1.457661801926170e+00):9.289372184545155e-01):2.211635297028444e+00):6.238990637010732e-01,5:1.538402299569417e-01):1.931729036533167e-01,((6:6.905346632083424e-02,7:3.885850270231783e-01):2.255363226036698e-01,((((17:7.393254000474799e-01,12:1.819134769529832e+00):2.947059061143593e-01,((11:1.566024089308501e+00,10:1.117395545886817e+00):4.064809290087358e-01,9:6.733593427755810e-01):1.860065493364896e-01):3.023955229636471e-02,(18:8.025387378054409e-01,16:1.021384617991910e-01):7.369029338665388e-01):6.944657933965189e-03,((((21:9.386654740924533e-02,23:3.166801481638694e-01):5.713322581758596e-01,22:4.141372785966171e-02):1.770956268921554e+00,(15:4.569117873608921e-02,14:1.949053287535697e-01):2.150803863390736e-01):3.449305630309505e-01,13:6.444858111306737e-01):2.800993685727589e-01):2.299749121789696e+00):1.859276953675763e-01):6.174418400966508e-01,8:1.029967603815562e-01):1.523153454810872e+00,2:8.721203963103321e-01):1.510420040193306e+00,1:2.486671987620140e+00);
	tree mcmc.tree_10 = ((2:2.741930967563522e+00,(5:7.314320464356631e-01,((((((20:2.270900746209696e+00,((25:4.106323122221474e+00,(27:3.663980707612107e+00,26:1.913039949067932e+00):1.911861904023570e+00):3.658074717359778e+00,24:7.684961331265294e-01):5.355181956102999e+00):6.488256483947020e+00,19:1.147404455412566e+00):3.550528546346750e+00,(29:6.347303993767719e-01,(28:5.659615288680226e-02,30:7.110113092989769e-01):4.192122760443698e-02):5.752190280558297e-01):3.457342850349934e+00,(8:5.341946566520450e+00,6:2.386417329952619e-01):1.862709393549797e-01):3.420513398073836e-01,7:2.179304772787755e+00):6.094980283756607e-01,(9:3.501563627258621e+00,((17:3.104676777732851e+00,(16:7.817227982386290e-01,12:2.379600762908209e+00):6.535662362284221e-01):1.356139627872623e+00,(((14:2.900616303498840e+00,(22:4.493074347465248e-01,(21:1.279071446474238e+00,23:1.464430772261761e+00):4.667062977788761e+00):2.293051761441775e+00):2.888355828319215e-01,(15:2.191279126116542e+00,13:1.521973904333384e+00):8.587359070364763e-01):1.435924506716523e+00,((11:1.216756292430068e+00,10:3.434767575561263e+00):2.158996723610117e+00,18:9.490849207436713e-01):1.388382707505304e+00):3.076273003332554e-01):1.845075792340239e-01):3.862047610117090e+00):1.454949405641015e+00):2.517788224658687e+00):6.391306498561393e-02,(4:3.195150605143166e-01,3:7.956254445253668e-01):6.715269980143972e+00,1:7.439997910464021e+00);
	tree mcmc.tree_11 = ((2:7.887706417580638e-02,(3:7.734082045354940e-02,4:1.385244310883031e-01):6.352592314201324e-01):2.217092369075996e-01,(8:5.221018402097446e-02,((((((((11:2.782906393110015e-01,(12:1.358615954053918e-01,17:3.012320763245889e-01):1.465092376439948e-02):1.452551541934386e-01,10:2.015555872649876e-01):3.565993641285743e-01,((13:1.341462485785386e-02,((14:1.823329419540786e-01,15:2.981200222134477e-02):4.966355338229863e-02,(22:4.427816624041365e-03,(21:1.251866198696767e-03,23:3.609564642560931e-01):4.298357459081026e-01):7.137245219138244e-01):6.527920778845184e-03):1.513030250543687e-01,9:1.556854945456495e-01):9.854484956511586e-02):6.361509333309985e-02,18:6.754406741157939e-02):1.184250822559551e-02,16:1.096509705689696e-01):4.044210705375513e-01,((((24:1.132775510639180e-01,(25:1.625489138142262e-01,(27:9.003442133899003e-02,26:1.375332846449150e-01):3.663936266463272e-01):2.309496827919978e-01):3.532845332027885e-01,20:3.245155128445568e-02):1.325733727094194e-01,19:1.022492970932125e-01):5.540173640089019e-01,((28:6.359080081992220e-02,29:1.109754176850072e-02):4.264992132100427e-02,30:1.936852838711527e-01):3.841844448739921e-01):2.392910281310376e-02):4.020432584195391e-02,(7:3.478034334416642e-02,6:3.614964255941268e-02):8.870001491274883e-04):1.922545899867819e-01,5:1.026908541368434e-01):2.770291938067644e-01):3.788137055012197e-01,1:5.907684536316157e-01);
	tree mcmc.tree_12 = ((2:1.878042178838660e+00,((5:5.738817398549122e-01,((6:1.048613277215518e-01,((12:8.991405766877679e-01,((9:8.604511683354062e-01,((17:8.594418518698999e-02,(21:2.430489122808086e-01,(23:5.931859309204560e-01,22:1.122420015873906e-01):5.715135946642645e-02):1.118220263757428e+00):4.030516280979593e-01,(13:4.277699498519274e-02,(14:2.845394372498531e-01,15:5.120328003224376e-01):2.316723991358338e-01):5.051965819959082e-01):1.901403156099807e-02):3.321392542260365e-01,((18:4.428421840835845e-01,16:1.287114329761830e-01):1.009516245395750e+00,(11:6.064762364258888e-01,10:5.766428126280873e-01):3.179838331413087e-01):1.864605446224299e-02):3.272935314465888e-01):7.616619037419495e-01,7:3.784382350699577e-02):1.938394153629862e-01):2.953525929493269e-03,((((((26:3.702558921937494e-01,27:7.343587171301531e-01):4.857139088160693e-01,25:3.343166000995940e-01):3.419503771049378e-01,24:6.068937136488601e-01):3.054616995926221e-01,20:3.232795875765223e-01):5.181473105280944e-01,19:1.503796839501848e-01):9.366707047165522e-01,((28:3.901125008029530e-02,29:1.027389873357628e-02):8.704343815440369e-02,30:3.557122907523146e-02):4.533479271003092e-01):3.988934694644178e-01):2.579588450606973e-01):1.943171526007853e-02,8:1.787282651655655e-01):9.151355292009030e-01):1.886704881483026e-01,(3:5.414726288706795e-01,4:1.900202483069798e-01):6.199125726703625e-01,1:1.434763680804827e+00);
	tree mcmc.tree_13 = (((((7:8.597888109499080e-02,6:7.493952642117283e-01):3.217122428336691e-01,(((19:1.333641724408662e-02,(((25:2.622715063377689e+00,(26:6.360889795872354e-01,27:1.672134700187282e+00):1.676993804792365e+00):2.366069634319075e+00,24:5.653731517235658e-01):1.276663553361528e+00,20:9.660393222361076e-02):2.925949909783930e+00):4.385271747365804e+00,((29:4.725463725025262e-01,28:5.801025424426837e-01):4.839504730021473e-01,30:7.633712176929630e-01):2.069390845779451e+00):5.009614823274807e-01,(12:8.507806892635843e-01,(16:1.210213985457356e+00,((((((14:2.331959352151982e-01,15:2.020523182153235e-01):3.871846740129053e-01,((21:8.951946950642940e-02,23:2.480043371895015e+00):4.028919057500442e+00,22:4.399767743481020e-01):2.180292044127111e+00):4.226446635912844e-01,13:2.022889971966991e-01):1.019601290922414e+00,9:2.251862865600269e+00):3.797683376194733e-01,17:1.273457250156218e+00):3.248532651221796e-02,((11:1.961979444321475e+00,18:1.561592940485971e+00):3.849712666787886e-01,10:1.800636008067229e+00):7.387055387875899e-01):1.348260324301382e-01):1.407714619399335e+00):2.407697047948069e+00):5.952163188238785e-01):1.461410042521774e+00,5:2.192607826853152e-01):1.059123927983414e+00,8:4.087174804295229e-01):1.878765178336302e+00,(2:2.667746632724673e+00,(4:3.302084141263431e-01,3:6.043326308972810e-01):2.024458514458663e+00):7.897922337510411e-01,1:9.774556432401539e+00);
	tree mcmc.tree_14 = ((3:3.700367292171773e-02,4:5.253262798978008e-02):3.271723998370777e-01,((8:7.361226539904115e-03,(((7:2.733163970202026e-02,(((((22:1.487448934805821e-01,(23:2.309314171753139e-01,21:1.217124345486230e-02):2.047534760156415e-01):4.121682945076324e-01,(13:2.657591664768749e-02,(15:3.352692395060725e-02,14:6.941146362061508e-02):3.773610877845072e-02):7.891128972258948e-03):9.989621100853134e-02,9:9.207506701583042e-02):3.627201795729004e-02,((10:9.019610998935607e-02,11:4.416018103452001e-01):1.663192172804581e-01,(12:2.069996823831291e-01,17:1.784131398654523e-01):6.052466174646910e-03):2.673282369219191e-02):3.291095165121086e-02,(18:9.382266007776574e-02,16:4.890352710907084e-02):1.958377319599603e-02):1.598621768143150e-01):3.040416551722214e-02,(((30:1.503238580283431e-01,(29:2.623568573360361e-02,28:6.434722918563347e-02):7.168670593102527e-02):1.768343724576066e-01,5:8.407595102697021e-02):6.427856874270005e-02,((20:5.907051493447125e-02,((25:1.757991565609901e-01,(27:3.014164691858344e-01,26:1.605744636765379e-01):1.009991749862907e-01):2.431484760457572e-01,24:6.876316135636346e-02):3.125604648441448e-01):3.944144256687190e-02,19:2.325363420276672e-02):2.193559545296908e-01):1.220093416208872e-02):5.317211862406973e-03,6:4.574568523550462e-02):1.501828321005413e-01):2.799722278494247e-01,2:2.109936971600576e-01):3.780014945994855e-01,1:8.358357272775505e-01);
	tree mcmc.tree_15 = ((((5:1.383479266187866e+00,((7:8.806449447780264e-01,((((28:5.230310390298281e-02,29:1.183924506223956e-01):2.315803408710241e+00,30:5.185337112637547e-01):1.383478384119127e+00,(((17:1.505885378604242e+00,(((((22:4.949774165079141e-01,(23:1.431286009206271e+00,21:3.510437444943866e-01):1.070577323783865e+00):5.373766041086387e+00,13:7.303630463199197e-01):1.077217038163274e-01,(15:7.075820742097161e-02,14:6.831782484867506e-01):1.531036541310754e+00):1.714107768687618e+00,9:7.365016110071706e-01):2.090306333985608e-01,10:1.568103501941778e+00):9.520489800137195e-01):3.870992015084088e-01,11:1.719623057117608e+00):2.078424104721390e+00,(12:1.074503721584597e+00,(16:5.052507471902972e-01,18:7.095301964954122e-01):2.341296221917720e+00):4.680940103559996e-03):3.285056896953178e+00):5.171072283485256e-01,6:1.928057035729366e-01):6.326935638383595e-02):1.038607923631990e-01,(19:1.837894165644642e+00,((24:1.068691617027825e+00,(25:4.652183823129807e-01,(27:1.645464128025203e+00,26:1.526577978646076e+00):2.495992945979447e+00):7.582300421382685e-01):2.097950405874743e+00,20:8.568972224105904e-01):1.687358148188622e+00):1.392844372338797e+00):5.214915167080734e-01):1.421411788238791e-01,2:4.717298964169471e+00):9.922837900254154e-02,8:6.868396363749715e-01):2.660084926863322e+00,(3:1.285873629711999e+00,4:5.579596080190253e-02):1.368289683432206e+00,1:3.890159950015749e+00);
	tree mcmc.tree_16 = (2:1.212617303333771e+00,((8:4.893262329987158e+00,((((19:2.991698518992078e-01,(20:3.400108401675707e+00,((25:8.074329370130769e-01,(27:6.978456720113664e+00,26:1.414021590290806e+00):3.240508205613261e+00):2.060948656593231e+00,24:4.235126284084449e+00):4.759918521224031e+00):8.681572860725737e+00):8.285839007381782e+00,(((29:3.389327093206096e-01,28:2.091194697204759e+00):8.015579339813793e-01,30:3.492952322086687e+00):1.244495123643216e+01,6:1.340967469694009e+00):9.753803911945190e-01):1.577876731981072e-01,(((9:2.334194234016093e+00,(18:2.831706241314095e+00,(10:5.867407761951597e+00,(11:2.172665453602109e+00,17:2.057513409955947e+00):2.714906942210166e+00):8.269924209546139e-01):1.807938768420599e+00):4.545496240782449e-01,(12:8.186340573867891e+00,(16:2.993172287450320e+00,(((21:3.464731629166164e+00,22:1.350817849960360e+00):1.540463528863606e+00,23:2.293600026694484e-01):7.893491245214473e+00,((13:1.642656913591739e+00,15:1.263490471459954e+00):6.452255337542280e-01,14:8.581785576246063e-01):9.769923724318750e-01):3.215706941224605e+00):1.477654056931045e+00):4.259002290232976e-01):7.408916909626178e+00,7:1.998295588365135e-01):2.739762414333551e+00):1.606492827600823e+00,5:2.933198607924021e+00):1.550374814492432e+00):8.256408463424808e+00,(4:1.711386568539510e+00,3:1.965425884256328e+00):1.213307764817476e+01):6.083748049677885e+00,1:1.920568138131381e+01);
end;

begin mrbayes;
	startvals
		Tau(1,1)=mcmc.tree_1
		Tau(1,2)=mcmc.tree_2
		Tau(1,4)=mcmc.tree_3
		Tau(1,3)=mcmc.tree_4
		Tau(2,4)=mcmc.tree_5
		Tau(2,3)=mcmc.tree_6
		Tau(2,2)=mcmc.tree_7
		Tau(2,1)=mcmc.tree_8
		Tau(3,3)=mcmc.tree_9
		Tau(3,4)=mcmc.tree_10
		Tau(3,1)=mcmc.tree_11
		Tau(3,2)=mcmc.tree_12
		Tau(4,3)=mcmc.tree_13
		Tau(4,1)=mcmc.tree_14
		Tau(4,2)=mcmc.tree_15
		Tau(4,4)=mcmc.tree_16
		V(1,1)=mcmc.tree_1
		V(1,2)=mcmc.tree_2
		V(1,4)=mcmc.tree_3
		V(1,3)=mcmc.tree_4
		V(2,4)=mcmc.tree_5
		V(2,3)=mcmc.tree_6
		V(2,2)=mcmc.tree_7
		V(2,1)=mcmc.tree_8
		V(3,3)=mcmc.tree_9
		V(3,4)=mcmc.tree_10
		V(3,1)=mcmc.tree_11
		V(3,2)=mcmc.tree_12
		V(4,3)=mcmc.tree_13
		V(4,1)=mcmc.tree_14
		V(4,2)=mcmc.tree_15
		V(4,4)=mcmc.tree_16
		Alpha(1,1)=(1.436138456801788e+00)
		Alpha(1,2)=(9.566926929963052e-01)
		Alpha(1,4)=(1.844058813028743e+00)
		Alpha(1,3)=(1.489286917551345e+00)
		Alpha(2,4)=(9.767515376533168e-01)
		Alpha(2,3)=(1.565758313259857e+00)
		Alpha(2,2)=(1.347373481213115e+00)
		Alpha(2,1)=(1.228692462623227e+00)
		Alpha(3,3)=(1.123625216127145e+00)
		Alpha(3,4)=(2.216930982952874e+00)
		Alpha(3,1)=(1.848460762479593e+00)
		Alpha(3,2)=(1.200795067490754e+00)
		Alpha(4,3)=(9.901919981689423e-01)
		Alpha(4,1)=(2.139644731893529e+00)
		Alpha(4,2)=(1.707847884167917e+00)
		Alpha(4,4)=(1.965749689901821e+00)
		Ratemultiplier(1,1)=(9.207950394329328e-01)
		Ratemultiplier(1,2)=(8.098832455304900e-02)
		Ratemultiplier(1,4)=(4.559252202543312e-02)
		Ratemultiplier(1,3)=(6.317889791470031e-02)
		Ratemultiplier(2,4)=(4.317561596666173e-02)
		Ratemultiplier(2,3)=(7.916845950061355e-02)
		Ratemultiplier(2,2)=(7.051201769602033e-02)
		Ratemultiplier(2,1)=(6.470796237166561e-01)
		Ratemultiplier(3,3)=(1.304748258336783e-01)
		Ratemultiplier(3,4)=(3.942849389133466e-02)
		Ratemultiplier(3,1)=(4.608683661354950e-01)
		Ratemultiplier(3,2)=(1.967052862996306e-01)
		Ratemultiplier(4,3)=(6.098891361736382e-02)
		Ratemultiplier(4,1)=(7.045494453448042e-01)
		Ratemultiplier(4,2)=(7.280909581512825e-02)
		Ratemultiplier(4,4)=(2.111420041943782e-02)
	;
	propset
		Multiplier(Alpha)$lambda(1,1)=4.351091463782766e+00
		Multiplier(Alpha)$lambda(1,2)=4.438989341930156e+00
		Multiplier(Alpha)$lambda(1,4)=4.620147933606087e+00
		Multiplier(Alpha)$lambda(1,3)=4.574176693563269e+00
		Multiplier(Alpha)$lambda(2,4)=5.004946507220657e+00
		Multiplier(Alpha)$lambda(2,3)=4.528662875001633e+00
		Multiplier(Alpha)$lambda(2,2)=4.307797380345552e+00
		Multiplier(Alpha)$lambda(2,1)=4.138886229044050e+00
		Multiplier(Alpha)$lambda(3,3)=4.713481112986776e+00
		Multiplier(Alpha)$lambda(3,4)=5.004946507220657e+00
		Multiplier(Alpha)$lambda(3,1)=4.264934080236215e+00
		Multiplier(Alpha)$lambda(3,2)=4.483601926501396e+00
		Multiplier(Alpha)$lambda(4,3)=4.760852385720364e+00
		Multiplier(Alpha)$lambda(4,1)=4.138886229044050e+00
		Multiplier(Alpha)$lambda(4,2)=4.264934080236215e+00
		Multiplier(Alpha)$lambda(4,4)=5.055247055865548e+00
		Dirichlet(Ratemultiplier)$alpha(1,1)=9.917171270467945e+03
		Dirichlet(Ratemultiplier)$alpha(1,2)=9.917171270467945e+03
		Dirichlet(Ratemultiplier)$alpha(1,4)=9.917171270467945e+03
		Dirichlet(Ratemultiplier)$alpha(1,3)=9.917171270467945e+03
		Dirichlet(Ratemultiplier)$alpha(2,4)=9.917171270467945e+03
		Dirichlet(Ratemultiplier)$alpha(2,3)=9.917171270467945e+03
		Dirichlet(Ratemultiplier)$alpha(2,2)=9.917171270467945e+03
		Dirichlet(Ratemultiplier)$alpha(2,1)=9.433505120282247e+03
		Dirichlet(Ratemultiplier)$alpha(3,3)=9.917171270467945e+03
		Dirichlet(Ratemultiplier)$alpha(3,4)=9.917171270467945e+03
		Dirichlet(Ratemultiplier)$alpha(3,1)=9.720798122268552e+03
		Dirichlet(Ratemultiplier)$alpha(3,2)=9.917171270467945e+03
		Dirichlet(Ratemultiplier)$alpha(4,3)=9.917171270467945e+03
		Dirichlet(Ratemultiplier)$alpha(4,1)=9.917171270467945e+03
		Dirichlet(Ratemultiplier)$alpha(4,2)=9.917171270467945e+03
		Dirichlet(Ratemultiplier)$alpha(4,4)=9.917171270467945e+03
		Slider(Ratemultiplier)$delta(1,1)=7.743492548169821e-01
		Slider(Ratemultiplier)$delta(1,2)=7.666443509953453e-01
		Slider(Ratemultiplier)$delta(1,4)=8.059510474013620e-01
		Slider(Ratemultiplier)$delta(1,3)=7.821315942093937e-01
		Slider(Ratemultiplier)$delta(2,4)=7.821315942093937e-01
		Slider(Ratemultiplier)$delta(2,3)=8.059510474013620e-01
		Slider(Ratemultiplier)$delta(2,2)=7.514637757437560e-01
		Slider(Ratemultiplier)$delta(2,1)=7.219984596401303e-01
		Slider(Ratemultiplier)$delta(3,3)=7.899921474130048e-01
		Slider(Ratemultiplier)$delta(3,4)=8.304959109393193e-01
		Slider(Ratemultiplier)$delta(3,1)=7.743492548169821e-01
		Slider(Ratemultiplier)$delta(3,2)=7.514637757437560e-01
		Slider(Ratemultiplier)$delta(4,3)=7.666443509953453e-01
		Slider(Ratemultiplier)$delta(4,1)=7.292546647940258e-01
		Slider(Ratemultiplier)$delta(4,2)=7.743492548169821e-01
		Slider(Ratemultiplier)$delta(4,4)=7.979317004896863e-01
		Multiplier(V)$lambda(1,1)=9.176393476703595e+00
		Multiplier(V)$lambda(1,2)=8.994688711605631e+00
		Multiplier(V)$lambda(1,4)=8.816581941923092e+00
		Multiplier(V)$lambda(1,3)=8.470878819220795e+00
		Multiplier(V)$lambda(2,4)=9.361768921545783e+00
		Multiplier(V)$lambda(2,3)=9.176393476703595e+00
		Multiplier(V)$lambda(2,2)=8.994688711605631e+00
		Multiplier(V)$lambda(2,1)=8.642001922573314e+00
		Multiplier(V)$lambda(3,3)=8.994688711605631e+00
		Multiplier(V)$lambda(3,4)=9.550889198781841e+00
		Multiplier(V)$lambda(3,1)=8.470878819220795e+00
		Multiplier(V)$lambda(3,2)=8.994688711605631e+00
		Multiplier(V)$lambda(4,3)=8.470878819220795e+00
		Multiplier(V)$lambda(4,1)=8.303144180342521e+00
		Multiplier(V)$lambda(4,2)=8.994688711605631e+00
		Multiplier(V)$lambda(4,4)=9.550889198781841e+00
		TLMultiplier(V)$lambda(1,1)=1.516847639582928e+00
		TLMultiplier(V)$lambda(1,2)=1.457371192914407e+00
		TLMultiplier(V)$lambda(1,4)=1.578751366086205e+00
		TLMultiplier(V)$lambda(1,3)=1.643181431593473e+00
		TLMultiplier(V)$lambda(2,4)=1.578751366086204e+00
		TLMultiplier(V)$lambda(2,3)=1.516847639582928e+00
		TLMultiplier(V)$lambda(2,2)=1.457371192914407e+00
		TLMultiplier(V)$lambda(2,1)=1.428513309810185e+00
		TLMultiplier(V)$lambda(3,3)=1.578751366086205e+00
		TLMultiplier(V)$lambda(3,4)=1.516847639582928e+00
		TLMultiplier(V)$lambda(3,1)=1.457371192914407e+00
		TLMultiplier(V)$lambda(3,2)=1.516847639582928e+00
		TLMultiplier(V)$lambda(4,3)=1.516847639582928e+00
		TLMultiplier(V)$lambda(4,1)=1.428513309810185e+00
		TLMultiplier(V)$lambda(4,2)=1.486812043927670e+00
		TLMultiplier(V)$lambda(4,4)=1.578751366086205e+00
	;
end;
