# Supplementary material for: Revisiting a long‐overlooked skull: Implications for the distribution of Dinodontosaurus brevirostris (Kannemeyeriiformes) in the Brazilian Triassic
Source: Anat Rec (Hoboken). 2025 Sep 29;309(7):1749–65. doi: 10.1002/ar.70056 (PMC13251750; doi:10.1002/ar.70056)
Supplement: Supplementary file 2 — Data S2. Supporting Information. [file AR-309-1749-s002.zip › Supplementary Material/phylogenetic analyses/results/Bayesian/BI_reduced/chiplot/allcompat_consensus_reduced_nobranch.tre]

#NEXUS
begin trees;
	tree con_all_compat = [&R] (Aulacephalodon bainii,((Lystrosaurus declivis,Lystrosaurus murrayi),(Dicynodon angielczyki,(Rhinodicynodon gracile,(Shansiodon,((Tetragonias njalilus,Vinceria andina),(((MCP 1645 PV,(Dinodontosaurus brevirostris,Dinodontosaurus tener)),(Angonisaurus cruickshanki,(Ufudocyclops mukanelai,(Stahleckeria potens,(Sangusaurus parringtonii,(Ischigualastia jenseni,Jachaleria candelariensis)))))),((Dolichuranus primaevus,Rhadiodromus),(Shaanbeikannemeyeria,((Acratophorus argentinensis,(Wadiasaurus indicus,(Kannemeyeria simocephalus,Kannemeyeria lophorhinus))),((Sinokannemeyeria,(Parakannemeyeria,Xiyukannemeyeria brevirostris)),(Moghreberia nmachouensis,(Placerias hesternus,Argodicynodon boreni)))))))))))));
end;
