# Supplementary material for: Revisiting a long‐overlooked skull: Implications for the distribution of Dinodontosaurus brevirostris (Kannemeyeriiformes) in the Brazilian Triassic
Source: Anat Rec (Hoboken). 2025 Sep 29;309(7):1749–65. doi: 10.1002/ar.70056 (PMC13251750; doi:10.1002/ar.70056)
Supplement: Supplementary file 2 — Data S2. Supporting Information. [file AR-309-1749-s002.zip › Supplementary Material/phylogenetic analyses/results/Bayesian/BI_reduced/chiplot/normalTree.json]

{"plotType":"normalTree","date":"26/08/2025, 13:47:27","originalData":{"mainDataArr":[{"fileName":"tree","type":"treefile","fileData":"#NEXUS\r\nbegin trees;\r\n\ttree con_all_compat = [&R] (Aulacephalodon bainii:13.0,((Lystrosaurus declivis:1.0,Lystrosaurus murrayi:1.0):11.0,(Dicynodon angielczyki:11.0,(Rhinodicynodon gracile:10.0,(Shansiodon:9.0,((Tetragonias njalilus:1.0,Vinceria andina:1.0):7.0,(((MCP 1645 PV:2.0,(Dinodontosaurus brevirostris:1.0,Dinodontosaurus tener:1.0):1.0):4.0,(Angonisaurus cruickshanki:5.0,(Ufudocyclops mukanelai:4.0,(Stahleckeria potens:3.0,(Sangusaurus parringtonii:2.0,(Ischigualastia jenseni:1.0,Jachaleria candelariensis:1.0):1.0):1.0):1.0):1.0):1.0):1.0,((Dolichuranus primaevus:1.0,Rhadiodromus:1.0):5.0,(Shaanbeikannemeyeria:5.0,((Acratophorus argentinensis:3.0,(Wadiasaurus indicus:2.0,(Kannemeyeria simocephalus:1.0,Kannemeyeria lophorhinus:1.0):1.0):1.0):1.0,((Sinokannemeyeria:2.0,(Parakannemeyeria:1.0,Xiyukannemeyeria brevirostris:1.0):1.0):1.0,(Moghreberia nmachouensis:2.0,(Placerias hesternus:1.0,Argodicynodon boreni:1.0):1.0):1.0):1.0):1.0):1.0):1.0):1.0):1.0):1.0):1.0):1.0):1.0);\r\nend;\r\n"}],"metaDataArr":[{"fileName":"metadata - metadata.tsv","fileType":"tsvStr","fileKey":"metadata_-_metadata.tsv","fileData":"Taxa\tGroup\nAulacephalodon bainii\t\nDicynodon angielczyki\t\nLystrosaurus declivis\t\nLystrosaurus murrayi\t\nRhinodicynodon gracile\t\nShansiodon\t\nTetragonias njalilus\t\nVinceria andina\t\nAcratophorus argentinensis\tKannemeyeriidae\nRabidosaurus cristatus\tKannemeyeriidae\nWadiasaurus indicus\tKannemeyeriidae\nKannemeyeria lophorhinus\tKannemeyeriidae\nKannemeyeria simocephalus\tKannemeyeriidae\nSinokannemeyeria\tKannemeyeriidae\nParakannemeyeria\tKannemeyeriidae\nXiyukannemeyeria brevirostris\tKannemeyeriidae\nRhadiodromus\tKannemeyeriidae\nDolichuranus primaevus\tKannemeyeriidae\nShaanbeikannemeyeria\tKannemeyeriidae\nUfudocyclops mukanelai\tStahleckeriinae\nStahleckeria potens\tStahleckeriinae\nSangusaurus parringtonii\tStahleckeriinae\nIschigualastia jenseni\tStahleckeriinae\nJachaleria candelariensis\tStahleckeriinae\nPlacerias hesternus\tPlaceriinae\nMoghreberia nmachouensis\tPlaceriinae\nArgodicynodon boreni\tPlaceriinae\nDinodontosaurus brevirostris\tDinodontosaurus\nDinodontosaurus tener\tDinodontosaurus\nMCP 1645 PV\tDinodontosaurus"}]},"styleData":{"isUseColorGradient":false,"currentColorInterpolate":"interpolatePurples","currentColorList":["#66c2a5","#fc8d62","#8da0cb","#e78ac3","#a6d854","#ffd92f","#e5c494","#b3b3b3"],"legendBTDragData":{"x":40,"y":40},"BTcolorBarDragData":{"x":700,"y":400},"legendTreeScaleDragData":{"x":179,"y":890},"collapseCladeList":[],"deleteWholeCladeList":[],"reverseChildrenList":[]},"figureData":{"data":{"treefile":{"select-file":{"type":"file","value":"","iconClass":"cuIcon-file","helpLink":"https://1996xjm.github.io/tvbot/user_interface/attribute_main/data.html"},"view":{"type":"button","value":"","event":"viewMainData","isBGGray":false,"isFresh":false,"iconClass":"cuIcon-attentionfill"},"copy-leavesID":{"type":"button","value":"","event":"viewNodesId","isBGGray":false,"isFresh":false,"iconClass":"cuIcon-copy","helpLink":"https://1996xjm.github.io/tvbot/user_interface/attribute_main/data.html"},"copy-internalID":{"type":"button","value":"","event":"viewInternalNodesId","isBGGray":false,"isFresh":false,"iconClass":"cuIcon-copy","helpLink":"https://1996xjm.github.io/tvbot/user_interface/attribute_main/data.html"}},"Restore drawing state":{"select-file":{"type":"button","value":"","event":"importOriginalJsonData","isLoading":false,"isFresh":false,"iconClass":"cuIcon-file","helpLink":"https://1996xjm.github.io/tvbot/user_interface/attribute_main/data.html#restore-drawing-state"}},"Example data":{"view":{"type":"button","value":"","event":"viewEexampleData","isLoading":false,"isFresh":false,"iconClass":"cuIcon-attentionfill"}}},"canvas":{"Canvas scale":{"width":{"type":"seq","value":1400,"scaleStep":1,"min":100,"max":null},"height":{"type":"seq","value":800,"scaleStep":1,"min":100,"max":null}},"Margin":{"left":{"type":"seq","value":20,"scaleStep":1,"min":null,"max":null},"right":{"type":"seq","value":140,"scaleStep":1,"min":null,"max":null},"top":{"type":"seq","value":60,"scaleStep":1,"min":null,"max":null},"bottom":{"type":"seq","value":60,"scaleStep":1,"min":null,"max":null},"showMarginBox":{"type":"check","value":false}},"Zooming":{"reset":{"type":"button","value":"","event":"resetZooming","isFresh":false,"iconClass":"cuIcon-refresh"}}},"export":{"Global font style":{"switch":{"type":"check","value":false,"isFresh":true},"font-family":{"type":"opt","optionList":["Arial","Calibri","Times New Roman","Heiti SC"],"value":0,"isSvgAttr":true}},"Save figure":{"format":{"type":"opt","optionList":["svg","pdf","eps","png","transparent png"],"value":0,"isFresh":false},"fileName":{"type":"text","value":"example","isFresh":false},"save":{"type":"button","value":"","event":"export","isLoading":false,"isFresh":false,"iconClass":"cuIcon-down"}},"Save drawing state":{"save":{"type":"button","value":"","event":"exportOriginalJsonData","isLoading":false,"isFresh":false,"iconClass":"cuIcon-down","helpLink":"https://1996xjm.github.io/tvbot/user_interface/attribute_main/export.html"}}},"leaves":{"Text style":{"id":"leaves-text-style","switch":{"type":"check","value":true,"isFresh":true},"font-size":{"type":"seq","value":14,"isSvgAttr":true,"scaleStep":0.5,"min":0,"max":null},"fill":{"type":"color","value":"#000000","isSvgAttr":false},"font-weight":{"type":"opt","optionList":["normal","bold"],"value":0,"isSvgAttr":true},"font-style":{"type":"opt","optionList":["normal","italic"],"value":1,"isSvgAttr":true},"word-italic":{"type":"text","value":"","helpLink":"https://1996xjm.github.io/tvbot/user_interface/attribute_main/leaves.html"},"x":{"type":"seq","value":5,"isSvgAttr":false,"scaleStep":1,"min":null,"max":null},"y":{"type":"seq","value":0,"isSvgAttr":true,"scaleStep":0.1,"min":null,"max":null},"text-anchor":{"type":"opt","optionList":["start","middle","end"],"value":0,"isSvgAttr":true}},"Leaves Extension":{"id":"leaves-extension","extension":{"type":"check","value":false,"isFresh":true},"stroke":{"type":"color","value":"#cccccc","isSvgAttr":true},"stroke-width":{"type":"seq","value":1,"isSvgAttr":true,"scaleStep":0.1,"min":0,"max":null},"stroke-dasharray":{"type":"text","value":"3,3","isSvgAttr":true},"stroke-opacity":{"type":"seq","value":1,"isSvgAttr":true,"scaleStep":0.01,"min":0,"max":1}}},"branches":{"Horizontal layout":{"type":{"type":"opt","optionList":["left to right","right to left"],"value":0,"isSvgAttr":true}},"Branches":{"id":"branches-path","link-type":{"type":"opt","optionList":["rectangular","rounded rectangular","linear","elliptical","bezierX","bezierY"],"value":0,"isSvgAttr":true,"helpLink":"https://1996xjm.github.io/tvbot/user_interface/attribute_main/branches.html"},"ignore-length":{"type":"check","value":true,"isFresh":true},"show-root":{"type":"check","value":true,"isFresh":true,"helpLink":"https://1996xjm.github.io/tvbot/user_interface/attribute_main/branches.html"},"stroke":{"type":"color","value":"#000000","isSvgAttr":false},"stroke-linecap":{"type":"opt","optionList":["butt","round","square"],"value":1,"isSvgAttr":true},"stroke-width":{"type":"seq","value":2,"isSvgAttr":true,"scaleStep":1,"min":0,"max":null},"stroke-opacity":{"type":"seq","value":1,"isSvgAttr":true,"scaleStep":0.01,"min":0,"max":1}},"Branches sorting":{"switch":{"type":"check","value":true,"isFresh":true},"sort-by":{"type":"opt","optionList":["number of leaves","branch length"],"value":0,"isSvgAttr":false},"sort-order":{"type":"opt","optionList":["ascending","descending"],"value":0,"isSvgAttr":false}},"Bootstraps":{"id":"bootstraps-text","switch":{"type":"check","value":false,"isFresh":true},"type":{"type":"opt","optionList":["text","circle","gradient color circle"],"value":0,"isSvgAttr":true,"helpLink":"https://1996xjm.github.io/tvbot/user_interface/attribute_main/branches.html#bootstraps"},"data-source":{"type":"opt","optionList":["None"],"value":0,"isSvgAttr":true},"from":{"type":"seq","value":0.1,"isSvgAttr":false,"scaleStep":1,"min":0,"max":null},"to":{"type":"seq","value":1,"isSvgAttr":false,"scaleStep":1,"min":0,"max":null},"scale-by-factor":{"type":"seq","value":1,"isSvgAttr":false,"scaleStep":1,"min":0,"max":null},"round-decimals":{"type":"seq","value":0,"isSvgAttr":false,"scaleStep":1,"min":0,"max":null,"helpLink":"https://1996xjm.github.io/tvbot/user_interface/attribute_main/branches.html#bootstraps"},"circle-size":{"type":"seq","value":40,"isSvgAttr":false,"scaleStep":1,"min":0,"max":null},"font-size":{"type":"seq","value":14,"isSvgAttr":true,"scaleStep":1,"min":0,"max":null},"text-anchor":{"type":"opt","optionList":["start","middle","end"],"value":1,"isSvgAttr":true},"fill":{"type":"color","value":"#000000","isSvgAttr":true},"font-weight":{"type":"opt","optionList":["normal","bold"],"value":0,"isSvgAttr":true},"font-style":{"type":"opt","optionList":["normal","italic"],"value":0,"isSvgAttr":true},"x":{"type":"seq","value":-12,"isSvgAttr":true,"scaleStep":1,"min":null,"max":null},"y":{"type":"seq","value":-6,"isSvgAttr":true,"scaleStep":1,"min":null,"max":null}},"Color bar":{"bootstraps":{"type":"button","value":"","iconClass":"cuIcon-similar","event":"chooseColorBar"}},"Branches length":{"id":"Branches-length-text","switch":{"type":"check","value":false,"isFresh":true},"round-decimals":{"type":"seq","value":0,"isSvgAttr":false,"scaleStep":1,"min":0,"max":null,"helpLink":"https://1996xjm.github.io/tvbot/user_interface/attribute_main/branches.html#bootstraps"},"font-size":{"type":"seq","value":10,"isSvgAttr":true,"scaleStep":1,"min":0,"max":null},"text-anchor":{"type":"opt","optionList":["start","middle","end"],"value":1,"isSvgAttr":true},"fill":{"type":"color","value":"#000000","isSvgAttr":true},"font-weight":{"type":"opt","optionList":["normal","bold"],"value":0,"isSvgAttr":true},"font-style":{"type":"opt","optionList":["normal","italic"],"value":0,"isSvgAttr":true},"x":{"type":"seq","value":0,"isSvgAttr":true,"scaleStep":1,"min":null,"max":null},"y":{"type":"seq","value":-2,"isSvgAttr":true,"scaleStep":1,"min":null,"max":null}}},"folded clade":{"Clade style":{"id":"folded-clade-path","padding":{"type":"seq","value":0.1,"isSvgAttr":false,"scaleStep":0.1,"min":0,"max":1},"fill":{"type":"color","value":"#cccccc","isSvgAttr":false},"fill-opacity":{"type":"seq","value":1,"isSvgAttr":true,"scaleStep":0.01,"min":0,"max":1},"stroke":{"type":"color","value":"#000000","isSvgAttr":false},"stroke-width":{"type":"seq","value":1.5,"isSvgAttr":true,"scaleStep":1,"min":0,"max":null},"stroke-as-fill":{"type":"check","value":false,"isFresh":true}},"Custom color":{"isReplace":true,"switch":{"type":"check","value":false,"isFresh":true}}},"length axis":{"Axis":{"switch":{"type":"check","value":false,"isFresh":true},"position-type":{"type":"opt","optionList":["top","bottom"],"value":0,"isSvgAttr":false},"offset":{"type":"seq","value":0,"isSvgAttr":false,"scaleStep":1,"min":null,"max":null}},"Text style":{"id":"xAxis-tick-text-tree-length","switch":{"type":"check","value":true,"isFresh":true},"rotate":{"type":"seq","value":0,"isSvgAttr":true,"scaleStep":1,"min":null,"max":null},"font-size":{"type":"seq","value":14,"isSvgAttr":true,"scaleStep":1,"min":0,"max":null},"fill":{"type":"color","value":"#000000","isSvgAttr":true},"font-weight":{"type":"opt","optionList":["normal","bold"],"value":0,"isSvgAttr":true},"text-anchor":{"type":"opt","optionList":["start","middle","end"],"value":1,"isSvgAttr":true},"font-style":{"type":"opt","optionList":["normal","italic"],"value":0,"isSvgAttr":true},"offset":{"type":"seq","value":-15,"isSvgAttr":false,"scaleStep":1,"min":null,"max":null}},"Tick":{"stroke":{"type":"color","value":"#000000","isSvgAttr":true},"stroke-width":{"type":"seq","value":1,"isSvgAttr":true,"scaleStep":1,"min":0,"max":null},"stroke-opacity":{"type":"seq","value":1,"isSvgAttr":true,"scaleStep":0.01,"min":0,"max":1},"tickValues":{"type":"text","value":"","isSvgAttr":true,"helpLink":"/static/help_book/XYAxis-like_plot/Axis/Tick.html#tickvalues"},"tickFormat":{"type":"text","value":"","isSvgAttr":true,"helpLink":"/static/help_book/XYAxis-like_plot/Axis/Tick.html"},"removePath":{"type":"check","value":false,"isFresh":true},"removeTick":{"type":"check","value":false,"isFresh":true},"scale-by-factor":{"type":"seq","value":1,"isSvgAttr":false,"scaleStep":1,"min":0,"max":null},"offset-value":{"type":"seq","value":0,"isSvgAttr":false,"scaleStep":1,"min":null,"max":null},"reverseValues":{"type":"check","value":false,"isFresh":true}},"Grid":{"id":"xAxis-grid-line-tree-length","switch":{"type":"check","value":false,"isFresh":true},"stroke":{"type":"color","value":"#000000","isSvgAttr":true},"stroke-width":{"type":"seq","value":1,"isSvgAttr":true,"scaleStep":1,"min":0,"max":null},"stroke-dasharray":{"type":"text","value":"","isSvgAttr":true},"stroke-opacity":{"type":"seq","value":0.1,"isSvgAttr":true,"scaleStep":0.01,"min":0,"max":1}},"Label":{"id":"xAxis-label-tree-length","text":{"type":"text","value":"","isSvgAttr":true},"rotate":{"type":"seq","value":0,"isSvgAttr":false,"scaleStep":1,"min":null,"max":null},"x":{"type":"seq","value":0,"isSvgAttr":true,"scaleStep":1,"min":null,"max":null},"y":{"type":"seq","value":-30,"isSvgAttr":true,"scaleStep":1,"min":null,"max":null},"text-anchor":{"type":"opt","optionList":["start","middle","end"],"value":1,"isSvgAttr":true},"font-size":{"type":"seq","value":14,"isSvgAttr":true,"scaleStep":1,"min":0,"max":null},"fill":{"type":"color","value":"#000000","isSvgAttr":true},"font-weight":{"type":"opt","optionList":["normal","bold"],"value":0,"isSvgAttr":true},"font-style":{"type":"opt","optionList":["normal","italic"],"value":0,"isSvgAttr":true}}},"scale legend":{"Tree scale":{"scale":{"type":"seq","value":0.4,"scaleStep":0.001,"min":0,"max":null}},"Scale text":{"font-size":{"type":"seq","value":16,"isSvgAttr":true,"scaleStep":0.5,"min":0,"max":null},"fill":{"type":"color","value":"#000000","isSvgAttr":true},"font-weight":{"type":"opt","optionList":["normal","bold"],"value":1,"isSvgAttr":true}},"Scale line":{"stroke":{"type":"color","value":"#000000","isSvgAttr":true},"stroke-width":{"type":"seq","value":2,"isSvgAttr":true,"scaleStep":1,"min":0,"max":null},"stroke-linecap":{"type":"opt","optionList":["butt","round","square"],"value":1,"isSvgAttr":true}}},"BT legend":{"Legend":{"switch":{"type":"check","value":true,"isFresh":true}},"Legend title":{"id":"legend-title-text-","text":{"type":"text","value":"Bootstrap values","isSvgAttr":false},"font-size":{"type":"seq","value":16,"isSvgAttr":true,"scaleStep":1,"min":0,"max":null},"fill":{"type":"color","value":"#000000","isSvgAttr":true},"font-weight":{"type":"opt","optionList":["normal","bold"],"value":1,"isSvgAttr":true},"text-anchor":{"type":"opt","optionList":["start","middle","end"],"value":0,"isSvgAttr":true},"font-style":{"type":"opt","optionList":["normal","italic"],"value":0,"isSvgAttr":true},"x":{"type":"seq","value":0,"isSvgAttr":true,"scaleStep":1,"min":null,"max":null},"y":{"type":"seq","value":-15,"isSvgAttr":true,"scaleStep":1,"min":null,"max":null}},"Symbol":{"id":"legend-symbol-path-","spacing":{"type":"seq","value":25,"isSvgAttr":false,"scaleStep":1,"min":0,"max":null},"size":{"type":"seq","value":120,"isSvgAttr":false,"scaleStep":1,"min":1,"max":null},"fill-opacity":{"type":"seq","value":1,"isSvgAttr":true,"scaleStep":0.01,"min":0,"max":1},"stroke":{"type":"color","value":"#000000","isSvgAttr":false},"stroke-width":{"type":"seq","value":0,"isSvgAttr":false,"scaleStep":1,"min":0,"max":null},"stroke-opacity":{"type":"seq","value":1,"isSvgAttr":true,"scaleStep":0.01,"min":0,"max":1}},"Text style":{"id":"legend-item-text-","font-size":{"type":"seq","value":16,"isSvgAttr":true,"scaleStep":1,"min":0,"max":null},"fill":{"type":"color","value":"#000000","isSvgAttr":true},"font-weight":{"type":"opt","optionList":["normal","bold"],"value":0,"isSvgAttr":true},"text-anchor":{"type":"opt","optionList":["start","middle","end"],"value":0,"isSvgAttr":true},"font-style":{"type":"opt","optionList":["normal","italic"],"value":0,"isSvgAttr":true},"x":{"type":"seq","value":10,"isSvgAttr":true,"scaleStep":1,"min":null,"max":null}},"Layout":{"columns":{"type":"seq","value":1,"isSvgAttr":false,"scaleStep":1,"min":1,"max":null},"spacing":{"type":"seq","value":20,"isSvgAttr":false,"scaleStep":1,"min":0,"max":null}}},"BT color bar legend":{"Legend":{"switch":{"type":"check","value":true,"isFresh":true}},"Legend title":{"id":"heatmap-color-bar-title-","text":{"type":"text","value":"Bootstrap values","isSvgAttr":false},"font-size":{"type":"seq","value":14,"isSvgAttr":true,"scaleStep":0.5,"min":0,"max":null},"fill":{"type":"color","value":"#000000","isSvgAttr":true},"font-weight":{"type":"opt","optionList":["normal","bold"],"value":1,"isSvgAttr":true},"font-style":{"type":"opt","optionList":["normal","italic"],"value":0,"isSvgAttr":true},"text-anchor":{"type":"opt","optionList":["start","middle","end"],"value":1,"isSvgAttr":true},"x":{"type":"seq","value":0,"isSvgAttr":true,"scaleStep":1,"min":null,"max":null},"y":{"type":"seq","value":-10,"isSvgAttr":true,"scaleStep":1,"min":null,"max":null}},"ColorBar range":{"reverse":{"type":"check","value":false,"isFresh":true},"max-value":{"type":"text","value":"","isSvgAttr":true},"median-value":{"type":"text","value":"","isSvgAttr":true},"min-value":{"type":"text","value":"","isSvgAttr":true}},"ColorBar style":{"direction":{"type":"opt","optionList":["vertical","horizontal"],"value":0,"isSvgAttr":true},"width":{"type":"seq","value":20,"isSvgAttr":true,"scaleStep":1,"min":0,"max":null},"height":{"type":"seq","value":200,"isSvgAttr":true,"scaleStep":1,"min":0,"max":null},"stroke":{"type":"color","value":"#000000","isSvgAttr":true},"stroke-width":{"type":"seq","value":0,"isSvgAttr":true,"scaleStep":1,"min":0,"max":null}},"Tick style":{"id":"legendQvalue-item-tick-","tick-length":{"type":"seq","value":5,"isSvgAttr":false,"scaleStep":1,"min":0,"max":null},"stroke":{"type":"color","value":"#000000","isSvgAttr":true},"stroke-width":{"type":"seq","value":1,"isSvgAttr":true,"scaleStep":1,"min":0,"max":null}},"Text style":{"id":"legendQvalue-item-text-","position":{"type":"opt","optionList":["left/bottom","right/top"],"value":1,"isSvgAttr":true},"reverse":{"type":"check","value":true,"isFresh":true},"tickValues":{"type":"text","value":"","isSvgAttr":true,"helpLink":"/static/help_book/XYAxis-like_plot/Axis/Tick.html#tickvalues"},"tickFormat":{"type":"text","value":"","isSvgAttr":true,"helpLink":"/static/help_book/XYAxis-like_plot/Axis/Tick.html"},"font-size":{"type":"seq","value":16,"isSvgAttr":true,"scaleStep":1,"min":0,"max":null},"fill":{"type":"color","value":"#000000","isSvgAttr":true},"font-weight":{"type":"opt","optionList":["normal","bold"],"value":0,"isSvgAttr":true},"font-style":{"type":"opt","optionList":["normal","italic"],"value":0,"isSvgAttr":true},"offset":{"type":"seq","value":-6,"isSvgAttr":false,"scaleStep":1,"min":null,"max":null}}},"reset":{"Reroot tree":{"reset":{"type":"button","value":"","event":"resetRerootTree","isFresh":false,"iconClass":"cuIcon-refresh"}},"Reverse children":{"reset":{"type":"button","value":"","event":"resetReverseChildren","isFresh":false,"iconClass":"cuIcon-refresh"}},"Delete clade":{"reset":{"type":"button","value":"","event":"resetDeleteClade","isFresh":false,"iconClass":"cuIcon-refresh"}}}},"otherControlDataList":[],"webSiteUrl":"/normalTree.html","layer":{"layerStatistic":{"modify leaves name":[],"color block of leaves name":[{"layerDataColumnsIndex":[1],"layerDataFlieKey":"metadata_-_metadata.tsv","isShowObj":{"isShow":true},"categoryList":["Kannemeyeriidae","Stahleckeriinae","Placeriinae","Dinodontosaurus"],"categoryColorList":["#fbb4ae","#b3cde3","#ccebc5","#decbe4","#fed9a6","#ffffcc","#e5d8bd","#fddaec","#f2f2f2"],"controlData":{"color":{"Color set":{"color":{"type":"button","value":"","iconClass":"cuIcon-file","event":"chooseColor"},"color gradient":{"type":"button","value":"","iconClass":"cuIcon-similar","event":"chooseColorBar"}},"Custom color":{"switch":{"type":"check","value":false,"isFresh":true},"Kannemeyeriidae":{"type":"color","value":"#cccccc","isSvgAttr":false},"Stahleckeriinae":{"type":"color","value":"#cccccc","isSvgAttr":false},"Placeriinae":{"type":"color","value":"#cccccc","isSvgAttr":false},"Dinodontosaurus":{"type":"color","value":"#cccccc","isSvgAttr":false}},"Color gradient":{"switch":{"type":"check","value":true,"isFresh":true},"reverse":{"type":"check","value":false,"isFresh":true}}},"block":{"block":{"width-type":{"type":"opt","optionList":["uniform start and end","from LCA to max length of children","from LCA to uniform end","from branch tip to uniform end"],"value":0,"isSvgAttr":true},"x":{"type":"seq","value":0,"isSvgAttr":true,"min":null,"max":null,"scaleStep":2},"width":{"type":"seq","value":200,"isSvgAttr":true,"min":0,"max":null,"scaleStep":1},"width-offset":{"type":"seq","value":0,"isSvgAttr":false,"min":null,"max":null,"scaleStep":1},"padding":{"type":"seq","value":0,"isSvgAttr":true,"min":0,"max":null,"scaleStep":1},"fill-opacity":{"type":"seq","value":1,"isSvgAttr":true,"scaleStep":0.1,"min":0,"max":1},"stroke":{"type":"color","value":"#000000","isSvgAttr":true},"stroke-type":{"type":"opt","optionList":["custom color","stroke as fill color","stroke as darker fill color"],"value":0,"isSvgAttr":true},"stroke-width":{"type":"seq","value":0,"isSvgAttr":true,"scaleStep":1,"min":0,"max":null},"rx":{"type":"seq","value":0,"isSvgAttr":true,"min":0,"max":null,"scaleStep":1},"ry":{"type":"seq","value":0,"isSvgAttr":true,"min":0,"max":null,"scaleStep":1}},"text":{"id":"color-block-text-color-block-of-leaves-name-0","switch":{"type":"check","value":false,"isFresh":true},"font-size":{"type":"seq","value":14,"isSvgAttr":true,"scaleStep":0.5,"min":0,"max":null},"fill":{"type":"color","value":"#000000","isSvgAttr":false},"fill-as-block":{"type":"check","value":false,"isFresh":true},"font-weight":{"type":"opt","optionList":["normal","bold"],"value":0,"isSvgAttr":true},"font-style":{"type":"opt","optionList":["normal","italic"],"value":0,"isSvgAttr":true},"horizontal":{"type":"check","value":false,"isFresh":true},"rotate":{"type":"seq","value":0,"isSvgAttr":false,"scaleStep":1,"min":null,"max":null},"x":{"type":"seq","value":0,"isSvgAttr":false,"min":null,"max":null,"scaleStep":1}},"Tick text":{"id":"color-block-tick-text-color-block-of-leaves-name-0","switch":{"type":"check","value":false,"isFresh":true},"font-size":{"type":"seq","value":14,"isSvgAttr":true,"scaleStep":0.5,"min":0,"max":null},"fill":{"type":"color","value":"#000000","isSvgAttr":true},"font-weight":{"type":"opt","optionList":["normal","bold"],"value":0,"isSvgAttr":true},"font-style":{"type":"opt","optionList":["normal","italic"],"value":0,"isSvgAttr":true},"rotate":{"type":"seq","value":90,"isSvgAttr":false,"scaleStep":1,"min":null,"max":null},"offset":{"type":"seq","value":10,"isSvgAttr":false,"min":null,"max":null,"scaleStep":1}}},"legend":{"Legend":{"switch":{"type":"check","value":true,"isFresh":true}},"Legend title":{"id":"legend-title-text-color-block-of-leaves-name-0","text":{"type":"text","value":"Group","isSvgAttr":false},"font-size":{"type":"seq","value":16,"isSvgAttr":true,"scaleStep":1,"min":0,"max":null},"fill":{"type":"color","value":"#000000","isSvgAttr":true},"font-weight":{"type":"opt","optionList":["normal","bold"],"value":1,"isSvgAttr":true},"text-anchor":{"type":"opt","optionList":["start","middle","end"],"value":1,"isSvgAttr":true},"font-style":{"type":"opt","optionList":["normal","italic"],"value":0,"isSvgAttr":true},"x":{"type":"seq","value":0,"isSvgAttr":true,"scaleStep":1,"min":null,"max":null},"y":{"type":"seq","value":-10,"isSvgAttr":true,"scaleStep":1,"min":null,"max":null}},"Square":{"id":"legend-rect-style-color-block-of-leaves-name-0","spacing":{"type":"seq","value":30,"isSvgAttr":false,"scaleStep":1,"min":0,"max":null},"size":{"type":"seq","value":25,"isSvgAttr":false,"scaleStep":1,"min":1,"max":null},"fill-opacity":{"type":"seq","value":1,"isSvgAttr":true,"scaleStep":0.01,"min":0,"max":1},"stroke":{"type":"color","value":"#000000","isSvgAttr":true},"stroke-width":{"type":"seq","value":0,"isSvgAttr":true,"scaleStep":1,"min":0,"max":null},"stroke-opacity":{"type":"seq","value":1,"isSvgAttr":true,"scaleStep":0.01,"min":0,"max":1},"rx":{"type":"seq","value":2,"isSvgAttr":true,"scaleStep":1,"min":0,"max":null},"ry":{"type":"seq","value":2,"isSvgAttr":true,"scaleStep":1,"min":0,"max":null}},"Text style":{"id":"legend-item-text-color-block-of-leaves-name-0","font-size":{"type":"seq","value":16,"isSvgAttr":true,"scaleStep":1,"min":0,"max":null},"fill":{"type":"color","value":"#000000","isSvgAttr":true},"font-weight":{"type":"opt","optionList":["normal","bold"],"value":0,"isSvgAttr":true},"text-anchor":{"type":"opt","optionList":["start","middle","end"],"value":0,"isSvgAttr":true},"font-style":{"type":"opt","optionList":["normal","italic"],"value":0,"isSvgAttr":true},"x":{"type":"seq","value":6,"isSvgAttr":true,"scaleStep":1,"min":null,"max":null}},"Layout":{"columns":{"type":"seq","value":1,"isSvgAttr":false,"scaleStep":1,"min":1,"max":null},"spacing":{"type":"seq","value":20,"isSvgAttr":false,"scaleStep":1,"min":0,"max":null}}}},"colorInterpolate":null,"isUseColorGradient":false,"legendDragData":{"x":127.65115356445312,"y":505.49053955078125},"otherData":{}}]},"layerList":[{"layerType":"color block of leaves name","layerDataColumns":[1],"isShowObj":{"isShow":true},"layerName":"color block of leaves name","layerStatisticIndex":0,"layerDataFlieKey":"metadata_-_metadata.tsv","selected":true}]}}
