# Supplementary material for: Revisiting a long‐overlooked skull: Implications for the distribution of Dinodontosaurus brevirostris (Kannemeyeriiformes) in the Brazilian Triassic
Source: Anat Rec (Hoboken). 2025 Sep 29;309(7):1749–65. doi: 10.1002/ar.70056 (PMC13251750; doi:10.1002/ar.70056)
Supplement: Supplementary file 2 — Data S2. Supporting Information. [file AR-309-1749-s002.zip › Supplementary Material/phylogenetic analyses/results/Bayesian/BI_reduced/chiplot/allcompat_consensus_reduced.tre]

#NEXUS
begin trees;
	tree con_all_compat = [&R] (Aulacephalodon bainii:13.0,((Lystrosaurus declivis:1.0,Lystrosaurus murrayi:1.0):11.0,(Dicynodon angielczyki:11.0,(Rhinodicynodon gracile:10.0,(Shansiodon:9.0,((Tetragonias njalilus:1.0,Vinceria andina:1.0):7.0,(((MCP 1645 PV:2.0,(Dinodontosaurus brevirostris:1.0,Dinodontosaurus tener:1.0):1.0):4.0,(Angonisaurus cruickshanki:5.0,(Ufudocyclops mukanelai:4.0,(Stahleckeria potens:3.0,(Sangusaurus parringtonii:2.0,(Ischigualastia jenseni:1.0,Jachaleria candelariensis:1.0):1.0):1.0):1.0):1.0):1.0):1.0,((Dolichuranus primaevus:1.0,Rhadiodromus:1.0):5.0,(Shaanbeikannemeyeria:5.0,((Acratophorus argentinensis:3.0,(Wadiasaurus indicus:2.0,(Kannemeyeria simocephalus:1.0,Kannemeyeria lophorhinus:1.0):1.0):1.0):1.0,((Sinokannemeyeria:2.0,(Parakannemeyeria:1.0,Xiyukannemeyeria brevirostris:1.0):1.0):1.0,(Moghreberia nmachouensis:2.0,(Placerias hesternus:1.0,Argodicynodon boreni:1.0):1.0):1.0):1.0):1.0):1.0):1.0):1.0):1.0):1.0):1.0):1.0):1.0);
end;
