# Supplementary material for: Revisiting a long‐overlooked skull: Implications for the distribution of Dinodontosaurus brevirostris (Kannemeyeriiformes) in the Brazilian Triassic
Source: Anat Rec (Hoboken). 2025 Sep 29;309(7):1749–65. doi: 10.1002/ar.70056 (PMC13251750; doi:10.1002/ar.70056)
Supplement: Supplementary file 2 — Data S2. Supporting Information. [file AR-309-1749-s002.zip › Supplementary Material/phylogenetic analyses/results/Bayesian/BI_reduced/infile.nex.run3.t]

#NEXUS
[ID: 2761666094]
[Param: tree]
begin trees;
   translate
       1 Aulacephalodon_bainii,
       2 Dicynodon_angielczyki,
       3 Lystrosaurus_declivis,
       4 Lystrosaurus_murrayi,
       5 Shansiodon,
       6 Tetragonias_njalilus,
       7 Vinceria_andina,
       8 Rhinodicynodon_gracile,
       9 Acratophorus_argentinensis,
      10 Kannemeyeria_simocephalus,
      11 Kannemeyeria_lophorhinus,
      12 Dolichuranus_primaevus,
      13 Sinokannemeyeria,
      14 Parakannemeyeria,
      15 Xiyukannemeyeria_brevirostris,
      16 Rhadiodromus,
      17 Wadiasaurus_indicus,
      18 Shaanbeikannemeyeria,
      19 Angonisaurus_cruickshanki,
      20 Ufudocyclops_mukanelai,
      21 Placerias_hesternus,
      22 Moghreberia_nmachouensis,
      23 Argodicynodon_boreni,
      24 Stahleckeria_potens,
      25 Sangusaurus_parringtonii,
      26 Ischigualastia_jenseni,
      27 Jachaleria_candelariensis,
      28 Dinodontosaurus_brevirostris,
      29 Dinodontosaurus_tener,
      30 MCP_1645_PV;
   tree gen.0 = [&U] (27:2.000000e-02,((14:2.000000e-02,(21:2.000000e-02,5:2.000000e-02):2.000000e-02):2.000000e-02,((22:2.000000e-02,(15:2.000000e-02,9:2.000000e-02):2.000000e-02):2.000000e-02,(23:2.000000e-02,(6:2.000000e-02,((29:2.000000e-02,4:2.000000e-02):2.000000e-02,(24:2.000000e-02,((25:2.000000e-02,13:2.000000e-02):2.000000e-02,(8:2.000000e-02,(7:2.000000e-02,(((28:2.000000e-02,11:2.000000e-02):2.000000e-02,(20:2.000000e-02,((18:2.000000e-02,(30:2.000000e-02,12:2.000000e-02):2.000000e-02):2.000000e-02,(17:2.000000e-02,(16:2.000000e-02,2:2.000000e-02):2.000000e-02):2.000000e-02):2.000000e-02):2.000000e-02):2.000000e-02,((19:2.000000e-02,(26:2.000000e-02,10:2.000000e-02):2.000000e-02):2.000000e-02,3:2.000000e-02):2.000000e-02):2.000000e-02):2.000000e-02):2.000000e-02):2.000000e-02):2.000000e-02):2.000000e-02):2.000000e-02):2.000000e-02):2.000000e-02):2.000000e-02,1:2.000000e-02);
   tree gen.1000 = [&U] ((4:3.156406e-02,3:3.670091e-02):8.817835e-02,(((19:1.690872e-01,((5:1.429128e-01,(8:1.818132e-01,6:6.003973e-03):1.121155e-02):1.343762e-02,(9:9.541859e-02,((15:1.233901e-01,(13:4.380532e-02,(14:1.295440e-01,(22:2.429467e-02,(21:6.722529e-02,23:1.381330e-01):3.114636e-02):2.216667e-01):3.589777e-02):1.597346e-02):1.194373e-01,((((28:4.525087e-02,(29:8.375019e-02,30:4.988958e-02):6.110326e-03):9.755139e-02,((24:5.415645e-02,20:7.598157e-02):1.108702e-01,((27:1.030554e-01,26:3.840187e-02):1.992968e-01,25:3.514710e-02):5.895211e-02):1.661393e-01):1.393167e-01,18:1.682178e-01):6.973554e-03,((12:8.716098e-02,16:1.084095e-02):5.550059e-02,((11:1.217258e-01,17:2.919312e-02):1.320007e-01,10:7.549664e-02):1.120436e-01):9.449583e-03):1.118046e-02):1.064092e-02):2.459313e-01):5.958287e-02):1.264750e-01,7:1.050410e-01):2.323948e-01,2:4.011462e-02):4.881165e-02,1:5.315155e-01);
   tree gen.2000 = [&U] ((2:1.439317e-01,(5:4.215103e-02,((((19:8.670717e-03,(((25:2.958978e-02,(27:5.163671e-02,26:4.555790e-02):1.346494e-01):2.084189e-01,(((21:3.183223e-02,23:5.752798e-02):4.481801e-02,22:5.145514e-02):3.175797e-01,24:2.782884e-03):3.698114e-02):1.294416e-01,20:5.239895e-02):1.303727e-01):3.726576e-01,(30:4.317366e-02,(29:9.830941e-03,28:4.844309e-02):6.011337e-02):3.865494e-02):9.399283e-02,(((10:1.436474e-01,11:1.335360e-01):3.612689e-02,((14:7.939606e-02,(15:7.464797e-02,13:7.427248e-02):2.669329e-02):5.760915e-02,(12:1.922908e-01,(16:5.816398e-02,18:8.467141e-02):6.517890e-02):3.545265e-02):1.944387e-02):2.036278e-02,(17:1.822246e-01,9:5.208863e-02):3.208360e-03):1.820494e-01):3.906582e-02,(8:4.024079e-02,(6:5.022792e-02,7:3.704754e-02):9.878431e-02):5.164537e-02):9.028706e-02):1.650166e-01):1.629471e-01,(3:4.966532e-02,4:6.379270e-02):1.452684e-01,1:3.350078e-01);
   tree gen.3000 = [&U] ((4:6.819630e-02,3:5.374379e-02):5.036499e-01,((8:7.864340e-02,((16:1.274389e-01,(18:1.019125e-01,(((10:1.411040e-01,(11:1.738031e-01,(17:1.827160e-01,12:3.746213e-01):8.919561e-02):2.066334e-03):3.804974e-02,9:1.015869e-01):5.094891e-02,((22:2.844857e-02,(23:1.804584e-01,21:5.644544e-02):6.178356e-02):2.970994e-01,((14:1.830600e-01,15:8.047460e-02):1.153070e-02,13:1.328320e-01):7.894669e-03):2.061753e-01):2.569333e-02):5.843357e-02):4.150287e-01,((6:4.885351e-03,7:1.697733e-01):1.225009e-02,(((30:3.286535e-02,(28:6.955731e-02,29:3.124694e-02):8.826414e-02):1.650609e-01,((20:4.595969e-02,(((26:1.214404e-01,27:2.014789e-01):2.032619e-01,25:1.383014e-01):2.266827e-01,24:1.766103e-01):2.223734e-01):9.045796e-02,19:3.634443e-02):1.728936e-01):1.234563e-01,5:6.098053e-02):4.163242e-02):9.326487e-02):2.249955e-01):2.186002e-01,2:2.119594e-01):2.039508e-01,1:6.799612e-01);
   tree gen.4000 = [&U] ((4:2.599691e-02,3:4.456375e-02):2.837328e-01,((((((16:1.257211e-02,((12:2.692132e-01,(((10:1.191839e-01,17:1.360384e-01):2.472407e-02,11:3.065316e-01):1.204716e-01,9:1.166959e-01):2.368223e-02):1.851024e-02,((((15:7.350794e-02,14:1.069577e-01):1.668970e-02,13:3.890467e-02):3.919456e-02,(22:2.082586e-02,(21:8.819229e-02,23:1.277738e-01):9.470105e-02):5.837285e-01):6.913395e-02,18:7.283708e-02):4.776664e-02):2.096663e-02):2.487891e-01,7:9.937501e-03):4.655620e-02,(19:1.530181e-01,((24:7.423440e-02,((27:6.343984e-02,26:1.184961e-01):1.238627e-01,25:1.572176e-01):7.141188e-02):4.500692e-01,20:1.209736e-02):1.689984e-01):2.822704e-01):9.129493e-03,((28:1.306131e-02,(29:3.340635e-02,30:1.671288e-02):6.306865e-02):8.238385e-02,(8:1.414490e-01,6:1.393763e-02):1.767069e-02):6.505351e-02):7.394669e-02,5:1.234961e-01):2.649985e-01,2:1.479560e-01):1.095958e-01,1:5.248245e-01);
   tree gen.5000 = [&U] (((4:3.611992e-02,3:3.364814e-02):2.220494e-01,(8:1.111377e-01,(5:3.309412e-02,((6:1.799162e-02,7:6.414119e-02):6.755546e-02,(((24:1.040098e-01,((27:7.625524e-02,26:6.802629e-02):3.040135e-01,25:6.486836e-02):1.961509e-01):2.028341e-01,(19:6.869856e-02,20:3.257222e-02):1.424462e-02):3.795949e-01,(((28:3.760257e-02,29:1.736761e-02):4.490870e-02,30:8.534031e-03):2.457591e-01,(((((((23:8.772647e-02,21:8.174272e-02):8.930350e-03,22:5.057036e-02):2.469638e-01,15:2.503092e-02):4.529851e-02,(13:7.439611e-02,14:7.078683e-02):8.161562e-03):1.088104e-01,(((17:5.247599e-02,11:1.924088e-01):4.240914e-02,10:1.678355e-01):2.242414e-01,9:1.705266e-01):1.901948e-02):1.129240e-02,(16:1.742555e-02,12:1.766200e-01):5.096063e-03):2.870939e-02,18:7.075723e-02):1.244617e-01):7.511751e-02):5.812535e-02):8.407027e-02):5.585279e-02):2.402703e-01):5.566629e-02,2:1.104813e-01,1:4.093569e-01);
   tree gen.6000 = [&U] (2:2.282805e-01,((8:1.236455e-01,((((19:2.143111e-03,(20:3.185805e-02,(24:1.705523e-01,(25:2.300117e-02,(26:2.616952e-01,27:4.202912e-02):2.402080e-01):3.635279e-01):3.120833e-01):9.698642e-02):6.044921e-01,((30:1.294736e-01,(29:1.752347e-01,28:5.567129e-02):6.098991e-02):2.790604e-01,((((17:3.927807e-01,(10:5.829454e-01,(16:6.080226e-03,12:2.851880e-01):1.858936e-01):1.303124e-01):9.247284e-03,(11:3.084192e-01,18:7.973689e-02):8.528630e-02):4.600063e-02,9:7.726376e-02):2.041824e-02,((15:6.134532e-02,((23:2.735450e-01,(21:7.508987e-02,22:4.025086e-02):7.954888e-02):4.801050e-01,14:1.012093e-01):1.036433e-01):6.652628e-02,13:5.214355e-02):2.428304e-02):3.840958e-01):2.049764e-01):3.608910e-02,(7:1.527310e-01,6:3.118413e-02):8.345180e-03):8.885148e-02,5:1.266404e-01):4.786330e-02):3.026044e-01,(4:7.173836e-02,3:1.125996e-01):2.833887e-01):1.428575e-01,1:9.952916e-01);
   tree gen.7000 = [&U] (((((23:6.330067e-02,21:2.827976e-02):5.361208e-02,22:9.371686e-03):3.174020e-01,(13:6.693600e-02,15:1.325479e-02):9.709509e-03):6.546951e-03,14:1.394539e-01):2.662114e-02,((((12:2.482341e-01,16:5.759277e-02):4.167853e-03,((17:2.613900e-01,10:5.777938e-03):1.346515e-01,9:1.800920e-01):8.779674e-02):6.406107e-02,(11:1.527283e-01,18:1.446440e-02):6.236221e-02):6.346460e-02,((((((28:7.930424e-03,29:5.082397e-02):1.277514e-01,30:7.160497e-02):2.429309e-01,6:2.721326e-02):2.584102e-02,(8:1.522314e-01,(5:4.369690e-02,((4:7.463852e-02,3:5.321996e-03):3.450210e-01,2:1.270468e-01):1.811866e-01):6.296040e-03):4.150704e-02):1.847567e-03,(19:3.830196e-02,(20:2.728082e-02,(((27:6.065996e-02,26:4.776288e-02):1.708344e-01,25:7.144480e-02):1.387943e-01,24:1.084684e-02):1.660793e-01):1.378020e-01):1.461936e-01):1.076016e-01,7:5.152514e-02):1.793951e-01):1.089483e-01,1:1.894487e+00);
   tree gen.8000 = [&U] (((18:5.407603e-02,(17:1.488298e-01,(9:4.849090e-02,((((6:1.516897e-02,7:3.518442e-02):1.614907e-02,((30:3.393354e-02,(28:3.325684e-02,29:3.643781e-03):9.028411e-02):1.423711e-01,((5:6.107813e-02,(((4:6.075080e-02,3:1.198054e-03):3.717508e-01,2:1.882323e-01):2.876694e-01,8:6.123721e-03):9.513343e-02):5.082815e-03,(19:5.496291e-02,(20:1.030202e-01,((((22:4.214421e-03,21:2.803268e-02):9.732346e-02,23:4.163529e-02):3.009468e-01,24:1.733015e-02):6.210676e-02,((27:1.147759e-01,26:1.019825e-01):1.591340e-01,25:1.067545e-01):7.376681e-02):1.787590e-01):1.210520e-01):2.499649e-01):2.616537e-03):8.939300e-03):1.405187e-01,16:8.330920e-02):4.606602e-02,(12:1.521301e-01,(13:5.714793e-03,(14:8.720053e-02,15:3.384897e-02):7.501875e-02):1.883115e-01):4.662403e-02):5.815039e-02):8.395818e-02):2.008911e-03):8.901762e-02,10:1.531310e-01):6.578697e-02,11:8.452726e-02,1:9.501297e-01);
   tree gen.9000 = [&U] (2:2.164641e-01,((4:3.425319e-02,3:8.165783e-02):4.126030e-01,((5:1.402012e-01,(((7:1.360385e-02,(((((11:2.293921e-01,18:1.875174e-01):3.186699e-02,10:2.784288e-01):4.094104e-02,(9:8.713848e-02,17:3.623161e-01):1.445567e-02):6.714702e-02,(((13:8.141729e-02,((23:2.980278e-01,21:3.144011e-02):1.224453e-01,22:8.053209e-02):2.198760e-01):2.259404e-02,15:1.067763e-01):1.340887e-02,14:7.296014e-02):3.058817e-01):5.643615e-02,(16:3.632684e-02,12:7.184759e-02):1.665386e-01):2.126199e-01):8.970644e-02,((19:1.502233e-01,(20:3.466916e-01,(24:6.332242e-02,(25:8.373037e-02,(27:8.470916e-02,26:2.436784e-01):2.753679e-01):6.590622e-02):4.139522e-01):6.812188e-02):4.534270e-01,((30:1.228328e-01,28:7.900729e-03):1.295738e-01,29:7.612697e-03):2.734392e-01):1.163026e-01):9.035348e-02,6:5.192526e-02):7.688371e-02):1.178193e-01,8:7.135043e-02):4.664252e-01):3.055450e-02,1:6.230816e-01);
   tree gen.10000 = [&U] ((15:6.287577e-02,(14:4.322505e-02,((9:7.464867e-02,(((11:9.953135e-02,18:1.489979e-01):5.560158e-02,((((6:6.833250e-02,((8:2.146597e-02,((4:3.481824e-02,3:9.317096e-02):3.812148e-01,2:1.232453e-01):4.379379e-01):1.431879e-01,(5:5.442878e-02,((19:3.627677e-02,(20:2.066434e-02,(((25:8.933361e-02,(26:1.778747e-01,27:8.408225e-02):1.568144e-01):1.512084e-01,24:9.808894e-02):6.762790e-02,(23:4.348230e-03,(21:5.945287e-02,22:4.507123e-02):5.260322e-02):5.649421e-01):1.475811e-01):1.404236e-01):1.327065e-01,(30:2.339047e-02,(28:1.870086e-03,29:3.996171e-04):8.033769e-02):1.367123e-01):9.731389e-02):7.571198e-02):1.038328e-01):3.983336e-02,7:4.327942e-02):7.470684e-02,16:9.323691e-02):3.775485e-02,12:1.772605e-01):3.656859e-02):5.586556e-02,17:1.590900e-01):4.557599e-02):3.799124e-02,10:2.431802e-01):2.219065e-01):5.811088e-02):1.570959e-02,13:8.670863e-02,1:1.437650e+00);
   tree gen.11000 = [&U] ((4:9.435761e-02,3:4.671449e-02):2.541610e-01,(2:1.334709e-01,(((((28:5.682156e-04,(30:1.273033e-01,29:2.394185e-02):1.873368e-02):1.602530e-01,(19:4.191836e-02,(20:8.723940e-02,(24:7.896063e-02,(25:1.280814e-01,(27:8.781808e-03,26:1.891798e-01):2.524923e-01):3.245389e-01):1.331620e-01):1.134229e-01):3.099755e-01):1.302890e-01,((((16:2.188147e-01,((15:1.452707e-01,((22:7.684612e-02,(21:4.149592e-02,23:2.881720e-02):3.037043e-02):4.524956e-01,14:1.598520e-01):4.662293e-02):4.137244e-03,13:3.643792e-02):2.452972e-01):1.640703e-03,((9:1.060722e-01,((11:2.578570e-01,(10:1.257478e-01,18:1.045308e-01):1.114909e-01):8.200052e-02,17:7.689018e-02):1.433317e-02):1.784585e-02,12:2.354683e-01):1.564108e-01):3.344394e-01,7:5.683952e-02):1.521213e-02,6:6.594249e-02):1.120631e-01):6.636140e-02,5:8.654068e-02):6.971543e-02,8:1.156828e-01):5.147796e-01):8.840571e-02,1:7.033854e-01);
   tree gen.12000 = [&U] ((4:6.526270e-02,3:6.761784e-02):5.086516e-01,(2:6.383609e-02,(((7:1.338335e-02,(((12:3.713335e-01,(16:1.382931e-01,(((17:2.014673e-01,(((22:7.382930e-02,(21:4.863336e-02,23:2.753783e-01):3.134721e-01):3.953644e-01,(14:3.450515e-02,15:8.658056e-02):4.288491e-02):1.284395e-01,13:5.199547e-02):3.689301e-02):3.705486e-02,9:1.674834e-01):9.816561e-02,((10:1.190868e-01,11:1.834047e-01):5.583276e-02,18:1.563398e-01):2.226230e-01):1.993687e-02):7.145670e-02):1.237534e-01,(((28:3.063106e-02,29:1.031837e-02):9.995620e-03,30:7.286054e-02):3.059653e-02,(((25:1.381388e-01,((27:2.069359e-01,26:5.835574e-02):3.310075e-01,24:1.614139e-01):5.657623e-02):4.249807e-01,20:6.135240e-02):1.845250e-01,19:1.486051e-01):1.911017e-01):2.513804e-01):1.679690e-01,6:1.854475e-02):1.940307e-02):8.968629e-02,5:2.407435e-01):1.805841e-02,8:1.380140e-01):2.299152e-01):5.457860e-02,1:5.043817e-01);
   tree gen.13000 = [&U] ((9:8.774126e-02,((10:1.324770e-01,17:8.291498e-02):3.470240e-03,11:3.195285e-01):1.999527e-02):9.905898e-02,((18:7.716175e-02,((15:2.145328e-02,13:1.222215e-01):8.805338e-03,14:2.886365e-02):1.012523e-01):3.166957e-02,((16:9.264833e-03,12:1.315861e-01):1.042310e-01,((((19:2.693225e-03,(20:2.022581e-01,(((22:1.000967e-01,21:3.867534e-03):1.369063e-01,23:7.631351e-05):3.551109e-01,((25:1.127488e-01,(26:1.144070e-01,27:1.509633e-01):6.719216e-02):1.104581e-01,24:4.415011e-02):6.997490e-02):1.105005e-01):6.327368e-02):2.627985e-01,7:7.281971e-04):7.652393e-03,(5:7.976258e-02,(8:2.979671e-02,((4:4.963029e-02,3:4.252028e-02):2.664685e-01,2:1.479946e-01):1.962705e-01):9.258257e-02):1.744843e-02):5.460799e-03,(6:8.931373e-03,(30:4.559459e-02,(29:2.247825e-02,28:3.108905e-03):8.199922e-03):2.008155e-01):2.875628e-02):1.484048e-01):9.388206e-03):1.642918e-02,1:5.680397e-01);
   tree gen.14000 = [&U] (16:4.304954e-02,((((((13:1.197797e-01,14:4.275213e-02):1.172400e-02,15:1.622526e-02):7.125273e-02,9:8.177940e-02):6.635118e-02,(((11:1.835262e-01,17:8.568954e-02):2.525721e-02,10:1.611061e-01):5.746646e-02,12:1.548367e-01):5.027320e-03):1.873127e-02,(((((28:8.745450e-03,(29:3.391992e-03,30:8.811790e-02):2.115549e-02):1.419766e-01,6:1.709710e-02):2.765338e-03,(19:5.670610e-03,((((25:7.765532e-02,(26:8.631718e-03,27:1.317301e-01):5.087156e-02):1.341524e-01,24:2.549542e-02):4.919344e-02,(23:5.370850e-02,(22:1.530969e-02,21:9.228720e-02):6.119478e-02):2.425288e-01):3.025425e-01,20:1.456064e-01):4.256987e-02):2.562666e-01):1.493943e-02,7:2.492487e-02):1.546032e-02,((8:6.622269e-02,((4:2.506545e-02,3:4.007554e-02):4.223672e-01,2:2.934937e-01):1.320880e-01):3.601515e-02,5:3.277384e-02):4.292209e-02):1.342275e-01):1.882590e-02,18:1.239319e-01):1.150638e-02,1:7.306677e-01);
   tree gen.15000 = [&U] ((18:9.899477e-02,(((30:1.296912e-01,(28:1.507070e-02,29:6.585584e-02):3.234545e-03):1.049788e-01,(6:2.529184e-03,((7:5.575265e-02,((((24:2.900770e-02,(25:4.744252e-02,(26:3.004790e-02,27:2.580007e-01):1.183635e-01):1.130066e-01):2.168952e-01,(23:3.865804e-02,(22:1.660861e-01,21:4.422560e-02):1.315777e-01):5.016636e-01):8.953281e-02,20:3.762504e-02):1.168793e-01,19:2.302803e-02):4.030058e-01):1.686934e-02,((8:1.217336e-01,((4:4.681456e-02,3:4.965974e-02):2.736549e-01,2:1.972935e-01):1.040585e-01):1.040647e-01,5:1.554338e-02):1.356217e-01):8.536485e-03):1.214741e-01):1.696537e-01,(((10:2.317082e-01,(11:1.907180e-01,12:4.100041e-01):1.493020e-01):6.928096e-02,17:3.576982e-01):1.050711e-01,((13:1.471775e-01,(14:1.143839e-01,15:6.231681e-02):5.738294e-02):7.387254e-02,9:1.550608e-01):2.835326e-02):6.311795e-04):3.673648e-02):1.714396e-02,16:2.884874e-02,1:1.114807e+00);
   tree gen.16000 = [&U] ((8:7.731709e-02,((((29:8.346794e-03,28:1.706978e-02):2.741768e-02,30:9.559340e-03):2.317175e-01,6:1.770588e-04):4.707124e-02,(5:9.552871e-02,(7:2.943920e-02,((((24:3.770337e-02,(((21:6.209049e-02,22:5.288548e-02):8.046480e-02,23:2.240959e-02):3.500381e-01,(25:1.787978e-02,(26:8.560518e-02,27:1.068904e-01):4.295747e-02):1.363148e-01):5.780937e-02):8.708093e-02,20:1.089701e-01):1.253769e-01,19:6.793495e-02):9.231563e-02,(((((17:6.845234e-02,((11:9.058723e-02,10:2.190829e-01):1.148525e-01,12:1.088351e-01):5.368359e-02):2.414507e-02,18:8.889940e-02):5.978398e-02,(13:6.291364e-02,(14:6.507695e-02,15:2.293551e-02):2.305773e-02):1.690284e-01):3.480571e-03,9:2.706825e-01):4.050237e-02,16:1.278605e-01):4.801537e-02):2.199906e-02):2.738677e-02):6.224200e-03):9.156705e-02):1.372684e-01,((4:1.575370e-02,3:1.817248e-02):3.716443e-01,2:1.014353e-01):5.475039e-02,1:5.186906e-01);
   tree gen.17000 = [&U] ((4:2.079590e-02,3:4.244479e-02):1.270268e-01,(2:9.611622e-02,(8:8.565222e-02,(5:8.411540e-02,((((30:2.155981e-02,(28:6.069833e-03,29:4.475829e-03):3.525609e-02):7.396406e-02,(((20:1.716831e-01,(24:5.682021e-02,(25:8.130577e-02,(26:1.278356e-01,27:6.726012e-02):1.155792e-01):1.390409e-01):1.788188e-01):6.147548e-02,((23:3.030116e-02,21:1.492026e-01):3.528533e-02,22:5.749490e-02):3.156761e-01):6.882379e-02,19:2.469681e-02):1.229345e-01):9.948778e-02,(9:8.518494e-02,(17:1.139770e-01,(((16:3.853473e-02,12:1.603733e-01):3.728405e-02,(18:6.020944e-02,(11:1.859981e-01,10:1.292762e-01):4.251467e-02):5.781770e-02):5.853719e-02,((15:5.262296e-02,14:6.386930e-02):6.703862e-02,13:4.918271e-02):1.321013e-01):5.213803e-02):2.450404e-03):1.605436e-01):2.561879e-02,(6:2.380203e-02,7:9.039795e-04):2.379924e-02):1.214018e-02):7.968862e-02):1.595522e-01):9.333917e-02,1:2.058936e-01);
   tree gen.18000 = [&U] ((8:1.823248e-02,(((((30:2.756722e-02,28:2.445589e-02):9.386383e-03,29:4.053331e-03):1.013748e-01,((((21:6.742513e-02,22:6.456682e-02):1.337063e-01,23:2.668991e-02):3.697687e-01,((24:2.947329e-03,(25:8.752816e-02,(26:1.884086e-02,27:1.723407e-01):9.261526e-02):2.150309e-01):3.283205e-01,20:3.763569e-02):9.298175e-03):3.915684e-02,19:1.479978e-02):2.516286e-01):6.800951e-02,(7:4.220148e-02,(5:8.155834e-02,(16:1.347628e-02,(((11:1.654662e-01,(18:1.307341e-01,10:1.444750e-01):2.181761e-02):1.459618e-02,(12:2.081659e-01,((15:2.040753e-02,14:1.004438e-01):4.497351e-02,13:1.874457e-02):1.141441e-01):7.342178e-02):1.506879e-02,(17:1.284826e-01,9:9.597823e-02):2.208306e-03):6.441549e-02):1.176698e-01):2.140155e-03):3.499813e-02):4.798454e-03,6:2.908967e-03):1.011386e-01):2.278389e-01,((4:3.675294e-02,3:2.629551e-02):1.529576e-01,2:1.691386e-01):4.855705e-02,1:4.400932e-01);
   tree gen.19000 = [&U] (((8:3.459949e-02,((((((30:3.568609e-02,29:4.025229e-03):7.596745e-02,28:1.575221e-02):6.023689e-02,(((24:1.473655e-01,(25:1.148296e-01,(26:1.336732e-01,27:7.326126e-02):2.381554e-01):3.755903e-03):1.479799e-01,20:1.695053e-01):4.163381e-02,19:8.398477e-02):2.605841e-01):1.043743e-01,(((((13:6.411722e-02,((15:2.971985e-02,((23:8.156795e-02,21:9.234417e-02):1.664241e-01,22:4.646906e-02):1.483894e-01):1.152290e-01,14:2.290866e-01):5.140862e-02):1.827125e-01,12:1.261512e-01):4.173211e-02,9:1.367582e-01):5.546868e-02,16:1.401980e-01):1.305665e-02,(18:7.892158e-02,((11:1.195417e-01,17:1.787020e-01):1.265797e-02,10:1.160091e-01):3.111435e-01):1.101189e-01):8.628960e-02):6.477129e-02,(7:2.534893e-02,6:2.993065e-03):6.217907e-02):6.464046e-02,5:6.425880e-02):3.605779e-02):2.506400e-01,(4:3.786055e-02,3:3.466605e-02):1.942436e-01):3.265388e-02,2:1.301383e-01,1:5.587947e-01);
   tree gen.20000 = [&U] (((4:3.276008e-02,3:2.229452e-02):1.784095e-01,(8:7.213430e-03,(((((29:6.448377e-03,28:2.454782e-03):6.423184e-02,30:8.408729e-02):5.787401e-02,(((24:9.600087e-02,(25:5.589475e-02,(26:3.102635e-02,27:1.208309e-01):4.558235e-02):9.563612e-02):1.210054e-01,20:2.774550e-02):6.889894e-02,19:1.541486e-02):1.784415e-01):4.311518e-02,(6:1.055248e-02,(((9:8.604207e-02,(15:1.879485e-02,(13:6.823456e-02,(((23:5.245819e-02,21:1.919547e-02):5.062555e-02,22:8.366191e-03):4.015840e-01,14:2.115815e-02):7.214888e-02):3.463959e-03):4.880718e-02):2.504777e-02,((12:1.056708e-01,16:2.715054e-02):3.386947e-02,(((11:1.072160e-01,10:1.143625e-01):1.285186e-02,17:5.887093e-02):4.946276e-02,18:4.029168e-02):1.084262e-02):6.483571e-04):1.615137e-01,7:9.397275e-03):1.259947e-02):4.212715e-02):1.854717e-02,5:1.371828e-02):1.124836e-01):9.836082e-02):3.736914e-02,2:5.459280e-02,1:3.263912e-01);
   tree gen.21000 = [&U] ((4:4.847607e-02,3:4.809286e-03):2.138938e-01,(((8:6.268522e-03,(6:1.597154e-02,((7:7.891173e-03,(((29:4.304702e-03,28:2.887519e-02):1.326087e-02,30:3.012750e-02):1.883562e-01,(((((26:3.563427e-02,27:8.488774e-02):3.462274e-02,25:5.472951e-02):3.621070e-03,24:2.380788e-01):3.174144e-01,20:1.433361e-01):6.297437e-02,19:7.754684e-03):1.015146e-01):8.748703e-02):1.203403e-02,((((13:6.774310e-02,14:7.458258e-02):2.463593e-02,((23:5.698643e-02,21:1.170646e-02):2.488724e-01,22:8.879911e-03):3.106669e-01):2.410350e-02,15:4.661573e-02):1.072172e-01,((((10:9.575304e-02,11:6.718109e-02):2.743311e-02,17:1.576411e-01):4.703957e-02,12:1.764627e-01):4.012027e-02,(9:1.652049e-01,(18:4.067762e-02,16:4.934318e-02):6.003143e-02):2.446226e-02):1.620529e-03):1.320411e-01):1.582999e-02):1.240935e-01):4.023820e-02,5:6.339796e-02):2.453500e-01,2:1.746153e-01):7.610025e-02,1:4.637197e-01);
   tree gen.22000 = [&U] (2:1.180181e-01,((4:3.724381e-02,3:6.233542e-03):3.984562e-01,((((7:1.099902e-02,6:1.706801e-02):2.896494e-02,((((((23:7.783412e-02,21:6.662079e-02):3.618175e-02,22:2.163111e-02):2.560573e-01,((14:4.535510e-02,15:2.886681e-02):8.745266e-02,13:3.411882e-02):8.258450e-03):4.654732e-02,9:2.053957e-02):2.317604e-02,(((16:3.571546e-03,12:1.311299e-01):1.329275e-02,18:7.666176e-02):5.216249e-02,17:4.487781e-02):7.339485e-04):1.677871e-02,(10:7.074849e-02,11:1.706993e-01):4.561131e-02):2.118437e-01):5.382322e-02,(((19:4.747320e-02,((((26:1.064028e-01,27:1.424050e-02):1.882549e-01,25:4.532136e-02):1.885519e-01,24:3.023225e-02):2.852721e-01,20:1.653056e-01):2.277710e-02):2.868846e-01,((29:2.226053e-02,28:5.937860e-03):9.890257e-03,30:4.080422e-02):1.041306e-01):6.026805e-02,5:3.898100e-02):4.139685e-02):6.704722e-02,8:6.780639e-02):7.318642e-02):4.721923e-02,1:5.371063e-01);
   tree gen.23000 = [&U] ((4:4.674745e-02,3:5.307737e-04):5.758845e-01,((((((((20:6.863443e-02,((26:4.559266e-02,27:2.759996e-01):6.263167e-02,(24:7.738325e-02,25:1.519534e-01):1.454692e-02):2.499498e-01):2.053698e-01,19:1.406306e-02):9.681247e-02,((29:5.670168e-03,28:1.636303e-02):6.617403e-02,30:2.585063e-02):9.340346e-02):1.308998e-01,5:1.758861e-02):1.828514e-02,6:3.515363e-02):8.275892e-03,(7:7.947571e-02,((((11:2.176731e-01,10:2.062529e-01):1.383869e-02,17:6.028532e-02):1.984041e-02,(((22:7.799354e-02,(21:8.286222e-02,23:6.104368e-02):1.286968e-01):2.873570e-01,((15:4.182335e-02,14:1.333918e-01):2.144644e-02,13:2.406840e-02):2.545784e-03):1.544756e-01,9:1.930608e-02):2.842429e-02):2.333129e-03,(18:3.026320e-02,(16:4.963672e-02,12:1.812762e-01):2.861919e-03):1.426244e-01):3.414489e-01):7.681877e-02):1.223064e-01,8:9.959355e-02):1.891444e-01,2:1.455240e-01):1.949062e-01,1:6.045308e-01);
   tree gen.24000 = [&U] (((4:5.156049e-02,3:4.118543e-02):1.275577e-01,(5:7.867686e-03,((8:9.186866e-02,((19:3.062844e-03,(20:3.693597e-02,(24:9.535701e-02,((26:1.647506e-01,27:2.792715e-02):1.341158e-01,25:6.837529e-02):4.786992e-02):8.003026e-02):1.157256e-01):1.268508e-01,((29:3.157567e-02,28:2.447573e-02):7.641085e-02,30:1.932379e-03):8.439032e-02):7.769767e-02):2.494619e-02,(((((9:2.629419e-02,17:1.135188e-01):2.073975e-02,((13:7.130541e-02,(15:3.085760e-02,14:3.787747e-02):3.039792e-02):2.294924e-03,(22:4.341481e-03,(21:5.196388e-02,23:1.931840e-01):6.417114e-02):1.331424e-01):6.398566e-02):1.684853e-03,(10:4.795220e-02,(11:2.706881e-01,18:5.680943e-02):4.863510e-02):7.492701e-02):5.759109e-02,(16:6.773688e-02,12:1.050275e-01):2.707267e-02):1.706806e-01,(6:2.087997e-02,7:9.044086e-03):6.562010e-03):7.638248e-02):5.742812e-02):1.222106e-01):7.509791e-02,2:9.589982e-02,1:3.941631e-01);
   tree gen.25000 = [&U] (((4:4.810337e-02,3:6.341417e-02):4.783839e-01,(8:2.589129e-02,(5:2.421164e-02,((7:4.760450e-02,((((15:2.098521e-02,13:1.527244e-01):5.687646e-02,((22:8.995105e-02,(21:2.466363e-02,23:2.042306e-01):6.005249e-02):3.186617e-01,14:4.810482e-02):8.851081e-02):3.858042e-02,(((9:7.863971e-02,((17:5.199488e-02,(11:1.068022e-01,10:1.337609e-01):3.689183e-02):7.078576e-03,12:3.010618e-01):5.839677e-02):2.686015e-02,16:8.795461e-02):2.428130e-02,18:3.432161e-02):1.483633e-02):1.565306e-01,(((29:4.888870e-02,28:1.160456e-03):6.273554e-02,30:4.159198e-02):2.851114e-02,(19:7.083613e-02,(20:1.060536e-01,((25:9.558735e-02,(26:7.302378e-02,27:9.483627e-02):6.229180e-02):1.154873e-01,24:9.407850e-02):6.843022e-02):8.997219e-02):2.299580e-01):4.982882e-02):1.394164e-01):5.829715e-02,6:6.657307e-03):7.128208e-02):1.016182e-01):1.535305e-01):4.597105e-02,2:1.255579e-01,1:4.694759e-01);
   tree gen.26000 = [&U] (((4:3.962165e-02,3:8.926988e-02):2.642149e-01,(8:1.365003e-01,(((7:3.116898e-02,6:3.525096e-02):3.635382e-02,(30:3.265754e-02,((29:9.474636e-03,28:1.398492e-03):1.465869e-01,(((18:8.113186e-02,16:7.428006e-02):4.089885e-02,(((15:1.122132e-01,(14:1.638316e-01,((21:6.024941e-02,23:1.387508e-01):1.820100e-01,22:1.432084e-01):3.222023e-01):1.393676e-03):3.448512e-02,13:9.935304e-02):5.369787e-02,(9:1.518767e-01,(11:2.878440e-01,(12:2.017352e-01,(10:1.889940e-01,17:1.522757e-01):2.595093e-02):8.011886e-03):6.365055e-02):1.687936e-01):1.171444e-02):3.089654e-01,(((25:9.379954e-02,(26:1.115950e-01,27:2.960814e-01):1.476959e-01):7.961025e-02,24:5.480729e-02):1.367158e-01,(20:1.362920e-01,19:1.145620e-01):1.190297e-01):5.386754e-01):1.809264e-01):3.303829e-02):8.123095e-02):4.218263e-02,5:7.529533e-02):9.133954e-02):1.683219e-01):4.541922e-02,2:1.794761e-01,1:4.115057e-01);
   tree gen.27000 = [&U] (((4:1.750489e-02,3:7.489962e-02):3.284050e-01,(8:3.797272e-02,((((7:1.535508e-01,((((25:4.077410e-02,(26:2.945939e-02,27:1.770895e-01):7.187944e-02):2.350299e-01,24:1.378329e-01):8.890590e-02,20:1.702741e-01):1.775763e-01,19:3.374079e-02):2.665434e-01):3.323813e-03,6:3.703867e-02):8.326101e-03,5:9.715225e-02):4.820297e-05,(((18:3.906670e-03,16:4.086403e-02):1.308277e-01,((((11:1.665635e-01,10:1.113068e-01):1.181556e-01,(17:1.615437e-01,12:2.138277e-01):1.952444e-02):7.410520e-02,9:4.692366e-02):1.354299e-01,(15:2.569681e-02,((13:6.761857e-02,14:5.597779e-02):2.962258e-02,(22:7.175466e-02,(21:1.137278e-01,23:2.200962e-01):2.682986e-01):2.385847e-01):4.668649e-02):7.632328e-02):7.071306e-03):7.891355e-02,(30:1.016838e-01,(28:1.343321e-03,29:8.273467e-03):3.087708e-02):1.702385e-01):7.281676e-02):1.509479e-01):1.693250e-01):1.754682e-01,2:2.948244e-01,1:6.307770e-01);
   tree gen.28000 = [&U] ((2:1.898115e-01,((((((((25:3.459168e-02,(26:4.289838e-02,27:8.909495e-02):1.696283e-01):1.748303e-01,24:2.181352e-02):1.083003e-01,20:1.582979e-01):1.085928e-01,19:1.031613e-01):3.176380e-01,(7:4.477770e-02,((9:9.596261e-02,((12:1.732353e-01,(16:2.926314e-02,18:4.071426e-02):3.649286e-02):2.693601e-02,((11:1.333197e-01,10:9.128182e-02):1.089896e-01,((14:7.962648e-02,(15:2.804148e-02,(22:1.425345e-01,(23:5.160390e-02,21:4.650755e-02):7.446613e-02):3.205814e-01):2.522184e-03):1.810588e-02,13:1.283236e-02):1.215213e-01):5.911999e-02):3.058298e-04):1.778247e-01,17:8.098900e-02):1.604561e-01):4.229954e-02):1.259469e-02,6:3.507508e-02):3.547398e-02,((29:4.432933e-02,28:1.942091e-03):9.190064e-05,30:1.209621e-01):1.357078e-01):1.767118e-02,(8:5.488859e-02,5:8.668797e-02):1.600892e-03):1.545226e-01):2.071272e-02,(4:5.157732e-02,3:7.776512e-02):2.451012e-01,1:5.612993e-01);
   tree gen.29000 = [&U] ((4:6.710916e-02,3:3.332125e-02):4.617707e-01,(2:1.949421e-01,((((6:2.884945e-02,(30:8.306426e-02,((19:6.571749e-02,(((25:4.632674e-02,(26:7.502343e-02,27:2.218042e-01):2.034995e-01):2.450026e-01,24:1.117525e-01):2.348354e-01,20:3.182287e-02):5.083278e-02):2.082992e-01,(28:7.834735e-03,29:2.499829e-02):4.746768e-02):7.834646e-03):2.603208e-01):3.939205e-02,(((16:9.771574e-02,((((10:1.623611e-01,11:1.128973e-01):7.799202e-02,18:3.689554e-02):4.090569e-02,9:1.167757e-01):4.265487e-04,(17:9.292572e-02,(13:1.134986e-02,((22:3.035618e-03,(23:1.261446e-01,21:1.742477e-02):1.625981e-01):2.022801e-01,(14:4.147899e-02,15:4.363792e-02):8.767229e-03):2.573999e-02):1.185159e-01):1.252738e-02):4.472977e-02):2.542572e-02,12:8.048861e-02):1.778119e-01,7:1.480829e-02):1.838889e-02):7.843666e-02,5:6.101300e-02):3.279665e-02,8:5.496961e-02):9.202124e-02):5.934690e-02,1:4.499337e-01);
   tree gen.30000 = [&U] (2:3.108634e-02,(((((((28:2.430924e-02,29:2.606732e-02):3.860573e-02,30:1.261285e-02):1.387897e-01,(19:4.756049e-02,(((25:2.279729e-02,(26:1.230194e-01,27:4.630136e-02):2.968121e-01):6.449288e-02,24:4.092133e-02):2.141329e-01,20:7.934053e-03):1.361202e-01):1.261485e-01):8.742007e-03,(((12:1.155146e-01,(16:7.588269e-02,(((((11:2.010438e-01,10:3.274781e-02):2.300404e-03,18:6.834139e-02):6.787495e-02,(13:1.288127e-02,(14:8.188929e-02,((22:6.475992e-03,(23:6.435636e-02,21:6.071821e-02):1.125235e-01):1.833950e-01,15:4.109585e-02):2.176858e-02):7.724111e-03):6.721625e-02):1.919874e-03,9:5.680449e-02):7.685554e-02,17:9.902112e-02):3.771567e-02):5.646548e-02):1.197238e-01,6:3.566746e-02):1.193999e-02,7:1.595430e-02):3.909383e-02):1.130622e-01,5:8.403961e-02):3.239766e-03,8:2.014158e-02):1.338015e-01,(4:9.858948e-02,3:5.426042e-04):3.388087e-01):4.200613e-02,1:3.240788e-01);
   tree gen.31000 = [&U] ((((5:1.021301e-02,(((((12:1.512321e-01,16:2.231581e-02):6.881272e-02,(9:9.521123e-02,((15:3.213236e-02,((22:2.890733e-02,(23:8.266347e-02,21:4.998666e-02):2.006148e-01):1.448387e-01,(14:7.563724e-02,13:3.425896e-02):1.638246e-02):1.070043e-01):6.439651e-02,(((11:7.011185e-02,10:9.030640e-02):1.958196e-03,17:1.527204e-01):7.373550e-02,18:6.599807e-02):5.987912e-02):2.390138e-02):4.597665e-02):2.056227e-01,(6:6.556349e-02,7:2.278260e-02):8.383039e-03):2.918969e-02,(30:1.639900e-02,(29:4.284423e-03,28:7.247490e-04):3.957331e-02):1.414995e-01):1.224078e-02,((20:7.846971e-02,((25:9.388427e-02,(26:7.568121e-02,27:5.121463e-02):8.021709e-02):1.120259e-01,24:7.179842e-02):1.834904e-01):1.317333e-01,19:9.272907e-02):1.697108e-01):9.913261e-02):6.526090e-02,8:3.845261e-02):1.286443e-01,(4:1.096466e-01,3:2.543422e-03):3.638975e-01):5.321641e-02,2:6.729061e-02,1:3.249879e-01);
   tree gen.32000 = [&U] (2:9.353090e-02,((5:2.764734e-02,((6:5.195826e-02,(((((((23:3.291949e-02,(22:3.376882e-02,21:1.094321e-01):4.347433e-02):1.836831e-01,15:3.086331e-03):4.978153e-02,(13:4.139742e-02,14:5.953991e-02):4.252872e-02):8.276354e-02,9:9.461325e-02):5.561499e-02,(16:5.822756e-02,12:6.223073e-02):4.691984e-02):1.141026e-02,(18:1.772503e-02,((11:1.148770e-01,10:1.701679e-01):2.454384e-02,17:2.864078e-01):5.340610e-02):5.189574e-02):1.800332e-01,7:5.676320e-03):2.032410e-02):3.540704e-02,((((30:6.798481e-02,29:3.411449e-02):1.848478e-02,28:3.042989e-03):7.316409e-02,((25:6.993342e-02,(26:1.503286e-02,27:6.228758e-02):9.158698e-02):1.588652e-01,(20:1.063331e-01,(24:1.672974e-01,19:1.680706e-01):1.038766e-03):5.325818e-03):1.803027e-01):3.571161e-02,8:4.618908e-02):5.694908e-03):1.164762e-01):5.766443e-02,(4:3.779684e-02,3:4.212534e-02):3.647849e-01):1.006969e-02,1:2.568788e-01);
   tree gen.33000 = [&U] ((((5:2.641938e-02,(((((20:6.964486e-02,19:2.789064e-02):1.803714e-02,((25:4.603783e-02,(26:1.706673e-02,27:8.947216e-02):8.763400e-02):2.335605e-01,24:1.508936e-01):1.812187e-01):3.230898e-01,((30:5.495909e-02,(28:8.922258e-03,29:4.145332e-02):1.862300e-02):9.869702e-02,((((15:3.076837e-02,(14:2.020595e-02,(23:2.799767e-02,(22:6.949541e-02,21:1.155515e-01):1.147018e-01):4.703531e-01):8.381825e-03):2.837913e-02,13:1.750216e-02):1.811972e-01,(17:1.702114e-01,(9:4.068138e-02,((10:3.543173e-02,11:1.338415e-01):4.677427e-02,18:1.431456e-01):7.424055e-02):8.947976e-02):1.388954e-02):1.148111e-01,(12:1.818814e-01,16:1.002544e-01):6.673616e-02):2.027823e-01):1.382746e-01):3.800944e-02,6:5.291214e-02):3.713491e-02,8:6.588120e-02):1.318847e-01):8.086565e-03,7:1.007696e-01):3.531484e-01,(4:9.519562e-03,3:4.461827e-02):2.362653e-01):4.472816e-02,2:7.238112e-02,1:4.757898e-01);
   tree gen.34000 = [&U] (((5:1.686801e-02,(((30:4.029895e-02,(28:2.327707e-02,29:3.644509e-02):3.630247e-02):1.947407e-01,((((((11:1.503103e-01,((((23:3.495070e-02,21:7.083022e-02):1.223796e-01,22:1.075573e-02):2.048625e-01,14:8.025657e-02):6.312861e-02,(15:7.963380e-02,13:3.509060e-02):3.149291e-02):1.194098e-01):1.319445e-02,10:1.816990e-02):5.411758e-02,9:6.756077e-02):3.035737e-02,17:7.333223e-02):3.265992e-03,((18:8.722598e-02,12:1.780024e-01):2.248922e-02,16:7.815952e-02):3.348173e-02):1.903158e-01,7:2.179311e-02):2.583273e-02):3.005438e-02,(8:6.218872e-02,6:6.262943e-02):8.809825e-03):2.638322e-02):6.795438e-02,((((25:5.841180e-02,(26:1.608259e-01,27:6.539710e-02):7.028871e-02):8.579616e-02,24:1.016903e-02):1.335280e-01,20:4.901274e-02):1.877405e-02,19:1.117763e-02):1.616604e-01):2.849268e-01,((4:5.038842e-02,3:2.657136e-02):2.372210e-01,2:1.607805e-01):1.162050e-02,1:2.675250e-01);
   tree gen.35000 = [&U] (((4:4.955472e-02,3:6.681203e-03):2.953800e-01,((((((7:1.038278e-02,(12:1.772005e-01,(16:5.505543e-02,(((15:3.547855e-02,(((23:3.552161e-02,21:4.122424e-02):9.974371e-02,22:2.245316e-02):2.704517e-01,(13:9.259528e-02,14:2.759114e-02):4.267381e-03):4.562131e-02):7.696110e-02,(9:5.799277e-02,(17:1.104450e-01,(11:1.131897e-01,10:6.888486e-02):4.259522e-02):5.474498e-02):7.150026e-03):3.174139e-02,18:1.284872e-01):2.944910e-02):8.985701e-04):1.439524e-01):1.375561e-02,((((25:3.149992e-02,(26:5.057743e-02,27:8.348773e-02):1.176880e-01):1.153556e-01,24:4.356603e-02):1.077724e-01,20:9.219633e-02):7.172124e-02,19:2.899572e-02):2.461989e-01):8.822100e-02,6:4.440699e-02):1.103763e-02,(30:1.163138e-02,(28:3.069525e-03,29:4.920237e-03):6.003138e-02):1.104088e-01):1.086425e-01,5:1.350343e-02):3.144516e-02,8:1.940644e-02):1.742295e-01):1.743982e-02,2:1.742760e-01,1:2.372637e-01);
   tree gen.36000 = [&U] (((8:5.982133e-03,(((((29:5.285020e-03,28:1.260775e-03):2.720934e-03,30:2.501411e-02):1.122456e-01,(((25:3.642995e-02,(26:5.740875e-02,27:4.922981e-02):1.197590e-01):6.299118e-02,24:3.721331e-03):1.246773e-01,(19:1.914468e-02,20:7.769596e-02):8.205246e-03):1.441042e-01):2.306108e-02,(6:2.199806e-02,((((16:3.491483e-02,18:4.601931e-02):2.995280e-03,((13:4.106951e-02,((14:1.497637e-02,((23:4.327416e-02,21:5.777569e-02):4.190829e-02,22:2.875126e-02):1.625270e-01):4.720537e-02,15:3.664263e-02):2.699358e-02):6.477488e-02,((17:1.008395e-01,9:5.791194e-02):2.336421e-02,(11:2.089106e-01,10:1.877859e-02):1.736460e-01):5.743501e-02):3.620709e-03):3.420959e-04,12:1.202335e-01):9.986007e-02,7:1.452997e-03):2.102515e-02):2.478204e-02):1.318426e-02,5:3.280558e-02):2.553462e-02):1.450063e-01,2:1.502342e-01):4.903872e-02,(4:2.968340e-02,3:3.486884e-02):1.868027e-01,1:1.713992e-01);
   tree gen.37000 = [&U] (((4:1.081973e-02,3:4.984313e-02):1.988703e-01,2:2.291142e-01):1.485655e-02,(8:2.248946e-02,(5:8.531296e-02,(((29:2.692054e-03,(28:2.067559e-02,30:4.856885e-02):1.474973e-02):1.041868e-01,6:1.219994e-03):1.030501e-02,(((((25:3.550009e-02,(26:5.183456e-02,27:1.268676e-01):6.978515e-02):1.105726e-01,24:4.654082e-02):1.265280e-01,20:5.648025e-02):7.663774e-02,19:3.938196e-02):1.740699e-01,(7:4.066243e-02,((((((13:8.688876e-03,(15:1.472618e-02,14:3.210735e-02):1.881591e-02):1.529650e-01,9:4.093589e-02):7.826878e-03,((11:2.128467e-01,(10:2.678652e-02,17:1.385751e-01):5.561274e-02):8.347333e-02,12:1.438635e-01):8.722804e-03):3.856215e-02,((23:4.210385e-02,21:7.655302e-02):3.973807e-02,22:1.027004e-02):2.257652e-01):3.419017e-02,18:3.014981e-02):1.171076e-02,16:2.511909e-03):1.288598e-01):2.679895e-02):1.203749e-02):4.099844e-03):8.144537e-02):1.016658e-01,1:3.487536e-01);
   tree gen.38000 = [&U] (2:1.696386e-01,((8:2.194547e-02,(6:4.455531e-02,((((((25:3.997867e-02,(26:5.058074e-02,27:8.206537e-02):8.978422e-02):1.267582e-01,24:7.640083e-03):2.063703e-01,20:4.397359e-03):1.151320e-01,19:2.185323e-02):3.010601e-01,5:3.516654e-02):3.436505e-02,((7:2.181829e-03,(16:6.154099e-02,(((10:9.133589e-02,12:3.915152e-02):3.723974e-03,17:6.283543e-02):1.378620e-02,((9:1.559585e-02,(18:3.778587e-02,11:7.457679e-02):3.462558e-02):2.784180e-02,(((23:2.657285e-02,21:2.159027e-02):6.372031e-03,22:1.497739e-03):2.421306e-01,(14:5.573439e-02,(15:4.852561e-02,13:3.073795e-02):1.131189e-02):5.218096e-02):6.354002e-02):3.759979e-02):4.278265e-02):2.743230e-02):2.674166e-02,(28:1.614275e-02,(30:3.930975e-02,29:5.570057e-03):1.152970e-02):1.703271e-01):4.930754e-03):9.320058e-03):6.863571e-02):5.072401e-02,(4:2.994321e-02,3:5.637599e-03):1.526753e-01):1.468513e-02,1:3.531910e-01);
   tree gen.39000 = [&U] (((8:2.195414e-02,(6:1.475113e-02,((((20:8.138133e-02,((25:5.584400e-02,(26:9.475824e-03,27:1.187191e-01):1.302020e-01):1.179694e-01,24:3.636511e-02):2.668009e-01):3.907273e-02,19:5.997572e-02):2.272149e-01,(7:8.590136e-05,(((12:9.317185e-02,(18:1.587132e-01,(((10:1.336730e-01,11:1.098136e-01):7.976649e-03,17:1.103464e-01):8.644140e-02,(9:8.166370e-02,((14:8.763764e-02,15:1.235105e-02):1.697516e-02,(13:5.563314e-03,((21:9.069770e-02,23:6.343099e-02):1.877092e-02,22:2.228627e-02):3.571593e-01):2.295079e-02):1.076556e-01):9.554650e-03):1.324776e-01):4.762093e-02):4.267904e-02,16:5.671280e-03):1.186896e-01,(30:1.287991e-02,(28:2.627591e-03,29:2.209455e-02):1.824279e-02):1.149949e-01):1.242073e-01):4.588124e-03):4.993479e-02,5:5.196047e-02):2.291205e-02):1.769501e-01):1.905478e-01,(4:4.462352e-02,3:2.408344e-02):1.343200e-01):1.886542e-01,2:1.398975e-01,1:3.468840e-01);
   tree gen.40000 = [&U] ((4:3.047166e-02,3:3.245697e-02):2.763105e-01,((8:8.960751e-04,((((30:1.538021e-02,(29:1.121836e-02,28:1.657869e-02):6.516481e-02):8.300608e-02,((20:4.459519e-02,((25:1.252120e-01,(26:9.363411e-02,27:1.277751e-01):9.718509e-02):1.320335e-01,24:4.313845e-02):1.673232e-01):4.351980e-02,19:1.909695e-02):2.271950e-01):2.999247e-03,5:7.199326e-02):6.451274e-02,(6:3.532860e-03,(((((10:9.808162e-02,11:3.992529e-02):4.107754e-02,18:9.672852e-02):9.721323e-02,((17:6.286194e-02,12:1.632320e-01):5.509990e-02,(9:7.960051e-02,(((21:4.495067e-02,23:4.627248e-02):2.854263e-02,22:1.546936e-02):3.553463e-01,(13:3.551268e-02,(14:7.759404e-02,15:2.506633e-02):3.973292e-02):3.086779e-03):1.165232e-01):8.926846e-03):2.326749e-02):6.435589e-02,16:1.077271e-01):1.128448e-01,7:3.131321e-03):4.883555e-02):6.670885e-04):7.364975e-02):1.996160e-01,2:9.343433e-02):1.996360e-01,1:6.631225e-01);
   tree gen.41000 = [&U] ((4:4.891792e-02,3:1.927828e-02):2.088131e-01,(2:1.738114e-01,(8:1.317370e-02,(((5:3.100184e-02,(((20:2.553700e-02,((25:5.924513e-02,(26:7.586421e-02,27:1.615591e-01):2.947318e-01):6.740695e-02,24:1.608006e-02):2.828431e-01):1.085713e-01,19:2.596441e-04):3.221757e-01,(30:8.251148e-02,(29:3.847582e-02,28:3.652807e-03):5.225997e-02):6.074569e-02):8.261464e-02):1.167643e-01,6:1.634883e-02):2.129730e-02,(((13:1.101005e-01,((14:5.159732e-02,((21:3.857524e-02,23:1.012264e-01):1.810064e-01,22:1.175001e-02):1.807174e-01):2.793158e-02,15:1.817394e-02):1.900476e-02):1.098878e-01,((9:5.594220e-02,(16:2.272856e-02,12:1.102697e-01):5.631890e-02):1.327705e-02,((11:1.901218e-01,(17:5.968131e-02,10:1.754396e-01):1.333262e-02):2.138318e-01,18:1.256727e-01):4.289967e-02):1.240238e-02):2.112969e-01,7:9.033027e-03):6.869669e-02):1.255911e-01):9.109074e-02):1.285092e-01,1:7.662923e-01);
   tree gen.42000 = [&U] ((2:1.196782e-01,(8:7.251827e-02,(((((20:2.475361e-02,((25:1.308872e-01,(26:1.691135e-01,27:4.134850e-02):7.101619e-02):1.560640e-01,24:3.216902e-02):1.401019e-01):2.072726e-01,19:2.254254e-02):1.837023e-01,((29:4.073322e-02,28:2.039203e-02):4.879230e-02,30:3.310796e-02):1.502406e-01):1.267314e-01,(((16:1.247579e-01,(((((21:4.250250e-02,23:1.180690e-02):2.174246e-01,22:3.497138e-02):2.057797e-01,((15:2.032146e-02,14:2.462086e-02):7.246842e-02,13:1.135676e-01):1.782308e-02):1.110935e-01,18:4.861708e-02):1.274865e-02,(((11:1.744786e-01,10:8.094762e-02):1.417234e-02,(12:9.539404e-02,17:1.222285e-01):4.534954e-02):3.788809e-03,9:1.198891e-01):4.273590e-02):1.946822e-03):2.708636e-01,7:1.788582e-03):8.394860e-02,6:5.293530e-02):1.228282e-02):8.440011e-03,5:5.704814e-02):1.007567e-01):1.999928e-01):1.428338e-01,(4:4.406146e-02,3:1.017185e-01):9.810574e-02,1:3.229967e-01);
   tree gen.43000 = [&U] ((4:7.106733e-02,3:4.603978e-02):2.892240e-01,(2:1.788130e-01,(((((((9:1.201063e-01,((17:2.520718e-02,11:2.127835e-01):1.102345e-01,10:1.651530e-01):1.037746e-01):5.234261e-02,(16:5.405038e-02,18:2.667446e-01):2.899614e-02):3.210663e-03,((((22:5.337297e-03,(23:1.608450e-01,21:9.996763e-02):4.348564e-02):3.938268e-01,13:2.100168e-02):1.903214e-02,(14:1.115769e-01,15:4.545641e-03):4.528231e-02):1.829524e-01,12:7.722157e-02):2.029250e-02):2.412967e-01,6:4.383635e-03):7.812334e-03,7:8.516971e-02):5.807591e-02,(((20:5.637547e-02,(25:1.616791e-01,((26:9.110345e-02,27:1.570993e-01):1.399030e-01,24:1.434061e-01):2.825947e-02):2.036497e-01):3.645387e-02,19:1.222842e-02):2.227930e-01,(30:2.207552e-02,(29:4.055727e-02,28:5.931089e-03):3.921594e-03):2.027059e-01):8.081155e-02):6.323438e-02,(8:1.456605e-01,5:5.636745e-02):3.817284e-02):2.008576e-01):1.287810e-01,1:3.892101e-01);
   tree gen.44000 = [&U] ((4:3.543745e-02,3:4.422327e-02):2.466936e-01,(2:1.464161e-01,(8:1.427004e-02,(((7:1.015196e-02,(18:2.754862e-02,(((9:8.941454e-02,((11:9.041429e-02,17:2.708707e-02):2.580142e-02,10:4.867802e-02):7.499687e-02):3.960587e-02,((13:3.244618e-02,((22:1.505901e-03,(21:1.844965e-02,23:8.794177e-02):5.357553e-02):3.093468e-01,15:1.584589e-02):1.033080e-03):5.890321e-03,14:8.079100e-02):1.294410e-01):1.576824e-02,(16:9.691234e-03,12:2.666949e-01):3.781267e-03):2.022019e-03):1.345194e-01):2.555273e-02,6:6.615566e-02):6.825673e-05,((((28:4.893928e-03,29:3.044418e-02):2.179071e-02,30:3.143742e-03):8.307000e-03,((20:5.471118e-02,((25:8.718511e-02,(26:5.241127e-02,27:7.840064e-02):3.214200e-02):8.079790e-02,24:1.134799e-01):6.069102e-02):2.535498e-02,19:9.583513e-03):1.687502e-01):7.536355e-02,5:7.355727e-02):6.993662e-02):1.208490e-01):6.445019e-02):1.190269e-01,1:3.201356e-01);
   tree gen.45000 = [&U] (((8:4.500984e-02,((6:2.905443e-02,(7:1.554701e-02,(((9:9.262321e-02,((14:4.088118e-02,(13:8.708043e-03,(22:2.495443e-02,(23:5.200184e-02,21:3.279055e-02):1.070709e-01):2.524914e-01):6.460456e-02):1.003335e-02,15:4.571919e-02):5.010004e-02):7.299836e-03,((((10:9.120658e-02,11:1.138655e-01):1.391945e-02,17:5.024726e-02):1.999356e-02,18:6.370566e-03):5.393971e-02,(16:1.948130e-01,12:2.110304e-01):3.925458e-02):2.336009e-03):1.063926e-01,(((19:6.674796e-02,(20:6.780385e-02,((25:1.787078e-01,(26:2.024288e-01,27:3.712986e-02):3.273394e-02):8.076525e-02,24:9.548039e-02):1.117738e-01):6.255135e-02):1.378946e-01,(28:6.102686e-02,29:6.849163e-03):1.780870e-01):5.902348e-04,30:1.181213e-01):8.467032e-02):8.024309e-02):3.857090e-02):3.112146e-02,5:4.232624e-02):9.794021e-02):1.549727e-01,(4:6.868722e-02,3:3.127699e-02):2.380581e-01):1.339952e-01,2:9.077163e-02,1:3.577178e-01);
   tree gen.46000 = [&U] (2:1.100927e-01,((((7:8.609887e-03,(6:3.370165e-02,(((((18:7.890373e-02,16:4.932685e-02):9.244290e-03,12:1.463140e-01):3.538588e-02,(((17:1.000092e-01,11:1.869222e-01):4.605919e-02,10:9.436869e-02):2.566385e-02,9:2.914503e-02):5.901778e-02):1.184802e-02,((15:1.335702e-02,14:5.343918e-02):7.223540e-02,((23:7.161593e-02,(22:6.042345e-03,21:8.358159e-02):6.021258e-02):2.180441e-01,13:5.095472e-02):3.232704e-02):1.013703e-01):2.161246e-01,((19:1.778546e-02,(20:4.573209e-02,((25:6.923041e-02,(26:3.524174e-02,27:8.489698e-02):7.906322e-02):1.829463e-01,24:9.667721e-02):1.669462e-01):1.013607e-01):2.256919e-01,((29:2.317079e-02,28:2.254677e-02):1.767976e-01,30:1.043530e-02):7.295752e-02):1.197889e-01):2.456947e-01):9.046642e-03):3.557854e-02,5:2.825491e-02):4.253942e-02,8:2.861554e-02):1.508056e-01,(4:5.688481e-02,3:9.262690e-03):2.176216e-01):6.589883e-02,1:5.882275e-01);
   tree gen.47000 = [&U] (2:7.928779e-02,((4:4.522388e-02,3:4.568806e-02):3.450088e-01,((((6:6.053778e-02,((19:1.200963e-02,(20:1.069799e-02,((25:4.177576e-02,(26:3.498600e-02,27:1.788646e-01):8.289714e-02):7.370266e-02,24:1.819709e-02):1.643847e-01):1.187868e-01):2.133144e-01,((30:3.736830e-02,(28:4.147627e-03,29:3.158469e-02):2.588038e-02):6.300401e-02,(((16:6.376815e-02,12:2.169218e-01):3.758096e-02,18:6.252919e-02):5.989322e-02,((13:2.971714e-02,((((23:8.626492e-02,21:7.846945e-02):7.391364e-02,22:1.018084e-02):5.891255e-02,14:1.654705e-02):3.421644e-02,15:2.969143e-02):4.325831e-03):9.456803e-02,(9:2.510328e-02,(10:4.693962e-02,(17:1.181086e-01,11:7.345545e-02):6.841192e-02):4.423691e-02):5.330209e-02):6.513454e-03):7.891006e-02):2.267226e-02):4.772462e-04):3.968828e-02,7:4.630264e-02):2.125556e-02,5:7.682099e-02):4.940523e-02,8:7.719549e-02):2.125010e-01):3.789305e-02,1:3.895406e-01);
   tree gen.48000 = [&U] (2:1.060345e-01,((4:7.920659e-02,3:3.169283e-02):2.600077e-01,(5:2.325980e-02,(8:8.009368e-02,((6:2.334761e-02,((30:9.110060e-03,(28:4.832001e-04,29:1.742759e-03):3.166095e-02):7.730504e-02,(((16:2.089625e-02,18:8.375655e-02):2.729864e-02,12:1.684348e-01):4.524062e-02,((10:1.420709e-01,(17:9.567843e-02,11:6.036364e-02):6.164494e-02):4.695662e-02,(9:3.731591e-02,(13:2.307468e-02,((15:9.823289e-03,14:3.358147e-02):4.656465e-04,((23:3.789297e-02,21:2.497303e-02):1.299549e-01,22:3.347228e-03):1.009842e-01):5.575281e-02):4.250842e-02):3.483070e-02):1.190108e-02):4.309374e-02):8.034857e-03):7.697024e-03,((19:5.279042e-02,(20:7.919121e-02,((25:4.943393e-02,(26:3.816983e-02,27:5.299748e-02):8.541542e-02):1.350402e-01,24:5.895736e-02):9.509886e-02):8.912320e-02):1.249452e-01,7:4.140002e-02):1.914800e-02):8.409778e-05):5.180106e-02):1.758261e-01):9.324362e-02,1:2.979126e-01);
   tree gen.49000 = [&U] ((4:7.564690e-02,3:1.432578e-02):2.129874e-01,(2:8.593877e-02,(((7:4.245727e-03,((((11:2.417220e-01,10:1.488404e-01):6.329017e-02,9:3.204039e-02):3.571985e-02,(17:3.850211e-02,12:1.163014e-01):3.380024e-02):4.323027e-02,(((14:9.747661e-02,(13:2.678621e-02,((23:1.911226e-01,21:1.618086e-02):1.902190e-01,22:2.671431e-02):1.789073e-01):6.896689e-03):1.080108e-02,15:5.851797e-02):9.441029e-02,(16:1.326873e-01,18:2.796870e-02):2.153267e-02):1.030163e-04):1.487024e-01):2.946301e-02,((6:5.195384e-03,((19:2.454951e-02,(20:2.902444e-02,((25:5.054873e-02,(26:1.234605e-01,27:1.565647e-01):7.481861e-02):1.157388e-01,24:7.297880e-02):1.010372e-01):6.897320e-02):1.426605e-01,(30:3.361687e-02,(28:1.023645e-02,29:1.027838e-02):7.270917e-02):7.528943e-02):2.090543e-02):7.422079e-03,5:9.191809e-02):2.733928e-02):6.318643e-02,8:6.140306e-02):1.481811e-01):5.649689e-02,1:2.990803e-01);
   tree gen.50000 = [&U] ((2:8.897608e-02,(4:4.167273e-02,3:1.827652e-02):3.497335e-01):2.155642e-02,((((((19:1.276020e-02,(20:5.002237e-02,((25:7.641096e-02,(26:1.024058e-01,27:3.877605e-02):1.130688e-01):4.146907e-02,24:6.287776e-02):1.145455e-01):7.478525e-02):2.226582e-01,(29:1.247865e-02,(28:7.980758e-03,30:4.753397e-02):1.884291e-02):8.420460e-02):9.820511e-02,(((16:7.361204e-02,((12:1.486485e-01,((11:3.286393e-01,17:8.826914e-02):6.923391e-02,(10:9.835695e-02,9:1.634994e-01):2.879509e-02):1.202777e-02):3.009472e-02,18:4.584199e-02):5.948593e-02):5.128033e-03,(((((23:1.450172e-01,21:9.511923e-03):3.747415e-02,22:3.247026e-02):2.171099e-01,13:8.040151e-03):1.052264e-01,15:3.121790e-02):6.743418e-04,14:6.085426e-02):7.882039e-02):1.588147e-01,7:2.905778e-02):2.984959e-02):3.552834e-02,6:2.603323e-03):6.996898e-02,8:2.123664e-02):4.220769e-02,5:9.698954e-02):1.453140e-01,1:4.679917e-01);
   tree gen.51000 = [&U] ((4:6.536876e-02,3:2.114085e-02):3.058722e-01,((8:2.362622e-02,((6:6.922245e-02,((((((23:1.401965e-02,(22:9.794663e-02,21:1.501481e-01):3.523459e-02):2.095876e-01,(13:1.844362e-01,(14:7.319087e-02,15:3.357813e-02):3.041377e-03):4.588273e-02):6.426627e-02,(17:1.871643e-01,(((11:1.265211e-01,10:1.376774e-01):8.701733e-02,12:1.594423e-01):7.450628e-02,18:1.189497e-01):2.024880e-02):3.986124e-04):1.014658e-02,16:4.438775e-02):5.285438e-03,9:1.476971e-01):2.147381e-01,7:3.705894e-03):1.967605e-02):1.545788e-02,(((19:1.368676e-02,(20:4.760926e-02,((25:1.081227e-01,(26:1.352460e-01,27:2.416028e-01):4.110916e-02):9.610815e-02,24:1.322093e-01):1.260600e-01):3.469961e-02):2.915722e-01,((29:1.404528e-02,28:3.367783e-02):1.092863e-02,30:1.403272e-02):2.416170e-01):3.722834e-03,5:1.126255e-01):7.617674e-02):3.531416e-02):1.311849e-01,2:2.914704e-01):3.646583e-01,1:5.691645e-01);
   tree gen.52000 = [&U] ((4:8.604242e-02,3:6.932661e-02):2.742038e-01,((8:2.207436e-02,(((5:1.503645e-01,((28:7.087720e-03,(29:1.041361e-02,30:5.741197e-02):4.278550e-02):1.369604e-01,(((20:6.482917e-02,((25:1.010208e-01,(26:9.183568e-02,27:2.943827e-02):1.674213e-01):1.936144e-01,24:6.433055e-02):8.852539e-02):7.830083e-02,19:9.362035e-02):3.110390e-01,((((((22:1.145970e-03,(21:2.407880e-04,23:1.335329e-01):1.078980e-01):2.474041e-01,14:4.923219e-02):3.810561e-03,15:2.843330e-02):7.093991e-03,13:1.081714e-01):1.645572e-01,(16:5.996785e-02,12:9.500100e-02):8.395673e-02):2.911740e-03,((18:1.212578e-01,((11:8.704203e-02,17:1.714154e-01):3.115190e-02,10:1.689078e-01):1.750490e-01):1.045160e-02,9:1.767541e-01):3.624632e-04):1.284230e-01):5.723540e-02):1.359336e-01):3.773530e-02,7:1.010630e-01):6.400064e-04,6:1.018013e-02):7.588919e-02):3.391337e-01,2:1.118190e-01):3.835714e-02,1:5.550363e-01);
   tree gen.53000 = [&U] ((2:1.122849e-01,(4:1.871384e-02,3:6.427565e-02):2.384002e-01):9.301810e-03,(8:2.068615e-02,(((((15:3.178681e-02,14:6.326344e-02):7.557282e-02,((22:1.502883e-02,(21:1.739660e-01,23:2.343308e-01):8.030394e-02):3.484616e-01,13:1.329308e-02):3.518143e-03):5.617541e-02,(((10:1.223531e-01,(11:2.826076e-01,17:1.487543e-01):2.004758e-02):9.639242e-02,9:9.347560e-02):1.769209e-02,((16:1.016444e-01,18:3.878635e-02):1.991133e-01,12:1.754367e-01):8.890336e-02):3.385964e-02):2.271227e-01,(5:1.747458e-01,(((29:1.505557e-02,28:3.169807e-02):1.846068e-01,30:2.640209e-02):1.060783e-01,((20:4.075815e-02,((25:9.451893e-02,(26:2.341358e-01,27:9.378534e-02):2.395724e-01):1.860891e-01,24:7.263768e-05):1.986009e-01):2.123570e-01,19:4.911545e-02):2.932830e-01):4.156567e-02):8.141495e-04):4.595058e-02,(6:5.331206e-02,7:2.281434e-02):4.744089e-02):7.539683e-02):6.934864e-01,1:5.687618e-01);
   tree gen.54000 = [&U] ((2:8.170787e-02,(8:2.072561e-02,(((((20:1.303806e-01,((25:3.516665e-02,(26:1.504303e-01,27:5.260028e-02):2.107299e-01):8.018199e-02,24:1.732606e-03):1.689324e-01):5.273559e-01,19:4.926676e-02):3.619320e-01,(30:5.459300e-03,((29:1.153274e-02,28:3.817194e-02):1.377255e-01,((9:1.579484e-01,((18:1.049209e-01,(11:2.556093e-01,(10:1.481572e-01,17:1.446226e-01):3.407801e-02):6.080046e-02):7.827111e-02,(((21:3.676463e-02,(22:1.063821e-01,23:9.736941e-02):1.811025e-02):3.653677e-01,13:7.075279e-02):3.648697e-02,(14:1.317574e-01,15:8.350339e-02):4.231945e-03):5.558830e-02):6.277445e-03):5.071561e-02,(16:9.656326e-02,12:1.301897e-01):1.478941e-01):8.502591e-02):1.624812e-02):1.574864e-02):1.438445e-01,(7:7.127277e-02,6:3.393493e-03):6.195486e-03):3.266647e-02,5:6.538839e-02):8.969115e-02):2.175916e-01):3.009895e-01,(4:6.924031e-03,3:5.206815e-02):2.765691e-01,1:2.817807e-01);
   tree gen.55000 = [&U] ((2:1.184531e-01,(8:8.164559e-02,(((((20:1.008139e-01,((25:1.657353e-01,(26:1.454121e-01,27:1.348180e-01):3.884121e-01):3.697239e-02,24:4.655979e-02):7.257600e-02):1.116138e-01,19:4.385048e-02):4.069084e-01,((9:5.975889e-02,(16:6.718313e-02,((12:2.329637e-01,((((22:1.028984e-02,(21:1.813990e-02,23:1.631365e-01):5.252669e-02):4.511076e-01,14:3.922935e-02):4.947090e-02,13:1.017456e-01):2.221333e-02,15:3.016794e-02):1.648495e-01):1.940009e-03,((18:5.132240e-02,(10:1.400119e-01,11:1.842373e-01):3.278956e-02):7.250786e-02,17:1.682369e-01):1.515611e-02):4.037518e-03):3.382210e-04):1.863884e-01,((29:4.636323e-02,28:7.032336e-03):6.492458e-02,30:2.956351e-02):3.424394e-02):1.237762e-02):1.932491e-01,(7:9.821192e-02,6:2.850230e-02):2.631745e-02):2.790871e-02,5:2.422677e-02):3.474880e-02):2.309178e-01):2.812298e-01,(4:4.990681e-03,3:8.281984e-02):1.120149e-01,1:8.703890e-01);
   tree gen.56000 = [&U] ((2:2.802724e-01,(8:8.881861e-02,((5:1.659160e-01,((29:3.164869e-03,28:8.790841e-03):1.606778e-01,30:2.772866e-03):7.214358e-02):3.132656e-02,(((19:4.690684e-02,20:1.938284e-01):1.035356e-03,(24:3.708703e-02,((26:1.766518e-01,27:1.925584e-01):3.500589e-01,25:1.345126e-01):1.472094e-01):3.879539e-01):1.747022e-01,((6:1.160507e-01,7:5.605295e-02):1.184587e-01,(9:7.363427e-02,((((22:5.351771e-02,(21:1.815592e-02,23:6.526310e-02):1.558014e-01):5.179883e-01,(15:4.116819e-02,14:5.516324e-02):5.175115e-02):1.713783e-02,13:4.357477e-02):2.131781e-01,((18:9.313002e-02,((10:1.750232e-01,16:1.595942e-01):1.884000e-01,(11:2.372025e-01,17:1.659014e-01):1.705075e-01):1.669673e-02):7.722433e-02,12:3.253469e-01):1.171876e-01):1.900389e-02):2.432408e-01):4.303458e-02):9.140835e-03):4.318719e-01):3.104271e-01):2.344195e-01,(4:2.555611e-01,3:4.637519e-02):1.144464e-01,1:7.343800e-01);
   tree gen.57000 = [&U] ((4:3.595423e-02,3:4.907224e-02):2.585224e-01,(2:2.317604e-01,(8:7.890290e-02,((6:1.446928e-02,(((((24:8.520086e-02,((26:6.534981e-02,27:1.888880e-01):3.520320e-01,25:1.851682e-01):1.708795e-01):4.622909e-01,20:7.307938e-02):1.082100e-01,19:6.625445e-02):2.641542e-01,7:4.337130e-02):1.052084e-01,(((29:1.777523e-02,28:7.586219e-03):1.679444e-02,30:7.876522e-02):1.932170e-01,((22:9.854992e-02,(23:9.969099e-02,21:2.049739e-02):2.513954e-01):6.862206e-01,((13:3.979802e-02,((12:3.817731e-01,(9:1.832561e-01,16:1.373865e-01):8.164733e-03):4.809563e-03,((11:3.267497e-01,(18:1.289186e-01,17:2.531391e-01):1.655245e-01):5.974906e-02,10:1.564556e-01):1.037242e-01):1.146806e-01):6.860934e-02,(15:1.716383e-01,14:6.316364e-02):1.175916e-01):2.621192e-01):2.445407e-01):1.024754e-01):5.586203e-02):5.745756e-02,5:1.868930e-01):2.096571e-01):4.334665e-01):2.567029e-01,1:7.431893e-01);
   tree gen.58000 = [&U] (2:2.673207e-01,((8:6.151894e-03,(((6:5.668946e-02,((30:9.462883e-03,((29:3.231979e-03,28:1.172874e-03):1.629625e-01,((16:6.003212e-02,12:1.028708e-01):6.821641e-02,((17:2.080524e-01,((13:3.156360e-02,((15:5.215718e-02,(22:7.731176e-02,(23:2.670283e-02,21:1.198483e-01):4.058212e-01):3.716694e-01):5.785103e-02,14:4.029270e-02):2.336043e-02):9.351602e-02,9:7.209453e-02):1.076658e-02):4.383731e-03,(18:1.463341e-01,(10:1.278210e-01,11:2.425057e-01):3.436244e-02):2.213267e-02):6.354294e-02):4.964421e-01):2.642864e-02):4.067018e-02,(((24:8.341557e-02,((26:1.964765e-01,27:6.466471e-02):5.361502e-02,25:7.229627e-02):2.391480e-01):1.168617e-01,20:9.758430e-02):1.595669e-01,19:1.316878e-02):2.083689e-01):1.569377e-01):1.717897e-03,7:4.142120e-02):3.507405e-02,5:9.798435e-02):1.102049e-01):4.082468e-01,(4:3.635044e-02,3:1.546732e-01):2.496622e-01):1.907925e-03,1:8.025438e-01);
   tree gen.59000 = [&U] ((2:3.929956e-01,(((6:1.056637e-02,7:1.231560e-01):7.470560e-02,((((18:1.991601e-01,(10:1.858966e-01,11:4.315562e-01):7.029069e-04):4.417051e-01,(((9:1.216788e-01,17:2.849180e-01):4.726922e-02,((14:1.149154e-02,15:8.295236e-02):2.442332e-01,(13:5.087617e-02,((22:3.348414e-01,21:1.677304e-02):6.636086e-02,23:2.946705e-01):7.522950e-01):1.212702e-02):6.209673e-02):1.240950e-01,(16:2.213411e-01,12:3.482018e-02):1.014651e-01):1.457716e-02):3.412056e-01,(((29:9.694808e-03,28:2.337292e-02):7.043074e-02,30:4.995797e-02):6.346521e-02,((20:1.411812e-01,(24:4.972624e-02,((26:2.842547e-01,27:2.399238e-01):1.202095e-01,25:2.129529e-01):5.436587e-01):2.409162e-01):4.224132e-01,19:2.303419e-02):4.792840e-01):2.441060e-02):4.533891e-01,5:6.916293e-02):1.936310e-01):2.482324e-01,8:4.855382e-02):7.236664e-01):3.553591e-02,(4:5.232201e-02,3:1.704741e-01):3.023931e-01,1:1.123205e+00);
   tree gen.60000 = [&U] ((2:2.668135e-01,((6:5.875039e-03,(7:3.070273e-02,(5:2.330536e-01,((((16:1.779529e-01,12:1.343532e-01):1.278952e-01,((17:8.107752e-02,(9:2.086195e-01,(13:9.276184e-02,((23:3.767930e-02,(21:1.236167e-01,22:9.936123e-02):3.554788e-02):6.887929e-01,(15:9.472841e-02,14:5.418699e-02):4.926633e-02):1.915487e-03):8.980067e-02):4.861147e-03):5.036072e-02,((10:1.459123e-01,11:3.734573e-01):7.736181e-02,18:1.587563e-01):1.043513e-01):2.607209e-02):2.752624e-01,(30:9.450085e-02,(29:8.183217e-02,28:4.755776e-04):4.393778e-02):4.006062e-02):1.478679e-01,((20:2.546597e-01,((26:2.899948e-01,27:1.249252e-01):7.434717e-01,(24:2.435664e-01,25:1.841040e-01):2.704580e-02):7.636255e-02):1.618402e-01,19:5.384800e-03):4.334575e-01):6.597643e-02):2.273359e-02):7.808821e-02):3.392078e-01,8:3.030385e-02):2.822406e-01):4.822238e-01,(4:7.506705e-03,3:6.408754e-02):2.731491e-01,1:9.490539e-01);
   tree gen.61000 = [&U] ((((((6:2.300680e-02,7:1.010934e-01):6.146317e-02,((16:2.710525e-02,((9:1.769933e-01,(13:8.352123e-02,(15:1.695862e-01,(14:1.091052e-01,((21:3.764952e-02,23:3.905045e-01):3.960543e-01,22:4.468397e-03):7.277404e-01):9.189081e-02):3.183074e-02):1.178540e-01):6.315277e-02,(10:1.642733e-01,((17:1.283677e-01,(18:1.778663e-01,11:1.814446e-01):5.937663e-02):1.010689e-01,12:2.417632e-01):3.938758e-02):8.195531e-02):8.833526e-02):3.344092e-01,(30:4.454691e-03,(((20:3.068235e-02,(24:8.765708e-02,(25:2.587786e-01,(27:1.446804e-01,26:1.480211e-01):1.116109e-01):3.693766e-01):3.335432e-01):6.344967e-02,19:9.275490e-02):4.978833e-01,(29:2.874042e-02,28:1.893328e-03):1.072792e-01):6.209662e-02):1.153865e-01):2.673571e-01):4.491225e-02,5:1.921710e-02):6.529547e-02,8:1.669746e-01):1.464479e-01,(4:8.012022e-02,3:5.608121e-02):6.231605e-01):1.208273e-01,2:2.608067e-02,1:3.501461e-01);
   tree gen.62000 = [&U] ((2:1.166011e-01,(4:2.123824e-01,3:8.325769e-03):3.874427e-01):2.087049e-01,((((6:3.766015e-03,7:2.723370e-02):7.694747e-02,(((((15:9.046287e-02,14:1.481433e-01):1.284811e-02,((21:1.587709e-01,23:2.518835e-01):2.111676e-01,22:2.090568e-02):5.654257e-01):1.117647e-01,13:7.240788e-02):2.612921e-01,((12:2.243820e-01,(16:8.783886e-02,9:1.350367e-01):1.078425e-02):5.174011e-02,(((11:1.297354e-01,17:2.881908e-01):5.284467e-03,10:1.044784e-01):4.742374e-02,18:1.450425e-01):8.502805e-02):2.579891e-02):2.026176e-01,(((20:3.235116e-01,(24:4.039372e-02,(25:2.013247e-01,(27:2.250453e-01,26:2.804427e-01):1.370011e-01):4.631755e-01):2.395375e-01):2.596780e-01,19:7.077872e-02):3.201062e-01,((29:5.103606e-02,28:4.229945e-03):5.638184e-02,30:3.501041e-02):5.538141e-02):1.326201e-01):8.292159e-02):2.232774e-01,5:1.840036e-02):1.940027e-01,8:1.828090e-01):2.884496e-01,1:7.019435e-01);
   tree gen.63000 = [&U] (2:1.452966e-01,((5:2.268113e-01,(8:3.330239e-02,((((20:1.979749e-01,(24:7.457933e-03,(25:1.539411e-01,(27:1.036713e-01,26:1.916044e-01):1.421742e-01):2.064687e-01):5.342984e-01):1.256496e-01,19:1.018150e-02):3.155991e-01,(6:7.187182e-02,(((12:1.750238e-01,16:6.965640e-02):7.840788e-02,(((22:3.579362e-02,(21:2.621335e-02,23:5.066162e-02):1.121447e-01):4.908115e-01,((15:6.899294e-02,14:8.938429e-02):1.645598e-02,13:6.828598e-02):4.953921e-02):5.516297e-02,((18:2.821601e-01,9:5.635568e-02):5.547282e-02,((11:1.052111e-01,10:1.341577e-01):3.264608e-02,17:1.770262e-01):4.784353e-02):2.850702e-02):2.068020e-02):1.790814e-01,7:2.594927e-02):8.327399e-02):2.186769e-02):2.004702e-02,((29:1.932316e-03,28:6.441475e-02):7.886098e-02,30:2.211362e-02):3.304704e-01):1.177906e-01):3.778905e-02):1.950828e-01,(4:7.582428e-02,3:2.280647e-02):3.479737e-01):8.899873e-02,1:5.367348e-01);
   tree gen.64000 = [&U] (((4:1.650490e-01,3:1.681109e-02):6.173530e-01,2:6.853866e-02):1.325666e-02,(8:1.807330e-01,((7:6.162629e-02,(6:1.575608e-01,(((29:2.854257e-03,30:6.709735e-02):7.429537e-02,28:1.984630e-02):3.732270e-01,(((19:2.618705e-01,(24:1.137697e-01,(25:5.694641e-02,(27:1.124395e-01,26:1.096492e-01):1.010872e-01):1.632321e-01):3.085527e-01):4.385451e-03,20:1.366180e-01):4.411926e-01,(17:1.721835e-01,((14:6.435787e-02,((15:3.135719e-02,13:7.292493e-02):3.434112e-02,((21:1.914657e-01,23:5.505888e-02):1.186020e-01,22:1.857562e-03):6.427820e-01):3.546112e-02):8.862266e-02,(((18:1.108652e-01,(11:1.872928e-01,10:1.082204e-01):6.944091e-02):6.127480e-02,(16:6.032188e-02,12:1.219713e-01):1.922281e-01):2.571464e-02,9:7.143877e-02):2.669411e-02):8.001011e-02):3.370468e-01):5.511086e-02):3.994711e-02):5.905604e-02):5.101670e-02,5:5.700519e-02):1.170376e-01):2.546081e-01,1:5.927524e-01);
   tree gen.65000 = [&U] (((((18:1.096854e-01,(((15:1.371005e-01,(13:1.797918e-01,(14:3.269221e-02,((21:1.931372e-01,23:2.399980e-01):1.359999e-01,22:5.421568e-02):3.079191e-01):5.123595e-02):1.191627e-02):1.983350e-01,(((12:5.427462e-01,(11:1.930559e-01,10:1.160701e-01):1.989651e-01):1.263865e-02,9:2.016358e-01):4.530318e-03,17:1.359443e-01):1.021960e-01):1.969627e-02,16:9.803871e-02):4.007980e-02):1.646564e-01,((((19:8.004293e-02,(20:7.690851e-02,(24:3.665391e-02,(25:4.302078e-02,(27:2.877590e-01,26:1.685914e-01):2.359446e-01):2.591766e-01):3.405848e-01):1.642600e-01):4.375415e-01,((28:2.368381e-03,29:1.620801e-02):8.420784e-02,30:1.131573e-01):4.488934e-01):1.036013e-03,6:4.955767e-02):3.316170e-03,7:7.724417e-02):2.749109e-02):9.919967e-02,(8:1.759027e-01,5:5.427396e-02):3.400728e-03):2.290645e-01,(4:4.301839e-02,3:3.215552e-01):4.067029e-01):3.199749e-01,2:1.103673e-01,1:7.902459e-01);
   tree gen.66000 = [&U] (((4:4.942328e-02,3:1.108379e-01):5.607106e-01,((5:7.602407e-02,(((((((12:4.433748e-01,(11:3.650524e-01,10:1.658705e-01):9.629819e-03):1.535426e-02,17:2.869963e-01):1.479210e-02,9:1.410225e-01):5.084948e-02,((18:1.046965e-01,16:1.416122e-01):3.280394e-02,((13:2.100553e-01,(22:2.082252e-02,(21:1.083292e-01,23:1.619469e-01):1.561134e-01):4.729618e-01):7.530002e-02,(14:6.337510e-02,15:6.485914e-02):3.902931e-02):1.277376e-01):2.274217e-02):2.681589e-01,(19:8.502690e-03,(20:9.214723e-02,(24:7.594946e-02,(25:2.242450e-02,(27:1.753657e-01,26:1.624011e-01):3.090071e-01):4.688826e-01):5.992401e-01):2.556418e-02):2.901273e-01):2.145154e-02,7:2.728248e-02):3.616539e-02,(6:8.503381e-02,((28:7.828927e-02,29:2.780416e-02):2.359362e-01,30:1.289676e-02):3.168621e-01):6.616082e-02):1.025927e-01):7.511664e-02,8:4.223270e-02):3.837574e-01):2.754071e-02,2:1.786126e-01,1:8.211392e-01);
   tree gen.67000 = [&U] (((8:1.236522e-01,(((((7:2.049419e-02,(((16:1.036142e-01,12:2.410860e-01):1.056864e-02,18:1.362231e-01):5.612228e-04,((((15:1.006624e-01,14:1.605853e-01):2.380701e-01,(13:1.082089e-03,((22:2.276656e-02,21:2.950309e-01):9.417658e-02,23:3.083500e-01):4.979953e-01):4.926890e-02):1.828199e-01,9:1.560096e-01):5.770002e-02,(17:2.715268e-01,(10:1.689741e-01,11:4.037833e-01):1.298153e-01):1.730651e-01):7.901389e-02):3.455042e-01):2.340405e-01,(19:1.927722e-01,((24:9.360599e-03,(25:1.221026e-01,(27:4.712116e-01,26:1.780890e-01):3.478298e-01):4.088963e-01):3.393185e-01,20:2.583666e-01):1.558242e-01):5.837642e-01):3.735651e-02,6:4.723568e-02):2.033248e-01,((29:1.049836e-02,28:9.715632e-02):1.667314e-02,30:2.601197e-01):3.590367e-01):1.349498e-01,5:2.291746e-01):1.458434e-01):3.297057e-01,2:1.959975e-01):3.977431e-01,(4:3.333056e-02,3:1.436916e-01):6.311629e-01,1:9.277202e-01);
   tree gen.68000 = [&U] ((8:7.909991e-02,(((6:1.598653e-01,5:1.262780e-01):6.937728e-02,(7:8.985538e-02,((29:4.407961e-02,30:1.411229e-01):2.077897e-02,28:8.969161e-03):1.983505e-01):1.324130e-02):2.995836e-03,(((((16:1.750008e-01,((14:2.986693e-01,(15:2.929700e-02,(22:5.291354e-03,(23:1.992209e-01,21:1.805493e-02):1.498499e-01):4.296133e-01):8.396407e-02):1.758779e-01,13:3.189791e-02):4.031995e-01):2.239365e-02,12:1.644392e-01):4.600933e-02,17:1.917452e-01):1.649540e-02,(((10:1.082849e-01,11:3.736732e-01):6.975198e-02,18:9.212351e-02):1.974077e-01,9:2.420960e-01):9.190469e-03):1.971071e-01,(19:1.514109e-02,((24:1.237618e-01,(25:8.020567e-02,(27:3.939990e-01,26:1.349074e-01):1.836179e-01):2.686057e-01):4.452980e-01,20:8.364440e-02):1.909021e-01):2.489377e-01):4.358998e-02):1.586706e-01):3.319665e-01,((4:2.024049e-03,3:1.010212e-01):2.567051e-01,2:2.384037e-01):1.033829e-01,1:6.554871e-01);
   tree gen.69000 = [&U] (((8:3.893630e-02,(5:1.717910e-02,((((28:7.162743e-03,29:3.636101e-02):2.296141e-01,30:4.834716e-02):1.028082e-01,(((24:6.818443e-02,(25:1.383242e-01,(27:1.597550e-01,26:2.849790e-01):3.277116e-01):3.947819e-01):2.597490e-01,20:1.438806e-01):4.114982e-01,19:2.795124e-02):5.866236e-01):4.535576e-01,(6:5.295005e-02,((17:2.347655e-01,(((((14:3.613844e-02,15:1.473641e-01):1.090283e-01,13:1.428063e-01):4.250734e-02,((23:3.829590e-02,21:3.170846e-01):2.101295e-01,22:1.772953e-02):5.547014e-01):2.420155e-01,(((10:1.014231e-01,11:4.023226e-01):7.381247e-02,18:2.270307e-01):1.550197e-01,9:3.076628e-01):3.223002e-02):5.824111e-02,(16:3.825392e-01,12:1.068192e-01):1.557184e-01):2.640541e-02):2.613645e-01,7:2.863145e-03):2.521680e-02):1.142649e-01):1.524164e-01):1.169431e-01):3.574390e-01,(4:7.605730e-02,3:2.146616e-02):5.390228e-01):2.225306e-01,2:2.931509e-01,1:1.000907e+00);
   tree gen.70000 = [&U] ((8:5.015068e-02,(((6:9.215453e-02,(((28:9.891223e-04,29:5.350599e-02):6.537674e-02,30:2.846325e-02):2.357900e-01,(((24:4.642351e-02,(25:2.119763e-01,(27:2.909473e-01,26:1.715135e-01):5.264038e-01):1.807621e-01):3.056162e-01,20:4.147949e-01):9.575912e-02,19:1.185887e-02):3.566432e-01):2.641009e-01):5.337797e-02,(7:2.772119e-03,(((((13:1.009319e-01,(14:3.526112e-02,(((23:7.730612e-02,21:5.268783e-02):1.220896e-01,22:3.794366e-02):5.375099e-01,15:4.600798e-02):9.672994e-02):3.596830e-02):3.718443e-01,9:2.266542e-01):1.199911e-01,(10:4.365503e-01,(11:3.935047e-01,18:1.041147e-01):5.271409e-02):1.154478e-01):2.002851e-02,16:1.675365e-01):4.015725e-02,(17:2.583145e-01,12:4.360422e-01):8.217383e-02):3.203433e-01):1.300706e-01):1.217422e-01,5:6.009600e-02):1.320394e-01):1.654478e-01,(2:4.847250e-01,(4:7.712579e-02,3:1.139115e-01):5.532460e-01):5.578206e-02,1:9.319301e-01);
   tree gen.71000 = [&U] (((8:1.030697e-02,(((6:4.737309e-02,(7:8.383747e-02,(((((10:3.321211e-01,9:2.014292e-01):1.914397e-02,((15:1.259779e-01,(14:1.715087e-01,(22:3.587424e-02,(21:8.467206e-02,23:1.825084e-01):1.042436e-01):2.010803e-01):7.408594e-02):6.535225e-02,13:6.526275e-02):9.713195e-02):2.181888e-02,(11:3.981457e-01,18:1.757573e-01):8.031465e-02):3.490469e-02,17:2.728079e-01):1.091490e-01,(16:2.269291e-01,12:4.699486e-01):1.096324e-01):1.381717e-01):1.254698e-01):3.511398e-02,(((29:9.813873e-03,28:5.893488e-02):4.624320e-02,30:1.059865e-01):3.493603e-01,(((24:1.079855e-01,(25:2.305637e-01,(27:1.986759e-01,26:1.680005e-01):6.703855e-02):2.237272e-01):2.479851e-01,20:6.495503e-02):2.153096e-01,19:1.363162e-03):2.668817e-01):8.632287e-02):4.199058e-02,5:1.252676e-01):1.217768e-01):4.625489e-01,(4:1.970226e-01,3:7.756600e-02):5.436739e-01):1.773546e-02,2:2.276385e-01,1:9.473227e-01);
   tree gen.72000 = [&U] (((4:5.289048e-03,3:2.249743e-01):4.233564e-01,2:3.107816e-01):5.173965e-02,((((((28:1.212849e-02,29:1.543621e-02):6.534143e-02,30:1.748075e-01):1.920673e-01,(((24:1.117656e-01,(25:1.675748e-01,(27:2.465562e-01,26:4.794402e-02):1.724201e-01):2.379688e-01):2.856912e-01,20:8.469380e-02):2.038222e-01,19:4.862754e-02):4.004109e-01):8.858090e-02,(6:3.905267e-02,(7:3.082151e-02,((((9:1.124775e-01,10:2.785070e-01):4.424207e-01,((17:2.871182e-01,12:3.882020e-01):1.216387e-01,(18:8.305802e-02,11:9.011932e-01):1.515607e-01):6.080241e-02):1.255169e-02,16:1.765620e-01):5.167426e-02,((13:1.295961e-01,(((23:5.104810e-02,21:1.103275e-01):2.233511e-01,22:2.754242e-03):3.370140e-01,14:1.732165e-01):1.934878e-02):6.548462e-02,15:1.210930e-01):2.649933e-01):3.528912e-01):9.621980e-02):1.598731e-02):1.095055e-01,5:1.238582e-02):2.377936e-01,8:2.830433e-01):4.715622e-01,1:1.013472e+00);
   tree gen.73000 = [&U] (2:2.565299e-01,((((6:4.039675e-02,7:3.794798e-02):1.966459e-02,((((29:5.474763e-03,28:1.254869e-02):6.799744e-02,30:1.096331e-01):8.884688e-02,(((24:1.239896e-01,(25:1.665725e-01,(27:1.855502e-01,26:9.110729e-02):4.039063e-01):2.763840e-01):1.832445e-01,20:4.007727e-02):6.491829e-02,19:4.503882e-02):4.095311e-01):3.249001e-01,(16:5.280880e-02,((((11:2.595904e-01,18:5.280750e-02):2.383196e-02,17:2.513796e-01):6.332755e-02,((10:2.475048e-01,9:2.583783e-02):1.432273e-01,(13:1.356823e-01,(15:6.046360e-02,(14:1.368063e-01,(23:1.597149e-03,(22:9.461325e-03,21:3.920396e-01):3.068974e-01):8.601843e-01):3.814601e-02):8.989551e-02):1.674258e-01):2.632805e-02):1.429790e-02,12:3.583518e-01):7.457095e-02):3.444742e-01):7.356097e-02):1.273992e-01,(8:7.459578e-02,(4:7.987919e-02,3:1.044068e-01):1.136993e+00):2.930417e-01):6.824528e-02,5:3.942211e-03):6.437272e-01,1:7.321291e-01);
   tree gen.74000 = [&U] ((2:2.366275e-01,(4:1.683662e-01,3:1.183123e-02):4.579086e-01):2.121291e-01,((((6:5.814620e-02,((28:3.035005e-02,(29:9.446439e-02,30:1.089506e-01):9.893842e-03):6.145926e-01,(((24:2.058820e-01,(25:2.145189e-01,(27:2.033340e-01,26:2.208523e-01):3.697692e-01):1.472232e-01):3.004429e-01,20:2.013956e-01):2.257822e-01,19:3.676992e-02):2.750329e-01):1.973045e-01):4.033043e-03,((((10:2.491597e-01,17:3.507337e-01):6.067894e-02,(9:3.317491e-01,(((15:5.225942e-02,14:1.519044e-01):6.830794e-02,13:1.402323e-01):2.083618e-01,(23:1.880374e-01,(22:4.638339e-02,21:1.020588e-01):2.714581e-01):6.081475e-01):1.885066e-01):4.212216e-03):1.549718e-01,((16:2.285764e-01,(11:4.736209e-01,18:7.398162e-02):8.985175e-02):7.102453e-02,12:2.179317e-01):7.505660e-02):3.938944e-01,7:2.963758e-02):5.093586e-02):8.916074e-02,8:8.502628e-02):1.341455e-01,5:4.526953e-03):8.326248e-02,1:8.981287e-01);
   tree gen.75000 = [&U] (2:4.392790e-01,((4:1.128767e-01,3:1.990707e-01):3.873459e-01,(8:1.300940e-02,(5:2.008967e-01,(6:3.450992e-02,((((28:5.092587e-02,29:1.620481e-02):1.354345e-01,30:6.723061e-02):1.344009e-01,((((27:1.645894e-01,26:2.171959e-01):3.142821e-01,25:2.127731e-01):4.257032e-01,(20:1.741150e-01,24:1.897653e-01):5.464821e-02):2.215026e-01,19:2.544148e-01):2.625453e-01):4.801189e-01,(((9:4.898134e-02,(((13:9.449259e-02,(((23:2.914647e-01,21:6.318914e-02):2.114134e-01,22:2.181666e-01):8.315629e-01,14:1.086259e-01):1.175630e-01):1.343116e-02,15:2.149544e-01):1.578077e-01,((((16:1.876931e-01,18:2.020891e-01):3.654235e-02,11:3.798459e-01):1.373609e-01,10:1.935634e-01):9.938198e-02,17:3.538768e-01):2.102278e-03):2.803772e-02):1.176097e-01,12:3.981749e-01):3.620813e-01,7:7.960522e-02):5.194346e-02):3.903418e-02):3.516291e-01):2.542448e-01):2.491806e-01):2.681943e-01,1:4.730471e-01);
   tree gen.76000 = [&U] ((2:4.421463e-01,(8:1.009195e-01,(5:9.021988e-02,((6:2.602311e-02,(((((9:9.607772e-02,(10:7.621560e-02,11:2.919475e-01):1.956651e-01):5.033930e-03,((18:2.434416e-01,16:1.003842e-01):1.634091e-01,17:1.060614e-01):3.357921e-02):3.019424e-02,((15:1.253005e-01,14:6.041473e-02):7.941087e-02,(((23:5.880424e-02,21:1.146469e-01):1.638156e-01,22:5.924940e-02):4.471752e-01,13:1.540260e-03):5.983085e-02):9.277941e-02):3.906312e-02,12:1.891727e-01):2.417433e-01,7:1.835602e-02):7.325449e-03):6.765070e-02,(((29:3.153918e-03,30:4.286131e-02):2.173311e-03,28:8.192961e-02):2.129863e-01,(19:9.973575e-03,(20:1.250536e-01,(((27:1.801518e-01,26:1.785975e-01):1.308779e-01,25:1.745193e-01):2.907548e-01,24:1.095428e-01):4.850946e-01):2.157262e-01):4.474078e-01):6.568638e-02):6.170442e-02):1.491058e-01):1.441786e-01):1.920704e-02,(4:1.651645e-01,3:1.664124e-02):2.234332e-01,1:9.891906e-01);
   tree gen.77000 = [&U] ((2:5.679621e-02,((((7:7.071230e-02,((12:1.661772e-01,(16:1.239431e-01,((9:1.458938e-01,((11:3.714017e-01,10:1.647686e-01):1.632179e-01,17:3.540768e-01):1.238295e-02):1.156123e-01,(18:2.792291e-01,((14:1.926544e-01,13:1.350747e-01):1.192501e-01,15:4.963766e-03):1.204625e-01):1.512615e-02):7.578244e-02):1.120065e-01):1.616314e-01,((19:8.619455e-02,((((25:2.448384e-01,(27:2.253799e-01,26:2.423206e-01):4.559900e-01):9.228296e-02,24:2.144346e-01):4.631644e-02,20:1.847505e-01):7.102178e-02,((21:1.630577e-01,22:4.381446e-02):2.799917e-01,23:2.978342e-01):6.244149e-01):8.863948e-02):4.219773e-01,(30:1.610833e-01,(29:6.700453e-02,28:1.187595e-02):1.186420e-01):7.006826e-02):1.408235e-01):1.649419e-01):2.124786e-02,6:1.418044e-01):2.340406e-01,8:1.494860e-01):1.495017e-01,5:4.849947e-02):6.095475e-01):6.267507e-02,(4:5.502826e-02,3:7.147549e-02):7.364224e-01,1:7.333240e-01);
   tree gen.78000 = [&U] (((5:1.264242e-01,(8:1.070737e-01,((6:4.302673e-02,7:1.089858e-01):5.089479e-02,(((29:3.284004e-02,28:1.338358e-02):1.897310e-01,30:1.601647e-01):2.852909e-01,(((11:3.110918e-01,10:7.708557e-02):1.771933e-01,((((13:1.493993e-01,14:1.871897e-01):5.774648e-02,15:1.876733e-01):9.121397e-02,(12:2.732161e-01,16:1.830147e-01):1.885144e-01):9.135805e-03,(9:1.123349e-01,(17:3.954730e-01,18:2.951509e-01):1.431774e-01):6.371284e-02):3.225693e-02):4.082242e-01,(19:1.445887e-01,(((25:4.226102e-01,(27:9.999957e-02,26:2.436189e-01):3.612832e-01):1.190347e-01,24:1.949889e-01):2.942303e-01,(((23:1.403133e-01,22:6.758100e-02):1.584976e-01,21:8.691066e-02):1.005805e+00,20:1.533068e-01):4.133022e-03):3.033039e-02):3.254654e-01):1.282226e-01):2.292504e-01):6.598677e-02):2.584869e-01):4.793357e-01,2:7.804996e-02):4.919664e-01,(4:6.938424e-02,3:1.176718e-01):4.994593e-01,1:9.611689e-01);
   tree gen.79000 = [&U] (((((((((28:7.082943e-02,30:1.868833e-01):1.788119e-02,29:9.602211e-04):1.785757e-01,(19:1.139563e-01,(20:4.116359e-01,(((25:4.839744e-01,(27:2.097350e-01,26:1.042184e-01):1.849166e-01):3.786498e-01,24:5.391077e-02):3.533925e-01,((21:1.039409e-01,23:6.207889e-02):1.649723e-05,22:4.077864e-01):7.963795e-01):1.199390e-01):1.587144e-01):2.250822e-01):1.525786e-01,6:2.023951e-02):1.813931e-01,(7:4.898246e-02,((17:4.615483e-01,((18:5.275537e-01,(10:5.004386e-01,11:3.287632e-01):1.283325e-01):3.093557e-02,((16:3.551142e-01,12:2.806674e-01):1.250067e-01,((15:2.673569e-02,14:1.352498e-01):4.010721e-01,13:9.048683e-02):2.103752e-01):4.505208e-02):4.154305e-03):1.543613e-02,9:9.570264e-02):5.031454e-01):3.701313e-02):7.545373e-02,5:1.966974e-01):1.405982e-01,8:1.550868e-01):1.925881e-01,(4:1.195763e-01,3:4.069466e-02):5.314498e-01):2.511734e-02,2:1.891382e-01,1:1.378477e+00);
   tree gen.80000 = [&U] ((4:1.479613e-01,3:6.111541e-03):5.140564e-01,(((6:7.058424e-03,((7:1.078937e-02,((((28:3.055138e-02,30:1.640441e-01):1.230465e-02,29:1.218831e-01):1.796986e-01,(((21:5.495997e-02,23:4.104717e-01):1.434628e-01,22:6.563335e-02):5.149773e-01,((20:1.027873e-01,19:7.938604e-02):4.226780e-01,(24:1.208442e-01,(25:3.826943e-01,(27:3.125689e-01,26:1.424242e-01):3.125433e-01):2.815379e-01):1.491857e-01):1.053544e-01):5.085691e-01):1.586501e-01,5:2.434655e-01):1.580357e-01):7.834912e-03,(12:2.177398e-01,((((10:2.755972e-01,11:3.743972e-01):1.467850e-01,18:7.098716e-02):2.546573e-02,17:3.739130e-01):1.479476e-01,(16:3.933140e-01,((13:1.042018e-01,(14:1.032793e-01,15:5.001646e-02):8.091020e-02):2.363516e-01,9:2.287087e-01):4.116868e-02):6.306644e-03):7.470823e-02):3.619991e-01):7.503849e-02):4.113598e-01,8:1.279490e-01):3.344034e-01,2:3.130215e-01):1.786778e-02,1:9.929454e-01);
   tree gen.81000 = [&U] (((4:1.742555e-01,3:3.806936e-05):5.843907e-01,(8:1.417161e-02,(((((((28:3.346261e-02,29:1.511389e-01):5.635023e-02,30:1.384678e-01):2.139190e-01,((((15:2.303632e-01,(13:9.210666e-02,14:1.345812e-01):1.723782e-02):1.660807e-01,(18:3.427837e-02,(10:2.090039e-01,11:3.481433e-01):2.702023e-01):1.168427e-01):1.840548e-02,(17:3.856943e-01,9:1.738349e-01):8.832128e-02):5.548615e-02,(16:3.984891e-01,12:1.702120e-01):1.558851e-01):1.768032e-01):9.964166e-02,(19:3.611453e-02,((24:4.630609e-01,(20:2.521818e-01,(25:2.033960e-01,(27:1.819488e-01,26:4.104487e-01):1.078073e-01):5.193128e-01):4.309159e-03):4.989386e-01,((21:9.251037e-02,22:1.017203e-01):2.020172e-01,23:7.273360e-02):4.531543e-01):3.050955e-01):6.276420e-01):1.408536e-01,7:1.196614e-01):1.769046e-02,6:7.151296e-03):8.775983e-02,5:2.396327e-01):2.535673e-01):1.374486e-01):4.224118e-01,2:7.090329e-02,1:9.039213e-01);
   tree gen.82000 = [&U] ((4:1.935818e-01,3:3.698613e-04):4.870104e-01,(2:3.168824e-01,((((7:3.529110e-02,(((29:2.927013e-02,(30:7.978786e-02,28:2.267117e-02):2.086820e-02):8.645951e-02,(19:7.917139e-02,(20:8.711757e-02,(((25:3.558478e-01,(27:2.230327e-01,26:1.195595e-01):2.335233e-01):1.093164e-01,24:1.447889e-01):4.011247e-02,((21:1.400170e-01,22:6.387727e-02):2.839572e-01,23:2.264209e-01):3.825098e-01):1.987014e-01):8.423626e-02):6.103482e-01):7.761029e-02,((9:2.701024e-01,((16:2.640925e-01,(18:1.357785e-01,((10:1.379192e-01,17:1.867442e-01):2.592377e-03,11:3.105043e-01):1.358843e-01):5.618181e-02):1.199576e-02,(13:8.523016e-02,(15:1.011015e-02,14:1.250904e-01):1.742512e-02):5.766620e-02):4.265610e-02):1.859038e-01,12:1.425152e-01):3.247555e-01):3.816182e-01):3.012824e-02,6:5.893150e-02):3.694869e-01,5:2.405067e-01):2.660997e-02,8:7.861265e-02):1.186385e-01):2.721536e-02,1:8.665000e-01);
   tree gen.83000 = [&U] (((4:2.139987e-01,3:6.800913e-02):7.922598e-01,(8:1.830748e-01,((5:1.189920e-01,((29:6.626447e-02,(28:2.166278e-01,30:4.865745e-02):7.305870e-02):3.473103e-01,((16:3.047386e-01,12:1.239603e-01):1.130594e-01,(9:3.327959e-01,((18:6.270262e-02,(14:2.024109e-01,(13:3.421450e-01,15:1.286138e-01):3.391966e-02):1.575650e-01):6.220058e-02,((17:2.484530e-01,11:5.146222e-01):2.000545e-01,10:1.940724e-01):1.278854e-01):2.448719e-01):1.502914e-01):2.736078e-01):1.610139e-01):1.568200e-01,((7:4.395068e-02,(19:1.607236e-01,(20:2.089780e-01,(((21:1.798956e-01,22:1.901312e-02):1.639938e-01,23:3.502019e-01):8.234470e-01,((25:1.311946e-01,(27:4.813587e-01,26:5.533910e-02):5.050338e-01):3.164659e-01,24:4.884873e-01):2.350344e-01):7.146518e-01):2.613190e-01):6.848164e-01):1.320069e-01,6:1.176619e-01):5.130489e-02):5.016158e-02):6.300349e-01):3.340205e-02,2:3.162471e-01,1:1.579999e+00);
   tree gen.84000 = [&U] (((8:1.547540e-01,(7:2.927960e-01,((6:6.081007e-02,(((19:1.869076e-02,(20:2.879341e-01,(((25:1.923541e-01,(27:3.933472e-01,26:8.085685e-02):1.372473e-01):2.421851e-01,24:9.762005e-02):1.553517e-01,((22:3.553384e-01,21:1.978204e-01):3.433584e-02,23:2.513756e-01):4.591935e-01):1.348212e-01):1.071639e-01):6.411359e-01,(30:1.612694e-01,(29:1.176362e-01,28:2.909563e-02):7.399125e-02):3.319692e-01):6.382767e-01,((16:1.394594e-01,(((9:2.292274e-01,(17:3.644088e-01,(11:4.496388e-01,10:2.601036e-01):7.145599e-02):1.654729e-01):3.158092e-02,(13:3.554619e-02,(14:7.238375e-02,15:1.134094e-01):1.467354e-01):1.893981e-01):9.995733e-02,18:2.697510e-01):1.386555e-01):1.834818e-01,12:3.008752e-01):2.782825e-01):1.457690e-01):1.292564e-01,5:3.307292e-02):4.690605e-02):2.070272e-01):3.806655e-01,(4:2.280789e-01,3:9.637145e-02):8.429376e-01):3.120743e-02,2:2.557213e-01,1:1.644452e+00);
   tree gen.85000 = [&U] (((8:1.238099e-01,(((6:1.345503e-01,7:3.847775e-01):6.895438e-02,(((((((25:4.122308e-01,(27:1.665285e-01,26:3.464101e-01):3.017377e-01):1.789958e-01,24:4.128612e-01):3.720725e-01,20:2.817497e-01):3.932738e-01,19:4.910620e-02):2.758983e-02,(22:2.934653e-01,(21:2.626153e-01,23:8.403663e-02):6.462461e-02):7.704309e-01):7.988008e-01,((29:1.351132e-02,28:1.177671e-01):1.149908e-01,30:2.005458e-01):2.490464e-01):1.447103e-02,(((17:3.931033e-01,11:5.747816e-01):1.214824e-01,9:9.860756e-02):3.166733e-01,(((13:7.607447e-02,15:1.005234e-01):1.221325e-01,14:1.686554e-01):1.225261e-01,((10:3.739633e-01,18:3.010483e-01):4.977844e-02,(16:3.392258e-01,12:1.069126e-01):3.102435e-01):4.046875e-04):1.277377e-01):3.436579e-01):1.777202e-01):1.350043e-01,5:1.609358e-01):1.812924e-01):2.281571e-01,(4:2.802675e-01,3:1.227530e-01):1.043912e+00):2.873714e-02,2:8.015168e-01,1:1.419177e+00);
   tree gen.86000 = [&U] ((((7:1.794389e-01,(5:7.018118e-02,((15:1.577072e-01,(14:1.848489e-01,(13:9.082063e-02,(9:3.678455e-01,(((18:4.471929e-01,(16:1.973688e-01,12:4.447511e-01):2.161226e-01):5.676053e-02,(17:2.159725e-01,11:6.046855e-01):1.338506e-03):6.890462e-02,10:5.433364e-01):1.772322e-01):3.027945e-01):1.638827e-01):7.596414e-02):5.389319e-01,(((29:1.409034e-01,28:1.430288e-02):4.273244e-01,30:3.297798e-03):2.250717e-01,(((20:1.360255e-01,((25:2.144074e-01,(27:2.054436e-01,26:4.368188e-01):2.495097e-01):3.773284e-01,24:1.687415e-01):4.589001e-01):2.072150e-01,(23:3.932790e-01,(22:1.378105e-01,21:1.360748e-01):2.007996e-01):1.322403e+00):1.880551e-01,19:5.293384e-02):8.023029e-01):1.550178e-01):3.002370e-01):7.016205e-02):1.730914e-04,(6:3.134403e-01,8:2.314846e-01):1.264783e-02):8.358645e-01,(4:3.951957e-02,3:1.363681e-01):4.761584e-01):4.340981e-01,2:2.045545e-01,1:1.120340e+00);
   tree gen.87000 = [&U] (2:1.626776e+00,(((8:1.863048e-01,(((((((((25:3.479792e-01,(27:3.558052e-01,26:5.697578e-01):9.147188e-02):5.589131e-01,24:4.733023e-01):2.473475e-01,(23:3.412620e-01,(22:7.569112e-02,21:3.530232e-01):1.068030e-02):1.557840e+00):8.516490e-02,20:4.493825e-01):7.567597e-01,19:7.057125e-02):5.803324e-01,(30:1.967998e-01,(28:6.439592e-02,29:2.325906e-02):2.063920e-01):3.134293e-01):9.989676e-02,(((18:5.018701e-01,10:2.147819e-01):2.065220e-01,11:6.033960e-01):1.432221e-01,(((15:2.819353e-01,14:1.994611e-01):1.040613e-01,13:2.700076e-01):2.692899e-01,((17:6.643939e-01,9:3.466728e-01):2.527913e-01,(16:6.373881e-01,12:2.277093e-01):4.885557e-01):1.488915e-01):4.373034e-02):4.510582e-01):5.580531e-01,7:2.276885e-01):1.987563e-01,6:2.031001e-02):1.147843e-02):2.369914e-02,5:1.998397e-01):8.714448e-01,(4:1.486028e-01,3:6.505760e-02):6.147144e-01):4.637972e-02,1:1.021171e+00);
   tree gen.88000 = [&U] ((4:1.344042e-01,3:1.830998e-01):3.649359e-01,(2:3.712860e-01,(8:7.061957e-03,(((7:1.615924e-02,((((18:2.491016e-01,(((11:2.989079e-01,10:3.801301e-01):1.368101e-01,17:3.790388e-01):1.477809e-01,((15:2.491618e-01,13:2.368609e-01):3.073612e-03,14:2.997528e-01):2.446301e-01):1.331707e-02):1.469077e-01,9:3.486876e-01):1.575102e-02,(16:7.090767e-02,12:4.267931e-01):1.272962e-01):4.670254e-01,((((((25:8.261395e-02,(27:5.663717e-01,26:1.086767e-01):5.904082e-01):3.318394e-01,24:1.494572e-01):4.499603e-01,((21:7.441377e-02,22:3.528270e-01):6.833722e-02,23:1.944996e-01):1.218296e+00):2.820747e-01,20:2.250127e-01):6.938560e-01,19:3.177474e-01):2.873498e-01,((28:5.410789e-02,30:3.459526e-01):4.117811e-02,29:1.000641e-02):4.705163e-01):2.586421e-01):1.230924e-01):7.716114e-02,6:1.072864e-01):1.864015e-01,5:4.356164e-01):1.896779e-01):7.910094e-01):8.891616e-02,1:9.256558e-01);
   tree gen.89000 = [&U] ((4:1.204905e-01,3:1.084411e-01):1.130384e+00,(2:3.326837e-01,(8:1.985088e-02,(((((9:2.774493e-01,(13:1.323535e-01,(15:2.763616e-01,14:3.411405e-01):6.838908e-02):5.633909e-01):4.445656e-02,((16:3.271492e-02,18:2.529645e-01):2.556035e-01,((10:5.323292e-01,11:3.722343e-01):2.247192e-01,(12:6.269758e-01,17:3.445274e-01):2.787102e-01):5.417717e-02):1.430735e-03):5.551992e-01,7:1.711634e-01):2.316309e-01,(6:8.802335e-02,((29:1.492183e-02,28:2.226727e-01):2.511335e-01,(((((23:3.438206e-02,(21:1.040644e-01,22:2.254078e-01):7.799863e-02):9.374145e-01,20:1.738449e-01):2.716776e-01,((25:4.377383e-01,(27:1.943019e-01,26:2.235172e-01):2.969174e-01):2.256022e-01,24:9.797811e-02):7.824586e-01):2.997645e-01,19:2.320187e-02):4.501732e-01,30:1.554258e-01):2.209370e-01):5.958988e-01):3.244316e-02):2.796766e-01,5:2.740930e-01):2.933512e-01):6.483946e-01):3.059895e-01,1:1.407238e+00);
   tree gen.90000 = [&U] (((8:5.554422e-02,(((((16:2.686407e-01,((((12:1.032534e+00,(10:2.977907e-01,11:3.309579e-01):2.458198e-01):7.216596e-02,18:2.045036e-01):3.667143e-03,(9:2.803161e-01,17:2.184486e-01):1.865697e-01):5.092772e-02,((14:1.219229e-01,15:1.712972e-01):6.810580e-01,13:1.207092e-01):2.078480e-01):1.165397e-01):6.678985e-01,((((((25:3.510125e-01,(27:4.688779e-01,26:2.019642e-01):1.626764e-01):6.469466e-01,24:1.150558e-01):8.495953e-02,(23:4.526367e-02,(21:3.155399e-01,22:1.653061e-01):3.627083e-01):6.650803e-01):2.376023e-01,20:2.818691e-01):3.420300e-01,19:2.851164e-01):5.284573e-01,(30:5.370524e-02,(29:2.598543e-02,28:8.938399e-02):2.690498e-01):3.517146e-01):2.222136e-01):1.747430e-01,7:2.502756e-02):1.344497e-01,6:1.008896e-01):3.408373e-01,5:1.254140e-01):2.509389e-01):5.152800e-01,2:6.236506e-01):2.932734e-01,(4:1.614795e-01,3:6.793852e-02):9.808324e-01,1:1.615787e+00);
   tree gen.91000 = [&U] ((4:1.482232e-01,3:1.403389e-01):8.310921e-01,(2:2.772258e-01,(((((30:1.299149e-01,(29:7.588024e-02,28:1.339817e-01):3.013697e-02):9.094249e-02,(16:3.014269e-01,(((((11:3.769995e-01,10:3.136489e-01):1.744338e-01,17:2.240690e-01):1.679778e-01,9:2.879861e-01):6.582933e-02,(18:1.240296e-01,(15:5.492782e-02,(14:2.442731e-01,13:2.084588e-01):2.023648e-01):1.841788e-01):1.750562e-02):2.519384e-02,12:6.972222e-01):1.607541e-02):2.188024e-01):3.986420e-01,(7:2.027647e-01,(8:3.822450e-01,6:4.550086e-03):2.268275e-02):5.513974e-02):3.672668e-01,(((((25:2.917696e-01,(27:3.372184e-01,26:1.207171e-01):3.872454e-01):2.103500e-01,(23:1.075888e-01,(21:7.923030e-02,22:2.258760e-01):3.402587e-02):7.788605e-01):2.266577e-02,24:2.971851e-01):3.766489e-01,20:2.203375e-02):3.143062e-01,19:1.887741e-02):9.724021e-01):2.748695e-01,5:5.092899e-02):6.632434e-01):1.116725e-01,1:1.615323e+00);
   tree gen.92000 = [&U] (((((5:9.350035e-02,(30:7.994521e-02,(28:4.231852e-02,29:4.083398e-02):2.315527e-03):5.755081e-01):3.723055e-03,(((((26:1.241783e-01,(27:2.585929e-01,25:2.842017e-01):5.877482e-02):2.792713e-01,(24:4.930041e-02,(23:2.468607e-01,(21:3.986820e-01,22:2.991149e-02):3.728828e-01):9.202886e-01):1.681286e-01):3.966382e-01,20:2.491809e-02):2.992213e-01,19:6.370365e-02):5.152052e-01,((16:2.056607e-01,(12:1.829053e-01,((18:1.183601e-01,(10:2.042493e-01,11:5.240028e-01):1.192001e-01):9.615903e-02,((17:5.758060e-01,9:3.238457e-01):8.360868e-02,(13:6.156653e-02,(15:1.117155e-01,14:1.878421e-01):7.523547e-02):1.633090e-01):3.570754e-01):5.187300e-01):1.640282e-01):1.994501e-01,(7:7.810053e-02,6:7.195898e-02):5.295568e-02):1.707862e-02):1.340225e-01):5.341963e-02,8:1.084391e-01):9.152353e-01,2:2.070120e-01):1.037211e-01,(4:8.501210e-02,3:9.044551e-02):7.576414e-01,1:1.022899e+00);
   tree gen.93000 = [&U] (((((5:4.242336e-01,((30:1.156568e-01,(28:1.573945e-01,29:1.764493e-02):3.883433e-01):5.652749e-02,(20:4.295310e-01,(19:1.692105e-01,((24:3.560387e-01,((27:3.275632e-01,26:1.551538e-01):5.948151e-01,25:1.606439e-01):1.870632e-01):3.140364e-01,(23:1.348460e-01,(22:3.007125e-01,21:2.810534e-02):2.357819e-01):1.165742e+00):1.757107e-01):2.228702e-02):4.337831e-01):3.476285e-01):6.706814e-02,(((((15:4.873115e-02,(13:1.734990e-01,14:2.202127e-01):2.534050e-03):2.114896e-01,(18:1.538628e-01,16:7.950887e-02):2.648571e-01):1.559931e-02,(9:2.230403e-01,(17:5.212485e-01,10:2.233110e-01):3.264680e-01):1.335601e-01):1.319707e-01,(12:1.833520e-01,11:6.572496e-01):4.323987e-01):3.811652e-01,7:2.328496e-02):3.465058e-02):3.347673e-02,6:9.115141e-02):2.208697e-01,8:1.719610e-01):5.631359e-01,(2:3.239454e-01,(4:4.058832e-02,3:3.361284e-01):7.494098e-01):2.377487e-01,1:1.068571e+00);
   tree gen.94000 = [&U] ((2:3.675612e-01,(4:2.004165e-01,3:1.137489e-01):7.838733e-01):1.146655e-01,(((((((24:3.098407e-01,((27:2.549872e-01,26:9.733878e-02):1.043575e-01,25:3.077198e-01):2.248281e-01):3.700510e-01,20:1.507000e-01):4.002854e-01,19:2.217579e-01):2.105126e-01,((28:6.545571e-02,29:1.062067e-02):3.628285e-01,30:1.521148e-02):1.164936e-01):5.043269e-02,5:2.784611e-01):8.275252e-02,((7:4.703535e-02,6:6.488466e-02):4.586618e-02,((16:7.948991e-02,((17:3.719272e-01,(15:1.750880e-01,(((22:2.869926e-02,(21:5.853018e-02,23:1.861398e-01):1.633631e-01):4.007335e-01,((11:3.319973e-01,10:3.899813e-01):2.091947e-01,14:1.203979e-01):9.104679e-02):1.300178e-01,13:2.709659e-02):1.528641e-02):4.569811e-01):2.451391e-01,(9:4.267914e-01,18:1.119309e-01):1.823960e-03):1.028358e-01):3.470120e-02,12:5.136277e-01):8.689271e-01):1.362885e-01):3.094064e-01,8:3.542774e-02):4.879826e-01,1:1.395158e+00);
   tree gen.95000 = [&U] (2:7.650184e-01,(((5:3.583673e-01,(6:1.019649e-01,(((((((26:1.794653e-01,27:3.662814e-01):2.593611e-01,25:6.505794e-01):6.810153e-01,24:3.387799e-02):3.173794e-01,20:2.245091e-01):2.073060e-01,19:9.493623e-02):5.514844e-01,(29:6.253288e-02,(28:1.815759e-01,30:1.115858e-01):6.804292e-02):2.591523e-01):4.934042e-01,(7:1.483653e-02,((12:4.571299e-01,16:3.550675e-01):2.160799e-01,(((17:3.962891e-01,10:5.906912e-01):1.205965e-01,(((((((23:2.585009e-01,21:1.649735e-01):1.099228e-01,22:2.434723e-02):1.615706e+00,11:1.281674e+00):3.692737e-01,18:2.170406e-01):1.736049e-01,14:1.552124e-01):2.770228e-02,15:3.001453e-01):1.768491e-02,13:1.674068e-01):4.755430e-01):3.678735e-02,9:2.194280e-01):6.010689e-02):1.010562e+00):4.014696e-01):3.542098e-02):7.663038e-02):1.989764e-01,8:1.146385e-01):3.928130e-01,(4:3.290907e-01,3:6.380734e-02):1.515982e+00):3.086274e-01,1:1.500074e+00);
   tree gen.96000 = [&U] ((((5:2.822244e-01,((((16:2.051093e-01,(((18:6.731813e-02,(10:1.590517e-01,11:4.577861e-01):3.640678e-01):4.708766e-01,9:2.870287e-01):7.401563e-03,((17:7.227429e-01,((23:2.659101e-01,21:7.076568e-02):8.691990e-02,22:2.206815e-01):1.031963e+00):4.137626e-01,((14:2.354858e-01,15:5.162739e-02):2.855212e-01,13:1.605949e-01):1.625286e-01):6.614402e-02):7.899059e-02):2.031530e-01,12:4.654089e-01):4.687101e-01,7:5.020760e-02):1.076638e-01,(((((((26:1.728467e-01,27:3.407457e-01):2.839206e-01,25:5.480500e-01):3.833271e-01,24:1.108615e-02):9.460466e-01,20:5.550361e-02):5.085373e-01,19:1.450239e-01):4.227012e-01,(30:6.258557e-02,(29:8.887217e-02,28:4.034336e-02):1.583813e-01):4.839458e-01):4.654626e-01,6:1.896990e-02):4.321865e-02):1.390049e-01):5.265502e-01,8:6.159446e-02):6.352754e-01,2:3.734557e-01):1.714693e-01,(4:1.049791e-01,3:7.651158e-02):1.093968e+00,1:2.304230e+00);
   tree gen.97000 = [&U] ((4:8.540196e-02,3:7.063483e-02):5.792507e-01,(((5:2.318560e-01,(6:5.979050e-03,(((((((26:2.759969e-01,27:2.260631e-01):3.640426e-01,25:3.543813e-01):1.555386e-01,24:2.026893e-01):5.451386e-01,20:2.044558e-03):2.682172e-01,19:2.191902e-01):4.727832e-01,((29:1.087224e-01,30:1.752991e-01):1.132897e-02,28:1.189802e-01):5.591199e-01):2.406203e-01,(((16:8.579109e-02,(((13:1.141561e-01,((14:1.283078e-01,15:1.106276e-01):1.841851e-01,((23:5.717440e-01,21:8.462853e-03):3.512882e-01,22:1.245278e-01):6.948562e-01):1.214410e-01):1.828162e-01,9:3.060528e-01):2.310085e-03,(((11:5.606478e-01,10:1.064056e-01):1.036451e-01,17:4.693342e-01):1.156119e-02,18:4.230975e-01):3.332808e-02):1.706378e-01):9.130512e-02,12:2.964419e-01):4.355949e-01,7:1.804675e-02):1.214393e-01):3.847173e-02):5.302909e-02):3.612448e-01,8:7.307680e-02):3.683793e-01,2:5.593865e-01):1.223500e-01,1:1.292383e+00);
   tree gen.98000 = [&U] ((2:1.321643e+00,(((((((12:2.270916e-01,(((((11:6.482724e-01,18:6.003766e-01):3.128563e-03,10:4.205646e-01):1.842123e-01,17:5.998895e-01):1.733071e-01,9:3.436207e-01):2.929311e-03,((22:1.561980e-02,(21:1.349412e-01,23:3.692863e-01):4.667752e-01):8.086247e-01,((15:1.545313e-01,14:1.439268e-01):1.075408e-01,13:1.449738e-01):1.283786e-01):1.335307e-01):2.415442e-01):1.731441e-01,16:5.767081e-02):3.147761e-01,(29:1.189750e-01,(28:5.490475e-03,30:2.230989e-01):9.366882e-03):5.376685e-01):2.151647e-01,(((24:1.652910e-01,((26:3.424968e-01,27:2.523650e-01):5.819420e-01,25:7.974518e-02):4.110646e-01):4.876086e-01,20:6.568641e-02):5.742142e-01,19:1.309853e-01):1.019822e+00):1.643507e-01,(7:7.301269e-02,6:4.055607e-02):1.336853e-01):1.230044e-01,5:1.475442e-01):9.211999e-02,8:3.127660e-01):6.353587e-01):1.330907e+00,(4:8.054815e-03,3:3.027998e-01):4.137541e-01,1:1.228078e+00);
   tree gen.99000 = [&U] ((4:1.422188e-01,3:1.889075e-01):3.484917e-01,(2:6.685366e-01,((8:3.043379e-01,5:2.788277e-01):1.207105e-01,(((6:4.116381e-03,((12:5.609154e-01,(((17:6.241486e-01,(18:1.124205e-01,(11:4.160652e-01,10:5.555863e-01):1.228893e-01):2.896845e-01):3.983021e-02,(9:2.662737e-01,(13:1.393831e-01,((15:1.480951e-01,14:2.304042e-01):7.360234e-03,((23:3.834722e-01,21:2.988966e-01):2.377765e-01,22:7.304954e-02):6.589717e-01):2.501836e-02):1.617512e-01):2.410382e-01):1.163870e-01,16:2.219198e-01):2.357749e-01):2.637816e-01,(28:2.981405e-02,(29:5.056265e-02,30:2.716672e-01):1.095389e-01):4.734918e-01):1.196964e-01):3.666522e-02,7:1.743178e-01):2.801674e-02,(((24:7.635905e-03,((26:3.556535e-01,27:3.859511e-01):2.797904e-01,25:9.436314e-02):4.453223e-01):5.453890e-01,20:1.882762e-01):3.263708e-01,19:5.117981e-02):3.402030e-01):1.000486e-01):9.793220e-01):5.627227e-01,1:9.172039e-01);
   tree gen.100000 = [&U] ((4:9.802679e-02,3:6.411320e-02):6.641109e-01,((8:2.581645e-01,(7:6.148087e-02,(((6:1.790136e-01,5:3.632792e-01):4.545261e-04,(((16:8.925486e-02,((18:2.953365e-02,((17:1.827026e-01,9:2.214549e-01):1.465877e-01,(11:2.566653e-01,10:2.552622e-01):5.166015e-02):8.978165e-02):7.982456e-02,((15:1.182835e-01,14:1.525893e-02):1.135415e-01,(((21:7.706548e-02,23:7.692206e-02):6.469570e-01,22:6.392748e-02):4.814605e-01,13:2.740323e-01):1.658421e-01):1.780453e-01):5.324980e-02):1.516742e-01,12:5.182978e-01):1.378239e-01,(30:3.625598e-01,(28:1.033660e-01,29:2.108788e-02):2.286001e-02):2.716937e-01):3.131801e-01):4.982115e-03,(((24:5.232565e-02,((26:4.819850e-02,27:2.829240e-01):3.935706e-02,25:3.832575e-01):3.373052e-01):3.327960e-01,20:1.448822e-02):2.806807e-01,19:1.819515e-02):7.467703e-01):5.995561e-02):3.298712e-02):5.015810e-01,2:2.455154e-01):6.169182e-02,1:1.101671e+00);
   tree gen.101000 = [&U] (((4:6.684026e-02,3:1.547339e-02):1.131101e+00,(8:1.913307e-01,((((6:4.715322e-02,(((16:1.715255e-01,((18:2.047324e-01,(11:4.326379e-01,(17:4.747661e-01,10:2.903402e-01):8.618071e-03):1.586858e-01):7.195856e-02,(9:1.907627e-01,(13:1.844538e-01,(((22:9.137126e-02,(21:3.150393e-01,23:1.714748e-01):2.885791e-01):4.850637e-01,14:3.035776e-01):2.494957e-02,15:1.767541e-01):9.969631e-02):2.416279e-01):2.872333e-02):1.871960e-01):1.357364e-01,12:2.254843e-01):8.175591e-01,7:7.430127e-02):1.290803e-01):2.977376e-02,(((24:1.575128e-01,((26:1.195963e-01,27:2.750475e-01):6.108531e-01,25:3.423139e-01):2.968858e-01):2.779313e-01,20:2.692043e-01):4.984792e-01,19:2.718950e-02):1.098059e+00):1.630366e-01,(30:5.168861e-02,(28:4.375123e-02,29:1.102488e-01):3.511055e-01):4.210704e-01):1.627891e-01,5:6.881270e-02):3.984772e-02):3.785890e-01):5.221245e-01,2:3.079622e-01,1:9.639594e-01);
   tree gen.102000 = [&U] ((2:3.148641e-01,(4:1.090253e-01,3:5.180168e-02):6.217117e-01):5.895137e-01,(8:1.040388e-01,((((((((18:6.551116e-02,(11:2.997855e-01,17:2.241599e-01):4.751911e-02):1.395089e-01,(12:3.082448e-01,16:2.228856e-01):1.030212e-01):4.982836e-02,(9:1.697776e-02,10:1.703684e-01):1.884033e-01):1.137390e-01,((13:1.083493e-01,((22:6.662585e-02,(21:7.901192e-02,23:2.766696e-01):4.397579e-01):4.753618e-01,14:1.599567e-01):7.410080e-02):1.230386e-02,15:1.184120e-01):3.076257e-01):2.971937e-01,((19:1.993803e-01,(20:6.060012e-02,((25:1.246911e-01,(26:2.476146e-01,27:6.752713e-02):5.849372e-01):4.355911e-01,24:1.322086e-01):1.928647e-01):4.047293e-02):3.451920e-01,(30:2.138374e-01,(28:9.534951e-03,29:4.602370e-03):1.283117e-01):2.567243e-01):2.509926e-01):4.420875e-02,7:1.225599e-02):1.638360e-01,6:3.174583e-02):1.417749e-01,5:1.242692e-01):8.037508e-02):2.412485e-01,1:1.244718e+00);
   tree gen.103000 = [&U] (2:2.670051e-01,((8:1.154992e-03,(5:1.426652e-01,(((19:1.458325e-01,(20:2.393485e-01,((25:3.038275e-01,(26:3.942537e-01,27:3.165553e-01):3.577942e-01):2.856765e-01,24:2.527545e-01):5.433922e-01):3.384207e-01):7.154587e-01,((29:7.107127e-04,28:7.230934e-03):1.797943e-02,30:1.757016e-01):3.182336e-01):6.962120e-02,((7:7.442045e-02,((12:2.231479e-01,(16:1.538737e-01,(18:1.087851e-01,((17:2.571688e-01,10:2.356064e-01):4.524165e-03,11:6.039425e-01):4.657224e-02):4.302806e-02):9.685763e-02):1.169753e-01,(((22:6.874604e-02,(21:8.314444e-03,23:3.182233e-01):1.450757e-01):9.224162e-01,((15:1.873165e-02,14:1.390210e-01):1.575512e-01,13:5.610158e-02):4.507872e-03):5.527107e-03,9:9.649805e-02):2.176256e-01):4.757846e-01):2.235703e-01,6:1.671943e-01):2.624249e-02):1.963148e-01):1.535812e-01):1.116513e-01,(4:7.940856e-02,3:5.153392e-03):7.672516e-01):1.868168e-01,1:1.209242e+00);
   tree gen.104000 = [&U] (((5:1.194247e-01,(((((30:8.011911e-02,(28:2.114289e-03,29:1.276707e-02):5.917903e-02):2.490786e-01,(19:5.464249e-02,(20:1.140534e-02,((25:7.587249e-02,(26:6.159141e-02,27:1.823427e-01):3.296317e-01):2.155421e-01,24:3.453642e-02):2.271440e-01):3.189864e-01):5.028312e-01):1.405319e-01,6:2.293448e-02):1.440745e-02,((12:1.127425e-01,(((11:2.257412e-01,(10:2.680545e-01,17:1.017154e-01):1.262574e-01):8.875246e-02,(9:6.491500e-02,((23:9.987804e-02,(21:9.586576e-02,22:4.628107e-02):9.408210e-02):5.916075e-01,(13:5.766078e-02,(15:6.642121e-02,14:9.359143e-02):3.289962e-02):6.535636e-03):1.116022e-01):3.091347e-02):5.311215e-02,(18:1.892902e-01,16:2.934722e-02):1.031941e-01):5.505087e-02):1.444073e-01,7:3.849495e-04):1.377662e-01):7.571323e-02,8:5.504909e-02):1.243548e-01):2.020131e-02,2:2.727693e-01):2.701913e-01,(4:8.627721e-02,3:7.401502e-02):2.190485e-01,1:6.723372e-01);
   tree gen.105000 = [&U] ((2:4.550599e-01,(8:6.014542e-03,(((((30:1.206669e-01,(29:8.727523e-03,28:2.239875e-02):1.919313e-01):2.465266e-01,(19:4.225793e-02,(20:2.596656e-01,((25:1.657612e-01,(26:1.880788e-01,27:2.870416e-01):2.452076e-01):4.107239e-01,24:2.656039e-02):4.512912e-01):4.109238e-01):2.294927e-01):2.270456e-01,((((9:7.212038e-02,10:2.720198e-01):1.314727e-02,((11:5.219370e-01,(17:1.210175e-01,12:4.695671e-01):1.436666e-03):1.135828e-01,(((((23:2.800139e-01,21:1.271251e-01):1.550926e-01,22:1.100041e-01):9.407302e-01,14:8.241869e-02):4.225517e-02,15:2.876679e-02):1.584621e-01,13:4.990509e-02):1.974062e-01):2.478537e-02):1.506454e-01,(18:1.496054e-01,16:2.437534e-01):3.571882e-03):3.585918e-01,7:2.067768e-02):1.749057e-02):4.983999e-02,6:7.377424e-02):1.619804e-01,5:1.700140e-01):8.408730e-02):3.081751e-01):8.261462e-02,(4:5.597705e-02,3:2.013807e-01):4.033210e-01,1:1.040887e+00);
   tree gen.106000 = [&U] ((8:7.393308e-02,(5:1.228199e-01,(((30:5.203777e-02,(29:9.750466e-02,28:3.293184e-02):1.159180e-01):1.637933e-01,(((25:1.435266e-01,(26:2.279284e-01,27:3.060917e-01):1.217824e-01):5.719688e-02,24:1.519018e-01):4.214359e-01,(19:1.209070e-01,20:2.446737e-01):1.305256e-01):2.070188e-01):1.659097e-01,(6:5.243701e-02,(((((15:7.259101e-02,14:1.775439e-01):1.821485e-02,(((23:2.331457e-01,21:9.271451e-02):7.203113e-02,22:1.722776e-02):3.289551e-01,13:3.535977e-02):7.311285e-02):1.920601e-01,9:1.995770e-01):1.663726e-02,((18:1.754743e-01,(10:2.260019e-01,(17:1.076825e-01,(11:4.635475e-01,12:5.302951e-01):1.778844e-03):2.555455e-02):1.881583e-01):9.089821e-02,16:1.160192e-01):3.600159e-03):3.643233e-01,7:4.460634e-02):4.881261e-02):5.629800e-02):9.144276e-02):1.244077e-01):1.579923e-01,((4:4.640590e-02,3:3.955417e-02):4.687672e-01,2:2.434164e-01):8.585755e-02,1:7.551090e-01);
   tree gen.107000 = [&U] ((4:1.320509e-01,3:1.071186e-02):5.238930e-01,((((((30:1.011049e-02,(29:2.909604e-03,28:6.305834e-02):6.881506e-02):1.095832e-01,((20:2.245816e-01,((22:2.682711e-02,(23:9.669296e-02,21:4.109705e-02):2.998702e-01):3.606387e-01,((25:1.787135e-01,(26:1.099350e-01,27:9.035770e-02):2.397935e-01):2.021700e-01,24:1.228214e-01):7.083370e-02):3.641096e-01):1.052603e-01,19:1.565411e-02):3.228267e-01):1.230342e-01,((6:8.485767e-02,7:8.420515e-02):4.107887e-02,((12:4.056168e-01,((9:1.617921e-01,(17:1.987915e-01,(10:3.660790e-02,11:3.711669e-01):2.590909e-01):6.081633e-02):1.031225e-02,(13:6.034254e-02,(14:5.266391e-02,15:1.288140e-01):6.696141e-03):2.197086e-01):2.091817e-02):2.979141e-02,(18:8.584128e-02,16:9.932838e-02):4.325933e-02):3.006222e-01):6.939997e-02):1.270896e-01,5:9.878749e-02):5.981906e-02,8:2.096485e-02):4.327607e-01,2:2.249560e-01):9.568923e-02,1:1.109659e+00);
   tree gen.108000 = [&U] ((((((30:1.078208e-01,(29:8.068007e-03,28:1.803693e-02):4.270925e-02):3.527259e-01,(((6:5.192491e-02,7:1.538509e-01):2.588528e-02,((17:6.199527e-01,((16:1.740979e-01,18:1.078886e-01):1.882087e-01,12:6.085806e-01):7.275439e-02):3.294510e-03,((9:8.274336e-02,10:3.949518e-01):4.500569e-02,((14:2.190700e-01,15:8.995037e-02):1.469216e-01,(11:3.578294e-01,13:7.489005e-02):1.928546e-02):1.826239e-01):1.999209e-02):4.799255e-01):1.362040e-02,((20:4.255246e-01,((24:1.852658e-01,(25:1.786853e-01,(26:1.494049e-01,27:3.025863e-01):8.787341e-02):4.734056e-01):6.813970e-02,(23:7.764366e-02,(22:2.034275e-01,21:6.885010e-02):2.302724e-01):8.962269e-01):2.007527e-01):7.267346e-02,19:5.692406e-02):4.046712e-01):8.646441e-02):1.379778e-01,5:4.759773e-02):7.769179e-02,(4:5.968388e-02,3:2.924704e-02):9.762294e-01):6.066658e-02,8:1.192185e-01):1.314497e-01,2:3.584549e-01,1:8.848493e-01);
   tree gen.109000 = [&U] (2:4.577647e-01,((4:9.448781e-02,3:1.422940e-01):6.206378e-01,(((((7:4.350725e-02,(((((10:8.039371e-02,11:3.956064e-01):1.758650e-01,9:1.700061e-01):8.095233e-03,(13:6.285492e-02,(14:9.965996e-02,15:1.115201e-01):3.984959e-02):1.092370e-01):4.735716e-02,((18:9.592379e-02,17:3.349598e-01):1.330994e-01,12:6.970774e-01):1.007190e-03):8.100627e-02,16:1.613628e-01):3.578143e-01):1.235805e-01,6:1.877638e-02):1.132591e-01,((30:7.205722e-02,(29:1.420132e-02,28:5.966559e-03):1.876479e-01):2.981906e-01,((20:2.906125e-01,(((23:6.892144e-02,(22:2.584807e-02,21:2.631594e-01):3.322123e-01):5.887080e-01,(25:1.598890e-01,(26:1.336887e-01,27:1.639573e-01):3.956221e-01):4.279715e-01):5.162668e-02,24:6.605882e-02):3.958284e-01):6.161976e-02,19:1.268871e-01):3.308538e-01):2.083226e-01):1.038946e-01,5:4.749395e-02):1.804540e-01,8:6.474684e-02):5.159431e-01):5.034708e-02,1:9.235311e-01);
   tree gen.110000 = [&U] ((4:2.730941e-02,3:2.208477e-01):5.837029e-01,(2:2.908451e-01,(((((30:7.556275e-02,(29:1.432041e-02,28:3.715591e-03):1.082143e-01):1.733413e-01,((((13:2.208833e-01,(14:1.951333e-01,15:1.270010e-01):4.945350e-02):1.745099e-01,10:5.936759e-01):3.202983e-02,18:1.554511e-01):1.962327e-01,(12:6.736605e-01,(16:1.319515e-01,(9:1.081948e-01,(17:1.951423e-01,11:3.405506e-01):1.355490e-01):1.796079e-01):2.196852e-02):1.725454e-02):3.012262e-01):2.186762e-02,(((25:2.126179e-01,(26:3.615539e-01,27:2.969254e-01):3.274964e-01):4.053569e-01,(24:7.534454e-02,((22:1.108646e-01,21:2.273807e-01):1.185495e-01,23:1.386384e-01):5.981468e-01):1.165181e-02):2.473323e-01,(20:1.435021e-01,19:1.938804e-01):6.350843e-02):6.728414e-01):1.961109e-01,((7:9.678456e-03,6:1.119082e-01):1.393368e-01,5:8.988502e-02):6.095617e-02):3.580889e-01,8:6.724632e-02):4.914079e-01):4.713725e-01,1:8.695609e-01);
   tree gen.111000 = [&U] ((4:1.152214e-01,3:4.926137e-02):5.360775e-01,(2:2.401629e-01,(((((6:4.071197e-02,7:1.023354e-01):5.405093e-02,(30:9.332276e-03,(29:2.268212e-02,28:5.588704e-03):9.401999e-02):5.605738e-01):5.434922e-02,(((14:1.690967e-01,(13:1.981828e-01,15:2.480549e-02):8.592357e-02):1.053457e-01,(18:1.077754e-01,(((11:1.443117e-01,(10:3.404803e-01,17:1.459124e-01):9.288159e-02):5.061907e-02,(16:2.053038e-01,12:3.175150e-01):4.283343e-01):1.181859e-01,9:2.109509e-01):3.090774e-02):8.575730e-02):2.126370e-01,(((((25:2.372645e-01,(26:8.319187e-02,27:2.142472e-01):9.607755e-02):3.793751e-01,24:1.652203e-01):9.050104e-04,((23:8.994631e-02,21:1.262713e-01):3.266989e-02,22:4.677577e-02):9.021024e-01):2.787883e-01,20:2.382459e-01):3.175444e-01,19:3.257117e-02):6.978951e-01):4.487177e-02):1.864331e-01,5:7.593479e-02):1.220714e-01,8:2.853757e-02):3.601800e-01):1.190916e-01,1:6.914683e-01);
   tree gen.112000 = [&U] ((4:5.645298e-02,3:2.696842e-01):6.802549e-01,(2:1.658152e-01,(((((30:2.886950e-01,(28:3.553009e-02,29:3.255427e-02):1.989195e-02):1.481569e-01,(((20:3.589073e-01,(23:1.037405e-01,(22:1.129530e-01,21:1.710385e-01):2.014794e-01):1.118934e+00):6.343883e-02,(24:6.547751e-02,((26:3.197485e-01,27:1.699049e-01):4.625734e-01,25:3.048254e-01):1.165265e-01):5.004340e-01):3.007249e-02,19:3.551265e-01):8.509109e-01):2.818558e-01,(6:2.848509e-02,(7:2.147907e-01,((15:3.457009e-02,(13:3.348481e-01,14:1.544602e-01):8.012333e-02):2.183055e-01,(12:4.308150e-01,((16:1.467077e-01,18:4.161434e-01):7.618429e-02,(9:1.679415e-01,((11:3.090123e-01,10:3.416766e-01):1.343682e-01,17:2.234168e-01):8.150495e-02):1.140035e-01):2.371792e-02):1.092749e-01):2.779928e-01):1.130236e-01):1.535328e-01):7.104780e-02,5:1.725890e-01):2.003995e-01,8:1.126761e-01):8.375358e-01):4.936266e-01,1:9.538547e-01);
   tree gen.113000 = [&U] ((4:1.330607e-01,3:1.523554e-01):8.347830e-01,(2:3.542801e-01,((((7:6.877112e-04,(12:4.346795e-01,((18:6.300372e-02,16:2.864710e-01):3.435839e-01,((9:1.461206e-01,((11:5.413356e-01,17:6.763322e-02):1.024651e-01,10:3.551729e-01):1.443971e-01):2.710589e-02,(13:2.252332e-01,(15:1.310299e-01,14:4.943224e-02):8.363541e-02):2.848107e-01):4.884735e-02):2.120478e-02):1.619070e-01):9.603838e-02,(5:1.364773e-01,((30:2.968154e-02,(28:7.604673e-02,29:8.653316e-02):2.435761e-01):2.626915e-01,((20:2.430626e-01,((25:1.080482e-01,(26:2.108164e-01,27:1.764608e-01):2.990795e-01):3.995163e-01,(24:4.664549e-02,(23:1.241550e-01,(22:2.726756e-01,21:5.888626e-02):1.793357e-01):4.142651e-01):3.552679e-01):7.713166e-02):5.415222e-02,19:6.151047e-03):3.211297e-01):2.285926e-04):1.795876e-01):5.727713e-02,6:3.965839e-02):1.564229e-01,8:1.519657e-02):4.580919e-01):6.520113e-02,1:8.431531e-01);
   tree gen.114000 = [&U] ((4:7.284871e-03,3:2.109924e-01):6.362893e-01,(2:2.884910e-01,((7:6.558257e-03,((6:5.063411e-02,(5:9.870434e-02,(((20:1.094471e-01,((23:1.512878e-01,(22:2.648556e-01,21:9.132320e-02):5.987933e-02):3.607543e-01,(24:6.459340e-02,(25:2.637084e-01,(26:4.602737e-02,27:1.506552e-01):2.463637e-01):3.027595e-01):1.988233e-01):3.727861e-01):1.430287e-01,19:7.860139e-04):3.006522e-01,((30:4.870229e-02,28:7.262022e-03):2.257074e-02,29:2.208565e-01):3.411465e-01):1.484485e-01):2.060052e-01):5.895956e-03,((((((16:2.245157e-01,17:2.581720e-01):3.472927e-01,12:6.355034e-01):1.717088e-02,9:1.380769e-01):1.189671e-01,(11:4.746406e-01,10:2.681102e-01):1.138259e-01):1.027352e-01,18:1.118576e-01):5.653814e-02,((15:1.976341e-01,14:1.845315e-01):9.642559e-04,13:3.846804e-01):2.243320e-01):3.540080e-01):1.190893e-01):2.042522e-01,8:1.625489e-01):2.292320e-01):5.513478e-01,1:8.958601e-01);
   tree gen.115000 = [&U] ((2:6.647436e-02,(4:8.303836e-03,3:1.294420e-01):4.720802e-01):3.921145e-02,(((6:5.239433e-02,((((16:8.114573e-02,((18:1.986606e-01,(10:1.955544e-01,(11:4.924511e-01,17:1.925213e-01):9.712715e-03):9.827582e-02):1.169641e-01,((13:3.604903e-02,(14:1.003693e-01,15:5.051373e-02):3.348515e-02):1.575372e-01,9:9.285327e-02):5.623486e-02):1.645685e-01):7.625691e-02,12:3.219862e-01):2.063551e-01,7:1.276674e-02):2.418709e-02,(((20:6.268392e-02,((22:1.721609e-01,(21:1.034704e-01,23:7.203587e-02):4.489050e-03):4.444513e-01,(24:1.846006e-01,(25:9.457712e-02,(26:2.882161e-01,27:1.573728e-01):2.896941e-01):6.975364e-02):2.870525e-01):2.346857e-01):2.565045e-01,19:1.809462e-02):2.196291e-01,((28:3.592911e-02,29:2.232648e-04):6.478730e-02,30:4.755909e-02):3.352791e-01):2.825170e-01):4.715664e-02):6.527706e-02,5:1.379939e-01):8.351204e-02,8:1.328181e-02):8.581526e-01,1:9.678617e-01);
   tree gen.116000 = [&U] (((5:5.646214e-02,((8:5.790340e-02,((12:1.758847e-01,(16:1.449746e-01,(9:7.385996e-02,(((11:1.711267e-01,10:9.049585e-02):4.229390e-02,((13:2.427997e-02,(14:6.494145e-02,15:1.224023e-02):1.662489e-01):2.269259e-02,18:7.330386e-02):1.905565e-02):1.978084e-02,17:1.769924e-01):8.699775e-03):8.189621e-02):3.826901e-02):1.364861e-01,7:9.016907e-02):8.437169e-02):1.659996e-02,(6:3.769318e-02,(((20:6.704473e-02,(((21:1.119695e-01,22:9.086535e-02):7.315499e-02,23:3.362224e-02):1.827792e-01,(24:6.418473e-02,(25:1.128854e-03,(26:9.941971e-02,27:6.166901e-02):1.057632e-01):2.025022e-01):6.151347e-02):7.982921e-02):5.221582e-02,19:2.424851e-03):1.427487e-01,((29:3.757781e-02,30:3.684490e-02):3.043301e-02,28:1.072576e-02):8.166775e-02):8.438404e-02):5.244406e-02):6.483601e-02):3.502091e-01,(4:7.749423e-02,3:4.166286e-02):2.530907e-01):6.784440e-02,2:1.556637e-01,1:3.677206e-01);
   tree gen.117000 = [&U] (((8:1.605280e-03,((((((((13:1.617147e-02,(14:4.810945e-02,15:7.269004e-03):8.324053e-02):3.688298e-02,9:1.244296e-02):2.253926e-02,((10:6.870394e-02,(17:7.053042e-02,11:1.604225e-01):4.188679e-02):2.867693e-02,18:2.493632e-02):1.462438e-02):2.496095e-03,(16:1.561864e-01,12:1.383869e-01):2.806957e-02):2.064533e-01,7:3.242299e-02):5.736184e-02,(((20:6.734291e-02,(24:1.162473e-01,((25:1.387015e-01,(26:2.607643e-02,27:6.382386e-02):4.252391e-02):5.132476e-02,((21:2.829462e-02,22:3.899002e-02):5.341281e-02,23:6.674640e-02):1.653522e-01):4.405466e-03):3.170792e-02):3.599156e-02,19:2.446925e-02):1.532272e-01,(30:5.873577e-02,(28:4.548680e-03,29:1.250498e-03):3.049014e-02):1.219795e-01):5.763572e-02):1.069745e-02,6:3.921646e-02):1.234037e-02,5:4.484078e-02):7.497279e-02):7.463513e-02,(4:5.110431e-02,3:2.744111e-02):2.653864e-01):5.757795e-02,2:1.708789e-01,1:3.561417e-01);
   tree gen.118000 = [&U] (((8:1.669999e-02,(7:3.352381e-02,(6:9.335072e-03,(5:9.792786e-03,((20:1.652967e-01,((((25:5.622010e-02,(26:8.702185e-02,27:5.887827e-02):4.095083e-02):7.998120e-02,24:5.250766e-02):1.751800e-01,(23:1.839651e-03,(21:6.402491e-02,22:2.248388e-02):9.013794e-02):2.283491e-01):2.546208e-02,19:3.321606e-02):5.174669e-03):2.119522e-01,((29:6.083855e-03,28:2.539881e-02):7.282125e-02,(((12:1.211050e-01,(((18:9.924348e-02,(9:7.548435e-02,(13:1.875049e-02,(14:4.580505e-02,15:5.253954e-03):4.242261e-02):4.134264e-02):1.389954e-02):1.344069e-02,(11:1.510292e-01,10:6.663701e-02):5.748041e-02):1.440079e-02,16:1.481248e-01):8.256797e-03):1.309335e-02,17:1.196958e-01):1.843740e-01,30:5.244744e-03):3.306007e-03):5.674557e-03):1.050643e-01):9.431812e-02):1.427500e-02):1.214143e-01):1.415749e-01,2:1.345306e-01):5.832800e-02,(4:1.293633e-02,3:7.963412e-02):1.334836e-01,1:2.750993e-01);
   tree gen.119000 = [&U] ((4:1.106875e-01,3:9.405587e-03):3.241298e-02,(((5:6.231627e-02,((6:1.558666e-02,((29:1.670873e-02,28:1.208096e-02):6.420016e-02,(30:3.971156e-02,((19:1.524902e-02,(20:1.450253e-01,(((23:4.050554e-02,(21:2.619727e-02,22:5.974274e-02):2.637700e-02):3.352389e-01,24:2.618168e-02):4.110017e-02,(25:2.711586e-02,(26:4.900851e-02,27:8.070999e-02):5.702995e-02):5.148308e-02):1.102975e-01):9.401994e-02):1.499124e-01,(((18:2.459014e-02,16:3.818826e-02):1.405558e-01,(9:1.193470e-01,(13:2.457258e-02,(14:2.216387e-02,15:2.669597e-02):3.080543e-02):9.874611e-02):3.512221e-02):8.334361e-03,((17:1.034720e-01,(11:1.819502e-01,12:1.974997e-01):3.013248e-02):3.620657e-03,10:7.961822e-02):2.977592e-02):1.770642e-01):1.476444e-02):5.771087e-03):7.567955e-02):1.657199e-03,7:5.480989e-02):6.502833e-02):8.663934e-03,8:1.137360e-01):1.451452e-01,2:1.645693e-01):1.363571e-01,1:4.644710e-01);
   tree gen.120000 = [&U] ((3:4.421979e-02,4:6.317058e-02):6.407657e-02,((5:2.420576e-02,(((6:7.371463e-02,7:6.673815e-02):1.388094e-02,((((29:5.444278e-03,28:1.665289e-02):3.654246e-02,30:6.578611e-02):1.110599e-01,(19:3.498098e-02,(20:4.530220e-02,(((23:5.266300e-02,(21:4.317246e-02,22:6.595005e-02):8.570616e-02):3.847119e-01,24:1.495178e-02):1.140702e-01,(25:8.472121e-02,(26:4.004124e-02,27:7.241766e-02):1.540192e-01):8.292008e-02):8.374621e-02):1.160603e-01):1.910658e-01):2.464540e-01,((((12:2.420801e-01,16:6.858733e-03):3.303089e-02,18:6.920187e-02):2.331867e-02,((17:1.116289e-01,(9:4.305425e-02,11:2.887822e-01):3.393617e-02):6.347861e-02,10:1.657378e-01):2.133412e-02):3.457580e-02,((14:8.407976e-02,15:2.235216e-02):4.228617e-03,13:1.058583e-01):8.809234e-02):1.541054e-01):2.757414e-02):4.915707e-02,8:3.783279e-02):6.037753e-02):1.816575e-01,2:2.528200e-01):2.159713e-01,1:1.118232e+00);
   tree gen.121000 = [&U] ((((((((19:2.787668e-02,(20:3.438569e-02,(((23:4.145596e-02,(21:4.704101e-02,22:6.834210e-02):4.544934e-02):3.146159e-01,(25:5.269476e-02,(26:5.287817e-02,27:5.201226e-02):2.223182e-01):2.393854e-02):9.187313e-03,24:1.780249e-02):1.721375e-01):4.428362e-02):1.364708e-01,30:4.300308e-02):4.088055e-03,(29:8.420120e-04,28:1.332936e-02):4.373767e-02):1.537841e-01,((((16:1.871937e-02,(11:2.133547e-01,12:3.261438e-02):5.507555e-02):1.191110e-03,(((13:8.772184e-02,(15:1.849068e-02,14:5.325110e-02):1.809250e-02):1.758608e-02,((9:4.684481e-02,17:4.729776e-02):3.232886e-02,10:1.230565e-01):6.119388e-02):7.471926e-02,18:3.784372e-02):3.232000e-02):1.826809e-01,6:2.871716e-02):2.656081e-02,7:6.079255e-02):2.273864e-02):1.997142e-01,5:4.751987e-02):1.061170e-02,8:5.480061e-02):1.560723e-01,2:1.142253e-02):1.365354e-01,(3:5.779002e-02,4:5.125254e-02):1.934682e-01,1:2.389976e-01);
   tree gen.122000 = [&U] (((((5:1.619732e-01,(6:7.694886e-02,(((((20:3.359555e-02,19:2.392521e-01):6.415967e-02,((24:5.051043e-02,(23:5.203068e-03,(21:1.489653e-01,22:2.498570e-02):6.480913e-02):4.249121e-01):8.191542e-02,(25:9.775258e-02,(26:1.792338e-02,27:1.115212e-01):1.256619e-01):1.915798e-01):1.620177e-01):1.242813e-01,11:3.138372e-01):1.401243e-01,((28:4.032643e-03,29:1.221988e-04):5.689002e-02,30:1.372825e-01):1.636243e-01):1.112866e-01,((18:4.998264e-02,10:1.726550e-01):6.718497e-02,((16:4.908993e-02,12:2.594306e-01):4.104715e-02,(14:1.177187e-01,((13:3.347495e-02,(17:1.035163e-01,9:7.947111e-02):1.058269e-01):9.967937e-02,15:3.597953e-02):2.313611e-02):6.654793e-02):5.104193e-03):9.123945e-02):8.238505e-02):2.618955e-02):7.707649e-04,7:3.925967e-02):1.224797e-01,8:4.897146e-02):1.940707e-01,2:3.243739e-02):2.351954e-02,(3:7.129025e-02,4:5.562409e-02):1.789896e-01,1:3.290298e-01);
   tree gen.123000 = [&U] ((3:1.160030e-01,4:5.790217e-02):2.979753e-01,(2:1.097426e-01,((((((21:1.532038e-01,22:3.420303e-02):3.430595e-02,23:3.404044e-02):2.146553e-01,((20:6.757893e-02,19:2.748054e-01):9.489456e-02,((25:7.064688e-02,(26:1.682664e-02,27:1.123529e-01):1.035914e-01):1.443833e-01,24:4.359386e-02):1.102088e-01):1.901790e-01):2.523623e-01,(((12:1.652111e-01,(((13:9.726204e-03,(15:6.326581e-02,(18:1.272966e-01,14:1.852244e-01):3.587357e-02):6.719147e-02):1.669333e-01,10:1.059210e-01):7.289476e-02,(9:1.382360e-01,17:1.779668e-01):1.374897e-02):5.199867e-03):8.884294e-04,11:1.451778e-01):6.747165e-02,16:3.345123e-02):2.805683e-02):1.225720e-01,7:3.441143e-02):3.654635e-02,(((8:6.714872e-02,5:1.596455e-01):4.452698e-02,((29:2.434996e-02,30:5.125938e-02):6.023369e-02,28:4.063469e-03):1.960985e-01):1.092384e-02,6:4.124228e-03):1.849465e-02):1.966964e-01):6.488170e-02,1:3.504132e-01);
   tree gen.124000 = [&U] ((((30:3.280243e-02,(28:8.650735e-03,29:2.288372e-03):9.233076e-02):5.883784e-02,(5:6.360441e-02,(8:8.460724e-02,((7:2.244838e-02,6:3.211286e-02):7.387734e-03,(16:4.998337e-02,(((13:2.176245e-02,(15:3.395311e-02,((((21:1.131123e-01,22:1.187228e-02):3.926592e-02,23:5.447406e-02):1.923534e-01,((20:3.147697e-02,19:6.463510e-02):1.018077e-01,(((26:3.720451e-02,27:6.452840e-02):1.862248e-02,25:1.057145e-01):1.963322e-01,24:4.172661e-02):6.105064e-02):5.134532e-02):2.034078e-01,14:3.190039e-02):8.128355e-03):7.904074e-02):2.950417e-02,((17:9.372918e-02,(10:8.154507e-02,9:5.975757e-02):3.177420e-02):4.529339e-02,12:2.049352e-01):2.154658e-02):3.527300e-02,(11:1.343550e-01,18:4.579837e-02):7.047551e-02):1.521109e-02):9.186346e-02):2.859343e-02):1.846060e-02):4.908130e-04):1.975713e-01,2:1.153205e-01):4.973166e-02,(3:1.352234e-02,4:9.178269e-02):2.814118e-01,1:2.641878e-01);
   tree gen.125000 = [&U] ((2:1.238373e-01,(((10:1.913219e-01,(9:6.606876e-02,(12:2.546181e-01,(18:4.421171e-02,((11:1.570538e-01,17:1.093322e-01):1.030269e-01,16:3.314027e-02):1.271516e-02):4.672434e-03):3.048522e-02):1.948046e-02):5.418606e-02,(13:5.333129e-02,(15:4.680150e-02,((((21:1.177787e-01,22:1.662808e-02):4.580125e-02,23:1.766842e-02):1.185529e-01,(24:4.554639e-02,(((26:7.360002e-02,27:9.661614e-02):1.783022e-01,25:1.153919e-01):6.650102e-02,(20:1.406344e-02,19:4.106993e-02):1.346389e-01):3.646435e-02):2.128981e-01):1.130425e-01,14:3.092778e-02):1.403476e-01):1.865209e-02):2.677247e-02):3.729622e-04,((7:6.519919e-03,((8:4.056651e-02,5:6.982516e-02):2.520124e-02,6:3.491628e-03):3.627189e-02):2.505342e-02,(30:2.453274e-02,(28:9.055982e-03,29:2.905608e-03):4.205854e-02):6.317152e-02):8.570939e-02):2.823815e-01):1.564368e-01,(3:6.793010e-02,4:2.280624e-02):1.401518e-01,1:2.814389e-01);
   tree gen.126000 = [&U] ((3:3.780852e-02,4:4.730374e-02):2.115043e-01,(2:7.572589e-02,(5:1.965154e-02,(((6:1.768196e-02,(29:8.787468e-03,(28:1.814698e-02,30:4.897572e-02):9.168484e-03):3.262397e-01):4.130156e-03,((12:2.337883e-01,((16:7.385598e-02,(((10:6.263999e-02,11:1.272205e-01):4.320350e-02,(9:7.348925e-02,17:1.039446e-01):1.364990e-03):4.288577e-02,(13:4.792122e-02,(14:8.103697e-02,(15:6.059394e-02,(((21:9.022949e-02,23:3.701663e-02):3.435080e-02,22:1.228411e-02):1.036194e-01,((((26:8.487583e-02,27:1.043900e-01):7.424298e-02,25:9.345962e-02):3.312796e-02,(20:5.941213e-02,19:6.559527e-02):9.059626e-02):9.234434e-02,24:8.381164e-02):1.486543e-01):3.915446e-01):1.844484e-02):6.622594e-03):3.421411e-02):2.313532e-02):5.500137e-03,18:6.458088e-02):5.817346e-03):1.165479e-01,7:3.432913e-02):3.792448e-02):3.352770e-02,8:1.100753e-02):6.591674e-02):1.538954e-01):1.184796e-01,1:2.056083e-01);
   tree gen.127000 = [&U] ((3:5.356280e-02,4:3.221787e-03):1.355110e-01,(((((((29:1.265973e-03,(30:2.956516e-02,((22:5.698517e-03,(23:6.151587e-02,21:1.290498e-02):4.010795e-02):2.149987e-01,((((26:6.637743e-02,27:1.195646e-01):6.546034e-02,25:5.610776e-02):9.970014e-02,24:1.017260e-02):2.499227e-01,(20:6.543891e-02,19:4.810616e-02):4.166843e-02):2.433950e-02):1.755027e-01):7.959252e-02):2.360582e-03,28:2.099321e-02):2.969074e-01,6:4.262016e-03):2.021618e-02,((((16:6.011894e-02,12:1.622140e-01):3.071595e-02,(18:4.254746e-02,(13:4.642780e-02,(15:2.227755e-02,14:4.007238e-02):8.875924e-03):2.662547e-02):5.351257e-02):1.291147e-02,((10:7.693901e-02,11:2.857463e-01):8.500499e-02,(17:9.750210e-02,9:5.386029e-02):1.969105e-02):7.213639e-02):1.086192e-01,7:2.179749e-04):1.178663e-02):6.332291e-02,5:7.987252e-02):2.295440e-02,8:1.086066e-02):1.742793e-01,2:4.012771e-02):1.008592e-01,1:3.072581e-01);
   tree gen.128000 = [&U] ((((((7:3.638842e-02,6:3.634293e-02):1.043701e-02,((((19:1.496369e-02,(((((26:1.834902e-02,27:1.242812e-01):1.494276e-01,25:2.507995e-02):1.624498e-01,24:3.265152e-02):1.247955e-01,((23:6.846702e-02,21:6.642941e-02):2.676669e-02,22:5.224693e-02):2.434722e-01):2.756057e-02,20:1.087230e-01):1.606695e-01):2.051607e-01,30:3.039293e-02):9.419360e-03,(28:1.031468e-02,29:1.312422e-03):1.227010e-01):2.238495e-01,((18:1.056829e-01,(((10:1.515945e-01,11:1.351125e-01):1.905475e-01,(17:1.446837e-01,12:1.790781e-01):6.187707e-02):1.118506e-02,(((14:8.362160e-02,15:6.039947e-02):1.084991e-01,13:7.128480e-02):6.509925e-02,9:4.784410e-02):4.914518e-02):2.108503e-02):8.434796e-02,16:5.952798e-02):1.720920e-01):4.407376e-02):7.183565e-02,5:1.006803e-01):3.172568e-02,8:2.586796e-02):3.120683e-01,(3:1.905687e-02,4:7.178283e-02):2.203434e-01):2.161121e-02,2:1.005710e-01,1:3.026535e-01);
   tree gen.129000 = [&U] ((3:6.585843e-02,4:2.512653e-02):3.768320e-02,(2:1.655003e-01,(((((6:6.462970e-02,7:2.888482e-02):3.507706e-02,(19:1.936697e-02,(((((26:4.821842e-02,27:1.823157e-01):7.355935e-02,25:8.801462e-03):1.790451e-01,24:3.028702e-02):1.094468e-01,(23:2.747342e-02,(21:1.049727e-01,22:5.876060e-03):5.067771e-02):2.069171e-01):2.983798e-04,20:3.646071e-02):2.502864e-01):1.985647e-01):1.501571e-02,((28:3.458978e-02,29:2.065048e-02):8.306034e-02,30:2.706988e-02):2.082626e-01):4.785680e-02,((((14:1.516564e-01,(15:9.801308e-03,13:3.263598e-02):2.586748e-02):1.489259e-01,(12:1.277256e-01,(9:1.985392e-02,((10:9.448511e-02,18:8.160311e-02):6.448801e-02,(17:7.229860e-02,11:1.470728e-01):8.820910e-02):1.394059e-01):4.674518e-03):3.462565e-03):3.569261e-02,16:1.523522e-02):1.406423e-01,5:1.112467e-01):1.165984e-02):1.543092e-01,8:2.399471e-02):1.432538e-01):1.613598e-01,1:4.758639e-01);
   tree gen.130000 = [&U] ((4:2.359662e-02,3:4.143760e-02):1.035540e-01,(2:8.252472e-02,((7:3.532142e-02,((5:9.730926e-02,(((((16:2.508315e-02,12:1.083356e-01):2.815353e-01,18:6.993421e-02):2.174250e-02,(13:5.184130e-02,(15:4.807995e-03,14:3.299251e-02):4.965199e-02):4.712532e-02):1.224243e-02,((17:4.843101e-02,(11:1.754280e-01,10:7.169741e-02):2.990957e-02):3.415185e-02,9:1.579537e-02):5.899034e-02):1.027248e-01,((30:2.055681e-02,(28:7.065597e-03,29:1.798021e-02):1.559384e-01):1.259150e-01,(19:7.015658e-02,(20:1.005026e-01,((((26:5.178174e-02,27:8.790089e-02):1.612405e-01,25:8.676231e-02):1.338277e-01,(23:1.664989e-02,(21:8.230396e-02,22:4.334570e-02):3.849682e-02):1.509927e-01):3.025777e-02,24:6.524347e-02):1.599583e-01):8.591481e-02):1.378645e-01):2.745571e-02):1.024695e-02):5.491709e-02,6:5.612281e-02):1.301883e-02):5.117145e-02,8:9.263388e-03):2.565972e-01):2.000186e-01,1:4.674178e-01);
   tree gen.131000 = [&U] ((((8:3.759036e-02,(((((16:1.478245e-01,((9:2.226753e-01,((12:2.390708e-01,(13:8.177348e-02,(15:1.990520e-02,14:7.300693e-02):2.372400e-02):9.460617e-02):7.312656e-02,(11:2.992721e-01,10:1.267547e-01):2.691364e-01):4.308601e-02):1.422942e-03,17:2.313350e-01):1.137679e-01):1.252206e-02,18:3.799633e-02):1.866296e-01,((28:8.988375e-03,29:1.448502e-02):6.479733e-02,(30:4.788135e-02,((20:9.089277e-02,((23:3.731472e-02,(21:7.232657e-02,22:5.769438e-02):7.176109e-02):1.915964e-01,(24:2.122292e-02,((26:1.417180e-01,27:1.705762e-01):1.587221e-01,25:1.154832e-01):8.512412e-02):3.498312e-01):4.532734e-02):1.694273e-01,19:4.871608e-02):1.779754e-01):6.752296e-02):1.545156e-01):7.338166e-02,7:2.085837e-02):4.675114e-02,6:6.600827e-02):7.565361e-02):1.107486e-01,5:1.302960e-01):1.264759e-01,(4:1.166458e-01,3:1.153069e-01):4.447725e-01):8.278720e-02,2:1.674335e-01,1:6.566904e-01);
   tree gen.132000 = [&U] (((((((28:7.113781e-03,29:5.760170e-02):9.463841e-03,30:3.547680e-02):1.213376e-01,((20:2.012790e-03,(24:2.373219e-02,(((25:1.250011e-01,27:9.623676e-02):3.205761e-03,26:9.295825e-02):1.215429e-01,(23:7.752948e-02,(21:7.082766e-02,22:2.652631e-02):4.064054e-02):1.802570e-01):6.123666e-02):1.570074e-01):2.162539e-01,19:3.252131e-02):8.347427e-02):2.681406e-02,((7:7.559360e-02,((16:7.466321e-03,18:8.923086e-02):5.180817e-02,(((((12:1.763238e-01,11:2.010976e-01):9.240645e-02,17:1.387888e-01):8.866668e-02,9:5.911483e-02):3.546871e-03,10:2.571047e-01):8.930589e-03,(13:9.256022e-02,(14:9.445867e-02,15:2.057746e-02):1.531343e-03):8.355478e-02):8.170669e-02):9.534901e-02):5.483587e-02,5:6.322761e-02):8.820771e-03):1.747329e-02,6:1.351372e-02):2.346133e-01,(8:1.341111e-01,(4:1.211637e-02,3:4.993221e-02):3.129189e-01):1.013842e-02):5.779470e-02,2:2.789193e-01,1:4.554449e-01);
   tree gen.133000 = [&U] (((4:4.389939e-03,3:1.001088e-01):2.832910e-01,((16:4.324046e-02,(((11:9.727432e-02,17:4.287579e-02):9.150625e-02,((9:4.355131e-02,((14:5.054976e-02,15:1.134402e-01):1.558832e-02,13:2.819657e-02):8.638586e-02):1.664696e-03,10:9.431013e-02):6.333817e-02):7.051050e-03,(18:1.240479e-01,12:1.639663e-01):4.353771e-02):1.824881e-02):8.521870e-02,((((7:4.660445e-02,(((29:1.339343e-02,28:5.968434e-02):3.408461e-02,30:2.189470e-02):1.568739e-01,((20:5.699640e-02,((23:6.361462e-02,(21:7.284356e-02,22:8.913263e-03):9.467046e-02):1.127130e-01,((25:8.414554e-02,(27:9.142942e-02,26:2.628231e-02):1.085902e-01):1.111953e-01,24:5.152313e-02):2.266373e-02):5.332154e-02):2.789395e-02,19:2.256841e-03):2.707956e-01):7.576340e-02):1.596894e-04,8:6.729275e-02):2.110387e-02,5:5.377074e-02):8.442106e-03,6:6.829656e-02):4.281042e-03):1.683948e-01):3.214947e-02,2:2.364416e-01,1:3.288768e-01);
   tree gen.134000 = [&U] (((((6:1.175969e-02,8:8.737463e-02):8.870534e-02,5:2.953572e-02):4.745081e-04,(((((20:1.225275e-01,((25:4.480814e-02,(27:6.165204e-02,26:1.444075e-01):1.111194e-01):1.064510e-01,24:1.451395e-01):6.918950e-02):7.939419e-02,(23:1.554261e-01,(21:1.144552e-01,22:2.463385e-02):1.554203e-01):2.162809e-01):1.417574e-01,19:2.617308e-02):1.769431e-01,(30:1.672498e-02,(29:9.195774e-03,28:3.737928e-03):2.333932e-02):6.902263e-02):1.680470e-01,(((((16:7.246341e-02,18:1.158807e-01):6.089545e-02,12:6.490492e-02):5.152041e-02,((9:6.457867e-02,(10:1.359647e-01,11:1.260337e-01):9.217518e-02):6.305023e-02,17:9.505947e-02):1.194902e-03):4.991485e-02,(13:1.308875e-01,(15:1.245006e-01,14:5.656527e-02):2.337516e-02):1.929703e-01):9.766890e-02,7:1.269479e-02):1.600404e-02):7.506291e-03):1.947196e-01,2:1.760193e-01):5.614423e-02,(4:3.111308e-02,3:1.123312e-01):2.890220e-01,1:3.042949e-01);
   tree gen.135000 = [&U] ((((((((((25:9.598625e-02,(27:6.768897e-02,26:1.207341e-01):1.372975e-01):1.001484e-02,(24:1.190302e-01,((21:9.810621e-02,22:9.011068e-02):8.256187e-03,23:3.323017e-02):2.099472e-01):6.636131e-02):2.095538e-01,19:5.526049e-02):2.106863e-02,20:1.196080e-01):3.213969e-01,(30:7.205364e-02,(29:2.096232e-02,28:4.578243e-03):4.319641e-02):1.782850e-01):2.093627e-02,(9:5.535416e-02,(((14:4.915836e-02,13:1.027009e-01):6.898867e-03,15:1.170835e-01):7.764810e-02,((12:3.472305e-01,16:3.330627e-02):5.131132e-02,(18:4.008763e-02,((11:1.140490e-01,17:1.255547e-01):4.378847e-02,10:6.909500e-02):7.472740e-02):1.297040e-01):3.216800e-02):2.824465e-03):8.810652e-02):1.730472e-01,(6:1.087942e-01,(7:6.184218e-02,8:1.310303e-01):4.596326e-03):1.907629e-02):4.691069e-02,5:1.623601e-02):2.602278e-01,2:2.130052e-01):9.503385e-02,(4:9.550257e-03,3:3.554099e-02):2.046808e-01,1:3.355191e-01);
   tree gen.136000 = [&U] (((((8:1.645168e-01,5:6.761298e-02):3.311520e-02,(6:1.150642e-01,7:2.365440e-02):3.110724e-02):4.233020e-03,((16:6.075698e-02,((((((11:1.457311e-01,10:1.004481e-01):8.949511e-02,12:7.049286e-02):1.726602e-03,17:2.267052e-01):9.763416e-02,9:1.760782e-01):1.119519e-02,18:2.320003e-01):1.533331e-03,(15:1.173098e-02,(13:1.793590e-01,14:4.576484e-02):5.916279e-03):2.151287e-01):1.135044e-02):1.862093e-01,((30:1.494882e-01,(29:2.756804e-02,28:3.657443e-02):5.149889e-02):2.271683e-01,(((((25:2.423583e-01,(27:4.212363e-02,26:1.657260e-01):3.126652e-01):1.056641e-01,(23:1.150417e-02,(22:2.947518e-02,21:1.616054e-01):2.128360e-02):3.673166e-01):2.078092e-02,24:6.020517e-02):6.184059e-02,20:1.917006e-01):1.705646e-01,19:2.170609e-02):1.770830e-01):8.198574e-02):1.701655e-01):3.656549e-01,2:1.423422e-01):1.835644e-01,(4:6.252986e-02,3:5.788653e-03):1.222495e-01,1:5.346829e-01);
   tree gen.137000 = [&U] ((((((30:1.952144e-03,((((((21:2.433393e-01,22:1.065602e-01):2.605628e-01,23:1.494912e-01):4.226828e-01,(24:3.088518e-02,(26:1.971997e-02,(25:3.081216e-01,27:2.089130e-01):1.721443e-01):2.572003e-01):1.129470e-01):2.077053e-01,(19:4.873753e-02,20:2.865009e-01):4.165298e-02):3.385268e-01,(28:2.100965e-02,29:2.346605e-03):6.160317e-02):1.293802e-01,(9:1.918173e-01,(((14:1.125168e-01,(15:1.634969e-01,13:6.449201e-02):8.753103e-03):2.223123e-01,(12:9.463917e-02,16:1.978362e-01):5.051412e-02):7.300841e-03,(18:7.548383e-02,(10:1.982914e-01,(11:1.891718e-01,17:1.571591e-01):8.735122e-02):9.090397e-02):4.599431e-02):5.294442e-02):2.270502e-01):1.278190e-01):1.474158e-01,(6:1.078385e-02,7:3.698180e-02):4.102062e-02):4.787447e-02,5:8.235093e-02):4.503619e-02,8:9.010316e-02):4.048790e-01,(4:7.898874e-02,3:8.393870e-02):2.784257e-01):2.926787e-02,2:1.583078e-01,1:5.783242e-01);
   tree gen.138000 = [&U] (((4:8.959984e-02,3:1.208784e-02):7.257801e-01,2:2.611967e-01):2.283761e-02,(((7:6.214973e-02,(((30:1.053321e-01,(28:2.534789e-03,29:5.123068e-03):7.728734e-02):1.233646e-01,((20:6.557913e-02,(24:6.482069e-02,((25:2.872650e-01,(27:1.133474e-01,26:1.695927e-01):2.806800e-01):9.181495e-02,((21:2.167367e-01,22:4.763725e-02):4.641766e-02,23:4.386915e-02):4.170708e-01):7.977471e-02):2.675618e-01):5.080512e-02,19:1.115730e-01):2.795624e-01):1.684691e-01,(12:1.123597e-01,(((18:1.200788e-03,(10:1.744339e-01,(17:1.860092e-01,11:1.440920e-01):3.261757e-02):1.296639e-01):2.083349e-01,(9:2.701351e-01,((15:4.174364e-02,14:7.678567e-02):1.429445e-03,13:1.160507e-01):7.228810e-02):3.977144e-02):7.965398e-02,16:4.358637e-02):5.461157e-02):3.274753e-02):3.707469e-02):2.620948e-02,6:2.430458e-02):1.351149e-01,(8:1.099414e-01,5:6.167801e-02):1.881706e-02):3.594236e-01,1:6.951623e-01);
   tree gen.139000 = [&U] (((8:4.143725e-02,(((7:2.151353e-03,((((20:2.612044e-02,(((21:1.190203e-01,22:4.969810e-03):7.678816e-02,23:1.202318e-01):5.052621e-01,(24:6.913664e-02,(25:8.687089e-02,(27:6.715640e-02,26:1.456572e-01):1.913620e-01):1.836245e-01):1.002364e-01):2.731928e-01):1.968535e-01,19:1.291674e-02):4.232362e-01,(30:1.209839e-01,(28:3.051833e-02,29:8.412604e-04):2.109721e-02):9.846040e-02):8.932679e-02,(((16:7.759332e-02,12:4.452215e-01):2.011455e-01,(13:1.377873e-01,(15:1.328228e-01,14:2.216776e-01):9.421114e-02):1.017541e-01):1.736934e-03,(9:2.587796e-01,(18:4.930082e-02,(10:2.353260e-01,(11:1.563456e-01,17:2.149004e-01):1.387025e-01):1.463789e-01):5.158209e-02):8.459111e-02):5.991391e-02):1.002461e-01):3.287786e-02,6:1.551572e-02):1.020752e-01,5:7.866057e-02):5.234612e-03):5.660589e-01,2:3.426622e-02):2.530883e-01,(4:5.444220e-02,3:1.022797e-01):2.029333e-01,1:6.274013e-01);
   tree gen.140000 = [&U] (((((((20:9.369942e-02,((24:1.344719e-02,((22:2.006510e-02,21:1.409248e-01):6.438995e-02,23:1.767461e-01):2.991258e-01):8.274996e-02,((27:1.448945e-01,26:5.662853e-02):1.255345e-01,25:7.526078e-02):5.634596e-02):2.011141e-01):4.091722e-02,19:6.625471e-02):8.940243e-02,(30:2.193721e-03,(29:5.929140e-02,28:1.016539e-02):4.687669e-02):4.764684e-02):1.369061e-01,((5:1.034708e-01,(((16:3.138010e-02,((17:2.383539e-01,9:2.761192e-01):9.989105e-02,(18:7.012337e-02,(11:1.710504e-01,10:8.809289e-02):1.903647e-01):7.761335e-02):4.923320e-03):3.692407e-02,(((13:5.649613e-02,15:7.549083e-02):9.613542e-03,14:4.932260e-02):9.499555e-02,12:2.686343e-01):1.808599e-02):2.458408e-01,6:4.838764e-02):1.309864e-02):1.257128e-02,7:6.519789e-02):2.634519e-02):2.235555e-01,8:1.302917e-02):2.213682e-01,2:1.028462e-01):5.354332e-02,(4:3.313409e-02,3:6.486587e-02):1.477215e-01,1:3.851206e-01);
   tree gen.141000 = [&U] (((4:2.314249e-03,3:1.267319e-01):4.691985e-01,2:1.883408e-01):5.297987e-02,((5:7.093184e-02,(((7:1.214893e-01,6:7.686097e-02):4.624690e-03,((((15:6.859865e-02,14:1.122910e-01):1.965530e-02,13:4.116130e-01):2.029764e-01,(9:1.123973e-01,17:2.104032e-01):3.592659e-02):7.507689e-02,((16:5.175491e-02,12:2.888829e-01):7.942461e-02,(18:5.459925e-02,(11:1.404306e-01,10:1.409517e-01):5.058251e-02):3.195713e-01):3.526094e-03):1.583047e-01):1.230360e-02,(((20:1.278951e-01,(((22:1.271062e-02,21:7.569940e-02):2.012287e-01,23:2.964603e-02):7.496188e-01,(((27:2.408337e-01,26:8.665275e-02):1.385968e-01,25:3.060831e-01):1.719086e-01,24:1.749313e-02):2.321607e-01):2.964830e-01):1.714002e-01,19:3.338847e-02):5.444843e-01,(28:1.059085e-01,(29:2.663162e-02,30:5.268019e-02):8.391214e-03):4.584096e-01):1.140246e-01):1.541939e-01):1.471540e-01,8:1.026094e-01):4.190901e-01,1:1.225900e+00);
   tree gen.142000 = [&U] (((8:2.095732e-02,(((5:2.212236e-01,((19:2.621161e-01,(20:3.969881e-02,((25:5.791447e-02,(27:6.556825e-01,26:5.360853e-01):9.339118e-01):8.749190e-01,24:3.244111e-01):1.272103e+00):2.897273e-01):1.126974e+00,((((18:3.154952e-01,16:4.164120e-01):4.436695e-01,((((23:2.763961e-01,(22:2.713739e-01,21:5.430446e-01):2.066399e-01):1.530432e+00,(13:4.819926e-02,(15:4.119622e-02,14:3.239856e-01):4.083168e-01):3.519031e-02):4.975989e-01,9:2.727061e-01):1.857842e-02,((11:7.216527e-01,17:3.210728e-01):1.566447e-01,10:3.446172e-01):7.028660e-01):4.649275e-01):2.484419e-01,12:4.038856e-01):5.803441e-01,(30:1.664033e-02,(29:1.162750e-01,28:8.072195e-03):2.554039e-01):2.102872e-01):4.864829e-01):3.430863e-01):1.723372e-01,7:2.363664e-01):9.163119e-02,6:2.889951e-02):4.684344e-01):4.749253e-01,2:1.071082e+00):3.469765e-01,(3:3.638020e-01,4:6.887094e-02):1.514335e+00,1:1.107573e+00);
   tree gen.143000 = [&U] ((4:9.055732e-02,3:4.254924e-02):2.821219e-01,((((((30:2.234226e-01,(29:2.537211e-02,28:5.679185e-02):1.636593e-01):2.014903e-01,((20:3.525921e-01,(24:1.880415e-01,(((27:1.288192e-01,26:1.236099e-01):4.500121e-01,25:5.337794e-01):5.790798e-02,(23:1.289197e-01,(21:2.446173e-02,22:1.922151e-01):7.452422e-01):7.315709e-01):6.134606e-02):5.438257e-01):4.104461e-02,19:1.133968e-01):7.058488e-01):5.449077e-01,((7:2.537973e-02,(12:7.349069e-01,(((14:4.066419e-01,15:1.429095e-01):2.854527e-01,13:3.087171e-02):1.619905e-01,((17:2.873187e-01,(9:2.991790e-01,(18:1.320844e-01,16:3.884654e-01):1.341696e-01):3.659779e-02):5.394024e-02,(10:7.190929e-01,11:5.257193e-01):7.035365e-02):9.449292e-03):1.913709e-01):5.674463e-01):1.843256e-01,6:1.029847e-02):1.924606e-01):2.231087e-02,5:2.963145e-01):5.071120e-01,8:1.226556e-02):6.027835e-01,2:4.131388e-01):5.562341e-01,1:1.633977e+00);
   tree gen.144000 = [&U] ((((((6:6.731447e-02,7:5.214511e-02):1.141571e-01,((12:4.579667e-01,(((((14:1.883659e-01,15:1.759073e-01):1.051286e-01,13:3.441614e-02):1.809876e-01,9:2.690618e-01):4.044920e-02,(11:4.560505e-01,((17:2.588489e-01,18:2.545865e-01):2.774947e-02,10:6.313252e-01):8.791039e-03):1.543182e-01):3.431967e-02,16:3.238679e-01):1.423011e-01):2.886521e-01,((29:2.952548e-02,28:1.090619e-01):4.106326e-02,30:3.167319e-01):4.246231e-01):4.026076e-02):1.075427e-01,(19:2.182734e-02,(20:1.374061e-01,(((22:1.855731e-01,21:1.260519e-01):1.570971e-01,23:1.095398e-01):2.053114e+00,(24:8.625393e-02,(25:5.167274e-01,(27:3.888031e-01,26:3.650166e-02):3.311679e-01):4.202921e-01):2.735902e-01):3.668523e-01):3.963367e-01):7.821090e-01):2.126914e-01,5:1.077553e-01):5.019750e-02,8:9.219040e-02):9.256799e-01,(2:5.153715e-01,(4:5.313632e-02,3:2.016177e-01):7.690195e-01):4.695216e-01,1:1.059435e+00);
   tree gen.145000 = [&U] ((4:5.623243e-02,3:1.878971e-01):5.120871e-01,(2:3.030012e-01,((5:2.848218e-01,((((((17:4.322676e-01,(10:2.778696e-01,11:3.076540e-01):5.789195e-02):1.669901e-01,(9:1.934058e-01,12:4.216889e-01):1.228298e-02):2.957147e-02,((16:2.143980e-01,18:9.021136e-02):4.873971e-02,((14:1.414208e-01,15:3.538864e-01):1.864966e-01,13:5.297421e-02):1.441382e-01):3.518048e-02):3.517020e-01,((30:1.725683e-01,29:3.740307e-02):1.896582e-02,28:1.568468e-03):3.841914e-01):7.640117e-02,6:2.177487e-02):5.788444e-02,(7:9.230134e-02,(19:3.164034e-02,(20:1.555595e-01,(((27:4.154930e-01,26:1.882439e-01):4.858632e-01,25:1.695625e-01):2.435247e-01,(24:9.516749e-02,(23:1.403634e-01,(21:9.527682e-02,22:5.218799e-02):1.228092e-02):1.301113e+00):1.179371e-01):8.242478e-01):1.061595e-01):6.258993e-01):6.646253e-02):1.190640e-01):3.129990e-01,8:1.714885e-01):1.586716e-01):5.343571e-01,1:7.856896e-01);
   tree gen.146000 = [&U] ((3:3.555956e-02,4:3.247867e-01):1.117213e+00,(2:4.332986e-01,((6:2.701208e-01,(7:1.433390e-01,(5:1.276041e-01,8:4.009457e-01):2.048887e-01):8.545430e-02):1.398395e-01,((((12:5.113630e-01,18:4.968249e-01):3.640541e-02,(((((23:7.704454e-01,21:1.765474e-02):6.709511e-01,22:1.211823e-01):1.640753e+00,((14:6.286655e-01,15:2.911627e-03):2.385895e-01,13:4.352236e-01):1.218881e-02):3.665273e-01,9:2.164732e-01):8.631849e-02,((17:2.827758e-01,11:7.678575e-01):2.252338e-01,10:7.949856e-01):1.588582e-01):1.716431e-01):2.177723e-01,16:1.973856e-01):6.679371e-01,((19:2.024623e-01,(20:2.629348e-01,(((27:8.808760e-01,26:2.051992e-01):3.911952e-01,25:3.292977e-01):7.388095e-01,24:4.549153e-01):1.682764e-01):1.501047e-01):8.160852e-01,((30:7.912328e-02,29:1.530583e-01):4.106387e-02,28:7.279010e-02):5.065463e-01):5.207156e-02):2.674472e-01):9.328920e-01):1.663303e-01,1:1.456325e+00);
   tree gen.147000 = [&U] ((5:2.889545e-01,(8:1.038964e-01,((7:2.472460e-02,(((28:3.212096e-02,(30:2.275252e-01,29:1.529307e-02):6.035109e-02):4.906332e-01,((19:4.405347e-03,((((27:4.783332e-01,26:1.895794e-01):2.367803e-01,25:2.294159e-01):7.068212e-01,24:4.500009e-01):2.082631e-01,20:1.307656e-01):1.606136e-01):3.773191e-01,((21:8.122809e-02,22:9.695775e-02):1.189646e-01,23:1.647596e-01):9.729454e-01):4.557646e-01):3.783739e-01,((12:4.320837e-01,(16:4.602794e-01,9:3.309166e-01):4.252986e-01):1.207004e-02,((17:5.060709e-01,(13:5.579212e-02,(14:2.386921e-01,15:2.290975e-01):7.089557e-02):2.002383e-01):1.015590e-01,((18:2.408562e-01,11:3.915457e-01):6.952167e-03,10:2.976723e-01):3.315021e-01):2.297122e-01):4.025113e-01):6.104766e-02):7.360726e-02,6:2.364990e-02):3.926611e-01):3.968732e-01):5.047521e-01,(2:3.727874e-01,(4:1.032853e-01,3:1.024773e-01):3.194229e-01):4.171931e-02,1:1.448716e+00);
   tree gen.148000 = [&U] ((4:2.745136e-01,3:1.263974e-01):1.186035e+00,((((((((19:4.001549e-01,(20:9.378023e-01,((24:1.833405e-01,((27:7.208963e-01,26:7.373993e-02):7.308771e-01,25:9.171111e-01):5.450209e-01):1.638116e-01,((21:5.978233e-01,22:2.743778e-01):2.902818e-02,23:4.703724e-01):1.179406e+00):8.450803e-01):3.158766e-01):1.402989e+00,(30:1.615331e-01,(29:2.549538e-02,28:6.881795e-02):2.163344e-01):7.659152e-02):2.882502e-01,6:3.961910e-02):2.640961e-02,(((((17:5.683893e-01,(10:4.986705e-01,11:7.316222e-01):6.995335e-02):1.947239e-02,18:4.244421e-01):1.786955e-01,9:1.144431e+00):4.805499e-02,(12:6.453947e-01,16:4.265285e-01):2.041778e-01):3.934262e-02,((14:3.483918e-01,15:1.574654e-01):1.709158e-01,13:2.433570e-01):5.156172e-01):9.886494e-01):5.621070e-02,7:3.714385e-01):3.493659e-01,8:5.871094e-01):1.103612e-01,5:3.220909e-01):1.003653e+00,2:9.201324e-01):3.386321e-01,1:2.658156e+00);
   tree gen.149000 = [&U] (((5:2.129331e-01,(((((((25:1.755857e-01,(26:3.374779e-01,27:2.956237e-01):1.235880e+00):1.071485e+00,24:4.269614e-01):1.139082e+00,((22:1.694564e-01,21:2.077434e-01):3.490970e-01,23:6.209513e-01):1.426844e+00):8.898612e-02,(20:2.177203e-01,19:3.892116e-01):5.339648e-01):2.023484e+00,(30:2.146234e-01,(29:6.142969e-02,28:2.943446e-02):5.890552e-01):1.527401e+00):4.978754e-01,((6:3.528609e-02,((((((14:2.327000e-01,15:4.786719e-01):3.654394e-01,13:3.892270e-01):3.728134e-01,9:2.155265e-01):1.306827e-01,(17:6.538731e-01,((11:8.852062e-01,10:6.879823e-01):1.809977e-01,18:6.135905e-01):3.185918e-01):6.628047e-02):9.466426e-02,12:1.360578e+00):2.309889e-01,16:1.810462e-01):1.364721e+00):3.275906e-01,7:3.879267e-01):3.905801e-01):5.181361e-01,8:2.372866e-01):1.771386e-01):1.534528e+00,2:6.677280e-01):7.513316e-01,(4:3.762542e-01,3:5.950236e-01):7.088712e-01,1:2.140760e+00);
   tree gen.150000 = [&U] ((((((((19:4.786226e-01,((22:1.128477e-02,(23:5.417659e-01,21:1.814744e-01):5.911897e-01):2.512382e+00,(((25:3.796342e-01,(26:3.232782e-01,27:6.411050e-01):9.454531e-01):6.056687e-01,24:9.704185e-01):3.572504e-01,20:4.487623e-01):1.688682e-01):7.379746e-01):3.036545e-01,(28:8.616384e-02,(30:1.514007e-01,29:1.076962e-01):1.547596e-01):9.354979e-01):3.672334e-01,((16:9.812050e-02,((12:7.997425e-01,((14:2.805195e-01,15:1.281098e-01):1.071152e-01,13:4.395762e-02):3.730879e-01):2.682109e-01,((9:1.662982e-01,17:4.814520e-01):3.228108e-01,((11:6.492348e-01,10:2.990365e-01):2.756222e-01,18:5.940091e-01):3.549584e-01):6.369527e-02):9.315888e-01):5.074910e-01,7:3.225591e-01):1.508606e-01):1.110521e-01,6:1.502891e-02):3.954823e-01,8:1.751979e-01):2.765595e-01,5:1.322196e-01):1.493716e+00,(4:9.149902e-03,3:1.593193e-01):7.857567e-01):2.144494e-01,2:1.253604e+00,1:1.140732e+00);
   tree gen.151000 = [&U] (((((((((30:1.164525e+00,28:2.968648e-02):6.416048e-02,29:1.067833e-02):1.597383e+00,(6:1.723260e-02,7:3.318489e-01):1.563494e-01):1.119066e-01,(((9:6.436391e-01,(12:1.059518e+00,(11:9.465488e-01,(17:7.070076e-01,10:1.277733e+00):3.104851e-01):2.309901e-01):1.294368e-01):5.436915e-02,((14:3.321158e-01,15:1.807927e-01):2.439602e-01,13:3.867213e-01):5.879432e-01):4.928418e-04,(16:4.017676e-01,18:4.229222e-01):3.075890e-01):1.385912e+00):2.197501e-01,((((24:7.338478e-01,((22:6.936074e-01,23:4.569506e-01):8.808961e-02,21:1.227721e-01):1.394588e+00):7.400916e-02,(25:8.716710e-01,(26:6.721684e-01,27:9.014441e-01):3.901430e-01):5.487420e-01):2.231479e-01,20:6.471260e-01):8.846159e-01,19:4.632008e-02):1.536260e+00):5.105530e-01,5:1.036438e-01):6.766017e-01,8:2.657893e-01):1.539831e+00,2:6.940100e-01):1.246146e+00,(4:4.846526e-03,3:3.134434e-01):4.751511e-01,1:1.794868e+00);
   tree gen.152000 = [&U] ((2:2.941544e-01,(4:9.412333e-02,3:1.979409e-01):1.604770e+00):3.351614e-02,((((((((((26:1.742174e-01,27:3.644389e-01):7.397017e-01,25:4.000177e-01):3.569260e-01,((23:5.349137e-01,(22:1.335128e-01,21:2.515972e-01):3.773320e-01):1.944895e+00,24:1.069664e-01):2.495882e-01):5.076014e-01,20:2.113929e-01):2.961810e-01,19:6.096842e-01):8.698803e-01,(30:2.359497e-02,(28:5.707394e-02,29:1.009917e-01):1.735805e-01):8.504838e-01):5.968965e-01,6:5.834935e-02):2.583845e-02,((((17:3.566275e-01,12:7.951287e-01):6.713271e-03,((9:2.044183e-01,((15:1.486008e-01,14:2.846373e-01):2.801021e-01,13:6.804282e-01):3.635125e-01):2.957325e-01,(10:6.488047e-01,(11:8.374779e-01,18:2.059798e-01):2.610643e-01):4.206550e-01):2.461077e-01):1.081802e-01,16:1.178109e-01):6.218106e-01,7:2.712869e-01):1.036572e-01):4.514380e-02,5:3.898630e-01):7.181043e-01,8:2.811503e-01):1.023188e+00,1:2.485893e+00);
   tree gen.153000 = [&U] ((2:4.667873e-01,(8:1.978772e-01,(((((((14:4.332768e-01,13:9.101721e-02):9.759600e-02,(15:5.971198e-02,((21:5.936314e-01,22:1.319172e-01):1.634674e-01,23:9.005434e-02):2.869154e+00):5.068850e-01):4.490768e-01,(((18:2.256511e-01,(11:6.197196e-01,10:4.910761e-01):1.737016e-01):8.221444e-02,16:2.072142e-01):2.285305e-02,9:5.623998e-01):1.138320e-01):8.858058e-02,12:5.856039e-01):8.462548e-02,17:2.839869e-01):5.884086e-01,((7:6.271896e-02,6:1.790214e-02):3.651720e-01,((19:1.501327e-01,(20:1.045530e-01,(((26:4.917728e-01,27:4.258184e-01):4.809999e-01,25:1.643452e-01):3.772518e-01,24:2.090923e-01):4.612480e-01):1.479090e-01):5.274111e-01,(30:1.872704e-01,(28:1.252018e-01,29:5.215256e-02):8.252670e-02):5.817060e-01):2.365388e-01):5.272984e-03):2.938228e-01,5:4.282618e-01):8.367620e-02):1.060966e+00):1.215205e-02,(4:4.238743e-02,3:1.498202e-01):1.477459e+00,1:1.526840e+00);
   tree gen.154000 = [&U] ((8:2.820089e-01,(((7:8.521800e-02,(((19:3.564549e-01,(((25:4.525104e-01,(26:3.691522e-01,27:3.000816e-01):6.825300e-01):6.712782e-01,24:6.962920e-01):1.374796e-01,20:5.075704e-01):4.280746e-01):6.500415e-01,((29:4.851723e-02,28:6.057035e-02):7.407893e-01,30:3.856082e-01):4.898714e-01):2.199612e-01,((16:2.171874e-01,12:4.949294e-01):7.037580e-02,((13:3.538826e-01,((23:1.783390e-01,(21:1.819527e-01,22:2.264116e-03):4.900132e-01):4.386603e-01,(15:1.255555e-01,14:1.447142e-01):8.266537e-02):1.869883e-02):4.631681e-01,(9:6.556769e-01,((11:7.997941e-01,(10:6.887197e-01,17:3.203911e-01):2.440341e-02):1.290328e-01,18:3.443161e-01):3.141246e-01):3.808742e-01):1.421941e-01):4.752993e-01):2.203230e-01):7.093018e-02,6:2.752419e-02):1.234569e-01,5:5.445572e-01):2.675005e-01):9.484592e-01,(2:2.111016e-01,(4:1.777056e-01,3:4.558790e-01):1.316685e+00):3.176936e-02,1:1.161335e+00);
   tree gen.155000 = [&U] ((4:9.096965e-02,3:5.597181e-01):5.229241e-01,(2:5.594399e-01,((((6:7.587123e-02,((((29:3.680304e-02,28:1.443722e-01):2.818989e-01,30:1.946487e-02):3.490107e-01,(18:1.040177e-01,(((15:1.240077e-01,(((22:2.016408e-01,(21:7.687177e-02,23:2.329663e-01):3.660332e-01):1.227555e+00,13:2.425322e-01):1.937366e-01,14:1.479999e-01):2.514554e-02):2.353899e-01,((16:8.785154e-02,12:2.991705e-01):2.572329e-01,9:5.086801e-01):1.000203e-01):5.702793e-02,(10:2.883172e-01,(11:7.376131e-01,17:2.232690e-01):3.683881e-02):5.334692e-01):3.378606e-02):2.661192e-01):3.003061e-01,7:5.208214e-02):1.182162e-01):2.225677e-02,((20:1.844586e-01,((25:1.919087e-01,(26:2.291947e-01,27:1.944736e-01):6.339709e-01):5.112940e-01,24:1.312881e-01):8.170759e-01):5.161388e-01,19:8.172294e-02):7.969229e-01):9.583765e-02,5:1.028618e-01):2.371393e-01,8:5.740164e-01):1.671583e-01):7.557156e-01,1:7.754273e-01);
   tree gen.156000 = [&U] ((4:2.318916e-01,3:7.936256e-02):3.573500e-01,(2:7.097823e-01,((6:4.117596e-02,((((((29:1.351372e-02,28:1.300054e-02):3.712626e-01,30:4.501131e-02):2.485714e-01,(((16:7.962947e-01,9:1.278958e-01):5.626390e-02,((18:4.968869e-01,(15:2.044728e-01,(14:2.862538e-01,(13:5.041484e-01,(22:1.848883e-01,(21:2.196817e-01,23:2.888339e-01):1.928366e-01):1.106841e+00):1.483937e-03):7.973968e-03):1.116440e-01):1.998999e-01,((10:2.905874e-01,11:5.923873e-01):3.292031e-01,17:1.444823e-01):1.470055e-01):1.737948e-01):3.239819e-01,12:1.035837e-01):4.059619e-01):1.002247e-01,((20:4.657735e-02,((25:9.643700e-03,(26:2.309993e-01,27:5.018862e-01):5.725521e-01):8.315318e-01,24:2.668830e-01):6.726621e-01):2.699835e-01,19:1.622070e-01):8.572387e-01):1.223280e-01,7:1.537842e-01):1.181906e-01,5:1.647192e-01):7.895736e-02):4.188535e-01,8:5.471555e-01):2.698682e-01):1.689601e-01,1:8.640416e-01);
   tree gen.157000 = [&U] ((4:8.345044e-03,3:3.323197e-01):3.669581e-01,(((((((((27:2.475380e-01,26:2.476845e-01):1.524834e-01,25:4.174970e-01):2.666034e-01,24:1.827503e-01):2.677375e-01,20:7.237480e-02):1.275033e-01,19:1.883907e-02):4.425648e-01,5:5.059049e-04):5.330391e-01,8:2.790957e-01):1.195765e-01,((((28:6.190141e-03,(30:1.644350e-01,29:9.369906e-03):2.121265e-02):1.587072e-01,((16:1.850308e-01,(((((15:9.238805e-02,14:1.939957e-01):1.110510e-01,13:1.771507e-01):3.530675e-03,(22:1.939503e-01,(23:2.155034e-01,21:2.606218e-01):1.337015e-01):6.911494e-01):1.824800e-01,(18:1.254040e-01,(10:3.254589e-01,(11:3.971635e-01,17:2.890932e-01):9.919367e-02):1.372177e-01):9.393972e-02):8.195648e-02,9:5.493779e-01):1.619658e-01):2.254536e-02,12:4.011627e-01):5.123682e-01):2.398876e-01,7:5.436232e-02):1.079001e-01,6:1.557356e-02):7.727246e-02):6.548919e-01,2:3.639080e-01):1.539198e-01,1:8.596678e-01);
   tree gen.158000 = [&U] ((4:7.785533e-02,3:7.710854e-02):3.310511e-01,((5:5.256159e-02,(((((((16:2.135774e-01,9:3.361995e-01):9.102580e-02,((13:1.211454e-01,(15:1.165410e-01,14:8.977827e-02):7.522927e-02):8.349037e-03,(22:3.605661e-01,(23:1.221506e-01,21:2.471824e-01):2.442345e-01):8.074188e-01):3.561876e-01):5.256541e-02,((17:8.229056e-02,(18:2.043123e-01,(11:2.957205e-01,10:6.113496e-01):9.571336e-02):1.832344e-01):7.096349e-02,12:3.444239e-01):4.033049e-02):5.976374e-01,7:1.661616e-01):1.896515e-01,((28:3.012164e-02,(29:3.630828e-03,30:1.523810e-01):3.137135e-02):5.036041e-01,(((((27:3.258661e-01,26:4.071186e-02):7.263486e-01,25:2.419011e-01):2.343543e-01,24:1.490536e-02):6.192019e-01,20:3.353398e-02):1.293557e-01,19:3.739738e-02):2.892391e-01):1.171554e-01):4.489571e-02,6:1.421791e-01):2.858741e-02,8:1.186445e-01):1.333238e-01):5.261557e-01,2:7.644484e-02):4.054548e-01,1:9.362232e-01);
   tree gen.159000 = [&U] (2:1.577628e-01,((4:2.191097e-02,3:1.302320e-01):6.267270e-01,((5:7.482644e-02,((((29:7.411054e-02,28:9.215311e-02):1.077984e-01,30:2.350917e-02):3.669889e-01,(((((27:2.162591e-01,26:1.856135e-01):1.190124e-01,25:1.801106e-01):1.744915e-01,24:7.725990e-02):3.102412e-01,20:1.936853e-01):5.457978e-01,19:6.424161e-02):3.790889e-01):1.292314e-01,(7:5.284199e-02,(((15:1.042328e-01,(14:1.401150e-01,(((23:1.794728e-01,21:2.858473e-01):2.384721e-01,22:2.684641e-01):6.484856e-01,13:1.280117e-01):1.864176e-02):3.123851e-02):8.127226e-02,(18:4.914357e-02,(((16:1.148023e-01,(10:7.476803e-01,(12:1.931800e-01,11:2.420870e-01):3.878259e-02):2.191758e-01):1.451042e-02,17:1.161028e-01):4.611701e-02,9:1.830341e-01):2.387929e-02):2.424343e-02):4.605819e-01,6:1.416908e-02):2.436606e-03):1.312317e-01):2.285200e-02):2.935824e-01,8:1.999026e-02):1.964276e-01):3.522775e-02,1:5.628657e-01);
   tree gen.160000 = [&U] (((8:4.261239e-02,(5:1.576011e-01,(((29:8.507068e-02,(28:2.816131e-02,30:2.495478e-02):3.061610e-02):3.876204e-01,(((((27:4.006879e-01,26:1.241573e-01):1.715833e-01,25:2.576675e-01):1.589776e-01,24:1.380430e-01):6.310237e-01,20:4.031428e-02):1.611888e-01,19:2.190843e-02):2.814609e-01):1.088278e-01,(6:4.721909e-02,(7:5.840824e-02,((12:1.875966e-01,16:2.530469e-01):5.824971e-02,((17:2.073308e-01,(11:2.180563e-01,(18:4.456723e-01,10:3.277577e-01):4.731420e-02):1.562164e-01):1.390533e-01,((((23:5.319603e-02,21:3.058432e-01):2.004725e-01,22:6.015907e-02):6.345796e-01,((14:1.852838e-01,15:1.032812e-01):1.262203e-01,13:1.509252e-01):2.025329e-01):2.423851e-02,9:2.696352e-01):1.317920e-01):1.032839e-01):3.240744e-01):4.265623e-02):1.084102e-01):1.918152e-01):5.412274e-02):2.338849e-01,(4:1.013875e-01,3:1.018154e-01):5.058970e-01):1.551987e-01,2:2.669228e-02,1:7.436414e-01);
   tree gen.161000 = [&U] ((4:7.039533e-02,3:9.096228e-02):4.787345e-01,(2:4.835274e-01,((5:9.106392e-02,((((((27:3.579762e-01,26:1.655431e-01):3.226158e-01,25:1.282218e-01):2.576410e-01,24:5.635354e-02):2.170112e-01,20:4.604274e-02):4.469493e-01,19:2.081881e-02):4.077095e-01,(7:2.050351e-02,(6:3.328863e-02,(((28:1.008863e-01,30:2.446166e-01):7.253085e-02,29:3.618848e-02):1.278109e-01,(12:1.367733e-01,(((((10:2.888263e-01,11:2.040486e-01):2.722440e-01,17:1.806083e-01):1.614395e-02,9:1.794988e-01):2.977436e-01,(18:1.466726e-01,(13:1.234241e-01,(((22:1.156950e-01,21:1.765879e-01):1.406150e-01,23:1.976843e-01):6.566898e-01,(14:1.495700e-01,15:2.726071e-02):1.659187e-01):6.073867e-02):3.211908e-01):5.587098e-02):7.847283e-02,16:3.080369e-02):7.205529e-02):2.446461e-01):2.155903e-01):1.177442e-01):3.969308e-02):1.868755e-01):1.653642e-01,8:7.743935e-02):1.572362e-01):1.360087e-01,1:1.114364e+00);
   tree gen.162000 = [&U] (((4:1.756333e-02,3:1.147674e-01):3.855875e-01,2:2.859029e-01):3.444591e-02,((6:1.436874e-02,((7:7.901753e-02,(((30:1.163065e-01,(28:1.756337e-02,29:1.865192e-02):1.029741e-02):2.197092e-01,((18:2.190643e-01,12:9.569240e-02):2.045123e-02,(16:1.031243e-01,(17:1.218346e-01,(((9:1.420682e-01,10:1.675441e-01):7.278086e-02,(13:5.284433e-02,((15:2.785022e-01,14:7.109203e-02):1.292162e-01,(22:1.748675e-02,(23:9.272239e-02,21:1.018347e-01):7.100971e-02):4.152783e-01):4.099068e-02):1.093576e-01):5.180925e-02,11:1.910919e-01):1.038791e-02):1.279986e-01):3.009708e-03):2.034362e-01):1.192792e-01,(((((27:2.668824e-01,26:9.723859e-04):3.857992e-01,25:1.156595e-01):3.907964e-02,24:7.127022e-02):2.173654e-01,20:1.356393e-02):1.791201e-01,19:1.549663e-02):3.965701e-01):7.078743e-03):7.616427e-02,5:1.575642e-01):1.954672e-02):2.101693e-01,8:5.358166e-02):1.017882e-01,1:1.198967e+00);
   tree gen.163000 = [&U] (((5:3.598491e-01,(6:7.555946e-02,(7:2.151375e-02,(((30:1.100884e-01,(29:1.686851e-02,28:9.855084e-03):8.031539e-02):2.255399e-01,(((((27:5.863182e-01,26:5.257094e-03):4.687817e-01,25:2.175919e-01):2.571382e-01,24:1.340817e-01):2.392945e-01,20:1.471899e-03):3.743887e-01,19:1.328556e-01):4.450787e-01):1.333098e-01,((16:1.310837e-01,(((11:2.589174e-01,(10:5.749542e-01,17:2.564015e-01):7.610101e-02):4.251059e-02,((((15:2.778693e-02,14:1.357139e-01):3.309566e-02,(22:3.126243e-01,(23:1.236811e-01,21:4.842309e-02):2.469586e-01):8.743066e-01):1.341272e-01,13:4.163811e-02):4.271891e-02,9:1.742743e-01):8.534365e-02):1.635098e-01,18:2.307136e-01):1.285718e-01):9.467009e-02,12:1.587831e-01):5.095694e-01):2.042036e-01):8.938451e-03):1.748834e-01):8.022402e-02,8:9.644845e-02):8.260405e-03,((4:2.466673e-01,3:2.099097e-02):7.171997e-01,2:2.670697e-01):2.984998e-01,1:2.223612e+00);
   tree gen.164000 = [&U] ((((5:3.191074e-01,((7:1.071412e-02,(((16:5.361939e-01,12:7.993553e-02):1.754484e-01,((((10:2.606625e-01,11:1.901582e-01):2.064316e-01,17:2.428252e-01):3.318777e-02,18:2.068966e-01):6.150616e-02,(9:2.025405e-01,((14:1.256264e-01,15:2.017975e-01):1.263356e-01,((22:3.410495e-02,(23:2.499676e-01,21:1.644177e-02):1.331246e-01):5.246937e-01,13:1.123272e-02):9.348664e-02):1.934379e-01):1.559240e-02):1.520546e-01):3.291145e-01,6:8.826115e-02):2.148505e-03):2.051973e-01,(((29:2.058093e-02,28:2.002882e-02):4.606449e-01,30:4.266581e-02):3.022183e-01,(((((27:3.938666e-01,26:1.267497e-01):5.557542e-01,25:1.036178e-01):3.660756e-01,24:2.820014e-01):2.717484e-01,20:1.580679e-01):1.717479e-01,19:2.197316e-02):3.971869e-01):2.465992e-02):1.762897e-01):3.954211e-02,8:8.574011e-02):4.233302e-01,2:4.365114e-01):1.973238e-01,(4:2.793611e-01,3:4.076723e-02):5.465058e-01,1:6.752801e-01);
   tree gen.165000 = [&U] (((5:1.856983e-01,(((19:7.984201e-03,((((27:2.133833e-01,26:2.671215e-01):2.256684e-01,25:1.063211e-01):1.043011e-01,24:8.984077e-02):2.378277e-01,20:1.842242e-01):1.381840e-01):3.227078e-01,(30:9.990915e-02,(28:1.483861e-03,29:2.609636e-03):6.040240e-03):2.982789e-01):3.287086e-01,((16:1.677253e-01,((((14:1.213241e-01,(23:6.179134e-02,(22:3.189530e-02,21:9.163265e-02):1.104985e-01):7.439841e-01):1.728924e-02,15:6.518330e-02):1.685955e-02,13:8.774640e-02):1.531628e-01,(((17:1.398113e-01,12:3.864590e-01):6.897425e-02,((11:2.646016e-01,10:1.947353e-01):5.378041e-02,18:2.211536e-01):8.035753e-02):1.342867e-02,9:1.773934e-01):7.504392e-03):7.505466e-02):3.637838e-01,(6:4.855668e-02,7:1.119611e-02):3.069673e-02):6.781677e-03):8.955761e-02):8.951690e-02,8:7.926069e-02):4.269633e-01,((4:8.078459e-02,3:9.015976e-02):3.325705e-01,2:3.218730e-01):9.467939e-02,1:8.062444e-01);
   tree gen.166000 = [&U] ((4:1.001173e-01,3:1.023986e-01):5.229147e-01,(2:7.320459e-01,((5:2.275700e-01,((((28:2.859634e-02,29:3.771016e-02):1.272596e-01,30:1.013068e-02):4.425788e-01,(19:1.343530e-01,((((27:1.827014e-01,26:2.218450e-01):4.899385e-01,25:2.960755e-01):1.004029e-01,24:1.498786e-01):2.023605e-01,20:8.565274e-02):4.845477e-01):5.056691e-01):3.809724e-02,(6:5.357021e-02,((((((15:1.215511e-01,13:1.285205e-01):1.362218e-02,((23:1.064635e-01,21:1.031412e-01):3.292619e-01,22:2.144909e-01):7.461199e-01):3.285328e-02,14:1.403822e-01):1.622792e-01,(((11:2.774181e-01,17:3.698701e-01):1.020580e-01,10:8.584762e-02):3.172902e-01,9:8.648059e-02):1.999112e-02):9.764732e-02,(18:2.266656e-01,(12:3.355214e-01,16:2.456242e-01):1.024086e-02):3.864400e-02):3.086809e-01,7:2.331183e-03):7.768932e-02):1.020114e-04):6.178348e-02):2.646217e-01,8:7.149168e-03):6.709425e-01):4.190392e-01,1:6.328025e-01);
   tree gen.167000 = [&U] ((((6:1.384136e-01,((((18:2.935822e-01,(((9:9.557110e-02,(13:4.157028e-02,((((23:4.041633e-02,21:8.960475e-02):5.797210e-01,22:2.100645e-01):3.865704e-01,15:1.073198e-01):9.815631e-03,14:2.335923e-01):5.233976e-02):1.814199e-01):1.100394e-01,(17:2.747451e-01,((10:2.128561e-01,11:3.016136e-01):1.706102e-01,12:2.474347e-01):2.305027e-02):4.974157e-02):3.289828e-02,16:6.634572e-02):3.624886e-02):4.364879e-01,7:4.731727e-02):1.249399e-01,5:1.986502e-01):1.760866e-01,((30:1.009595e-01,(29:1.204534e-02,28:4.625064e-02):2.866118e-02):2.752470e-01,(19:1.053118e-01,((((27:1.587234e-01,26:7.597291e-02):4.394762e-01,25:1.507385e-01):2.069476e-01,24:1.302083e-01):3.277008e-01,20:1.042787e-01):2.077113e-01):2.598689e-01):2.716756e-01):3.727372e-03):7.316426e-02,8:1.003995e-02):4.910967e-01,(4:1.266554e-01,3:3.503608e-02):4.087746e-01):6.301492e-01,2:1.073819e-01,1:1.210990e+00);
   tree gen.168000 = [&U] ((((5:1.703788e-01,(((7:8.952715e-02,((30:3.683662e-02,(29:5.820268e-02,28:3.228934e-02):1.045114e-01):8.007206e-02,(((((27:2.935718e-01,26:1.279702e-01):2.971412e-01,25:1.031721e-01):2.258245e-01,24:1.323798e-01):5.179714e-01,20:3.292128e-03):1.193214e-01,19:1.102879e-02):1.620359e-01):1.121141e-01):1.102163e-01,6:2.434694e-03):3.527376e-02,((16:1.226128e-01,18:2.490747e-01):5.047062e-02,(12:5.127541e-01,((17:1.934315e-01,(13:7.433219e-02,((15:2.778095e-02,14:1.094390e-01):3.055369e-02,(22:5.752699e-02,(23:1.561277e-01,21:2.381956e-01):2.880236e-01):3.873370e-01):1.102862e-01):2.411680e-01):1.167082e-02,(9:3.146556e-01,(10:1.919999e-01,11:2.792260e-01):1.233233e-01):9.270606e-03):5.951709e-02):2.507497e-04):4.788086e-01):5.545879e-02):1.513641e-01,8:9.998235e-03):8.699999e-01,2:7.374104e-02):1.217446e-01,(4:3.236666e-02,3:1.580937e-01):3.705568e-01,1:4.394371e-01);
   tree gen.169000 = [&U] ((((5:7.542055e-02,((29:1.523623e-02,28:1.489771e-02):1.006435e-01,30:6.274421e-02):1.833281e-01):3.801334e-02,(((7:1.481129e-01,(((9:7.068690e-02,((13:2.220466e-02,((14:1.639876e-01,15:3.593064e-02):2.143739e-02,(22:8.901719e-02,(23:8.218947e-02,21:9.502723e-02):2.354669e-01):4.837449e-01):1.220092e-01):1.724518e-01,17:1.981155e-01):5.891313e-02):1.239418e-02,((16:5.060858e-02,12:3.212346e-01):9.981885e-02,18:2.064099e-01):2.215284e-01):2.859118e-02,(10:1.071489e-01,11:3.686272e-01):3.756026e-01):6.290642e-01):2.014843e-01,6:3.638037e-02):3.054207e-02,(((((27:8.450907e-02,26:1.805066e-01):1.795817e-01,25:2.961129e-01):4.409815e-01,24:4.708869e-02):3.643053e-01,20:4.290242e-02):3.230431e-01,19:7.827158e-02):3.541965e-01):7.103422e-02):1.693617e-01,8:1.326677e-02):5.385774e-01,(2:2.510449e-01,(4:4.827911e-02,3:5.163345e-02):3.702716e-01):7.541352e-03,1:6.508730e-01);
   tree gen.170000 = [&U] (((5:8.082278e-03,(8:4.934219e-02,(((28:8.377422e-02,29:5.673939e-02):1.774054e-02,30:1.149335e-01):5.552370e-01,(6:5.997432e-02,(7:2.781320e-02,((((9:2.310035e-01,(12:2.720593e-01,(16:2.162987e-02,18:2.582636e-01):1.778790e-01):1.442445e-02):4.089481e-02,(10:1.072830e-01,11:4.535368e-01):1.699506e-01):3.175144e-02,(17:3.954854e-01,(13:1.543188e-01,((14:4.249240e-02,15:1.869142e-01):4.602746e-02,(22:1.927442e-02,(23:1.371361e-01,21:1.931415e-01):3.052457e-01):2.831744e-01):6.033451e-02):6.542553e-02):9.728441e-03):2.143799e-01,(20:1.047130e-01,((((27:3.937324e-01,26:4.618006e-02):1.480733e-01,25:9.135741e-02):2.799677e-01,24:2.655194e-02):3.975031e-01,19:2.108536e-01):4.096735e-01):3.841393e-01):1.831595e-01):2.417106e-02):5.258129e-02):1.091293e-01):2.232283e-01):1.404584e-01,(4:2.091622e-01,3:2.148790e-02):6.362772e-01):4.209617e-02,2:2.397793e-01,1:5.235211e-01);
   tree gen.171000 = [&U] (2:6.192873e-02,((((((20:1.576414e-01,(((27:1.285374e-01,26:8.983236e-02):1.870500e-01,25:1.231161e-01):1.507802e-01,24:4.336466e-02):7.248867e-02):3.841427e-01,19:8.901027e-03):3.229267e-01,((6:3.407628e-02,7:1.270962e-02):2.853433e-02,(((((18:2.816666e-02,16:9.352882e-02):5.673607e-02,12:2.059984e-01):7.028727e-02,((9:1.303322e-01,(13:5.923005e-02,(14:9.661623e-02,(15:5.136080e-02,((21:8.416793e-02,23:9.089124e-02):1.072635e-01,22:1.051167e-01):3.212865e-01):1.533645e-01):5.072658e-02):7.037192e-02):3.587062e-03,(10:1.411026e-01,11:4.818864e-01):9.569635e-02):3.495286e-02):1.957416e-02,17:2.905596e-01):2.628760e-01,((28:1.523267e-04,29:1.804838e-02):2.463862e-02,30:4.895888e-02):3.047591e-01):1.013160e-01):2.372528e-02):7.215518e-02,8:5.728579e-02):1.603675e-01,5:4.881604e-03):1.498083e-01,(4:1.396096e-01,3:4.325351e-03):3.449903e-01):1.064655e-01,1:4.795606e-01);
   tree gen.172000 = [&U] (((((((12:1.877187e-01,(((14:2.445163e-01,(13:2.778075e-01,(22:1.240675e-01,(23:1.715254e-01,21:6.337967e-02):6.535951e-02):4.508862e-01):2.746242e-02):1.898953e-02,15:4.538726e-02):3.184748e-01,(((9:1.783090e-01,(17:2.822525e-01,(10:1.527801e-01,11:4.749308e-01):1.350892e-01):4.915315e-02):2.141190e-01,18:5.486009e-02):9.195364e-02,16:1.029228e-01):9.492594e-02):1.825930e-01):8.260953e-02,((29:1.845264e-01,28:5.750980e-02):3.953384e-03,30:1.088975e-01):9.916874e-02):2.921959e-01,((6:6.707369e-02,((20:4.221023e-02,(((27:3.318962e-01,26:1.227016e-01):1.908209e-01,25:1.662618e-01):2.023499e-01,24:4.927707e-02):3.444884e-01):2.680426e-01,19:1.655797e-01):5.954664e-01):3.330513e-02,7:7.112120e-02):5.259142e-02):1.137584e-01,8:1.864154e-02):1.669395e-01,5:4.184130e-02):3.256610e-01,2:3.094010e-01):1.893360e-01,(4:4.457861e-02,3:1.322580e-01):5.472206e-01,1:5.372034e-01);
   tree gen.173000 = [&U] ((2:3.029249e-01,(5:1.499746e-01,(((((20:8.987582e-02,(((27:1.471123e-01,26:1.898964e-01):2.017354e-01,25:1.035881e-01):1.901287e-01,24:4.507335e-02):3.726947e-01):1.728598e-01,19:2.241072e-02):2.622742e-01,((30:2.960156e-02,(29:1.735337e-02,28:1.004750e-02):1.174057e-01):4.762755e-02,(((((13:1.482230e-01,(22:1.013314e-01,(23:1.511197e-01,21:5.415815e-02):2.094780e-01):1.690552e-01):4.615909e-02,(14:4.315054e-02,15:9.538264e-02):4.780984e-02):1.445780e-01,(18:3.501336e-01,(((10:1.386136e-01,11:3.485346e-01):2.397345e-02,17:1.106624e-01):4.192051e-02,9:1.347753e-01):1.006666e-01):1.086755e-02):3.961441e-01,16:3.128966e-03):3.536911e-02,12:1.277132e-01):1.883606e-01):2.666145e-01):1.695816e-01,(7:2.111225e-01,6:4.234034e-02):4.755207e-02):1.730542e-01,8:2.924110e-02):1.510265e-01):4.013561e-01):1.044720e-02,(4:1.683275e-01,3:5.081796e-02):3.681070e-01,1:4.797795e-01);
   tree gen.174000 = [&U] ((2:2.477640e-01,(8:6.654582e-02,(5:1.860100e-01,(6:1.352495e-02,(7:8.560827e-02,((12:1.379242e-01,(((13:4.580307e-02,((9:1.688567e-01,(10:3.625700e-01,(17:1.190000e-01,11:2.852844e-01):3.068371e-02):8.380919e-02):1.475118e-01,(14:3.914122e-02,((22:5.919350e-02,(23:1.148642e-01,21:9.037996e-02):2.275090e-01):4.196641e-01,15:7.232851e-02):2.372180e-02):4.515284e-02):2.000733e-02):1.936409e-01,18:1.700557e-01):4.533916e-02,16:3.084166e-02):2.823245e-02):2.424843e-01,((29:1.896744e-02,(30:1.819745e-01,28:7.762854e-02):2.713364e-02):3.417022e-01,((20:6.485775e-02,(((27:7.106384e-02,26:2.411152e-01):2.956581e-01,25:8.762299e-02):2.067141e-01,24:8.148051e-02):3.560420e-01):2.218308e-01,19:3.671789e-02):1.693231e-01):1.353466e-01):1.837810e-01):2.971252e-02):1.764319e-01):1.369091e-02):4.110422e-01):1.551091e-01,(4:6.015469e-02,3:2.312386e-01):2.395049e-01,1:4.245221e-01);
   tree gen.175000 = [&U] ((4:7.353599e-02,3:8.751882e-02):4.848746e-01,((8:3.226629e-02,(((7:4.794319e-02,(17:2.615778e-01,(((16:2.415649e-01,(18:1.867870e-01,(10:3.293044e-01,11:4.106028e-01):4.929601e-02):7.119558e-02):1.152135e-02,12:2.162178e-01):2.123773e-02,(((22:2.371758e-02,(23:1.086845e-01,21:1.306578e-01):1.593139e-01):6.905020e-01,((14:1.316307e-01,15:3.998033e-02):1.439241e-01,13:1.539475e-01):4.755248e-03):1.078827e-01,9:2.347830e-01):1.211856e-02):1.301803e-01):2.647484e-01):1.049035e-01,6:2.827171e-02):7.021238e-02,((((20:8.627205e-02,(((27:3.127797e-01,26:2.263922e-01):2.673271e-01,25:2.752359e-01):3.378857e-01,24:4.751343e-02):2.889737e-01):7.889370e-02,19:9.222270e-02):4.450207e-01,((28:7.022335e-02,29:1.856131e-02):6.655202e-02,30:1.063491e-01):9.980223e-02):1.838647e-01,5:1.063967e-01):1.579489e-01):1.942699e-01):6.184352e-01,2:1.578069e-01):9.809072e-02,1:7.484364e-01);
   tree gen.176000 = [&U] ((4:9.466570e-02,3:7.423805e-02):4.841244e-01,(2:2.904925e-01,(8:1.855056e-02,(6:9.051258e-03,((5:1.004267e-01,(((20:5.066126e-02,(24:4.346162e-02,((27:1.116041e-01,26:7.856362e-02):3.496882e-01,25:1.986257e-01):1.435811e-01):4.235873e-01):1.261463e-01,19:2.305024e-02):3.027263e-01,((28:2.471985e-02,29:1.036288e-01):1.692952e-01,30:2.695049e-02):1.699575e-01):1.764321e-01):6.375209e-02,(7:1.655091e-01,(16:4.867920e-02,(12:3.996644e-01,(((13:5.299981e-02,((14:1.175713e-01,15:2.814154e-02):3.061202e-02,(22:5.095468e-02,(23:2.265130e-01,21:6.126860e-02):3.992331e-01):2.946382e-01):2.959677e-02):2.017181e-01,(17:2.292786e-01,9:1.087718e-01):7.342458e-02):3.153960e-02,(18:2.056149e-01,(10:2.233768e-01,11:3.191693e-01):1.280387e-01):1.735460e-01):1.419805e-02):1.759318e-01):3.875063e-01):2.158043e-01):3.879408e-02):3.126335e-01):4.941291e-01):3.187903e-01,1:6.815532e-01);
   tree gen.177000 = [&U] ((4:6.278519e-02,3:3.305722e-02):2.659955e-01,(2:1.006369e-01,(8:1.595709e-01,((((6:4.781744e-02,(((((((9:1.181648e-01,(((11:2.523057e-01,10:1.202907e-01):1.312655e-01,18:1.704970e-01):4.650936e-02,17:2.006740e-01):4.095248e-02):1.292627e-01,(22:4.770629e-02,(23:1.975866e-01,21:5.987446e-02):3.450603e-01):3.947506e-01):8.286078e-02,13:4.394772e-02):3.892126e-02,14:1.169219e-01):2.498977e-02,15:3.156408e-02):8.411252e-02,12:5.204126e-01):1.194842e-01,16:1.934246e-01):1.678418e-01):9.498623e-02,(((20:7.707593e-02,19:1.500714e-01):2.966144e-02,(24:1.439002e-01,((27:4.691363e-02,26:3.384547e-01):2.067048e-01,25:1.270852e-01):1.769255e-02):3.918458e-01):2.302510e-01,(28:3.709746e-02,(29:7.258289e-03,30:1.241792e-01):1.518481e-02):3.078039e-01):8.733874e-02):3.994187e-02,7:1.076064e-01):9.810576e-02,5:2.389752e-01):2.511532e-01):4.364602e-01):2.573667e-01,1:6.803170e-01);
   tree gen.178000 = [&U] (((4:2.946568e-02,3:3.133644e-02):6.681022e-01,(8:2.319360e-02,(5:5.250091e-02,((((20:1.276974e-01,(((27:4.575323e-02,26:2.053789e-01):1.393316e-01,25:2.038466e-01):7.397379e-02,24:8.308996e-02):2.120956e-01):5.004254e-02,19:1.169617e-01):1.358369e-01,((28:3.226561e-02,29:1.726847e-02):3.483580e-02,30:1.138106e-02):1.546254e-01):7.435812e-02,((7:4.978787e-02,(12:3.441146e-01,(17:1.784448e-01,((((13:1.525255e-02,(14:9.059361e-02,((22:3.535682e-02,(21:1.727642e-01,23:2.387410e-01):1.755067e-01):2.791616e-01,15:7.721161e-02):3.427967e-03):1.184591e-01):3.981629e-02,10:1.868135e-01):2.512622e-02,9:1.391662e-01):1.130708e-01,(16:8.861968e-02,(18:3.677305e-02,11:3.503466e-01):1.212486e-01):1.149018e-01):1.282113e-02):6.646419e-02):2.259807e-01):3.934638e-02,6:4.606463e-02):5.635672e-02):8.889902e-02):6.565158e-02):1.812262e-01):2.207961e-01,2:1.510350e-01,1:6.137573e-01);
   tree gen.179000 = [&U] (((4:1.077116e-01,3:1.450587e-01):7.680282e-01,((((((((((27:2.033960e-01,26:1.481403e-01):2.342945e-01,25:1.456649e-01):1.283575e-01,24:1.493883e-01):5.655638e-02,20:6.818369e-02):2.602349e-01,19:1.839257e-01):3.641254e-01,((30:6.988203e-02,(28:3.175990e-02,29:4.503584e-02):9.349325e-02):9.325533e-02,(12:4.209743e-01,((((17:1.905338e-01,(22:3.833148e-02,(21:6.611466e-02,23:2.053038e-01):4.047572e-01):4.603772e-01):1.314171e-01,((10:2.295911e-01,11:2.459739e-01):2.329309e-02,18:1.599264e-01):1.217267e-01):9.770915e-02,((13:8.656105e-03,(15:1.384452e-01,14:1.249222e-01):1.817111e-01):7.230320e-02,9:1.742846e-01):1.192180e-01):2.078642e-01,16:3.459534e-02):2.584003e-02):2.595197e-01):9.796274e-02):1.727251e-01,7:9.048656e-02):7.664498e-02,6:2.257070e-02):9.775926e-02,5:2.133296e-01):1.278842e-01,8:2.382622e-02):1.242493e-01):1.633675e-01,2:3.623235e-01,1:7.528742e-01);
   tree gen.180000 = [&U] (((4:1.143602e-01,3:1.635788e-01):8.223747e-01,(((7:3.359031e-01,5:1.142043e-02):2.587569e-02,(6:8.656078e-02,8:1.562662e-01):7.513882e-02):7.795892e-03,((30:7.005997e-02,(28:1.126438e-01,29:4.790432e-02):1.399717e-01):1.507372e-01,((((11:4.402243e-01,10:4.611043e-02):2.484848e-01,((((16:2.358117e-02,18:1.791051e-01):7.747942e-02,12:4.477875e-01):2.174082e-02,((22:3.922505e-02,(23:2.781005e-01,21:4.650585e-02):3.097935e-01):4.892743e-01,((15:1.869270e-01,14:3.776586e-02):3.520302e-01,13:1.485846e-02):1.831834e-01):1.094243e-01):7.762274e-02,9:1.327199e-01):1.298718e-01):1.444818e-01,17:2.024829e-01):1.835315e-01,(19:2.031466e-01,(20:3.036851e-01,(((27:1.678970e-01,26:1.575759e-01):1.984789e-01,25:6.186069e-02):3.246259e-01,24:1.878472e-01):2.549407e-01):2.451606e-02):3.230213e-01):6.168511e-02):4.140154e-01):3.907431e-01):1.115928e-01,2:1.311905e-01,1:6.819256e-01);
   tree gen.181000 = [&U] (((((5:1.541078e-01,((19:6.486148e-02,(20:2.819572e-01,(((27:2.695720e-01,26:2.965886e-01):2.535373e-01,25:1.492776e-01):4.492062e-01,24:1.821239e-02):7.563684e-01):1.792737e-01):5.548757e-01,((28:1.974515e-02,29:3.365953e-02):2.226057e-01,30:3.376400e-01):2.241851e-01):3.346735e-01):2.785282e-02,((16:1.370113e-01,((9:1.753557e-01,(12:3.326769e-01,(17:4.541810e-01,(11:5.604060e-01,10:2.569160e-01):6.630668e-02):5.144146e-02):5.112875e-02):7.275887e-02,(18:3.556481e-01,((13:8.415230e-03,(14:5.704538e-01,15:1.067347e-01):9.442085e-02):5.071255e-02,(22:9.311864e-02,(23:1.479942e-01,21:1.229551e-01):7.909890e-02):2.010379e+00):2.515249e-01):1.744086e-01):6.848450e-02):6.595735e-01,(7:1.495133e-01,6:3.710263e-02):3.692822e-02):1.618492e-01):4.955163e-01,8:1.026764e-01):5.852507e-01,2:4.586142e-01):2.899348e-01,(4:1.427076e-01,3:3.533559e-01):2.591202e-01,1:1.509851e+00);
   tree gen.182000 = [&U] ((((((7:1.535600e-01,(12:5.329144e-01,((17:3.844247e-01,9:2.207123e-01):1.825051e-01,((((11:3.117905e-01,10:5.025017e-01):1.665959e-01,18:1.140307e-01):5.225701e-02,((13:1.399124e-01,14:7.874232e-02):1.598985e-04,(15:9.959647e-02,(22:6.570351e-02,(21:1.633061e-01,23:1.228195e-01):1.358157e-01):1.319427e+00):2.461335e-02):2.377888e-01):5.925421e-03,16:8.946819e-02):3.041923e-02):1.655582e-01):6.648692e-01):1.348658e-01,(6:1.258890e-02,((30:3.619386e-02,(28:1.331709e-01,29:6.728460e-02):2.718738e-02):2.682536e-01,(19:3.073694e-02,(20:2.339946e-01,(((27:3.385351e-01,26:2.153423e-01):5.608139e-01,25:1.238846e-01):3.701997e-01,24:2.274969e-01):3.572203e-01):1.276390e-01):4.522710e-01):2.613629e-01):4.469197e-02):9.145427e-02,5:1.659303e-01):2.135152e-01,8:1.457349e-01):7.506600e-01,2:1.613176e-01):1.054816e-01,(4:1.322353e-01,3:1.931237e-01):6.593914e-01,1:7.517839e-01);
   tree gen.183000 = [&U] ((((5:1.381292e-01,(((7:5.743771e-02,((((11:4.533483e-01,10:2.204003e-01):3.629468e-01,18:2.225520e-02):1.043278e-01,((9:2.018739e-01,17:2.550361e-01):1.103186e-01,(12:4.082486e-01,16:2.206902e-01):9.947913e-03):3.524938e-02):1.130831e-01,((13:1.629191e-01,14:3.407136e-01):1.073599e-01,15:4.126764e-02):1.630074e-01):5.788361e-01):1.073472e-01,6:9.142968e-02):1.064227e-01,((30:8.755675e-02,(28:3.280133e-02,29:1.318466e-02):1.044729e-01):2.697387e-01,(19:3.727704e-02,((((27:2.080849e-01,26:4.193716e-01):2.700789e-01,25:1.905567e-01):3.812576e-01,24:2.404949e-02):4.878592e-01,(((23:2.331159e-01,22:3.971685e-02):1.452288e-01,21:6.012493e-02):1.121240e+00,20:2.011122e-01):1.504762e-01):1.988215e-01):3.374946e-01):2.730742e-01):1.750190e-01):3.422443e-01,8:2.044029e-02):7.742594e-01,2:1.908150e-01):2.622441e-01,(4:4.405895e-02,3:1.352371e-01):6.855416e-01,1:1.364846e+00);
   tree gen.184000 = [&U] (((4:1.896046e-01,3:1.960244e-01):1.455922e+00,(8:2.090164e-01,(((6:1.806950e-02,(7:1.437973e-01,(((11:5.188835e-01,10:6.113060e-01):1.717350e-01,(17:5.024106e-01,9:1.272568e-01):2.637093e-02):1.366441e-01,(((12:8.415037e-01,16:2.579900e-01):4.741063e-01,18:2.054561e-01):1.046722e-01,((13:1.696894e-01,14:2.930383e-01):1.684797e-02,15:1.245903e-01):2.991268e-01):5.523790e-02):4.998899e-01):1.537694e-01):1.956751e-01,(((29:2.129573e-02,28:2.103638e-02):3.201949e-01,30:2.047404e-01):7.180510e-01,(19:1.039285e-01,(((23:8.852554e-02,(22:2.413909e-01,21:1.239327e-01):3.975910e-01):5.388182e-01,(24:6.536574e-01,((27:1.037916e-01,26:8.644310e-01):7.611336e-01,25:2.175197e-01):4.222724e-01):1.684831e-01):5.275707e-02,20:7.106342e-01):4.468028e-01):5.711719e-01):1.460246e-01):3.242171e-01,5:1.081198e-01):2.028459e-01):5.900676e-01):3.018111e-01,2:8.473808e-01,1:2.131286e+00);
   tree gen.185000 = [&U] ((((((6:1.285488e-01,(7:4.969903e-02,(12:5.705156e-01,(((17:3.374180e-01,(10:3.819524e-01,11:3.496149e-01):1.450906e-01):9.515709e-02,9:2.227658e-01):5.238530e-02,(16:1.003340e-01,(18:1.106444e-01,((15:5.012895e-02,13:9.901812e-02):4.293970e-02,14:1.051206e-01):1.698198e-01):1.916014e-01):4.656511e-02):3.745109e-02):4.205693e-01):1.106134e-01):3.195619e-01,(((29:2.667654e-02,28:2.501418e-03):1.019720e-01,30:2.209313e-01):8.707215e-02,(19:1.015135e-01,(((((27:1.158081e-01,26:4.492977e-01):3.293551e-01,25:1.559867e-01):2.223547e-01,((21:1.029449e-01,23:4.605426e-01):3.857138e-03,22:1.630965e-01):1.873237e+00):4.739565e-03,24:4.630206e-01):1.358006e-01,20:3.765411e-01):9.752546e-02):7.716214e-01):2.181137e-01):1.867872e-01,5:1.062438e-01):1.123578e-01,8:2.382793e-01):7.102915e-01,2:3.960914e-01):4.911236e-01,(4:2.140257e-01,3:3.319913e-02):8.901801e-01,1:1.094356e+00);
   tree gen.186000 = [&U] (((4:1.357290e-01,3:2.000012e-01):1.252925e+00,2:7.171993e-01):1.841863e-01,(((7:1.112832e-01,(6:2.364950e-02,(((19:2.429137e-02,(((24:5.129216e-01,25:3.467929e-01):1.356659e-01,(27:1.237295e-01,26:6.694419e-01):8.798868e-01):6.533901e-01,((23:8.972543e-02,(21:4.073358e-01,22:2.224997e-01):3.555673e-01):2.745318e+00,20:3.715186e-01):1.058563e-01):3.721090e-01):9.145844e-01,((29:2.305843e-02,28:3.208767e-02):3.640439e-01,30:6.097479e-03):5.817455e-01):1.121381e-02,((9:4.636269e-01,(18:1.931266e-01,(13:1.473852e-01,(15:3.061695e-02,14:2.921389e-01):2.596207e-02):2.954892e-01):6.281561e-02):7.993303e-02,(16:1.023686e-01,((17:4.184438e-01,12:8.631846e-01):1.137160e-01,(10:4.943754e-01,11:6.211569e-01):2.652548e-01):3.958859e-01):6.054144e-02):9.415346e-01):4.918368e-02):3.500724e-02):5.230662e-01,8:3.671332e-01):1.091555e-01,5:5.261316e-02):4.703642e-01,1:1.669534e+00);
   tree gen.187000 = [&U] ((4:5.876358e-02,3:1.220445e-01):5.344394e-01,((8:3.894652e-02,(5:1.525435e-01,((((19:1.096701e-01,(((24:9.843501e-02,((21:1.764108e-01,23:1.061560e-01):4.252417e-01,22:8.919546e-02):1.821874e+00):2.119899e-01,((27:1.811031e-01,26:3.949876e-01):2.988047e-01,25:1.615914e-01):2.854788e-01):4.027663e-01,20:2.582752e-01):1.725059e-01):6.461098e-01,((29:1.140752e-01,28:7.076371e-02):1.936706e-01,30:3.339955e-01):3.186538e-01):2.448552e-01,(((9:1.468362e-01,((11:3.780243e-01,10:3.680920e-01):3.667346e-01,(((18:1.733928e-01,16:2.415105e-01):2.135934e-01,12:4.765910e-01):6.948235e-02,((13:2.380966e-01,15:5.059450e-02):2.891439e-02,14:1.757242e-01):1.364998e-01):5.511471e-02):2.469912e-01):1.050510e-02,17:4.102915e-01):5.971980e-01,7:1.001832e-02):1.267832e-01):1.965144e-02,6:3.142553e-02):1.400245e-01):3.097145e-01):3.441249e-01,2:5.853312e-01):3.363649e-01,1:1.167934e+00);
   tree gen.188000 = [&U] ((4:3.861909e-01,3:4.935780e-03):1.151765e+00,(2:2.362592e-01,(8:5.769022e-02,(((9:3.438041e-01,(((14:1.539214e-01,15:1.234830e-01):1.728117e-01,13:2.102858e-01):2.518306e-01,((17:2.285521e-01,(11:5.658399e-01,10:4.393701e-01):1.989674e-01):2.456075e-01,(12:3.130114e-01,(18:2.185524e-01,16:1.581690e-01):6.465883e-02):3.526864e-01):5.604237e-03):1.765338e-01):4.347928e-01,(5:1.804434e-02,(((29:7.704610e-02,28:3.555788e-02):9.007715e-02,30:2.143503e-02):3.756231e-01,(((19:3.317318e-01,20:3.110324e-01):1.072968e-01,((26:1.548373e-01,27:9.370891e-02):2.430422e-01,(25:2.492348e-01,24:6.609977e-01):1.193262e-01):4.718825e-01):2.087224e-01,(23:3.429517e-01,(21:6.137357e-02,22:2.496130e-01):4.378002e-01):7.056086e-01):5.372883e-01):3.476280e-01):2.617365e-02):1.973662e-01,(6:2.483644e-02,7:2.540533e-01):1.713432e-01):1.202697e-01):8.579097e-01):4.054269e-02,1:1.305374e+00);
   tree gen.189000 = [&U] ((4:3.339996e-01,3:1.198541e-01):4.919156e-01,(2:4.067359e-01,(((7:4.347404e-02,(18:4.229508e-01,(((9:1.793881e-01,(17:3.776145e-01,(10:2.076065e-01,11:2.080555e-01):1.221812e-01):2.240564e-01):1.154267e-02,(16:4.587762e-01,12:6.244790e-01):1.678323e-02):4.607106e-03,(13:3.073697e-01,(15:4.332037e-02,14:2.376047e-01):1.267683e-01):1.328394e-01):6.723917e-02):6.431913e-01):1.068419e-01,(6:2.627411e-01,(((29:7.115230e-03,28:1.453187e-01):7.739840e-02,30:1.286205e-01):5.278681e-01,((((((26:2.399585e-01,27:2.437282e-01):5.789678e-01,25:2.567225e-01):3.296014e-01,24:8.283350e-02):3.312491e-01,(22:1.797263e-01,(23:4.233767e-01,21:1.520225e-01):1.444026e-01):8.120791e-01):1.634676e-01,20:4.945060e-01):1.647258e-01,19:4.717378e-02):2.280197e-01):3.635191e-01):1.100004e-01):1.726841e-01,(5:3.071842e-01,8:1.860188e-01):1.294842e-01):6.719150e-01):2.300455e-01,1:1.279294e+00);
   tree gen.190000 = [&U] ((((8:2.745324e-01,5:1.962748e-01):1.492467e-02,(((((28:2.050545e-02,29:1.032824e-01):3.110887e-02,30:1.927978e-01):5.214689e-01,((19:4.347672e-02,20:9.675438e-01):1.717689e-01,((((26:1.156331e+00,27:6.666162e-02):8.752354e-01,25:1.486942e-01):4.437971e-01,24:2.999714e-01):1.007010e+00,((22:1.930340e-01,21:1.966259e-01):5.834527e-01,23:4.765872e-01):1.499935e+00):6.569432e-01):6.477911e-01):4.935002e-01,(18:5.317014e-01,(16:7.876534e-01,(((17:4.810701e-01,(11:5.443741e-01,10:9.621006e-01):2.490987e-01):2.774240e-01,(9:3.671932e-01,12:9.483797e-01):1.434410e-02):3.209940e-01,((13:2.808360e-01,14:3.586978e-01):8.528563e-02,15:1.424176e-01):3.939118e-01):1.307999e-01):3.406383e-02):3.088197e-01):2.183219e-01,(6:2.752848e-01,7:8.645956e-02):1.906864e-01):5.430620e-01):1.230093e+00,(4:3.992796e-01,3:1.752335e-01):8.033477e-01):8.075957e-01,2:5.446394e-01,1:1.442478e+00);
   tree gen.191000 = [&U] (((((7:1.420730e-01,((((((((10:5.874369e-01,11:6.489223e-01):7.616929e-02,17:5.525182e-01):2.806614e-01,12:1.233772e+00):2.949794e-01,(16:1.693533e-01,(13:3.648607e-01,(15:2.435975e-01,14:3.611004e-01):4.259033e-02):2.088867e-01):1.256168e-01):9.575434e-02,18:3.598076e-01):2.381234e-01,9:3.337947e-01):9.411981e-01,((19:1.452167e-01,(20:2.462715e-01,((24:5.730837e-01,(25:4.856358e-01,(26:1.024464e+00,27:1.427252e-02):9.888083e-01):5.351835e-01):5.295007e-01,(23:2.949206e-01,(22:9.677862e-01,21:1.988256e-01):3.871150e-01):2.209819e+00):6.885407e-01):3.521642e-01):1.166086e+00,(28:2.006881e-02,(30:1.912813e-01,29:7.970911e-02):8.106247e-02):9.380293e-01):7.465673e-02):3.672439e-01,6:2.978775e-01):1.718551e-01):1.041918e-01,5:3.282822e-01):1.214657e-01,8:4.319319e-01):6.411867e-01,2:4.567136e-01):1.420320e-01,(4:2.285535e-01,3:1.121754e-01):1.189749e+00,1:2.068023e+00);
   tree gen.192000 = [&U] ((4:8.131955e-01,3:2.336429e-02):1.289915e+00,(2:5.875445e-01,((((((19:1.568954e-01,((24:4.688458e-01,(((21:5.060086e-01,23:5.709520e-01):2.217740e-01,22:2.368729e-01):1.386276e+00,(25:1.409115e+00,(26:1.906873e-01,27:1.310379e+00):6.762242e-01):3.843086e-01):1.863558e-01):4.690717e-01,20:1.555137e-01):6.986252e-01):9.556680e-01,(30:2.002273e-01,(29:2.571547e-02,28:1.830957e-02):2.439066e-01):6.345586e-01):6.321101e-01,5:4.501885e-01):1.006290e-01,(7:5.240417e-03,((((10:6.868902e-01,(17:8.981066e-01,11:5.804955e-01):2.953440e-02):3.671124e-01,((14:3.794516e-01,(13:2.955483e-01,15:1.857859e-01):2.053515e-02):4.358913e-01,18:3.581290e-01):2.118351e-01):2.468170e-01,(16:2.457560e-01,12:1.169300e+00):1.790772e-01):4.185494e-02,9:5.466019e-01):1.103921e+00):2.735551e-01):2.574624e-02,6:6.104947e-03):3.856977e-01,8:1.796943e-01):1.545667e+00):6.071674e-01,1:2.163752e+00);
   tree gen.193000 = [&U] ((4:2.599309e-01,3:5.580447e-01):1.347742e+00,(((((((19:1.564113e-01,(((24:1.372071e-01,((23:3.528850e-01,21:1.085632e-01):6.319162e-01,22:8.304843e-02):1.858260e+00):3.816494e-01,(25:2.258294e-01,(26:1.306830e-01,27:6.701313e-01):3.741441e-01):4.290060e-01):5.687376e-01,20:2.348221e-01):7.712373e-01):1.555599e+00,((16:4.776971e-01,(9:4.663481e-01,(((18:6.481268e-01,10:6.209094e-01):1.339588e-02,11:5.488152e-01):4.347363e-01,((13:8.473759e-02,(15:2.673806e-01,14:2.145114e-01):4.741397e-01):5.083089e-01,17:2.646271e-01):1.548662e-01):1.045778e+00):7.157022e-02):3.784166e-01,12:9.811150e-01):8.307272e-01):3.358492e-01,(7:5.059932e-01,6:2.972367e-01):8.472198e-02):6.748465e-02,((28:8.244095e-02,30:1.784248e-01):1.406932e-01,29:9.443324e-02):1.254380e+00):4.077045e-01,5:2.248926e-01):3.161324e-01,8:6.690085e-01):1.173338e+00,2:4.158960e-01):7.651264e-01,1:2.006382e+00);
   tree gen.194000 = [&U] (((((((30:3.634402e-01,(29:2.453756e-02,28:3.495574e-02):3.529853e-01):1.472662e+00,(19:2.347752e-01,((((26:7.360569e-01,27:1.279874e+00):5.770820e-01,25:4.115272e-01):1.293360e+00,24:3.139385e-03):1.249649e+00,20:2.022059e-01):7.193876e-01):1.047354e+00):6.186646e-01,(6:3.314438e-01,((((12:9.850657e-01,(17:2.755588e-01,11:2.130160e+00):5.658959e-01):4.500900e-01,((9:3.242705e-01,((14:1.956081e-01,15:5.646081e-01):9.760883e-01,((22:8.314100e-02,(21:7.617527e-01,23:3.566106e-01):8.758446e-01):1.364545e+00,13:3.956334e-01):1.535618e-02):6.552075e-01):2.207883e-01,(10:1.034134e+00,18:7.503667e-01):6.905359e-01):2.719670e-01):1.558322e-01,16:7.915319e-02):1.499113e+00,7:1.849871e-01):1.128959e-01):4.499402e-02):6.629513e-01,5:2.654436e-01):4.313833e-01,8:2.698470e-01):2.448583e+00,(3:3.153745e-01,4:1.980208e-02):2.850780e+00):2.081965e-01,2:8.264861e-01,1:2.980771e+00);
   tree gen.195000 = [&U] (2:3.713767e-01,((8:3.178255e-01,(5:3.876695e-01,((6:1.461202e-01,(((30:1.762021e-01,28:3.048396e-01):4.076885e-02,29:6.736022e-02):9.139094e-01,(19:1.066452e-01,((((25:9.369701e-01,(27:6.143598e-01,26:2.523238e-01):6.597439e-01):7.940988e-01,24:5.937195e-01):3.891557e-01,((21:3.962561e-01,23:5.686681e-01):3.191514e-01,22:3.284138e-01):1.111900e+00):4.585382e-01,20:2.493156e-01):1.076836e+00):1.176309e+00):2.437602e-01):2.880324e-01,(((((13:5.057614e-01,(14:1.039325e+00,15:7.971744e-01):1.118600e+00):8.648713e-01,12:1.915615e+00):1.855682e-01,((((11:1.277881e+00,10:4.992766e-01):6.085675e-01,9:6.732707e-01):2.577220e-01,18:1.037368e+00):2.352811e-02,17:6.512489e-01):6.693726e-02):2.064208e-01,16:1.219781e-01):1.193303e+00,7:7.658067e-02):3.803732e-01):1.892200e-01):6.077824e-01):1.560837e+00,(4:3.235618e-01,3:3.448396e-02):1.742458e+00):3.825209e-01,1:3.387043e+00);
   tree gen.196000 = [&U] ((((((((19:3.232318e-01,((((26:3.922818e-01,27:6.419777e-01):6.934893e-01,25:6.356334e-01):4.275294e-01,24:8.521426e-02):7.739077e-01,20:7.998963e-02):1.228094e+00):1.636256e+00,7:1.243610e-01):6.280331e-02,((12:1.049082e+00,((17:1.151650e+00,(13:1.008137e-01,(((22:3.739198e-01,(21:9.244773e-02,23:3.965827e-01):6.685851e-01):9.814057e-01,14:2.502402e-01):8.741682e-02,15:2.118025e-01):7.404233e-01):3.886210e-01):2.866266e-01,(9:5.244674e-01,((10:3.377675e-01,11:5.164363e-01):9.258266e-02,18:7.935181e-01):1.545786e-01):2.748634e-01):2.205377e-01):5.818140e-01,16:3.256342e-01):8.886918e-01):8.424072e-01,5:3.972542e-02):2.591553e-01,((30:3.006389e-01,(29:1.285577e-01,28:1.408767e-02):6.337504e-01):1.500450e+00,6:1.453291e-01):2.986855e-02):6.019967e-01,8:3.066331e-01):1.621644e+00,(3:2.401456e-01,4:5.942738e-01):2.184450e+00):3.377101e-01,2:1.260190e+00,1:1.530592e+00);
   tree gen.197000 = [&U] ((2:2.683434e-01,((((((30:5.266560e-01,28:1.719581e-02):5.575013e-01,29:1.329628e-03):6.613384e-01,(((18:4.629276e-01,16:2.160576e-01):6.087057e-01,((9:6.789956e-01,((11:1.327316e+00,10:7.553557e-01):9.795949e-01,17:3.294661e-01):1.287868e-01):1.257508e-01,((14:2.306718e-01,15:2.951278e-01):7.854450e-01,13:1.370958e-01):3.178712e-01):6.158108e-01):1.801376e-01,12:7.375313e-01):1.107796e+00):8.176945e-01,5:3.627011e-01):6.759838e-01,((7:1.674177e-01,((20:4.907169e-02,((22:2.463782e-01,(21:1.369276e+00,23:6.722312e-01):4.270270e-02):2.214936e+00,((25:4.610784e-01,(27:5.472078e-01,26:1.132186e-01):9.589350e-01):8.444828e-01,24:5.649429e-02):2.080288e+00):3.369009e-02):6.052583e-01,19:1.189496e-02):1.779802e+00):1.594419e-01,6:2.003102e-02):2.040283e-02):9.557728e-01,8:9.801502e-02):1.230368e+00):7.179792e-01,(4:6.287355e-01,3:2.033186e-01):6.618160e-01,1:2.727798e+00);
   tree gen.198000 = [&U] (2:9.131862e-01,(((19:7.812223e-01,((((26:6.936990e-01,27:4.925462e-01):3.665887e-01,25:8.384992e-01):1.121899e+00,24:1.600618e-01):8.074834e-01,20:1.732853e-01):1.319223e+00):4.813896e-01,(((9:3.615395e-01,17:9.944917e-01):2.316226e-01,((12:1.014353e+00,16:1.679481e-01):9.777686e-01,(((10:6.483174e-01,11:1.229253e+00):3.225004e-02,18:5.925045e-01):4.841452e-01,((13:1.655818e-01,(22:3.291396e-03,(21:4.249357e-01,23:5.745063e-01):5.696692e-01):2.009477e+00):1.882337e-03,(14:6.356811e-01,15:3.132448e-01):1.504791e-01):3.438342e-01):2.897986e-02):3.363979e-01):1.497310e+00,(((30:6.978071e-01,(29:3.066713e-01,28:9.747922e-02):1.050798e-01):1.429393e+00,((8:4.719113e-01,5:8.517762e-02):3.102622e-01,6:1.423301e-01):1.940898e-02):3.988474e-01,7:7.522512e-02):1.125154e-01):5.927388e-01):8.431508e-01,(3:5.733622e-01,4:2.196996e-01):1.179106e+00):6.124541e-01,1:1.363541e+00);
   tree gen.199000 = [&U] ((3:1.713246e-01,4:4.841629e-01):8.497326e-01,((8:3.872485e-01,((((((12:5.505987e-01,16:1.201243e-01):6.484025e-01,18:2.397002e-01):5.376233e-02,(((15:3.137852e-01,14:4.722404e-01):8.246929e-02,(((21:1.327373e-01,23:9.907712e-01):5.427499e-01,22:2.551938e-03):1.912906e+00,13:1.330009e-01):1.681042e-01):1.274019e-01,((11:1.127217e+00,(17:8.431247e-01,10:5.928519e-01):9.538692e-02):6.301930e-01,9:7.684777e-01):8.188375e-03):3.660690e-03):1.088276e+00,5:2.206597e-01):1.628058e-01,(6:1.332783e-01,7:2.341291e-02):4.896089e-02):1.232760e-01,((19:1.896505e-01,((((26:6.212272e-01,27:4.124978e-01):6.573954e-01,25:9.714775e-01):5.664060e-01,24:2.296093e-01):4.308054e-01,20:1.223035e-01):6.680380e-01):7.356356e-01,((28:1.675236e-02,29:2.245791e-01):9.666916e-02,30:5.285986e-02):6.904467e-01):5.758025e-01):9.682223e-02):1.721982e+00,2:7.687502e-01):6.013537e-03,1:1.554415e+00);
   tree gen.200000 = [&U] ((2:1.070271e+00,(((29:2.514870e-01,(28:4.422213e-02,30:1.490627e+00):7.304088e-03):5.096145e-01,(19:1.575328e-02,((((26:8.405206e-01,27:4.117205e-01):9.449901e-01,25:4.974594e-01):1.738003e+00,24:6.958878e-02):1.234389e+00,20:1.647739e+00):7.725018e-01):9.633507e-01):9.533270e-01,((((9:7.858754e-01,((16:6.822096e-01,18:4.964292e-01):5.041804e-01,((11:2.918155e-01,10:1.255554e+00):3.306598e-01,(12:2.201655e+00,17:8.639834e-01):1.625558e-01):1.725072e-02):5.436297e-01):1.126612e-01,(15:1.103791e-01,((23:1.340514e+00,(22:2.223917e-01,21:1.114920e+00):1.337792e-02):1.871492e+00,(14:3.155595e-01,13:1.868532e-01):6.319978e-02):5.634624e-03):5.325357e-01):1.454076e+00,(5:9.872260e-01,8:9.023438e-01):3.015122e-01):7.307854e-02,(7:2.973716e-01,6:6.183693e-02):8.151707e-01):1.071834e-02):1.441061e+00):8.053488e-01,(3:2.349788e-01,4:2.171376e-01):2.250432e+00,1:1.568056e+00);
   tree gen.201000 = [&U] ((((((28:3.282350e-02,(30:2.607849e-01,29:3.187971e-01):6.334327e-03):6.770562e-01,(20:3.211197e-01,((((26:7.118961e-01,27:5.339849e-01):4.316791e-01,25:1.303143e+00):5.814050e-01,24:3.415201e-02):1.460245e+00,19:7.708381e-01):1.154068e+00):4.851704e-01):2.798994e-01,(8:6.755020e-01,(((12:1.421624e+00,(((((13:3.546125e-01,(((23:2.722297e-01,21:7.855968e-01):7.633036e-01,22:3.940052e-01):1.194722e+00,(14:3.185981e-01,15:8.654600e-02):3.585882e-01):7.664777e-02):8.116742e-01,9:4.933464e-01):5.221232e-02,17:6.092349e-01):1.002485e-01,(18:4.089202e-01,(11:1.103074e+00,10:4.913950e-01):2.995500e-01):7.880859e-02):4.029250e-01,16:4.077271e-02):1.280495e-01):1.141338e+00,7:6.293729e-02):2.005167e-01,5:2.688655e-01):2.818997e-01):9.942624e-02):4.811077e-02,6:3.837575e-01):1.449586e+00,(3:6.675851e-02,4:2.196470e-01):2.014896e+00):3.276372e-01,2:1.057461e+00,1:3.204259e+00);
   tree gen.202000 = [&U] (((8:8.665610e-02,(((6:1.308442e-01,(7:1.016803e-01,((30:9.020302e-02,(28:1.692554e-01,29:1.605641e-01):3.625067e-01):4.472500e-01,(((((26:4.844693e-01,27:6.896200e-01):1.427641e+00,25:2.753926e-01):1.032528e+00,24:1.077533e-01):1.552059e+00,20:3.087012e-01):3.331070e-01,19:5.414598e-02):8.583832e-01):4.100819e-01):5.123115e-02):1.958043e-01,(((((13:1.146785e-01,(((21:4.145288e-02,23:7.463382e-01):2.417895e+00,22:3.527380e-01):1.066139e+00,(14:2.677595e-01,15:1.026318e-01):2.203432e-01):2.352953e-01):5.983619e-01,9:2.341525e-01):4.327054e-01,(17:3.407394e-01,(18:2.804575e-01,(10:7.834286e-01,11:1.691120e+00):1.168395e-01):5.091307e-01):3.733472e-01):1.754348e-01,16:2.386443e-01):2.716405e-01,12:1.894594e-01):1.848080e+00):2.824287e-01,5:1.829374e-01):1.506439e-01):2.137622e+00,2:4.874332e-01):7.584468e-02,(3:8.638725e-02,4:7.451240e-01):2.097889e+00,1:4.909845e+00);
   tree gen.203000 = [&U] ((2:1.011555e-01,(((6:4.190458e-02,((7:1.414702e-01,(20:5.113579e-01,(19:2.340615e-01,(((26:3.445696e-01,27:3.347571e-01):1.274968e+00,25:2.054770e-01):1.211318e+00,24:3.299814e-01):9.772746e-01):3.879669e-02):1.233906e+00):2.096185e-01,(((30:1.660546e-01,29:4.804959e-02):2.860900e-01,28:1.456353e-01):3.347948e-01,((((18:6.073007e-01,(11:6.606414e-01,10:6.467438e-01):9.215194e-02):1.888574e-02,((9:4.557722e-02,17:4.835797e-01):3.004716e-01,((15:1.495374e-01,(13:2.431965e-01,(23:5.073863e-01,(21:4.453331e-01,22:9.483836e-02):2.393284e-01):9.321837e-01):1.074687e-01):3.357635e-02,14:3.359773e-01):1.988233e-01):2.722258e-01):1.674407e-01,16:1.085221e-02):8.743388e-02,12:5.434317e-01):5.700112e-01):4.245961e-01):3.698448e-02):1.364347e-01,8:3.660554e-01):4.282186e-01,5:9.609765e-02):1.401319e+00):1.902498e-01,(3:4.767922e-02,4:5.559547e-01):2.745524e+00,1:1.850255e+00);
   tree gen.204000 = [&U] (((3:2.366365e-01,4:4.711260e-01):7.126952e-01,2:9.260635e-01):7.738703e-01,(8:3.778182e-01,((((6:3.228165e-01,7:7.864534e-02):1.681090e-01,(((17:9.717784e-01,16:1.443632e-01):1.114537e-01,((9:3.366494e-01,((18:6.941014e-01,(11:1.311794e+00,10:5.435606e-01):9.789876e-03):6.016479e-01,((13:3.809393e-01,(14:1.307568e-01,((23:1.624975e-01,21:1.067350e+00):9.471046e-01,22:5.724516e-01):1.488454e+00):1.280814e-01):9.018057e-02,15:3.287559e-01):6.386701e-01):4.559406e-02):5.035701e-02,12:9.753113e-01):7.274472e-02):5.179539e-01,(19:7.042032e-01,(20:1.157597e-01,(((26:8.028260e-01,27:1.205538e+00):5.268384e-01,25:1.433409e+00):1.092277e+00,24:8.139178e-02):5.694923e-01):8.162040e-01):1.409518e+00):6.349305e-01):1.144061e-01,5:2.624438e-01):4.333723e-02,((29:2.405497e-02,30:2.892089e-01):3.756988e-03,28:4.346179e-02):7.254420e-01):5.521511e-01):6.319839e-01,1:3.222495e+00);
   tree gen.205000 = [&U] ((8:2.695738e-01,(6:1.533194e-01,((19:4.429171e-01,(20:1.219108e-01,((25:2.449229e-01,(27:4.136663e-01,26:2.002935e-01):5.362005e-01):1.218218e+00,24:4.317682e-01):1.736338e+00):5.089291e-01):1.040126e+00,(((12:4.374376e-01,(((16:2.944200e-01,(18:5.372813e-01,((15:2.763599e-01,14:2.635023e-01):1.166892e-01,(13:2.020408e-01,((23:2.184277e-01,21:1.602607e-01):4.131391e-01,22:1.332592e-01):1.480255e+00):4.973385e-01):3.818546e-01):1.127317e-01):2.420490e-01,9:4.662136e-01):3.369757e-02,((11:9.153393e-01,10:2.934531e-01):2.647779e-01,17:3.395046e-01):4.559924e-01):4.358180e-01):6.487893e-01,7:5.435295e-03):1.395917e-01,(((28:4.823712e-02,29:1.359060e-03):4.011483e-02,30:2.437811e-01):9.833172e-01,5:5.841440e-01):9.702851e-02):2.083714e-01):2.223856e-01):1.635063e-01):1.372534e+00,(2:6.607475e-01,(3:1.524598e-01,4:1.051090e-01):8.337150e-01):2.993026e-02,1:1.568067e+00);
   tree gen.206000 = [&U] ((3:3.828078e-02,4:2.890666e-01):5.846105e-01,((8:1.184429e-01,(((6:2.393374e-01,(28:3.975621e-02,(30:3.183335e-01,29:9.203242e-02):6.958502e-02):6.773610e-01):9.461112e-02,((((17:1.032722e+00,(12:4.132992e-01,16:8.080149e-01):6.704540e-01):6.611338e-02,(13:3.298248e-01,((15:2.055859e-01,(23:7.364224e-01,(22:4.184279e-02,21:2.378732e-01):2.525641e-01):1.186439e+00):7.516647e-02,14:2.416807e-01):2.557005e-01):7.899214e-01):1.800450e-01,(18:4.008857e-01,(9:6.352491e-01,(11:7.190306e-01,10:3.444790e-01):1.246766e-01):1.134121e-01):3.416907e-01):1.256690e+00,7:5.609255e-02):1.789781e-01):3.408873e-01,(5:3.534533e-01,(19:2.345391e-01,(20:5.236926e-01,((25:2.895563e-01,(27:4.027614e-01,26:3.229772e-01):1.902060e-01):7.249884e-01,24:2.494084e-01):1.242324e+00):7.090759e-01):1.040934e+00):2.204861e-01):5.076504e-01):9.888471e-01,2:8.838685e-01):7.979035e-01,1:1.450801e+00);
   tree gen.207000 = [&U] ((8:3.644953e-01,(5:3.229014e-01,(6:3.605197e-01,(((19:1.196967e-01,(20:8.761812e-01,((25:9.939749e-02,(27:7.909819e-01,26:9.273811e-01):1.168927e+00):6.156294e-01,24:4.547871e-01):7.542903e-01):1.080100e+00):9.839172e-01,(28:2.062468e-02,(29:2.742455e-01,30:3.779246e-01):1.214599e-01):7.547408e-01):6.020817e-01,(((((13:2.171192e-01,((((23:1.247315e+00,21:1.144517e+00):1.255459e+00,22:2.388741e-02):3.803859e+00,15:1.412021e-01):2.851058e-01,14:4.174022e-01):2.364553e-01):1.338231e-01,(17:3.832045e-01,9:1.015712e+00):3.085142e-02):3.386750e-01,12:6.450792e-01):5.994887e-01,(((11:5.782694e-01,18:8.928605e-01):8.287169e-02,16:1.569777e+00):2.544715e-01,10:9.742559e-01):1.450991e-01):1.877540e+00,7:5.207264e-02):1.136288e-01):5.711139e-01):1.737982e-01):8.711369e-01):3.380744e-01,(2:7.263147e-01,(3:4.618211e-01,4:1.821098e-01):1.201019e+00):2.318398e+00,1:4.589405e+00);
   tree gen.208000 = [&U] (2:7.735785e-01,((8:2.745553e-01,((6:2.988382e-02,((((20:5.185217e-01,((25:3.801584e-01,(27:5.715348e-01,26:2.463581e-01):4.202404e-01):1.063043e+00,24:5.349056e-01):7.851069e-01):1.617220e+00,19:3.796690e-01):1.054493e+00,(30:3.666273e-01,(28:4.056443e-02,29:4.669519e-01):2.978459e-01):1.223570e-01):7.624912e-01,(7:3.900733e-01,(12:8.151467e-01,(16:7.330285e-01,(((18:8.426122e-01,(11:1.364990e+00,10:6.873018e-01):3.791393e-01):3.375660e-01,(9:4.026226e-01,(13:2.340199e-01,((15:1.245928e-01,14:1.450137e-01):3.338088e-01,((23:7.067193e-01,21:3.926784e-01):8.336831e-01,22:2.490250e-01):2.631897e+00):2.474510e-01):5.818296e-01):6.432980e-01):2.061297e-01,17:1.115742e+00):3.162905e-02):3.714923e-01):1.555176e+00):4.958440e-01):2.958075e-01):5.734286e-01,5:5.326708e-01):9.583100e-01):1.236243e+00,(3:5.420931e-01,4:1.638112e-01):2.561076e+00):5.963614e-02,1:3.385699e+00);
   tree gen.209000 = [&U] ((2:1.915450e-01,((((6:1.822000e-01,(((((10:1.592619e-01,11:3.666964e-01):7.810303e-02,(9:1.336007e-01,(((23:1.444244e-01,21:9.095140e-02):4.456738e-01,22:3.526315e-02):5.202095e-01,((15:7.976170e-02,14:1.833314e-01):7.602152e-02,13:1.032261e-01):5.435178e-02):1.379861e-01):2.338493e-03):1.619227e-01,(16:1.833016e-01,18:3.573778e-01):1.909790e-01):3.181263e-01,17:2.475760e-01):1.020389e-01,12:1.503066e-01):2.631302e-01):7.460059e-04,7:3.196278e-02):6.545427e-02,((((20:9.219459e-02,((25:1.835910e-01,(27:2.237956e-01,26:3.201408e-01):3.852452e-01):2.804547e-01,24:1.555871e-01):4.150062e-01):8.104883e-02,19:1.640998e-01):5.589495e-01,((28:1.252967e-02,29:1.487697e-01):1.165035e-01,30:1.089744e-01):2.263433e-01):1.168558e-01,5:1.372154e-01):7.893152e-02):5.550903e-02,8:8.735818e-02):3.688056e-01):3.724614e-01,(3:7.786700e-02,4:5.424687e-02):1.375535e+00,1:4.693870e-01);
   tree gen.210000 = [&U] ((8:1.409973e-02,(5:1.473787e-01,(((10:2.659303e-01,11:6.906448e-01):1.267429e-01,((12:1.237216e-01,(16:1.187051e-02,18:4.966157e-01):2.201156e-01):1.606264e-01,((17:1.580458e-01,9:1.118680e-01):6.273237e-02,((14:5.321347e-02,15:1.277095e-01):2.667884e-01,(((23:1.909195e-01,21:2.577632e-02):2.123461e-01,22:7.332234e-02):6.810479e-01,13:8.406955e-02):1.687569e-02):1.771550e-01):1.208885e-02):1.696507e-02):7.758071e-01,((6:1.377474e-01,7:1.658592e-02):7.435662e-02,(((29:2.778677e-02,28:1.107817e-01):3.456824e-02,30:2.481527e-01):3.145669e-01,(19:1.354782e-02,(((25:1.207569e-02,(27:3.106636e-01,26:1.451186e-01):5.352431e-01):3.519974e-01,24:1.261873e-01):6.398981e-01,20:4.398516e-02):1.260448e-01):2.632684e-01):1.217959e-01):5.126539e-03):2.630800e-02):2.982822e-01):2.194037e-01,((3:6.596866e-02,4:2.559800e-01):9.940689e-01,2:1.636695e-01):4.475417e-01,1:1.413111e+00);
   tree gen.211000 = [&U] (((3:5.217625e-02,4:3.172413e-01):1.615206e+00,(8:1.019879e-01,((5:1.087227e-01,((((12:4.780604e-01,(17:1.866491e-01,(10:4.522429e-01,11:7.498350e-01):1.640436e-01):1.660180e-01):5.107530e-02,((9:2.641246e-01,(14:4.844233e-01,(15:2.544409e-01,(((23:1.713162e-01,21:7.920350e-02):5.150269e-01,22:1.234414e-01):1.217588e+00,13:1.126323e-01):1.690617e-01):2.594043e-03):1.894294e-01):1.674417e-01,(16:3.871178e-01,18:5.196578e-01):2.536197e-01):8.230157e-02):5.837681e-01,(19:1.640719e-01,(((25:1.313497e-01,(27:2.792486e-01,26:3.101737e-01):7.668062e-01):3.898686e-01,24:2.246222e-01):1.139064e+00,20:2.692382e-01):2.441473e-01):6.439164e-01):1.765320e-02,(30:1.113233e-01,(29:1.609248e-02,28:1.575119e-02):4.729175e-01):1.494071e-02):6.018705e-01):5.181457e-02,(7:1.169079e-01,6:1.910664e-01):3.232997e-01):1.384706e-01):8.086534e-01):2.092287e-01,2:6.131135e-01,1:2.331539e+00);
   tree gen.212000 = [&U] (((8:1.457619e-01,(5:1.687724e-01,((((19:3.677347e-02,(((25:1.311846e-01,(27:1.755283e-01,26:2.694084e-01):4.334576e-01):3.539457e-01,24:2.092200e-01):1.006315e+00,20:1.906591e-01):3.316404e-01):3.734945e-01,7:2.144250e-02):3.139484e-01,((30:1.214571e-01,(29:4.789333e-02,28:4.055279e-02):5.708244e-01):2.769873e-01,(16:6.747934e-01,(((9:3.435562e-01,12:7.920676e-01):1.061775e-02,(17:2.264728e-01,((11:8.452847e-01,10:5.320968e-01):1.165303e-02,18:1.571460e-01):1.128128e-01):7.947209e-02):1.574970e-01,((14:3.227761e-01,15:9.779444e-02):2.122524e-01,(13:1.291084e-01,((21:1.195289e-01,23:6.443649e-01):2.088908e-01,22:2.758906e-01):1.073618e+00):1.935179e-02):2.304464e-01):1.805908e-01):9.596120e-01):2.875041e-01):8.692686e-03,6:1.748093e-01):2.680415e-01):1.540301e-01):1.220356e+00,(3:5.496474e-02,4:1.647519e-01):1.215195e+00):1.086652e-02,2:1.305972e+00,1:1.600529e+00);
   tree gen.213000 = [&U] ((3:1.297410e-02,4:4.225263e-01):1.180231e+00,(2:4.452724e-01,((((((25:6.184394e-01,(27:9.273445e-01,26:2.779392e-01):3.811060e-01):3.645112e-01,24:2.158449e-01):1.039786e+00,19:2.493931e-01):4.871741e-02,20:5.157479e-01):7.660481e-01,5:7.264871e-02):6.269167e-02,(((6:3.328636e-02,((30:3.185346e-01,29:2.326878e-01):4.384855e-02,28:1.562542e-01):6.085886e-01):3.144060e-03,(7:2.055682e-03,((12:6.170941e-01,16:2.055456e-01):2.016737e-01,((17:3.815379e-01,(9:3.624887e-01,10:5.678426e-01):1.988350e-01):4.592062e-02,((18:4.682515e-01,11:7.840956e-01):2.038230e-01,((14:2.267102e-01,(((23:1.638488e-01,21:4.424344e-01):1.706687e-01,22:2.951476e-02):1.014298e+00,15:5.722145e-02):2.749688e-02):1.948381e-01,13:2.147186e-01):2.148138e-01):2.355993e-01):7.838855e-02):1.023820e+00):2.750242e-01):2.682319e-01,8:2.278281e-01):1.232332e-01):6.253431e-01):3.545127e-01,1:2.338142e+00);
   tree gen.214000 = [&U] ((3:5.030108e-02,4:2.293019e-01):1.993303e+00,(2:1.007829e+00,(((((((25:5.925112e-01,(27:3.164986e-01,26:4.726262e-01):2.044671e+00):1.276938e+00,24:7.435357e-01):1.249509e+00,20:8.310500e-01):3.932980e-01,19:4.514572e-01):1.272304e+00,((29:5.191698e-02,28:1.455190e-01):5.321577e-02,30:5.588737e-01):1.450347e+00):9.158317e-01,((5:3.169035e-01,(7:8.398723e-02,((16:4.977821e-01,12:7.819416e-01):9.696251e-02,((((((23:6.764934e-01,21:6.439099e-01):4.275221e-01,22:3.462410e-02):2.362318e+00,(14:2.457425e-01,15:1.213774e-01):3.872486e-02):2.263279e-01,13:9.395363e-02):9.606319e-01,(18:1.200782e+00,10:1.007597e+00):6.850926e-01):2.440643e-01,(17:6.269126e-01,(11:1.573151e+00,9:7.605297e-01):2.308355e-01):1.969150e-01):4.979368e-01):1.721355e+00):6.691290e-01):1.108901e-01,6:1.130589e-01):1.737833e-01):5.764219e-01,8:1.610571e-02):1.368080e+00):1.301457e-01,1:4.049611e+00);
   tree gen.215000 = [&U] (((4:8.456127e-02,3:4.486021e-01):1.909848e+00,(((5:3.606826e-01,8:2.206419e-01):5.448813e-01,(((20:3.389185e-01,(24:1.003311e+00,(25:5.090178e-02,(27:7.251515e-02,26:5.149649e-01):1.174369e+00):4.645678e-01):1.357276e+00):7.286952e-01,19:3.427713e-02):6.750366e-01,(28:3.829735e-02,(29:7.412170e-03,30:1.159833e-01):4.663397e-02):7.099966e-01):1.906433e+00):1.061614e-01,((7:4.944600e-02,6:1.832146e-01):5.564159e-02,((((15:2.296721e-01,(13:2.579459e-01,((21:5.993302e-01,23:2.973846e-01):3.007557e-01,22:4.379614e-01):2.224184e+00):9.891123e-02):1.339813e-01,14:1.439169e-01):9.034385e-01,((16:3.204567e-01,((10:1.089846e+00,18:3.607862e-01):9.866147e-02,(11:8.169035e-01,17:2.130340e-01):5.245051e-01):4.084319e-01):5.295498e-02,9:7.908632e-01):1.032982e-02):3.344153e-01,12:9.668104e-01):4.790852e-01):6.520315e-02):1.784275e+00):1.331076e-01,2:5.271914e-01,1:2.542975e+00);
   tree gen.216000 = [&U] (((5:1.837586e-01,(8:1.493201e-01,(((7:1.411995e-02,(12:5.136556e-01,((((13:1.705181e-01,((14:9.015475e-01,15:1.939964e-01):4.943224e-02,((21:3.107757e-01,23:1.007618e-01):1.676876e-01,22:2.792658e-01):2.168452e+00):8.477453e-01):3.702044e-01,9:5.581438e-01):3.948605e-02,(10:6.726458e-01,(11:4.601640e-01,17:2.328954e-01):1.864536e-01):3.030097e-01):1.968419e-01,(18:3.121912e-01,16:5.110663e-01):1.850329e-02):6.084316e-01):1.113656e+00):6.320709e-02,6:2.828724e-01):2.125354e-01,(((20:1.642423e-01,(24:2.511334e-01,(25:2.424839e-01,(27:1.253376e-01,26:4.644006e-01):1.367883e+00):2.792797e-01):4.274656e-01):1.202759e+00,19:2.373354e-01):4.471963e-01,((28:2.152107e-02,29:4.383353e-02):9.111122e-02,30:1.916680e-01):3.778218e-01):5.398282e-01):5.088742e-01):1.523745e-01):1.533274e+00,2:2.075457e-01):2.212457e-01,(4:2.117041e-01,3:3.239051e-02):1.469307e+00,1:2.100934e+00);
   tree gen.217000 = [&U] ((8:1.124022e-01,(((7:2.662839e-02,6:1.425436e-01):3.392384e-02,((((20:3.758348e-02,(24:3.943484e-01,(25:6.115409e-01,(27:5.613237e-02,26:6.376537e-01):2.831064e-01):1.731852e-01):4.843210e-01):7.690532e-01,19:2.861569e-01):5.152188e-01,(30:1.232811e-01,(28:4.198357e-02,29:1.471925e-02):7.959080e-02):1.692499e+00):1.134585e-01,(16:3.783517e-01,(12:6.861032e-01,((9:4.008477e-01,(11:5.774409e-01,(18:2.516129e-01,10:3.968738e-01):1.368153e-01):9.643709e-01):4.524253e-02,((((21:7.961199e-02,23:2.097859e-01):1.881514e-01,22:6.142117e-01):7.046203e-01,17:2.146387e-01):3.821796e-01,(13:1.954934e-02,(15:7.991840e-02,14:2.448717e-01):5.925234e-01):2.447232e-01):1.420376e-01):4.177711e-02):4.342836e-01):1.003668e+00):1.673076e-01):2.724941e-01,5:1.332704e-01):5.863860e-01):8.157942e-01,(2:5.294993e-01,(4:1.575597e-01,3:3.011783e-01):1.098099e+00):3.461682e-02,1:2.670170e+00);
   tree gen.218000 = [&U] ((4:2.599738e-01,3:1.470230e-02):5.245648e-01,((8:3.052899e-01,(5:1.651936e-01,((((20:3.186818e-01,(24:2.759332e-01,(25:4.104641e-01,(27:1.309674e-01,26:7.548522e-01):6.618400e-01):4.578847e-01):8.084317e-01):3.421988e-01,19:3.651822e-01):8.648289e-01,(30:3.279108e-01,(28:1.042775e-01,29:1.024448e-01):6.111744e-02):1.452086e+00):4.327608e-01,(((13:1.615786e-01,(((21:1.991239e-02,23:5.474636e-01):1.141013e+00,22:2.509019e-01):2.267053e+00,(15:5.056190e-01,14:4.078051e-01):1.966592e-01):1.782631e-02):2.933619e-01,((9:1.168841e+00,10:6.250580e-01):7.191122e-02,((12:1.101769e+00,16:4.530898e-01):3.685163e-01,((18:6.315488e-01,17:1.301787e+00):1.504390e-01,11:2.046166e+00):3.277195e-01):3.321237e-02):1.863356e-01):9.502665e-01,(7:1.595609e-01,6:2.470495e-01):2.508535e-01):2.993030e-01):3.536019e-01):2.209750e-01):1.198401e+00,2:4.486617e-01):3.776885e-01,1:2.522133e+00);
   tree gen.219000 = [&U] ((3:3.286078e-01,4:3.735307e-01):1.289841e+00,(2:7.967587e-01,((((5:4.895478e-01,(((((25:6.347865e-02,(27:2.628593e-01,26:5.246032e-01):4.532450e-01):1.047984e+00,24:1.546667e-01):9.600628e-01,20:5.489315e-01):4.551568e-01,19:1.730744e-01):1.363426e+00,((((13:4.997482e-01,((22:1.240132e-02,(21:2.813352e-01,23:2.643903e-01):7.313342e-01):1.998186e+00,(15:2.598959e-01,14:9.599847e-02):1.981987e-01):9.302369e-02):8.171253e-01,((9:1.020232e+00,(17:1.075582e+00,((10:9.462017e-01,11:1.837869e+00):7.205833e-02,18:2.871306e-01):4.486492e-01):3.888467e-01):8.253505e-02,(16:3.258359e-01,12:6.581519e-01):6.921846e-01):8.516788e-02):1.578577e+00,(28:1.423004e-01,29:3.483264e-01):5.517569e-01):4.277434e-02,30:1.417883e-02):4.960986e-02):5.230668e-01):1.424904e-01,7:2.143633e-01):3.235257e-01,6:1.884585e-02):7.865290e-01,8:9.157039e-02):1.388979e+00):1.069882e+00,1:4.134667e+00);
   tree gen.220000 = [&U] ((3:3.115743e-01,4:4.141787e-01):1.432585e+00,(((((((((16:2.910292e-01,12:6.340911e-01):6.451718e-02,((((11:7.728184e-01,10:1.321791e+00):4.858605e-01,18:5.092284e-01):5.224895e-01,9:1.323797e+00):3.219863e-02,((13:7.599492e-01,14:1.937300e-01):1.810862e-01,(15:1.388442e-01,((23:2.506856e-01,21:2.324502e-01):1.488992e+00,22:2.623624e-01):1.654797e+00):3.700246e-01):8.898177e-01):2.018990e-01):2.149338e-02,17:1.102340e+00):8.787024e-01,7:3.522250e-01):4.779459e-01,6:5.037207e-02):6.445159e-02,(((((25:1.041553e+00,(27:1.063776e+00,26:4.974103e-01):7.554051e-01):9.723172e-01,24:1.143124e-01):7.864647e-01,20:6.747670e-01):4.105589e-01,19:3.882552e-01):1.353594e+00,((28:1.280902e-01,29:7.315657e-02):4.849283e-01,30:3.112620e-01):6.217755e-01):8.945225e-01):1.051198e+00,5:2.225756e-01):1.861524e-01,8:6.034864e-01):5.189831e-01,2:1.124762e+00):9.777688e-01,1:1.704212e+00);
   tree gen.221000 = [&U] ((3:2.142559e-02,4:2.897846e-01):1.242785e+00,((8:4.901604e-01,(((6:7.815762e-02,(28:5.065699e-02,(29:1.417171e-01,30:2.947164e-01):1.079826e-01):1.242919e+00):2.077241e-02,(((((25:3.653665e-01,(27:9.221263e-01,26:4.407375e-01):5.687551e-01):6.579459e-01,24:3.777518e-01):9.870941e-01,20:2.803235e-01):9.436413e-01,19:4.500907e-02):1.049097e+00,5:2.817570e-01):4.856811e-01):1.425315e-01,(7:4.238765e-01,(((9:2.975180e-01,((((14:2.142257e-01,((23:2.446695e-01,21:3.632994e-01):7.972463e-01,22:2.324700e-01):1.032180e+00):1.382128e-01,15:1.056393e-01):1.501528e-01,13:4.722164e-01):3.700346e-01,(((11:1.257682e+00,10:6.739376e-01):1.943750e-01,18:6.250751e-01):1.674585e-01,17:6.457722e-01):1.768672e-01):6.794030e-02):1.299983e-01,12:9.770324e-01):6.526945e-02,16:5.273683e-01):7.606954e-01):2.486499e-01):3.306570e-01):6.380190e-01,2:5.020915e-01):1.633622e-02,1:4.504005e+00);
   tree gen.222000 = [&U] (((8:2.575279e-02,((((((29:1.200001e-02,28:3.485487e-02):7.021806e-02,30:7.211281e-02):4.499581e-01,((12:3.235890e-01,16:1.336724e-01):2.810683e-02,(18:2.993647e-01,(((17:5.526285e-01,9:1.322364e-01):2.088620e-02,(10:2.729703e-01,11:4.213900e-01):1.292020e-01):2.345333e-02,(13:2.523019e-01,((14:3.464306e-01,15:5.697919e-02):9.796438e-02,((23:8.612992e-02,21:1.957984e-01):4.621727e-01,22:6.374757e-02):5.412767e-01):1.272693e-03):5.981109e-02):8.397111e-02):3.471067e-01):3.561767e-01):1.380742e-01,6:1.262289e-01):7.599909e-03,(7:2.562711e-01,((20:1.513198e-01,(24:1.488449e-01,(25:3.003554e-01,(27:2.720138e-01,26:1.481072e-01):2.303073e-01):5.007482e-01):1.530563e-01):4.028431e-01,19:1.583597e-01):4.775757e-01):2.450151e-01):7.377781e-02,5:2.336056e-01):7.276949e-02):9.437055e-01,(4:3.346354e-01,3:1.232283e-01):8.134422e-01):3.090959e-01,2:6.539673e-01,1:9.189624e-01);
   tree gen.223000 = [&U] ((2:6.693815e-01,(4:5.459055e-02,3:9.721033e-02):3.133228e-01):9.947181e-03,(((7:2.345103e-01,(5:1.201726e-01,((((20:3.918465e-02,((25:2.705890e-01,(27:3.120940e-01,26:6.066902e-02):3.265490e-01):1.131868e-01,24:3.286500e-01):7.497122e-01):4.841703e-01,19:9.309477e-02):2.642218e-01,(30:2.569585e-01,(29:1.640267e-02,28:5.264819e-02):1.284522e-01):4.377612e-01):2.424412e-01,(((((14:4.090109e-01,15:1.750748e-01):3.445974e-02,13:1.492581e-01):1.946827e-01,((21:1.554149e-01,23:1.088784e-01):2.747465e-01,22:2.614024e-02):5.580106e-01):1.180256e-01,((11:1.488536e-01,10:3.264858e-01):3.841003e-01,(9:2.060980e-01,17:5.417711e-01):3.803820e-02):1.207560e-01):1.713731e-01,(16:1.200797e-01,(12:2.921404e-01,18:6.297459e-01):1.887043e-01):1.555820e-01):3.736485e-01):3.306136e-01):8.108377e-02):1.198050e-01,6:6.875055e-02):5.007418e-02,8:3.195457e-01):5.191731e-01,1:1.185115e+00);
   tree gen.224000 = [&U] (2:5.448018e-01,(((((((((16:4.912056e-01,((18:3.262477e-01,(11:2.816383e-01,10:5.178685e-01):2.605091e-01):8.165480e-02,(9:5.338528e-01,((((15:6.854886e-03,14:3.742090e-01):4.907332e-01,((21:2.767578e-01,23:4.250219e-01):7.883545e-01,22:2.168504e-01):4.394314e-01):6.431716e-02,13:2.794462e-01):1.697021e-01,17:1.688300e-01):3.332386e-02):2.490949e-01):1.668460e-01):3.926483e-01,12:4.326519e-01):5.123048e-01,((28:1.401151e-01,29:9.229054e-03):2.142428e-02,30:7.941467e-02):7.376181e-01):9.331410e-02,((((25:2.078564e-01,(27:6.387326e-01,26:2.996118e-01):3.736546e-01):8.838492e-01,24:1.804890e-01):7.772708e-01,20:3.889018e-01):2.174264e-01,19:8.160257e-02):7.012567e-01):2.079296e-01,6:4.367873e-02):3.641731e-01,5:3.569001e-01):4.430930e-02,7:2.224864e-01):1.127428e-01,8:1.326820e-01):5.523696e-01,(4:8.968959e-02,3:4.249620e-01):1.786965e+00):1.109825e+00,1:2.279990e+00);
   tree gen.225000 = [&U] (((8:3.529199e-01,(((6:4.333072e-01,7:9.268476e-02):3.338626e-01,(((((9:2.662749e-01,(((11:1.319652e+00,10:4.342243e-01):1.174055e-01,17:2.910729e-01):1.932955e-01,12:7.160627e-01):3.462193e-01):5.139998e-02,(18:7.406125e-01,((13:4.834081e-01,14:1.849242e-01):4.882179e-02,((22:2.503803e-02,(21:3.858101e-01,23:6.236415e-01):5.177921e-01):1.788427e+00,15:1.760582e-01):6.025725e-02):1.793961e-01):2.529842e-01):1.127234e-01,16:3.061748e-01):2.328039e+00,(30:1.555133e-01,(29:1.218222e-01,28:3.074924e-01):2.119586e-01):8.468685e-01):1.176846e-01,((20:9.595788e-01,((25:9.382710e-01,(27:6.774290e-01,26:4.405487e-01):7.810844e-01):3.921835e-01,24:3.112120e-02):1.593550e+00):1.454162e-01,19:7.244066e-02):1.860972e+00):1.155274e-01):6.134729e-01,5:1.069588e-01):7.833237e-01):1.422467e+00,(3:7.289294e-02,4:4.852306e-01):2.553150e+00):1.032700e-01,2:8.755182e-01,1:2.507252e+00);
   tree gen.226000 = [&U] ((3:6.075901e-03,4:3.361122e-01):1.966251e+00,(2:8.276371e-01,(5:8.977684e-02,(8:4.255954e-01,(6:6.576458e-02,((((20:4.359546e-01,((25:3.650809e-01,(27:5.326591e-01,26:2.663194e-01):1.959536e-01):5.789552e-01,24:3.470025e-01):2.011964e-01):6.625466e-01,19:2.606482e-03):1.105601e+00,((16:1.019150e-01,(((18:4.933402e-01,(13:3.222187e-01,((15:1.052249e-01,((23:5.783881e-02,21:2.496110e-01):2.517510e-01,22:2.488347e-01):1.243645e+00):1.059238e-01,14:3.096311e-01):1.888521e-01):2.248444e-01):1.815855e-01,((9:9.753382e-02,17:6.348468e-01):2.054878e-01,(10:1.811279e-01,11:1.195828e+00):8.490417e-01):6.109819e-02):3.223414e-01,12:8.699625e-01):1.572590e-02):7.009287e-01,(30:9.922803e-02,(29:1.085714e-01,28:5.631941e-02):1.550962e-01):2.273114e-01):5.829289e-02):2.855144e-01,7:2.401472e-01):3.308954e-03):1.046288e-01):2.255549e-01):6.760978e-01):5.642314e-02,1:1.790533e+00);
   tree gen.227000 = [&U] (((((7:7.922490e-02,((18:1.169097e+00,16:5.654071e-02):5.129360e-01,((9:1.595007e-01,((22:8.197461e-02,(21:4.405047e-01,23:4.378809e-01):2.834771e-01):1.621804e+00,((14:4.245755e-01,15:2.485724e-01):1.862290e-01,13:1.204209e-01):1.080410e-01):4.730391e-01):8.103316e-02,(17:4.925717e-01,((12:7.757286e-01,11:7.891417e-01):6.005358e-02,10:2.809192e-01):1.401367e-01):2.047877e-01):1.138464e-01):6.768415e-01):4.221209e-01,(6:5.021205e-01,(5:5.577045e-01,(((29:1.156172e-01,28:1.023464e-02):1.142871e-01,30:3.412424e-03):6.554192e-01,(((24:1.137040e-01,(25:3.713976e-01,(27:7.674549e-01,26:2.417035e-01):1.305435e+00):8.995335e-01):1.186322e+00,20:1.325540e-01):9.023939e-02,19:3.629389e-02):5.470636e-01):5.200616e-01):1.314467e-01):2.261158e-03):1.980910e-01,8:1.339444e-01):1.513808e+00,(4:1.301415e-01,3:2.303356e-01):8.800080e-01):1.691438e-01,2:8.653374e-01,1:2.043736e+00);
   tree gen.228000 = [&U] ((3:1.384638e-01,4:3.383206e-01):1.535232e+00,(2:4.311019e-01,(((6:8.341227e-02,((((((25:8.508504e-01,(27:3.198642e-01,26:3.540033e-01):6.781003e-01):7.277106e-01,24:2.593537e-01):7.051609e-01,20:1.284055e-01):7.006033e-01,19:5.837908e-01):1.033677e+00,((28:1.459920e-02,29:7.789310e-02):3.672882e-01,30:3.856058e-01):2.661224e-01):3.361922e-01,(((18:1.078198e+00,(((9:5.188577e-01,(((21:3.679084e-01,22:7.631159e-01):1.668008e-01,23:6.313164e-01):2.249074e+00,(14:6.878345e-01,(13:3.044408e-01,15:2.065441e-01):1.884236e-01):2.516536e-01):3.230481e-01):6.644350e-02,(17:9.100497e-01,(11:7.288740e-01,10:9.192737e-02):2.105299e-01):1.732673e-01):1.190087e-01,12:1.689412e+00):3.548521e-01):6.100304e-02,16:1.538258e-01):7.880632e-01,7:1.326280e-01):1.612149e-01):8.303541e-02):2.293371e-01,5:4.983307e-01):9.154086e-02,8:1.104175e-01):6.083103e-01):1.154395e-01,1:3.018965e+00);
   tree gen.229000 = [&U] (2:2.271446e-01,((((((((18:1.198202e-01,(9:3.377366e-01,((12:5.593636e-01,16:4.543624e-01):3.526314e-02,(17:6.737874e-01,(10:4.266614e-01,11:4.710318e-01):4.648346e-01):8.247178e-02):8.140091e-02):1.857795e-01):6.098373e-02,((15:8.539897e-02,14:2.262510e-01):1.280767e-02,13:2.344590e-01):1.800657e-01):4.475953e-01,((28:2.866601e-02,29:4.078699e-02):3.876570e-01,30:3.107302e-01):5.217654e-01):1.043330e-01,((20:4.546740e-01,((22:7.324859e-02,(23:4.363420e-01,21:1.802586e-01):7.009079e-02):1.505393e+00,((25:3.938593e-01,(27:5.429147e-01,26:2.888391e-01):1.860119e-01):6.839519e-01,24:4.060232e-01):5.728706e-01):5.272709e-02):5.515592e-01,19:2.947916e-02):9.769233e-01):5.286876e-01,5:1.267435e-01):7.563877e-02,(6:5.330024e-02,7:1.202575e-01):2.746815e-01):1.239805e-01,8:5.337915e-02):7.487019e-01,(3:1.157417e-01,4:1.792559e-01):1.342334e+00):3.626911e-01,1:2.280395e+00);
   tree gen.230000 = [&U] ((2:1.426199e+00,(3:1.805608e-01,4:2.108564e-01):1.124688e+00):1.443278e-01,((6:1.885949e-01,7:7.686311e-03):1.988349e-01,(((((28:5.586320e-02,29:7.754953e-02):1.735753e-01,30:9.453554e-02):3.666459e-01,(((((25:4.117198e-01,(27:4.753679e-01,26:3.194311e-02):4.959525e-01):4.433452e-01,24:3.678887e-01):1.987289e-01,(23:6.314067e-02,(22:3.303540e-01,21:6.697713e-02):1.471336e-01):9.211794e-01):3.464495e-01,20:3.493712e-01):1.266618e-01,19:2.949222e-01):6.192638e-01):3.112388e-01,(5:9.923820e-02,8:3.101629e-01):4.915583e-01):5.562021e-04,(((9:3.239728e-01,((10:3.487264e-01,17:8.952331e-01):5.019462e-02,(11:3.062188e-01,18:5.363743e-01):2.849071e-01):1.941545e-01):9.449270e-02,((14:2.101054e-01,15:1.849961e-01):2.755830e-01,13:3.221756e-01):4.029450e-01):1.902245e-02,(12:2.597873e-01,16:2.502299e-01):3.047203e-01):4.275163e-01):6.201344e-02):1.094460e+00,1:1.309716e+00);
   tree gen.231000 = [&U] ((2:1.885178e+00,(((((((29:2.943512e-01,28:4.639114e-01):2.595623e-01,30:6.001429e-01):3.894022e-01,((16:9.096586e-01,(18:1.103824e+00,(((15:1.080283e+00,13:3.745180e-01):1.110223e-01,(14:7.427086e-01,((23:2.367225e-01,21:1.105029e+00):3.788804e-01,22:8.240070e-01):1.729892e+00):8.306491e-02):1.024023e+00,(12:1.016546e+00,(((11:9.512434e-01,10:1.514058e+00):2.200238e-01,17:9.293402e-01):5.828624e-03,9:6.164338e-01):3.188711e-02):4.431804e-01):1.152095e-02):4.158797e-02):5.362443e-01,(19:5.764208e-01,(20:3.701641e-01,(24:9.772837e-01,(25:3.880221e-01,(27:2.213482e-01,26:9.773876e-01):8.386137e-01):8.724994e-01):1.229533e+00):3.238966e-02):1.315654e+00):2.309624e-01):2.751680e-01,7:9.407385e-03):2.463768e-01,6:6.004247e-01):5.187226e-01,8:8.326759e-01):3.682235e-01,5:1.921815e-01):2.181633e+00):4.280995e-01,(4:5.687679e-01,3:6.102248e-01):2.337202e+00,1:1.075245e+00);
   tree gen.232000 = [&U] (2:5.199072e-01,((8:2.227481e-01,((((((12:3.861181e-01,(18:1.134097e-01,((9:1.845855e-01,((17:4.801434e-01,11:3.308576e-01):2.025115e-01,10:1.613926e-01):3.720928e-01):5.540709e-02,((15:1.288279e-01,14:1.795517e-01):1.168687e-01,13:3.422985e-01):1.568037e-01):1.819380e-01):2.854952e-02):8.336979e-02,16:2.628684e-02):2.918173e-01,(((29:1.319456e-01,28:2.670154e-02):2.366819e-01,30:2.967514e-02):1.856315e-01,(19:2.988870e-01,(20:3.426588e-01,(((23:1.726932e-01,(21:1.663895e-01,22:1.726668e-01):2.255839e-01):7.823037e-01,24:2.511116e-01):1.296936e-01,((27:9.248296e-02,26:1.919052e-01):4.821121e-01,25:3.354979e-01):3.418696e-01):3.779116e-01):3.568440e-01):3.361282e-01):4.000235e-01):2.391478e-01,7:6.667590e-02):5.452081e-02,6:6.676247e-02):2.200621e-01,5:2.670803e-01):1.726802e-01):6.647474e-01,(3:1.913542e-01,4:9.055422e-02):7.166033e-01):3.707799e-01,1:1.459889e+00);
   tree gen.233000 = [&U] (2:7.176680e-01,((((((16:6.027393e-01,((((18:1.320522e-01,((11:4.802703e-01,17:3.796363e-01):6.761728e-02,10:1.263528e-01):1.670077e-01):1.197200e-01,(13:1.443995e-01,(15:5.612860e-02,14:1.587698e-01):8.432550e-02):2.051771e-01):9.683887e-02,9:3.121282e-01):1.907564e-01,12:5.061445e-01):2.645948e-01):2.444361e-01,(((20:1.881684e-01,19:2.232978e-01):3.511634e-02,((24:2.911499e-01,((27:4.595040e-01,26:1.732997e-01):1.097038e-01,25:2.648534e-01):2.171998e-01):1.823822e-01,(21:9.852310e-02,(22:1.317814e-01,23:2.760464e-01):1.782501e-02):1.047677e+00):1.310983e-01):7.990504e-01,((28:4.761251e-02,29:9.072454e-02):2.847743e-02,30:2.346446e-01):1.579491e-01):7.755735e-02):2.299730e-01,(7:4.423582e-03,6:6.299521e-02):3.049243e-03):2.564039e-01,5:8.659214e-03):1.648751e-01,8:2.083951e-01):4.131459e-01,(3:3.276818e-02,4:1.331895e-01):5.611318e-01):2.748767e-02,1:9.531181e-01);
   tree gen.234000 = [&U] ((3:1.412538e-01,4:6.599666e-02):6.447925e-01,(8:2.933664e-01,(2:7.338501e-01,(((7:1.219786e-01,((17:3.453130e-01,(11:3.532938e-01,(((9:3.471185e-01,10:3.733569e-01):8.240953e-02,((15:3.828005e-02,14:1.283092e-01):2.729386e-01,13:5.969718e-02):5.281220e-02):3.445803e-02,((12:4.546390e-01,16:2.442478e-01):6.946264e-02,18:1.668645e-01):1.970533e-01):1.324322e-01):3.379252e-02):3.095481e-01,(((28:3.346865e-02,29:4.264005e-02):8.195651e-02,30:1.144363e-01):1.615444e-01,(19:1.915003e-02,(20:3.326024e-01,((23:6.981317e-02,(21:6.467785e-02,22:2.763648e-01):1.519593e-01):6.540688e-01,(24:7.353927e-02,((27:3.014117e-01,26:5.622090e-02):1.735203e-01,25:1.931866e-01):2.544108e-01):5.825509e-02):4.854228e-01):3.271373e-01):3.133457e-01):3.312898e-01):8.381498e-02):6.920541e-02,6:1.355481e-01):1.422726e-01,5:4.727221e-02):2.271517e-01):1.683892e-02):3.488494e-01,1:5.589563e-01);
   tree gen.235000 = [&U] ((3:8.150209e-02,4:4.170673e-02):4.410230e-01,(((((17:3.985396e-01,(((9:1.096333e-01,(12:4.511001e-01,(16:1.499841e-01,18:2.048112e-01):5.305560e-02):2.042092e-01):3.307458e-02,(10:1.172183e-01,11:3.970689e-01):1.149078e-01):5.706462e-02,((15:1.119031e-01,14:9.722775e-02):8.068248e-02,13:1.610624e-01):6.964581e-02):1.942753e-01):2.778184e-01,(((((((26:1.110013e-01,27:3.072441e-01):2.317475e-01,25:1.391431e-01):7.797937e-02,24:7.721585e-02):3.429786e-01,((21:1.924503e-01,22:1.969694e-01):2.274504e-01,23:2.554696e-01):4.065055e-01):3.611574e-01,(20:1.012734e-01,19:2.812300e-02):1.191278e-01):2.052276e-01,((28:3.286227e-02,29:2.862535e-02):3.164643e-01,30:4.778169e-02):3.717949e-02):9.521432e-02,(7:8.317394e-02,6:1.111466e-01):5.718333e-02):4.546930e-02):1.406809e-01,5:2.985560e-02):1.221986e-01,8:1.170903e-01):1.495820e-01,2:4.578811e-01):2.016179e-01,1:8.254583e-01);
   tree gen.236000 = [&U] ((2:8.479705e-01,(3:2.666350e-01,4:2.886932e-02):7.648489e-01):2.518237e-01,((((7:2.679031e-01,(((16:3.242138e-01,18:2.160914e-01):1.252640e-01,((((10:3.917813e-01,11:5.892397e-01):9.996323e-02,(17:6.227593e-01,9:1.186862e-01):7.026776e-02):8.060174e-02,((14:1.937826e-01,13:1.515669e-01):1.402665e-02,15:2.073636e-01):2.303431e-01):7.425247e-02,12:2.797738e-01):1.410808e-01):3.275495e-01,((30:1.356590e-01,(28:2.352813e-03,29:1.960544e-02):2.013786e-01):2.488627e-01,(((((26:1.013703e-01,27:2.961305e-01):2.384515e-01,25:2.662151e-01):2.528738e-01,24:5.108654e-02):2.675839e-01,((21:2.066881e-01,(23:1.008210e-01,22:1.532222e-01):7.361664e-02):7.138852e-01,20:2.951608e-01):4.760329e-02):5.074048e-01,19:1.011873e-01):6.328681e-01):2.297225e-01):2.019939e-01):6.410074e-02,6:3.033428e-02):2.444182e-01,5:3.412815e-01):2.386853e-01,8:8.750990e-02):3.419796e-01,1:1.507901e+00);
   tree gen.237000 = [&U] ((3:3.282573e-01,4:4.996538e-02):9.058788e-01,(2:9.727305e-01,((6:1.072507e-01,(((((30:4.338065e-01,(28:1.209237e-01,29:1.738206e-02):1.724836e-01):6.747043e-01,(12:5.621085e-01,((((17:7.622035e-01,(9:1.167723e-01,((15:2.359859e-01,14:2.403464e-01):2.338603e-01,13:3.254656e-01):4.593484e-01):5.695945e-02):2.737203e-01,(11:6.666953e-01,10:4.927019e-01):1.527529e-02):4.314916e-01,16:6.332766e-02):1.373984e-03,18:4.011625e-01):3.736575e-01):7.602003e-01):2.779389e-01,((((((26:6.976418e-01,27:7.081963e-01):9.894197e-01,25:3.443047e-01):2.416610e-01,24:6.591079e-01):2.031479e-01,(23:8.056029e-01,(21:2.649047e-01,22:5.110732e-01):4.175484e-01):8.245964e-01):2.280918e-01,20:2.096339e-01):2.651543e-01,19:1.183749e-01):5.967819e-01):1.482207e-01,7:1.461913e-02):3.405516e-01,5:7.850486e-01):1.914364e-02):5.691528e-01,8:1.508481e-02):5.476385e-01):7.098195e-01,1:1.829354e+00);
   tree gen.238000 = [&U] ((2:3.286153e-01,(8:1.784691e-01,(5:1.131968e-01,(6:9.715352e-02,((((30:1.749440e-01,(28:2.220494e-02,29:3.106732e-02):1.163163e-01):5.119675e-01,((((((26:4.019218e-01,27:2.789768e-01):4.133032e-01,25:3.158083e-01):6.812868e-02,24:3.202133e-01):3.079626e-01,((21:2.312730e-01,23:3.554206e-01):2.879163e-01,22:1.473853e-02):5.915141e-01):3.038902e-01,20:2.117715e-01):2.344830e-01,19:2.149082e-02):3.102113e-01):1.348571e-01,7:1.949345e-02):3.008893e-01,(16:1.677507e-01,(((18:3.157957e-01,(13:4.332370e-01,(15:7.722470e-02,14:1.882913e-01):3.249146e-02):3.743082e-01):1.827621e-02,(17:4.927212e-01,9:2.786327e-01):7.168863e-02):4.607987e-02,((11:3.366973e-01,10:3.630722e-01):4.263197e-01,12:7.732163e-01):1.303830e-01):2.430786e-01):3.743659e-01):4.953251e-02):1.464991e-01):3.290184e-01):7.751863e-01):3.496950e-02,(3:2.403752e-01,4:2.913573e-02):1.038098e+00,1:1.493148e+00);
   tree gen.239000 = [&U] (2:3.374774e-01,((3:1.831674e-01,4:6.045237e-02):5.265887e-01,((((((30:1.163354e-01,(28:6.208604e-02,29:2.569420e-02):1.238454e-01):5.886564e-01,(12:6.497893e-01,(((13:2.157673e-01,(15:2.267997e-01,14:1.269754e-01):1.791528e-01):1.841950e-01,18:2.143656e-01):5.369729e-03,(16:1.375573e-01,(17:2.766595e-01,(9:1.345366e-01,(11:4.256468e-01,10:5.844782e-01):1.246202e-01):1.812888e-02):2.881038e-01):1.127706e-01):1.162785e-01):5.836915e-01):1.211908e-01,((((((26:1.494853e-01,27:2.336354e-01):3.483124e-01,25:1.347200e-01):7.717498e-02,24:2.590274e-01):9.217491e-02,(23:4.761004e-02,(21:2.353455e-01,22:2.265436e-01):9.492383e-02):5.849893e-01):1.954869e-01,20:1.343514e-01):4.431864e-01,19:2.203513e-02):5.154959e-01):7.772351e-03,(7:1.981433e-01,6:3.658131e-02):7.285724e-02):2.066007e-01,5:1.832829e-01):1.388345e-01,8:1.179927e-02):3.724585e-01):1.403842e-01,1:1.398936e+00);
   tree gen.240000 = [&U] ((3:2.670811e-01,4:7.116635e-02):5.855043e-01,(2:4.398705e-01,(((((((((23:1.097781e-01,(21:1.513622e-01,22:8.358712e-02):2.548505e-01):8.481135e-01,((26:1.099908e-01,27:5.661753e-01):3.352745e-01,25:7.054486e-01):3.738516e-01):1.107815e-01,24:6.022237e-01):3.396977e-01,20:6.750335e-02):3.574324e-01,19:2.633062e-01):3.291969e-01,(7:1.435820e-02,(((16:4.521663e-03,18:1.933582e-01):3.830900e-01,(17:3.814806e-01,12:5.613876e-01):3.819214e-02):1.728193e-02,((11:4.828956e-01,9:2.593143e-01):7.024719e-03,(10:4.451846e-01,((13:1.803539e-01,15:1.139393e-01):6.118001e-02,14:1.780706e-01):2.126498e-01):8.918757e-02):2.758275e-02):4.089544e-01):7.511336e-03):8.177221e-03,((30:3.190530e-02,(28:1.144874e-02,29:4.445914e-03):2.542437e-01):5.749779e-01,6:4.381643e-02):1.196193e-01):2.486684e-01,5:2.117074e-01):9.680239e-03,8:2.069304e-01):4.694647e-01):1.163853e-01,1:1.055700e+00);
   tree gen.241000 = [&U] ((3:2.083618e-01,4:1.049440e-01):1.250892e+00,(2:8.402950e-01,(((((7:1.678366e-01,((18:4.248439e-01,(16:2.666288e-01,(12:7.595696e-01,(17:6.342234e-01,((15:1.684427e-01,(13:1.804259e-01,14:2.345869e-01):1.863287e-01):2.929185e-01,((10:5.722181e-01,11:9.656850e-01):2.173761e-01,9:6.300433e-02):1.647167e-01):3.098911e-02):1.476468e-01):1.294168e-01):2.013109e-01):4.460968e-01,((((24:2.632408e-01,((21:3.611273e-01,22:1.282815e-01):4.319333e-01,23:3.746231e-01):1.157712e+00):4.534175e-02,((26:1.860486e-01,27:3.783146e-01):2.001670e-01,25:2.958854e-01):3.655206e-01):3.552636e-01,20:2.469489e-01):3.688854e-01,19:2.442855e-01):7.609159e-01):8.775973e-02):9.924001e-02,(30:2.003550e-01,(29:3.745365e-02,28:7.078224e-02):2.668548e-01):3.732005e-01):1.341409e-02,6:1.264225e-01):1.075425e-01,5:1.410510e-01):1.332213e-01,8:1.491066e-01):4.944093e-01):3.829859e-01,1:1.839752e+00);
   tree gen.242000 = [&U] (((8:1.177175e-01,(((((((17:3.632462e-01,(9:6.904019e-02,11:8.296607e-01):5.950837e-02):2.671744e-01,10:3.397378e-01):3.778086e-01,((((14:2.178592e-01,15:4.574355e-01):1.909342e-01,((23:2.983839e-01,21:2.823997e-01):2.436102e-02,22:1.448618e-01):8.144154e-01):2.621251e-01,13:2.197182e-01):4.639966e-01,((18:2.369759e-01,16:1.368259e-01):9.453936e-02,12:7.231513e-01):1.610487e-02):1.291621e-01):3.418848e-01,(30:1.293404e-01,(29:3.390747e-02,28:1.285951e-01):2.819240e-01):3.014103e-01):2.463158e-01,(5:1.153015e-01,(((24:1.680771e-01,((26:3.412077e-01,27:3.999312e-01):6.066980e-01,25:4.403187e-01):6.405358e-01):1.689208e-01,20:1.643524e-01):4.524710e-01,19:2.958041e-03):7.065353e-01):1.556301e-03):2.609065e-01,7:1.213893e-01):1.937565e-01,6:1.032247e-01):2.115096e-01):5.028152e-01,(3:1.815914e-01,4:4.075210e-02):1.357856e+00):2.472559e-01,2:6.507303e-01,1:1.248733e+00);
   tree gen.243000 = [&U] ((3:2.716938e-02,4:1.576634e-01):7.422295e-01,((8:9.000986e-02,(((((24:3.146980e-01,((26:2.171132e-01,27:2.917487e-01):4.168270e-01,25:2.960435e-01):2.000693e-01):5.788389e-01,20:3.886318e-01):2.248488e-01,19:8.617252e-03):2.688585e-01,(30:1.023855e-01,(29:4.107547e-02,28:1.873785e-02):7.897325e-02):6.510701e-01):1.023947e-01,((5:9.060577e-02,((16:5.209713e-02,(((9:2.892246e-01,17:4.828848e-01):9.548618e-02,(((22:1.217412e-01,(23:3.923519e-02,21:1.519560e-01):7.738240e-01):1.067369e+00,(13:8.062385e-02,(15:1.865860e-01,14:2.090510e-01):3.811143e-01):1.195888e-01):4.204368e-01,((11:4.433660e-01,12:6.663904e-01):1.392466e-01,10:1.847653e-01):1.489100e-01):1.303875e-01):2.506940e-01,18:1.444978e-01):1.236657e-01):3.083174e-01,7:4.235269e-03):4.328858e-01):1.482046e-01,6:4.019215e-02):6.635131e-02):2.231956e-01):4.568831e-01,2:4.826064e-01):8.372544e-02,1:1.952274e+00);
   tree gen.244000 = [&U] (2:4.707075e-02,((8:2.707086e-02,(((30:3.719880e-02,(29:3.681764e-03,28:1.418918e-02):8.374071e-02):5.411774e-01,5:1.909635e-01):2.248048e-02,(6:6.884876e-02,(7:2.930317e-02,((((((((22:1.689366e-02,(21:7.958726e-02,23:1.428914e-01):1.420119e-01):6.882061e-01,15:4.991770e-02):7.378028e-02,(13:1.713294e-01,14:3.086358e-01):1.557650e-02):3.050291e-01,(10:2.890348e-01,(9:8.196411e-02,17:3.375712e-01):3.239838e-01):5.264839e-03):2.250143e-02,(18:1.549157e-01,11:3.733917e-01):1.983497e-01):9.250850e-02,16:3.758538e-02):1.459724e-01,12:4.519084e-01):1.104948e-01,(((24:1.698041e-01,((26:4.308475e-01,27:2.265638e-01):3.418774e-01,25:1.318253e-01):1.419954e-01):1.582293e-01,20:9.977436e-02):5.141272e-01,19:7.485421e-02):2.929544e-01):5.227202e-02):1.318293e-01):9.469415e-02):3.657137e-01):2.988944e-01,(3:4.536684e-02,4:1.460553e-01):7.472566e-01):2.137073e-01,1:8.260927e-01);
   tree gen.245000 = [&U] (((8:7.199731e-03,(5:7.334374e-02,(((12:1.537049e-01,(9:5.581379e-01,(((((22:2.807231e-01,(21:4.349087e-01,23:4.589463e-02):2.260652e-01):5.414611e-01,(15:1.170501e-01,14:3.174911e-01):3.470184e-03):5.480926e-02,13:3.108495e-01):3.606910e-01,17:3.567101e-01):7.759992e-02,(16:4.088011e-02,(18:2.567892e-01,(10:1.683513e-01,11:7.050859e-01):5.863923e-02):6.839486e-02):8.779809e-02):3.015574e-02):7.336553e-02):4.540448e-01,7:2.851742e-02):1.178014e-01,(((((24:8.153116e-02,((26:2.386826e-02,27:6.642805e-01):2.504213e-01,25:2.031969e-01):2.306800e-01):3.299720e-01,20:2.241913e-01):1.163419e-01,19:1.284370e-02):4.368555e-01,(30:1.590698e-02,(29:7.757901e-02,28:4.368604e-03):1.163006e-01):3.671064e-01):4.094003e-02,6:4.956936e-02):5.041094e-02):2.470068e-02):3.108970e-01):7.037196e-01,(3:1.189959e-01,4:1.396407e-01):8.717823e-01):1.526922e-01,2:1.980436e-01,1:9.117707e-01);
   tree gen.246000 = [&U] (((8:3.705386e-02,(5:5.526513e-02,(6:1.317182e-01,((((12:6.333616e-01,16:3.233152e-01):2.902919e-02,((((18:4.245567e-01,(15:1.080601e-01,14:1.443558e-01):5.611861e-02):1.049708e-01,13:1.516123e-01):2.222050e-01,(22:5.992717e-03,(21:1.000061e-01,23:4.251219e-01):1.467217e-01):9.709718e-01):6.062340e-02,(9:8.847158e-02,((10:1.718438e-01,11:8.737645e-01):1.491232e-01,17:3.852705e-01):2.252633e-01):5.605509e-02):6.954673e-01):2.424224e-01,7:4.529065e-02):5.991194e-02,((((24:1.148868e-01,((26:1.721982e-01,27:2.790126e-01):3.052283e-01,25:3.824551e-01):2.707029e-01):4.945316e-01,20:1.153354e-01):3.173204e-01,19:7.455238e-02):5.561517e-01,((30:5.795633e-02,29:4.604919e-02):2.185932e-02,28:5.017037e-02):2.577828e-01):1.000117e-01):1.866763e-02):1.243437e-01):2.692382e-01):4.159445e-01,(3:1.042489e-01,4:1.487777e-01):1.463187e+00):2.167106e-01,2:2.535754e-01,1:9.133949e-01);
   tree gen.247000 = [&U] (((8:3.171270e-02,(((16:6.225459e-02,(((18:6.131844e-02,12:7.149216e-01):1.818515e-01,((22:2.096201e-01,21:3.843222e-01):1.491971e-01,23:7.390873e-02):1.097588e+00):1.240933e-02,((((14:1.903986e-01,15:1.052586e-01):2.113829e-01,13:1.147751e-01):3.211640e-01,(10:5.215432e-01,(11:1.036639e+00,17:1.583434e-01):1.587563e-01):1.413814e-01):1.099579e-01,9:9.355226e-02):2.748639e-01):1.052512e-01):4.708645e-01,(7:1.445685e-01,6:1.809654e-01):5.981876e-02):1.617033e-01,(((((24:1.440641e-01,((26:3.424128e-01,27:2.348737e-01):3.816356e-01,25:3.385997e-01):2.860690e-01):6.882003e-01,20:5.892541e-02):1.345893e-01,19:5.121803e-02):6.860527e-01,5:3.048790e-01):5.419485e-02,(30:2.754925e-01,(29:5.656836e-03,28:5.647017e-02):2.271101e-02):3.897190e-01):1.541732e-02):2.708598e-01):1.190568e+00,2:4.998075e-01):1.058953e-01,(3:6.660870e-02,4:9.747936e-02):8.759887e-01,1:9.543742e-01);
   tree gen.248000 = [&U] (3:7.818387e-02,(4:1.945781e-01,(2:4.754224e-01,(8:1.155545e-01,(((30:1.196006e-01,(28:3.473636e-02,29:6.683869e-02):1.460490e-02):9.718360e-01,(6:6.552093e-02,(((12:3.455145e-01,16:1.165101e-01):2.787263e-01,((18:1.710780e-01,11:7.278741e-01):3.327307e-01,(((21:4.487558e-01,22:1.391984e-01):3.931388e-02,23:1.379268e-01):1.076735e+00,((17:4.820633e-01,9:7.380721e-02):6.818323e-02,(10:5.746271e-01,((15:4.159721e-02,14:2.829570e-01):1.061269e-01,13:2.793134e-02):5.226350e-02):4.370836e-02):4.570691e-03):1.446942e-01):1.432001e-01):1.627178e-01,7:2.008194e-02):4.573511e-02):2.166958e-01):1.083116e-02,(5:7.228585e-02,(((24:3.038976e-01,((26:2.041502e-01,27:2.197395e-01):1.737694e-01,25:1.768606e-01):5.068957e-01):1.288399e-01,20:1.597491e-01):2.939324e-01,19:3.003363e-02):5.195930e-01):1.835271e-01):1.819221e-01):5.868030e-01):9.658710e-01):1.597070e-02,1:1.793743e+00);
   tree gen.249000 = [&U] (((2:7.346554e-01,(3:6.582472e-02,4:6.319534e-02):6.846779e-01):3.242613e-01,8:1.536390e-01):4.533435e-03,((((((29:3.671490e-02,28:7.498049e-04):9.522832e-03,30:1.055949e-01):4.936999e-01,(((24:1.340431e-01,((26:6.982090e-02,27:4.781201e-01):2.813214e-01,25:1.507336e-01):3.008506e-01):4.581147e-01,20:4.399961e-02):1.716956e-01,19:1.217456e-02):5.175294e-01):4.001558e-01,6:6.276387e-02):3.797425e-03,(7:3.818955e-02,(12:2.170205e-01,((16:2.564112e-02,(((15:5.100201e-02,(14:4.266573e-02,((21:5.903858e-02,23:2.208573e-02):1.370654e-01,22:3.006924e-01):8.530449e-01):2.175988e-01):1.224492e-01,13:7.698582e-02):1.399003e-01,(17:5.025023e-01,(9:1.201509e-01,10:5.384038e-01):1.309436e-02):1.793044e-02):1.764579e-01):2.925160e-03,(18:1.097363e-01,11:3.496049e-01):3.537707e-01):8.323320e-02):3.176154e-01):1.144145e-01):1.552012e-01,5:5.581637e-02):9.097308e-02,1:1.800827e+00);
   tree gen.250000 = [&U] ((3:1.698638e-02,4:1.582354e-01):8.160401e-01,(2:2.131440e-01,(8:3.312443e-02,((6:6.032062e-02,(7:4.292411e-02,(((((24:1.263913e-03,((26:3.509318e-01,27:2.015457e-01):2.064972e-01,25:1.342398e-01):3.778170e-01):5.176122e-01,20:6.580338e-02):4.481663e-01,19:1.243570e-02):4.641771e-01,((30:1.466606e-01,28:8.219646e-03):1.818405e-02,29:1.311625e-02):5.337539e-01):1.254233e-01,((16:4.090725e-02,12:4.934095e-01):6.696950e-02,(((11:4.608858e-01,10:3.565319e-01):2.158801e-01,18:3.443069e-01):2.211342e-01,((9:3.795912e-02,(13:6.189438e-03,((15:5.402482e-02,((21:3.508016e-02,23:3.806899e-01):2.847427e-01,22:2.902318e-02):5.919657e-01):7.462521e-03,14:1.395890e-01):8.187924e-02):1.816537e-01):6.295514e-03,17:5.456994e-01):1.625937e-02):1.406242e-01):2.013713e-01):3.468046e-02):6.773914e-02):1.516697e-01,5:6.800127e-02):6.523903e-02):3.162399e-01):3.718748e-01,1:1.113405e+00);
   tree gen.251000 = [&U] (2:2.400387e-01,((8:5.178592e-02,(((6:3.638056e-02,((((24:1.128988e-01,((26:1.641480e-01,27:1.240891e-01):2.166823e-01,25:7.349863e-02):7.528586e-02):3.500673e-01,20:9.869923e-02):7.984366e-02,19:1.352927e-02):3.969239e-01,(30:8.195601e-02,(28:2.190344e-03,29:1.382778e-02):4.578796e-03):1.135004e-01):9.133586e-02):1.062331e-02,((((((9:2.258191e-02,(((15:3.733184e-02,14:7.581815e-02):1.356225e-01,13:1.333419e-02):1.668534e-02,((21:8.269007e-02,23:1.247772e-01):2.118506e-01,22:7.712737e-03):3.538876e-01):5.346965e-02):4.117116e-04,((11:1.681767e-01,17:9.358149e-02):5.344283e-02,10:1.777980e-01):3.703330e-02):9.385992e-02,16:1.335161e-01):2.779169e-02,18:2.446725e-01):1.139687e-02,12:2.254295e-01):1.327829e-01,7:3.314042e-02):5.014461e-02):7.513917e-02,5:7.828481e-02):1.113958e-01):2.069325e-01,(3:4.610537e-02,4:5.214308e-02):4.265775e-01):2.249746e-01,1:4.338659e-01);
   tree gen.252000 = [&U] ((8:2.366993e-02,(((((24:2.151613e-01,(25:1.017710e-01,(26:1.853424e-01,27:5.019579e-02):1.704621e-01):4.300881e-01):1.226907e-01,20:5.082237e-02):7.634548e-02,19:2.422467e-03):3.594431e-01,(6:1.892428e-02,(((28:3.949216e-03,30:1.687797e-02):1.096837e-02,29:3.091877e-02):2.205730e-01,((((((((((((21:3.091946e-02,23:1.807048e-01):7.977713e-02,22:1.527743e-03):3.635214e-01,(14:1.453392e-01,15:3.467762e-02):9.274227e-02):6.624428e-02,13:1.049848e-02):6.808046e-02,17:5.026823e-02):1.625595e-02,11:2.454619e-01):3.804770e-03,9:8.567639e-02):7.496114e-03,10:1.080924e-01):7.541918e-02,18:6.393999e-02):5.080827e-03,16:1.889655e-02):9.457954e-02,12:3.267720e-01):4.988890e-02,7:2.700601e-02):5.979341e-02):1.137896e-01):5.290825e-03):6.567873e-02,5:6.554841e-02):9.669309e-02):7.812363e-02,(2:3.235710e-01,(3:3.605214e-03,4:2.394414e-02):3.761750e-01):9.123507e-02,1:4.823597e-01);
   tree gen.253000 = [&U] (((8:3.474051e-02,((((((((26:4.636672e-02,27:9.623417e-02):1.391469e-01,25:1.116725e-01):1.460518e-01,24:2.877277e-01):1.194536e-01,20:7.459234e-02):1.463827e-02,19:8.696328e-02):2.945629e-01,(((29:1.228675e-02,28:5.851551e-04):8.114129e-02,30:2.589164e-02):2.613429e-01,((16:1.022381e-01,((((9:1.004978e-01,10:1.185714e-01):5.349900e-02,17:1.290380e-01):1.120301e-01,18:9.519872e-02):7.857196e-02,(11:3.080148e-01,(((13:3.463138e-03,((21:1.110743e-01,23:2.628197e-01):7.585860e-02,22:3.752807e-02):7.422895e-01):5.632727e-02,14:7.788014e-02):1.226173e-02,15:8.313406e-02):9.745497e-02):7.924617e-03):2.839544e-02):1.036042e-01,12:1.597331e-01):1.222276e-01):4.107149e-02):8.062832e-02,(6:1.013661e-02,7:3.304024e-02):2.554696e-02):1.431962e-01,5:6.572052e-02):6.578573e-02):4.939123e-01,2:1.399096e-01):7.080113e-02,(3:1.008277e-01,4:4.629440e-02):2.841148e-01,1:9.116512e-01);
   tree gen.254000 = [&U] ((2:1.617134e-01,(3:9.287436e-02,4:4.715099e-03):3.112473e-01):1.190085e-02,(8:3.065547e-02,(((((29:5.102980e-02,28:2.483197e-02):9.492225e-03,30:7.951614e-02):6.938787e-02,(12:7.500462e-02,(16:7.522133e-02,(((10:9.257193e-02,(17:9.111432e-02,11:9.621246e-02):6.250550e-02):2.685134e-02,(9:8.974089e-02,18:2.104178e-01):5.795843e-02):2.064770e-02,(13:1.496410e-02,(((22:3.455781e-02,21:4.408864e-02):6.500029e-03,23:8.190520e-02):4.806577e-01,(14:5.469056e-02,15:3.851736e-02):1.294347e-02):1.056410e-01):4.919132e-02):1.600362e-01):2.544959e-02):1.091449e-01):1.571897e-01,6:4.025768e-02):5.386242e-02,((((((26:7.415907e-02,27:9.727261e-02):1.382553e-01,25:9.172587e-02):2.089408e-01,24:1.239156e-01):2.329834e-01,20:3.627312e-02):1.060228e-01,19:1.618213e-02):4.811162e-01,(5:5.868607e-02,7:5.044736e-02):5.983225e-03):4.832892e-02):2.259618e-01):1.431003e-01,1:3.322807e-01);
   tree gen.255000 = [&U] (((8:6.123723e-03,(((((((25:6.695446e-02,(26:1.145923e-01,27:8.888146e-02):8.507476e-02):1.350998e-01,24:1.388472e-01):1.518337e-01,20:5.535536e-02):5.518940e-02,19:1.190650e-02):1.728488e-01,(((28:6.436183e-02,29:1.608435e-02):3.827464e-02,30:3.265431e-02):3.728923e-02,(12:1.382690e-01,(((13:7.016543e-02,(14:1.001142e-01,((22:4.351157e-03,(21:4.267708e-03,23:1.465450e-01):1.701474e-01):3.777871e-01,15:1.671109e-02):3.924648e-02):1.565408e-03):8.910915e-02,(9:2.732744e-02,((17:8.844338e-02,(11:7.953262e-02,10:9.446208e-02):2.809161e-02):2.553577e-02,18:7.554213e-02):1.024538e-01):7.439181e-02):7.899647e-02,16:3.576958e-02):7.588300e-02):1.001484e-01):4.380908e-02):5.608698e-02,(6:3.012728e-02,7:9.217032e-02):3.135170e-02):1.014669e-01,5:3.691993e-02):6.448360e-02):2.490073e-01,(3:6.156123e-02,4:7.652443e-02):3.073722e-01):6.474500e-02,2:5.218192e-02,1:3.233553e-01);
   tree gen.256000 = [&U] ((8:6.333238e-02,((5:5.460891e-02,(((((((25:1.977643e-02,(26:3.310521e-02,27:7.947067e-02):4.113852e-02):1.413118e-01,24:9.069244e-02):9.334183e-02,20:5.879338e-02):1.220437e-01,19:2.073326e-02):1.623127e-01,(30:1.402974e-02,(28:2.912696e-02,29:6.395748e-03):2.331552e-02):2.136989e-01):3.969237e-02,(12:2.074912e-01,(((16:6.539192e-02,18:1.266625e-01):8.374887e-02,(9:6.459185e-02,((11:8.202094e-02,10:1.552531e-01):4.890692e-02,17:4.065159e-02):5.965736e-02):1.641451e-02):5.141560e-02,(((15:1.884252e-02,(22:4.364505e-02,(21:2.536063e-02,23:9.068708e-02):6.663659e-02):3.561028e-01):7.289464e-03,13:5.652037e-02):1.408909e-02,14:3.214292e-02):1.089241e-01):1.437633e-02):1.566052e-01):6.403133e-02,6:3.670975e-02):2.602802e-02):2.029055e-02,7:8.935562e-03):1.736029e-01):1.239823e-01,(2:2.403099e-01,(3:4.741033e-02,4:2.395095e-02):1.379971e-01):1.088771e-01,1:2.804763e-01);
   tree gen.257000 = [&U] (2:1.289992e-01,((3:5.618412e-02,4:2.948524e-02):3.042963e-01,(((6:1.399535e-02,(((((25:6.089568e-02,(26:8.202180e-02,27:9.332501e-02):8.813106e-02):1.314679e-01,24:1.490483e-01):1.381464e-01,20:2.406233e-02):9.967982e-02,19:1.917395e-02):2.393561e-01,((29:2.963754e-02,(30:2.225182e-01,28:2.882872e-02):2.434056e-02):4.837568e-02,(12:8.847248e-02,((16:1.228017e-01,18:8.351863e-02):3.664048e-02,((((15:3.214842e-02,(22:4.345413e-02,(21:1.853486e-01,23:7.269676e-02):1.095471e-01):4.728673e-01):4.894501e-03,14:4.981917e-02):3.702346e-02,13:2.322154e-02):1.113251e-01,(9:1.210778e-01,(11:7.782615e-02,(17:6.204043e-02,10:7.645539e-02):3.138776e-02):7.135365e-02):6.337338e-03):1.228984e-01):3.603573e-02):1.385303e-01):4.703085e-02):3.527049e-02):1.480006e-02,(5:2.967918e-02,7:1.747077e-02):7.204178e-02):8.610684e-02,8:5.586057e-02):2.001834e-01):1.131614e-02,1:4.177429e-01);
   tree gen.258000 = [&U] (((3:5.316345e-02,4:5.581939e-03):4.107695e-01,((5:8.839215e-03,(((7:7.866481e-02,(16:3.572756e-02,((((9:5.064212e-02,((17:6.684741e-02,11:1.041083e-01):6.910280e-02,10:1.765718e-01):5.092975e-02):5.060950e-02,(13:1.829735e-02,((22:1.214967e-03,(21:6.427177e-02,23:4.712451e-02):1.352826e-01):3.493949e-01,(14:5.570359e-02,15:4.389914e-02):1.866023e-02):1.425203e-02):3.888566e-02):1.245140e-01,18:2.742185e-02):4.976416e-02,12:6.092002e-02):5.064764e-02):1.851753e-01):2.342551e-02,((((25:8.709770e-02,(26:1.684457e-01,27:1.230649e-01):2.432575e-01):1.466212e-01,24:2.239595e-02):2.271199e-01,20:2.646097e-02):1.534658e-01,19:1.318023e-02):2.325604e-01):7.503866e-02,((29:5.735241e-02,(28:5.180799e-03,30:2.767149e-02):4.485986e-04):1.513199e-01,6:2.622375e-02):5.281755e-02):3.651121e-02):1.175373e-02,8:7.849082e-02):1.922627e-01):3.689637e-02,2:6.151045e-02,1:4.028845e-01);
   tree gen.259000 = [&U] ((3:3.058616e-02,4:7.561846e-03):1.460998e-01,(((5:1.460475e-02,(((6:1.038405e-02,7:3.308285e-02):4.914390e-02,(19:4.886049e-02,(((25:2.919235e-02,(26:9.446654e-02,27:7.992014e-02):1.564911e-01):1.011618e-01,24:6.354489e-03):1.953688e-01,20:4.077559e-02):8.306403e-02):1.931212e-01):1.023218e-02,((30:8.927141e-04,(28:4.404945e-03,29:1.553999e-02):3.833026e-02):2.449295e-01,(16:4.400085e-02,(12:5.914440e-02,((17:1.373238e-01,10:1.922529e-01):1.513663e-02,(((((13:2.164872e-03,(22:2.876022e-02,(21:1.111011e-02,23:4.880422e-02):1.654479e-02):2.768648e-01):1.757336e-02,(14:3.199013e-02,15:9.340030e-03):1.892585e-02):2.193831e-02,18:5.215206e-02):2.356050e-02,11:9.578355e-02):2.817272e-02,9:4.032716e-02):1.311570e-02):3.319899e-02):5.316773e-02):7.790159e-02):3.478768e-02):5.668624e-02):1.415216e-01,8:4.012682e-02):9.018885e-02,2:3.701415e-02):6.033625e-02,1:2.750736e-01);
   tree gen.260000 = [&U] ((2:7.051316e-02,((5:3.835746e-02,((6:2.325469e-02,((19:1.305178e-02,(((25:5.177813e-02,(26:7.562828e-02,27:8.458965e-02):7.834236e-02):1.534516e-01,24:1.119328e-01):1.508657e-01,20:3.302286e-02):5.929471e-02):2.475410e-01,7:3.947650e-02):1.265324e-02):7.693166e-03,((30:2.578342e-02,(28:4.504468e-03,29:4.734003e-03):2.552409e-02):9.169273e-02,((18:7.356877e-02,16:2.532272e-02):7.471317e-02,((((9:5.567279e-02,17:3.254386e-02):2.064306e-02,(11:1.497413e-01,(13:2.481818e-02,(15:6.792242e-02,(14:3.184004e-03,(22:1.369162e-03,(21:2.828129e-02,23:5.198132e-02):8.101125e-03):2.400168e-01):7.632563e-02):9.635870e-02):8.018719e-02):5.326247e-02):1.425258e-02,10:1.924833e-01):4.023919e-02,12:1.117050e-01):1.958770e-02):2.632914e-01):1.550047e-02):1.091720e-01):1.196318e-02,8:2.001849e-02):2.587986e-01):6.496603e-02,(3:8.771388e-02,4:7.342076e-02):1.261791e-01,1:2.746459e-01);
   tree gen.261000 = [&U] ((2:1.704650e-01,((5:3.885022e-02,8:4.090499e-02):3.868640e-02,(6:2.165847e-02,(((((((25:2.284391e-02,(26:1.096979e-02,27:5.721688e-02):8.198434e-02):1.034488e-01,24:3.499683e-02):1.275581e-01,20:7.164881e-02):4.604165e-02,19:6.152941e-02):1.869467e-01,(28:1.482603e-03,(30:3.751615e-02,29:8.220973e-03):4.395057e-03):3.847971e-02):6.994305e-02,((((10:4.808507e-02,(11:7.992720e-02,(17:1.000293e-01,18:2.978539e-02):7.093175e-03):5.440271e-02):3.463226e-02,9:5.308175e-02):9.397825e-03,(13:1.071357e-02,(15:3.579471e-02,(14:3.360833e-02,((21:3.023999e-02,23:1.607427e-01):3.330650e-02,22:4.933862e-04):2.452020e-01):1.274748e-02):4.912234e-02):9.168922e-02):1.107607e-02,(12:9.458190e-02,16:4.127066e-02):8.611454e-02):7.044547e-02):6.061962e-02,7:9.646190e-02):3.048630e-02):2.024886e-02):2.813837e-01):1.139326e-01,(3:4.653013e-02,4:1.203098e-02):9.658381e-02,1:2.945291e-01);
   tree gen.262000 = [&U] ((3:3.606984e-02,4:8.765402e-03):1.163528e-01,(((8:4.084817e-02,(((((((25:3.639301e-02,(26:1.853656e-02,27:6.354997e-02):4.714281e-02):6.923730e-02,24:2.493410e-02):1.090958e-01,20:5.220111e-02):4.033849e-02,19:6.909325e-03):5.017466e-02,(12:7.482042e-02,(17:3.728770e-02,(((11:1.233941e-01,9:3.935703e-02):6.813190e-03,10:1.285430e-01):1.842269e-02,(16:7.918058e-02,(18:4.399212e-02,((14:7.219062e-03,(((21:3.177117e-02,23:7.696357e-02):1.218986e-01,22:5.602713e-03):2.092243e-01,15:5.337641e-02):2.198621e-02):2.592194e-02,13:1.456845e-02):7.301276e-02):2.272959e-02):7.569152e-02):5.634007e-03):1.262041e-02):5.132439e-02):2.155678e-02,7:8.226266e-03):4.853236e-02,((29:1.348766e-02,(30:2.566500e-02,28:9.749967e-04):7.969431e-03):1.096944e-01,6:2.570999e-02):3.749641e-02):8.749443e-04):4.159270e-02,5:5.034492e-02):1.136910e-01,2:1.418645e-01):4.484062e-02,1:3.239852e-01);
   tree gen.263000 = [&U] (2:1.728586e-02,((3:1.848756e-02,4:9.099016e-03):8.484847e-02,(5:2.985959e-02,((((8:1.867419e-02,(30:1.491755e-02,(28:5.540305e-04,29:7.075518e-03):1.935688e-02):5.701095e-02):1.188690e-02,6:1.255707e-02):1.387794e-02,(7:1.777964e-02,((17:7.070507e-02,(((15:1.131252e-02,14:2.905992e-02):9.268780e-04,(13:2.168782e-02,((21:1.383983e-02,23:2.009729e-02):1.709035e-02,22:7.149758e-03):9.254953e-02):1.035553e-02):4.580657e-02,(9:2.799577e-02,10:4.796456e-02):8.612531e-03):1.166222e-02):7.927197e-04,((16:6.202536e-03,12:4.118826e-02):1.029035e-02,(18:2.144183e-03,11:5.758072e-02):3.479135e-02):5.043919e-03):7.145055e-02):4.682335e-03):1.311241e-03,((((25:2.892821e-02,(26:1.765094e-02,27:6.489825e-02):3.414484e-02):3.292871e-02,24:1.134377e-02):5.675213e-02,20:2.291310e-02):4.490399e-02,19:5.401130e-04):4.342086e-02):4.836363e-02):3.289795e-02):3.776610e-02,1:7.540065e-02);
   tree gen.264000 = [&U] (((3:1.140039e-02,4:2.289483e-03):8.863541e-02,2:3.023879e-02):1.202099e-02,(((((((25:1.837115e-02,(26:1.039670e-02,27:5.447491e-02):4.582438e-02):1.818951e-02,24:3.312509e-02):2.674238e-02,20:1.604046e-02):2.958875e-02,19:2.970983e-03):2.959114e-02,(30:1.361299e-02,(28:2.041523e-03,29:6.581657e-04):2.382898e-02):3.778891e-02):2.716249e-02,5:1.057336e-03):2.462402e-03,((((10:4.205496e-02,(11:3.003828e-02,17:1.041708e-02):1.110414e-02):8.821413e-03,(((((21:4.820308e-03,23:1.646556e-02):7.589768e-03,22:8.320096e-03):4.605269e-02,(14:1.958851e-02,15:4.136066e-03):4.263058e-03):4.496928e-03,13:2.429664e-02):2.710208e-02,((18:1.822218e-02,12:4.325412e-02):1.095330e-02,16:1.357207e-02):4.817665e-03):3.239524e-03):1.601119e-02,9:2.626097e-02):8.906136e-02,(8:1.903751e-03,(6:2.233075e-03,7:1.083850e-02):9.667858e-03):3.224030e-02):1.456671e-03):3.489811e-02,1:1.039673e-01);
   tree gen.265000 = [&U] ((3:3.314455e-02,4:1.758310e-02):6.557375e-02,((8:8.067432e-02,(5:2.032147e-02,((6:1.435337e-02,((30:4.937394e-03,(28:1.009469e-03,29:1.031561e-02):4.181271e-02):1.195273e-02,((((25:1.536462e-02,(26:2.040000e-02,27:4.161686e-02):1.676153e-02):4.426510e-02,24:1.226413e-02):6.070311e-02,20:5.836473e-02):1.832917e-02,19:4.409248e-03):6.738026e-02):3.813331e-02):1.842721e-02,(7:4.373366e-02,(((10:3.683475e-02,11:3.631381e-02):3.941171e-02,((16:1.633207e-02,12:4.654188e-02):2.889952e-04,18:2.182554e-02):1.631498e-02):4.011398e-03,((9:3.818551e-02,(((14:1.044679e-02,15:2.022910e-03):2.431219e-02,((21:1.600659e-02,22:2.575675e-03):1.846933e-02,23:1.922564e-02):1.514581e-01):5.794659e-03,13:1.663207e-02):1.561620e-02):1.824685e-03,17:3.310072e-02):2.219043e-02):3.682364e-02):8.124692e-03):8.572722e-03):5.004235e-03):4.262301e-02,2:5.475192e-02):1.667931e-02,1:1.259512e-01);
   tree gen.266000 = [&U] (((((8:5.620065e-02,6:4.947022e-03):9.944792e-03,(((30:2.492154e-02,(28:1.592440e-02,29:7.000988e-03):4.135217e-02):5.817369e-03,((((25:3.127916e-02,(26:2.693538e-02,27:7.511863e-02):2.266055e-02):4.871618e-02,24:1.924780e-02):5.400511e-02,20:2.025126e-02):8.853625e-03,19:2.742220e-02):5.575295e-02):2.202386e-02,(((12:3.800284e-02,16:4.655349e-03):7.397468e-03,(((9:2.683183e-02,((10:2.771240e-02,11:3.411290e-02):5.438650e-02,17:5.835154e-02):3.002963e-02):1.770984e-02,(((15:1.405142e-02,(22:2.050181e-02,(21:1.621971e-02,23:3.053665e-02):1.444133e-02):1.559759e-01):2.620243e-03,13:5.571659e-03):5.091128e-03,14:1.525252e-02):3.812973e-02):3.166694e-03,18:2.808992e-02):3.941850e-03):6.474716e-02,7:7.452542e-04):1.804453e-02):2.258029e-03):1.353195e-02,5:2.123728e-02):8.285226e-02,2:3.418257e-02):1.970783e-02,(3:1.866401e-02,4:8.418739e-03):7.547348e-02,1:1.254675e-01);
   tree gen.267000 = [&U] ((2:5.540288e-02,((((8:3.487015e-02,((29:1.467687e-02,28:8.622354e-04):5.478580e-03,30:5.185031e-03):8.603683e-02):1.275624e-02,6:3.665514e-03):1.797836e-02,((12:5.706494e-02,((((16:8.375562e-04,18:1.436710e-02):3.870463e-02,(((23:2.509724e-02,21:1.352569e-02):2.744852e-02,22:6.257688e-03):1.450473e-01,(13:4.920636e-03,(14:2.810109e-02,15:3.643485e-02):1.569112e-02):1.168092e-02):3.801394e-02):2.597098e-03,9:3.385081e-02):3.480680e-03,((10:6.232814e-02,17:5.249834e-02):1.440621e-02,11:7.866968e-02):2.033469e-03):7.167694e-03):3.628410e-02,((((25:2.129015e-02,(26:1.311205e-02,27:5.556956e-02):4.660921e-02):4.493630e-02,24:4.324603e-03):6.850670e-02,20:3.572996e-02):2.374692e-02,19:2.856562e-02):9.485686e-02):7.692410e-04):3.610115e-03,(5:2.054416e-02,7:2.115701e-02):8.258003e-03):9.021497e-02):1.680368e-02,(3:2.435962e-02,4:9.128675e-03):1.482250e-01,1:1.349153e-01);
   tree gen.268000 = [&U] (2:5.024131e-02,((3:2.157673e-02,4:8.181504e-03):1.553469e-01,(5:2.448979e-03,((((19:1.980506e-02,(((25:2.603308e-02,(26:2.206765e-02,27:4.514925e-02):4.867420e-02):1.720489e-02,24:5.060834e-02):6.074291e-02,20:3.161876e-02):9.480122e-03):8.707691e-02,((30:2.928493e-02,(28:6.049144e-04,29:8.830658e-03):5.533423e-03):7.807808e-02,((12:1.137783e-01,((((13:5.163477e-02,((23:5.112767e-02,(21:2.484509e-02,22:3.562008e-02):1.936060e-02):7.934539e-02,(15:3.784243e-03,14:2.392298e-02):1.372775e-03):1.218493e-03):5.398755e-02,18:1.231254e-02):9.329817e-03,(((10:5.417303e-02,11:6.806913e-02):8.188419e-03,17:1.429047e-02):2.454914e-02,16:2.607242e-02):2.779450e-03):5.391328e-03,9:3.981972e-02):1.685948e-02):7.309658e-02,6:1.939314e-02):1.534430e-02):1.362455e-02):1.162264e-02,7:8.804749e-03):3.858421e-02,8:1.631440e-02):1.822904e-02):7.068076e-02):1.741986e-02,1:1.757593e-01);
   tree gen.269000 = [&U] ((3:5.177796e-02,4:1.216056e-02):1.914212e-01,(2:5.007493e-02,(8:4.826484e-02,(((((29:4.111982e-03,30:3.970299e-02):3.034023e-03,28:6.707651e-03):1.950311e-02,(((25:9.288057e-03,(26:3.279776e-02,27:3.572051e-02):3.862515e-02):1.061665e-01,24:1.340178e-02):5.990966e-02,(19:2.025986e-02,20:1.529858e-02):3.316816e-02):6.030386e-02):3.670218e-02,6:1.291904e-03):3.318459e-04,((7:4.495274e-03,(16:2.778488e-02,(((14:1.658099e-02,(13:2.673202e-02,(23:8.682689e-02,(21:4.506403e-02,22:7.912557e-05):2.289062e-02):6.604833e-02):1.703883e-02):4.773922e-03,15:5.195241e-03):4.929279e-02,((18:3.901857e-02,(9:5.675927e-02,(17:1.728247e-02,(11:5.583457e-02,10:4.248937e-02):3.468433e-02):1.273332e-02):2.241960e-02):1.155748e-02,12:5.015707e-02):9.105266e-03):5.804780e-03):8.330761e-02):4.979103e-02,5:3.683801e-02):6.965052e-04):5.011872e-02):7.644923e-02):1.397210e-02,1:1.449336e-01);
   tree gen.270000 = [&U] ((3:3.053162e-02,4:3.650848e-03):5.994332e-02,(2:5.469810e-02,((((((((15:2.958414e-02,13:1.067304e-02):6.484597e-03,((22:1.044846e-02,(21:3.301687e-02,23:5.236533e-02):3.268225e-02):6.403015e-02,14:8.513309e-03):1.138559e-02):4.265912e-02,(((10:2.589460e-02,11:3.446485e-02):6.134242e-03,18:4.733423e-02):1.602038e-02,(16:1.337073e-02,12:2.451107e-02):1.940152e-02):2.475293e-02):3.113048e-02,9:1.631378e-02):1.795002e-02,17:3.653854e-02):3.439884e-02,(((30:2.372363e-02,(29:1.708368e-03,28:1.368342e-03):3.382775e-02):2.526821e-02,(19:2.111587e-03,(20:1.122637e-02,((25:1.991148e-02,(26:2.037071e-02,27:3.097301e-02):2.866603e-02):3.638159e-02,24:2.063772e-02):5.294053e-02):1.474735e-02):8.018686e-02):1.733768e-02,7:3.836371e-03):4.266128e-03):5.288443e-03,6:2.203071e-03):2.203105e-02,(5:2.138964e-02,8:1.217474e-02):1.438030e-02):7.920890e-02):7.489106e-03,1:8.694846e-02);
   tree gen.271000 = [&U] ((3:1.120221e-02,4:4.736001e-03):9.838949e-02,(2:1.205208e-02,(8:1.814067e-03,(5:1.268763e-02,(6:1.537432e-02,(((((18:1.671793e-02,17:3.859750e-02):2.777703e-02,(((11:4.082031e-02,10:3.847200e-02):5.735769e-03,9:2.487984e-02):2.778664e-03,((((22:2.400949e-03,21:3.675701e-02):1.691980e-02,23:4.497883e-02):6.928650e-02,(14:3.841536e-02,15:9.564259e-03):3.284631e-04):1.148077e-02,13:1.098256e-02):2.825272e-02):2.959617e-03):2.108712e-02,(12:2.772093e-02,16:3.250779e-02):1.460248e-02):4.973345e-02,7:1.184451e-02):7.704664e-03,(((29:2.633399e-03,28:3.256090e-03):1.086834e-02,30:1.293750e-02):3.123884e-02,(19:1.382245e-02,((24:1.014443e-02,(25:3.600872e-02,(26:3.065786e-02,27:3.465234e-02):2.219343e-02):1.590568e-02):4.478036e-02,20:2.936901e-02):1.502849e-02):5.703993e-02):2.007019e-02):3.030780e-03):2.636983e-02):3.307860e-02):1.241336e-01):4.539184e-02,1:1.363795e-01);
   tree gen.272000 = [&U] (((8:7.742038e-03,((((12:3.903440e-02,((((((14:5.321209e-03,((22:1.027146e-02,21:1.719162e-02):3.862472e-02,23:2.269559e-02):7.768104e-02):1.308526e-02,15:1.256222e-02):3.929129e-03,13:2.176112e-02):1.642094e-02,9:1.960885e-02):1.594885e-02,(((10:3.306356e-02,17:8.340699e-02):7.722107e-03,11:7.126189e-02):1.474717e-02,18:1.954698e-02):6.828847e-03):5.351997e-03,16:3.484019e-02):2.004263e-02):4.053296e-02,7:1.291430e-03):9.581983e-03,(5:1.274125e-02,((19:5.779566e-03,((24:3.435531e-02,(25:1.892833e-02,(26:1.386397e-02,27:5.274861e-02):2.595992e-02):1.646856e-02):4.956299e-02,20:3.449372e-02):2.825578e-02):5.658550e-02,((29:8.109254e-03,28:3.741071e-03):2.448707e-02,30:5.922181e-03):3.986690e-02):1.728056e-02):1.049340e-02):3.057422e-03,6:3.878425e-03):2.879284e-02):1.091159e-01,(3:1.499757e-02,4:5.829953e-03):9.602211e-02):3.903140e-02,2:3.605229e-02,1:9.637059e-02);
   tree gen.273000 = [&U] ((2:8.012685e-02,(3:1.792705e-02,4:1.123282e-02):7.008364e-02):1.196178e-02,(8:3.260958e-02,(((((19:1.339415e-02,((24:3.349116e-02,(25:6.369742e-03,(26:2.486989e-02,27:2.654589e-02):4.416182e-02):8.456981e-02):4.722851e-02,20:1.461700e-02):2.171363e-02):2.803133e-02,((28:1.467583e-03,29:1.016288e-03):7.165788e-03,30:7.927850e-03):5.067686e-02):4.093261e-02,(((((((21:3.187400e-02,(22:4.405486e-02,23:2.281051e-02):4.385094e-03):1.039587e-01,(((14:1.547179e-02,13:5.528760e-02):6.442518e-03,15:3.319579e-03):2.162993e-02,16:1.401266e-02):5.670677e-03):1.406490e-03,(18:8.496775e-03,(11:7.360840e-02,10:1.414748e-02):8.525431e-02):1.404605e-02):1.406305e-02,12:2.859041e-02):5.009287e-02,17:6.907985e-02):3.017588e-02,9:7.310476e-02):6.034760e-02,7:1.139934e-03):1.965769e-02):9.383632e-04,6:2.376041e-03):1.957450e-02,5:1.466187e-02):1.189619e-02):2.714131e-02,1:1.063614e-01);
   tree gen.274000 = [&U] ((3:4.332206e-02,4:5.248863e-04):1.260780e-01,((8:3.375682e-02,((((19:1.203954e-02,((24:2.540664e-02,(25:3.084013e-02,(26:3.879213e-02,27:6.903689e-03):2.598837e-02):6.652226e-02):5.673946e-02,20:1.206991e-02):2.705153e-02):4.282520e-02,((28:2.215505e-03,29:2.335759e-03):5.650931e-03,30:2.445786e-02):5.020228e-02):6.147703e-02,5:1.178668e-02):3.167653e-02,(6:1.991832e-03,(((16:1.267967e-02,((12:3.612979e-02,((11:8.654944e-02,10:1.720652e-02):2.592108e-02,17:2.892541e-02):8.469523e-03):1.788511e-02,18:2.865505e-02):1.760344e-02):3.621511e-02,((23:1.937810e-02,(22:1.300078e-02,21:5.365280e-02):4.301881e-02):1.249421e-01,(((14:9.379823e-03,15:2.668997e-02):1.352395e-02,13:4.163813e-02):7.098741e-03,9:8.417374e-02):1.766407e-02):2.771152e-02):4.960345e-02,7:7.242374e-04):2.111264e-02):5.974827e-03):9.888519e-03):1.067701e-01,2:3.175233e-02):3.209720e-02,1:8.101014e-02);
   tree gen.275000 = [&U] (2:3.627010e-02,(((8:2.817203e-02,5:8.600712e-03):5.514360e-04,(((19:1.511052e-02,((24:4.856802e-03,(25:1.982184e-02,(26:4.868699e-02,27:3.926472e-02):8.928941e-02):6.955158e-02):7.121222e-02,20:5.677742e-03):2.621710e-02):2.916069e-02,((28:2.780622e-03,29:9.417571e-04):3.476345e-02,30:4.589048e-03):4.582836e-02):5.100394e-02,((7:1.093999e-02,6:1.043325e-03):5.912069e-04,((12:6.351551e-02,16:2.926702e-02):4.201508e-02,((((11:3.249089e-02,17:2.613671e-02):1.334157e-02,(9:8.495269e-02,10:4.219944e-02):1.141242e-02):3.160792e-02,(13:2.035899e-02,(15:3.233336e-02,(14:6.566189e-03,((23:3.035795e-02,21:2.500521e-02):7.620255e-02,22:8.746791e-03):1.377033e-01):2.116771e-02):6.035156e-02):5.526215e-02):2.357144e-02,18:2.456894e-02):3.662656e-02):5.617312e-02):2.172375e-02):3.743924e-02):3.714110e-02,(3:7.531977e-03,4:2.539104e-02):1.101726e-01):7.367839e-02,1:2.124527e-01);
   tree gen.276000 = [&U] (((8:2.090151e-02,(5:6.103142e-03,(((((9:8.626871e-02,((((23:3.594853e-02,21:1.152282e-02):3.636273e-02,22:5.131902e-03):1.254818e-01,(13:8.760964e-03,(14:2.232215e-02,15:2.015322e-02):1.235467e-02):1.201863e-02):3.828592e-02,((18:3.467321e-02,(17:2.458341e-02,11:7.802374e-02):3.393403e-02):2.625739e-02,10:4.076851e-02):3.251914e-02):1.267454e-02):4.233058e-02,(12:8.448970e-02,16:5.739225e-02):9.613899e-03):5.168180e-02,7:1.432694e-02):1.301974e-02,(6:7.944540e-03,((28:7.897286e-03,29:6.230453e-03):2.342042e-02,30:2.563258e-03):8.091733e-02):1.291349e-02):1.114755e-02,(19:1.495606e-02,((24:4.425752e-03,(25:1.486729e-02,(26:2.138348e-02,27:4.578275e-02):2.082381e-02):8.329766e-02):8.483829e-02,20:1.884349e-02):3.077558e-02):6.766156e-02):1.654126e-02):2.279979e-02):7.329825e-02,2:2.700684e-02):1.539728e-02,(3:9.706307e-03,4:1.180234e-02):5.931312e-02,1:1.342030e-01);
   tree gen.277000 = [&U] ((2:3.455835e-02,(8:5.691577e-03,(5:9.231210e-03,((((12:3.816115e-02,(16:1.819543e-02,18:1.755536e-02):9.391920e-03):1.958634e-02,(((17:3.691348e-02,(11:5.247786e-02,10:2.988366e-02):1.264176e-02):1.380279e-02,9:2.439362e-02):2.620070e-03,(((15:1.467658e-02,13:1.036522e-02):4.573129e-04,((23:1.985211e-02,21:6.693886e-03):8.060629e-03,22:1.129191e-02):8.377825e-02):1.031558e-02,14:4.204833e-02):5.413321e-02):2.153019e-02):3.963658e-02,(((28:3.783479e-03,29:5.340588e-03):1.503356e-02,30:1.531226e-02):4.408991e-02,(19:3.380025e-04,(((24:2.274060e-02,(26:2.181850e-02,27:3.100590e-02):4.989291e-02):3.498617e-02,25:1.402643e-02):4.162779e-02,20:2.362754e-02):5.389577e-03):2.110015e-02):2.546716e-02):3.787164e-03,(7:1.429793e-02,6:9.984303e-03):1.031191e-02):2.765265e-02):6.256280e-03):3.983764e-02):2.637103e-02,(3:1.340300e-02,4:5.707259e-03):4.475065e-02,1:9.623126e-02);
   tree gen.278000 = [&U] ((2:3.862398e-02,(8:1.559774e-02,(5:1.573225e-02,(((((28:3.898144e-03,29:4.857510e-03):6.961319e-02,30:1.484253e-02):5.371601e-02,(19:4.743638e-04,((24:8.115308e-02,((26:2.379962e-02,27:3.916211e-02):3.702489e-02,25:4.171732e-02):5.269067e-02):5.697124e-02,20:3.158878e-02):4.793707e-02):4.570921e-02):1.337316e-02,7:5.625037e-02):2.065575e-02,((((((12:4.943795e-02,((10:2.365774e-02,11:5.082996e-02):1.105014e-02,17:3.894446e-02):2.731748e-03):3.043932e-02,9:2.926925e-02):3.117671e-02,16:3.696532e-02):2.301740e-02,18:1.857154e-02):7.426742e-03,((13:1.755707e-02,14:2.125156e-02):7.041113e-03,(15:2.753509e-02,((23:2.307325e-02,21:1.020677e-02):3.380177e-02,22:2.696654e-03):8.970990e-02):1.674228e-03):1.711021e-02):4.653833e-02,6:1.392556e-02):3.729667e-03):7.510042e-03):1.418498e-02):1.114979e-01):2.804273e-02,(3:3.082135e-02,4:2.014410e-02):7.423484e-02,1:1.177596e-01);
   tree gen.279000 = [&U] ((3:1.068181e-02,4:2.072702e-02):9.522406e-02,(((5:9.815631e-03,8:2.255013e-02):3.956618e-03,(((((28:3.317688e-03,29:2.432919e-03):4.722932e-03,30:2.016798e-03):5.824198e-02,(19:7.817033e-05,((24:1.815165e-02,((26:6.755372e-02,27:3.781011e-02):4.289170e-02,25:2.780432e-02):3.250960e-02):8.264006e-02,20:2.563199e-02):1.456454e-02):1.025870e-01):8.844520e-03,(7:2.204171e-02,((12:5.681381e-02,(((17:3.999787e-02,(((14:1.617605e-02,(22:2.874431e-03,(21:1.330722e-03,23:2.606253e-02):4.208333e-02):1.041324e-01):1.926645e-03,15:1.408935e-02):3.203050e-02,13:6.495083e-03):2.733994e-02):2.294798e-03,9:1.666096e-02):1.179903e-02,(18:1.845437e-02,(10:2.236092e-02,11:6.636184e-02):1.919965e-03):2.474488e-02):1.280053e-02):1.082022e-02,16:1.241439e-02):1.191783e-01):7.488522e-03):2.321802e-03,6:2.056644e-02):1.325876e-02):9.119765e-02,2:9.696913e-02):1.900567e-02,1:1.649996e-01);
   tree gen.280000 = [&U] (((8:2.215265e-02,(((19:1.254364e-02,((24:1.296368e-02,((26:2.771214e-02,27:5.088147e-02):2.252219e-02,25:1.407989e-02):6.694833e-02):3.246097e-02,20:4.896579e-02):4.358536e-02):1.447385e-01,5:3.274871e-02):2.127464e-03,((7:1.968221e-02,(((11:4.490480e-02,18:4.448850e-03):2.228702e-02,((((22:2.468958e-02,(21:4.137485e-02,23:2.639739e-02):8.930359e-03):6.762670e-02,(14:3.214077e-02,15:2.618245e-02):1.367115e-02):5.475145e-03,13:3.864170e-02):2.721866e-02,((9:1.724920e-02,10:9.266688e-02):1.657703e-02,17:1.595282e-02):4.375820e-02):1.030763e-02):3.004676e-02,(12:5.922512e-02,16:1.772307e-03):7.086027e-03):4.533561e-02):2.191485e-02,(6:9.790515e-04,(30:1.115250e-02,(29:2.164120e-03,28:7.030383e-03):4.525364e-03):6.955711e-02):2.605304e-04):1.847349e-02):4.256109e-02):4.972034e-02,(3:1.402343e-02,4:2.210140e-02):8.720657e-02):2.171252e-02,2:3.836704e-02,1:1.593331e-01);
   tree gen.281000 = [&U] ((8:1.285947e-02,(((7:2.828271e-03,(((16:7.502925e-02,12:5.809673e-02):4.884307e-02,((((22:3.720458e-02,(21:2.299539e-02,23:5.325464e-02):9.661233e-02):1.319687e-01,(15:2.540707e-02,14:5.690046e-02):2.727355e-02):9.095529e-03,13:3.994337e-02):8.040259e-02,(11:1.431708e-01,18:1.833205e-02):3.506617e-02):5.935576e-02):4.021116e-02,(9:6.352685e-02,(10:1.633581e-01,17:9.201315e-02):2.816776e-02):6.420627e-02):1.000338e-01):4.174485e-02,(6:2.535081e-03,((19:4.313932e-03,((24:2.615319e-02,((26:5.974082e-02,27:8.465854e-02):5.236850e-02,25:3.607332e-02):2.216758e-01):1.254140e-01,20:2.667001e-02):6.636398e-02):1.638883e-01,((29:1.319550e-02,28:4.231837e-03):5.061656e-02,30:3.482361e-02):8.076432e-02):1.089221e-01):2.137608e-02):1.964433e-02,5:9.132539e-02):6.386915e-02):2.744985e-01,(2:5.323080e-02,(3:2.816995e-02,4:4.458782e-02):1.997961e-01):6.100173e-02,1:5.356807e-01);
   tree gen.282000 = [&U] (2:1.562607e-01,(((3:5.243884e-02,4:1.510914e-02):3.321233e-01,8:6.368456e-03):1.305214e-02,(6:2.131138e-02,((((19:9.872141e-03,(20:6.765439e-02,(24:2.027400e-03,((26:1.899153e-01,27:5.966783e-02):1.261505e-01,25:1.048715e-01):5.036619e-02):3.231786e-01):4.627808e-02):1.955030e-01,(29:1.133705e-02,(30:4.152154e-02,28:6.609926e-03):8.771708e-03):1.339691e-01):1.537474e-02,5:2.886940e-02):3.151979e-02,((((((10:1.883780e-01,(17:2.011935e-02,12:1.334058e-01):1.027499e-02):3.523981e-02,9:3.849139e-02):2.568619e-03,(((15:1.898146e-02,14:6.036780e-02):2.726470e-02,13:6.033671e-02):9.174357e-03,(22:1.253099e-01,(21:1.727760e-02,23:1.242676e-01):6.097297e-02):2.104688e-01):4.474891e-02):9.940194e-02,11:1.776365e-01):8.259710e-03,(18:4.765846e-02,16:5.732394e-02):4.396431e-02):2.480197e-01,7:3.347265e-02):1.432387e-02):3.198760e-02):1.569331e-01):1.276867e-01,1:2.910659e-01);
   tree gen.283000 = [&U] (((3:2.427133e-02,4:2.498293e-02):2.064516e-01,((((6:4.756637e-02,7:1.266051e-02):2.905255e-03,(16:3.393903e-02,(((17:5.282101e-02,(12:3.650815e-02,((10:8.938676e-02,11:1.017523e-01):5.652334e-02,18:1.788646e-03):4.873585e-02):1.092658e-02):8.969001e-03,(((22:1.364685e-03,(21:2.664024e-02,23:2.172979e-02):3.102965e-02):1.144759e-01,14:1.573265e-02):2.495952e-03,(13:3.346227e-02,15:5.176706e-03):1.239964e-02):3.425019e-02):1.099898e-02,9:2.302378e-02):2.205600e-03):9.121578e-02):1.388875e-02,(((19:6.960450e-03,(20:3.026092e-02,((26:3.696751e-02,27:2.473977e-02):8.384025e-02,(25:3.881638e-02,24:4.273336e-02):1.029805e-03):6.363803e-02):9.239418e-02):9.444580e-02,5:1.306156e-02):1.641338e-04,(30:1.151886e-02,(29:3.843618e-03,28:1.051408e-03):4.480119e-02):5.746154e-02):8.396758e-03):7.098746e-02,8:3.515492e-02):8.092969e-02):1.298125e-02,2:6.695270e-02,1:1.597673e-01);
   tree gen.284000 = [&U] ((3:1.054924e-01,4:3.203875e-02):5.058156e-01,((((5:2.614948e-02,(30:4.798544e-02,(29:2.872960e-02,28:6.759812e-03):2.842366e-02):1.596444e-01):7.679355e-02,(((19:1.184524e-02,(20:1.705095e-02,(((26:8.474086e-02,27:1.145602e-01):8.998502e-02,25:5.853594e-02):1.098590e-01,24:9.151865e-02):1.322219e-01):1.445646e-01):1.983541e-01,(7:2.963394e-02,((16:1.057015e-01,(((10:9.459245e-02,11:2.439681e-01):6.991188e-02,17:1.164142e-01):4.076362e-02,18:6.657965e-03):2.602339e-02):3.305496e-02,(12:1.155012e-01,((13:9.176455e-02,((14:9.265124e-02,(22:5.526829e-05,(21:3.645934e-02,23:5.368617e-02):5.176150e-02):2.624138e-01):4.575208e-03,15:3.303844e-02):4.881363e-03):6.407571e-02,9:9.985465e-02):8.008076e-03):7.150740e-02):1.301924e-01):2.826231e-02):1.539378e-02,6:1.120287e-02):4.717756e-02):1.289982e-01,8:1.723708e-02):8.351062e-02,2:1.794059e-01):1.943317e-02,1:3.206327e-01);
   tree gen.285000 = [&U] ((3:1.093973e-02,4:2.232263e-02):1.860978e-01,(2:8.651288e-02,(((((29:1.562067e-02,28:1.340402e-02):3.030379e-02,30:3.787999e-02):6.720261e-02,((7:2.447379e-03,(((((16:7.269148e-02,9:8.095113e-02):1.268804e-02,((10:6.565955e-02,11:1.350646e-01):9.324207e-02,18:4.730223e-02):2.768122e-02):2.110060e-02,((13:4.349659e-02,((21:5.416806e-02,23:2.472299e-02):7.390251e-02,22:4.758477e-04):1.809319e-01):2.040826e-02,(15:5.979106e-02,14:6.023364e-02):2.828731e-02):1.071276e-01):2.560534e-03,17:1.335640e-01):1.029902e-01,12:1.774452e-01):7.848926e-02):4.025563e-02,(6:6.098264e-03,(19:6.440478e-02,(20:2.611610e-02,(((26:8.732590e-02,27:7.254658e-02):1.080246e-01,25:2.097108e-02):3.103023e-01,24:6.248794e-02):8.627132e-02):1.141592e-01):1.194525e-01):6.356753e-03):1.778470e-02):4.147151e-02,5:5.023410e-02):1.109661e-01,8:3.733316e-02):1.805762e-01):1.025773e-01,1:3.486091e-01);
   tree gen.286000 = [&U] ((3:3.987725e-02,4:2.375330e-02):1.779719e-01,(((6:3.159097e-02,((5:1.595573e-02,((19:2.650917e-02,(20:3.442030e-02,(((26:6.482753e-02,27:4.964120e-02):6.349290e-02,25:8.432648e-02):6.287058e-02,24:9.113302e-04):1.004954e-01):1.548731e-02):8.138449e-02,((29:2.332948e-02,28:1.111325e-02):1.210769e-01,30:2.437237e-03):4.623144e-02):3.046714e-02):8.526092e-03,((((9:5.909256e-02,(((21:3.383448e-02,23:4.673660e-02):3.295248e-02,22:9.252883e-03):1.261002e-01,((15:1.070562e-02,14:1.720027e-02):2.489673e-02,13:2.306140e-02):2.514323e-03):1.985796e-02):1.874134e-02,(((17:6.658510e-02,10:4.492863e-02):5.906075e-02,11:8.794468e-02):1.526157e-02,18:3.566161e-02):7.437503e-02):9.707711e-04,(12:1.780543e-01,16:2.844977e-02):1.024414e-02):1.592455e-01,7:6.201882e-02):1.486470e-02):1.565076e-04):2.911629e-02,8:2.609201e-02):2.276247e-01,2:5.532072e-02):3.677510e-02,1:1.887990e-01);
   tree gen.287000 = [&U] ((2:5.669598e-02,((5:4.900503e-02,((6:1.778417e-02,(((((((11:1.150496e-01,17:1.905354e-01):4.042695e-03,10:1.077450e-01):2.216993e-02,18:2.457562e-02):1.749431e-02,(((((21:3.776097e-02,23:7.209891e-02):8.956473e-02,22:7.148857e-03):1.314772e-01,13:2.331110e-02):1.220073e-02,15:1.218360e-02):6.142413e-03,14:6.192850e-02):5.141154e-02):7.959733e-02,9:4.969296e-02):2.940922e-02,(12:1.740326e-01,16:3.037374e-02):2.853561e-02):1.081007e-01,((19:4.959108e-02,(20:5.462071e-02,(((26:1.399079e-01,27:1.009105e-01):8.557859e-02,25:9.242054e-02):5.832449e-02,24:7.010420e-02):1.378838e-01):5.083409e-02):1.176065e-01,((29:4.315389e-02,28:1.786270e-02):3.038321e-02,30:8.626763e-02):7.309361e-02):3.436879e-02):5.523081e-02):4.254899e-03,7:4.742342e-02):3.776451e-02):4.364743e-02,8:8.736052e-03):2.911915e-01):2.383960e-01,(3:8.623080e-03,4:3.027812e-02):2.792102e-01,1:2.541712e-01);
   tree gen.288000 = [&U] ((((((6:3.720958e-02,7:3.475517e-02):2.976251e-02,((((9:1.207515e-01,((((13:2.683738e-02,((21:6.641257e-02,23:1.132514e-01):2.159568e-02,22:8.994761e-02):2.308140e-01):1.539504e-02,15:1.041491e-02):1.307195e-02,14:1.943268e-02):7.917878e-02,18:9.875654e-02):5.713649e-02):2.902119e-03,((11:1.414277e-01,10:1.103519e-01):7.538327e-02,17:1.484032e-01):7.557742e-02):3.470055e-02,(16:2.240348e-02,12:1.336373e-01):1.026343e-01):1.132493e-01,(((29:2.657935e-03,28:3.891151e-02):2.899524e-02,30:2.859754e-02):2.899287e-02,(19:6.199415e-03,(20:4.375801e-02,((25:5.817434e-02,(26:2.329078e-01,27:1.340414e-01):1.424370e-01):3.760116e-01,24:4.324465e-02):2.896621e-01):1.355211e-01):1.511823e-01):3.118665e-02):1.010235e-01):1.878465e-02,5:3.874108e-02):9.062672e-02,8:5.340463e-02):2.913051e-01,2:5.318546e-02):1.253809e-01,(3:5.377316e-02,4:1.128094e-02):3.053950e-01,1:2.777619e-01);
   tree gen.289000 = [&U] (2:4.633958e-02,((3:4.172991e-02,4:3.586037e-02):1.737470e-01,((5:1.308798e-01,((6:2.711847e-02,((((29:2.335498e-02,28:3.409183e-02):1.105445e-01,30:5.497532e-02):1.098921e-01,(((9:4.677527e-02,(10:1.278733e-01,((16:2.492025e-01,12:2.734982e-02):6.512018e-02,(17:1.586887e-01,11:1.402476e-01):2.596180e-02):1.704994e-02):3.934480e-02):2.731951e-02,((14:4.263922e-02,13:5.901094e-02):5.868872e-03,((22:6.945247e-03,(21:2.493510e-02,23:6.697133e-02):7.821648e-02):2.926025e-01,15:9.659419e-02):1.006314e-02):6.766630e-02):4.237511e-03,18:8.516855e-02):6.606841e-02):6.685033e-02,7:4.821428e-02):2.290585e-03):2.465698e-02,8:2.893316e-02):4.109149e-04):1.110600e-02,(19:1.009076e-02,(20:3.446282e-02,((25:9.871476e-03,(26:5.060671e-02,27:8.082177e-02):1.635700e-01):8.868741e-02,24:1.922901e-02):2.904626e-01):1.363590e-01):2.008386e-01):2.428146e-01):9.360334e-02,1:2.348231e-01);
   tree gen.290000 = [&U] ((((5:5.546261e-02,((19:3.346918e-03,(((25:3.155074e-02,(26:4.194001e-02,27:6.222333e-02):1.345918e-01):1.557890e-01,24:9.265940e-02):7.048068e-02,20:5.568664e-02):5.750148e-02):1.598229e-01,((((28:5.107216e-02,29:7.853863e-04):1.039077e-02,30:1.705826e-01):9.951697e-02,(16:1.104670e-01,(((12:1.534722e-01,((15:5.245203e-02,13:6.279002e-02):1.282762e-03,((22:1.109984e-02,(21:6.372600e-02,23:8.414019e-02):2.160446e-01):2.274610e-01,14:3.381626e-02):3.143578e-02):5.512601e-02):7.409526e-03,(11:1.193434e-01,18:3.142470e-02):2.826266e-02):1.042480e-02,((10:9.618035e-02,9:6.111802e-02):3.341239e-02,17:7.175500e-02):6.870905e-02):2.692610e-02):6.591411e-02):2.976896e-02,(6:2.468223e-02,7:5.641027e-02):6.655892e-02):3.205547e-02):4.792675e-02):4.338954e-02,8:3.325828e-03):1.902793e-01,2:3.830586e-02):3.462861e-02,(3:7.793437e-02,4:1.436184e-02):1.546863e-01,1:1.739596e-01);
   tree gen.291000 = [&U] ((2:3.982820e-01,(((5:3.802596e-02,((28:3.715262e-02,(29:4.368489e-02,30:1.330840e-01):5.243792e-03):5.288671e-02,(((((11:1.231121e-01,(10:1.314419e-01,17:9.668159e-02):4.584220e-02):1.347047e-02,12:1.847707e-01):9.917581e-02,18:4.159910e-02):1.549215e-02,((15:6.234306e-02,14:4.284065e-02):2.057500e-02,(13:3.668723e-02,(22:1.365868e-02,(21:6.093808e-02,23:4.349748e-01):1.003300e-01):4.061250e-01):2.053733e-02):8.126607e-02):1.951558e-02,(16:1.452598e-01,9:6.909753e-02):5.045302e-02):8.703498e-02):2.592163e-02):5.936676e-02,(6:1.452944e-02,(7:3.462002e-02,(19:1.864871e-02,(((25:2.269122e-01,(26:7.732009e-02,27:8.751936e-02):1.586377e-01):4.168442e-02,24:6.922882e-02):2.043949e-01,20:2.124549e-02):7.783933e-02):2.557611e-01):1.101363e-02):1.875926e-02):5.753328e-02,8:4.018060e-03):2.196065e-01):2.515333e-01,(3:1.072940e-01,4:2.268953e-02):2.821050e-01,1:2.197223e-01);
   tree gen.292000 = [&U] ((2:8.180088e-02,(((((28:5.298842e-03,(29:2.281873e-02,30:1.974686e-02):2.038374e-02):3.147220e-01,(((((11:3.595381e-01,10:9.042472e-02):1.041126e-01,18:2.145571e-01):2.200999e-02,(12:1.738186e-01,16:1.389175e-01):3.764491e-02):3.952617e-02,(13:7.241284e-02,((14:3.644763e-02,15:4.542470e-02):3.184074e-02,(22:3.012461e-02,(21:9.857944e-02,23:9.334010e-02):1.394236e-01):3.863761e-01):4.110570e-02):1.073908e-01):1.609365e-02,(17:8.929439e-02,9:3.835621e-02):4.941024e-02):1.919913e-01):1.224053e-01,((7:8.145866e-02,5:3.975412e-02):2.968692e-02,(19:8.812057e-02,(((25:1.473466e-01,(26:5.740163e-02,27:5.876967e-02):2.276465e-01):2.997315e-01,24:1.831444e-01):1.752393e-01,20:1.682094e-01):9.252918e-02):2.127217e-01):6.022457e-02):5.510037e-02,6:5.852094e-02):1.308391e-02,8:1.915277e-02):2.702494e-01):1.840927e-01,(3:1.050165e-01,4:2.459953e-02):3.535752e-01,1:4.925689e-01);
   tree gen.293000 = [&U] (((3:7.861433e-02,4:2.053541e-02):2.484581e-01,((7:5.657540e-02,((5:1.243274e-01,(((19:2.095864e-02,(((25:1.322098e-01,(26:5.696161e-02,27:2.247230e-01):3.636130e-01):2.169327e-01,24:6.059057e-02):3.983935e-01,20:4.165328e-02):9.947571e-02):3.360494e-01,((29:4.861580e-02,30:3.052681e-02):2.742572e-02,28:4.083249e-02):6.329192e-02):1.250849e-01,(((((15:6.317507e-02,(23:7.606788e-02,(22:3.963794e-02,21:4.883755e-02):1.323043e-01):3.435109e-01):9.813153e-02,14:5.744015e-02):6.100889e-03,13:1.967669e-01):1.332487e-01,(9:4.188712e-02,(10:2.076216e-01,17:1.688755e-01):2.065156e-02):9.906506e-02):3.606079e-02,((11:3.162369e-01,18:1.590451e-02):1.336851e-01,(16:1.296687e-01,12:2.847426e-01):8.768517e-02):1.177003e-02):2.055004e-01):1.329581e-02):5.419051e-02,6:2.351753e-02):4.016988e-02):8.672583e-02,8:2.135281e-02):2.753860e-01):3.380589e-02,2:4.101027e-01,1:6.147194e-01);
   tree gen.294000 = [&U] ((((5:1.133926e-01,((6:1.413600e-02,7:7.396928e-02):5.630152e-02,((19:4.423152e-02,((24:5.436962e-02,(25:6.477156e-02,(26:2.213820e-01,27:6.702751e-02):1.626149e-01):2.187861e-01):4.384062e-01,20:8.681344e-02):1.585113e-01):3.157555e-01,(((9:6.514286e-02,((((13:5.288842e-03,((21:8.071625e-02,23:1.061331e-01):2.869257e-01,22:2.721962e-02):2.801160e-01):4.128968e-03,15:8.537735e-02):9.091144e-04,14:1.117613e-01):7.522820e-02,((11:3.237275e-01,18:1.570983e-02):1.055248e-01,10:2.341481e-01):8.084929e-02):3.358328e-03):1.013375e-01,(17:1.428046e-01,(16:8.888129e-02,12:1.908938e-01):3.561572e-02):5.591725e-02):1.387073e-01,(30:8.616508e-02,(28:1.838560e-03,29:1.631826e-03):3.401763e-03):2.095547e-01):2.099345e-01):6.843362e-02):2.528258e-02):2.289641e-02,8:5.661000e-02):3.279866e-01,(3:1.936677e-02,4:4.031912e-02):2.858766e-01):1.022895e-01,2:1.034364e-01,1:5.934742e-01);
   tree gen.295000 = [&U] ((3:3.769966e-02,4:2.824487e-02):5.926938e-02,(2:7.369836e-02,((5:2.943577e-02,((((30:5.021884e-02,(28:1.480313e-02,29:5.517157e-02):2.748061e-02):1.978018e-02,(((((9:4.314959e-02,(17:7.409370e-02,(10:3.486463e-02,11:1.199769e-01):1.672654e-01):2.713028e-02):3.098740e-02,((13:9.111870e-03,(15:5.073959e-02,14:1.561551e-02):2.264699e-02):8.037450e-02,(23:8.926785e-02,(21:5.407711e-02,22:8.108520e-02):2.850190e-02):3.703238e-01):1.035535e-02):6.958797e-02,16:5.345573e-02):2.316483e-03,18:9.917482e-02):5.206546e-02,12:8.019468e-02):1.054464e-01):7.906463e-02,(6:1.639184e-02,7:2.001124e-02):9.897264e-03):3.404071e-03,(19:3.078748e-02,(20:3.613409e-02,(24:6.499502e-02,(25:1.481001e-01,(26:9.061916e-02,27:1.414771e-01):1.209667e-01):4.924479e-02):5.947634e-02):8.772979e-02):2.142141e-01):1.265267e-01):1.437094e-01,8:2.148465e-02):2.138467e-01):2.443617e-01,1:1.794723e-01);
   tree gen.296000 = [&U] (((3:4.941218e-02,4:6.172933e-02):5.659476e-01,(8:6.074985e-02,((((((((15:6.833893e-02,(((23:1.552743e-01,21:7.495523e-02):1.032404e-01,22:1.129182e-02):3.436796e-01,13:1.174955e-02):6.095688e-02):1.623264e-02,14:2.042955e-02):3.227430e-02,(((11:7.280172e-02,10:1.347976e-01):8.659845e-02,17:6.873526e-02):3.214364e-02,9:3.325540e-02):1.875494e-01):8.730922e-04,18:1.326267e-01):2.563095e-03,(16:5.466726e-02,12:2.693265e-01):5.857943e-02):1.187936e-01,((19:2.105563e-03,(20:9.786394e-02,((25:1.691863e-01,(26:4.080383e-02,27:1.286186e-01):4.121238e-02):1.647317e-01,24:1.522316e-01):5.426724e-02):6.147245e-02):1.220475e-01,(29:1.137412e-02,(28:2.512677e-02,30:8.891482e-02):6.794168e-03):1.665829e-01):1.469297e-01):1.750000e-01,(7:1.002137e-01,6:3.614897e-02):1.453354e-02):3.960462e-02,5:1.174198e-01):2.494011e-03):4.570255e-01):6.254917e-03,2:3.520559e-01,1:4.406883e-01);
   tree gen.297000 = [&U] ((3:4.165021e-02,4:3.143878e-03):1.483132e-01,(2:2.457472e-01,((((19:6.008815e-02,(20:5.138987e-02,((25:1.799794e-01,(26:1.148760e-01,27:1.590991e-01):1.025757e-01):1.982940e-01,24:7.242716e-02):9.878701e-02):1.400538e-01):1.400053e-01,((28:2.136774e-02,30:1.434774e-01):3.752960e-02,29:3.343215e-02):1.194520e-01):1.155532e-01,(((18:1.475462e-01,16:4.717325e-02):2.345766e-02,(13:1.091752e-01,((((23:9.713255e-02,21:6.983857e-02):1.175800e-01,22:2.118768e-02):3.968686e-01,15:1.268364e-03):1.418758e-01,14:5.360100e-02):2.993726e-02):7.300992e-02):1.812399e-02,((((11:1.354878e-01,10:2.461714e-01):2.997705e-02,17:1.128068e-01):4.270435e-02,12:3.441011e-01):4.864968e-02,9:1.791682e-01):1.720297e-02):2.132100e-01):7.777208e-02,(5:1.182554e-01,(8:4.681882e-02,(6:9.263693e-03,7:4.470209e-02):6.981277e-02):2.004021e-02):1.119115e-02):4.160334e-01):7.691443e-02,1:5.696874e-01);
   tree gen.298000 = [&U] ((3:7.955111e-02,4:2.268900e-01):1.776028e-01,(2:1.671496e-01,((((16:4.424753e-02,(((((23:3.899114e-02,21:5.190364e-02):1.169622e-01,22:2.266220e-02):4.228328e-01,(15:4.599757e-02,(14:1.323304e-01,13:2.341343e-01):3.041332e-03):8.989450e-02):5.580254e-02,18:1.855726e-01):4.887816e-02,(9:6.578852e-02,((11:1.367582e-01,10:1.359820e-01):6.969515e-02,(17:1.190232e-01,12:3.288585e-01):8.186459e-02):5.182858e-02):4.271474e-02):7.841604e-02):2.581245e-01,7:7.977050e-06):4.937038e-02,(6:7.039849e-02,(5:9.617135e-02,((19:4.301433e-02,(20:5.749702e-02,(24:7.224975e-02,(25:7.985338e-02,(26:6.190770e-02,27:9.044547e-02):1.651430e-01):3.329196e-01):6.278771e-02):1.909333e-01):1.560954e-01,((28:9.568689e-03,29:7.896980e-03):2.387213e-01,30:3.032654e-03):2.651183e-01):1.508572e-02):3.163312e-02):1.961976e-02):1.847254e-01,8:5.443906e-02):4.638458e-01):1.199952e-01,1:9.333510e-01);
   tree gen.299000 = [&U] ((3:3.618158e-02,4:1.067700e-01):2.051775e-01,(((((((20:8.717484e-03,(24:6.200387e-02,(26:3.962614e-02,(25:2.432408e-01,27:1.165395e-01):5.067356e-02):2.299106e-01):1.794172e-01):9.035595e-02,19:3.614115e-02):2.565545e-01,(((28:1.733423e-02,29:3.548915e-02):1.037408e-01,30:8.869525e-03):1.671720e-01,(((17:1.649949e-01,(11:2.182391e-01,10:9.568607e-02):6.660941e-02):9.861506e-02,9:9.014336e-02):6.938307e-02,((((((23:2.906130e-02,21:1.920426e-02):1.716138e-01,22:5.365007e-02):3.052767e-01,(14:1.134542e-01,13:6.832267e-02):1.176520e-03):5.787974e-04,15:5.578201e-02):1.877461e-01,12:1.216952e-01):1.125834e-01,(18:4.286965e-02,16:1.348975e-04):1.815149e-01):1.457725e-02):1.189814e-01):1.836208e-01):2.451905e-02,(7:4.157543e-02,6:3.824303e-02):4.079520e-02):7.942767e-02,5:1.239366e-01):4.914147e-02,8:2.926419e-02):4.438019e-01,2:1.546646e-01):1.694982e-02,1:6.956552e-01);
   tree gen.300000 = [&U] ((8:3.065493e-03,(((30:8.203571e-02,(28:3.042649e-02,29:2.752818e-02):1.523728e-01):1.875312e-01,(6:4.406054e-02,((((20:2.188021e-01,((25:3.267961e-01,(26:1.322246e-01,27:1.322611e-01):2.077384e-01):3.927200e-01,24:6.812678e-02):3.351374e-01):3.711850e-01,19:4.524924e-02):4.468338e-01,((16:9.411126e-02,((11:4.799665e-01,10:1.513772e-01):1.844459e-01,18:2.305345e-02):1.894539e-01):1.466454e-01,(((14:1.204498e-01,15:6.062574e-03):1.268644e-01,(13:1.404697e-01,(22:3.065507e-02,(21:1.536133e-01,23:2.683768e-01):2.559675e-01):5.079410e-01):7.063050e-03):2.269575e-01,((17:2.578591e-01,12:1.871059e-01):3.254912e-02,9:1.381669e-01):9.355161e-02):5.840130e-02):1.455334e-01):3.243555e-02,7:1.592722e-01):1.108195e-01):4.862263e-02):1.688998e-01,5:1.037666e-01):1.764793e-01):6.413005e-01,(2:2.716701e-01,(3:5.929683e-02,4:1.074832e-01):3.165361e-01):3.001296e-02,1:1.145010e+00);
   tree gen.301000 = [&U] ((2:1.310716e-01,(3:3.764015e-02,4:8.979004e-02):3.309508e-01):5.145361e-02,(8:5.927469e-02,(6:2.179801e-02,((7:2.339968e-03,(16:6.137020e-02,(12:2.635406e-01,((10:1.774574e-01,(11:3.131508e-01,18:1.540866e-01):8.660584e-02):9.794319e-02,((17:1.981732e-01,9:8.971583e-02):3.798341e-02,((15:4.686119e-02,14:2.675148e-02):2.116013e-02,(13:4.990012e-02,((21:9.732094e-02,23:2.089426e-01):6.285547e-02,22:8.644490e-03):2.391540e-01):1.139022e-02):9.926158e-02):1.073423e-01):1.679077e-02):9.892888e-02):1.846239e-01):1.069589e-01,(((20:2.280762e-02,((25:1.485507e-01,(26:1.058109e-01,27:3.471835e-01):6.152505e-02):1.771083e-01,24:5.785034e-02):2.156870e-01):3.420958e-02,19:8.816837e-02):3.077275e-01,(5:1.433436e-01,(30:1.434333e-02,(28:3.418729e-02,29:5.869624e-02):1.169169e-01):5.016290e-02):8.641035e-02):4.705513e-02):3.637190e-02):6.260424e-02):3.849968e-01,1:5.933237e-01);
   tree gen.302000 = [&U] ((8:1.248149e-01,(5:3.266722e-02,((((((17:2.698005e-01,((11:2.251526e-01,10:1.876417e-01):9.633936e-02,18:1.508474e-01):5.036963e-02):6.013752e-02,(((((21:9.596555e-02,23:9.352532e-02):6.704455e-02,22:5.197964e-02):5.978986e-01,(13:9.458512e-02,(14:6.309351e-02,15:2.955698e-03):2.644497e-01):1.765722e-01):7.571739e-02,9:2.958744e-01):2.138331e-02,12:3.135840e-01):2.418182e-02):7.631639e-02,16:2.115938e-01):1.714332e-01,7:6.555129e-03):8.244799e-02,6:6.638604e-02):4.187364e-02,(((20:7.936354e-02,((25:4.664466e-02,(26:3.000833e-01,27:5.212205e-02):2.440583e-01):2.959461e-01,24:1.331889e-01):2.145478e-01):6.397356e-02,19:1.719622e-02):2.379704e-01,(30:1.342911e-02,(28:4.537994e-02,29:2.350893e-02):7.869102e-02):2.397997e-01):1.647043e-01):7.828289e-02):4.242378e-02):2.295478e-01,(2:2.577942e-01,(3:1.063035e-01,4:1.216708e-01):7.627973e-01):9.095574e-02,1:3.605581e-01);
   tree gen.303000 = [&U] (2:8.678281e-02,(((8:3.600566e-02,((6:6.808691e-03,(((20:6.791362e-02,((25:3.699203e-01,(26:4.869585e-02,27:2.878494e-01):4.128994e-01):2.581802e-01,24:1.647962e-02):6.153113e-01):2.668348e-01,19:2.683658e-02):3.363891e-01,((29:2.058710e-02,30:6.048370e-02):8.269571e-03,28:3.056706e-02):3.450957e-01):2.126809e-01):6.632631e-02,((12:2.751359e-01,(((13:1.600418e-01,(((21:3.106466e-01,23:8.945782e-02):4.417804e-01,22:1.965487e-01):3.740594e-01,(14:1.052624e-01,15:2.474977e-02):6.587382e-02):1.215922e-01):6.555340e-02,9:5.085276e-01):1.114461e-01,((11:4.222853e-01,10:1.745857e-01):1.759957e-01,((16:3.244357e-01,18:9.217488e-02):2.386056e-01,17:2.555074e-01):1.452475e-01):2.520945e-01):4.743550e-02):7.964900e-01,7:2.706661e-02):2.619426e-02):3.074706e-01):3.541672e-01,5:1.301776e-01):4.156562e-01,(3:1.600284e-01,4:6.253790e-02):1.044711e+00):2.474601e-01,1:5.073869e-01);
   tree gen.304000 = [&U] (((3:2.160400e-01,4:2.027546e-02):8.342006e-01,2:5.631593e-01):7.792514e-02,(5:2.710126e-01,((((7:2.230250e-02,6:4.736201e-02):9.021710e-02,(18:3.456556e-01,(16:5.049699e-02,(((15:9.875849e-02,14:1.333488e-01):3.283781e-03,(13:2.458512e-01,(22:4.789075e-02,(23:1.402279e-01,21:1.331104e-01):1.911195e-01):5.728412e-01):1.165482e-01):1.963541e-01,((9:5.291843e-02,(11:3.182880e-01,10:1.189722e-01):2.143170e-01):1.396258e-01,(12:2.690270e-01,17:2.340794e-01):3.965957e-02):3.979924e-02):3.237438e-02):3.462420e-02):1.929458e-01):1.011692e-01,(((20:1.170995e-01,((25:1.654691e-01,(26:1.620548e-01,27:4.537144e-01):1.909034e-01):5.024394e-01,24:1.466254e-02):6.860755e-01):3.038151e-01,19:1.618087e-02):2.862706e-01,((29:4.891110e-02,28:5.308245e-03):2.241442e-01,30:2.327700e-02):2.151631e-01):6.390130e-02):2.175404e-01,8:1.669393e-01):1.102708e-01):2.983554e-01,1:9.096993e-01);
   tree gen.305000 = [&U] ((3:1.596873e-01,4:1.538146e-02):3.926090e-01,(((((((20:2.382561e-01,((25:1.239932e-01,(26:1.498578e-01,27:2.336188e-01):2.939004e-01):9.609199e-02,24:1.496931e-01):3.330893e-01):1.022068e-01,19:1.755034e-01):2.512371e-01,((29:1.099769e-01,28:2.417184e-02):2.901241e-01,30:2.482715e-03):1.572321e-01):1.041750e-01,(((12:2.246798e-01,(16:2.505057e-01,((((17:2.618336e-01,(11:2.629647e-01,10:1.636320e-01):3.694255e-02):3.823703e-02,9:3.894969e-02):2.445618e-01,((14:3.026122e-02,13:1.707439e-01):7.842867e-02,(15:6.173732e-02,(22:1.644877e-01,(23:8.032662e-02,21:1.253727e-01):1.790212e-01):5.873202e-01):9.592074e-04):1.595829e-01):6.714820e-02,18:2.242676e-01):7.469979e-02):9.494987e-02):4.902117e-01,7:1.165438e-02):4.290428e-02,6:8.364897e-02):1.859217e-01):1.436146e-01,5:1.385044e-01):1.587512e-02,8:7.506449e-02):4.046144e-01,2:1.942247e-01):2.651337e-01,1:6.595242e-01);
   tree gen.306000 = [&U] ((2:4.414761e-01,(3:8.847053e-02,4:3.639178e-02):3.173278e-01):1.759749e-01,(8:6.132204e-02,(((7:1.620643e-01,(((((11:1.348801e-01,(10:1.402923e-01,17:1.930576e-01):7.186051e-03):1.061327e-01,18:6.834442e-02):2.708081e-01,(16:4.265304e-02,12:3.612250e-01):4.406108e-01):5.717404e-02,(9:1.113562e-01,(((21:1.202451e-01,23:9.101998e-02):1.931433e-01,22:1.109237e-02):4.858614e-01,((13:1.293558e-01,14:1.999653e-01):2.246029e-02,15:3.241956e-02):1.242552e-01):1.741774e-01):1.026792e-01):2.004057e-01,((30:5.132623e-03,(29:3.918366e-02,28:3.536846e-03):5.716318e-02):6.431310e-02,((20:1.465799e-01,((25:2.765189e-02,(26:8.616279e-02,27:1.283287e-01):2.710235e-01):9.757350e-02,24:1.524707e-01):9.662399e-02):9.062991e-02,19:4.679419e-02):1.823082e-01):9.210112e-02):1.733108e-01):9.337879e-04,6:4.544415e-02):1.287985e-01,5:2.269503e-02):1.068290e-01):3.426812e-01,1:5.637517e-01);
   tree gen.307000 = [&U] ((2:2.191795e-01,(8:6.687579e-02,((6:3.016335e-02,7:1.847705e-02):4.974726e-02,(5:6.980780e-02,(((30:2.993629e-02,(29:1.071283e-02,28:2.140565e-02):8.290153e-02):9.834852e-02,(12:3.356233e-01,(((((10:3.073690e-01,11:1.689016e-01):6.330829e-03,17:1.152673e-01):5.941722e-02,18:6.796638e-02):4.333765e-02,16:2.307251e-01):1.484305e-01,((((22:6.322521e-02,(21:8.657088e-02,23:9.061661e-02):2.030804e-01):4.990279e-01,(14:7.276269e-02,15:3.392075e-02):9.453902e-02):2.968241e-02,13:7.385755e-02):5.303932e-02,9:6.715834e-02):3.688488e-02):7.567158e-02):2.361277e-01):1.219609e-01,((20:1.738200e-01,((25:1.658969e-01,(26:6.367926e-02,27:1.825241e-01):1.216026e-01):1.418999e-01,24:1.276567e-01):5.623923e-02):2.460262e-01,19:1.591795e-02):4.189339e-01):1.772252e-01):4.243963e-02):1.785134e-01):1.104958e-01):9.904030e-02,(3:1.853446e-02,4:1.091021e-01):3.033039e-01,1:7.417567e-01);
   tree gen.308000 = [&U] (((3:1.548981e-02,4:1.969309e-01):6.099736e-01,2:2.823111e-01):7.190444e-02,(8:4.810100e-03,(((6:4.916097e-02,(((18:6.690025e-02,((11:2.046433e-01,10:3.681070e-01):5.815040e-02,17:1.564351e-01):1.680094e-01):1.022408e-01,(16:1.065307e-01,(12:3.673353e-01,((13:1.471189e-01,((22:9.975910e-04,(21:5.847437e-02,23:1.264733e-01):2.267750e-01):4.937730e-01,(14:1.068447e-01,15:5.718715e-02):2.850796e-02):1.370337e-02):7.897595e-02,9:3.364187e-01):6.777815e-02):1.924953e-03):2.783127e-02):4.169404e-01,7:4.080150e-03):2.818057e-02):4.962915e-02,((30:3.530639e-02,(29:1.411589e-02,28:3.149464e-02):1.906915e-01):1.924324e-01,((((25:1.086829e-01,(26:1.738419e-01,27:1.597949e-01):2.465613e-02):2.176606e-01,24:2.061161e-01):3.548986e-01,20:3.637974e-02):3.806379e-01,19:2.395673e-02):1.861300e-01):1.389817e-01):2.295270e-01,5:9.070295e-02):1.019354e-01):4.941290e-01,1:1.005736e+00);
   tree gen.309000 = [&U] ((3:1.759196e-01,4:2.203702e-01):4.294243e-01,(2:2.403450e-01,(((6:1.168290e-02,((((29:1.604167e-02,28:5.724420e-02):3.302350e-02,30:8.304995e-02):3.183623e-01,((((25:1.164286e-01,(26:1.078074e-01,27:9.495990e-02):1.222440e-01):1.404564e-01,24:2.217190e-01):1.372657e-01,20:9.053963e-02):1.261395e-01,19:1.254288e-01):7.353597e-01):9.771069e-02,((((16:1.556251e-01,(12:2.854046e-01,(((14:1.899160e-01,13:1.674575e-01):1.434753e-02,15:4.624099e-02):2.670639e-02,(22:2.839597e-02,(21:6.726322e-02,23:3.412430e-01):1.076404e-01):7.211634e-01):2.047431e-01):5.825739e-02):4.792849e-02,9:3.812661e-01):1.238473e-02,(18:1.076314e-01,((11:2.367131e-01,17:1.816642e-01):1.009593e-01,10:2.687546e-01):1.177386e-01):1.416642e-01):3.663491e-01,7:9.305960e-02):5.383261e-02):5.801649e-02):1.016279e-01,5:1.015760e-01):1.449367e-01,8:1.018691e-01):6.227437e-01):9.713982e-02,1:3.377229e-01);
   tree gen.310000 = [&U] (2:2.567743e-01,((5:1.371543e-01,((6:2.619898e-02,((((28:4.327147e-02,29:5.791506e-02):2.950671e-02,30:2.220334e-02):7.200919e-02,((20:4.550609e-02,((25:6.506322e-02,(26:1.502353e-01,27:3.023176e-02):2.775541e-01):4.686962e-01,24:1.250473e-01):7.227905e-02):1.477427e-01,19:4.655086e-01):1.150092e-01):2.640085e-01,(((18:9.142823e-02,((16:1.125229e-01,(17:1.141732e-01,(12:1.938159e-01,(10:1.882700e-01,11:3.638996e-01):3.006940e-01):1.450740e-02):6.018767e-02):2.144478e-02,((13:8.185021e-02,(22:1.245808e-01,(21:4.234580e-02,23:8.022416e-02):2.477446e-01):4.970526e-01):7.910950e-02,(14:1.328220e-01,15:5.365049e-02):3.696072e-02):1.598292e-01):2.632402e-02):4.024117e-03,9:1.530609e-01):4.517440e-01,7:3.961383e-02):6.578236e-02):1.719670e-01):1.074621e-01,8:1.181289e-01):4.625257e-02):5.212038e-01,(3:9.765722e-02,4:4.350650e-02):3.941652e-01):2.649778e-01,1:7.961721e-01);
   tree gen.311000 = [&U] ((3:9.614216e-02,4:9.606911e-02):6.166087e-01,((((6:3.159209e-01,7:1.468070e-02):2.964899e-02,((((29:1.097764e-02,28:1.909770e-02):3.077941e-02,30:8.076089e-02):3.716894e-01,(((18:1.489096e-01,(12:3.284507e-01,16:9.932471e-02):2.792475e-02):7.705132e-02,(((10:7.472680e-02,11:3.372552e-01):6.346776e-02,17:1.045774e-01):2.282598e-03,(9:2.505402e-01,(((15:6.524565e-02,13:4.270337e-02):2.278239e-02,14:1.057529e-01):5.062217e-03,(22:1.154591e-01,(21:2.511935e-01,23:8.626656e-02):2.252014e-01):2.578412e-01):1.104358e-01):1.163924e-02):3.435686e-02):4.059282e-01,((20:8.745902e-02,((25:1.778867e-01,(26:1.359788e-01,27:5.602468e-02):2.023466e-01):4.123723e-01,24:1.158914e-01):1.407217e-01):9.072887e-02,19:1.100309e-01):5.554761e-01):1.109335e-02):1.244635e-01,5:1.228106e-01):2.570984e-02):2.420489e-01,8:7.446302e-02):2.913898e-01,2:2.200147e-01):8.731045e-02,1:8.160114e-01);
   tree gen.312000 = [&U] ((2:2.429499e-01,(3:2.241784e-02,4:1.719213e-02):6.264806e-01):4.638095e-02,(8:2.855291e-03,(((((20:1.342845e-01,(((25:6.985408e-02,(26:3.348902e-01,27:1.053600e-01):1.584027e-01):1.867257e-01,24:6.469604e-02):4.011256e-01,19:1.521749e-01):1.311347e-01):2.144868e-01,(((((14:4.308632e-02,15:8.630896e-02):1.146618e-02,(13:1.286624e-01,(22:3.643309e-02,(21:1.839767e-02,23:7.517456e-02):1.137451e-01):4.149206e-01):4.409991e-02):1.309524e-01,(((16:4.073894e-02,18:1.330707e-01):2.015026e-02,12:4.179426e-01):3.798324e-01,(9:3.184900e-01,17:2.491239e-01):1.532538e-02):1.493293e-02):2.427727e-01,(10:1.599390e-01,11:1.576359e-01):7.499798e-02):3.277163e-01,((28:3.235620e-02,29:2.515729e-02):1.261453e-01,30:1.369263e-02):1.329766e-02):1.635556e-01):2.154689e-01,7:2.664936e-02):4.349368e-03,6:1.156837e-02):5.817501e-02,5:1.003598e-01):3.871400e-02):2.186540e-01,1:6.995378e-01);
   tree gen.313000 = [&U] (((3:1.988873e-02,4:9.780981e-02):6.003400e-01,2:4.982932e-01):2.212165e-02,(8:6.423704e-03,(((7:4.376669e-02,(((28:1.912277e-02,29:3.399173e-02):7.497812e-02,30:7.818124e-02):3.347915e-01,(((16:9.802019e-02,18:8.363528e-02):1.377204e-01,12:2.323485e-01):3.769717e-02,((10:3.096733e-01,(11:3.335793e-01,17:1.417709e-01):2.239219e-02):2.761342e-02,((((14:3.742555e-02,((23:1.138846e-01,21:1.364708e-02):1.461558e-01,22:1.339720e-02):6.708173e-01):9.833645e-02,15:1.186491e-01):5.674938e-02,13:8.832251e-02):1.389277e-01,9:6.187304e-02):2.734135e-02):1.140324e-01):1.796322e-01):2.265336e-02):8.859092e-03,6:2.109485e-02):1.571764e-02,(5:1.196652e-01,((((25:7.336073e-02,(26:1.937545e-01,27:1.906068e-01):2.520735e-01):2.411163e-01,24:1.315017e-01):4.497604e-01,20:1.629020e-01):4.786810e-01,19:3.490885e-02):5.276642e-01):1.088697e-01):3.147127e-01):3.495273e-01,1:6.597017e-01);
   tree gen.314000 = [&U] ((2:2.938308e-01,(3:4.766326e-02,4:1.114076e-01):2.767775e-01):1.541802e-01,(8:1.082577e-02,(5:2.332508e-01,((((((30:3.311057e-02,29:2.788361e-02):3.751469e-02,28:5.600450e-02):1.842992e-01,(12:2.214866e-01,(16:2.248110e-02,(18:1.325955e-01,(((((13:6.482139e-02,((23:5.578432e-02,21:7.653990e-02):5.699019e-02,22:1.803394e-02):5.036529e-01):3.395323e-02,(14:8.575372e-02,15:1.733843e-02):7.989475e-02):1.995218e-01,17:1.233910e-01):8.782365e-02,9:9.859366e-02):1.247104e-02,(11:3.113898e-01,10:2.280136e-01):5.380670e-02):1.134234e-01):7.137332e-02):8.826509e-03):1.413532e-01):5.004133e-02,(19:2.430589e-01,(20:2.145501e-01,((25:2.098020e-01,(26:1.791334e-01,27:5.464173e-02):1.837039e-01):2.098567e-01,24:8.841492e-02):2.073666e-01):1.569950e-01):1.084072e-01):1.219930e-01,7:3.181527e-02):5.057427e-02,6:2.840489e-02):2.748223e-02):2.075974e-01):2.561472e-01,1:6.994123e-01);
   tree gen.315000 = [&U] ((3:1.084447e-02,4:2.382538e-01):2.760677e-01,(2:1.410857e-01,(5:4.438206e-02,((((29:4.177137e-03,30:1.402659e-01):1.252403e-02,28:3.927319e-03):1.851542e-01,(19:7.410997e-02,(20:2.281528e-01,((25:2.276108e-01,(26:2.533482e-01,27:3.396615e-01):1.606229e-01):9.497074e-02,(((22:2.479899e-01,21:1.243078e-01):7.974193e-02,23:5.959415e-02):6.471193e-01,24:3.787023e-02):1.164062e-01):3.902987e-01):1.485692e-01):1.843282e-01):8.562587e-02,(8:2.007279e-01,((((16:4.294654e-02,(((14:1.523098e-01,15:1.046243e-01):5.615522e-02,13:6.006649e-02):2.149804e-01,(9:1.911449e-01,(17:6.660028e-02,(11:3.378218e-01,(18:2.015474e-01,10:2.094366e-01):3.572186e-02):1.220890e-01):6.708140e-02):9.390162e-02):9.749131e-03):1.684333e-01,12:4.319706e-01):1.778853e-01,7:2.599864e-02):7.679901e-02,6:4.989687e-02):6.026010e-03):8.219741e-02):8.026996e-02):5.926290e-01):1.048701e-01,1:5.176591e-01);
   tree gen.316000 = [&U] ((3:1.556691e-01,4:9.562298e-02):3.530401e-01,(((((((17:2.682477e-01,9:2.325035e-01):2.420789e-01,(15:1.012273e-01,(14:2.133252e-01,13:1.987222e-01):2.749262e-02):4.032879e-01):9.846077e-02,((18:3.748019e-01,(11:4.249743e-01,10:1.906280e-01):1.305294e-01):1.746954e-01,(12:3.705821e-01,16:7.318349e-02):4.257377e-01):2.066366e-02):2.681629e-01,7:3.627244e-03):6.750588e-02,((6:7.743640e-02,((19:6.490760e-02,(20:1.243921e-01,(((21:3.851590e-02,22:1.134205e-01):1.125353e-01,23:3.490400e-02):9.312236e-01,(24:5.248562e-02,(25:3.410888e-01,(26:1.020920e-01,27:2.522890e-01):1.581781e-01):3.153862e-01):1.162160e-02):2.804527e-01):3.228583e-01):5.614692e-01,((28:9.247387e-03,30:3.666822e-01):2.371609e-02,29:1.651263e-01):1.550108e-01):2.453884e-01):6.966271e-02,5:3.558981e-01):5.950382e-02):1.556903e-01,8:1.461949e-01):7.094660e-01,2:2.075815e-01):1.022077e-01,1:6.986546e-01);
   tree gen.317000 = [&U] (((((((19:3.742526e-02,((((22:1.151896e-01,21:2.691671e-02):2.038637e-01,23:1.107618e-01):1.254025e+00,((25:1.358016e-01,(26:4.765603e-01,27:4.135984e-02):7.733669e-01):2.147168e-01,24:1.583413e-01):1.457588e-01):1.049887e-01,20:2.784156e-01):1.296732e-01):1.247207e-01,((30:8.509307e-02,28:5.259251e-03):3.256618e-02,29:4.277246e-02):6.453360e-01):6.700760e-02,(((12:2.183952e-01,((((9:1.862431e-01,(13:1.248762e-01,(15:2.066876e-02,14:2.391953e-01):1.201259e-01):3.716635e-01):6.464844e-02,(17:2.606766e-01,(11:3.779079e-01,10:1.007595e-01):3.677161e-02):3.177411e-02):1.875045e-01,18:2.273338e-01):7.697921e-02,16:2.997220e-01):3.394095e-01):5.258438e-01,7:1.459829e-02):1.730086e-02,6:1.287326e-01):1.200967e-02):1.174785e-01,5:2.366341e-01):4.389196e-02,8:1.178842e-01):3.146652e-01,2:3.897930e-01):1.906385e-01,(3:1.015438e-01,4:9.332864e-02):2.550466e-01,1:6.541718e-01);
   tree gen.318000 = [&U] (((8:9.152281e-02,((6:3.996192e-02,((7:9.536662e-03,((12:2.725753e-01,((9:1.477245e-01,((10:1.694412e-01,11:2.600747e-01):4.670861e-02,17:1.324608e-01):1.107262e-01):1.760581e-02,(13:2.337390e-02,(15:9.291174e-02,14:7.562232e-02):2.588676e-01):1.381816e-01):1.446321e-01):3.600782e-02,(16:5.915957e-02,18:2.109073e-01):1.077561e-01):3.074407e-01):2.817423e-02,((19:2.558292e-02,((((22:3.769277e-02,21:7.853880e-02):1.923856e-02,23:1.034817e-03):1.049495e+00,((25:4.168859e-02,(26:1.578709e-01,27:2.056181e-01):3.112798e-01):8.698113e-02,24:5.441952e-02):1.650276e-01):1.785672e-01,20:8.066174e-02):1.357918e-01):2.889295e-01,(29:3.503180e-02,(28:3.465777e-02,30:2.048032e-02):2.767774e-02):3.144215e-01):7.908836e-02):9.524923e-02):1.082616e-01,5:9.182254e-02):1.765033e-01):2.399945e-01,(3:6.854580e-02,4:7.028064e-02):4.690513e-01):9.326243e-02,2:9.648942e-02,1:6.214869e-01);
   tree gen.319000 = [&U] ((3:3.497727e-02,4:1.771292e-01):5.249553e-01,((8:1.385066e-01,((6:4.129947e-02,(28:4.147746e-04,(30:1.149521e-01,29:1.170222e-02):3.143526e-02):4.707220e-01):7.001405e-02,(((7:5.419804e-02,(16:1.730154e-02,((((9:2.331171e-02,17:3.077084e-01):8.064311e-02,(11:3.243794e-01,10:1.322037e-01):2.848638e-02):1.086917e-01,12:4.198763e-01):2.456628e-02,((13:9.525775e-02,(15:4.277173e-02,14:2.327637e-01):4.074837e-02):1.452319e-01,18:8.199209e-02):1.291309e-02):6.829896e-02):3.830290e-01):4.084789e-02,(19:6.624473e-03,(((24:1.340031e-01,(25:2.550644e-01,(26:8.130027e-02,27:1.891119e-01):3.706617e-01):1.244357e-01):1.555895e-01,((23:9.623053e-02,21:1.465873e-01):4.275595e-02,22:5.787728e-02):4.718851e-01):2.760437e-01,20:1.194346e-01):1.289720e-01):2.833753e-01):2.251114e-01,5:2.604538e-02):8.230844e-02):1.649574e-01):2.667277e-01,2:1.147355e-01):7.749515e-02,1:7.756187e-01);
   tree gen.320000 = [&U] (((6:1.278255e-02,((((12:1.356873e-01,(16:2.685599e-02,((((13:1.348761e-01,14:3.059994e-01):6.415595e-02,15:6.156506e-02):2.382132e-01,(17:4.449222e-01,9:2.013514e-01):1.153540e-01):1.118100e-01,(18:6.984333e-02,(10:2.743150e-01,11:2.791379e-01):1.725508e-01):2.731811e-01):8.620937e-02):2.079620e-01):1.714372e-01,(30:3.428893e-02,(29:7.248111e-03,28:1.043244e-01):4.721819e-02):1.679335e-01):1.272904e-02,(((24:2.391061e-01,(25:3.024127e-01,(26:8.926318e-02,27:2.278787e-01):1.907070e-01):1.344978e-01):8.489735e-02,(23:2.094026e-01,(21:7.229434e-02,22:1.036119e-01):2.204593e-01):3.850779e-01):3.576830e-01,(20:2.648251e-01,19:1.520120e-01):1.945912e-01):2.238604e-01):2.413496e-01,((8:1.118712e-01,5:1.341925e-01):2.277997e-01,7:1.781314e-01):1.516012e-03):2.448479e-02):6.053135e-01,2:5.469818e-01):1.558203e-01,(3:2.826729e-03,4:2.267063e-01):4.690717e-01,1:9.251651e-01);
   tree gen.321000 = [&U] (((6:5.688843e-02,((7:7.536821e-02,(16:2.984087e-02,((17:6.280352e-02,(((10:2.982565e-01,18:1.851276e-01):1.399912e-01,((15:1.371416e-01,14:1.113791e-01):9.295516e-02,13:9.696830e-02):1.232073e-01):1.973018e-02,9:1.311299e-01):4.848503e-02):7.969185e-02,(12:6.990724e-02,11:3.175255e-01):1.114913e-01):1.534574e-02):2.033598e-01):1.317786e-01,((5:6.057731e-02,(19:5.732626e-02,(((21:1.006326e-01,22:8.114687e-02):1.920854e-01,23:3.307602e-02):4.130751e-01,(20:1.669230e-01,(24:1.269558e-01,(25:2.060628e-01,(26:1.947838e-02,27:1.413480e-01):1.714373e-01):3.031240e-01):3.139573e-01):9.098235e-03):1.031895e-01):4.819360e-01):9.853383e-02,(30:5.937980e-02,(29:8.118687e-04,28:7.474920e-02):2.180721e-01):2.049969e-01):3.179711e-02):9.826673e-02):5.238019e-02,8:2.426359e-02):3.291759e-01,(2:1.491464e-01,(3:2.491717e-02,4:3.483305e-02):4.563771e-01):1.758994e-02,1:8.255713e-01);
   tree gen.322000 = [&U] ((5:6.767556e-02,(8:1.619364e-01,(((19:4.181708e-02,(((24:1.031443e-01,(25:1.677023e-01,(26:2.983348e-01,27:1.025432e-01):1.403392e-01):1.512112e-01):1.451447e-01,(23:1.023961e-01,(21:2.765172e-02,22:5.616574e-02):3.313382e-03):5.930295e-01):1.735155e-02,20:7.046599e-02):1.365939e-01):3.323194e-01,(28:5.779403e-02,(29:3.594877e-03,30:1.257838e-01):3.488631e-02):2.619043e-01):2.573505e-02,(6:4.530627e-02,(7:4.017327e-02,(17:1.473181e-01,(9:5.705534e-02,(((12:4.868998e-01,(16:2.369750e-02,18:1.571377e-01):4.304390e-02):4.946572e-02,((15:1.068286e-01,14:9.048917e-02):9.097701e-02,13:6.086366e-02):1.487157e-01):1.885366e-02,(11:2.797076e-01,10:1.643730e-01):1.876308e-01):1.204539e-01):1.598004e-02):2.033840e-01):1.115686e-01):4.884637e-02):3.987408e-02):2.599827e-02):4.072034e-01,(2:2.004204e-01,(3:6.787851e-02,4:1.187200e-01):5.960711e-01):8.543274e-02,1:7.412629e-01);
   tree gen.323000 = [&U] ((3:4.495811e-03,4:1.115632e-01):4.506168e-01,(2:3.074515e-01,(((((19:1.367133e-02,(20:1.053604e-01,((24:1.654709e-01,(25:8.570524e-02,(26:2.430459e-01,27:1.117065e-01):1.989267e-01):4.247269e-01):1.426658e-01,((22:1.115382e-01,21:8.876313e-02):9.323825e-02,23:5.642609e-02):6.613104e-01):4.985911e-02):8.053897e-02):2.943584e-01,((28:3.911498e-03,29:2.564883e-03):2.290877e-02,30:4.185868e-02):4.000068e-01):1.712498e-01,((((17:1.665892e-01,(11:3.794683e-01,10:5.088674e-02):1.796996e-01):1.028047e-01,9:2.591246e-02):2.462024e-02,(18:1.853158e-01,((14:3.407118e-02,15:3.417757e-02):6.234685e-02,13:1.566935e-01):3.570450e-02):3.254705e-02):4.350692e-02,(12:3.837011e-01,16:1.115000e-01):1.988984e-02):3.352795e-01):1.291919e-01,((6:5.084764e-03,7:2.257710e-02):6.222979e-02,5:2.028322e-01):4.589478e-02):2.052774e-01,8:3.666854e-02):2.594377e-01):1.944795e-01,1:8.016098e-01);
   tree gen.324000 = [&U] (((3:5.875204e-02,4:7.364631e-02):4.022370e-01,(((((19:3.328437e-03,(20:3.968459e-02,((24:3.567461e-01,((22:1.059882e-01,21:1.872333e-01):1.384687e-01,23:5.175888e-02):6.066110e-01):4.231307e-02,(25:1.812817e-01,(26:2.229427e-01,27:1.367685e-01):2.507078e-01):3.311452e-01):3.187878e-01):9.466025e-02):2.758519e-01,((29:5.808820e-02,28:1.898763e-02):7.873872e-02,30:5.068343e-03):3.361318e-01):1.863610e-01,((7:2.379536e-02,(16:2.649777e-02,(((9:1.203595e-01,(13:3.946316e-02,(15:4.310559e-02,14:8.662951e-02):8.095449e-02):1.039510e-01):7.776924e-03,12:3.249345e-01):3.543436e-03,(18:2.071756e-01,(17:1.610801e-01,(11:1.480092e-01,10:2.072362e-01):7.537975e-02):5.889406e-02):5.680534e-02):2.494739e-01):2.613122e-01):2.479965e-02,6:3.657516e-02):1.390473e-01):4.267855e-02,5:1.219818e-01):1.206191e-01,8:3.142637e-02):1.889725e-01):7.498656e-02,2:2.584198e-01,1:1.077521e+00);
   tree gen.325000 = [&U] (((((5:1.307042e-01,((19:8.528496e-04,(20:2.571433e-02,(24:2.075770e-01,(25:3.077262e-02,(26:2.693937e-02,27:2.248848e-01):3.100136e-01):4.426464e-01):3.479210e-01):1.255189e-01):2.484387e-01,(30:2.423852e-02,(28:1.773042e-02,29:3.518242e-02):8.159475e-02):2.317541e-01):2.315180e-02):6.715591e-02,(6:7.731152e-02,(((16:1.832438e-01,(((11:2.852796e-01,10:2.213875e-01):5.997241e-02,17:2.124208e-01):1.098981e-01,(((((15:1.159938e-01,14:1.458636e-01):4.146687e-02,((21:1.622780e-01,22:2.223041e-01):2.765267e-01,23:7.331436e-05):5.442754e-01):6.257457e-02,13:7.970798e-02):1.824721e-01,18:3.793673e-01):6.801187e-02,9:2.288225e-01):5.177788e-02):1.467936e-01):6.678949e-02,12:8.274592e-02):2.313459e-01,7:3.923777e-02):1.591509e-01):1.149214e-01):1.604273e-01,8:1.294138e-02):2.709345e-01,(3:6.800687e-02,4:5.065630e-02):2.620639e-01):8.976682e-02,2:1.280577e-01,1:1.317436e+00);
   tree gen.326000 = [&U] ((2:9.082550e-02,(3:5.832157e-02,4:2.819264e-02):5.483664e-01):4.438514e-01,((5:2.216844e-02,((30:9.165631e-02,(28:3.891991e-03,29:1.034537e-02):1.128106e-02):1.969721e-01,((19:3.352794e-02,(20:8.959860e-02,(24:8.815109e-02,(25:5.464951e-02,(26:9.832199e-02,27:2.093888e-01):2.209406e-01):2.599414e-01):1.396474e-01):1.054059e-01):3.466884e-01,((7:1.609316e-02,6:3.905127e-02):4.398400e-02,((((((((21:2.698594e-02,23:1.937389e-01):1.790370e-01,22:1.146336e-01):6.559324e-01,14:1.157549e-01):3.468089e-02,15:3.535539e-02):1.656668e-01,13:4.637410e-02):4.477578e-02,9:6.089856e-02):2.111401e-02,(16:2.073635e-01,(18:5.347654e-02,((10:1.547164e-01,11:1.257620e-01):4.623982e-02,17:2.406663e-01):4.506818e-02):3.808404e-02):6.313859e-02):3.160509e-01,12:2.556377e-01):2.458998e-01):1.686147e-02):7.642628e-03):8.981433e-02):1.891962e-01,8:2.388798e-02):1.601701e-01,1:1.233010e+00);
   tree gen.327000 = [&U] (((((((6:7.419576e-03,7:1.182085e-01):2.976913e-02,(19:1.542764e-02,(20:4.122815e-02,(24:5.369551e-03,(25:6.910043e-02,(26:3.597007e-02,27:9.102470e-02):1.019065e-01):1.192408e-01):8.489978e-02):5.282920e-02):1.595262e-01):1.307516e-03,(((28:8.040601e-03,29:1.289757e-02):1.750229e-02,30:5.603924e-02):9.096582e-02,((16:7.842936e-02,((9:6.488449e-02,(((21:4.673731e-02,22:2.836602e-02):8.393362e-02,23:1.213277e-01):1.371600e-01,((15:1.545149e-02,14:4.339660e-02):4.123290e-02,13:5.369120e-02):4.293282e-02):2.925277e-02):5.575877e-02,(18:9.239445e-03,(11:6.869355e-02,(17:6.885358e-02,10:8.072392e-02):3.399745e-02):7.996434e-02):7.980684e-02):5.198389e-02):6.513737e-02,12:1.054933e-01):4.819982e-02):5.063111e-02):2.658990e-02,5:9.638849e-02):2.453524e-02,8:4.057530e-03):1.343392e-01,2:1.417998e-01):3.498623e-02,(3:1.133843e-01,4:7.138919e-03):1.206674e-01,1:1.408530e-01);
   tree gen.328000 = [&U] ((3:1.643453e-02,4:4.394994e-02):1.430126e-01,(2:1.502477e-01,(8:5.343942e-03,(5:1.305696e-02,((7:2.801205e-02,6:4.307646e-02):4.791779e-02,((((18:1.879329e-02,(10:1.071244e-01,(17:1.712475e-01,11:1.196683e-01):1.039578e-02):2.620294e-02):9.706866e-02,9:1.006711e-01):1.741411e-02,((15:5.833825e-02,((((21:9.606484e-02,23:5.394094e-02):7.045362e-02,22:3.609622e-02):2.115954e-01,14:3.554893e-02):3.557754e-02,13:1.512289e-02):9.648457e-03):9.973365e-02,(16:2.028385e-02,12:1.039551e-01):3.371147e-02):1.443903e-02):8.220341e-02,((29:8.193592e-03,(28:1.978857e-02,30:3.188469e-02):1.885258e-02):5.395971e-02,(19:4.724004e-03,(20:5.925311e-02,(24:1.694114e-02,(25:8.015060e-02,(26:3.829139e-02,27:7.831313e-02):3.948381e-02):1.343401e-01):1.096339e-01):8.039420e-02):1.192859e-01):7.018642e-02):3.860241e-02):3.026290e-02):1.646502e-01):1.412866e-02):6.799878e-02,1:3.229699e-01);
   tree gen.329000 = [&U] ((3:3.215481e-02,4:1.497392e-02):2.300640e-01,(2:1.230672e-01,(8:1.670066e-02,(((16:1.286808e-02,((((17:1.312122e-01,((11:7.383394e-02,10:1.058718e-01):1.319902e-02,18:2.741266e-02):6.814881e-02):3.157956e-02,((14:5.876940e-02,15:3.930842e-02):1.894213e-02,13:5.042026e-02):5.606501e-02):1.052844e-02,9:7.300131e-02):1.628540e-03,12:1.550896e-01):4.037874e-02):1.321726e-01,(7:9.686868e-03,6:8.816499e-02):3.258594e-02):3.827011e-02,(((30:1.410419e-02,(29:7.227055e-03,28:1.692025e-02):5.651534e-02):4.358090e-02,(19:4.056728e-02,(((23:7.670617e-02,(22:2.443241e-02,21:5.089870e-02):5.851092e-02):2.034648e-01,(24:8.587363e-02,((27:8.939666e-02,26:1.709370e-01):1.153176e-01,25:1.401054e-02):1.054196e-01):3.648882e-02):5.856096e-02,20:6.073884e-03):9.600048e-02):1.856572e-01):7.128731e-03,5:9.603927e-02):4.312297e-02):4.906264e-02):1.355652e-01):1.360016e-02,1:2.484546e-01);
   tree gen.330000 = [&U] (2:1.361896e-01,((5:4.192733e-02,(8:1.236122e-01,(((30:2.754640e-04,(29:6.677365e-03,28:1.315748e-02):2.343583e-02):1.706620e-01,(19:4.463826e-03,(((((27:1.580695e-01,26:7.090549e-02):1.394669e-01,25:2.142007e-02):1.423012e-01,24:1.168829e-01):6.242866e-02,(23:3.117475e-03,(22:6.912739e-02,21:4.702734e-02):1.009088e-01):3.676309e-01):2.695817e-02,20:3.426108e-02):6.025797e-02):1.440484e-01):7.443961e-02,(((((18:6.831299e-02,16:1.577726e-02):2.654585e-02,12:2.229149e-01):1.101835e-02,9:4.799694e-02):4.259587e-03,(((11:2.140764e-01,10:1.094704e-01):3.303447e-02,17:1.817011e-01):4.218927e-02,(13:4.542637e-02,(14:5.634554e-02,15:2.646207e-02):3.473032e-02):7.221396e-02):3.845003e-02):1.092007e-01,(6:3.080909e-02,7:3.002084e-02):2.171435e-02):1.587610e-02):4.735177e-02):2.026155e-02):1.842814e-01,(3:2.903819e-02,4:3.650075e-02):2.074717e-01):3.898478e-02,1:5.924023e-01);
   tree gen.331000 = [&U] (((5:1.903945e-02,(((((22:6.384088e-02,21:3.866361e-02):1.133580e-01,23:5.190943e-02):4.018938e-01,((20:6.641603e-02,(((27:1.313551e-01,26:3.078153e-02):1.442638e-01,25:1.640728e-02):1.401243e-01,24:4.957498e-02):1.620163e-01):5.932251e-02,19:4.137813e-03):4.430063e-02):1.659382e-01,(((10:1.157509e-01,11:1.863637e-01):6.486556e-02,9:3.379635e-02):3.841525e-02,((((14:8.723143e-02,15:2.600491e-02):3.330596e-02,13:3.222558e-02):2.872384e-02,17:1.754302e-01):3.179541e-02,((18:4.982467e-02,16:8.526007e-03):9.783386e-02,12:1.655938e-01):3.455608e-02):9.485512e-02):2.280273e-01):3.825167e-02,(8:8.970501e-02,((30:5.254565e-02,(29:1.815013e-02,28:1.879418e-02):5.895313e-02):2.052897e-01,(6:1.129683e-02,7:1.786448e-02):2.072298e-02):1.192355e-02):5.124949e-02):6.876119e-02):1.503618e-01,2:6.522651e-02):6.634282e-02,(3:2.985595e-02,4:5.843378e-02):2.640223e-01,1:3.164041e-01);
   tree gen.332000 = [&U] ((((5:6.127293e-02,((((29:1.723672e-02,(30:9.785182e-02,28:1.095742e-02):1.131531e-02):4.818319e-01,(9:3.837667e-02,((((13:9.145988e-02,14:1.234747e-01):1.110300e-02,15:6.945954e-02):6.178948e-02,(((10:1.057142e-02,11:3.543427e-01):4.230008e-02,17:8.124814e-02):1.091426e-01,18:9.749693e-02):5.423814e-03):1.298765e-02,(16:1.839045e-02,12:1.295335e-01):1.729589e-01):3.081684e-02):4.787463e-01):1.035073e-01,((((((27:1.237205e-01,26:5.050918e-02):1.136362e-01,25:1.612452e-01):6.965467e-02,24:9.140885e-02):8.805143e-02,(22:4.021562e-02,(21:1.466442e-01,23:4.653613e-02):1.705598e-01):3.644216e-01):1.749080e-01,20:1.195646e-01):1.193048e-01,19:7.151610e-02):2.344812e-01):3.585199e-02,(7:6.432611e-02,6:3.800120e-03):4.875434e-02):6.248520e-02):5.920804e-02,8:4.247006e-02):3.089014e-01,2:4.791549e-02):3.488094e-01,(3:2.398884e-02,4:9.588354e-02):4.299825e-01,1:6.965747e-01);
   tree gen.333000 = [&U] ((2:7.602668e-02,(((((30:5.281922e-02,(29:9.767041e-03,28:2.294573e-02):4.411190e-02):8.722972e-02,((9:9.070449e-02,((13:4.993690e-02,(14:3.165789e-02,15:3.574314e-02):3.897083e-02):1.505058e-01,(((11:2.021424e-01,18:3.899628e-02):5.044324e-02,10:4.621782e-02):4.738933e-04,17:1.925043e-01):5.343099e-02):4.075049e-04):6.411467e-02,(12:2.312751e-01,16:7.564534e-02):1.866623e-02):1.759892e-01):9.065857e-02,((7:9.138957e-04,((((((27:1.111749e-01,26:3.833164e-02):1.309087e-01,25:1.279184e-01):1.711628e-01,24:8.871587e-03):2.119584e-03,((22:1.065614e-01,21:3.288328e-02):8.111171e-02,23:4.344466e-03):3.554002e-01):1.035016e-01,20:6.280490e-02):2.064771e-01,19:1.629695e-03):2.349225e-01):7.040647e-02,6:2.829299e-02):2.174874e-02):1.450326e-03,5:1.641776e-01):5.763588e-02,8:3.160078e-02):2.515819e-01):2.988047e-02,(3:1.692162e-02,4:6.100405e-02):4.169489e-01,1:2.311523e-01);
   tree gen.334000 = [&U] (2:4.256643e-01,((((7:5.986198e-02,(((30:4.739200e-02,(29:3.294167e-03,28:1.823283e-02):8.629527e-02):1.494387e-01,((16:3.924109e-02,18:3.989243e-02):2.757556e-02,((13:2.378267e-02,(14:6.048191e-02,15:8.060775e-02):1.695000e-02):1.485147e-01,(((17:2.001688e-01,11:1.978652e-01):4.477852e-02,(12:4.011259e-01,10:1.884843e-01):2.847660e-03):9.609597e-03,9:1.254527e-01):2.003958e-03):5.443950e-02):9.454751e-02):6.585101e-02,(5:1.087606e-01,((((((27:7.847505e-02,26:5.384231e-02):1.016743e-01,25:9.114075e-02):2.910349e-01,24:1.372936e-01):1.816752e-03,((22:5.243289e-02,21:1.039493e-01):5.287916e-02,23:3.315482e-02):3.318204e-01):1.851969e-01,20:2.170807e-02):9.598636e-02,19:3.474777e-03):3.057765e-01):4.090280e-02):2.605875e-02):3.522036e-02,6:6.098618e-02):7.496330e-02,8:1.186084e-02):2.882805e-01,(3:1.062935e-02,4:6.195802e-02):1.834980e-01):1.147642e-01,1:2.417924e-01);
   tree gen.335000 = [&U] (2:1.099617e-01,((((((30:8.177941e-03,(29:1.229229e-02,28:6.727834e-02):8.830745e-02):2.943792e-01,(((((9:1.333889e-01,(13:4.400442e-02,(15:8.924161e-02,14:4.974146e-02):3.254279e-02):1.708049e-01):3.763159e-02,(11:3.661046e-01,(18:7.424609e-02,10:2.871240e-01):6.469580e-02):6.088643e-02):2.845757e-02,17:3.703667e-01):6.979341e-02,16:7.303396e-02):7.942804e-02,12:1.494944e-01):1.038788e-01):1.890898e-01,(7:1.834345e-01,6:2.467717e-02):1.330055e-02):2.337836e-02,(((((23:6.134546e-02,(21:1.564132e-01,22:5.054106e-02):1.125130e-01):4.786405e-01,(24:3.515855e-02,((27:1.442717e-01,26:9.962296e-02):1.361393e-01,25:1.228156e-01):1.842450e-01):2.392211e-02):1.836000e-01,20:7.980442e-02):2.067593e-01,19:5.850192e-02):4.533594e-01,5:4.355478e-02):1.251991e-01):1.348667e-01,8:3.707651e-02):2.475796e-02,(3:9.991353e-02,4:6.254702e-02):3.460135e-01):4.055476e-01,1:5.698116e-01);
   tree gen.336000 = [&U] ((2:2.768303e-01,(5:7.019698e-02,(((7:4.771086e-02,6:1.029892e-01):4.583865e-02,8:7.469594e-02):8.704600e-02,(((29:4.450752e-03,28:1.232809e-01):1.014205e-01,(((((((27:1.515182e-01,26:1.694623e-01):1.528812e-01,25:5.750247e-02):1.268716e-01,24:6.269482e-02):5.805949e-03,((23:7.357164e-02,21:6.615109e-02):5.038532e-02,22:4.078900e-02):3.640324e-01):3.226675e-01,20:6.001038e-02):2.417030e-01,19:4.775392e-02):1.345174e-01,30:2.705448e-02):2.406773e-02):1.508898e-01,((16:1.212364e-01,12:1.505061e-01):1.914592e-01,(((11:2.775622e-01,(17:1.618773e-01,(9:1.849518e-01,10:3.507976e-01):7.739253e-03):9.215138e-03):1.444263e-02,18:3.559021e-02):2.097564e-02,(13:1.164337e-01,(14:8.518506e-02,15:1.650000e-01):2.689856e-03):6.134551e-02):3.693474e-02):1.257566e-01):1.260390e-01):3.901101e-02):3.622222e-02):3.881366e-01,(3:8.750181e-02,4:3.228774e-02):1.041754e-01,1:1.063703e+00);
   tree gen.337000 = [&U] (((2:2.929937e-01,((((((20:2.237116e-01,((23:5.761999e-03,(21:1.276285e-01,22:5.043885e-02):1.387543e-01):4.868814e-01,(24:8.521867e-02,((27:9.805417e-02,26:1.747216e-01):2.130244e-01,25:1.571482e-01):8.627552e-02):1.989382e-01):7.146476e-03):1.989363e-01,19:1.160526e-01):3.177716e-01,(30:3.556762e-02,(29:4.739012e-03,28:3.639865e-02):1.088459e-01):1.238932e-02):1.232789e-01,((12:2.298427e-01,(16:1.612641e-01,(11:2.863426e-01,18:7.931776e-02):4.663228e-02):5.401368e-02):3.534187e-02,((13:9.926953e-02,(15:7.380373e-03,14:1.133793e-01):8.794510e-04):6.106341e-02,(9:6.343370e-02,(17:2.398364e-01,10:3.678068e-01):9.892364e-03):1.078329e-01):2.988106e-02):1.791347e-01):7.852881e-02,(7:7.935718e-02,6:7.363750e-03):4.003146e-02):1.335476e-01,5:3.564262e-02):4.661882e-02):3.019503e-02,8:1.037469e-01):1.122210e-01,(3:9.326139e-02,4:4.914321e-03):3.782564e-01,1:5.304384e-01);
   tree gen.338000 = [&U] ((2:1.799786e-01,((6:1.060815e-02,(7:5.473783e-02,((((((24:2.236256e-01,((27:1.439775e-01,26:2.242383e-01):1.638980e-01,25:5.012043e-02):3.722883e-01):3.533495e-02,20:2.554514e-01):5.567321e-03,((21:1.369017e-01,23:7.213931e-02):1.134827e-01,22:8.551825e-03):4.979830e-01):1.225795e-01,19:3.815637e-03):1.844821e-01,5:3.973558e-02):7.621290e-02,(((((13:8.494121e-02,15:4.656714e-02):1.080954e-01,14:3.204041e-01):1.053704e-01,(9:8.372934e-02,((17:2.100266e-01,(12:2.913121e-01,(11:2.232070e-01,(16:7.567864e-02,18:4.920402e-02):4.644840e-02):2.737509e-02):7.252210e-02):2.922277e-02,10:2.657254e-01):4.104670e-02):1.537531e-01):7.263252e-02,30:5.387708e-02):8.082213e-02,(29:2.099750e-02,28:2.052059e-02):1.208844e-01):5.294200e-02):2.723293e-02):1.139414e-02):2.128613e-01,8:3.557500e-02):2.750273e-01):9.316409e-02,(3:2.839052e-03,4:1.111366e-01):2.859874e-01,1:4.889585e-01);
   tree gen.339000 = [&U] ((3:4.529120e-02,4:6.261907e-02):2.419356e-01,(((5:3.142106e-02,((6:4.846598e-02,(((12:1.884346e-01,16:3.729387e-03):3.937517e-02,((11:1.590498e-01,18:1.199599e-02):9.713839e-02,((15:5.139559e-02,(14:8.494589e-02,13:2.634867e-02):1.287190e-03):5.554935e-02,((9:3.029753e-02,10:1.662023e-01):3.257449e-03,17:7.469128e-02):6.303335e-02):7.450149e-03):3.939355e-02):1.840605e-01,7:1.657090e-02):4.656007e-02):1.450515e-02,(((((24:1.196398e-02,((27:1.134142e-01,26:1.052396e-01):1.053689e-01,25:7.219191e-02):2.811061e-01):9.785967e-02,20:6.385564e-02):1.740679e-01,((21:1.742367e-02,22:7.002100e-02):1.014260e-01,23:5.134556e-02):2.151792e-01):9.739873e-02,19:3.851851e-02):1.203538e-01,(30:1.131769e-01,(29:4.264150e-03,28:2.905143e-02):6.863895e-02):2.187017e-01):7.030549e-02):2.310556e-02):5.054410e-02,8:1.095411e-02):2.576420e-01,2:7.817082e-02):4.394410e-02,1:2.435030e-01);
   tree gen.340000 = [&U] (((3:1.190498e-02,4:1.454333e-01):2.627667e-01,((((((16:6.081394e-02,12:1.165130e-01):2.806321e-02,(9:1.435470e-01,((17:2.387218e-01,(11:9.041398e-02,18:7.976313e-02):7.887170e-02):5.153014e-02,(((14:7.792654e-02,15:1.770674e-02):6.330410e-02,13:7.491432e-02):5.345078e-02,10:1.274450e-01):8.252848e-04):2.752608e-02):8.968118e-02):1.288834e-01,(30:7.573032e-03,(((((((21:7.426709e-02,22:8.093969e-03):6.376793e-02,23:1.155072e-02):1.533833e-01,(24:4.772784e-02,((27:1.066147e-01,26:6.126523e-02):1.250203e-01,25:3.397877e-02):1.306626e-01):1.190484e-01):1.701900e-01,20:1.017306e-02):8.874493e-02,19:6.474255e-02):2.239622e-01,29:6.699297e-03):2.371137e-03,28:4.296603e-02):1.467888e-01):1.230616e-01):9.960140e-02,(6:6.425900e-03,7:3.589505e-03):5.865479e-03):2.591213e-02,5:2.707454e-02):4.272082e-02,8:6.433917e-02):9.413147e-02):1.240739e-01,2:2.267267e-01,1:3.960683e-01);
   tree gen.341000 = [&U] (((8:1.357445e-01,(((((12:1.998812e-01,((9:1.996954e-01,(((10:1.368974e-01,(18:9.994880e-02,11:4.726940e-01):1.113681e-01):2.292063e-02,((14:6.890685e-02,15:9.330813e-02):9.204760e-02,13:3.719625e-02):9.201764e-02):7.479066e-02,17:2.543464e-01):2.691144e-02):2.411384e-01,16:1.789556e-02):9.650289e-03):2.210283e-01,7:3.741306e-02):3.739041e-02,6:4.524667e-02):7.319033e-02,((30:1.546738e-02,(29:2.465337e-03,28:6.545422e-03):3.792608e-02):1.809468e-01,(((((23:5.015725e-02,(21:1.349765e-01,22:1.501122e-02):2.448449e-01):4.574097e-01,((27:2.417339e-01,26:2.381692e-02):2.929728e-01,25:9.967646e-02):3.292407e-01):2.379031e-02,24:4.123296e-02):6.011200e-01,20:3.694961e-01):6.416299e-02,19:1.748228e-02):2.297489e-01):7.188854e-02):2.128943e-01,5:5.335891e-02):6.630518e-02):3.693092e-01,2:3.897406e-01):2.958606e-01,(3:5.693418e-02,4:1.177420e-01):4.034561e-01,1:9.655580e-01);
   tree gen.342000 = [&U] (((8:8.111488e-02,(((((30:1.681341e-01,28:2.135221e-02):1.518241e-02,29:4.346627e-03):4.691236e-01,((((((27:1.912336e-01,26:3.073284e-01):5.534298e-01,25:1.013071e-02):5.391283e-01,24:2.453136e-01):3.158772e-01,(23:1.162570e-01,(21:1.986869e-01,22:3.133329e-01):1.382346e-02):1.046719e+00):1.753651e-01,20:1.116282e-01):2.304889e-01,19:3.644554e-02):7.923161e-01):3.821894e-01,((((11:1.009828e+00,((12:6.426357e-01,((14:1.180222e-01,15:1.478312e-01):4.415528e-01,13:4.677921e-02):3.861701e-01):6.223930e-02,(9:3.609993e-01,17:4.591461e-01):2.329501e-02):2.127686e-01):1.904842e-01,((18:1.906299e-01,10:4.440453e-01):1.151913e-01,16:9.546666e-02):1.555513e-01):5.690647e-01,7:2.272399e-03):1.398988e-01,6:7.065787e-02):3.564254e-01):4.149572e-02,5:1.373705e-01):1.529478e-01):4.742494e-01,2:2.092327e-01):2.206302e-02,(3:3.203444e-01,4:9.182984e-02):7.443749e-01,1:1.513711e+00);
   tree gen.343000 = [&U] ((3:3.528645e-01,4:2.993580e-01):9.776193e-01,(2:2.645418e-01,(8:1.392851e-01,((((12:4.921558e-01,16:2.622590e-01):1.811233e-01,((10:6.688231e-01,(11:1.217042e+00,18:1.948731e-01):1.075380e-01):2.452227e-01,((9:6.171740e-01,17:2.917649e-01):2.272879e-01,((14:2.501404e-01,13:2.850319e-01):6.346981e-02,15:1.544791e-01):2.640282e-01):5.373522e-02):2.212904e-01):5.992825e-01,7:3.352220e-03):1.167184e-01,(5:4.014444e-01,((((28:2.092582e-02,29:7.749045e-02):1.354356e-02,30:2.576605e-01):4.611498e-01,(19:3.290238e-02,((((23:1.792314e-01,(22:1.415223e-01,21:1.681042e-01):3.551832e-01):7.445105e-01,24:2.883146e-01):3.825289e-02,((27:1.564282e-01,26:9.097776e-02):6.405965e-01,25:6.479363e-01):5.300283e-01):6.652770e-01,20:7.002750e-01):3.103919e-01):9.770749e-01):3.590604e-01,6:4.142428e-03):5.144345e-03):1.505593e-01):3.841171e-01):4.726668e-01):4.535862e-01,1:1.369610e+00);
   tree gen.344000 = [&U] (((3:5.592706e-02,4:2.118434e-01):1.675224e+00,(8:3.043537e-02,(5:2.319792e-01,((6:3.574993e-02,(((12:9.027195e-01,16:2.309485e-01):2.128244e-01,((((13:3.359604e-01,15:8.918296e-02):5.010059e-04,14:2.512739e-01):2.858249e-01,(18:4.418741e-01,(11:8.287991e-01,10:8.135883e-01):3.008482e-01):1.946171e-01):1.180731e-01,(9:5.022018e-01,17:1.018146e+00):2.455778e-01):1.245683e-01):8.789627e-01,7:1.808116e-01):1.198363e-02):1.530054e-01,((30:3.044705e-01,(28:2.130802e-01,29:2.367829e-02):2.365943e-01):1.775671e-01,(19:1.679812e-01,((23:2.301117e-01,(21:6.787096e-01,22:1.269137e-01):2.832150e-01):2.008083e+00,((24:4.170027e-01,((27:7.537527e-01,26:7.565440e-02):4.514684e-01,25:5.910872e-01):6.641645e-01):4.365575e-02,20:8.148022e-01):1.896912e-01):8.737918e-01):1.709884e+00):3.388604e-01):3.527218e-01):3.598701e-01):5.871939e-01):1.723907e-01,2:7.648908e-01,1:2.317908e+00);
   tree gen.345000 = [&U] ((3:2.503525e-01,4:3.898057e-01):1.295571e+00,((8:1.547325e-01,((((((29:1.835752e-01,28:6.395341e-02):7.046517e-01,30:2.561616e-01):2.511410e-02,(19:1.260894e-01,(((((27:6.349756e-01,26:3.847203e-01):8.656006e-01,25:3.779467e-01):9.461534e-01,24:3.603277e-01):4.878870e-01,((22:3.389690e-01,21:3.571191e-01):5.518823e-01,23:2.766507e-01):9.420690e-01):1.311572e-01,20:1.187034e+00):6.588363e-01):1.320905e+00):1.486282e+00,6:1.207590e-01):1.064793e-01,((((15:1.411874e-01,13:1.637518e-01):1.324140e-02,14:3.941907e-01):3.195305e-01,(((9:5.788420e-01,((17:2.035522e-01,11:5.049267e-01):2.424246e-01,10:6.484587e-01):5.884655e-02):7.707542e-01,(12:1.119601e+00,16:4.109893e-01):3.805926e-01):2.865499e-01,18:3.421545e-01):1.923591e-01):7.496073e-01,7:8.019804e-02):2.806947e-01):2.752383e-01,5:4.400334e-01):3.906549e-01):1.077561e+00,2:6.464606e-01):3.601371e-01,1:2.785851e+00);
   tree gen.346000 = [&U] (((((((28:1.037474e-01,29:4.088719e-03):1.946217e-02,30:8.259794e-02):1.974131e+00,((7:2.279878e-01,6:1.438372e-02):1.889580e-01,((19:4.491505e-02,((24:5.412701e-01,(25:7.397140e-01,(27:5.143284e-01,26:1.509129e-01):7.990656e-01):8.489241e-01):8.872654e-01,20:3.046636e-01):1.748587e-01):1.103645e+00,(((16:5.109898e-01,18:6.161019e-01):3.520961e-01,(((11:1.707009e+00,17:1.069191e-01):2.056113e-01,12:8.825778e-01):1.194535e-01,10:9.821110e-01):2.369621e-01):4.526094e-02,((13:1.106434e-01,(14:3.094366e-01,(15:1.252080e-01,(22:2.095186e-01,(23:2.780294e-01,21:6.421534e-01):2.098068e-01):1.578308e+00):1.363901e-01):3.677339e-01):4.068615e-01,9:5.185486e-01):1.334379e-01):1.251923e+00):2.434755e-01):3.005986e-02):8.664035e-02,5:1.234223e-01):4.549633e-01,8:1.315494e-01):1.976408e+00,(4:2.142090e-01,3:2.463817e-01):1.299901e+00):7.927213e-03,2:6.578519e-01,1:1.727659e+00);
   tree gen.347000 = [&U] (((4:7.062965e-02,3:4.927169e-01):2.141970e+00,(8:2.248570e-01,(((((13:4.655091e-01,((((21:1.578098e-01,23:3.580645e-01):1.027007e+00,22:5.858141e-02):2.347147e+00,14:5.968428e-02):7.027626e-02,15:1.776155e-01):7.147942e-02):5.433205e-01,(((18:8.739795e-01,((10:1.192901e+00,(12:3.253555e-01,16:3.994631e-01):1.124551e+00):6.174857e-02,11:8.709685e-01):3.723832e-01):7.525778e-01,9:2.680739e-01):2.770206e-02,17:9.028272e-01):6.795508e-01):1.765405e+00,(19:3.299439e-01,((24:8.229430e-01,(25:8.300455e-01,(27:8.467538e-01,26:6.446292e-01):1.223671e+00):4.518933e-01):6.146683e-01,20:2.235084e-01):7.051016e-01):9.435291e-01):1.470150e-01,(7:3.467569e-01,((30:3.728164e-01,(28:3.353789e-02,29:5.455542e-02):7.793011e-02):1.005854e+00,6:4.575958e-02):8.733160e-02):1.752953e-01):1.625190e-01,5:5.375083e-01):5.813466e-01):1.620766e+00):3.480551e-01,2:3.171045e-01,1:2.731780e+00);
   tree gen.348000 = [&U] ((((((((((12:4.435982e-01,16:3.122465e-01):3.163893e-01,(((13:5.478859e-01,((15:2.121200e-01,14:3.453802e-01):1.045075e-02,((21:4.138122e-01,23:3.544534e-01):2.411485e-01,22:3.100582e-01):1.824503e+00):2.960551e-01):3.038293e-01,9:4.680284e-01):2.912866e-02,((11:5.178922e-01,10:1.167829e+00):3.764928e-01,18:7.684765e-01):2.970943e-01):2.121344e-02):2.388025e-02,17:3.584185e-01):2.085598e+00,((19:8.137705e-02,((24:3.457980e-01,(25:6.222544e-01,(27:6.405587e-01,26:5.932351e-01):4.837409e-01):7.271478e-01):4.523467e-01,20:2.212543e-01):7.586648e-01):1.199606e+00,(28:5.746444e-02,(30:4.499236e-01,29:5.859014e-02):3.674489e-02):9.963675e-01):3.715726e-01):3.288210e-01,7:2.921287e-01):6.931125e-02,6:1.074861e-01):5.585971e-01,5:4.283415e-01):4.544994e-01,8:3.754078e-02):1.239765e+00,(4:4.229802e-01,3:3.758489e-01):7.361564e-01):2.204627e-01,2:6.140750e-01,1:1.903916e+00);
   tree gen.349000 = [&U] (((4:5.333936e-01,3:6.242090e-03):1.005077e+00,2:9.454679e-01):3.094702e-01,((5:2.498275e-01,((6:9.990600e-02,(((9:3.281722e-01,16:3.115118e-01):6.017099e-03,12:9.990343e-01):1.515409e-02,((18:2.220837e-01,(17:6.971948e-01,(10:4.775840e-01,11:6.231052e-01):6.368135e-02):4.473140e-01):1.711110e-01,((15:2.182199e-01,13:2.778078e-01):1.513175e-01,(((21:3.180210e-01,23:1.880825e-01):5.019815e-01,22:2.273814e-01):1.116517e+00,14:5.284541e-02):3.132852e-02):2.924032e-01):5.664146e-02):8.091753e-01):3.138720e-02,(((19:1.696595e-01,((24:4.248116e-01,(25:4.408712e-01,(27:3.529844e-01,26:4.203109e-01):2.892504e-01):3.835721e-01):5.235184e-01,20:6.072423e-01):5.528348e-01):4.367620e-01,((28:1.311068e-01,29:4.151149e-02):2.500023e-01,30:9.480038e-02):5.340919e-01):4.952167e-01,7:3.153184e-01):3.515257e-02):4.101956e-01):1.258486e-01,8:3.106340e-01):6.834825e-01,1:1.966960e+00);
   tree gen.350000 = [&U] ((2:1.466717e+00,(8:1.464913e-01,(((((19:2.178662e-01,((24:3.163855e-01,(25:5.821703e-01,(27:2.534697e-01,26:2.846234e-01):7.042997e-01):3.070099e-01):3.085251e-01,20:6.908100e-02):3.687049e-01):6.561402e-01,((28:1.096138e-02,29:1.815877e-01):1.956495e-01,30:4.817488e-02):7.397997e-01):4.362991e-01,((((14:1.268765e-01,(15:6.506113e-02,(((21:1.967726e-01,23:1.143498e+00):1.333585e-01,22:4.076437e-03):1.340867e+00,13:6.884656e-02):2.617412e-01):1.619866e-01):8.015621e-01,(12:1.120230e+00,(16:8.592842e-02,9:6.374509e-01):1.687011e-02):7.896970e-02):8.084118e-02,(18:3.484376e-01,(11:2.948084e-01,(10:4.985437e-01,17:7.326465e-01):5.515310e-02):1.993306e-01):5.790185e-01):1.218888e+00,7:1.597387e-02):2.368259e-01):6.707815e-03,6:1.084086e-01):3.242134e-01,5:4.286176e-01):1.340398e-01):7.072629e-01):3.660540e-01,(4:3.452009e-01,3:2.591294e-03):1.137767e+00,1:1.480400e+00);
   tree gen.351000 = [&U] ((2:8.227175e-01,((5:2.308921e-01,(7:5.293052e-02,(6:8.345597e-02,(((((15:1.959604e-01,13:2.928107e-01):8.870465e-02,14:2.245329e-01):3.062959e-01,((9:4.719844e-01,(((11:7.643650e-01,17:2.716896e-01):5.543197e-01,10:3.687955e-01):3.348380e-01,18:1.610179e-01):3.453928e-01):6.941283e-02,16:7.963160e-01):1.428933e-04):4.854994e-01,12:8.772700e-01):6.297079e-01,(((((24:1.607481e-01,((27:1.070553e-01,26:6.797208e-01):6.987460e-01,25:2.475876e-01):1.163109e+00):7.420704e-01,((22:4.599037e-01,21:2.701845e-01):9.141322e-02,23:1.411107e-01):1.823149e+00):4.578046e-01,20:2.818865e-01):3.152551e-01,19:5.812693e-02):1.215290e+00,(30:9.885622e-04,(28:9.625157e-02,29:5.155611e-03):3.919315e-01):4.357035e-01):2.732178e-01):3.676595e-01):1.748495e-02):4.281211e-01):4.289904e-01,8:2.106477e-01):7.955561e-01):2.662014e-01,(3:7.482913e-01,4:4.920140e-02):1.216512e+00,1:1.409159e+00);
   tree gen.352000 = [&U] ((2:4.273164e-01,((5:2.766979e-01,(6:1.488946e-02,(((19:4.278092e-02,((24:3.896983e-01,(25:3.890448e-01,(27:7.896745e-01,26:1.267060e-01):5.548747e-01):5.324793e-01):1.516363e+00,20:3.922292e-01):1.916526e-01):1.370389e+00,((29:3.200794e-02,28:5.057616e-02):1.287540e-01,30:2.065986e-01):8.201370e-01):1.399872e-02,(7:3.540831e-02,((18:4.064797e-01,(16:5.914386e-02,((17:4.206082e-01,(11:8.466257e-01,10:2.192392e-01):2.388224e-01):6.164564e-01,(((21:7.083417e-02,23:5.112072e-01):2.235107e-01,22:1.932893e-01):1.242063e+00,(9:2.494422e-01,((15:4.355367e-01,14:6.286945e-01):2.369389e-01,13:3.265174e-01):2.118775e-01):7.743215e-02):3.291511e-01):1.975126e-01):1.568769e-01):1.106714e-01,12:4.453216e-01):8.882658e-01):1.816736e-01):1.873063e-01):1.894581e-01):2.861005e-01,8:1.100668e-01):8.379806e-01):1.275934e+00,(4:3.189245e-02,3:4.008347e-01):7.885192e-01,1:1.258488e+00);
   tree gen.353000 = [&U] (((8:4.932799e-01,(((6:1.234421e-01,7:2.689240e-01):1.314993e-03,5:8.662361e-01):1.764965e-02,((19:6.913356e-02,((((27:2.541096e-01,26:3.021652e-01):7.045771e-01,24:2.715189e-01):2.264393e-02,25:6.633469e-01):1.031135e+00,20:5.713423e-02):6.790944e-01):1.242482e+00,(((28:3.888235e-03,29:3.044205e-02):1.122840e-01,30:1.286472e-02):3.368817e-01,(12:7.552473e-01,(9:5.302683e-01,(((18:1.129909e-01,16:1.480420e-01):2.516903e-01,((11:8.131705e-01,10:6.773703e-01):2.927868e-01,(13:2.828319e-01,(((21:3.239943e-01,23:6.412120e-01):2.636096e-01,22:6.508697e-02):1.821770e+00,(15:4.686705e-02,14:6.545960e-01):2.504999e-01):1.190864e-01):4.243672e-01):1.374612e-01):8.754504e-02,17:4.312883e-01):1.237054e-01):2.319422e-01):6.705618e-01):3.641954e-01):2.885506e-01):6.697629e-01):6.858245e-01,(3:1.065585e-01,4:1.687876e-01):6.147181e-01):3.203727e-01,2:8.852263e-01,1:2.265252e+00);
   tree gen.354000 = [&U] ((2:6.880653e-01,(8:4.561819e-03,(6:9.660784e-02,(7:1.934286e-01,(((19:1.128745e-01,((24:1.362225e-01,(25:3.904359e-01,(27:2.967689e-01,26:7.778718e-01):3.975164e-01):1.682981e-01):3.915573e-01,20:1.022700e-01):5.793938e-01):5.822628e-01,5:1.353814e-02):2.066223e-01,(((28:1.805757e-02,29:2.246146e-02):2.672917e-01,30:1.254332e-01):5.584715e-02,((12:4.283345e-01,16:6.940931e-02):9.344215e-02,(((18:9.448007e-02,11:5.596774e-01):1.728671e-02,17:4.928673e-01):1.261987e-01,(10:6.623980e-01,((((((21:3.069814e-02,23:3.180915e-01):1.182068e-01,22:1.337215e-01):8.094003e-01,14:5.145070e-02):9.852359e-02,15:1.443635e-01):3.166868e-02,13:2.030950e-01):1.816221e-01,9:5.024748e-01):1.668718e-01):1.644449e-02):1.265047e-02):2.941678e-01):1.910930e-01):3.577351e-01):2.550393e-02):3.584654e-01):3.780775e-01):8.862121e-02,(3:2.007081e-01,4:9.215940e-02):5.748613e-01,1:1.019045e+00);
   tree gen.355000 = [&U] (2:5.783088e-01,((3:1.252338e-01,4:9.840198e-03):7.811361e-01,(8:6.852786e-03,(5:3.995275e-01,(((((28:7.843803e-02,30:1.152495e-01):2.171456e-02,29:1.095312e-01):4.715471e-01,(((((10:2.541887e-01,17:2.767390e-01):2.207419e-02,11:5.731375e-01):2.438731e-01,18:4.054891e-03):1.733395e-01,((((21:8.394830e-02,22:2.662345e-01):1.998209e-01,23:3.850301e-01):1.642246e+00,((15:1.697389e-01,14:1.373002e-01):2.316823e-03,13:1.896704e-01):4.626429e-02):5.324070e-01,9:5.400282e-01):2.976924e-02):4.837164e-02,(12:4.458806e-01,16:2.379069e-01):1.700529e-01):3.103717e-01):2.028477e-01,(6:5.516118e-02,(19:8.536205e-02,((24:1.888399e-02,(25:2.023215e-01,(27:2.959063e-01,26:3.054860e-01):7.354707e-01):5.777395e-01):5.646746e-01,20:3.227264e-01):9.067544e-02):4.464860e-01):1.164221e-02):3.851661e-02,7:4.111810e-01):1.514274e-01):2.241889e-01):5.625181e-01):2.541572e-01,1:8.172179e-01);
   tree gen.356000 = [&U] ((3:1.134708e-01,4:4.375128e-02):5.463883e-01,(((((((((13:2.004072e-01,((22:9.832639e-02,(23:3.429100e-01,21:5.158836e-02):1.312095e-02):1.453212e+00,(14:1.745065e-01,15:1.691236e-01):9.193803e-02):1.548307e-01):1.917666e-01,(9:3.068110e-01,(17:3.525211e-01,(18:1.742749e-01,(10:2.771515e-01,11:5.129377e-01):4.507916e-02):1.333264e-01):7.446955e-02):1.000174e-01):1.735378e-01,12:4.885687e-01):9.567000e-02,16:1.598611e-02):4.625133e-01,((30:8.035386e-02,(28:1.591765e-03,29:1.208698e-02):1.519494e-01):4.242617e-01,(((24:1.638367e-01,(25:5.076156e-01,(27:2.997658e-01,26:7.690370e-02):3.321109e-01):3.146644e-01):4.646229e-01,20:3.656705e-01):5.606235e-01,19:1.038347e-02):4.402564e-01):2.555481e-01):3.351597e-02,(7:2.317566e-01,6:1.674685e-02):1.162485e-01):4.005452e-01,8:1.017455e-01):2.377445e-01,5:2.203117e-01):1.079764e+00,2:3.934069e-01):1.952461e-01,1:9.688326e-01);
   tree gen.357000 = [&U] (((4:2.243976e-01,3:1.228143e-02):1.336568e+00,(8:1.263936e-01,(5:5.551094e-01,(((19:2.046919e-01,((((25:9.076730e-01,(27:3.983872e-01,26:3.641276e-01):3.550305e-01):5.575130e-01,24:2.575938e-01):4.209906e-01,(23:2.849634e-01,(21:4.868556e-01,22:2.096089e-01):1.234930e-01):2.595054e+00):5.053631e-01,20:4.283991e-01):7.874034e-01):2.008442e+00,(7:3.439939e-02,(((((10:5.112911e-01,11:3.487507e-01):3.258330e-01,18:8.208403e-01):2.832419e-01,(17:5.175621e-01,(((15:1.778058e-01,14:5.653008e-01):1.658863e-01,13:1.177737e-01):2.489728e-01,9:1.049101e+00):1.339988e-01):1.810102e-01):3.704131e-02,12:5.180601e-01):3.024688e-01,16:1.400741e-01):1.056616e+00):1.980779e-01):9.178182e-02,(6:1.598907e-01,((29:3.230479e-02,28:2.545642e-01):9.492712e-02,30:2.634307e-01):1.528684e+00):1.108463e-01):3.073487e-01):2.406875e-01):9.323622e-01):3.814441e-01,2:3.777427e-01,1:1.723551e+00);
   tree gen.358000 = [&U] ((3:1.096256e-01,4:1.770860e-02):8.211144e-01,((8:1.607370e-01,(((6:1.218397e-01,7:1.134437e-01):8.760247e-02,(((((12:5.865524e-01,(18:3.592123e-01,16:4.023992e-01):3.961943e-02):1.414922e-01,((14:3.129866e-02,((21:3.061541e-01,23:4.730663e-03):5.766805e-01,22:3.224611e-01):5.804469e-01):5.065053e-02,(15:2.690683e-01,13:1.073699e-01):3.027438e-02):3.474799e-01):2.698834e-01,9:2.008423e-01):2.195967e-02,(11:5.226569e-01,(17:4.328944e-01,10:1.860004e-01):4.036224e-02):2.020172e-01):3.593726e-01,((((24:9.170944e-02,(25:2.141246e-01,(27:7.404008e-03,26:5.369715e-01):6.268237e-01):3.933442e-01):6.655050e-01,20:2.983456e-01):2.847966e-01,19:6.829414e-01):3.317657e-01,((28:4.812178e-02,29:7.760231e-03):1.893494e-01,30:8.444118e-02):3.059848e-01):3.934275e-01):1.778153e-01):5.923374e-02,5:3.577648e-01):1.725583e-01):6.403243e-01,2:2.876605e-01):2.840244e-01,1:1.077883e+00);
   tree gen.359000 = [&U] ((3:2.809771e-02,4:2.867745e-01):1.333690e+00,(((8:2.317439e-01,(6:1.901829e-01,(((12:5.004078e-01,(((16:4.596180e-01,((15:6.671380e-02,14:1.731381e-01):1.711935e-01,(13:5.151519e-01,((23:6.593952e-01,21:8.209454e-02):1.509986e-01,22:1.614103e-01):9.017387e-01):3.936646e-02):2.194681e-01):7.675473e-02,(9:2.461534e-01,((27:1.867418e-01,26:1.513618e-01):7.875267e-01,(25:1.716413e-01,((20:1.956119e-01,19:8.072908e-01):6.547237e-01,24:2.985480e-02):3.275986e-01):4.805487e-01):5.414573e-01):9.832946e-02):1.286641e-01,(18:3.750157e-01,(10:5.022373e-01,(17:5.501378e-01,11:5.821620e-01):1.385242e-01):4.137969e-02):1.179358e-01):5.965914e-01):1.545536e-01,((28:1.030915e-01,29:1.604923e-01):3.643480e-01,30:1.668967e-01):4.183004e-01):3.630308e-01,7:8.459117e-02):2.952770e-01):5.600542e-01):2.230325e-01,5:1.904281e-01):3.766437e-01,2:5.644026e-01):8.677761e-02,1:1.088606e+00);
   tree gen.360000 = [&U] (((((8:1.654211e-01,(((((((17:4.784441e-01,(11:2.619557e-01,10:2.644055e-01):8.107714e-01):1.294330e-02,9:4.433968e-01):3.665107e-01,18:3.870593e-01):3.042232e-02,16:5.094802e-01):3.704379e-02,((15:2.322541e-01,(14:1.643545e-01,13:1.468979e-01):1.270152e-01):2.406416e-01,((23:2.223906e-01,21:2.179162e-01):1.015022e-01,22:1.947353e-01):1.252909e+00):3.680086e-01):1.230294e-01,12:4.119618e-01):6.511337e-01,((((20:6.338053e-02,19:7.846667e-01):1.638507e-01,(((27:6.930986e-01,26:6.064860e-01):2.948429e-01,25:5.332733e-01):2.081130e-01,24:6.885803e-01):3.523026e-01):8.045925e-01,(29:4.019423e-02,28:7.479371e-03):2.744088e-01):9.036021e-02,30:2.950678e-02):6.411520e-01):3.442259e-01):1.314362e-01,(7:2.165445e-01,6:6.961660e-02):1.391143e-01):4.521883e-01,5:8.853878e-02):8.267454e-01,2:5.738832e-01):4.876650e-01,(3:3.487036e-02,4:2.733607e-02):1.077039e+00,1:1.413182e+00);
   tree gen.361000 = [&U] (((8:4.692117e-02,(5:1.267544e-01,(6:1.831027e-01,((((28:1.802201e-01,30:1.897527e-01):2.991505e-02,29:5.370392e-02):3.170795e-01,(((16:2.493467e-01,18:7.286885e-01):9.898357e-02,((12:5.553984e-01,11:9.824155e-01):1.120824e-01,(17:3.463374e-01,(9:4.488978e-01,10:8.738390e-01):1.727965e-01):6.152512e-02):1.967237e-01):3.767066e-02,((13:3.032526e-01,14:2.326598e-01):1.018555e-01,15:1.876345e-01):9.313802e-01):9.450483e-01):3.963767e-01,(((20:5.213868e-01,((24:6.299239e-01,((26:1.639892e-01,27:2.718020e-01):7.220524e-01,25:3.538266e-01):3.940417e-01):1.320027e-02,((21:2.392516e-01,22:3.637244e-01):1.963102e-01,23:7.366817e-02):6.442926e-01):5.899100e-01):3.123656e-01,19:5.230269e-01):9.785155e-01,7:8.248650e-01):1.362717e-01):2.092431e-02):4.742456e-02):1.776473e-01):6.128373e-01,2:6.717779e-01):4.022589e-01,(4:3.642213e-01,3:1.449493e-01):1.127846e+00,1:1.807687e+00);
   tree gen.362000 = [&U] (((3:3.727722e-01,4:1.064461e-01):8.519437e-01,((((((18:3.090458e-01,12:7.228401e-01):1.579886e-02,16:2.492676e-01):6.815019e-02,(((15:2.117097e-01,(13:3.534717e-01,14:8.830230e-02):6.476113e-02):1.632505e-02,(23:2.841251e-01,(22:3.615728e-01,21:1.185867e-01):5.165848e-01):1.625485e+00):4.591374e-01,((9:1.090545e-01,17:5.835425e-01):7.021865e-02,(10:3.846193e-01,11:9.530576e-01):9.635253e-02):1.430463e-01):1.821497e-02):4.564306e-01,(((25:2.540198e-01,((27:5.634633e-02,26:3.881723e-01):1.030516e+00,24:5.564990e-01):1.241325e-03):4.155711e-01,(20:5.691257e-01,19:5.136282e-01):8.882884e-01):4.038375e-01,(30:1.868364e-01,(28:3.533929e-02,29:2.458644e-02):2.287817e-01):2.215847e-02):7.995219e-02):5.801961e-01,((5:5.132094e-01,6:1.732985e-01):4.295335e-02,7:2.067401e-01):1.313017e-02):2.700552e-01,8:1.006180e-01):5.828490e-01):8.618593e-02,2:2.687466e-01,1:2.306858e+00);
   tree gen.363000 = [&U] ((3:2.329492e-01,4:1.716772e-01):9.837398e-01,((8:2.188477e-01,((7:1.211970e-01,((((28:2.257675e-02,29:3.370908e-02):6.257092e-01,(30:3.551663e-01,((18:1.869826e-01,(16:2.899493e-01,12:1.036422e+00):6.799579e-01):2.191102e-01,(9:4.343258e-01,((13:3.174347e-01,(((23:3.704913e-01,21:3.061112e-01):2.791704e-01,22:1.606641e-02):1.119372e+00,(14:2.115725e-01,15:1.358011e-01):3.722370e-01):4.334326e-02):1.139637e-01,(10:5.295496e-01,(17:3.952004e-01,11:3.752550e-01):1.205218e-01):4.333244e-01):5.493819e-02):1.739070e-01):3.275965e-01):3.877700e-02):3.508901e-01,((20:7.997477e-01,((25:2.247781e-01,(27:3.901015e-02,26:4.475238e-01):7.743790e-01):9.414403e-02,24:4.449084e-01):1.105415e+00):1.170566e-01,19:2.734868e-01):4.322052e-01):1.006404e+00,6:7.027429e-02):2.400596e-01):2.449670e-01,5:5.697843e-01):2.456645e-01):3.980530e-01,2:1.131306e+00):1.041420e+00,1:1.349053e+00);
   tree gen.364000 = [&U] (2:1.058474e+00,((4:5.321145e-01,3:4.509392e-01):1.861162e+00,(((((((16:2.123519e-01,((11:1.370133e+00,10:2.597071e-02):1.073388e+00,(((14:9.021190e-01,15:1.022993e-01):1.046888e-02,13:4.452047e-01):5.267178e-01,(9:1.654120e-01,17:4.930127e-01):1.488960e-02):1.554571e-02):3.198499e-01):4.297776e-02,18:8.791818e-01):2.325949e-01,12:7.047850e-01):6.912350e-01,(((20:3.594765e-01,((((26:5.338542e-01,27:2.737408e-01):6.654373e-01,25:1.067156e+00):1.595549e+00,24:1.076634e-01):7.083422e-01,((21:7.475109e-01,22:1.980411e-01):4.896051e-01,23:4.792249e-01):2.352549e+00):7.177090e-01):5.351660e-01,19:4.879372e-01):1.410399e+00,(28:7.154018e-02,(29:3.380023e-01,30:4.221946e-01):8.478650e-03):1.848063e-01):1.085193e+00):6.439625e-01,6:5.959613e-02):4.364902e-01,(7:6.229381e-01,5:2.377386e-01):2.814106e-01):4.702769e-01,8:4.599444e-01):8.990828e-01):8.195844e-02,1:4.054757e+00);
   tree gen.365000 = [&U] ((4:2.172018e-01,3:2.464693e-01):7.504234e-01,((((7:2.467825e-01,5:1.280653e-01):5.676843e-02,(6:4.572401e-02,(((16:1.335294e-01,(((11:7.777756e-01,10:3.949034e-02):5.648842e-02,18:5.888976e-01):3.041049e-01,((9:2.526522e-01,17:3.997848e-01):7.913912e-02,((15:8.392945e-02,14:1.385278e-01):1.278265e-01,13:2.373695e-01):3.354989e-01):9.073160e-02):5.540218e-01):1.782743e-01,12:4.694931e-01):6.999049e-01,(((28:1.077968e-01,29:5.623275e-03):1.543614e-01,30:3.157191e-01):2.663895e-01,(((22:4.740950e-02,(23:2.669492e-01,21:1.431961e-01):6.396617e-01):9.702837e-01,(20:3.471671e-01,((25:1.526923e-01,(26:7.176975e-02,27:5.927813e-01):5.397347e-01):6.088612e-01,24:3.403951e-01):2.313707e-01):2.197395e-01):5.897775e-01,19:1.547623e-02):7.490663e-01):4.671132e-01):3.791284e-01):3.427002e-02):3.428003e-01,8:2.329680e-01):5.834503e-01,2:5.557004e-01):2.165887e-01,1:2.146016e+00);
   tree gen.366000 = [&U] ((4:3.154156e-01,3:2.843007e-01):9.580264e-01,(((((((9:7.297715e-01,(((15:1.661972e-01,14:1.940717e-01):1.071853e-01,13:2.076156e-01):5.194116e-01,(((10:5.051693e-01,17:5.397110e-01):7.483038e-02,11:8.614182e-01):2.900870e-01,18:1.119470e-01):1.591950e-01):2.397613e-02):3.965465e-02,(16:6.328516e-02,12:4.497283e-01):4.808736e-01):2.284821e-01,((30:5.624129e-02,(29:6.754405e-02,28:1.561646e-01):2.851794e-01):2.854128e-01,(((((22:9.392970e-02,23:3.059252e-01):5.808113e-02,21:1.942893e-01):1.015658e+00,((25:5.702705e-01,(26:2.926027e-01,27:5.565518e-01):6.627350e-01):7.762400e-01,24:1.750843e-01):2.890801e-01):8.324362e-01,20:2.586956e-01):7.054392e-02,19:6.819741e-02):8.489877e-01):9.533985e-01):1.690845e-01,(6:1.373176e-01,7:7.827188e-02):6.062871e-02):5.229448e-02,5:4.453880e-01):4.038968e-01,8:1.583676e-01):1.526657e+00,2:2.629716e-01):4.752964e-02,1:2.348004e+00);
   tree gen.367000 = [&U] (((((6:3.216761e-02,(((30:3.856918e-02,(29:4.772083e-02,28:1.890640e-02):6.143582e-01):4.036889e-01,(((((10:5.851887e-01,11:1.105507e+00):1.178759e-01,(17:6.488175e-01,9:1.102743e+00):2.108928e-02):9.404872e-02,(13:1.606490e-01,(15:2.730252e-01,14:9.253292e-02):2.348645e-01):5.040624e-01):3.597569e-01,(12:2.398284e-01,16:5.957220e-01):3.155294e-01):1.179300e-01,18:4.392839e-01):2.758169e-01):1.017891e+00,(7:2.107404e-02,((20:3.286047e-01,(((25:3.864879e-01,(26:9.084748e-01,27:5.134341e-01):3.561109e-01):6.846221e-01,24:2.059298e-01):2.517718e-01,(22:1.116409e-01,(21:7.515826e-01,23:2.416307e-01):5.162568e-01):9.776065e-01):6.585801e-01):1.817206e-01,19:3.753028e-01):1.420738e+00):3.313546e-01):1.105751e-01):2.378098e-01,5:4.198861e-01):4.190793e-01,8:3.918787e-01):1.488693e+00,2:3.856989e-01):7.989451e-01,(4:1.588863e-01,3:3.136675e-01):9.262204e-01,1:2.016199e+00);
   tree gen.368000 = [&U] ((3:9.416206e-02,4:2.249448e-01):8.873107e-01,(2:2.099564e-01,(8:2.169859e-01,((5:1.937714e-01,(((11:7.241628e-01,10:1.283904e-02):2.528253e-01,(9:8.960353e-02,((18:6.450287e-01,(12:5.097728e-01,16:7.886821e-02):4.868042e-01):1.690229e-01,(17:5.202632e-01,((14:1.096397e-01,15:3.451939e-02):2.213584e-01,((23:8.137426e-02,(21:5.897097e-01,22:1.015402e-01):4.494392e-01):9.488548e-01,13:1.868052e-01):1.000743e-01):1.237539e-01):2.789009e-01):5.505811e-02):9.957635e-02):4.339066e-01,(((29:1.486097e-02,28:8.268523e-02):1.815485e-01,30:4.083378e-02):2.182638e-01,(19:2.568786e-01,(20:9.482465e-02,((25:2.788446e-01,(26:3.427779e-01,27:1.829021e-01):4.633975e-01):3.431502e-01,24:2.771593e-01):5.782863e-01):1.409554e-01):3.965819e-01):2.735907e-01):3.883281e-01):2.256181e-01,(7:1.634487e-01,6:1.499136e-02):1.254107e-01):2.138517e-01):6.521637e-01):2.802581e-01,1:1.222337e+00);
   tree gen.369000 = [&U] ((2:1.684398e+00,(8:6.713900e-01,(6:4.960852e-02,((((((29:6.717285e-02,28:8.806726e-02):1.088138e-01,30:5.571725e-01):8.334476e-01,((20:6.282725e-01,((24:2.764371e-01,(25:1.810323e+00,(26:4.639854e-01,27:1.127310e+00):1.320612e+00):1.899467e-01):7.647721e-01,(21:7.769504e-02,(22:5.654965e-01,23:9.182018e-01):1.260260e-01):2.582864e+00):4.099991e-01):6.439971e-01,19:7.102776e-02):1.563704e+00):5.512862e-01,((((12:7.572899e-01,(16:8.203794e-01,(18:6.808487e-01,(10:9.865239e-01,11:1.047163e+00):2.401161e-01):2.070845e-01):1.345384e-01):2.751112e-02,17:1.766555e+00):3.678039e-01,((15:4.031388e-01,13:2.416738e-01):6.280117e-02,14:4.743243e-01):7.047477e-01):2.868956e-01,9:1.119736e+00):1.247220e+00):1.745842e-01,7:6.092366e-01):5.228724e-02,5:6.020580e-01):7.861894e-01):5.867640e-01):2.015066e+00):1.083562e-01,(4:2.518036e-02,3:3.854973e-01):1.866415e+00,1:3.199000e+00);
   tree gen.370000 = [&U] (((3:2.066115e-01,4:4.126426e-01):8.291608e-01,((((19:6.225885e-02,(((25:4.584714e-02,(26:2.572081e-01,27:5.953659e-01):5.949264e-01):4.656737e-01,24:9.375330e-02):6.110239e-01,20:2.989742e-01):8.583090e-02):8.882656e-01,((30:1.842629e-01,(28:2.269059e-02,29:1.348697e-02):1.118936e+00):1.121236e+00,(6:3.323816e-01,(((18:3.468585e-01,((13:1.274847e-01,((15:4.170211e-03,14:5.729986e-01):1.013731e-01,(22:1.806462e-01,(23:3.060148e-01,21:2.700313e-02):3.362939e-01):8.163893e-01):7.350391e-02):4.643287e-01,(9:1.686107e-01,((17:1.217435e+00,11:4.856699e-01):1.256841e-01,10:3.436481e-01):2.304471e-01):2.610765e-01):2.156257e-01):1.984684e-02,(16:4.740857e-01,12:6.005009e-01):1.280623e-01):5.444313e-01,7:3.516401e-03):2.508739e-01):1.358984e-01):2.523562e-02):2.531920e-01,5:7.124783e-02):1.487825e-01,8:1.501043e-01):5.237101e-01):3.388027e-01,2:6.041677e-01,1:1.853052e+00);
   tree gen.371000 = [&U] (((8:9.422106e-02,(((((((25:1.997092e-01,(26:1.269114e-01,27:5.719660e-01):5.628911e-01):8.132751e-01,24:2.093144e-02):8.278521e-01,20:1.126100e-01):1.128793e-01,19:1.899310e-01):5.094058e-01,(29:8.600272e-02,(28:2.046513e-04,30:1.909888e-01):3.907691e-02):4.299465e-01):9.813917e-01,5:1.554601e-01):1.817040e-01,((18:1.753120e-01,(16:3.104731e-01,((14:5.469798e-01,((((23:1.893950e-01,21:3.174309e-01):7.666974e-01,22:1.184661e-03):1.304411e+00,13:1.243376e-01):2.735638e-01,15:2.801154e-02):4.854099e-01):4.205509e-01,((12:8.419084e-01,(11:3.995870e-01,17:8.720604e-01):1.487361e-01):3.301791e-02,(9:2.230156e-01,10:8.397079e-01):1.150717e-01):8.542625e-02):8.736170e-02):1.584393e-01):7.406218e-01,(7:1.734609e-01,6:1.040686e-01):1.568005e-01):1.645930e-01):7.222437e-02):4.675203e-01,2:1.003489e+00):5.322105e-01,(3:3.164633e-01,4:3.070215e-03):9.633680e-01,1:1.677973e+00);
   tree gen.372000 = [&U] ((((((30:1.917057e-01,(29:1.508173e-01,28:5.014317e-02):3.988562e-02):3.189902e-01,(((16:2.397033e-01,(((11:6.924377e-01,17:1.286671e-01):6.336381e-02,12:5.103399e-01):8.763235e-01,(10:9.297225e-01,9:3.457597e-01):8.096819e-02):1.038233e-01):2.172457e-01,18:5.071897e-01):5.001390e-01,((((21:1.229623e-01,23:3.515725e-01):5.330065e-01,22:3.590710e-02):1.101415e+00,(13:2.405822e-01,14:1.859438e-01):1.255293e-02):2.189426e-01,15:2.043684e-01):6.109732e-01):6.686679e-01):3.919047e-01,7:4.212902e-01):6.040158e-02,6:1.257784e-02):5.086186e-02,((((25:1.975814e-01,(26:1.592650e-01,27:3.842362e-01):6.427483e-01):8.434017e-01,24:3.278452e-01):6.671336e-01,20:5.247634e-01):7.091443e-01,19:2.040513e-01):1.741362e+00):6.974671e-02,(5:2.221124e-01,(8:1.613232e-02,((3:1.089351e-01,4:1.978230e-01):1.410972e+00,2:7.758046e-01):6.811154e-01):4.899234e-01):1.621520e-01,1:2.011942e+00);
   tree gen.373000 = [&U] ((5:4.999403e-02,((3:2.903784e-01,4:1.115774e-01):1.325502e+00,2:4.535547e-01):1.243095e+00):7.907366e-02,((((7:5.951506e-02,(((((25:4.404196e-01,(26:4.453378e-01,27:1.994323e-01):6.717472e-01):5.965294e-01,24:1.546430e-01):1.451854e+00,20:1.427410e-01):4.031154e-01,19:1.038382e-01):9.410918e-01,(28:5.604706e-02,(29:1.184184e-02,30:3.373187e-01):3.329011e-02):7.703209e-01):3.538625e-01):2.486988e-01,6:1.833756e-02):5.730719e-01,8:5.053238e-01):5.082181e-02,(((9:4.630934e-01,((22:1.009222e-01,(21:5.588262e-02,23:7.252953e-01):3.387818e-01):1.514805e+00,((13:2.830180e-01,14:8.598370e-02):7.435247e-02,15:1.911631e-01):2.807737e-03):1.988792e-01):2.154474e-01,((11:5.026397e-01,(17:9.740719e-01,10:3.825524e-01):5.149418e-02):4.859302e-01,18:4.655066e-01):3.523301e-01):4.250905e-01,(12:3.250202e-01,16:1.390227e-01):3.388940e-01):8.251385e-01):2.138362e-01,1:1.761873e+00);
   tree gen.374000 = [&U] (((5:4.468122e-01,8:1.493925e-01):1.859722e-01,((7:3.096166e-01,6:9.361570e-02):2.741504e-01,(((((((24:3.446486e-01,(25:7.577163e-02,(27:3.866704e-01,26:2.369746e-01):2.754832e-01):4.861960e-01):4.042894e-01,20:1.060818e-01):2.255391e-01,19:5.328234e-01):1.808033e+00,30:2.490505e-01):4.479430e-02,29:1.184970e-01):6.524680e-03,28:2.054646e-02):4.721131e-01,(((16:4.961265e-02,((17:7.509182e-01,(10:1.687728e-01,11:1.328184e+00):1.898604e-01):1.424771e-01,((13:3.106370e-01,(15:3.733157e-01,14:1.645002e-01):1.647032e-01):6.043487e-01,9:5.650918e-01):2.577293e-01):4.060334e-01):6.177637e-02,((22:8.797358e-02,(21:8.918607e-02,23:5.024897e-01):3.993762e-01):2.567952e+00,18:2.256985e-01):5.886633e-01):3.264186e-01,12:4.079656e-01):5.320522e-01):9.317006e-01):2.601757e-01):7.753649e-01,(2:3.367004e-01,(4:4.206457e-01,3:1.850374e-01):1.540421e+00):3.932833e-01,1:1.467731e+00);
   tree gen.375000 = [&U] ((8:2.140864e-01,((7:4.010851e-01,(6:1.802875e-01,(((19:2.150049e-01,((24:1.842856e-01,(25:3.246335e-01,(27:4.167540e-01,26:7.773568e-02):6.183366e-01):8.117362e-01):6.005755e-01,20:2.062675e-01):3.869946e-01):1.312700e+00,(30:2.074707e-03,(28:2.053952e-02,29:4.836879e-02):2.530361e-01):1.879371e-01):2.212182e-01,(16:2.543211e-01,(12:3.509043e-01,((18:3.203305e-01,(11:1.209209e+00,((15:6.525892e-01,(14:1.083697e-01,(22:1.250163e-01,(21:2.107913e-01,23:4.014559e-01):4.557692e-01):1.027574e+00):2.769827e-01):2.740691e-01,13:5.372353e-02):3.098984e-02):1.211018e-01):3.727964e-01,(17:5.517848e-01,(10:9.821380e-01,9:1.770015e-01):2.821194e-01):3.021243e-02):2.945039e-01):1.080558e-01):4.885908e-01):3.188612e-01):6.240811e-02):7.272379e-02,5:4.039193e-01):2.271021e-01):7.905806e-01,(2:1.398266e+00,(4:3.560359e-01,3:7.687926e-02):1.283789e+00):7.047297e-02,1:2.111412e+00);
   tree gen.376000 = [&U] ((4:3.898435e-02,3:1.083789e-01):7.254666e-01,((8:2.175158e-02,(((((12:1.414394e-01,((11:1.020819e+00,18:1.276315e-01):3.634539e-01,(((9:1.447676e-01,(10:3.384189e-01,17:5.472503e-01):1.171457e-01):1.947718e-01,(((15:3.592238e-02,14:9.308669e-02):1.482943e-01,13:2.188556e-01):1.122981e-01,((21:1.340193e-01,23:2.660026e-01):1.748159e-01,22:1.723813e-01):7.070106e-01):3.043067e-01):5.853676e-02,16:9.773094e-02):4.723860e-02):2.016392e-01):5.353000e-01,((19:1.301973e-01,((24:7.116658e-01,(25:1.345278e-01,(27:1.185334e-01,26:1.920295e-01):3.448966e-01):7.662955e-01):1.545610e-01,20:1.469460e-01):3.425807e-01):9.292734e-01,((28:1.256087e-02,29:3.766189e-02):1.062400e-01,30:7.014538e-02):1.203932e-02):1.746091e-01):1.599138e-01,7:1.947575e-01):2.082889e-03,6:1.522771e-01):2.123773e-01,5:2.445953e-01):1.456117e-01):3.562458e-01,2:4.783701e-01):5.138644e-01,1:1.068771e+00);
   tree gen.377000 = [&U] ((4:1.047123e-01,3:1.241569e-01):2.703595e-01,(2:1.011494e-01,(8:7.912008e-02,((((30:7.143873e-02,(28:1.752932e-02,29:3.869083e-03):5.776221e-03):1.807564e-01,(19:1.069212e-01,((24:2.312188e-01,(25:2.978285e-01,(27:3.249924e-01,26:2.950796e-01):1.793364e-01):8.942069e-02):2.231268e-01,20:2.266541e-01):9.965170e-02):2.522376e-01):4.164344e-01,((5:2.321925e-01,7:1.963128e-01):1.063238e-01,(16:4.691352e-02,(((17:1.500688e-01,((13:6.092956e-02,((14:2.154987e-01,15:1.274234e-01):1.068557e-02,(22:5.129185e-02,(23:1.934087e-01,21:2.252701e-02):1.832634e-01):5.647046e-01):1.031518e-01):3.097234e-01,9:1.753947e-01):1.443710e-02):4.036058e-02,((18:1.515427e-01,11:3.981474e-01):1.074322e-01,10:1.839384e-01):8.612099e-02):1.518921e-01,12:2.610556e-01):2.357295e-03):8.660744e-01):5.728612e-03):9.902472e-02,6:7.472583e-02):2.670422e-01):5.097487e-01):8.831578e-02,1:1.130175e+00);
   tree gen.378000 = [&U] (2:3.194127e-01,(((8:1.262887e-01,(((19:8.076111e-03,((24:7.834600e-02,((27:1.989940e-01,26:2.704425e-01):2.033427e-01,25:1.097157e-01):2.159805e-01):2.306674e-01,20:6.033729e-02):7.143649e-05):2.181917e-01,(30:1.169041e-01,(28:7.733896e-02,29:1.157280e-03):1.170602e-01):9.676736e-02):2.455076e-01,((((9:2.151071e-01,((16:2.312508e-01,((11:2.054212e-01,10:1.366205e-01):1.033236e-01,18:3.696277e-02):9.232821e-02):4.382037e-02,(((22:8.338626e-02,(21:5.851153e-02,23:2.048777e-01):9.590719e-03):3.216364e-01,14:6.304382e-02):5.805906e-02,(15:3.587554e-02,13:8.906335e-02):8.163475e-02):1.421476e-01):8.399744e-02):8.528200e-02,(12:1.495760e-01,17:5.696251e-02):2.691206e-02):2.235326e-01,7:1.197980e-02):2.526337e-02,6:2.078330e-02):5.667933e-02):6.116249e-02):1.229992e-02,5:1.734321e-01):2.287384e-01,(4:8.870626e-02,3:5.687758e-02):1.877927e-01):8.994602e-02,1:4.920409e-01);
   tree gen.379000 = [&U] (((8:1.161235e-01,(5:1.730591e-01,(((19:5.134598e-02,((24:2.681323e-01,((27:3.302906e-01,26:3.543591e-01):1.051689e-01,25:1.990057e-01):4.389985e-01):2.521313e-03,20:1.465513e-01):1.891231e-01):2.529969e-01,(7:4.910227e-02,((16:5.447400e-02,((9:2.814116e-01,(14:1.356764e-01,(15:6.921985e-02,(13:7.639531e-02,(22:1.020507e-01,(23:1.261091e-01,21:1.061300e-01):1.839886e-01):5.071315e-01):2.958245e-04):7.412723e-02):1.144285e-01):3.835493e-02,((10:2.377822e-01,17:3.167538e-01):1.864742e-01,(11:5.379492e-01,18:1.352129e-01):1.957015e-03):1.580900e-01):1.276218e-01):2.302169e-01,12:5.773985e-01):3.411003e-01):8.333133e-02):7.487575e-02,((29:5.921457e-02,(28:2.782799e-02,30:7.352582e-02):1.562638e-02):4.819899e-01,6:6.398884e-03):5.034241e-02):6.502203e-02):1.423085e-01):4.725967e-01,(4:8.380534e-02,3:4.254972e-02):4.548915e-01):3.265941e-02,2:2.461089e-01,1:7.773697e-01);
   tree gen.380000 = [&U] ((4:6.612049e-03,3:3.462010e-02):1.877531e-01,(2:2.513623e-01,(8:4.659886e-02,((7:9.607689e-02,6:3.544237e-03):2.305324e-02,(5:7.409920e-02,((19:4.581020e-02,((24:1.048661e-01,((27:1.652036e-01,26:1.160165e-02):2.103086e-01,25:1.594514e-01):3.168664e-02):1.212762e-01,20:1.175948e-02):1.004179e-01):1.895577e-01,(((((9:1.610945e-01,((10:2.010142e-01,11:1.999166e-01):3.507521e-02,17:1.167090e-01):1.389528e-01):9.362675e-03,18:1.263332e-01):9.825100e-03,(((21:2.154240e-02,(22:1.722865e-01,23:4.630013e-02):5.887950e-02):3.066706e-01,13:7.670045e-02):7.386920e-02,(15:4.821614e-02,14:7.153634e-02):2.803142e-02):5.906689e-02):3.268267e-02,(12:7.606206e-02,16:1.387282e-01):1.108656e-01):1.749582e-01,((30:1.179846e-01,28:1.425741e-02):1.320546e-02,29:9.622616e-02):9.416525e-02):1.721524e-02):7.722051e-02):2.600779e-03):2.080395e-01):1.338081e-01):9.769678e-02,1:5.267847e-01);
   tree gen.381000 = [&U] ((2:1.898474e-01,(8:3.747780e-02,(((((30:2.768493e-02,(19:2.951514e-02,((24:8.284179e-02,(25:8.349939e-02,(27:1.531398e-01,26:6.862377e-02):8.489620e-02):1.581575e-01):1.153062e-01,20:2.544113e-02):6.511176e-02):1.338062e-01):7.236526e-03,(28:1.691617e-03,29:2.534544e-02):1.440780e-01):8.196626e-02,5:1.348496e-01):4.345864e-02,(((17:1.661984e-01,(18:5.125784e-02,16:5.551667e-02):1.499377e-03):1.476785e-02,((((11:3.724616e-01,10:8.599771e-02):4.244265e-02,9:9.177652e-02):7.742401e-02,12:1.190932e-01):1.081780e-02,((((21:1.039023e-01,23:6.925495e-02):8.688850e-02,22:4.629338e-02):2.476560e-01,13:9.289914e-02):5.666750e-03,(14:2.483761e-02,15:3.097609e-02):1.281848e-02):8.017627e-02):2.646944e-02):1.938442e-01,7:1.253882e-02):4.094515e-02):3.104703e-02,6:2.419118e-02):7.810016e-02):1.225436e-01):1.066432e-01,(4:1.602732e-02,3:1.534249e-02):1.823727e-01,1:2.798693e-01);
   tree gen.382000 = [&U] (2:2.023764e-01,((((((30:1.609226e-01,29:1.791100e-02):6.673908e-03,28:2.434349e-02):3.522973e-01,((((19:1.409316e-02,((24:6.247570e-02,(25:5.291494e-02,(27:2.033635e-01,26:1.472567e-01):1.325300e-01):2.004411e-01):2.521698e-01,20:6.006250e-02):9.258009e-02):3.243348e-01,(((18:8.490058e-02,(((22:2.708611e-02,(21:7.944839e-02,23:1.463868e-01):2.291554e-01):2.782271e-01,13:1.602615e-01):3.977711e-02,(15:5.495720e-02,14:3.843785e-02):1.428823e-02):6.148352e-02):1.581089e-02,((11:1.194429e-01,10:1.974820e-01):1.170149e-01,(17:1.804291e-01,9:5.938424e-02):1.225490e-02):7.551848e-02):2.659354e-02,(12:1.909129e-01,16:6.146523e-02):1.047672e-01):2.154173e-01):6.925469e-02,7:2.984459e-02):1.499571e-02,6:1.350937e-02):2.133126e-02):1.167056e-01,8:5.243992e-02):1.027612e-01,5:2.068141e-02):2.147789e-01,(4:4.725946e-02,3:2.516814e-02):3.668611e-01):3.031277e-01,1:4.899291e-01);
   tree gen.383000 = [&U] ((4:1.036075e-01,3:8.007201e-03):1.299633e-01,((8:1.356075e-01,((6:9.887037e-02,(((16:8.978630e-02,((21:2.186257e-02,23:9.545123e-02):2.037642e-01,22:1.697532e-02):3.397172e-01):2.658587e-02,(18:1.814164e-01,(((((11:1.618381e-01,17:1.094697e-01):1.263998e-01,10:1.837016e-01):1.421274e-01,9:1.383248e-01):3.345681e-02,(15:1.787937e-01,(13:1.260387e-01,14:1.015436e-01):1.695100e-02):7.903082e-02):4.677870e-02,12:2.541428e-01):2.823793e-02):3.436263e-02):2.651239e-01,(7:2.067819e-02,((19:3.387609e-03,((24:8.136377e-02,(25:1.015181e-01,(27:4.744770e-03,26:1.250635e-01):1.466464e-01):1.143794e-01):1.489782e-01,20:4.087094e-02):2.423899e-01):3.381073e-01,((28:2.857934e-02,30:3.309027e-02):3.632515e-03,29:6.021674e-03):1.976688e-01):7.681410e-02):4.402948e-03):2.799931e-02):6.228334e-02,5:5.475466e-02):2.802258e-02):1.760452e-01,2:1.646697e-01):1.743677e-01,1:4.475079e-01);
   tree gen.384000 = [&U] (((((((18:1.573535e-01,(((((17:1.903622e-01,11:1.269923e-01):1.140689e-02,10:1.236129e-01):5.533156e-02,9:1.283623e-01):3.144740e-02,(15:1.065201e-01,(13:4.477187e-02,14:9.725347e-02):1.113856e-01):6.629608e-02):2.129071e-02,(16:1.358821e-02,12:2.055615e-01):1.432100e-01):5.866137e-03):2.138256e-01,7:4.616321e-02):3.159645e-02,6:1.467559e-02):4.258311e-03,(((((22:1.501287e-01,21:2.171780e-02):1.463115e-02,23:2.422976e-02):3.374922e-01,((20:1.366381e-01,(24:5.157590e-02,(25:1.245004e-01,(27:2.238984e-01,26:9.739457e-02):4.888569e-02):1.163775e-01):1.601673e-01):1.932937e-01,19:1.718691e-04):1.789777e-02):1.721403e-01,((29:3.192452e-02,28:7.035097e-02):2.006518e-01,30:1.243320e-01):1.068761e-03):1.041962e-01,5:4.363112e-02):6.048005e-02):1.381484e-01,8:1.688147e-02):2.587872e-01,(4:5.876401e-02,3:3.677008e-02):2.504550e-01):2.063331e-03,2:1.022377e-01,1:3.856508e-01);
   tree gen.385000 = [&U] ((((((((29:3.967548e-02,28:4.742739e-03):3.609036e-02,30:8.427092e-03):2.829839e-01,6:3.311215e-03):4.336058e-02,((((16:9.472745e-03,18:2.299190e-01):3.022583e-02,(((15:9.857093e-02,14:8.608046e-02):9.531747e-02,13:6.480051e-02):3.342793e-02,((9:1.819663e-01,(11:2.085629e-01,10:2.182723e-01):1.328719e-01):1.205040e-01,17:1.370209e-01):9.590877e-02):1.204472e-01):1.168445e-01,12:3.087417e-01):2.726915e-01,7:3.616426e-02):1.775917e-01):3.675324e-02,((((21:2.040863e-01,22:9.979854e-02):1.328394e-01,23:6.018480e-02):9.077239e-01,((20:1.099138e-01,(24:3.696482e-02,(25:8.403502e-02,(27:3.323007e-01,26:6.916609e-02):1.242493e-01):1.658341e-01):2.552396e-01):2.142905e-01,19:2.718618e-02):1.726937e-01):1.689674e-01,5:1.195846e-01):1.270583e-01):6.710983e-02,8:6.815079e-02):4.208571e-01,(4:9.670311e-02,3:4.029779e-02):3.362888e-01):4.289380e-02,2:1.979581e-01,1:5.844446e-01);
   tree gen.386000 = [&U] ((8:1.526027e-01,(5:1.353701e-01,((6:3.477250e-02,((((20:1.874559e-01,((21:1.035473e-01,23:1.847473e-01):1.112958e-01,22:4.987191e-02):5.318161e-01):2.564940e-02,(24:1.078819e-01,(25:5.227536e-02,(27:2.701255e-01,26:7.014422e-02):2.131727e-01):2.453435e-01):1.110110e-01):9.825363e-02,19:7.409065e-02):4.324247e-01,(((((11:4.626095e-01,17:1.612725e-01):7.675609e-02,10:1.836714e-01):5.609468e-02,9:8.863141e-02):1.592389e-01,((12:3.581361e-01,(16:6.369678e-02,18:2.515707e-01):3.279729e-02):6.807677e-02,((15:8.146499e-02,14:7.391512e-02):6.554373e-02,13:1.808487e-01):1.257894e-01):2.015667e-02):1.656981e-01,((30:2.238625e-01,28:8.656015e-03):1.103485e-02,29:2.611807e-03):4.737877e-01):3.092018e-01):5.900126e-02):3.420024e-04,7:5.098176e-02):2.343096e-02):4.996115e-02):4.414440e-01,((4:9.132496e-02,3:1.650438e-01):1.326733e-01,2:1.238235e-01):4.257605e-02,1:7.910562e-01);
   tree gen.387000 = [&U] ((4:2.320554e-01,3:4.490216e-02):6.512452e-01,((8:1.790674e-01,(5:1.949091e-01,((((14:8.853790e-02,((13:1.828196e-01,((18:3.829651e-01,(16:2.833815e-01,12:3.661438e-01):2.846684e-01):4.845095e-02,((11:4.432881e-01,10:4.546782e-01):3.676272e-01,(17:2.432097e-01,9:2.247136e-01):5.447608e-02):1.166467e-01):2.722444e-01):4.421968e-03,15:6.344913e-02):2.766263e-02):5.951121e-01,((29:3.352148e-02,28:8.911564e-02):8.575345e-02,30:4.782385e-01):2.237270e-01):1.443681e-01,(19:3.814921e-02,((24:1.896769e-01,((23:3.338188e-02,(21:3.980512e-02,22:9.435928e-02):3.401933e-01):1.030859e+00,(25:3.041364e-01,(26:1.475429e-01,27:4.218700e-01):1.935842e-01):5.413464e-01):1.273711e-01):5.228133e-01,20:2.144533e-01):1.205618e-01):7.924568e-01):5.033159e-02,(6:5.080463e-02,7:1.064325e-01):2.078053e-01):6.137730e-02):2.056414e-01):5.664159e-01,2:2.693887e-01):3.268822e-01,1:2.188499e+00);
   tree gen.388000 = [&U] ((4:2.072124e-01,3:2.839569e-02):1.814230e+00,(((((6:2.201156e-02,(((19:7.122710e-02,(((23:3.082911e-01,(21:1.580149e-01,22:2.738926e-01):3.608605e-01):2.148340e+00,(((27:1.048943e+00,26:1.765845e-01):8.665289e-01,25:8.611929e-01):1.352097e-01,24:4.677813e-02):1.653694e+00):7.051918e-01,20:2.488564e-01):7.679239e-01):1.252656e+00,((29:1.026342e-02,28:1.871359e-01):7.569319e-02,30:1.608208e-01):6.583815e-01):7.992725e-01,((18:2.173327e-01,(13:3.001405e-01,(15:8.642529e-02,14:2.774031e-01):7.362441e-02):3.027083e-01):3.682211e-01,((12:9.850559e-01,16:3.433268e-01):2.525828e-01,((11:7.612744e-01,10:3.920189e-01):7.694354e-01,(9:2.212640e-01,17:4.069862e-01):1.782917e-01):1.413626e-01):1.571058e-01):1.533812e+00):2.863712e-01):2.674450e-01,8:2.883459e-01):1.754705e-01,7:1.330784e-01):3.417114e-01,5:3.114857e-01):7.370567e-01,2:8.265415e-01):2.635926e-01,1:4.340871e+00);
   tree gen.389000 = [&U] ((2:4.590633e-01,(8:6.864449e-01,(6:1.699743e-02,(7:3.275564e-01,(5:4.342925e-01,((((19:2.880086e-01,(20:7.720369e-01,((((27:8.324471e-01,26:4.352369e-01):3.032608e-01,25:5.694340e-01):9.017615e-01,24:2.827046e-01):5.847374e-02,(23:4.301671e-01,(21:2.426694e-01,22:2.959946e-01):7.064710e-01):9.621974e-01):4.567052e-01):5.233577e-01):8.745571e-01,(29:1.074462e-01,28:1.020664e-01):5.348727e-01):6.581317e-02,30:2.544278e-02):3.951017e-01,((18:4.282220e-01,((12:1.360578e+00,16:1.485983e-01):1.573842e-01,(9:6.361307e-01,((11:8.376624e-01,17:1.978901e-01):4.119462e-01,10:7.297524e-01):2.180012e-01):3.759305e-01):8.091135e-02):3.802143e-01,(15:1.611309e-01,(14:2.300727e-01,13:4.144477e-01):2.776714e-02):2.875953e-01):5.051264e-01):7.522625e-01):3.564795e-01):9.892519e-02):3.385936e-01):7.520811e-01):1.095591e+00,(4:3.749072e-01,3:1.608891e-02):1.787087e+00,1:1.753154e+00);
   tree gen.390000 = [&U] ((4:1.125526e-01,3:1.856317e-01):9.571216e-01,((8:2.251987e-01,((5:2.529128e-01,((((24:2.337455e-01,((27:8.117569e-01,26:1.736569e-01):4.777891e-01,25:1.846644e-01):5.251667e-01):3.913446e-01,((21:5.314482e-01,22:3.710135e-01):1.723509e-01,23:9.150934e-02):1.108970e+00):3.447630e-01,20:5.682041e-01):2.425897e-01,19:1.115043e-01):1.245100e+00):9.512772e-02,(7:2.864705e-01,(6:3.997648e-01,((30:3.002858e-02,(29:8.665869e-02,28:9.211147e-02):6.291746e-02):2.000577e-01,(((10:7.053762e-01,(17:2.176233e-01,(12:1.191058e+00,11:5.186519e-01):2.654754e-01):2.615595e-01):3.197841e-01,(9:5.479994e-01,((15:1.215707e-01,14:3.047299e-01):5.466454e-02,13:5.460016e-01):2.515708e-01):1.401580e-02):1.374051e-01,(16:7.885034e-02,18:3.986423e-01):1.811157e-01):8.359063e-01):1.131507e+00):1.084691e-02):1.101764e-01):2.158522e-01):8.030403e-01,2:4.541187e-01):5.314762e-01,1:1.056773e+00);
   tree gen.391000 = [&U] (((8:5.056462e-02,((5:2.298687e-01,(((11:7.264317e-01,17:4.453651e-01):7.665902e-01,((10:7.939345e-01,((9:3.532374e-01,(13:9.853669e-02,(15:1.928455e-01,14:3.040417e-01):3.386100e-01):2.395529e-01):1.175406e-01,16:4.193915e-01):2.464621e-01):3.258093e-01,12:1.028603e+00):7.763260e-02):6.840498e-01,18:2.303129e-01):1.744571e+00):4.676277e-01,(6:4.726323e-02,((((((24:3.799650e-01,((27:1.830692e-01,26:3.415060e-01):8.559121e-01,25:4.559854e-02):4.779251e-01):1.447785e+00,((21:3.141110e-01,22:3.526173e-01):6.004244e-01,23:1.268252e-01):1.073734e+00):5.104350e-01,20:5.489333e-01):6.820207e-01,19:5.810546e-02):7.065023e-01,7:3.306773e-01):5.162908e-02,(30:3.173474e-02,(29:1.502242e-02,28:1.114500e-01):7.702488e-02):7.869851e-01):4.454035e-01):3.309252e-01):5.125200e-01):8.264815e-01,2:6.344347e-01):4.321689e-01,(4:1.329540e-01,3:1.596381e-01):1.081849e+00,1:1.587629e+00);
   tree gen.392000 = [&U] (((4:7.388249e-02,3:4.188397e-01):1.344202e+00,2:7.639067e-01):4.439623e-02,((5:2.199221e-01,8:3.212936e-01):1.396676e-01,((((16:6.186526e-01,12:4.845193e-01):8.858365e-01,((((10:8.948943e-01,(17:8.263627e-01,11:8.922665e-01):1.406012e-01):2.166675e-01,18:4.777611e-01):4.892360e-01,(13:3.792340e-01,(15:1.051273e-01,14:9.144600e-02):2.875884e-01):2.705290e-01):7.822563e-02,9:3.769714e-01):5.698543e-02):1.541096e+00,(7:8.738036e-02,((((24:1.019624e-01,((27:5.773006e-01,26:1.871084e-01):6.573716e-01,25:2.227148e-01):1.218671e+00):1.404824e+00,(23:5.007930e-01,(22:1.176985e-01,21:7.603286e-02):1.600682e-01):1.177739e+00):1.219563e+00,20:4.023224e-01):3.636996e-01,19:3.341630e-01):1.171205e+00):1.225667e-02):1.760330e-01,(6:8.073636e-02,(30:3.224653e-01,(29:3.641337e-02,28:9.295068e-02):9.487328e-02):1.624861e+00):1.360477e-01):1.766622e-02):1.424350e+00,1:1.878095e+00);
   tree gen.393000 = [&U] ((2:6.887064e-01,((6:1.399261e-01,((7:8.856597e-02,(9:8.404140e-01,((12:8.413130e-01,16:2.266444e-01):4.526198e-03,((18:1.421701e-01,((11:4.227848e-01,10:4.717952e-01):1.431546e-01,17:1.033458e+00):1.786270e-01):3.126678e-02,((13:2.767918e-01,15:1.101816e-01):1.396707e-01,14:2.683062e-01):3.265183e-01):7.213941e-02):6.000488e-01):5.325477e-01):7.726046e-02,((((((23:1.837823e-02,(22:2.721100e-01,21:2.895605e-01):4.693342e-01):1.190648e+00,((27:4.598082e-01,26:4.706703e-01):4.573953e-01,25:3.515556e-01):3.809484e-01):1.509397e-01,24:2.253811e-01):9.015657e-01,20:2.950446e-01):1.736299e-01,19:1.999903e-01):6.470463e-01,5:3.095256e-01):6.616915e-02):5.453018e-01):6.537543e-01,(8:2.403338e-01,((28:4.650140e-02,29:6.464775e-02):1.518833e-01,30:2.237886e-01):1.136585e+00):1.012119e-01):1.054230e+00):4.795577e-01,(4:1.004856e+00,3:1.286120e-01):5.304725e-01,1:1.552694e+00);
   tree gen.394000 = [&U] ((2:7.308740e-01,(8:2.816250e-01,(5:7.081341e-01,(((((18:3.070158e-01,((11:1.527087e+00,10:1.574621e-01):6.627518e-01,(9:4.063314e-01,17:8.411926e-01):1.632429e-01):4.911660e-01):2.291315e-01,((14:3.025826e-01,15:4.463051e-02):1.307504e-01,13:1.338514e-01):6.736866e-01):2.838830e-01,(16:4.174234e-02,12:6.996331e-01):2.699017e-01):1.231450e+00,((30:1.059961e-01,(28:4.486263e-03,29:3.012979e-02):5.935018e-01):1.024395e-01,(((24:1.249973e-01,(((27:8.774857e-02,26:1.106798e+00):1.513470e+00,25:7.887106e-02):7.530754e-01,(23:2.586996e-02,(22:1.082709e-01,21:5.612506e-01):7.922808e-02):3.103327e+00):2.410336e-01):8.857944e-01,20:6.959248e-01):7.708481e-01,19:3.059508e-01):8.053061e-01):2.531065e-01):4.483042e-01,(6:2.893587e-02,7:2.593566e-01):1.608281e-01):2.102912e-01):3.129661e-01):1.270458e+00):6.880645e-01,(4:2.810265e-02,3:2.628026e-01):7.354594e-01,1:2.284450e+00);
   tree gen.395000 = [&U] (((8:5.178471e-02,(((7:1.199464e-02,(((((14:1.257668e-01,15:8.236478e-02):1.973828e-01,13:6.234026e-02):1.107592e+00,(9:3.281112e-01,(17:5.948797e-01,(11:7.285619e-01,10:4.440322e-01):4.644080e-01):1.068411e-01):3.040244e-02):2.632733e-01,((16:3.609656e-01,18:3.692388e-01):1.704120e-01,12:4.272090e-01):2.363913e-01):3.125553e-01,((19:1.214914e-01,(20:4.327352e-01,(((27:1.349634e-02,26:4.676844e-01):8.930528e-01,25:7.231277e-01):6.589097e-01,(24:3.746516e-02,((21:6.947824e-01,23:7.245581e-02):4.520873e-01,22:9.634522e-02):1.676542e+00):4.625648e-01):5.285224e-01):1.872707e-01):7.629763e-01,((29:4.288184e-03,28:2.601550e-02):1.415414e-01,30:1.716186e-01):4.447452e-01):2.452716e-01):3.355646e-01):1.556581e-01,6:3.408514e-01):1.784727e-01,5:6.715242e-01):4.366699e-01):5.848507e-01,(4:1.133514e-01,3:9.530908e-02):7.501096e-01):5.534790e-01,2:3.992913e-01,1:1.272682e+00);
   tree gen.396000 = [&U] ((((5:3.821459e-02,(((28:8.803304e-03,(29:6.520013e-02,30:2.175336e-01):5.791470e-02):7.972587e-01,(19:1.493576e-01,(20:2.126082e-01,((24:5.400365e-01,((27:2.758437e-01,26:4.687902e-01):6.482329e-01,25:4.505482e-01):1.058235e-01):2.287156e-02,((21:1.201916e-01,22:6.428521e-02):1.159298e-01,23:1.180975e-01):4.646033e-01):3.342181e-01):2.632466e-01):7.088462e-01):1.191726e-01,(7:5.573903e-01,((17:1.065019e-01,((12:3.177883e-01,16:3.951089e-01):4.679363e-01,((11:6.203266e-01,(10:2.855487e-01,18:2.765192e-01):1.503159e-01):2.078962e-01,((13:2.937352e-01,(15:1.364919e-01,14:5.531151e-02):1.828066e-01):2.707101e-01,9:9.117237e-02):3.815837e-01):8.055609e-03):3.045400e-02):7.310645e-01,6:1.593961e-01):2.476953e-02):4.218546e-02):9.343162e-02):5.322045e-01,8:5.938871e-02):1.349438e+00,2:3.561134e-01):4.220093e-01,(4:1.990409e-02,3:1.876150e-01):1.544025e+00,1:1.478709e+00);
   tree gen.397000 = [&U] ((2:4.303042e-01,(4:3.550160e-02,3:2.617899e-01):1.418788e+00):6.685264e-02,((6:7.637886e-02,(((((28:2.421338e-01,30:2.226616e-01):6.143746e-02,29:4.586890e-02):8.217298e-01,5:2.544534e-01):1.707076e-01,(19:9.648406e-02,((24:1.083696e-01,((27:9.329972e-01,26:1.547982e+00):3.661053e-01,25:4.613628e-01):8.021542e-01):8.983141e-01,20:6.240164e-01):4.430007e-01):9.894227e-01):7.127476e-02,(7:2.439651e-01,(17:3.887675e-01,(12:9.914537e-01,((11:1.017408e+00,10:3.720422e-01):3.000762e-01,(((18:4.572288e-01,16:6.328004e-01):6.896712e-02,9:3.317235e-01):5.205104e-03,(((15:8.640087e-02,14:6.339261e-01):2.468501e-01,(22:1.748856e-01,(21:6.270750e-01,23:3.500138e-01):6.989813e-01):1.558134e+00):2.496394e-01,13:3.928320e-01):4.049721e-01):6.440621e-02):3.496030e-01):3.952580e-01):1.057097e+00):1.071518e-01):1.425388e-01):3.154180e-01,8:2.676103e-02):6.733779e-01,1:2.983314e+00);
   tree gen.398000 = [&U] (2:3.853031e-01,((((7:1.249432e-02,(9:4.224924e-01,(((15:2.854052e-01,((22:1.702038e-01,(21:4.537042e-01,23:2.855820e-01):3.376025e-01):8.297038e-01,13:7.537050e-02):1.505083e-01):8.190837e-02,14:4.169566e-01):2.034801e-01,((16:5.804694e-01,18:3.912652e-01):2.723227e-02,(12:6.192287e-01,(17:3.568220e-01,(11:9.227394e-01,10:4.016833e-01):4.662908e-02):1.177600e-01):2.149135e-01):2.979362e-02):4.349149e-02):2.302154e-01):6.022443e-02,(6:1.212510e-02,((5:3.536249e-01,((28:6.189391e-02,29:4.804436e-02):2.748717e-01,30:3.360267e-01):5.151439e-01):1.488101e-02,(19:7.908485e-02,(20:5.194431e-01,(24:3.043951e-01,((27:2.881152e-01,26:9.566858e-02):6.454344e-01,25:2.176908e-01):2.097980e-01):7.906333e-01):2.901392e-01):7.453715e-01):2.507393e-01):7.000382e-02):5.025719e-01,8:5.175256e-02):4.246765e-01,(4:3.091944e-01,3:5.922382e-02):1.604459e+00):7.335311e-02,1:3.011521e+00);
   tree gen.399000 = [&U] ((5:1.515392e-01,(8:2.493285e-01,(2:1.120587e+00,(4:3.370721e-01,3:3.811988e-02):1.283925e+00):8.570125e-01):1.913131e-01):2.828161e-01,(((((18:4.497398e-01,(9:5.080895e-01,((12:1.585350e+00,(10:4.151715e-01,11:1.005936e+00):2.311903e-01):2.557389e-02,17:2.181301e-01):2.796219e-01):8.080606e-02):1.183991e-01,(15:2.111962e-01,((22:4.313801e-03,(21:3.637558e-02,23:7.542122e-01):4.043583e-01):1.620006e+00,(14:5.039998e-01,13:2.720219e-01):8.460699e-02):3.900185e-02):2.162594e-01):3.774725e-02,16:8.803273e-02):7.415523e-01,(7:2.018788e-01,(((29:3.202358e-03,28:5.369642e-04):3.334854e-01,30:3.663238e-01):6.661099e-01,(19:3.685137e-01,(20:2.307304e-01,(24:1.625437e-01,((27:5.493850e-01,26:2.949229e-01):7.856272e-01,25:1.111065e-01):1.076710e+00):1.521682e+00):4.562948e-01):9.228790e-01):2.819707e-01):1.469382e-02):6.308543e-02,6:1.666524e-01):3.016753e-01,1:3.424347e+00);
   tree gen.400000 = [&U] (((8:1.390794e-01,((((19:4.039530e-01,(20:1.191187e+00,(24:5.170550e-02,((27:3.032027e-01,26:4.891034e-01):9.082098e-01,25:1.159952e+00):1.056898e+00):1.438044e+00):1.323865e+00):1.060758e+00,((29:3.635043e-03,28:2.694959e-02):6.110908e-01,(30:4.294922e-02,(((17:1.367513e+00,(9:7.598648e-01,(((15:3.363444e-01,13:4.044035e-01):5.150798e-02,((22:8.053118e-01,(23:2.541802e-01,21:2.736416e-01):5.697085e-01):2.513232e+00,14:4.500244e-01):2.074154e-01):3.982970e-01,(12:2.532945e+00,16:3.292142e-01):1.104736e+00):5.790987e-02):6.305142e-02):5.948499e-01,(11:1.580120e+00,18:7.802344e-01):5.311890e-01):2.045833e-01,10:6.624825e-01):9.967589e-01):5.006724e-01):4.961839e-01):4.987038e-01,5:2.294685e-01):1.617042e-01,(6:7.177693e-02,7:6.381710e-02):3.716974e-01):1.160161e+00):1.026613e+00,2:7.863960e-01):4.864522e-01,(4:8.831527e-01,3:3.960522e-02):2.102766e+00,1:5.143305e+00);
   tree gen.401000 = [&U] (((8:2.762413e-01,(5:1.648250e-01,((7:3.707364e-01,((19:2.767482e-03,(20:6.677845e-01,((((26:2.096764e-01,27:4.347021e-01):5.044285e-01,25:2.741147e-01):8.533469e-01,24:5.828616e-02):6.071057e-01,(22:1.504242e-01,(21:2.627919e-01,23:5.581315e-01):3.223095e-01):1.654334e+00):2.448530e-01):1.652603e-01):6.379471e-01,((30:2.153123e-01,(29:1.155305e-02,28:6.130919e-02):4.998109e-01):4.769477e-01,((((9:7.447207e-01,13:4.337568e-02):2.905163e-01,15:1.340580e-01):3.458963e-01,14:2.489265e-01):2.311688e-01,((10:3.662663e-01,(11:2.943442e-01,17:7.631707e-01):2.051032e-01):7.500384e-02,((16:4.369466e-01,18:1.845006e-01):4.757742e-01,12:4.245298e-01):3.624346e-02):7.583834e-01):3.415144e-01):2.791203e-01):4.094462e-01):3.387945e-02,6:1.147778e-01):5.247799e-01):2.630110e-01):7.366453e-01,2:4.562083e-01):1.875995e-01,(4:4.224391e-01,3:6.869283e-02):1.413686e+00,1:1.754246e+00);
   tree gen.402000 = [&U] (((4:1.467165e-01,3:2.198174e-01):2.922458e+00,(8:7.936027e-02,(((((16:6.901520e-01,(((((13:4.249446e-01,14:1.022683e+00):3.794902e-01,(((21:4.019032e-02,23:1.138272e+00):1.914192e+00,22:1.576973e-01):2.738911e+00,15:4.017528e-01):1.782546e-01):8.636813e-01,18:1.154425e+00):1.016348e+00,9:1.247774e+00):5.003566e-01,((11:3.958959e+00,10:1.142623e-01):1.820074e+00,17:8.603611e-01):1.069292e-01):9.292652e-01):1.804223e+00,12:1.386107e+00):1.084547e+00,((29:7.686002e-02,28:1.211576e-01):1.636699e+00,30:1.339967e+00):1.837741e-01):1.621339e+00,5:1.369741e+00):3.830662e-01,(6:5.276939e-01,((19:3.302733e-02,((((26:3.425260e-01,27:2.006006e+00):1.862281e+00,25:9.847522e-01):1.295069e+00,24:6.019790e-01):2.465165e+00,20:5.882854e-01):1.408676e+00):1.989084e+00,7:7.204523e-01):7.145179e-01):3.442769e-01):1.101583e+00):4.577600e+00):4.932877e-01,2:2.230213e+00,1:7.144318e+00);
   tree gen.403000 = [&U] ((2:2.434560e+00,(8:7.124201e-02,(((6:3.634525e-01,7:7.059635e-02):4.067549e-01,(((((11:5.208212e-01,10:1.002270e+00):6.460058e-01,(17:4.835821e-01,(16:6.602708e-01,12:1.230075e+00):4.918464e-01):3.831874e-02):3.228745e-01,9:8.708308e-01):1.723383e-01,(((15:8.098418e-01,14:6.227616e-01):3.708604e-01,13:3.249103e-01):9.291457e-01,18:1.118972e+00):5.001963e-01):6.917463e-01,((30:1.540099e-01,(28:1.150974e-01,29:1.843056e-02):7.576811e-01):4.895406e-02,((((23:4.530402e-01,(21:2.262482e-01,22:1.054526e+00):1.281070e-01):3.184578e+00,(((26:6.371806e-01,27:7.545835e-01):8.647955e-01,25:3.923000e-02):1.085343e+00,24:7.747817e-01):1.525616e+00):7.411362e-01,20:8.809583e-01):2.722660e-01,19:8.392190e-01):1.534293e+00):5.815022e-01):4.137219e-01):7.804045e-01,5:8.283139e-01):3.618035e-02):1.298230e+00):3.359507e-01,(4:3.011840e-01,3:2.635952e-01):1.783529e+00,1:5.107440e+00);
   tree gen.404000 = [&U] (((((((((24:7.779200e-01,(25:5.587766e-01,(26:1.843601e-01,27:1.160054e+00):8.001079e-01):8.309395e-01):2.143689e+00,20:2.565216e-01):7.649309e-01,19:5.092981e-02):1.615799e+00,((29:5.013835e-02,28:4.731545e-02):6.974591e-01,30:1.941645e-02):5.051709e-01):1.558569e-01,(6:5.153436e-02,(((16:1.668739e-01,((18:6.256313e-01,(11:9.601315e-01,10:4.876365e-01):3.826888e-01):3.792663e-01,((17:1.573738e+00,9:2.634952e-01):1.256149e-01,(((15:3.418310e-01,14:3.073188e-01):1.564915e-01,13:2.224585e-01):2.729486e-01,(22:7.540457e-01,(23:3.349070e-01,21:7.458715e-01):6.033502e-01):1.065367e+00):3.166406e-01):1.360233e-01):4.650764e-01):3.996705e-02,12:2.156469e+00):8.826020e-01,7:9.093514e-03):4.924548e-01):4.055983e-01):2.511056e-01,5:5.063310e-01):2.721197e-01,8:5.646113e-01):9.453646e-01,2:1.477577e+00):1.057223e+00,(3:3.859820e-01,4:1.266528e-01):1.598586e+00,1:2.387514e+00);
   tree gen.405000 = [&U] ((2:1.279433e+00,(3:7.660494e-01,4:5.714981e-01):2.040255e+00):2.086021e-01,((((6:1.626947e-01,((((24:4.370233e-01,(25:8.737226e-01,(26:6.573711e-01,27:1.751306e+00):1.068883e+00):2.210718e+00):1.690378e+00,20:7.660639e-02):1.520292e+00,19:2.160957e-01):1.217025e+00,(30:3.859634e-01,(29:8.584556e-02,28:3.151509e-02):7.224221e-02):3.319685e-01):9.801892e-01):4.143912e-01,((((18:7.758373e-01,16:4.456237e-02):9.335983e-02,((9:5.196187e-01,((11:1.854865e+00,10:5.223251e-01):7.157401e-01,17:8.670322e-01):2.867874e-01):7.314872e-01,((14:8.330877e-01,(((23:5.701028e-01,21:8.465275e-01):2.231773e-01,22:1.443772e+00):2.715681e+00,15:7.821893e-02):3.923549e-01):1.750763e-01,13:5.451828e-01):9.907482e-01):2.905478e-01):7.243376e-01,12:1.278559e+00):1.570417e+00,7:3.103960e-01):4.485957e-01):2.287909e-01,5:1.721291e-01):7.011135e-01,8:6.737766e-01):1.242469e+00,1:3.404603e+00);
   tree gen.406000 = [&U] (2:1.190490e+00,(((5:2.880418e-01,((((18:2.531485e-01,(16:1.126022e-01,(((((((23:7.059378e-01,21:6.923920e-01):4.936491e-01,22:2.474298e-02):1.662180e+00,((24:2.568806e-01,((26:8.936065e-01,27:7.129981e-01):1.015321e+00,25:8.752650e-01):9.606641e-01):9.459515e-01,20:3.569784e-01):1.453499e-01):7.519525e-01,19:6.268456e-02):1.152709e+00,(29:1.611658e-01,28:7.511066e-03):1.867008e-01):2.450496e-01,30:2.649342e-01):8.010196e-01,12:3.423982e-01):8.240296e-01):1.894240e-01):1.008283e-01,(9:2.436350e-01,((10:8.415634e-01,11:9.213505e-01):3.892588e-01,17:7.510619e-01):4.020839e-01):5.808474e-01):2.229754e-01,((14:3.092480e-01,15:4.111117e-01):1.644311e-01,13:5.524362e-01):5.517741e-01):1.211190e+00,(6:5.792656e-01,7:3.774339e-01):4.031065e-01):1.837830e-01):5.495026e-01,8:3.049398e-01):1.299845e+00,(4:2.142178e-01,3:4.954095e-01):2.065704e+00):4.173809e-02,1:2.525546e+00);
   tree gen.407000 = [&U] ((4:4.814764e-01,3:1.611756e-03):6.835294e-01,(2:5.365677e-01,(8:2.728591e-01,((6:2.460507e-01,((((28:4.690105e-02,(30:5.006861e-01,29:1.802266e-01):2.643303e-02):1.011959e+00,((((23:4.111740e-01,21:1.335305e-01):4.245377e-01,22:1.544426e-01):1.250648e+00,((24:2.815171e-02,((26:1.373891e-01,27:4.645058e-01):3.965721e-01,25:1.210112e+00):6.396435e-01):8.322954e-01,20:3.448502e-01):4.273331e-01):3.474671e-01,19:3.648598e-01):4.039941e-01):7.014542e-02,(12:7.712150e-01,(((13:5.420075e-01,(14:1.244855e+00,15:3.169852e-01):5.202130e-02):5.289721e-01,((18:2.087034e-01,(17:7.545822e-01,(11:8.917130e-01,10:4.198488e-01):1.263026e-01):4.935195e-01):2.918538e-01,9:4.531382e-01):1.243683e-01):5.449390e-01,16:1.019575e-01):2.572932e-01):4.263360e-01):7.442393e-01,7:4.614594e-02):1.538541e-01):1.331706e-01,5:4.601419e-01):4.301444e-01):1.462166e+00):1.709767e-02,1:3.754575e+00);
   tree gen.408000 = [&U] (((5:5.517892e-01,((7:2.213347e-02,((((30:5.553093e-01,29:2.427560e-01):1.602193e-02,28:1.224617e-01):1.365077e+00,((16:5.475398e-02,18:8.973570e-01):1.214311e-01,((13:6.643836e-01,(14:3.472039e-01,15:2.754208e-01):3.015651e-01):4.201589e-01,(9:6.269303e-01,(11:1.252377e+00,(10:3.978525e-01,(12:2.066413e+00,17:1.330787e+00):5.374631e-03):1.359475e-01):4.586233e-01):1.871665e-01):4.027466e-01):8.720123e-01):9.339780e-01,((((((26:6.057629e-01,27:1.632888e+00):1.562376e+00,25:6.901057e-01):7.712064e-02,24:5.132363e-01):5.912832e-01,((23:9.887339e-01,21:9.877286e-02):1.404577e-01,22:7.245789e-02):4.871437e+00):6.743803e-01,20:4.715617e-01):1.921485e+00,19:3.104435e-01):1.025523e+00):1.672961e-01):3.740412e-02,6:2.282755e-01):8.372569e-01):5.177410e-01,8:7.967991e-02):3.129487e-01,((4:1.664450e-01,3:7.962209e-01):2.619888e+00,2:1.628601e+00):4.838567e-01,1:2.597929e+00);
   tree gen.409000 = [&U] ((4:7.844044e-01,3:4.574982e-01):1.972710e+00,(2:2.107504e+00,(8:4.545721e-01,((((30:3.320496e-01,(28:1.644186e-01,29:3.887618e-02):1.060980e-01):1.337517e+00,((((((26:3.790310e-01,27:1.261212e+00):1.340302e-01,25:6.746922e-01):6.380380e-01,24:2.200776e-01):1.032787e+00,20:1.876497e+00):4.173939e-01,((21:2.322514e-01,23:1.051993e+00):2.363887e-01,22:8.098902e-01):2.365913e+00):4.060704e-01,19:6.809939e-02):1.774044e+00):5.254445e-01,(((((12:1.844992e+00,18:5.292060e-01):1.813781e-01,16:4.999643e-01):4.237173e-01,((14:4.645162e-01,15:2.976281e-01):4.797316e-03,13:7.091885e-01):7.912779e-01):4.816712e-02,((10:1.689926e+00,(17:5.873109e-01,11:1.194184e+00):3.227962e-01):7.439191e-02,9:5.860404e-01):2.729149e-01):8.852878e-01,(7:3.736537e-01,6:4.368384e-01):2.994326e-01):2.368392e-01):2.407218e-01,5:1.362794e-01):1.019731e+00):9.587609e-01):3.873066e-01,1:2.517627e+00);
   tree gen.410000 = [&U] ((8:7.718700e-02,(5:1.139687e-01,((((28:1.260559e-01,29:7.681858e-02):7.519339e-01,30:6.353279e-02):7.362579e-02,((20:6.512643e-01,((((26:3.297560e-01,27:7.935994e-01):9.619577e-01,25:2.125928e-01):3.385107e-01,24:1.561605e-01):7.342645e-01,((23:7.438598e-01,21:3.242778e-01):6.588419e-01,22:9.297255e-02):2.121556e+00):1.041211e+00):4.209823e-01,19:6.108080e-02):8.666686e-01):9.335592e-01,(((((18:1.163368e-01,((10:1.236841e+00,17:4.967019e-01):4.928811e-02,11:1.002307e+00):6.734393e-01):2.868544e-01,(((13:3.272547e-01,(14:5.005266e-01,15:6.732399e-01):2.575266e-01):2.804803e-01,16:4.368986e-01):8.616924e-02,9:1.217576e+00):5.870545e-02):8.785189e-03,12:1.135579e+00):1.288946e+00,7:1.652679e-01):1.048062e-01,6:5.895165e-02):1.916425e-01):2.364985e-01):7.854887e-01):1.769392e+00,(2:8.287476e-01,(4:6.614646e-01,3:1.011594e-01):1.892396e+00):4.973277e-02,1:2.648875e+00);
   tree gen.411000 = [&U] ((4:8.315074e-01,3:3.735255e-01):1.955277e+00,(((8:4.666403e-01,(((((9:1.564575e+00,(13:7.093309e-01,(15:8.528588e-01,14:3.485399e-01):2.329235e-01):8.345690e-01):9.673339e-01,(18:1.725829e-03,(11:5.505188e-01,(10:1.873965e+00,17:1.184255e+00):2.695136e-02):1.206146e+00):4.418111e-01):1.938571e-01,(16:1.457809e+00,12:1.765285e+00):2.047703e-01):1.014765e+00,(((28:2.559972e-01,29:1.851404e-02):1.018608e+00,30:1.984009e-01):1.448510e+00,((((((26:8.445918e-01,27:7.109590e-01):1.224055e+00,25:5.821149e-01):3.096524e-01,24:1.995770e+00):8.213259e-01,((23:6.450387e-01,21:1.411536e+00):4.021965e-01,22:2.003861e-01):2.123262e+00):5.726003e-01,20:8.003538e-01):5.958107e-01,19:2.262696e-01):2.038278e+00):1.072093e+00):7.361287e-01,(6:2.368790e-01,7:2.903662e-01):1.245702e-01):5.440758e-01):6.215185e-01,5:3.328971e-01):1.824222e+00,2:1.328891e+00):9.225026e-01,1:2.866223e+00);
   tree gen.412000 = [&U] ((3:2.635528e-01,4:1.093742e+00):1.852109e+00,(((5:2.632969e-01,((((9:7.263134e-01,((((14:9.271588e-01,15:9.439329e-02):3.470782e-01,13:8.477009e-01):1.717133e+00,(18:1.467097e+00,16:1.440763e-01):7.272684e-01):2.497331e-01,(((11:1.657642e+00,17:3.825138e-01):3.437137e-01,10:1.442269e+00):1.909235e-01,12:1.438911e+00):4.274424e-01):1.368480e-01):1.878480e+00,7:1.215645e-01):1.027412e+00,6:1.075158e-01):7.183853e-01,((30:2.081773e-01,(29:1.204589e-01,28:5.262896e-01):3.012325e-01):1.388936e+00,(19:3.146897e-01,(20:5.877270e-01,(((25:3.592091e-01,(27:8.639871e-01,26:5.747276e-01):9.643506e-01):8.718911e-01,24:1.647422e+00):1.369580e+00,(23:8.990903e-01,(21:1.211559e-01,22:1.010333e+00):9.065953e-01):2.994994e+00):2.272151e-01):7.096035e-01):3.432801e+00):3.327552e-01):2.471021e-01):7.371716e-01,8:6.633001e-01):2.026560e+00,2:1.324637e+00):2.173728e-01,1:4.849613e+00);
   tree gen.413000 = [&U] (2:4.362964e-01,(((((7:2.794901e-01,6:1.147351e-01):1.481298e-02,((9:9.069206e-01,(((16:5.048656e-02,((15:9.488851e-02,14:2.814874e-01):2.805949e-02,13:2.139229e-01):7.543168e-01):1.392124e-01,(18:5.930591e-02,((11:4.820165e-01,10:2.327057e+00):7.057915e-02,17:4.683973e-02):6.259574e-01):2.306944e-01):2.644792e-01,12:5.142131e-01):7.027299e-02):4.494127e-01,(((28:1.634026e-01,29:9.647141e-02):2.284957e-01,30:2.657920e-01):2.524665e-01,(((21:4.201908e-01,23:2.776861e-01):1.664480e-01,22:9.702981e-01):1.166562e+00,((20:5.908466e-01,(24:4.261482e-01,((26:6.853031e-01,27:1.186511e-01):8.278031e-01,25:3.934964e-01):6.999366e-01):4.540323e-01):4.692182e-01,19:9.870775e-02):2.209536e-01):8.696348e-01):2.028612e-01):2.589759e-01):1.593929e-01,5:9.314569e-01):5.325569e-01,8:4.944171e-01):1.532105e+00,(4:1.847059e-01,3:1.637173e-01):1.034766e+00):1.223127e+00,1:1.210473e+00);
   tree gen.414000 = [&U] ((4:6.660596e-04,3:2.461166e-01):9.560708e-01,(((5:1.355016e-01,8:2.670562e-01):1.768580e-01,(6:2.570316e-01,((((28:8.000789e-03,29:2.647986e-02):4.365303e-01,30:1.267681e-01):7.434708e-01,((20:4.675570e-01,((23:2.157132e-01,(21:4.153616e-01,22:5.053788e-01):5.993659e-01):4.873407e-01,(((26:5.423036e-01,27:1.603499e-01):8.530892e-01,25:8.781341e-01):2.533686e-01,24:3.330550e-01):2.957744e-02):6.809008e-01):2.474365e-01,19:7.373372e-02):6.204727e-01):9.707015e-02,((((18:2.884258e-01,((17:4.798741e-01,10:1.639867e+00):1.470575e-01,11:7.853712e-01):6.605936e-02):2.278913e-01,(12:9.083453e-01,(9:3.752010e-01,((14:3.657933e-01,15:1.466856e-01):2.039917e-01,13:2.530221e-01):2.980270e-01):1.749145e-01):1.865250e-03):1.476853e-01,16:2.621573e-01):1.688843e-01,7:1.096816e-01):2.372964e-01):2.635235e-01):1.477605e-01):1.090635e+00,2:5.867084e-01):4.288392e-01,1:1.324945e+00);
   tree gen.415000 = [&U] ((4:1.228352e-01,3:1.349967e-01):1.159820e+00,(2:1.996120e-01,(8:2.611259e-01,(5:2.221773e-01,(6:2.739853e-01,(((16:9.893399e-02,(((((14:2.981568e-01,15:1.225127e-01):2.060264e-01,13:2.895353e-01):3.486928e-01,18:3.169899e-01):2.437372e-02,(17:4.734099e-01,(10:6.795688e-01,(9:1.715939e-01,11:6.293700e-01):1.925942e-01):1.257081e-01):1.603501e-01):7.673421e-02,12:7.159493e-01):2.309714e-01):7.206965e-01,7:2.232532e-01):2.071151e-01,((28:9.426161e-02,(29:1.673886e-02,30:2.193030e-01):3.312921e-02):1.167259e+00,((20:6.887126e-02,((23:5.576653e-01,(21:3.736249e-01,22:8.272716e-02):5.477417e-01):1.417875e+00,(((26:4.273970e-01,27:5.242130e-01):5.336218e-01,25:1.252886e-01):7.682607e-01,24:2.370441e-01):8.910408e-01):2.765106e-01):4.654154e-01,19:1.334530e-02):5.896259e-01):3.868587e-01):6.299205e-02):3.108643e-01):3.103000e-01):7.090030e-01):5.005412e-01,1:1.209672e+00);
   tree gen.416000 = [&U] ((((((((28:9.611299e-02,29:8.121786e-03):9.448962e-02,30:1.679947e-01):3.339613e-01,((20:1.454750e-01,(24:1.257550e-01,(((26:2.914418e-01,27:1.853143e-01):5.713638e-01,25:3.371549e-01):2.735186e-01,(23:1.055644e-01,(21:3.377525e-01,22:2.566507e-01):2.286549e-01):5.961466e-01):3.109843e-02):5.573366e-01):1.601321e-01,19:1.229473e-03):3.278617e-01):1.362573e-01,(6:8.792427e-02,(7:1.897101e-01,((9:1.300386e-01,((10:3.636137e-01,17:4.404528e-01):1.959852e-02,11:5.883501e-01):1.041154e-01):2.250127e-01,(((16:3.593072e-01,18:5.044381e-01):2.244829e-01,12:7.832114e-01):1.043225e-01,((14:2.698913e-01,15:1.053522e-01):8.920742e-02,13:2.350079e-01):3.426331e-01):2.194875e-02):3.113155e-01):3.468909e-02):7.442666e-02):8.032386e-02,5:7.048463e-02):3.612993e-01,8:2.884635e-02):8.445735e-01,2:1.853238e-01):7.630547e-02,(4:1.111539e-01,3:2.706416e-01):6.084002e-01,1:8.919150e-01);
   tree gen.417000 = [&U] (((((7:1.291620e-01,(6:1.488500e-01,(((30:9.734553e-02,(29:9.562895e-02,28:1.820381e-01):2.492379e-01):2.951494e-01,(((20:4.101928e-01,(24:1.074971e-01,((26:2.421781e-01,27:7.160653e-01):6.262533e-01,25:2.425184e-01):6.496582e-01):3.023320e-01):4.280246e-01,(21:1.850044e-01,(22:2.559405e-01,23:5.012419e-01):4.226672e-03):1.655551e+00):1.583600e-01,19:5.797777e-02):6.442201e-01):5.161914e-01,(12:9.631839e-01,(9:4.075870e-01,(((18:2.989043e-01,(10:4.661181e-01,11:2.187864e-01):5.607945e-02):1.398277e-01,17:6.982364e-01):1.398204e-01,((13:4.101619e-01,(15:2.557421e-01,14:1.938430e-01):1.443959e-01):2.477437e-01,16:2.265140e-01):1.063388e-01):6.864611e-02):5.327695e-02):6.641252e-01):1.564619e-01):1.233655e-01):7.340846e-02,5:2.567159e-01):2.360436e-01,8:4.646110e-02):1.175729e+00,(4:3.132494e-01,3:2.473636e-02):1.006701e+00):9.199061e-01,2:9.752676e-01,1:1.409805e+00);
   tree gen.418000 = [&U] (((4:2.744703e-01,3:8.276442e-02):6.165576e-01,(((((11:8.025440e-01,(((12:5.986167e-01,17:4.884178e-01):1.179832e-01,(10:4.440329e-01,9:4.891354e-01):5.941700e-02):6.834672e-02,((16:1.697224e-01,(13:1.247758e-01,(15:1.901184e-01,14:2.165944e-01):1.025703e-02):3.259097e-01):1.742514e-02,18:2.963040e-01):1.118627e-01):9.229270e-02):2.880408e-01,(7:1.909705e-01,6:4.168615e-02):1.119161e-01):5.071885e-01,((30:2.506718e-02,(28:2.759655e-02,29:4.935949e-02):1.837182e-01):2.761018e-01,(((20:2.871219e-01,(24:1.715606e-01,((26:1.320957e-01,27:1.341963e-01):1.352469e-01,25:1.498986e-01):1.805196e-01):1.934628e-01):2.485586e-01,19:8.612646e-02):4.569142e-01,((21:1.322214e-01,22:1.607043e-01):3.152552e-02,23:7.221587e-02):8.749070e-01):3.690223e-01):2.951990e-01):7.985811e-02,5:6.446583e-02):1.752901e-01,8:1.842165e-01):6.188575e-01):1.414629e-01,2:5.098789e-01,1:8.672930e-01);
   tree gen.419000 = [&U] ((2:4.691428e-01,((((((30:7.852555e-02,(28:9.194172e-03,29:6.252583e-03):1.316611e-01):3.707317e-01,(((((25:5.247849e-01,24:3.661182e-01):1.077272e-01,(27:4.026051e-02,26:2.492508e-01):2.531734e-01):1.196605e-01,20:2.370512e-01):1.606661e-02,((23:1.751155e-01,21:1.064617e-01):8.909984e-02,22:2.129297e-01):5.770682e-01):1.666508e-01,19:1.538317e-01):3.885310e-01):1.764076e-01,(((17:2.816810e-01,10:2.251444e-01):2.270945e-01,9:1.239943e-01):9.399476e-02,((15:1.668823e-01,(13:1.634744e-01,14:6.746986e-02):9.985750e-03):1.806276e-01,((16:1.564905e-01,12:3.819440e-01):1.689152e-02,(11:4.569468e-01,18:6.676936e-02):1.655360e-01):1.116310e-01):4.282945e-02):2.594027e-01):9.577191e-02,5:1.787989e-01):9.985275e-02,(7:1.523253e-01,6:8.553726e-02):7.307912e-02):1.181196e-01,8:5.078581e-02):2.195118e-01):9.359171e-02,(4:1.500999e-01,3:5.495461e-02):3.491169e-01,1:1.303636e+00);
   tree gen.420000 = [&U] ((((((6:5.043063e-02,(((11:5.877672e-01,18:2.986288e-01):2.598207e-01,(((15:1.940376e-01,14:6.431546e-02):3.232001e-02,13:2.605169e-01):1.909088e-01,((16:9.898377e-02,12:7.092878e-01):3.000150e-01,((10:5.905328e-01,17:3.388411e-01):2.781615e-01,9:2.382616e-01):3.398673e-01):1.447474e-01):1.492888e-02):3.084676e-01,7:2.623709e-02):4.268839e-02):1.040847e-01,(((((25:3.457604e-01,(27:3.376903e-01,26:2.583476e-01):5.886036e-01):1.922173e-01,24:2.888674e-01):1.767868e-01,((22:3.346574e-01,(21:1.629786e-01,23:6.158979e-01):2.894850e-01):8.177023e-01,20:7.031267e-01):7.876712e-03):4.371972e-01,19:3.733211e-02):5.934598e-01,(30:3.058198e-01,(28:3.115125e-02,29:2.330086e-01):1.903566e-01):3.153859e-01):4.773822e-01):2.489927e-02,5:2.204192e-01):5.888231e-01,8:5.076869e-01):6.999617e-01,2:3.174244e-01):2.736580e-01,(4:9.235891e-02,3:1.735577e-01):5.401357e-01,1:1.169117e+00);
   tree gen.421000 = [&U] ((4:1.533765e-01,3:2.706087e-01):1.518287e+00,(((5:4.019926e-01,(((28:1.770717e-02,(30:1.341020e-01,(((20:4.451430e-01,((((21:2.771888e-01,22:2.047472e-01):9.870243e-02,23:1.344381e-01):2.176077e+00,24:3.910376e-01):9.989313e-02,(25:1.344389e-01,(27:2.949823e-01,26:4.938549e-01):1.055339e+00):9.100230e-01):4.230845e-01):5.759007e-01,19:7.989290e-02):9.961880e-01,29:3.141285e-01):1.446682e-01):1.612224e-01):1.582730e+00,6:6.378595e-03):1.475926e-01,((((9:3.598673e-01,(17:3.874047e-01,(10:7.779693e-01,11:3.770504e-01):3.677228e-01):2.672034e-01):1.751111e-01,(13:3.817734e-01,(15:1.400678e-01,14:1.937487e-01):1.987149e-02):7.864507e-01):2.078039e-02,((16:5.941442e-01,18:7.788690e-02):4.456120e-01,12:8.637796e-01):4.119988e-02):5.177879e-01,7:1.729563e-01):1.440898e-01):1.014753e-01):3.095670e-01,8:1.072238e-01):6.835490e-01,2:5.884434e-01):3.113409e-01,1:1.542358e+00);
   tree gen.422000 = [&U] ((2:4.431131e-01,((5:4.095878e-01,(((29:2.268998e-02,28:7.846362e-03):4.150363e-02,30:3.359699e-01):1.469978e+00,(((20:6.569779e-01,((21:3.331863e-01,(23:4.435654e-01,22:6.250085e-01):5.678116e-02):1.973324e+00,(24:9.936346e-02,(25:3.431930e-01,(27:2.342336e-01,26:3.819095e-01):7.966543e-01):4.163794e-01):8.276103e-01):2.243134e-01):5.536413e-01,19:1.691570e-01):8.256034e-01,(6:9.493859e-02,((((14:3.412148e-01,(13:2.969679e-01,15:1.160068e-01):1.733009e-02):3.010902e-01,(18:1.703810e-01,(10:6.225968e-01,(11:5.389196e-01,(17:2.412756e-01,12:7.308504e-01):1.061151e-01):2.321160e-01):5.874644e-01):2.745500e-01):3.474995e-01,(9:2.176273e-01,16:3.748776e-01):1.842166e-01):8.005159e-01,7:1.504896e-01):1.014753e-02):1.258938e-01):6.570423e-02):2.015199e-01):2.308904e-01,8:2.519222e-01):1.831936e+00):1.165433e-01,(4:1.099393e-01,3:7.447346e-02):9.923570e-01,1:1.414018e+00);
   tree gen.423000 = [&U] ((2:2.979650e-01,((((((12:4.132131e-01,(((18:1.568016e-01,(11:5.349927e-01,(17:1.910134e-01,10:4.049419e-01):3.284856e-01):1.139040e-01):1.869813e-01,(14:2.146006e-01,(15:2.459112e-01,13:1.182372e-01):9.207797e-03):3.312925e-01):2.100046e-02,(16:1.519612e-01,9:7.926518e-01):4.023202e-02):3.960698e-01):4.927735e-01,7:3.132385e-02):1.066552e-01,6:2.944483e-02):1.653474e-01,(((20:6.395010e-01,((24:2.824496e-01,(25:7.489149e-01,(27:2.887588e-01,26:3.052415e-01):2.837026e-01):3.435342e-01):7.350299e-02,((23:2.360448e-01,21:1.980932e-01):5.103044e-01,22:6.679967e-02):1.554824e+00):1.047517e+00):3.847633e-01,19:6.672800e-02):5.708044e-01,((29:1.552452e-02,28:8.329886e-03):4.925879e-01,30:5.085830e-01):3.919706e-01):4.002940e-01):3.391422e-01,8:1.122510e-01):1.282641e-01,5:3.104206e-01):5.005093e-01):2.182463e-01,(4:3.594748e-02,3:1.763670e-01):7.459277e-01,1:2.140776e+00);
   tree gen.424000 = [&U] (2:3.226445e-01,(((5:2.405082e-01,((7:5.400714e-02,((((16:1.087339e-01,18:2.730446e-01):1.685631e-01,((17:3.184485e-01,(9:5.858800e-01,(11:1.077476e+00,10:2.127712e-01):2.458445e-01):8.916547e-02):8.066945e-02,(12:5.456736e-01,(13:2.036507e-01,(15:3.487150e-01,14:2.563201e-01):2.340849e-01):1.635394e-01):1.378321e-01):4.937256e-01):4.372999e-01,(((21:1.211433e-01,22:3.614813e-01):2.072714e-01,23:2.312783e-01):4.770965e-01,((20:4.100740e-01,(24:2.758799e-01,(25:8.257337e-02,(27:2.259278e-01,26:3.277487e-01):6.452027e-01):1.165010e-01):7.065722e-01):1.617321e-01,19:2.117454e-02):4.238191e-01):2.225639e-01):8.306109e-02,((28:3.753140e-02,29:7.515037e-02):2.189401e-01,30:1.261235e-01):4.197091e-01):2.089364e-01):2.606322e-02,6:2.770348e-02):2.759549e-01):6.427415e-02,8:2.963879e-01):5.525682e-01,(4:1.393700e-01,3:1.286842e-01):6.620250e-01):1.272457e-01,1:1.417313e+00);
   tree gen.425000 = [&U] (((((6:2.092945e-01,((((((17:4.260860e-01,(11:5.121991e-01,18:3.088422e-01):1.887614e-01):5.193471e-02,(9:5.197315e-01,10:5.369439e-01):5.079784e-02):1.829307e-01,(15:3.532598e-01,(13:4.843805e-01,14:4.459160e-01):2.989501e-02):5.254078e-01):6.946549e-03,(16:1.918124e-01,12:3.236550e-01):3.457135e-01):2.331530e-01,(((20:2.750228e-01,((24:2.645300e-01,(25:2.349545e-03,(27:4.359065e-01,26:3.829746e-01):3.811095e-01):6.034477e-01):6.909536e-02,((22:1.090612e-01,21:5.076449e-01):5.172208e-01,23:1.399419e-01):4.790587e-01):4.499289e-01):7.104468e-01,19:3.212812e-01):9.644213e-01,((28:1.476326e-02,29:5.036778e-04):2.102061e-01,30:1.732584e-01):4.412913e-01):2.178339e-01):2.012029e-01,7:3.501789e-02):4.909053e-02):8.931892e-02,5:2.768113e-01):7.601780e-02,8:1.901301e-01):4.873040e-01,2:5.046910e-01):1.091530e-01,(4:3.274209e-04,3:2.685912e-01):9.627890e-01,1:1.268068e+00);
   tree gen.426000 = [&U] ((2:3.103093e-01,(((7:2.083668e-01,((((((((15:2.304462e-01,14:1.303809e-01):2.428712e-01,13:3.198242e-01):2.352238e-01,9:2.838773e-01):2.437013e-01,17:7.332632e-01):1.805237e-02,(18:3.583254e-01,(11:6.162607e-01,10:6.787547e-01):2.030148e-01):1.136173e-01):9.506913e-02,(12:8.765381e-01,16:1.674799e-01):7.346439e-02):4.168166e-01,(((20:2.333585e-01,((24:2.453559e-01,(25:5.137764e-02,(27:5.298956e-01,26:2.637798e-01):7.020051e-01):6.999384e-01):4.435697e-01,((21:9.162087e-02,23:1.194437e-01):3.827945e-02,22:1.773190e-01):8.415309e-01):2.547640e-01):4.016269e-01,19:8.654942e-02):7.629138e-01,((28:4.161617e-02,29:1.076844e-01):2.242386e-01,30:3.645325e-02):4.105089e-01):4.232029e-01):1.487113e-01,6:1.626806e-01):1.020241e-01):2.780224e-01,5:2.747050e-01):5.434287e-01,8:7.263501e-02):4.946708e-01):1.595920e-01,(4:1.470252e-03,3:3.442025e-01):1.169796e+00,1:2.384623e+00);
   tree gen.427000 = [&U] (2:4.024114e-01,((4:1.052768e-01,3:5.318526e-02):3.220833e-01,((5:1.288366e-01,((((18:2.032774e-01,(12:2.670704e-01,16:9.703672e-02):1.629942e-01):2.630403e-01,(((15:1.497706e-01,14:1.507672e-01):1.002172e-01,((21:9.939979e-02,23:2.415748e-01):1.310768e-01,22:1.083473e-01):5.900284e-01):4.083520e-02,13:1.881619e-01):1.150187e-01):1.686066e-03,((9:1.318150e-01,17:4.126371e-01):5.748825e-02,(11:3.436292e-01,10:3.834608e-01):1.447300e-01):1.135813e-01):3.507191e-01,(((28:1.133265e-02,29:4.336531e-02):5.053707e-02,30:2.080439e-01):1.693353e-01,(((24:3.371527e-01,(25:1.043755e-01,(27:4.326024e-01,26:1.009017e-01):1.847523e-01):1.378259e-01):1.915655e-01,20:2.966316e-01):3.724341e-01,19:1.696778e-01):3.949545e-01):2.237843e-01):2.815987e-01):4.159587e-03,(8:4.689424e-01,(7:7.915701e-02,6:1.017368e-01):3.170641e-02):1.891384e-01):5.659397e-01):3.240610e-01,1:4.595665e-01);
   tree gen.428000 = [&U] (2:8.220509e-01,((4:2.527695e-03,3:2.195620e-01):3.262103e-01,(8:1.599846e-01,(((((((10:6.886770e-01,(11:6.144857e-01,17:4.797198e-01):3.277944e-02):1.621195e-01,((16:3.201874e-01,12:5.825702e-01):1.811937e-01,9:4.854260e-01):1.608176e-01):4.418706e-02,18:2.071845e-01):7.010722e-02,((14:1.131504e-01,15:1.597283e-01):5.780515e-02,13:2.267107e-01):1.469214e-01):2.085311e-01,((((((24:2.502868e-01,((27:3.345423e-01,26:1.727785e-02):3.921296e-01,25:1.469600e-01):1.459294e-01):3.716599e-02,20:2.803332e-01):7.509278e-01,19:1.397777e-01):1.977290e-01,((21:8.951971e-02,22:3.968904e-01):1.038212e-01,23:1.100117e-01):1.024980e+00):2.832092e-01,(30:1.410036e-01,(28:5.145977e-02,29:1.314244e-01):4.519227e-02):3.954621e-01):6.727452e-01,5:3.945039e-01):6.493115e-02):1.455873e-01,6:3.352818e-02):6.585775e-02,7:1.018071e-01):2.405813e-01):6.389801e-01):2.985482e-01,1:3.738887e-01);
   tree gen.429000 = [&U] (2:1.239223e+00,((((8:1.954553e-01,((((((14:1.702380e-01,15:4.395615e-01):2.341039e-01,13:3.716074e-01):9.777587e-01,9:2.684619e-01):7.539264e-02,12:1.080952e+00):2.407503e-01,((11:1.286990e+00,10:2.033959e-01):6.674671e-01,((16:7.690159e-01,18:6.394660e-01):7.095273e-02,17:5.550032e-01):1.162010e-01):1.466099e-03):3.262748e-01,((22:3.427888e-01,23:6.099758e-01):2.024582e-01,21:4.315240e-02):2.331080e+00):9.837772e-01):8.535325e-03,(7:2.003607e-02,(6:1.926520e-02,(((20:1.176260e+00,(((26:3.560970e-01,27:4.318172e-01):8.741223e-01,25:4.391065e-01):8.281312e-01,24:3.676532e-01):3.671861e-01):1.533094e+00,19:7.707591e-01):5.802810e-01,(30:1.896522e-01,(29:6.837138e-02,28:8.450384e-02):1.751857e-01):4.700532e-01):2.400736e+00):1.985810e-01):1.256194e+00):3.407716e-02,5:3.599186e-01):1.094527e+00,(4:1.271314e-01,3:2.932025e-01):1.562264e+00):2.919435e-01,1:1.863834e+00);
   tree gen.430000 = [&U] (((8:8.642531e-02,(((7:1.279072e-01,6:6.794154e-03):4.132166e-01,(((30:4.497747e-01,(29:6.857642e-02,28:1.913890e-01):6.259689e-01):3.600213e-01,(19:3.589106e-02,(((24:5.700789e-01,((27:6.501372e-01,26:6.161645e-01):1.153066e+00,25:2.985400e-01):3.031576e-01):1.189905e-01,((21:7.207112e-01,22:1.609746e-01):2.562304e-01,23:2.098339e-01):1.771120e+00):6.696230e-01,20:5.110140e-01):3.557679e-01):9.866988e-01):1.725438e-01,(((12:1.478307e+00,(18:6.066341e-01,16:2.660840e-01):4.202115e-02):1.049512e-02,(((11:9.455126e-01,17:4.162535e-01):1.153422e-01,10:6.322795e-01):2.902725e-02,9:1.943425e-01):5.026298e-01):3.251870e-01,((15:2.161826e-01,14:5.525157e-01):9.490154e-02,13:4.211689e-01):3.571148e-01):9.260412e-01):6.148153e-02):3.945587e-01,5:1.456840e-02):3.169230e-01):1.192482e+00,2:1.337814e+00):3.472383e-01,(4:1.368387e-01,3:2.453211e-01):7.383880e-01,1:2.119793e+00);
   tree gen.431000 = [&U] ((4:9.108478e-01,3:2.468983e-02):2.174018e+00,((8:1.584976e-01,(((((7:1.196722e-01,(30:3.008976e-01,(29:1.467458e-01,28:1.722382e-02):4.479873e-01):1.268073e+00):2.941152e-01,6:1.097173e-01):3.104291e-02,(19:4.916089e-01,(((24:4.612623e-02,((27:4.317472e-01,26:7.604644e-01):7.116958e-01,25:1.662476e-01):9.503501e-01):2.319654e-01,((21:4.364428e-01,22:1.748026e-02):1.800544e-01,23:8.901556e-01):2.258016e+00):9.098228e-01,20:6.306886e-01):2.418264e-01):1.702556e+00):1.255329e-01,(((13:1.852384e-01,(14:4.202498e-01,15:3.831286e-01):1.483022e-01):2.577222e-01,(9:4.219284e-01,(17:5.697895e-01,(10:8.705136e-01,11:1.131302e+00):5.366710e-01):1.640066e-01):6.390272e-02):5.487732e-02,((12:1.418871e+00,18:1.000210e+00):2.154870e-02,16:5.830931e-01):1.046325e+00):1.669303e+00):5.991564e-01,5:3.808149e-01):1.425053e-01):1.241349e+00,2:9.622440e-01):3.908983e-01,1:2.079973e+00);
   tree gen.432000 = [&U] (2:8.908617e-01,((4:1.910197e+00,3:2.335247e-01):1.916818e+00,((((6:7.624202e-02,(((19:8.922379e-01,(((24:9.787705e-01,((27:2.633360e-01,26:8.673905e-01):5.922129e-01,25:5.220728e-01):6.834224e-01):3.833151e-01,((21:2.776873e-01,22:1.450878e+00):4.586294e-01,23:6.556496e-01):2.890778e+00):1.466590e+00,20:6.565232e-01):5.399167e-01):1.741881e+00,(29:8.388855e-03,(30:1.284438e+00,28:2.771188e-02):9.898149e-02):3.205284e-01):4.962111e-01,(((((9:6.620794e-01,(17:6.707510e-01,(11:1.877264e+00,10:4.569479e-01):2.819633e-01):1.475499e-01):1.024502e-01,((13:4.492508e-01,15:7.578830e-01):4.303407e-02,14:4.793396e-01):6.617515e-01):2.344373e-01,12:2.105354e+00):3.798981e-01,16:6.156970e-01):1.161395e-01,18:7.586263e-01):1.198813e+00):5.686205e-01):3.193262e-01,7:3.202892e-01):2.098136e-01,5:2.527020e-01):1.438327e-01,8:4.570218e-01):1.898830e+00):9.015113e-01,1:4.081778e+00);
   tree gen.433000 = [&U] ((((((((16:4.987438e-01,18:6.228802e-01):3.053095e-01,(9:7.373649e-01,((12:1.987303e+00,((14:1.283308e+00,15:2.941876e-01):7.989807e-01,13:4.626838e-01):4.917446e-01):8.019924e-02,((17:9.561109e-01,10:8.327077e-01):7.284047e-02,11:1.520222e+00):3.018031e-01):9.877603e-02):1.707442e-01):8.562531e-01,((((((24:4.485415e-01,((27:4.106131e-01,26:1.761412e+00):4.773756e-01,25:2.521742e-01):5.740148e-01):6.763927e-01,20:9.387233e-01):7.365449e-01,(21:2.369093e-01,(23:4.237060e-01,22:1.499909e+00):1.945475e-01):2.433706e+00):1.651313e-01,19:3.437452e-01):2.087307e+00,30:2.827254e-01):5.225479e-02,(29:8.204150e-02,28:4.112055e-02):9.017643e-01):1.011190e+00):6.756141e-01,(7:1.358091e-01,6:1.961045e-01):2.040372e-02):6.909111e-01,5:4.601575e-01):4.399990e-02,8:6.436981e-01):2.001210e+00,2:1.786303e+00):8.489577e-01,(4:1.319839e+00,3:1.673602e-01):2.626333e+00,1:1.961566e+00);
   tree gen.434000 = [&U] ((4:2.571338e-01,3:1.024346e-01):1.402427e+00,(((5:1.244434e-01,(((((((12:6.615822e-01,(16:3.246400e-01,18:4.135999e-01):1.457462e-01):3.918793e-01,((17:4.172191e-01,11:4.016283e-01):1.558310e-01,10:4.663183e-01):5.384025e-02):9.523018e-02,((14:6.284142e-01,15:1.172678e-01):1.746854e-01,13:1.696489e-01):2.071940e-01):1.180995e-01,9:1.713326e-01):6.978164e-01,(30:1.311736e-01,(((((24:2.671896e-01,((27:1.045251e+00,26:5.170102e-01):5.666360e-01,25:4.686678e-01):8.202940e-01):8.428452e-01,20:2.198789e-01):3.554645e-02,(23:1.102398e-01,(22:8.483177e-01,21:6.321068e-02):4.877920e-01):1.012056e+00):1.729864e-01,19:1.368812e-01):8.294419e-01,(29:1.052851e-01,28:4.139084e-02):2.020759e-01):1.154121e-01):6.732122e-01):3.906628e-01,6:1.352625e-02):7.605948e-02,7:3.519443e-01):2.585780e-01):2.805126e-01,8:6.647868e-03):1.587505e+00,2:4.728409e-01):5.743438e-01,1:2.411317e+00);
   tree gen.435000 = [&U] (2:2.325673e-01,((4:2.274161e-01,3:5.436615e-02):7.247050e-01,(((5:2.381660e-01,((((((23:5.850870e-02,(22:7.336955e-02,21:2.072171e-01):4.099689e-01):8.533914e-01,(((26:2.434694e-01,27:5.463612e-01):2.533281e-02,25:5.222350e-01):7.242092e-01,24:1.418083e-01):7.618430e-03):3.723784e-01,20:2.558335e-01):1.372266e-01,19:1.707857e-01):4.402181e-01,((28:3.921861e-02,30:1.558401e-01):3.633609e-02,29:1.440582e-02):4.215195e-01):2.899813e-01,((16:1.773488e-01,(12:3.381177e-01,((((11:2.821567e-01,10:1.936097e-01):5.644407e-01,18:1.843657e-01):1.076785e-01,(9:3.961401e-01,17:3.909930e-01):5.995487e-02):1.904677e-01,((14:1.775497e-01,15:6.904214e-02):7.191516e-02,13:5.961207e-02):2.367617e-01):2.248929e-01):4.338334e-02):4.965814e-01,6:7.518250e-02):6.970073e-02):3.423417e-02):4.264143e-02,7:1.139384e-01):9.609958e-01,8:1.701088e-01):3.572308e-01):1.308963e-01,1:1.507464e+00);
   tree gen.436000 = [&U] (((((((((((26:6.852843e-02,27:3.065055e-01):1.646134e-01,25:3.687552e-01):8.092587e-02,(23:7.511508e-02,(22:9.718700e-02,21:1.191203e-01):1.502948e-02):4.804822e-01):8.135631e-02,24:2.697240e-01):4.253740e-01,20:3.873963e-02):3.678339e-01,19:1.511456e-02):3.021078e-01,((29:2.509702e-02,28:5.905308e-02):2.042909e-01,30:6.586434e-02):1.319517e-01):1.413587e-01,5:1.609889e-01):4.517263e-02,((((((13:1.339591e-01,(15:1.504005e-01,14:1.309899e-01):1.025498e-01):1.253363e-01,9:3.173515e-01):1.596423e-03,(18:7.518829e-02,(10:2.310944e-01,(17:1.540087e-01,11:1.107283e-01):1.513327e-02):2.454987e-01):2.360629e-01):2.328882e-02,(12:1.573829e-01,16:1.109729e-01):1.619682e-01):2.826310e-01,7:1.160177e-02):2.930083e-02,6:3.048110e-02):1.199477e-01):6.638980e-02,8:1.377897e-02):5.864832e-01,(2:3.968894e-01,(4:6.199890e-02,3:9.709352e-03):3.788622e-01):1.031557e-02,1:5.662490e-01);
   tree gen.437000 = [&U] (((8:9.980292e-03,((((7:1.072295e-02,((12:3.180762e-01,16:5.498006e-02):2.474720e-02,(9:4.705952e-01,((18:1.546832e-01,(10:1.744923e-01,(11:1.247956e-01,17:2.948700e-01):3.001637e-01):1.516029e-01):3.498662e-02,((13:9.468188e-02,14:1.769238e-01):7.710138e-02,15:1.142423e-01):3.413930e-01):3.893396e-03):1.220541e-01):3.861604e-01):8.788175e-02,6:8.466304e-03):1.157592e-01,(((((24:1.662598e-01,((23:9.839001e-02,21:1.306004e-01):2.439176e-01,22:9.464513e-02):5.888358e-01):4.193411e-02,((26:8.917940e-02,27:3.850255e-01):1.881209e-01,25:2.864065e-01):1.712840e-01):1.432220e-01,20:2.041232e-01):3.659025e-01,19:4.995629e-02):3.165865e-01,((29:2.958292e-02,28:2.195508e-03):1.185194e-01,30:1.185234e-01):7.950033e-02):2.667831e-01):1.656014e-01,5:7.864076e-02):2.801400e-01):2.173793e-01,2:5.103459e-01):5.348067e-01,(4:1.081995e-01,3:1.819048e-01):4.637916e-01,1:1.074770e+00);
   tree gen.438000 = [&U] ((4:4.970372e-02,3:1.135141e-01):4.242482e-01,(2:2.152919e-01,(((6:7.187932e-02,(7:5.123232e-02,(((9:7.914570e-02,(11:1.768016e-01,10:1.096925e-01):1.005002e-01):8.105803e-02,(((14:9.868064e-02,13:1.235261e-01):3.016865e-02,15:1.316815e-01):8.842047e-02,((17:2.753812e-01,(16:5.603684e-02,12:2.700354e-01):9.730340e-02):1.242862e-01,18:1.276743e-01):4.104836e-02):2.113443e-02):4.469467e-01,(((20:1.387982e-01,((23:3.653978e-02,(21:1.403241e-02,22:2.319201e-01):5.284974e-02):4.833651e-01,(((26:6.241502e-02,27:2.398008e-01):1.359342e-01,25:2.054406e-01):1.562415e-01,24:2.323475e-02):2.196088e-01):2.737760e-01):4.465637e-02,19:1.883726e-01):3.516100e-01,((29:3.307207e-03,28:7.689558e-02):1.246103e-01,30:1.039297e-01):2.462086e-02):1.086057e-01):6.194171e-02):1.902307e-02):1.644377e-01,5:7.409081e-02):1.996026e-01,8:2.143886e-01):1.911635e-01):9.318265e-02,1:8.207751e-01);
   tree gen.439000 = [&U] (2:5.432230e-01,((5:3.264553e-02,(8:9.295153e-02,((7:3.556233e-03,(((18:2.922423e-01,((13:1.917322e-01,(15:2.139754e-01,14:9.249401e-02):2.552798e-01):2.466554e-01,(9:2.253486e-01,(17:2.553372e-01,((10:1.533617e-01,11:4.770103e-01):3.847364e-01,12:7.199229e-01):1.096418e-01):1.112108e-01):1.058515e-01):1.802443e-01):1.479419e-01,16:3.619339e-01):5.186009e-01,((30:5.839114e-02,(29:4.577793e-02,28:1.138833e-01):2.516927e-01):2.659823e-01,((((21:1.332173e-01,22:1.246693e-01):1.319722e-01,23:7.721705e-02):9.673456e-01,(((26:1.189294e-01,27:2.487881e-01):3.065831e-01,25:2.123636e-01):7.893035e-01,24:2.716282e-01):1.641497e-01):3.433944e-01,(20:1.160660e-01,19:3.585362e-01):1.333104e-01):4.136298e-01):4.631330e-01):2.334333e-02):9.850408e-02,6:1.782369e-02):3.473534e-01):1.684129e-01):4.901924e-01,(4:8.996869e-02,3:1.916939e-01):1.017661e+00):5.379637e-01,1:1.263551e+00);
[truncated: 26,801,713 more chars]
