# Supplementary material for: Revisiting a long‐overlooked skull: Implications for the distribution of Dinodontosaurus brevirostris (Kannemeyeriiformes) in the Brazilian Triassic
Source: Anat Rec (Hoboken). 2025 Sep 29;309(7):1749–65. doi: 10.1002/ar.70056 (PMC13251750; doi:10.1002/ar.70056)
Supplement: Supplementary file 2 — Data S2. Supporting Information. [file AR-309-1749-s002.zip › Supplementary Material/phylogenetic analyses/results/Bayesian/BI_reduced/infile.nex.run1.t]

#NEXUS
[ID: 2761666094]
[Param: tree]
begin trees;
   translate
       1 Aulacephalodon_bainii,
       2 Dicynodon_angielczyki,
       3 Lystrosaurus_declivis,
       4 Lystrosaurus_murrayi,
       5 Shansiodon,
       6 Tetragonias_njalilus,
       7 Vinceria_andina,
       8 Rhinodicynodon_gracile,
       9 Acratophorus_argentinensis,
      10 Kannemeyeria_simocephalus,
      11 Kannemeyeria_lophorhinus,
      12 Dolichuranus_primaevus,
      13 Sinokannemeyeria,
      14 Parakannemeyeria,
      15 Xiyukannemeyeria_brevirostris,
      16 Rhadiodromus,
      17 Wadiasaurus_indicus,
      18 Shaanbeikannemeyeria,
      19 Angonisaurus_cruickshanki,
      20 Ufudocyclops_mukanelai,
      21 Placerias_hesternus,
      22 Moghreberia_nmachouensis,
      23 Argodicynodon_boreni,
      24 Stahleckeria_potens,
      25 Sangusaurus_parringtonii,
      26 Ischigualastia_jenseni,
      27 Jachaleria_candelariensis,
      28 Dinodontosaurus_brevirostris,
      29 Dinodontosaurus_tener,
      30 MCP_1645_PV;
   tree gen.0 = [&U] ((23:2.000000e-02,14:2.000000e-02):2.000000e-02,(((21:2.000000e-02,19:2.000000e-02):2.000000e-02,10:2.000000e-02):2.000000e-02,((8:2.000000e-02,(20:2.000000e-02,4:2.000000e-02):2.000000e-02):2.000000e-02,(15:2.000000e-02,(5:2.000000e-02,((25:2.000000e-02,(18:2.000000e-02,(29:2.000000e-02,11:2.000000e-02):2.000000e-02):2.000000e-02):2.000000e-02,(((30:2.000000e-02,24:2.000000e-02):2.000000e-02,7:2.000000e-02):2.000000e-02,(((28:2.000000e-02,16:2.000000e-02):2.000000e-02,2:2.000000e-02):2.000000e-02,((22:2.000000e-02,(12:2.000000e-02,((27:2.000000e-02,17:2.000000e-02):2.000000e-02,(26:2.000000e-02,6:2.000000e-02):2.000000e-02):2.000000e-02):2.000000e-02):2.000000e-02,(13:2.000000e-02,(9:2.000000e-02,3:2.000000e-02):2.000000e-02):2.000000e-02):2.000000e-02):2.000000e-02):2.000000e-02):2.000000e-02):2.000000e-02):2.000000e-02):2.000000e-02):2.000000e-02,1:2.000000e-02);
   tree gen.1000 = [&U] (2:9.301677e-02,((((((28:1.805586e-02,29:1.417254e-02):6.127047e-02,30:3.790548e-02):8.672972e-02,(((20:2.006700e-01,(24:6.852832e-03,(25:8.294891e-02,(26:8.667052e-02,27:1.669218e-01):6.042719e-02):5.863776e-02):8.953045e-02):1.662309e-01,19:6.224937e-02):4.569947e-02,(((((11:1.138647e-01,12:8.890816e-02):3.025090e-02,9:1.426736e-01):8.216535e-03,(17:3.228846e-02,(22:4.824308e-02,(21:1.741122e-02,23:4.974424e-02):8.382237e-02):1.157015e-01):5.759237e-02):4.746595e-03,13:3.816675e-02):4.968972e-02,((18:5.719603e-02,(10:6.570294e-02,16:1.122542e-01):2.166413e-02):6.542773e-02,(15:5.431036e-02,14:3.661884e-02):2.772788e-02):3.123792e-02):1.367118e-01):2.159060e-02):7.538981e-02,6:3.575420e-02):1.021492e-01,7:3.666956e-02):2.737949e-02,((8:1.967671e-02,5:6.878299e-02):1.243737e-02,(3:3.734338e-02,4:2.857244e-02):1.973883e-01):7.478623e-02):1.259415e-01,1:2.432521e-01);
   tree gen.2000 = [&U] ((4:1.181934e-02,3:8.519704e-02):2.715057e-01,((2:4.081357e-01,8:1.437560e-02):2.207884e-02,(((5:3.627871e-02,(7:3.184971e-02,(19:2.573472e-02,(20:2.485368e-02,(((25:1.952783e-02,(27:5.133448e-02,26:3.211552e-02):1.224218e-01):1.471787e-01,24:4.719299e-02):4.048245e-02,((21:8.789602e-02,22:2.744976e-02):5.125497e-02,23:3.929311e-02):1.577670e-01):2.424841e-01):1.864011e-02):2.285807e-01):1.490666e-02):4.689191e-02,((30:1.182258e-01,(28:2.294931e-02,29:2.503712e-02):8.540963e-02):6.201122e-02,(12:1.266858e-01,((14:6.595191e-02,(15:4.341910e-02,13:1.197049e-01):2.659665e-02):7.342158e-02,((16:1.144321e-01,(11:9.958710e-02,18:3.412228e-02):2.212087e-02):2.071662e-02,((17:9.026623e-02,9:2.215512e-02):2.636606e-02,10:2.029092e-01):6.080417e-03):1.861540e-02):8.361082e-03):1.956348e-01):3.865083e-02):1.015195e-02,6:2.586312e-02):6.275707e-02):1.570409e-02,1:6.230355e-01);
   tree gen.3000 = [&U] ((2:1.155418e-01,(4:3.258343e-02,3:2.321564e-02):1.751494e-01):2.300989e-02,((((20:4.938023e-02,((((22:5.256079e-02,21:7.588085e-02):1.604220e-02,23:1.791980e-02):2.130540e-01,(((27:6.211459e-02,26:9.190196e-02):7.448302e-02,25:1.404121e-01):2.223218e-01,24:4.560088e-02):1.555374e-02):1.697027e-01,19:1.055233e-01):2.711661e-03):1.432452e-01,(((18:1.092722e-02,(11:2.877972e-01,10:6.236280e-02):7.276349e-02):6.452255e-02,((15:5.794896e-03,14:4.993719e-02):5.492428e-03,13:4.369059e-02):5.951355e-02):1.422121e-02,((12:1.031875e-01,16:2.945409e-02):1.055849e-01,(9:9.968800e-02,17:9.520189e-02):4.194209e-02):1.368781e-02):1.261060e-01):8.960837e-03,(((8:3.053192e-02,6:1.319721e-02):1.748089e-02,7:2.544063e-02):3.597916e-02,(30:7.694111e-03,(28:3.810853e-03,29:2.076931e-02):2.756306e-02):1.474200e-01):3.268995e-02):6.929059e-02,5:1.707009e-04):3.552778e-01,1:2.455808e-01);
   tree gen.4000 = [&U] ((2:6.810717e-02,(((((10:4.283832e-02,(17:2.642231e-01,11:1.455463e-01):1.463192e-02):1.314605e-01,(14:2.674655e-02,(15:1.798155e-02,((22:1.978886e-02,(21:4.438519e-02,23:5.019349e-02):1.063247e-01):1.924572e-01,13:9.277827e-02):1.569679e-03):6.810483e-03):1.364019e-01):2.993798e-02,((16:5.722374e-02,12:1.124792e-01):1.408459e-02,18:9.610297e-02):3.370019e-03):1.371096e-01,9:5.617902e-02):1.559058e-01,(((20:7.321825e-02,(((27:1.239743e-01,26:9.954250e-02):1.557495e-01,25:1.046976e-01):2.279921e-01,24:4.067922e-02):1.618634e-01):8.721544e-02,19:5.836979e-02):1.308696e-01,((((7:1.681326e-02,6:3.694824e-02):6.224325e-02,5:9.341573e-03):2.093419e-02,8:1.394430e-01):8.351457e-02,((30:4.912346e-02,28:2.381146e-02):4.585942e-04,29:3.392585e-02):1.293380e-01):3.116362e-02):2.290871e-03):2.839907e-01):9.780553e-02,(4:1.708794e-02,3:7.160617e-02):1.168368e-01,1:5.776331e-01);
   tree gen.5000 = [&U] (((8:3.483486e-02,(5:1.520097e-02,((7:8.842658e-04,((((21:4.074759e-02,23:5.214524e-02):1.749245e-02,22:4.982757e-02):3.584060e-01,((20:3.123336e-02,((25:1.662496e-01,(27:1.097089e-01,26:4.626021e-02):1.590607e-01):3.287770e-02,24:2.492033e-02):2.236832e-01):8.409145e-02,19:1.429298e-02):1.993474e-01):1.870968e-01,(17:6.482034e-02,(((((14:7.496598e-02,13:8.403670e-02):6.364637e-03,15:3.210038e-02):1.142446e-01,16:2.499267e-02):5.606075e-02,18:1.513125e-01):7.319841e-02,(9:1.524210e-01,((11:1.946143e-01,10:4.863380e-02):4.197062e-02,12:7.472169e-02):7.503881e-02):7.394607e-04):3.133129e-02):2.504970e-01):6.568196e-03):5.547724e-02,(6:1.796694e-02,(29:1.984587e-02,(30:3.342076e-02,28:6.040143e-04):3.026681e-03):3.012761e-01):8.282319e-02):4.452161e-02):3.176574e-02):3.830532e-01,2:5.037821e-02):1.544094e-01,(4:4.960524e-02,3:7.129660e-02):1.964203e-01,1:2.213818e-01);
   tree gen.6000 = [&U] ((4:2.741325e-03,3:8.274495e-02):1.271215e-01,(2:6.705082e-02,(5:4.034461e-03,(((((((((16:8.276517e-03,((11:1.542351e-01,18:1.498171e-01):4.300455e-02,10:4.575451e-02):6.913427e-02):4.163126e-02,(15:2.778886e-02,(13:5.777022e-02,14:1.418164e-02):8.401688e-03):5.760572e-02):5.910627e-03,(9:8.439060e-02,17:8.828926e-02):4.097386e-02):4.773874e-02,12:7.906878e-02):1.519276e-01,7:4.492385e-03):2.958986e-02,(19:2.168022e-02,(20:9.570022e-02,(((25:8.305618e-02,(27:1.252338e-01,26:3.701332e-02):9.740861e-02):1.012109e-01,24:9.849178e-03):1.003728e-01,(22:1.055834e-02,(21:3.234920e-02,23:5.619965e-02):8.218323e-02):4.380608e-01):1.640023e-01):3.271279e-02):8.537851e-02):6.569105e-02,8:7.956330e-02):7.473693e-03,(30:2.989701e-03,(28:1.692337e-02,29:9.262172e-03):6.085191e-02):1.677348e-01):2.478460e-02,6:3.355697e-02):6.110173e-02):3.733868e-01):1.690539e-01,1:2.919715e-01);
   tree gen.7000 = [&U] ((8:2.272181e-02,(5:3.859686e-02,(7:1.158222e-01,((6:4.727190e-03,(((((9:3.509908e-02,(17:1.617390e-01,((13:7.956373e-02,(14:9.586374e-02,15:3.380977e-02):3.452957e-02):1.395565e-02,(22:5.105230e-02,(21:6.774214e-02,23:1.280568e-01):1.101563e-01):7.667833e-01):5.550500e-02):7.001637e-02):6.780431e-02,10:1.427420e-01):1.134464e-01,((11:2.926743e-01,18:1.098037e-01):2.201591e-03,16:1.086159e-01):8.381442e-03):1.281810e-01,12:1.108943e-01):5.021840e-02,((28:8.093978e-03,29:2.896894e-03):1.481828e-01,30:2.145279e-02):6.603601e-02):2.012725e-01):2.256285e-02,(19:2.162986e-02,(20:2.146304e-02,((25:1.373141e-01,(26:1.220660e-01,27:1.117175e-01):9.999077e-02):2.921432e-01,24:5.002624e-02):2.666778e-01):1.613936e-01):3.556906e-01):2.719588e-03):9.692349e-02):5.039946e-02):2.977346e-01,((3:8.416714e-02,4:4.410415e-02):3.174859e-01,2:3.263388e-01):2.036381e-02,1:7.973360e-01);
   tree gen.8000 = [&U] (2:1.141825e-01,(((5:3.549351e-02,(6:4.517420e-02,((((19:5.765916e-02,(20:4.964890e-02,((23:5.585712e-02,(21:5.690106e-02,22:1.643426e-02):7.279329e-02):2.737913e-01,(24:5.126986e-02,(25:1.156459e-01,(26:1.567427e-02,27:1.228042e-01):1.766087e-01):1.353215e-01):8.019768e-02):2.334078e-01):2.276469e-02):1.250460e-01,(30:1.031950e-02,(28:3.306538e-02,29:1.413189e-02):5.600576e-02):1.737593e-01):8.128368e-02,(16:5.801521e-02,((17:1.857814e-01,(12:1.246813e-01,((14:7.674498e-02,15:2.424512e-02):2.693665e-02,13:2.564960e-02):1.637214e-01):4.441824e-03):2.353207e-02,((18:7.956512e-02,(10:1.064270e-01,11:1.143284e-01):2.249457e-02):6.501936e-03,9:1.102529e-01):1.958542e-02):2.303273e-02):2.420442e-02):1.212212e-01,7:2.999452e-02):8.347169e-03):5.636171e-02):1.343268e-01,8:1.135431e-01):1.420657e-01,(4:2.098812e-02,3:2.664139e-02):2.971290e-01):7.353267e-03,1:3.767213e-01);
   tree gen.9000 = [&U] ((3:4.025829e-02,4:8.311077e-02):3.668991e-01,(2:8.695056e-02,((8:2.483214e-02,((19:6.376208e-02,(20:1.867047e-01,((25:2.374817e-01,(27:2.686737e-01,26:2.997592e-03):2.017353e-01):5.746979e-02,24:7.789533e-03):2.292044e-01):1.261275e-01):3.889729e-01,((6:4.336835e-02,7:1.495177e-01):2.417925e-02,(((12:1.433523e-01,16:4.077341e-02):8.259263e-02,(((((14:1.374836e-01,((23:1.477243e-01,(22:5.803487e-02,21:1.013608e-01):9.567024e-02):5.941778e-01,15:2.913224e-02):3.500229e-02):3.340391e-02,13:1.439691e-02):1.721583e-01,(10:2.047551e-01,9:1.075751e-01):4.481914e-02):1.660906e-03,17:2.628786e-01):6.788788e-02,(11:4.163348e-01,18:1.003680e-02):1.372605e-01):9.875286e-02):2.321638e-01,(30:1.532102e-03,(28:8.548961e-03,29:6.342709e-02):1.963940e-01):2.136502e-01):1.098310e-01):2.115563e-02):4.951369e-02):4.640410e-02,5:4.964182e-02):1.884170e-01):6.597376e-02,1:5.536050e-01);
   tree gen.10000 = [&U] ((2:1.290332e-01,(8:3.291604e-02,((6:6.684563e-02,(7:1.005656e-01,((13:6.996532e-02,((14:3.965737e-02,((22:1.471057e-02,(21:4.786379e-02,23:2.101591e-01):1.269235e-02):4.324120e-01,(((19:4.288571e-03,20:2.284105e-01):2.623940e-01,((25:1.549281e-01,(26:3.014163e-02,27:1.687513e-01):8.083853e-02):1.607840e-01,24:5.743063e-02):1.809873e-01):1.223325e-01,(29:3.911946e-03,(28:9.943985e-04,30:7.152369e-02):2.184159e-02):3.479410e-01):2.136633e-01):1.418423e-02):1.500039e-01,15:4.429267e-02):6.557111e-03):6.782849e-02,((9:2.492010e-01,((16:8.973362e-02,12:2.028003e-01):9.973394e-02,(18:2.627678e-02,(11:3.038064e-01,10:1.641307e-01):1.773739e-02):4.251384e-02):2.493985e-02):4.543554e-02,17:1.173869e-01):5.524260e-02):1.474643e-01):1.346691e-01):5.335974e-02,5:7.665061e-02):4.523139e-02):2.472576e-01):9.244066e-02,(4:6.330582e-02,3:6.148562e-02):2.821308e-01,1:4.191112e-01);
   tree gen.11000 = [&U] ((4:6.232990e-03,3:6.667655e-02):1.345591e-01,((8:7.205238e-02,(((6:1.672426e-02,(((20:8.960009e-02,((25:3.573356e-02,(26:4.633381e-02,27:6.205664e-02):1.448853e-01):9.252544e-02,24:6.819966e-02):1.173608e-01):4.285783e-02,19:5.833825e-03):1.691049e-01,(28:1.029293e-03,(29:2.258252e-02,30:5.565379e-02):3.467424e-02):2.068501e-01):1.733673e-02):3.921889e-02,(7:6.118273e-02,(((12:1.062667e-01,17:1.504839e-01):3.982774e-02,((18:9.235856e-02,((13:7.217330e-02,(15:2.681338e-02,(22:2.202126e-02,(21:1.066289e-01,23:6.070830e-02):5.660793e-02):1.816119e-01):4.529636e-02):2.935054e-02,14:8.734309e-02):7.420868e-02):6.407096e-02,9:4.867584e-02):2.314206e-02):3.608448e-02,(16:1.257276e-01,(11:2.961251e-01,10:5.358836e-02):4.425712e-02):2.633390e-02):1.382780e-01):7.878430e-02):3.118203e-02,5:4.430975e-02):1.860844e-02):2.560752e-01,2:1.407382e-01):1.289772e-01,1:2.707110e-01);
   tree gen.12000 = [&U] ((((((20:7.374229e-02,((25:4.636074e-02,(26:6.805236e-02,27:1.389859e-01):1.014089e-01):1.043217e-01,24:3.128421e-02):2.090084e-01):9.904789e-02,19:2.557709e-02):1.152460e-01,((28:5.262196e-03,29:6.506120e-03):2.921867e-02,30:3.060817e-02):9.658256e-02):7.182257e-02,(6:5.747378e-02,((7:6.312866e-03,((((15:3.372922e-02,(13:6.670552e-02,(14:3.936630e-02,(22:4.448146e-02,(21:8.403728e-02,23:3.244062e-02):1.059000e-01):2.957948e-01):1.993101e-02):2.567424e-02):8.204184e-02,18:7.095919e-02):4.085007e-03,(((10:1.148201e-01,(11:1.021778e-01,17:5.400720e-02):3.571348e-02):7.975009e-03,12:1.674941e-01):1.580837e-02,9:1.305813e-01):3.585276e-02):1.317290e-02,16:9.676380e-02):1.468140e-01):2.997630e-02,(8:5.387402e-02,5:3.167170e-02):1.103449e-01):9.717465e-03):2.877343e-02):2.235913e-01,(4:2.908312e-03,3:1.182289e-01):2.913467e-01):2.674729e-03,2:1.944049e-01,1:5.728216e-01);
   tree gen.13000 = [&U] (((5:5.303444e-02,(((((28:9.598012e-03,29:3.361496e-02):4.472988e-02,30:1.164509e-02):3.324755e-01,((20:3.715352e-01,(24:1.017607e-01,((27:1.207845e-01,26:5.465618e-02):2.293071e-01,25:1.370552e-01):1.260435e-01):3.211814e-01):3.305499e-01,19:1.361679e-02):2.532137e-01):8.317074e-02,(((12:1.646786e-01,16:1.305263e-01):9.911984e-02,(((9:2.069607e-01,((11:4.109114e-01,17:2.527710e-01):2.724749e-02,10:1.197804e-01):8.384774e-02):4.441083e-02,((14:4.493458e-02,15:5.883691e-02):6.361486e-02,(13:8.578306e-02,(22:5.197882e-02,(21:9.457670e-02,23:1.077800e-01):3.681156e-02):6.836344e-01):4.534873e-02):2.153226e-01):1.589792e-01,18:6.791865e-02):1.314153e-01):2.308110e-01,7:6.533391e-02):4.421546e-02):1.800424e-02,6:5.538648e-02):3.002055e-02):4.893821e-02,8:1.419340e-02):7.552263e-01,(2:1.588118e-01,(3:1.697235e-01,4:4.245874e-03):6.354619e-01):1.649926e-01,1:5.997960e-01);
   tree gen.14000 = [&U] (((5:8.249759e-02,((((((26:1.577659e-01,27:1.434525e-01):1.988651e-01,25:1.099724e-01):1.126078e-01,24:6.713528e-02):1.801384e-01,20:5.042392e-02):2.086550e-01,19:9.281310e-02):1.570931e-01,((7:6.468195e-02,6:9.751300e-02):4.592003e-02,(((28:2.019753e-02,29:4.278271e-02):1.723077e-01,30:5.583926e-02):1.644297e-01,(17:1.222484e-01,(((13:6.029568e-02,(15:4.186697e-02,(((21:6.930563e-02,22:1.128392e-02):6.225555e-02,23:2.449834e-01):3.304617e-01,14:4.203767e-02):1.342858e-02):7.612584e-02):9.113917e-02,((16:3.968865e-02,12:2.293638e-01):8.437411e-02,(18:9.728497e-02,(11:1.973512e-01,10:7.597186e-02):3.166224e-02):1.465906e-01):6.196392e-02):9.558945e-02,9:1.519218e-01):2.962306e-02):2.473918e-01):9.887997e-03):7.394452e-03):9.988040e-02):1.372184e-01,8:3.483163e-02):2.994868e-01,((4:1.285492e-01,3:3.039535e-02):2.289968e-01,2:8.268853e-02):2.078221e-02,1:6.162403e-01);
   tree gen.15000 = [&U] (((8:2.145198e-01,((((((19:3.586144e-02,((24:1.685944e-01,((26:8.989819e-02,27:2.206340e-01):5.145932e-01,25:2.443330e-01):8.919359e-02):1.704996e-01,20:8.169768e-02):1.361688e-01):1.944417e-01,(30:5.864404e-02,(29:6.750090e-03,28:3.644999e-03):1.560371e-01):1.911744e-01):1.370880e-01,6:5.330847e-02):2.201417e-03,7:1.198519e-02):1.943644e-02,((((((23:3.592165e-01,21:1.671958e-01):2.448161e-01,22:7.983573e-02):3.933006e-01,(13:1.104094e-01,(14:1.066109e-01,15:7.106449e-02):2.963247e-03):3.743767e-02):4.590622e-02,(((17:2.514206e-01,(10:2.462901e-01,11:1.170612e-01):1.237579e-01):4.817579e-02,12:2.254128e-01):1.341178e-02,9:3.369016e-02):7.607384e-02):4.058163e-02,16:7.223721e-02):7.294013e-02,18:2.106432e-01):3.030775e-01):1.479091e-01,5:1.498261e-01):6.163576e-02):3.670141e-01,2:1.273639e-01):1.635760e-01,(4:3.960724e-02,3:1.715974e-01):2.483536e-01,1:3.794099e-01);
   tree gen.16000 = [&U] (2:1.761365e-01,((4:3.940482e-02,3:1.101836e-02):2.018938e-01,((((((19:4.715515e-03,((((26:5.048085e-02,27:1.700828e-01):6.611087e-02,25:1.288380e-01):1.908687e-01,24:2.716436e-02):1.779263e-01,20:9.913650e-02):1.549355e-01):2.952785e-01,(((28:7.638451e-03,29:1.648441e-02):2.178827e-02,30:1.579637e-01):9.329262e-02,((((((15:7.392833e-02,(21:5.116220e-02,(22:6.320069e-02,23:1.818747e-01):3.671598e-02):2.518549e-01):4.210886e-02,13:8.360297e-02):1.479393e-02,14:5.568786e-02):8.128083e-02,(16:1.425423e-01,12:2.643156e-01):5.970942e-03):1.074457e-02,(9:2.881418e-02,17:8.563513e-02):5.063487e-02):4.595290e-02,((10:1.211011e-01,11:1.880664e-01):1.368781e-01,18:2.154888e-02):9.089123e-02):1.501774e-01):2.128147e-02):1.508147e-01,5:5.721543e-02):1.007525e-02,6:4.343940e-02):1.985895e-02,7:4.123251e-02):4.007433e-02,8:2.563234e-02):3.342808e-01):3.227539e-02,1:3.985184e-01);
   tree gen.17000 = [&U] ((2:5.414390e-02,(((6:2.265322e-02,7:2.577219e-02):2.722979e-02,((((30:8.533911e-02,(29:2.493158e-04,28:1.613228e-02):5.915377e-02):8.851208e-02,((((15:8.548507e-02,14:8.362280e-02):2.641059e-02,(23:9.547281e-02,(22:2.054965e-02,21:2.343586e-02):1.057381e-01):3.581233e-01):5.002907e-03,13:1.255752e-01):1.023354e-01,((((10:8.016469e-02,11:1.432689e-01):7.911429e-02,(12:2.002776e-01,17:8.122651e-02):1.098445e-02):6.266957e-02,9:1.051246e-01):6.056261e-02,(18:1.131693e-01,16:7.441981e-02):2.847144e-02):2.024011e-03):3.449899e-02):3.985895e-02,(19:9.039518e-03,((((26:8.930878e-02,27:1.161494e-01):1.450199e-01,25:1.539770e-02):1.607647e-01,24:4.559646e-02):2.121323e-01,20:5.489123e-02):9.388890e-02):1.318583e-01):6.827422e-02,5:7.737594e-02):5.451592e-02):1.247567e-01,8:1.192457e-02):2.378143e-01):1.319292e-01,(4:2.287593e-02,3:1.424819e-02):2.454567e-01,1:2.916045e-01);
   tree gen.18000 = [&U] (2:1.633685e-01,((4:7.455377e-03,3:4.999958e-02):4.335012e-01,((5:9.869233e-02,(7:1.734085e-02,((((((15:9.173438e-02,(((22:1.941125e-02,(21:3.099807e-02,23:1.242488e-01):1.386548e-01):3.152461e-01,13:1.071153e-02):5.042444e-02,14:7.998009e-02):2.289831e-02):6.172827e-02,(9:5.547366e-02,((11:3.886879e-01,17:4.894546e-02):3.735796e-02,10:6.031586e-02):5.250347e-02):6.137986e-02):3.991778e-02,18:8.068109e-02):1.987391e-02,(12:2.079638e-01,16:4.686831e-02):3.365008e-02):2.985953e-02,(((29:1.242249e-05,28:6.771515e-03):1.388294e-01,30:6.871378e-03):2.118296e-01,(19:6.214898e-02,((((26:1.651624e-01,27:7.510395e-02):1.916195e-01,25:9.494531e-02):1.718072e-01,24:9.283858e-02):1.284814e-01,20:8.873087e-02):1.394097e-01):1.947250e-01):3.473453e-02):1.372624e-01,6:2.653491e-02):2.150501e-02):3.890321e-02):2.007813e-02,8:4.208020e-02):2.694834e-01):1.734328e-02,1:7.332008e-01);
   tree gen.19000 = [&U] ((((((((((((11:1.984690e-01,17:3.143139e-02):4.166802e-02,10:9.542777e-02):6.226956e-02,9:6.649210e-02):4.625128e-02,(13:3.065644e-02,((14:2.447548e-02,15:7.789734e-02):1.450050e-01,((23:4.683932e-02,21:9.232430e-02):2.228091e-01,22:9.233069e-02):1.771002e-01):1.637537e-02):5.630072e-02):5.488773e-02,12:1.905184e-01):2.860745e-02,(18:9.185213e-02,16:1.260755e-01):1.456786e-02):1.628042e-01,(((29:2.310091e-02,28:5.478246e-03):6.218151e-02,30:1.598034e-02):9.369771e-02,((24:1.443651e-01,(26:1.252557e-01,(25:1.367625e-01,27:2.904656e-02):1.447032e-02):9.519405e-02):1.483775e-01,(20:9.999156e-02,19:4.464404e-02):1.299923e-01):2.590728e-01):1.256362e-01):5.592117e-02,6:4.976623e-02):9.036111e-03,7:5.615068e-02):7.648989e-02,5:1.820213e-02):5.666575e-02,8:3.365681e-02):2.152848e-01,(2:1.027568e-01,(4:3.444557e-02,3:8.613685e-02):1.863858e-01):4.648866e-02,1:4.077857e-01);
   tree gen.20000 = [&U] ((4:7.327818e-02,3:1.004766e-01):7.808352e-01,(2:2.454524e-01,(((6:9.720511e-03,(((19:7.098450e-02,(20:1.179953e-01,(24:1.769640e-01,((27:3.635628e-01,26:1.245035e-01):1.561508e-01,25:1.441884e-01):3.419938e-01):3.923229e-01):1.044171e-01):2.111455e-01,((28:1.510360e-02,29:2.324952e-02):2.786368e-02,30:1.917755e-01):1.791506e-01):5.941578e-02,(((13:8.639665e-03,((14:2.621111e-01,15:7.546343e-02):6.672178e-03,((21:2.098532e-01,23:1.818451e-01):2.715416e-01,22:2.604237e-02):7.591432e-01):2.109338e-01):1.415702e-01,((((10:2.177223e-01,11:3.365517e-01):5.386186e-02,17:3.931709e-01):9.870222e-02,18:2.677888e-01):7.306561e-02,9:1.664692e-01):1.208022e-04):1.844169e-02,(16:1.141410e-01,12:2.835227e-01):1.484315e-01):2.086546e-01):2.274569e-01):7.180424e-02,(5:7.586162e-02,7:6.463171e-02):5.163572e-02):4.562550e-01,8:9.464037e-02):4.148076e-01):9.594788e-02,1:7.435543e-01);
   tree gen.21000 = [&U] ((2:2.326433e-01,(4:1.650716e-02,3:4.094683e-02):2.540160e-01):6.456439e-03,(((((((29:2.923285e-03,(28:8.484707e-03,30:7.904201e-02):1.013134e-02):7.421942e-02,((19:7.184190e-02,(24:2.570631e-01,((26:1.570361e-01,27:2.720735e-01):9.761427e-02,25:4.804111e-02):8.626454e-02):1.360596e-01):4.795571e-02,20:5.236241e-02):2.515046e-01):2.143226e-01,((9:1.749568e-01,(((11:4.629894e-01,(18:2.302433e-01,10:5.697774e-02):9.555883e-03):1.006403e-01,17:6.239956e-02):8.347277e-02,(((14:3.169759e-02,15:1.994179e-02):7.509336e-02,13:3.145482e-02):1.413445e-02,((21:3.371345e-02,23:1.903781e-01):4.577670e-02,22:4.323679e-02):4.668004e-01):9.847196e-02):3.578135e-02):1.423098e-01,(16:1.806502e-01,12:7.962226e-02):7.539983e-02):1.811066e-01):9.457125e-02,7:6.366944e-03):6.785017e-02,6:2.574909e-02):8.215513e-02,5:7.355714e-02):9.299888e-02,8:1.759193e-02):2.592857e-01,1:7.998545e-01);
   tree gen.22000 = [&U] (((4:3.695941e-02,3:3.225261e-02):1.403222e-01,((5:1.444757e-02,8:3.201845e-02):1.022813e-02,(((19:1.187984e-02,((24:3.747560e-03,((26:5.830550e-02,27:8.509115e-02):5.832317e-02,25:1.937720e-03):1.080894e-01):1.049187e-01,20:2.741066e-02):3.635718e-02):2.781819e-01,(28:1.339014e-02,(29:1.534605e-03,30:1.087559e-02):2.280205e-03):9.431116e-02):2.421623e-03,(6:6.598950e-03,((((((10:7.446823e-02,11:8.273464e-02):5.151470e-02,17:3.137820e-02):1.177349e-02,(9:1.545055e-02,((15:2.426633e-02,14:3.830098e-02):1.991819e-02,(((21:3.767661e-03,23:7.906265e-02):7.653853e-02,22:3.416871e-03):1.344591e-01,13:1.727191e-02):1.318630e-02):6.362591e-02):1.312395e-02):4.216002e-02,(16:1.239811e-02,18:6.174317e-02):1.750116e-02):3.956653e-02,12:5.393725e-02):9.521889e-02,7:9.045512e-03):1.393571e-02):3.592064e-02):5.819081e-02):1.639456e-01):5.792704e-02,2:3.315470e-02,1:4.210400e-01);
   tree gen.23000 = [&U] ((((((6:7.855685e-03,7:7.114091e-02):6.457609e-03,((((((18:5.260803e-02,(11:9.271680e-02,(10:5.413221e-02,17:9.761277e-02):7.879438e-03):1.220536e-01):3.715822e-02,(((14:3.090656e-02,((21:3.653023e-02,23:1.287011e-01):1.257580e-01,22:3.444100e-02):1.637118e-01):4.831606e-02,15:3.212002e-02):5.290899e-02,13:3.008745e-02):4.984976e-02):1.250718e-02,9:8.363007e-02):1.289952e-02,12:1.507079e-01):9.857359e-02,16:8.345476e-02):1.389792e-01,((29:2.845078e-02,(30:5.763689e-02,28:3.341074e-03):1.707442e-02):1.249212e-01,(19:5.806087e-02,((24:3.429553e-02,((26:6.939791e-02,27:1.632236e-01):1.528876e-01,25:1.120814e-02):1.442434e-01):1.237211e-01,20:7.667191e-02):8.164240e-02):1.074925e-01):1.479106e-01):9.775536e-03):8.348241e-02,5:5.720750e-02):4.493342e-02,8:3.043899e-02):1.775159e-01,2:1.290963e-01):2.803026e-02,(4:4.852383e-02,3:4.208770e-02):1.805274e-01,1:4.147479e-01);
   tree gen.24000 = [&U] (((5:2.618375e-02,((7:5.457584e-02,((9:9.492017e-02,(((16:8.800145e-02,12:1.450723e-01):1.847883e-02,(15:4.348709e-02,((((21:6.784092e-02,23:1.193434e-01):3.984683e-02,22:3.461851e-02):1.848510e-01,14:8.271484e-02):3.275456e-03,13:1.078573e-01):9.732742e-02):8.018285e-02):6.751907e-03,(18:1.621424e-02,((17:2.109506e-01,11:1.666123e-01):1.417743e-02,10:9.100037e-02):5.680229e-02):8.357336e-02):4.113743e-03):1.943219e-01,6:2.170818e-02):2.025719e-02):2.074481e-02,(((28:5.954299e-03,29:2.207661e-03):1.558854e-02,30:3.144915e-02):1.720813e-01,(19:2.796669e-02,(((24:1.030665e-01,25:2.047875e-01):2.036575e-02,(26:8.415356e-02,27:1.177850e-01):8.539613e-02):1.580000e-01,20:3.213455e-02):6.054488e-02):1.340084e-01):1.210306e-01):4.560750e-02):3.974095e-02,8:8.508533e-02):8.772695e-02,((4:1.074815e-01,3:1.335461e-01):1.583458e-01,2:1.051205e-01):9.301528e-02,1:4.135349e-01);
   tree gen.25000 = [&U] ((2:3.021241e-01,(4:1.770415e-02,3:2.458589e-02):1.988888e-01):1.646529e-01,((5:3.460296e-02,(((19:3.225284e-02,((24:7.646796e-02,(25:1.102045e-01,(26:1.793880e-01,27:1.047879e-03):5.028494e-02):1.367528e-01):8.734456e-02,20:1.965401e-02):3.165134e-02):1.190474e-01,((29:1.509057e-03,28:1.875856e-02):5.357222e-02,30:4.653340e-02):3.414943e-02):7.904524e-02,(((16:1.304440e-01,(((((13:2.874950e-02,(15:2.835217e-02,14:4.506056e-02):2.196564e-02):1.976331e-02,((21:3.482356e-02,23:1.665490e-01):4.906761e-02,22:3.614899e-02):1.919675e-01):1.894278e-01,12:1.347285e-01):3.555870e-03,9:1.167693e-01):1.225129e-02,(18:2.149808e-02,(10:1.143193e-01,(11:1.342070e-01,17:2.098570e-01):5.291127e-03):5.945878e-02):5.998618e-02):3.916653e-02):1.233686e-01,7:1.221451e-02):2.766934e-02,6:2.234608e-02):5.057123e-02):7.764224e-03):7.718795e-02,8:4.493347e-02):6.239278e-02,1:3.416530e-01);
   tree gen.26000 = [&U] (((8:3.736328e-02,((((((30:1.636983e-02,(29:3.008734e-02,28:3.212441e-03):1.073904e-01):9.506838e-02,(((12:1.022636e-01,(9:1.238288e-01,((17:6.871976e-02,11:9.448172e-02):1.460650e-01,10:9.653631e-02):3.178326e-02):3.522382e-02):2.737709e-02,(((14:9.708852e-02,15:1.107575e-01):6.056300e-03,((21:8.158549e-02,23:2.977975e-02):1.304624e-01,22:1.179232e-01):3.200658e-01):1.376791e-01,13:9.608390e-02):3.741455e-02):5.511882e-02,(18:3.331908e-02,16:4.188198e-02):5.594062e-02):1.615038e-01):4.878546e-02,(19:2.853643e-02,((24:4.429351e-02,(25:1.091273e-02,(26:1.882430e-01,27:9.520197e-02):1.584913e-01):2.474006e-01):9.060445e-02,20:1.026622e-01):3.940719e-02):1.076048e-01):1.876776e-02,7:2.811895e-02):4.665145e-02,6:6.106890e-02):3.120607e-02,5:6.522117e-02):9.232687e-02):1.818333e-01,2:5.092539e-02):1.395632e-01,(4:1.569407e-02,3:4.723948e-02):1.502810e-01,1:4.438116e-01);
   tree gen.27000 = [&U] (((8:1.178078e-01,(5:1.969652e-01,((((30:4.884965e-02,(29:2.416160e-02,28:4.702992e-02):4.907458e-02):1.189894e-02,(19:3.877242e-02,((24:1.004537e-01,(25:1.898842e-01,(26:8.553743e-02,27:7.816150e-02):2.212942e-01):7.126427e-02):9.137602e-02,20:1.521609e-01):3.700514e-02):1.905897e-01):1.118293e-01,6:2.733919e-02):2.355666e-02,((((18:1.088175e-01,((((14:3.119348e-02,((21:7.357103e-02,23:3.059661e-02):1.365971e-01,22:3.082198e-02):4.183432e-01):1.657449e-03,13:6.114695e-02):1.780391e-02,15:6.337460e-02):1.795490e-01,((10:7.389981e-02,(17:2.445596e-02,11:1.876020e-01):1.402981e-01):3.320931e-02,9:2.812496e-02):6.624644e-02):4.360400e-03):1.029291e-03,12:1.075391e-01):5.149753e-02,16:5.638435e-02):1.859237e-01,7:1.621644e-02):5.422622e-02):9.097611e-02):5.440199e-02):8.518041e-02,2:4.547407e-02):1.103957e-01,(4:2.736334e-02,3:2.330071e-02):1.910266e-01,1:2.127297e-01);
   tree gen.28000 = [&U] (((8:8.601068e-02,((5:1.112644e-01,(7:5.029540e-03,(18:1.202436e-01,((16:6.879502e-02,12:8.312309e-02):1.686580e-01,(((10:1.477499e-01,(11:1.169104e-01,17:1.525815e-01):5.139296e-02):6.617416e-03,9:3.334987e-02):5.548927e-02,((13:2.223120e-02,((21:9.189421e-02,23:5.735107e-02):8.477597e-02,22:7.674615e-03):2.684808e-01):5.310331e-02,(15:1.600860e-02,14:5.822165e-02):4.838486e-02):3.285502e-02):1.415213e-04):9.754386e-02):2.247360e-01):9.358969e-02):2.402574e-02,(6:1.607140e-02,((29:3.234487e-02,(30:4.876147e-02,28:5.779105e-03):9.798050e-03):2.526995e-01,(19:1.465632e-02,((24:6.547737e-02,(25:1.224045e-01,(26:1.045780e-01,27:2.199880e-01):8.616950e-02):2.900529e-01):2.404597e-01,20:6.593922e-02):1.869315e-01):2.857579e-01):7.885140e-02):5.220239e-02):1.345154e-02):1.706546e-01,(4:3.714173e-02,3:3.860163e-02):1.692709e-01):1.853361e-02,2:7.797482e-02,1:6.564351e-01);
   tree gen.29000 = [&U] (((4:2.764095e-02,3:4.233192e-02):2.412231e-01,2:1.276562e-01):2.703357e-02,(8:8.916125e-03,((5:7.896159e-02,(7:6.307955e-02,((((9:7.632554e-02,(((10:9.415605e-02,11:1.030626e-01):9.197919e-02,(12:6.844243e-02,17:1.696985e-01):3.705030e-02):2.372806e-02,(((22:2.345314e-02,(23:4.254010e-02,21:2.417062e-02):5.105838e-02):1.744693e-01,(15:3.853113e-02,14:7.151205e-02):3.142823e-02):1.575360e-02,13:2.418130e-02):7.150708e-02):4.362635e-02):6.066739e-02,(16:1.363747e-01,18:8.464252e-02):3.044141e-02):1.062610e-01,(30:3.562928e-02,(29:3.304694e-03,28:2.002810e-03):2.842935e-02):1.111888e-01):2.535987e-02,(19:1.863840e-02,(20:2.519643e-02,(24:8.647395e-03,(25:1.188175e-02,(26:3.784142e-02,27:8.219405e-02):6.260552e-02):1.141030e-01):5.157609e-02):6.087067e-02):1.384669e-01):1.183292e-01):2.185321e-02):8.861862e-02,6:2.867797e-02):1.462147e-01):1.050124e-01,1:4.188257e-01);
   tree gen.30000 = [&U] (((8:2.615795e-02,(7:3.403491e-02,(((5:3.197995e-02,((((((9:4.962651e-02,17:1.216976e-01):4.539265e-02,((14:5.629027e-02,((22:1.790896e-02,(21:2.580279e-02,23:7.913325e-02):5.216676e-02):1.143616e-01,15:2.711212e-02):2.702004e-02):7.789919e-02,13:2.166547e-02):5.883905e-02):6.197892e-03,((10:6.053178e-02,11:9.002228e-02):4.114993e-02,18:5.503089e-02):2.500329e-02):1.779868e-02,12:6.459634e-02):1.885253e-02,16:2.782619e-02):5.133991e-02,(30:4.048400e-02,(28:1.886935e-02,29:5.496423e-03):1.421691e-02):4.649365e-02):4.974657e-02):1.337375e-02,(19:1.072566e-02,(20:2.498174e-02,(24:3.266907e-02,(25:4.489810e-02,(26:3.048728e-02,27:4.115203e-02):4.308229e-02):5.211370e-02):9.984101e-02):3.730398e-02):1.063624e-01):1.666064e-02,6:3.051232e-02):1.667538e-03):9.698440e-02):1.017956e-01,(4:6.707754e-02,3:3.843706e-03):9.558446e-02):6.740277e-03,2:8.176014e-02,1:1.565141e-01);
   tree gen.31000 = [&U] (((8:2.978585e-02,((7:7.651619e-02,(((19:1.978855e-02,20:4.879756e-02):4.931495e-02,(24:3.100282e-02,(25:4.707939e-02,(26:1.143976e-01,27:1.209623e-01):1.571039e-01):1.158612e-01):8.850855e-02):2.173454e-01,5:7.939406e-02):1.773751e-02):1.486574e-02,((((29:1.099080e-02,28:3.215077e-05):2.321645e-02,30:3.529733e-02):3.523429e-02,((((17:1.136366e-01,10:9.248429e-02):6.320594e-02,11:1.017796e-01):1.150989e-01,18:1.747013e-02):7.379688e-02,((((14:6.899436e-02,15:3.995806e-03):5.911103e-02,((21:1.744919e-02,23:1.167909e-01):5.067840e-02,22:5.782083e-03):3.532676e-01):9.024539e-03,13:2.577220e-02):5.213400e-02,(9:7.525256e-02,(12:5.944105e-02,16:7.062964e-02):1.086833e-01):2.987234e-02):2.581291e-02):6.330242e-02):7.859472e-02,6:4.024522e-03):4.295952e-02):6.613362e-02):1.055154e-01,2:1.334358e-01):1.238902e-01,(4:7.487348e-03,3:1.316700e-02):9.448455e-02,1:3.497633e-01);
   tree gen.32000 = [&U] ((4:8.903884e-02,3:1.106124e-02):3.108825e-01,((((((7:1.377397e-02,((16:1.216811e-02,12:1.014931e-01):1.429161e-01,((18:4.489146e-02,((11:7.106647e-02,10:1.071246e-01):3.573243e-02,17:1.148807e-01):4.587724e-02):8.849333e-02,(9:8.716508e-02,(14:2.290168e-02,(15:5.062870e-02,(13:1.416715e-01,(22:1.909011e-02,(21:9.068752e-02,23:1.963088e-01):9.240188e-02):4.218286e-01):2.093087e-02):2.411207e-02):1.607803e-01):5.751398e-03):2.216792e-02):1.570317e-01):3.107266e-02,6:2.617621e-03):2.672878e-03,((((((26:9.502520e-02,27:7.230354e-02):1.592417e-01,25:6.060170e-02):8.192572e-02,24:6.327924e-02):1.550446e-01,20:8.744599e-02):1.101190e-01,19:4.922031e-02):3.269874e-01,(30:4.526880e-02,(29:1.063110e-02,28:7.501461e-03):6.597618e-03):1.091705e-01):5.772148e-02):3.501598e-02,8:1.144968e-01):3.999880e-02,5:4.118747e-02):1.429450e-01,2:1.384888e-01):1.743275e-02,1:4.802896e-01);
   tree gen.33000 = [&U] (((4:2.547304e-02,3:9.522850e-02):1.301833e-01,(((((30:4.753481e-02,(28:1.101254e-02,((((((26:4.165185e-02,27:1.267432e-01):1.194876e-01,25:1.844368e-01):5.849619e-02,24:7.558529e-02):1.385120e-01,20:6.550590e-02):6.797164e-02,19:8.234805e-02):2.463574e-01,29:2.613083e-03):2.699393e-04):5.777510e-02):7.820003e-02,(((18:1.069259e-01,((9:7.858953e-02,((11:1.931190e-01,10:9.681484e-02):1.459191e-01,17:1.646041e-01):4.876555e-02):4.991729e-02,((14:9.963045e-02,(13:5.126323e-02,(22:7.621782e-03,(21:2.634933e-02,23:2.419719e-01):1.104205e-01):1.895628e-01):5.308669e-02):9.857418e-02,15:7.580606e-02):4.960957e-02):2.777900e-02):1.471697e-02,16:2.170921e-02):7.351079e-02,12:7.470387e-02):1.280067e-01):1.044729e-01,(7:2.348222e-02,6:2.172945e-02):2.616810e-03):8.806407e-02,8:1.012864e-01):3.468512e-02,5:3.036714e-02):4.217032e-01):8.222688e-02,2:1.538796e-01,1:4.420589e-01);
   tree gen.34000 = [&U] (((((((6:1.504627e-02,((30:1.097589e-01,29:1.805638e-02):1.621849e-02,28:5.395479e-03):2.252135e-01):1.593249e-02,((((((9:1.160172e-01,(((14:5.554792e-02,15:4.759394e-02):6.294921e-02,(22:4.213408e-02,(23:1.483525e-01,21:1.083602e-01):4.975081e-02):2.240120e-01):3.581664e-03,13:6.940986e-03):4.289131e-02):6.776720e-03,((11:1.534965e-01,17:1.823209e-01):2.379146e-02,10:5.402571e-02):5.834870e-02):7.535090e-02,18:9.911461e-02):1.744429e-02,16:2.811620e-02):7.612826e-02,12:7.880218e-02):2.671870e-01,7:4.473458e-02):1.018943e-02):5.605954e-03,(((((26:1.702759e-01,27:2.015327e-01):5.363801e-02,25:1.562843e-01):1.240824e-01,24:6.126580e-02):1.533500e-01,20:6.076385e-02):5.278778e-02,19:1.391174e-02):1.436733e-01):4.629892e-02,5:9.455004e-03):1.618490e-01,8:1.233347e-01):1.031334e-01,(4:1.002557e-02,3:1.960511e-02):2.245269e-01):2.099525e-01,2:2.470823e-02,1:3.455818e-01);
   tree gen.35000 = [&U] ((2:1.721660e-01,(((((30:1.254903e-02,(28:2.729922e-03,29:1.125193e-02):6.050195e-02):1.159716e-01,(((((16:1.047012e-01,18:1.143836e-01):3.103667e-03,(((11:1.630000e-01,10:6.110008e-02):9.198442e-02,(9:1.041360e-01,(13:2.189010e-02,((14:7.979984e-02,15:1.482497e-02):3.112067e-02,((23:6.508856e-02,21:1.613883e-02):1.431568e-01,22:9.732381e-03):2.500698e-01):9.459936e-03):6.042166e-02):2.858341e-02):5.986520e-02,17:1.903070e-01):1.582629e-03):4.063107e-02,12:7.986224e-02):1.799695e-01,7:5.868156e-02):8.455476e-02,6:1.931268e-02):3.357531e-02):6.100501e-02,(((((27:8.996679e-02,26:1.254753e-01):6.559403e-02,25:4.185122e-02):2.471197e-01,24:6.155300e-02):1.883651e-01,20:1.232756e-02):1.014584e-01,19:2.780361e-02):1.099200e-01):8.770975e-02,5:4.380308e-02):6.630655e-02,8:1.809217e-02):4.613658e-02):3.008984e-01,(4:2.008162e-02,3:7.984021e-02):3.285333e-01,1:4.807766e-01);
   tree gen.36000 = [&U] ((2:9.562030e-02,(4:9.819411e-02,3:4.527110e-03):1.874068e-01):3.733071e-02,((((((12:7.396606e-02,((((((23:2.777553e-02,21:4.524268e-02):7.168449e-02,22:1.953446e-02):2.061080e-01,13:5.305174e-02):3.572710e-02,14:4.582436e-02):1.923449e-02,15:2.251115e-02):5.801852e-02,((16:3.759868e-02,((11:1.454890e-01,10:5.658910e-02):1.314051e-01,18:1.260854e-01):3.981311e-02):1.471365e-02,(9:9.903761e-02,17:1.139393e-01):5.375568e-02):8.102650e-03):7.658037e-02):7.153149e-02,7:1.788897e-02):8.565527e-02,((((((27:1.551608e-01,26:8.370279e-02):1.067044e-01,25:3.876136e-02):1.875542e-01,24:6.956392e-02):1.490011e-01,20:4.778275e-02):6.267341e-02,19:3.712997e-03):6.766238e-02,(30:7.536708e-03,(28:1.667834e-02,29:1.172859e-02):3.503579e-02):7.667293e-02):2.523068e-01):5.475069e-02,6:2.337398e-04):3.350693e-02,5:3.967350e-02):6.118668e-02,8:2.901324e-02):2.343307e-02,1:5.477122e-01);
   tree gen.37000 = [&U] (((8:7.670382e-02,((5:3.514883e-02,((30:8.727524e-02,(29:1.927404e-02,28:1.531896e-02):8.740879e-03):2.379709e-02,(((((27:6.272425e-02,26:8.909799e-02):2.176134e-01,25:2.015385e-02):2.085391e-01,24:1.044491e-03):2.140336e-01,20:8.404064e-02):4.161485e-02,19:1.572329e-02):1.408683e-01):1.249013e-01):3.133154e-02,(6:3.031525e-02,(7:1.728424e-02,(12:1.036900e-01,((((17:8.574313e-02,11:1.223670e-01):2.869726e-04,10:1.447612e-01):1.032220e-01,9:4.388711e-02):1.996973e-02,(((13:7.861020e-02,(14:4.519164e-02,15:2.200904e-02):2.287927e-02):3.669285e-02,((23:7.632254e-02,21:1.779261e-02):9.009072e-02,22:2.687056e-03):2.097160e-01):4.014592e-02,(18:4.117874e-02,16:1.779101e-01):4.207691e-02):6.941301e-03):3.781917e-02):1.166611e-01):1.463717e-02):2.827316e-02):7.374745e-02):1.201482e-01,2:1.807589e-01):9.185265e-02,(4:3.439549e-02,3:3.513236e-02):9.310544e-02,1:4.352410e-01);
   tree gen.38000 = [&U] ((4:3.198157e-02,3:1.833790e-02):4.088377e-01,(2:2.455808e-01,(8:2.700207e-02,(5:6.132332e-02,((((29:1.065348e-03,28:8.141488e-03):1.666580e-02,30:9.238065e-02):1.994736e-01,(((((27:1.638419e-01,26:9.024526e-02):3.654217e-02,25:1.114392e-01):1.793288e-01,24:2.250222e-02):9.942408e-02,20:5.374998e-02):7.380971e-02,19:1.870773e-02):2.457624e-01):6.574665e-02,((((((14:4.502988e-02,(13:7.226389e-02,((23:1.524576e-03,(22:1.017204e-01,21:2.971596e-02):4.399977e-02):3.969861e-01,15:4.868502e-03):6.678374e-03):1.163180e-02):6.493867e-02,(((11:3.179175e-01,17:1.218096e-01):3.645900e-02,10:1.462446e-01):6.801910e-02,9:7.176880e-02):5.125454e-02):2.292967e-02,(16:4.928665e-02,18:1.385293e-01):7.951510e-02):6.011010e-02,12:1.749784e-01):9.527219e-02,6:1.016582e-03):5.056871e-02,7:5.363543e-02):4.851359e-02):9.241771e-02):1.208074e-01):1.638146e-01):2.129454e-01,1:2.309590e-01);
   tree gen.39000 = [&U] (((4:2.720983e-02,3:1.123394e-02):1.058948e-01,(8:2.177545e-02,(5:4.661019e-02,((6:6.069442e-02,(((29:7.749264e-03,28:1.842452e-02):2.051388e-02,30:4.703129e-03):1.076814e-01,(((((27:3.244662e-02,26:5.599952e-02):7.425291e-02,25:5.183183e-02):3.537448e-02,24:4.493333e-02):7.603558e-02,20:5.191413e-02):5.199179e-02,19:4.117626e-02):1.887368e-01):7.638215e-02):5.231348e-03,((((((13:2.629815e-02,((((23:6.401568e-02,21:5.671324e-02):6.786425e-03,22:1.006081e-02):3.390412e-01,14:2.928790e-02):3.820799e-02,15:3.310261e-02):6.143545e-02):4.643513e-02,(10:1.086815e-01,11:2.228107e-01):3.626981e-02):1.869947e-02,(17:9.168503e-02,12:1.516287e-01):6.949771e-02):8.694450e-02,18:1.305032e-01):8.820946e-03,(9:6.276504e-02,16:4.608636e-02):9.140018e-03):2.121516e-01,7:3.257350e-02):9.142054e-03):4.737548e-02):5.451080e-02):1.941468e-01):1.570669e-01,2:2.240788e-02,1:2.642079e-01);
   tree gen.40000 = [&U] ((4:1.093816e-01,3:2.684118e-02):1.543177e-01,(2:8.531616e-02,((((((20:1.107379e-01,((((27:5.903532e-02,26:9.596948e-02):1.284983e-01,25:1.692690e-01):5.211533e-02,24:6.203870e-02):1.469152e-01,19:5.321826e-02):6.183283e-03):1.840240e-01,((29:1.533514e-02,28:3.084275e-02):8.856032e-02,30:7.128993e-02):3.638820e-02):1.492565e-01,((9:7.249857e-02,((((23:8.628577e-02,21:5.135686e-03):3.493622e-02,22:7.087175e-02):3.749697e-01,13:4.000163e-02):1.928807e-02,(14:6.644329e-02,15:2.292193e-02):8.995278e-02):5.928104e-02):1.247721e-02,(((12:2.305721e-01,(16:6.913172e-03,18:5.853829e-02):7.996341e-02):7.341929e-02,17:7.479195e-02):1.161408e-01,(11:1.333883e-01,10:1.770807e-01):3.089171e-02):3.880201e-05):2.587469e-01):3.833107e-02,(7:3.612418e-02,6:1.760210e-02):3.094794e-02):5.597823e-02,8:5.502061e-02):8.605114e-02,5:1.693737e-02):9.732771e-02):6.415551e-02,1:6.804421e-01);
   tree gen.41000 = [&U] ((2:1.067092e-01,(4:1.758460e-02,3:6.881006e-02):3.166411e-01):5.179229e-02,((((7:2.596345e-02,((18:2.255849e-01,(((((14:4.067283e-02,15:5.205761e-02):3.614401e-03,13:3.695189e-02):2.680107e-02,((23:9.604906e-02,21:6.229393e-02):2.218345e-01,22:3.891541e-02):3.276635e-01):1.106387e-01,(((10:1.346082e-01,11:1.704017e-01):1.218023e-01,17:1.169178e-01):6.551083e-02,12:2.630923e-01):3.282526e-02):1.960516e-02,9:2.024693e-01):3.817467e-02):4.252842e-02,16:6.684471e-02):3.680392e-01):1.446164e-01,(6:7.711189e-02,((29:2.154816e-02,(30:3.122471e-01,28:8.831158e-03):3.638179e-03):2.402747e-01,((20:6.033846e-02,(((27:3.841585e-02,26:2.357603e-01):1.205721e-01,25:9.682387e-02):2.238372e-01,24:1.164079e-01):2.043475e-01):7.284687e-02,19:6.411085e-02):2.607781e-01):9.321178e-02):4.242707e-02):1.005541e-02,5:1.545493e-01):9.840326e-02,8:8.933937e-03):2.243256e-01,1:6.490186e-01);
   tree gen.42000 = [&U] ((4:5.920875e-02,3:1.016828e-01):9.982244e-02,((((((((28:7.083755e-03,29:1.109387e-03):1.762857e-02,30:1.327036e-01):2.277878e-01,((20:2.674701e-02,(((27:9.122074e-03,26:1.504007e-01):2.216612e-01,25:3.381021e-02):3.386227e-01,24:9.105711e-02):2.215457e-01):1.683175e-01,19:4.193187e-02):2.212666e-01):5.713801e-02,((12:1.383511e-01,((((14:6.024392e-02,15:9.599329e-02):4.969210e-02,13:1.421609e-02):1.526250e-01,(((22:3.018396e-02,(23:2.023370e-01,21:2.731018e-02):9.251001e-02):4.375560e-01,(17:5.436473e-02,((18:2.115746e-01,10:8.456820e-02):7.179762e-03,11:2.516542e-01):4.519376e-02):3.428958e-02):1.374371e-02,9:1.329787e-01):4.157833e-02):6.928506e-02,16:1.335976e-01):8.020527e-02):2.129890e-01,7:1.280294e-02):3.250529e-02):6.516242e-02,6:2.844977e-02):8.018627e-02,5:1.188022e-01):5.111340e-02,8:6.069628e-03):3.035095e-01,2:7.177209e-02):2.250954e-01,1:5.773406e-01);
   tree gen.43000 = [&U] ((((((7:2.487344e-02,(((16:1.877928e-01,((11:2.605709e-01,10:3.337330e-01):1.546295e-02,18:8.719003e-02):3.126777e-02):1.889182e-02,((((14:1.535237e-02,(22:1.197035e-01,(23:8.740964e-02,21:2.964920e-02):8.966154e-02):5.077607e-01):1.323530e-01,15:9.657328e-02):5.224550e-02,13:3.055393e-02):1.556253e-01,12:2.101747e-01):5.512030e-02):3.480979e-03,(9:8.001197e-02,17:1.116708e-01):5.960334e-02):2.236684e-01):6.056844e-02,(((30:5.146872e-03,(28:3.797292e-03,29:4.666150e-02):1.340503e-01):1.769883e-01,((20:3.252640e-02,(((27:9.095589e-02,26:9.501227e-02):2.645212e-01,25:1.055075e-01):2.354997e-02,24:1.062309e-01):3.342773e-01):2.117897e-01,19:4.798637e-04):1.052583e-01):1.273772e-01,6:6.626452e-02):2.364486e-03):1.705021e-02,5:6.557889e-02):1.287721e-01,8:2.113906e-02):4.225758e-01,(4:4.764612e-02,3:7.601760e-02):5.182461e-01):1.783752e-01,2:1.745256e-01,1:8.014053e-01);
   tree gen.44000 = [&U] ((((4:7.774381e-02,3:2.673775e-02):5.898628e-01,8:4.349266e-02):7.364085e-02,((6:4.250523e-04,(((9:9.540710e-02,((((14:2.523242e-02,15:2.774390e-02):4.061640e-02,(22:2.064127e-03,(23:5.295220e-02,21:1.081687e-01):1.927347e-01):2.802760e-01):3.432008e-02,13:2.788282e-02):2.124233e-01,((17:1.378689e-01,(12:2.664597e-01,16:1.842576e-01):4.429023e-02):1.367303e-02,(18:6.020374e-02,(11:3.188117e-01,10:2.449106e-02):1.159082e-01):4.550007e-02):7.835357e-02):9.158422e-03):4.135401e-01,7:1.098860e-02):2.425308e-02,((30:1.005285e-01,(28:1.520246e-02,29:2.554663e-04):3.783936e-02):4.450251e-01,((20:3.822580e-02,(24:8.973580e-02,((27:2.024565e-01,26:1.378009e-01):3.855622e-01,25:2.790694e-01):5.585946e-02):9.716196e-02):7.062766e-02,19:8.723184e-05):8.420130e-02):6.808694e-02):7.166125e-02):6.640750e-02,5:1.707519e-01):6.712363e-02):1.470425e-01,2:1.910318e-01,1:1.007014e+00);
   tree gen.45000 = [&U] ((2:1.526812e-01,((((((30:1.408852e-02,29:4.465302e-03):1.881966e-02,28:2.665671e-02):1.243523e-01,((20:2.876690e-02,(24:3.796614e-02,((27:1.702735e-01,26:1.174410e-01):1.785273e-01,25:8.369029e-02):2.591698e-01):3.449344e-01):8.199423e-02,19:2.936467e-05):7.254130e-02):5.104524e-02,((7:1.040986e-01,(((14:2.093887e-02,(((23:3.406382e-02,21:2.042712e-02):8.047702e-02,22:4.840343e-03):1.967783e-01,15:2.956530e-02):3.051146e-03):5.570287e-03,13:3.173246e-02):1.557403e-01,((16:5.201397e-02,18:1.240615e-01):4.847897e-02,(17:1.563790e-01,((9:1.221691e-01,(11:1.307110e-01,10:3.335380e-02):8.225097e-02):5.946899e-02,12:2.848016e-01):1.415492e-02):3.638317e-02):2.182427e-02):1.211901e-01):2.426053e-02,6:6.384042e-02):1.292900e-02):5.148830e-02,5:4.540348e-02):6.407053e-02,8:6.767638e-02):8.230152e-02):3.319884e-02,(4:1.006406e-01,3:9.478262e-03):3.867768e-01,1:6.147303e-01);
   tree gen.46000 = [&U] ((4:3.080548e-02,3:3.135418e-01):1.298734e+00,(2:8.400767e-02,(8:4.131386e-01,((((((9:2.796826e-01,((11:5.747801e-01,17:2.269518e-01):1.522774e-01,10:3.960712e-01):2.569651e-01):1.115255e-01,(((18:2.718846e-01,16:3.407764e-01):1.702211e-01,(14:3.063390e-01,(15:1.663738e-01,(((21:2.534806e-01,23:5.412230e-01):1.533601e-01,22:1.094096e-01):1.444006e+00,13:2.271394e-01):1.056564e-02):6.860559e-02):6.311717e-01):2.275557e-02,(12:3.086421e-01,((20:7.500010e-01,19:1.846297e-01):8.635252e-02,(24:2.430693e-01,((27:1.703996e-01,26:3.044651e-01):5.804261e-01,25:8.752784e-02):2.889167e-01):8.308979e-01):1.279397e+00):6.830369e-01):6.994411e-02):1.026166e+00,7:3.713758e-01):4.131722e-01,(29:4.687903e-03,(30:2.755140e-01,28:1.334979e-01):3.633803e-02):4.367573e-01):8.535306e-02,6:2.106406e-02):1.226667e-01,5:3.844556e-01):2.713149e-01):9.506837e-01):3.703478e-01,1:1.311559e+00);
   tree gen.47000 = [&U] (((5:1.070000e-02,(((8:8.197491e-02,6:3.510202e-02):2.671620e-01,(7:1.356989e-01,(19:1.677860e-02,((24:5.450767e-01,((27:8.576963e-02,26:1.712335e-01):6.847087e-02,25:5.616387e-02):2.727348e-01):4.331288e-02,20:2.154188e-02):1.887289e-01):1.139162e-01):2.400472e-01):1.038498e-01,((12:4.584922e-01,((13:8.665842e-02,((14:1.387826e-02,(22:8.009752e-03,(21:1.391514e-02,23:3.157762e-01):8.033020e-02):7.406482e-01):2.241143e-02,15:2.100714e-02):2.788064e-02):1.672569e-01,((((10:1.500812e-01,11:4.642958e-01):1.374390e-01,17:1.352258e-01):1.322394e-02,9:1.178163e-01):1.875473e-01,(16:6.952155e-02,18:6.046128e-02):8.926853e-02):7.053108e-02):1.423286e-02):3.451298e-01,((28:7.508207e-03,29:2.449400e-02):2.667215e-02,30:2.421862e-02):1.263106e-01):2.116336e-01):1.235771e-02):4.496152e-01,(4:1.302257e-01,3:6.084342e-02):3.390516e-01):2.119100e-01,2:2.247540e-01,1:6.126779e-01);
   tree gen.48000 = [&U] (((8:5.832522e-02,(6:6.799825e-03,(((((19:2.419793e-02,20:2.709033e-01):5.993836e-02,(((27:7.034797e-02,26:1.507836e-01):1.048843e-01,24:1.763658e-01):8.715275e-02,25:1.083644e-01):2.605414e-01):1.424169e-01,5:1.708122e-01):1.836545e-02,7:4.428479e-02):2.098360e-02,(((((((23:1.246432e-01,21:1.368271e-01):9.888530e-02,22:5.274071e-03):5.564883e-01,((9:1.038290e-01,13:4.028691e-02):2.693682e-03,(15:1.025073e-01,14:9.764452e-02):6.934558e-02):8.491557e-02):3.292400e-02,(17:1.587598e-01,((10:1.064148e-01,18:1.386659e-01):2.271940e-02,11:2.223201e-01):8.662540e-02):2.973402e-02):1.368387e-01,16:2.888797e-01):1.754331e-02,12:5.852781e-02):2.341901e-01,((28:7.132114e-03,29:2.569986e-03):9.022397e-02,30:1.537043e-02):1.065278e-01):1.141131e-01):3.661530e-02):1.334448e-01):3.845855e-01,2:4.135424e-02):2.329420e-01,(4:5.502690e-03,3:7.216129e-02):2.218351e-01,1:3.111653e-01);
   tree gen.49000 = [&U] (((8:2.025668e-01,(5:1.720308e-01,((6:3.193044e-03,(((28:8.946742e-03,29:3.612837e-03):7.027620e-02,(((16:1.422609e-01,12:1.390024e-01):1.271497e-03,(18:1.943741e-01,((9:8.588232e-02,((13:5.253058e-02,((23:2.649504e-02,(22:1.554618e-01,21:1.435764e-01):1.836831e-01):7.973095e-01,(15:1.145744e-01,14:4.548727e-02):7.260620e-02):2.415424e-02):8.352193e-02,17:3.138866e-01):3.033414e-02):2.031869e-02,(10:2.035757e-01,11:2.257791e-01):1.196438e-01):3.419959e-02):9.343798e-02):2.202489e-01,((24:2.099988e-01,((27:4.479254e-02,26:1.412379e-01):2.432595e-01,25:2.263414e-01):1.377264e-01):3.070883e-01,(20:1.511709e-01,19:1.475242e-01):1.448725e-01):2.547895e-01):3.091365e-02):7.778800e-02,30:7.707922e-03):3.492348e-01):1.812753e-02,7:1.385521e-02):3.448097e-02):2.069857e-01):6.814994e-01,(4:5.578792e-02,3:5.133895e-02):3.510666e-01):2.370779e-01,2:6.561782e-02,1:7.377849e-01);
   tree gen.50000 = [&U] ((4:4.595368e-02,3:1.107846e-01):3.328271e-01,(2:3.141546e-01,((((((16:1.601016e-01,((((18:4.737390e-01,((11:3.088181e-01,17:3.166063e-01):1.130026e-02,10:2.164745e-01):2.062843e-02):1.024482e-01,(13:1.624830e-01,((((22:1.018976e-01,21:2.161253e-01):3.049530e-02,23:1.709032e-02):7.235891e-01,15:7.657390e-02):1.183740e-02,14:7.163810e-02):1.491020e-01):1.298342e-01):5.823649e-03,9:9.558912e-02):2.362739e-01,12:9.985848e-02):3.696401e-03):1.569518e-01,((28:4.998502e-03,29:4.754733e-02):4.318756e-02,30:1.109152e-01):3.904522e-02):1.629871e-01,6:7.291835e-03):1.070556e-02,((19:4.706845e-02,(20:5.482789e-02,(24:1.204265e-01,((27:1.926839e-01,26:2.716009e-01):4.757685e-02,25:3.063649e-01):2.004045e-01):2.358289e-01):2.562335e-01):2.434702e-01,7:2.039389e-01):7.112015e-02):9.304930e-02,5:9.959980e-02):2.290735e-01,8:1.369575e-01):2.389120e-01):1.115962e-01,1:6.979244e-01);
   tree gen.51000 = [&U] ((4:5.260605e-02,3:9.700822e-02):4.495705e-01,(2:3.025336e-01,((5:4.993086e-02,((7:5.378984e-02,(6:2.244527e-02,(((16:7.131471e-03,18:2.012379e-01):2.806491e-01,((11:2.654943e-01,10:1.703999e-01):1.279189e-01,((17:2.765805e-01,(((22:1.467132e-02,(23:1.143720e-01,21:1.357476e-02):2.351280e-01):3.072813e-01,13:7.091854e-02):2.893460e-02,(15:7.407668e-02,14:1.197236e-01):1.072036e-01):1.199293e-01):7.360410e-03,9:1.746890e-01):2.835154e-02):1.521583e-02):2.458056e-01,12:3.297364e-01):3.192858e-01):5.345741e-04):2.441749e-02,((19:8.946848e-04,(20:1.650998e-01,(24:8.178008e-02,((27:4.178889e-02,26:1.359313e-01):2.551281e-01,25:1.266041e-01):1.592139e-01):3.077903e-01):1.250577e-01):3.133999e-01,(30:6.881358e-02,(28:1.819567e-02,29:2.017741e-02):5.973806e-02):1.538691e-01):3.949065e-02):5.185267e-02):1.158577e-01,8:2.216454e-01):2.540485e-01):7.260505e-02,1:9.035096e-01);
   tree gen.52000 = [&U] (8:1.465840e-01,((2:2.111716e-01,(4:5.634178e-02,3:4.393457e-02):2.330741e-01):2.361724e-01,(5:2.265321e-02,(((((28:4.058155e-02,29:1.233750e-02):1.482487e-01,30:1.814879e-01):2.468343e-01,((((14:4.720412e-02,15:6.674265e-02):1.436897e-01,13:8.044174e-02):6.667757e-02,(22:7.558665e-02,(23:1.064395e-01,21:1.798849e-01):1.267768e-01):4.126626e-01):1.181193e-01,(((16:6.136106e-02,12:2.925611e-01):8.685852e-02,(10:2.466637e-01,(18:2.981878e-02,11:3.084919e-01):1.394192e-01):1.316416e-01):5.786838e-02,(9:1.600594e-01,17:2.628757e-01):8.081144e-03):9.238361e-02):1.160125e-01):9.742366e-03,((20:4.572519e-03,(24:1.825390e-02,((27:1.095944e-01,26:1.285220e-01):2.669868e-01,25:5.875051e-02):1.962421e-01):3.807230e-01):9.541572e-02,19:2.639954e-01):5.207770e-01):9.374010e-02,(7:8.906723e-02,6:6.031238e-02):3.970071e-02):7.141218e-02):6.298961e-02):1.102718e-01,1:1.204697e+00);
   tree gen.53000 = [&U] ((4:1.931175e-02,3:1.211802e-01):4.393221e-01,((((((12:2.843387e-01,(((((13:9.199166e-02,(22:2.095019e-02,(21:1.848867e-02,23:1.267904e-01):1.746393e-01):2.434217e-01):6.556451e-02,14:1.659179e-01):1.468353e-02,15:7.813815e-02):2.085171e-01,9:3.078664e-01):9.057559e-02,((((17:2.198267e-01,10:1.932972e-01):7.003454e-02,11:3.326442e-01):4.835872e-02,18:2.373565e-02):7.061135e-02,16:7.057323e-02):3.229749e-02):8.792150e-02):1.364915e-01,7:4.578753e-02):3.419728e-02,(((30:6.320557e-02,((20:1.506641e-01,(24:9.523891e-02,((27:2.000483e-01,26:1.773626e-01):3.495034e-01,25:1.369900e-01):1.694984e-01):3.519274e-01):1.975067e-01,19:1.119165e-02):3.942533e-01):1.508916e-01,(28:8.059862e-03,29:7.419884e-03):2.981145e-01):2.060629e-01,5:1.463051e-01):1.898644e-01):1.657318e-02,6:2.551566e-02):1.499051e-01,8:8.753018e-02):3.185818e-01,2:9.635615e-02):2.428587e-01,1:1.291320e+00);
   tree gen.54000 = [&U] (2:2.079038e-01,((4:8.156105e-02,3:4.412875e-02):4.375543e-01,(((5:3.495343e-02,((6:1.195398e-01,((22:4.045663e-02,(23:3.815533e-02,21:1.123418e-02):7.658831e-02):7.692460e-01,((15:3.824825e-02,(13:1.103429e-01,14:1.172797e-01):5.552065e-02):2.263842e-01,(((17:1.852048e-01,(11:2.281211e-01,10:2.092661e-01):1.995789e-02):9.931866e-02,18:7.808907e-02):2.897913e-02,(9:2.411403e-01,(16:1.438180e-01,12:1.475022e-01):3.193417e-02):6.680824e-02):5.677300e-02):1.520848e-01):2.097990e-01):9.224613e-02,7:8.803103e-02):6.786455e-02):4.309300e-02,(((19:1.531175e-01,((((27:2.003734e-01,26:6.666761e-02):1.390764e-01,25:1.057189e-01):8.719263e-02,24:5.215615e-02):1.667771e-01,20:1.735346e-01):2.582937e-02):3.799269e-01,30:4.872426e-02):1.677741e-02,(28:2.638444e-02,29:2.838128e-02):4.928378e-02):6.368256e-02):9.158707e-02,8:4.861405e-02):1.704120e-01):1.537812e-02,1:1.139530e+00);
   tree gen.55000 = [&U] (2:2.075615e-01,((4:2.160314e-02,3:4.483216e-02):2.232818e-01,(8:1.352713e-01,((6:1.661010e-02,(5:4.039364e-02,((28:4.056070e-03,29:5.113801e-02):6.269445e-02,(((16:5.498935e-02,12:2.382865e-01):8.574960e-02,(((14:1.314692e-02,(13:4.059826e-02,15:1.052273e-02):4.289222e-02):9.792885e-02,(((17:1.805730e-01,11:1.577367e-01):1.054674e-01,10:2.102431e-01):5.386470e-02,9:3.242514e-01):1.163768e-01):2.052943e-02,(18:3.764677e-02,(22:7.347722e-02,(23:1.495733e-01,21:1.073352e-01):9.714413e-02):3.775920e-01):4.588508e-02):4.562471e-02):1.300202e-01,30:1.689568e-01):2.444671e-02):1.553622e-01):5.237337e-02):3.579784e-02,((19:8.209057e-02,(20:1.382456e-01,(((27:2.391439e-01,26:3.589648e-03):1.046111e-01,25:7.912169e-02):2.394187e-01,24:4.789015e-02):1.929234e-01):9.543877e-02):3.272722e-01,7:2.650322e-02):1.189923e-01):4.924755e-02):2.389115e-01):1.211134e-01,1:4.524471e-01);
   tree gen.56000 = [&U] ((4:8.815946e-02,3:1.607126e-01):3.017932e-01,(2:2.251729e-01,(8:3.196878e-04,((((19:9.792965e-03,(20:3.142616e-02,(((27:3.078145e-01,26:3.631515e-02):1.424336e-01,25:1.359437e-01):3.432167e-01,24:2.586035e-02):2.578551e-01):1.025939e-01):3.949496e-01,(5:1.169182e-01,(((15:1.180187e-01,(14:8.215653e-02,((22:5.210341e-02,(23:4.763639e-02,21:7.799363e-02):2.256009e-02):6.388168e-01,13:6.139637e-02):6.335225e-02):1.871904e-02):9.670291e-02,((((17:2.351146e-01,10:1.723279e-01):8.519434e-03,11:2.372563e-01):9.918550e-02,9:3.481905e-02):8.023334e-02,(12:2.880743e-01,(18:2.323127e-01,16:3.407383e-02):6.441196e-03):1.004702e-01):3.187396e-02):1.371058e-01,((28:5.342373e-03,29:3.667945e-02):1.553852e-01,30:2.381648e-02):8.558963e-02):1.142873e-01):1.813070e-02):5.574383e-02,6:7.181070e-02):4.017133e-02,7:1.648246e-01):1.742289e-01):1.674535e-01):1.829257e-01,1:4.917225e-01);
   tree gen.57000 = [&U] (2:3.651526e-02,((8:7.711461e-02,((28:7.532631e-03,(29:1.395440e-02,30:4.451300e-02):2.060904e-02):2.481584e-01,(6:2.085901e-02,(5:1.107509e-01,(((19:2.276617e-02,20:1.254656e-01):3.919015e-02,(25:1.446851e-01,((27:1.575675e-01,26:1.062275e-01):2.667027e-01,24:1.435048e-01):6.142347e-03):4.000635e-01):3.368243e-01,(7:1.704507e-01,((9:1.651008e-01,18:2.119075e-01):5.161627e-03,((13:5.314974e-02,(15:4.139076e-02,(14:8.349146e-02,((21:8.266662e-02,23:4.939660e-02):4.086578e-02,22:1.758394e-02):5.804457e-01):9.539111e-02):2.780216e-02):1.375286e-01,(17:1.639884e-01,((11:2.557602e-01,10:3.476995e-01):1.750778e-03,(12:1.255730e-01,16:1.631621e-01):2.119860e-01):5.661403e-02):1.294713e-01):4.750291e-02):1.624417e-01):2.397826e-02):3.410499e-03):1.126677e-01):4.832596e-02):1.838928e-01):1.219431e-01,(4:8.414936e-02,3:2.340051e-02):3.058342e-01):2.776474e-01,1:4.556426e-01);
   tree gen.58000 = [&U] ((4:8.769083e-02,3:6.188525e-02):3.116509e-01,((8:7.717479e-02,(5:8.728478e-02,(((20:1.202354e-01,(((27:1.851480e-01,26:1.540577e-01):1.014003e-01,25:1.882069e-01):1.268739e-01,24:1.693576e-01):2.223774e-01):2.831474e-01,19:1.566812e-01):3.408559e-01,((7:1.875140e-02,((((((((21:7.619308e-02,23:1.174786e-01):3.615957e-01,22:2.084922e-02):4.432167e-01,13:1.184982e-01):5.034045e-02,14:1.553832e-01):3.785822e-03,15:4.061090e-02):1.053573e-01,(((11:2.982816e-01,10:2.236786e-01):4.326922e-02,18:2.531245e-02):5.484457e-02,9:1.811556e-01):1.505712e-02):4.548971e-02,(12:1.538283e-01,16:1.756213e-02):8.309093e-02):4.920818e-02,17:3.531170e-01):2.096272e-01):4.775614e-02,((29:3.038189e-02,(28:5.184766e-02,30:5.661982e-02):6.894736e-03):3.655276e-01,6:2.775094e-02):3.482893e-02):1.952552e-02):1.637182e-01):2.894600e-02):3.532865e-01,2:3.983261e-01):1.203530e-01,1:3.210008e-01);
   tree gen.59000 = [&U] ((4:4.512197e-02,3:7.727122e-03):3.769861e-01,(((((((9:1.222365e-01,(((12:3.198685e-01,16:8.972427e-02):7.555994e-03,17:3.149299e-01):1.441099e-01,(((10:1.492526e-01,11:2.738518e-01):1.548419e-01,18:1.517112e-02):2.754939e-01,((15:8.118920e-02,14:3.222018e-01):5.281619e-02,(13:2.571303e-02,((21:2.405910e-02,23:1.160248e-01):1.274182e-01,22:3.171067e-02):5.571299e-01):6.561074e-02):1.505794e-01):4.745238e-02):1.984107e-02):2.840812e-01,(30:4.400648e-02,(((20:8.431747e-02,(((27:7.225987e-03,26:1.863958e-01):3.520815e-01,25:6.546887e-02):1.888054e-01,24:9.255063e-02):3.835804e-01):8.055107e-02,19:4.513306e-03):3.174520e-01,(28:2.699826e-02,29:2.824179e-02):1.561702e-01):5.743474e-02):1.789605e-01):1.572478e-01,7:1.684917e-01):2.054395e-02,6:2.955142e-02):4.476489e-02,5:7.931644e-02):3.248662e-01,8:1.034332e-01):2.269671e-01,2:2.014765e-01):6.799591e-02,1:4.053528e-01);
   tree gen.60000 = [&U] ((4:5.928492e-02,3:5.283036e-02):4.776934e-01,((5:2.471906e-03,(8:1.576386e-01,((((((10:1.947088e-01,17:1.428271e-01):5.215515e-02,(11:4.045205e-01,12:5.624064e-01):5.590390e-02):1.073600e-01,18:8.851511e-02):8.168310e-02,(((((21:5.524732e-02,23:1.709420e-01):7.480063e-02,22:1.803084e-02):6.785115e-01,13:6.462445e-03):8.587392e-02,(15:4.801147e-02,14:2.286130e-01):8.336060e-02):1.302588e-01,(16:1.180842e-01,9:1.271335e-01):5.276999e-02):1.857997e-02):1.005630e-01,(((29:7.238085e-02,28:3.472940e-02):6.061632e-02,30:5.797963e-02):1.770176e-01,(19:2.901342e-02,((((27:1.048198e-01,26:2.913200e-01):3.627439e-01,25:1.240157e-01):1.194796e-01,24:1.183765e-01):2.530103e-01,20:1.872791e-01):2.329792e-02):2.456388e-01):4.951287e-01):1.533108e-01,(6:6.843633e-02,7:1.057361e-01):5.793988e-02):1.152164e-01):1.694252e-01):3.178807e-01,2:3.492563e-01):1.476351e-01,1:6.106963e-01);
   tree gen.61000 = [&U] ((4:4.126018e-02,3:7.924744e-02):2.776223e-01,(2:1.153620e-01,(5:6.290744e-02,(8:1.895058e-01,((6:6.166637e-02,7:3.869087e-02):5.650263e-02,((((((15:7.456955e-02,14:1.328504e-01):8.126067e-03,13:5.820963e-02):2.166607e-02,(22:1.925375e-01,(21:5.745281e-02,23:4.717197e-02):1.231626e-01):4.693141e-01):8.822875e-02,(18:1.249828e-01,9:1.370698e-01):2.191744e-02):9.056468e-02,(16:1.107113e-03,(12:2.533689e-01,(17:2.250964e-01,(11:1.739603e-01,10:1.921070e-01):7.348130e-02):3.680621e-02):7.088188e-02):4.386741e-02):1.232954e-01,(((29:5.114176e-03,28:5.193698e-02):2.131472e-01,30:2.782922e-02):1.035933e-01,((20:1.303395e-01,((25:7.620261e-02,(27:8.256476e-02,26:5.645629e-02):4.803282e-01):2.418765e-01,24:5.043597e-02):4.053415e-01):1.701656e-01,19:9.166989e-02):1.454296e-01):2.535508e-01):1.110401e-01):2.789787e-02):6.647659e-02):3.859739e-01):7.395923e-02,1:3.452676e-01);
   tree gen.62000 = [&U] (2:9.367390e-02,((4:2.607898e-02,3:8.011783e-02):3.751345e-01,((5:4.014435e-02,((7:1.307192e-01,6:5.800201e-02):3.321986e-02,((((((((23:9.623182e-02,21:1.698488e-02):1.407668e-01,22:3.191812e-02):6.064963e-01,(14:1.643623e-01,15:4.131132e-02):6.106178e-02):3.853631e-02,13:1.869901e-01):1.117265e-01,((10:1.284363e-01,(11:1.244405e-01,17:1.120255e-01):5.932513e-02):8.428734e-02,18:9.467885e-02):1.270379e-01):4.156446e-03,(9:7.024092e-02,16:8.882935e-02):1.011118e-01):8.758020e-02,12:2.510311e-01):1.596336e-01,(((29:1.237554e-02,28:1.551964e-02):1.007806e-01,30:1.242583e-02):1.419559e-03,((20:2.069433e-01,(24:1.814232e-01,(25:9.656547e-02,(27:4.471130e-02,26:2.885777e-01):2.078991e-01):1.459377e-02):7.053583e-03):1.360877e-01,19:1.060805e-01):1.669662e-01):8.384745e-02):7.056125e-02):7.275374e-02):4.410725e-02,8:4.647198e-02):1.389823e-01):2.081059e-01,1:6.592107e-01);
   tree gen.63000 = [&U] (((4:9.909013e-02,3:5.875309e-02):3.937253e-01,2:1.341995e-01):1.248252e-04,(8:6.255762e-02,((((((29:1.355744e-02,28:5.313510e-03):3.852798e-02,30:3.509481e-03):6.987277e-02,((20:1.128200e-01,(24:5.091052e-02,(25:6.589242e-02,(27:1.118322e-01,26:3.379224e-02):1.798339e-01):1.039197e-01):2.637998e-01):5.845969e-02,19:7.439291e-03):3.783832e-01):5.094498e-02,((16:2.678675e-02,(12:2.727714e-01,((18:1.180668e-01,10:7.090297e-02):2.172157e-01,((((13:2.113877e-02,(14:5.839700e-02,15:4.404997e-02):5.244127e-02):7.359035e-03,((23:1.045659e-01,21:2.522707e-02):3.042689e-01,22:7.390070e-02):1.342111e-01):6.305614e-02,9:1.675978e-01):2.008460e-02,(17:1.692452e-01,11:1.420185e-01):5.853226e-03):9.510763e-02):4.016265e-02):8.029161e-03):3.598802e-01,7:3.596678e-02):3.155833e-02):2.531361e-02,6:6.092510e-02):2.299160e-02,5:4.331609e-02):6.107594e-02):1.340382e-01,1:6.048242e-01);
   tree gen.64000 = [&U] (2:7.538533e-02,((4:6.399752e-02,3:3.829444e-02):1.859817e-01,((((((((29:6.722988e-03,28:1.351311e-03):4.333291e-02,30:9.583860e-02):6.080167e-02,(19:3.361855e-02,((24:5.298107e-02,(25:1.363444e-02,(27:9.523467e-02,26:3.442747e-02):1.839444e-01):1.306418e-01):2.208179e-01,20:1.365616e-01):7.248318e-02):1.098520e-01):1.498540e-02,((((17:2.213078e-01,10:7.240950e-02):1.811094e-03,(11:3.545125e-01,18:4.968799e-02):5.819249e-02):6.028743e-02,(9:1.030361e-01,(((21:6.656825e-02,23:8.126316e-02):5.687725e-02,22:1.544909e-02):1.893794e-01,(13:6.376020e-02,(14:7.991696e-02,15:2.982874e-02):3.132430e-02):2.807361e-02):5.536118e-02):7.525691e-03):9.865467e-02,(12:2.711549e-01,16:2.941790e-02):4.770966e-02):1.025783e-01):6.229265e-02,7:1.196698e-01):4.293812e-02,6:1.019298e-02):3.734278e-02,5:1.486738e-01):8.119632e-02,8:3.888036e-02):8.745154e-02):7.667538e-02,1:4.685241e-01);
   tree gen.65000 = [&U] ((4:1.796757e-02,3:3.223658e-02):1.437125e-01,((((7:8.292807e-02,6:5.849856e-03):1.005709e-02,(5:6.508841e-02,((((((15:1.465684e-02,14:3.213696e-02):5.897840e-02,((21:8.235230e-02,22:1.337701e-02):6.179831e-02,23:7.088724e-02):1.346248e-01):1.955815e-02,(11:3.252841e-01,13:7.447895e-03):3.105487e-02):4.168164e-02,17:1.377327e-01):1.844985e-02,((12:1.378607e-01,16:3.472335e-02):1.068531e-01,(18:7.248329e-02,(9:7.004361e-02,10:1.212695e-01):5.301813e-02):1.900675e-02):3.861828e-02):1.677793e-01,(((29:5.659467e-03,28:7.218942e-03):5.738465e-02,30:3.127694e-02):2.204269e-02,(19:1.234513e-02,((24:1.396496e-01,(25:3.008428e-02,(27:2.057983e-01,26:5.127436e-02):1.501701e-02):2.012968e-01):1.458398e-01,20:6.845994e-02):7.281776e-02):1.416663e-01):3.524587e-02):8.497739e-02):3.579236e-02):4.448519e-02,8:2.719350e-03):2.884903e-01,2:1.576385e-01):2.304004e-02,1:1.709636e-01);
   tree gen.66000 = [&U] ((4:9.428907e-02,3:1.407500e-01):3.541428e-01,(2:6.277224e-01,((5:7.474464e-02,((((30:2.181621e-02,(29:2.905341e-02,28:1.762028e-02):7.132587e-02):1.035357e-01,(((((25:2.158957e-01,(26:1.330967e-01,27:6.744109e-02):4.961985e-02):3.330432e-01,24:6.944660e-02):1.194644e-01,20:2.641413e-01):4.352265e-02,((21:2.360074e-02,23:9.151320e-02):1.668184e-02,22:6.940072e-02):6.712419e-01):2.283482e-01,19:4.115587e-02):1.016596e-01):2.290782e-01,((((((11:4.517185e-01,10:1.981602e-01):1.241302e-02,18:1.577489e-01):1.141833e-02,17:1.197466e-01):2.789145e-04,((15:9.953068e-02,14:7.338922e-02):6.912712e-02,13:2.545784e-02):1.160901e-01):7.493512e-03,(16:4.729583e-02,12:5.159611e-01):2.055888e-01):6.314920e-04,9:1.210789e-01):1.737474e-01):5.391832e-02,(7:7.544816e-02,6:4.191231e-02):4.699754e-02):1.383696e-01):8.256988e-02,8:4.824152e-02):3.514811e-01):1.333728e-01,1:5.496227e-01);
   tree gen.67000 = [&U] ((2:2.824745e-01,(((((29:1.407521e-02,28:4.559243e-02):5.971746e-02,(30:4.268738e-02,((((((27:1.266282e-01,26:1.933008e-01):5.949741e-02,25:9.654184e-02):1.409593e-01,24:1.503788e-01):2.592451e-02,(23:2.713738e-02,(22:1.155727e-01,21:1.471318e-01):4.343346e-02):3.247836e-01):5.027757e-02,(20:5.622443e-02,19:1.334268e-02):9.585011e-02):2.195962e-01,(((12:2.148995e-01,(9:9.474632e-02,(((11:2.166526e-01,10:8.688918e-02):2.608273e-02,17:3.440803e-02):8.060561e-02,((15:3.879314e-02,14:1.154834e-01):9.492204e-02,13:1.018944e-02):1.017863e-01):3.763608e-02):3.651138e-02):4.545839e-02,18:1.012102e-01):5.476711e-03,16:6.707253e-02):8.268972e-02):1.158672e-01):1.032629e-01):1.095246e-01,(5:3.466431e-02,7:4.741791e-02):1.897905e-02):5.247189e-02,6:1.480969e-02):8.608458e-02,8:3.764205e-04):1.892725e-01):3.968908e-03,(4:1.302563e-01,3:3.763594e-02):1.173223e-01,1:3.653565e-01);
   tree gen.68000 = [&U] (2:1.541761e-01,((4:7.087516e-02,3:4.399296e-02):3.033224e-01,((5:6.227354e-03,(((((((12:1.342959e-01,17:1.788675e-01):4.259182e-03,(10:1.197298e-01,11:2.736468e-01):3.292170e-02):3.182815e-02,((16:1.042921e-01,9:9.912383e-02):2.297255e-02,18:1.768486e-01):2.860887e-02):8.545315e-03,((13:1.062015e-01,14:1.167732e-01):3.702207e-02,15:4.311331e-02):1.715897e-01):9.761059e-02,7:1.903784e-02):5.257559e-02,6:2.905963e-02):8.826474e-03,(((((((27:1.002421e-01,26:9.483179e-02):1.763867e-01,25:9.147113e-02):1.857188e-01,24:7.944684e-02):4.585860e-02,(23:2.700923e-02,(22:3.194361e-02,21:1.761613e-01):6.649817e-02):3.516945e-01):1.531870e-01,20:7.506819e-02):1.086604e-01,19:2.319272e-02):1.614159e-01,(30:5.728853e-02,(29:2.363227e-02,28:2.655035e-02):5.679151e-02):4.041832e-02):1.351582e-01):7.320468e-02):1.015095e-01,8:7.035568e-02):7.784886e-02):1.240340e-02,1:7.160109e-01);
   tree gen.69000 = [&U] (((4:1.193965e-01,3:1.213284e-01):1.847434e-01,((5:6.241380e-02,(6:3.054010e-02,(((((12:1.059684e-01,16:7.077090e-02):2.799502e-02,((11:2.260375e-01,17:1.053886e-01):7.440182e-02,(9:5.796114e-02,10:1.966818e-01):3.960318e-02):4.186872e-02):1.344086e-02,(18:8.518960e-02,((14:4.527295e-02,15:3.402842e-02):2.275855e-02,13:3.290400e-02):8.419520e-02):1.196919e-02):1.168640e-01,((30:2.473512e-02,(29:1.314916e-02,28:1.128302e-03):1.290171e-01):8.218277e-02,((((((27:9.244283e-02,26:6.420167e-02):7.478815e-02,25:7.097069e-02):1.762945e-01,24:1.070353e-01):8.579910e-02,((21:1.132522e-01,22:1.858257e-02):7.272370e-02,23:1.169007e-01):1.537894e-01):7.031414e-02,20:1.913951e-02):4.282863e-02,19:4.659675e-02):1.520470e-01):3.178924e-02):6.734218e-02,7:7.687022e-02):3.961732e-02):6.661468e-02):2.861840e-02,8:5.792741e-02):1.067758e-01):2.782457e-02,2:4.568436e-02,1:4.296929e-01);
   tree gen.70000 = [&U] (2:1.822880e-01,((4:1.336136e-02,3:5.974694e-02):5.673249e-01,(((((6:4.799642e-02,(18:1.696826e-01,((17:1.616432e-01,((9:1.425717e-01,(11:2.495537e-01,12:1.854017e-01):1.249184e-01):5.436337e-03,((15:1.096967e-01,14:7.705463e-02):8.680508e-02,13:4.590602e-02):9.719061e-02):4.613103e-02):5.967051e-02,(10:3.218384e-01,16:1.051342e-01):3.110641e-02):3.534884e-02):3.041123e-01):1.168366e-02,7:1.944765e-01):1.303119e-01,((30:2.164161e-03,(29:1.523508e-02,28:3.200230e-02):6.124245e-02):2.563040e-01,((((((27:2.763009e-01,26:1.195443e-01):1.816736e-01,25:1.241699e-01):1.321259e-01,24:3.525835e-02):1.289264e-01,((21:6.429205e-02,22:1.308307e-01):2.609273e-01,23:7.989861e-02):3.103101e-01):1.028409e-01,20:1.331299e-01):1.263330e-01,19:3.002598e-02):9.747705e-02):2.062741e-01):2.627978e-02,5:1.787245e-01):2.646411e-01,8:2.129191e-01):1.273800e-01):7.742104e-02,1:7.110529e-01);
   tree gen.71000 = [&U] ((2:2.778991e-01,((5:4.806367e-02,(7:4.371397e-02,(6:3.924839e-02,(((18:1.324716e-01,(((13:5.654882e-02,(15:3.106726e-02,14:3.571352e-02):3.978839e-02):1.176818e-01,9:1.601103e-01):9.129428e-02,16:1.913681e-01):3.386505e-02):3.937622e-02,(((11:2.252332e-01,10:1.252227e-01):7.201106e-02,12:1.431305e-01):1.621902e-02,17:1.356186e-01):1.359992e-01):1.976195e-01,(((((24:4.964804e-02,((27:9.096645e-02,26:1.843252e-01):2.753552e-01,25:5.394518e-02):1.556504e-01):1.112239e-01,((22:4.693252e-02,21:9.148364e-02):9.651010e-02,23:1.123033e-01):2.201553e-01):8.611684e-02,20:1.910392e-01):2.162258e-01,19:1.957094e-02):2.035983e-01,(30:1.656061e-02,(29:2.642083e-02,28:3.534895e-03):9.640008e-02):1.451796e-01):2.215843e-01):7.772056e-02):8.555136e-03):2.499554e-02):9.883764e-02,8:1.810468e-02):2.429417e-01):3.491067e-01,(4:6.113174e-02,3:1.212588e-01):2.342226e-01,1:5.585471e-01);
   tree gen.72000 = [&U] ((4:4.088934e-02,3:5.981270e-02):2.492252e-01,(((5:9.774884e-02,((((13:4.840856e-02,(14:9.717806e-02,15:4.170123e-02):1.298838e-02):7.561141e-02,(((12:2.011033e-01,(9:1.391859e-01,((11:2.008416e-01,10:1.415695e-01):3.749249e-03,17:1.454421e-01):9.379971e-02):5.077990e-02):7.513093e-03,16:7.229499e-02):7.290993e-02,18:8.096128e-02):1.325092e-02):1.734031e-01,(7:3.518714e-02,((30:4.877715e-02,(29:3.799552e-02,28:3.756290e-03):2.147505e-03):6.055127e-02,((((24:2.946552e-02,((27:7.563359e-02,26:1.534937e-01):1.382833e-01,25:1.065898e-01):1.739068e-01):4.527965e-02,(23:6.992302e-02,(22:6.354084e-02,21:2.392833e-02):3.570105e-02):3.487040e-01):1.393023e-02,20:7.577627e-02):6.622236e-02,19:4.276833e-02):2.205348e-01):7.276400e-02):2.738359e-03):4.892805e-02,6:3.634773e-02):1.065950e-01):7.945858e-02,8:4.498669e-03):1.766512e-01,2:2.370462e-01):5.353008e-02,1:6.385829e-01);
   tree gen.73000 = [&U] (2:6.098924e-02,(((((19:9.475182e-03,(((24:1.144174e-01,((27:5.725317e-02,26:9.985137e-02):1.586891e-01,25:6.982562e-02):1.301785e-01):7.771033e-02,20:1.699385e-02):1.202986e-01,(22:2.422833e-02,(23:1.075358e-01,21:1.704216e-01):1.448432e-02):4.851373e-01):3.568015e-02):1.704109e-01,((7:2.584530e-02,6:3.920975e-02):1.537434e-01,(((18:1.088639e-01,((((13:5.387904e-02,(14:3.700589e-02,15:3.911375e-03):1.291410e-01):1.271383e-01,9:1.370392e-01):6.234819e-02,((10:1.463493e-01,11:2.197504e-01):1.081426e-02,17:7.337353e-02):4.533002e-02):9.710142e-02,16:1.476722e-01):3.501994e-02):1.570116e-02,12:1.042347e-01):1.525407e-01,((28:3.145923e-02,29:2.058805e-02):3.934010e-02,30:3.693935e-02):3.854186e-02):6.644331e-02):8.105757e-03):7.613018e-02,8:7.343545e-02):7.280311e-02,5:2.427019e-02):3.545591e-01,(4:1.227140e-02,3:5.532601e-02):2.255630e-01):8.546940e-02,1:9.056341e-01);
   tree gen.74000 = [&U] ((4:1.371420e-02,3:4.475741e-02):2.892790e-01,(2:7.104982e-02,(8:4.424465e-02,(5:6.303307e-02,((7:6.857941e-02,6:4.559001e-02):2.657193e-02,((((24:6.787859e-02,((27:1.166080e-01,26:1.271290e-01):2.197864e-01,25:9.877064e-02):1.937277e-01):3.008587e-01,((23:8.590603e-02,22:4.515127e-02):1.282736e-01,21:8.843596e-03):4.825852e-01):1.144056e-02,(19:7.934559e-02,20:1.311683e-01):3.808613e-02):4.054395e-01,(((28:8.216362e-03,29:1.573848e-03):9.017295e-03,30:2.257514e-02):1.532242e-01,(12:1.632960e-01,(((((13:9.463380e-03,(14:8.193075e-02,15:2.719113e-02):1.657318e-01):4.162685e-02,((11:2.609770e-01,17:1.001142e-01):6.036491e-02,10:1.171831e-01):4.572407e-02):5.753388e-02,9:1.546935e-01):1.915212e-02,18:1.577863e-01):9.146759e-03,16:6.805976e-02):1.475132e-01):1.279620e-01):1.266974e-02):7.772120e-02):2.782077e-02):1.341481e-01):2.623656e-01):4.649084e-02,1:6.155133e-01);
   tree gen.75000 = [&U] ((4:1.514981e-02,3:1.200096e-01):3.686461e-01,((8:4.072500e-02,(((7:2.493143e-02,(((12:1.399027e-01,16:4.621654e-02):7.770212e-03,(((13:2.322316e-02,(14:7.898613e-02,15:6.956646e-02):6.296652e-02):1.448333e-01,(18:4.394515e-02,(17:1.006878e-01,(11:2.016495e-01,10:1.289834e-01):1.607222e-01):1.273204e-02):1.078858e-01):4.866757e-02,9:1.094769e-01):1.197887e-01):6.332405e-02,(30:3.022387e-02,((29:2.814942e-02,28:1.013475e-02):5.731022e-02,((20:1.061105e-01,(((21:1.496219e-01,22:1.397460e-01):1.634683e-01,23:2.394419e-02):1.912054e-01,(24:5.224338e-02,((27:4.932912e-02,26:5.841988e-02):2.024005e-01,25:5.545349e-02):3.396544e-01):1.120384e-01):2.010896e-02):6.967485e-02,19:5.241958e-02):1.148785e-01):6.093300e-02):1.130100e-01):7.516303e-03):1.484088e-02,6:2.478097e-02):2.341387e-02,5:5.271265e-02):5.809489e-02):1.966247e-01,2:1.985410e-01):4.343782e-02,1:3.915212e-01);
   tree gen.76000 = [&U] ((((((((((24:6.295538e-02,((27:1.061101e-02,26:2.399504e-01):2.109672e-01,25:1.142469e-01):1.536982e-01):1.979544e-01,20:8.948119e-02):1.380772e-03,((21:8.071357e-02,22:1.514901e-01):8.996843e-02,23:2.323882e-02):2.956884e-01):1.159199e-01,19:3.252883e-03):2.301474e-01,(30:6.432257e-02,(29:4.006344e-02,28:1.438656e-02):1.086384e-01):1.700126e-01):1.549758e-02,(6:1.022802e-01,(7:6.163693e-02,((((18:2.185182e-02,(11:2.440327e-01,10:7.373977e-02):8.849299e-02):2.331923e-01,((15:4.618856e-02,14:9.460495e-02):2.900665e-03,13:1.217725e-01):3.598452e-02):5.353334e-02,((12:2.357692e-01,16:1.060282e-01):1.071724e-01,9:1.131738e-01):5.974265e-02):3.870550e-02,17:1.579122e-01):2.049180e-01):1.176768e-02):1.606982e-03):6.962478e-02,5:7.178401e-02):2.737897e-02,8:1.036552e-01):2.620666e-01,(4:7.661134e-02,3:1.855995e-02):2.521077e-01):8.398246e-02,2:2.437895e-01,1:7.083783e-01);
   tree gen.77000 = [&U] ((2:1.234459e-01,(8:9.704825e-03,((5:1.044390e-01,((((15:1.800414e-02,14:1.993515e-01):2.355046e-02,13:1.058723e-01):1.952636e-01,((9:6.988621e-02,(16:1.079433e-01,((10:1.528818e-01,(11:3.036070e-01,17:1.323600e-01):2.399212e-02):4.556757e-03,18:9.756939e-03):1.006034e-02):3.450353e-02):3.776523e-03,12:1.561408e-01):3.535366e-02):1.435977e-01,((30:2.458845e-02,(29:1.794345e-02,28:2.096883e-02):1.641134e-02):1.019875e-01,(((((21:5.424158e-02,22:6.238598e-02):4.770445e-02,23:2.623153e-02):3.512840e-01,(24:1.760849e-02,((27:9.317782e-02,26:6.046161e-02):6.694298e-02,25:3.937795e-02):4.774490e-02):3.321965e-02):3.418222e-02,20:5.218950e-02):7.496290e-02,19:4.629574e-02):1.343405e-01):1.135540e-01):1.470519e-02):5.900830e-03,(7:4.670294e-02,6:8.018638e-02):1.153583e-01):1.261634e-01):1.481252e-01):5.419430e-02,(4:1.701230e-02,3:5.132639e-02):1.317162e-01,1:3.336958e-01);
   tree gen.78000 = [&U] ((4:5.277707e-02,3:5.825501e-02):2.080079e-01,(2:1.310849e-01,(8:3.305822e-02,(6:1.635978e-02,((((30:2.898433e-02,(29:5.270636e-02,28:7.795798e-03):3.994006e-02):1.458714e-01,(((((21:2.818649e-02,22:3.413712e-02):1.017582e-01,23:2.963753e-02):2.301409e-01,(24:1.476034e-01,((27:2.306184e-01,26:6.396996e-02):2.349922e-02,25:1.462879e-01):1.324276e-01):1.098130e-02):1.583024e-01,20:1.064886e-04):1.492471e-01,19:1.274805e-02):1.844214e-01):7.334744e-02,5:1.617305e-01):6.807102e-02,(7:3.150370e-03,((((((14:3.821597e-02,15:3.477065e-02):5.755705e-02,13:4.239967e-02):6.939005e-02,18:1.444426e-01):1.720001e-02,(12:1.514010e-01,(10:1.591388e-01,(11:1.355321e-01,17:6.095637e-02):3.644030e-03):5.612945e-02):2.421933e-02):1.314216e-01,9:8.800512e-02):7.371042e-02,16:3.685390e-02):1.247025e-01):5.968217e-02):1.100801e-02):1.573233e-01):1.884833e-01):7.833561e-02,1:4.866045e-01);
   tree gen.79000 = [&U] (((8:5.528681e-03,(5:1.351700e-01,((((28:5.360151e-03,29:2.693274e-02):2.552120e-02,30:2.473971e-02):1.739915e-01,6:1.109496e-03):2.323743e-02,((7:2.625709e-04,(((16:1.148490e-01,12:2.677969e-01):5.982140e-02,17:2.130085e-01):8.877015e-02,(((((14:5.825621e-02,15:1.431796e-02):2.817803e-02,13:5.723035e-02):5.255088e-02,18:7.078264e-02):4.229034e-04,(11:1.405349e-01,10:6.919294e-02):3.530496e-02):3.964612e-02,9:6.844008e-02):3.396338e-02):1.332604e-01):7.392494e-02,(((((27:6.571065e-02,26:5.385198e-02):1.431562e-01,25:8.049659e-02):1.302075e-01,((23:1.600011e-02,(22:8.813247e-02,21:7.776278e-02):3.770927e-02):2.756626e-01,24:1.148656e-01):5.592620e-02):1.552423e-01,20:1.208903e-01):5.791235e-02,19:2.641538e-02):1.584856e-01):5.184970e-02):5.592503e-02):6.833593e-02):1.671004e-01,2:1.334513e-01):9.436252e-02,(4:1.631739e-02,3:7.999573e-02):1.458383e-01,1:3.687275e-01);
   tree gen.80000 = [&U] ((2:4.883964e-02,(8:2.915325e-02,((6:5.356007e-03,(((16:9.265153e-02,(((13:8.854797e-02,(15:2.518215e-02,14:4.113814e-02):5.113880e-02):5.319416e-02,9:7.072664e-02):1.581710e-02,((18:1.151963e-01,(11:8.579444e-02,10:1.605308e-01):7.507322e-02):5.179125e-02,(12:1.358473e-01,17:1.321652e-01):7.039132e-02):3.730718e-03):1.835607e-02):1.299341e-01,7:3.362937e-02):2.280752e-02,5:1.473513e-01):1.451114e-03):5.538585e-05,(((29:3.864448e-02,28:1.804855e-02):1.585117e-02,30:2.926400e-02):8.558173e-02,(19:3.250314e-02,(20:1.019162e-01,((((27:1.122595e-01,26:3.680528e-02):1.833906e-01,25:7.593155e-02):2.753769e-01,24:9.684393e-02):4.122941e-02,(23:5.341843e-02,(22:7.694606e-02,21:1.854432e-02):1.538923e-01):2.713050e-01):7.504868e-02):2.733918e-02):2.154916e-01):1.195155e-01):7.297132e-02):1.889939e-01):7.423871e-02,(4:8.588616e-02,3:3.052607e-03):3.338285e-01,1:4.144208e-01);
   tree gen.81000 = [&U] ((8:3.437666e-02,((((6:7.187488e-03,(((9:1.212943e-01,((12:1.379689e-01,16:1.705397e-01):9.164505e-02,(18:2.944425e-02,(10:6.366973e-02,11:8.281744e-02):6.917412e-02):2.695975e-02):2.154568e-02):1.521990e-03,(14:9.679087e-02,(13:5.380554e-02,15:1.300677e-01):8.187878e-02):7.499821e-02):5.129703e-02,17:1.686871e-01):9.610941e-02):2.024095e-02,7:9.228503e-02):8.698590e-03,(((30:3.182627e-02,29:2.866591e-03):9.076986e-04,28:1.947808e-02):1.883172e-01,(19:4.842919e-03,(20:2.118882e-01,(((21:4.650267e-02,23:6.237339e-02):5.825406e-02,22:3.591706e-02):2.040378e-01,(((26:7.768180e-02,27:8.586116e-02):8.698677e-02,25:1.102783e-01):9.282321e-02,24:1.093168e-01):3.130052e-01):5.335171e-02):6.767064e-02):2.450331e-01):7.280556e-02):3.324079e-02,5:6.957551e-03):2.202772e-02):1.830354e-01,(2:1.396628e-01,(4:9.114206e-02,3:4.194562e-02):3.536780e-01):8.365466e-02,1:4.043878e-01);
   tree gen.82000 = [&U] (((8:2.636241e-03,(5:3.280529e-02,((7:9.297596e-03,(((16:3.428590e-02,(11:1.508657e-01,18:2.291156e-02):2.941309e-02):4.721985e-02,((17:1.253791e-01,(13:1.132991e-01,(14:6.909351e-02,15:5.912778e-02):3.544997e-02):2.818380e-02):8.648739e-03,(12:1.587396e-01,(10:1.422767e-01,9:7.898907e-02):8.111900e-03):6.734370e-03):1.677333e-02):1.691430e-01,(((((((26:4.034377e-02,27:6.681145e-02):2.545523e-02,25:9.816473e-02):9.727607e-02,24:4.426310e-03):1.091345e-01,(23:5.137079e-02,(21:2.420395e-02,22:8.551897e-02):8.660199e-02):2.004170e-01):7.700114e-02,20:1.662791e-01):7.199834e-02,19:4.166566e-02):1.732446e-01,((28:1.119289e-02,29:1.119743e-03):3.123319e-03,30:1.471383e-02):1.383320e-01):5.739164e-02):8.789021e-02):3.455832e-02,6:5.706238e-03):1.968118e-02):7.308062e-02):9.523873e-02,2:9.412844e-02):1.600872e-01,(4:6.785956e-02,3:8.892500e-03):6.801495e-02,1:3.771563e-01);
   tree gen.83000 = [&U] (((((8:4.365870e-02,7:5.134880e-02):1.445335e-02,((6:5.428613e-02,((20:1.550829e-01,(((22:9.496368e-02,(21:7.667461e-02,23:9.835469e-02):1.662512e-02):3.052136e-01,(24:7.555625e-02,((26:1.653014e-02,27:1.305882e-01):1.297082e-01,25:1.398376e-01):1.652154e-01):7.626349e-02):9.073928e-02,19:3.446542e-02):1.019811e-01):1.157543e-01,(30:2.621557e-02,(28:9.237640e-05,29:7.521804e-03):3.215343e-02):5.325498e-02):1.143718e-01):5.355388e-04,(((14:5.715021e-02,15:3.275269e-02):2.536015e-02,13:8.078291e-02):6.655742e-02,(9:7.138323e-02,(((12:1.322221e-01,17:9.037156e-02):2.006502e-02,(11:8.529119e-02,10:1.073213e-01):3.885695e-02):1.210690e-02,(16:1.448138e-02,18:1.699953e-01):4.999479e-02):1.631277e-03):1.471194e-02):9.600232e-02):3.897289e-02):2.650491e-02,5:1.910644e-02):1.011763e-01,(4:5.522440e-02,3:2.369616e-02):3.281745e-01):7.099414e-02,2:1.205992e-01,1:2.414188e-01);
   tree gen.84000 = [&U] (((((13:1.777866e-02,(15:2.577980e-02,14:1.702317e-02):5.998935e-02):6.540848e-02,(((18:3.414149e-02,12:2.217767e-01):2.212203e-02,16:8.208429e-02):5.441757e-02,(9:5.491858e-02,(10:1.015897e-01,(11:1.227835e-01,17:6.163233e-02):3.905937e-03):1.041449e-01):1.828316e-02):2.550023e-02):1.999682e-01,((7:8.980388e-02,(((20:2.910720e-02,((22:3.890790e-02,(21:1.915411e-02,23:9.094494e-02):2.184874e-03):2.408328e-01,(24:5.236515e-02,((26:2.717360e-02,27:7.125605e-02):1.298297e-01,25:1.217595e-01):5.746919e-02):2.673570e-01):4.607869e-02):5.081045e-02,19:2.178311e-03):8.820476e-02,(30:2.145266e-02,(28:5.032956e-03,29:1.399711e-03):2.998222e-02):1.793373e-01):9.322022e-04):8.939979e-03,(5:1.499256e-02,(8:3.571433e-02,6:7.121326e-02):7.610393e-02):4.233351e-02):9.973713e-03):2.727254e-01,2:1.946315e-01):8.368983e-02,(4:6.901961e-03,3:4.472102e-02):3.006364e-01,1:2.120452e-01);
   tree gen.85000 = [&U] ((2:2.876163e-01,(4:1.627573e-02,3:4.792869e-02):1.509165e-01):3.805940e-02,((19:5.569262e-02,(20:7.120770e-02,((24:1.797559e-01,((26:6.474252e-02,27:4.981867e-02):1.524973e-01,25:7.333769e-02):6.085310e-02):1.229062e-01,(23:1.279818e-01,(21:5.773861e-02,22:2.301964e-02):1.273996e-02):1.791282e-01):1.971592e-01):2.758677e-02):1.211669e-01,((7:4.768563e-02,(((9:4.897482e-02,((17:3.701054e-02,12:1.834149e-01):1.276475e-02,(11:2.269718e-01,10:1.088764e-01):3.206676e-02):2.830913e-02):6.922915e-03,(13:2.816071e-02,(15:6.154251e-02,14:1.381258e-02):5.421515e-02):8.020785e-02):3.715240e-02,(18:4.016382e-02,16:7.578611e-02):4.689290e-02):2.012921e-01):7.305047e-03,((((29:7.339283e-03,28:9.755822e-03):7.934506e-02,30:5.498843e-02):2.060375e-01,6:2.471472e-03):1.230212e-02,(8:7.262981e-02,5:1.375546e-02):4.044136e-02):5.234850e-02):8.315423e-02):9.813558e-02,1:4.197205e-01);
   tree gen.86000 = [&U] (2:1.363535e-01,((8:2.792265e-02,((6:2.312348e-02,(7:4.566005e-03,((12:1.705437e-01,16:7.571779e-02):3.847296e-02,((((13:3.018913e-02,15:3.412042e-02):7.363029e-03,14:7.354974e-02):4.886597e-02,(((10:9.753173e-02,17:1.363234e-01):6.292383e-02,11:1.682489e-01):3.527946e-02,18:8.161062e-03):7.089180e-02):5.688103e-03,9:6.267674e-02):1.017976e-02):1.652141e-01):3.515763e-02):7.406183e-03,(((20:1.430404e-01,((24:5.865856e-02,((26:1.936392e-02,27:9.220018e-02):1.224143e-01,25:4.943077e-02):6.093933e-02):7.243030e-02,(23:1.062573e-01,(21:3.910969e-02,22:1.344216e-02):4.194217e-02):1.671153e-01):2.114889e-01):4.939533e-02,19:1.266512e-02):1.383975e-01,(5:6.465199e-02,((29:2.136573e-02,28:6.417956e-03):1.535029e-01,30:2.646006e-02):6.293268e-02):1.065209e-01):3.535651e-02):1.139790e-01):1.875083e-01,(4:1.920249e-02,3:7.245071e-02):1.533949e-01):1.483202e-02,1:4.538914e-01);
   tree gen.87000 = [&U] (((8:3.269390e-02,(((((29:5.985429e-02,(30:6.430579e-02,28:1.321882e-02):2.543874e-02):7.515155e-02,((20:8.115843e-02,((24:5.893559e-02,((26:9.924514e-02,27:4.329287e-02):1.475061e-01,25:5.875473e-02):1.391845e-01):6.770373e-02,((22:1.229417e-01,23:5.242138e-02):2.840920e-02,21:2.299592e-02):1.828623e-01):1.065323e-01):1.223474e-01,19:1.583495e-02):7.952068e-02):2.102353e-01,6:1.459708e-02):4.205189e-03,(((12:1.135396e-01,16:2.133158e-01):9.846951e-02,((((13:2.831541e-02,14:7.214329e-02):1.748479e-02,15:3.836811e-02):1.362676e-01,9:9.506891e-02):9.403357e-03,(((10:1.190978e-01,11:1.180738e-01):3.459729e-02,17:1.333734e-01):1.112457e-01,18:3.296539e-02):7.190924e-02):3.538547e-02):2.953187e-01,7:3.057331e-02):1.260546e-02):5.931164e-02,5:4.645992e-02):1.219459e-01):1.245960e-01,2:2.396401e-01):2.831104e-02,(4:1.477679e-02,3:1.124455e-01):4.292774e-01,1:5.484136e-01);
   tree gen.88000 = [&U] ((8:7.502615e-02,(((20:5.548494e-02,(19:2.742057e-02,((((26:9.419350e-02,27:1.089357e-01):1.274460e-01,25:1.772186e-01):1.860638e-01,24:5.787588e-02):1.981362e-01,((22:6.189932e-02,21:4.518648e-02):4.777711e-02,23:4.041779e-02):4.231762e-01):4.119810e-01):2.918075e-02):1.633859e-01,(((30:3.902241e-02,(29:1.798552e-02,28:4.142676e-03):1.077224e-02):2.706358e-01,6:9.459344e-03):6.298434e-02,(7:6.687321e-03,(12:1.739441e-01,(16:4.095486e-02,(((9:5.078836e-02,17:1.801488e-01):5.099797e-02,(13:1.559926e-02,(14:7.535962e-02,15:4.821966e-02):6.134285e-02):9.200253e-02):1.199777e-01,((11:4.820561e-01,10:8.958509e-02):2.362718e-01,18:8.369363e-02):7.209254e-03):7.903588e-02):1.201658e-01):8.171504e-02):4.408998e-02):4.635320e-03):6.696421e-02,5:1.008026e-01):5.158880e-02):5.159945e-01,(2:4.673462e-01,(4:6.613154e-02,3:1.834589e-02):2.041170e-01):1.278247e-02,1:5.551713e-01);
   tree gen.89000 = [&U] (((4:2.670056e-02,3:3.641929e-03):3.158991e-01,2:1.109093e-01):1.603916e-02,(8:2.851874e-02,(5:1.853093e-02,(7:1.280517e-01,(((12:1.524933e-01,(16:6.578167e-02,(((17:1.770856e-01,((11:2.343313e-01,18:7.219445e-03):2.668011e-01,10:1.165375e-01):2.724023e-02):9.454769e-03,(13:1.681072e-02,(14:6.659054e-02,15:1.522136e-02):3.200153e-02):9.843461e-02):6.403761e-03,9:6.621046e-02):4.479299e-02):2.573002e-02):2.057037e-01,6:2.109694e-03):1.003514e-02,((30:1.260171e-02,(29:1.024355e-02,28:2.762638e-02):2.371061e-02):2.065269e-01,(((((22:1.492827e-02,21:1.240728e-01):1.868590e-01,23:9.062335e-04):3.372560e-01,(24:4.665653e-02,((26:2.267101e-01,27:9.433093e-02):1.089680e-01,25:7.174718e-02):2.236386e-01):7.463834e-02):1.203228e-01,20:5.653639e-03):2.596904e-01,19:2.902702e-02):6.378208e-02):1.052631e-01):7.029665e-02):6.132287e-02):9.483704e-02):2.066842e-01,1:7.226469e-01);
   tree gen.90000 = [&U] (((8:2.190668e-02,(((((9:1.018452e-01,(((15:2.174560e-03,(13:1.376989e-01,14:4.512926e-02):3.299086e-03):6.361937e-02,12:1.587071e-01):8.131790e-02,(11:1.252506e-01,(10:1.580994e-01,18:5.149341e-02):3.796734e-02):9.823674e-02):8.673672e-04):1.402553e-02,17:1.842741e-01):3.557829e-02,16:5.294261e-03):2.080389e-01,(6:4.035127e-02,7:2.448984e-02):5.434051e-04):2.223180e-02,(((29:8.274085e-04,30:1.081991e-01):1.408901e-02,28:1.658159e-02):2.206043e-01,((21:1.987904e-02,(23:2.743442e-02,22:1.313934e-01):9.157778e-02):4.987275e-01,(19:3.216768e-02,(20:4.594752e-02,(24:2.144478e-02,((26:2.485128e-01,27:7.246035e-02):6.643435e-02,25:5.275764e-03):8.601148e-02):1.481170e-01):2.702854e-02):5.862620e-02):5.776784e-02):1.000361e-01):4.557074e-02):4.994477e-03,5:1.138444e-01):2.005972e-01,(2:5.309045e-02,(4:7.275463e-02,3:1.407971e-02):2.530489e-01):1.704089e-02,1:4.086367e-01);
   tree gen.91000 = [&U] (2:3.047523e-01,((8:1.350176e-01,((((7:8.936157e-03,((((((20:7.435861e-02,(24:4.006915e-02,((26:8.968451e-02,27:1.621732e-01):1.474356e-01,25:1.337821e-01):1.974534e-01):6.989091e-02):6.394845e-02,19:2.094838e-01):1.461969e-01,(((21:9.452513e-02,22:6.597809e-03):2.788138e-01,23:3.977403e-02):2.680080e-01,17:5.941529e-02):1.675539e-02):4.329123e-02,(13:8.162882e-02,(15:1.069481e-02,14:8.792404e-02):1.091197e-01):3.165659e-02):3.796204e-02,(9:6.425143e-02,((11:2.331989e-01,18:4.562086e-02):1.727354e-01,10:1.758866e-01):9.048601e-02):5.688114e-02):1.662524e-01,(12:2.942908e-01,16:9.332994e-02):1.299010e-01):2.663063e-01):7.006772e-02,6:5.632472e-03):1.131416e-02,(28:4.198158e-03,(29:3.192266e-03,30:1.500342e-01):8.966242e-03):1.809923e-01):4.555558e-02,5:5.498982e-02):5.363677e-02):2.859173e-01,(4:5.967262e-02,3:2.630765e-02):5.290577e-01):3.364341e-02,1:6.995450e-01);
   tree gen.92000 = [&U] ((2:2.563124e-01,(8:4.908227e-02,(((7:3.636392e-03,((16:6.521809e-02,12:2.000800e-01):4.317891e-02,(((18:3.098382e-01,10:8.539294e-02):1.889041e-02,11:1.818936e-01):3.427770e-02,((9:6.375582e-02,((((((26:7.895485e-02,27:7.244349e-02):5.181816e-02,25:4.479784e-02):1.317810e-01,24:6.274249e-02):7.551006e-02,(19:7.906101e-02,20:1.576562e-02):2.589920e-01):1.967886e-01,17:5.230698e-02):3.034437e-02,(22:6.687265e-04,(23:2.262069e-01,21:4.201033e-02):1.295783e-01):3.306434e-01):5.851474e-02):2.927175e-03,(13:1.696428e-02,(14:4.209499e-02,15:1.105058e-02):4.965597e-02):1.230777e-01):6.081221e-02):1.775373e-02):1.113544e-01):1.086782e-01,6:1.895392e-02):9.911547e-03,(5:4.052808e-02,(28:1.752115e-04,(29:1.396742e-02,30:1.593694e-01):3.526553e-03):1.279375e-01):2.189679e-02):7.813548e-02):1.150710e-01):1.213021e-01,(4:5.253352e-02,3:4.394532e-03):1.420819e-01,1:4.056875e-01);
   tree gen.93000 = [&U] ((2:1.613825e-01,((((6:2.859315e-02,(7:7.547373e-04,((16:6.784603e-02,((((((22:1.255988e-01,21:5.505377e-02):1.058642e-02,23:1.205332e-02):2.468857e-01,((20:1.302532e-02,19:1.445091e-01):8.627881e-02,((25:8.406820e-02,(26:1.105243e-01,27:7.550666e-02):8.152276e-02):7.190141e-02,24:4.154449e-02):5.933181e-02):2.694216e-01):5.962990e-02,17:1.040003e-02):1.311747e-01,(9:4.513119e-02,(13:1.906712e-02,(14:4.900402e-02,15:8.940004e-02):3.520068e-02):1.860092e-02):2.859392e-02):1.695590e-02,((10:5.933188e-02,11:1.172329e-01):5.343357e-02,18:1.831379e-01):3.305388e-02):5.220797e-02):1.010680e-02,12:8.090901e-02):1.676662e-01):1.234447e-02):2.637385e-02,5:3.002772e-02):4.049617e-03,((28:1.889326e-02,30:7.976620e-02):8.857833e-04,29:7.187505e-03):2.327434e-01):6.290952e-02,8:4.778779e-02):1.282251e-01):1.396030e-01,(3:1.651139e-02,4:3.636814e-02):2.886583e-02,1:2.688598e-01);
   tree gen.94000 = [&U] ((2:1.088123e-01,(4:3.804312e-02,3:2.139613e-02):2.603259e-01):2.832539e-02,((5:1.670595e-01,((6:7.608126e-04,(7:1.530231e-02,(((18:7.088151e-02,16:1.257336e-02):1.121136e-01,((11:1.645400e-01,10:1.244284e-01):8.052085e-02,((((23:8.207013e-02,(22:1.635225e-02,21:5.161606e-02):7.160202e-03):2.325156e-01,((25:8.229571e-02,(26:1.742257e-01,27:5.268735e-02):9.902833e-02):1.225959e-01,(24:1.141839e-01,(20:2.486191e-02,19:1.022297e-01):1.673533e-01):4.922504e-03):2.588886e-01):1.877030e-01,17:4.538911e-02):1.905409e-01,(9:2.617395e-01,((14:1.385152e-01,15:2.887811e-02):5.794964e-02,13:1.842887e-02):6.623577e-02):1.153523e-01):8.125260e-03):1.092774e-01):6.661121e-02,12:1.161079e-01):2.146290e-01):9.333027e-02):3.134974e-02,(30:8.606715e-02,(29:1.443566e-02,28:1.248778e-03):5.162532e-02):2.391246e-01):2.159619e-02):1.335233e-01,8:6.174928e-02):1.277727e-01,1:2.854258e-01);
   tree gen.95000 = [&U] (((((((30:6.616716e-02,(28:4.720700e-03,29:6.237553e-02):6.385923e-03):2.400292e-01,((16:2.230051e-02,((18:3.555190e-02,11:4.095257e-01):1.152247e-01,(((((22:2.369059e-02,(23:3.964017e-02,21:3.437793e-02):6.737662e-02):1.570922e-01,(((25:2.011578e-01,(26:5.406102e-02,27:9.528220e-02):1.504039e-01):1.266767e-01,24:9.357889e-02):2.711636e-02,(20:1.480347e-01,19:1.415082e-01):2.140391e-01):2.710416e-01):2.381743e-01,17:1.062893e-01):1.632754e-01,(10:1.845911e-01,9:7.674853e-02):5.454897e-02):6.519584e-02,(15:9.842445e-02,(13:9.538467e-02,14:7.686433e-02):3.543479e-02):3.081947e-02):1.004576e-01):5.045141e-02):1.118694e-01,12:1.305389e-01):2.286895e-01):7.052598e-02,(7:8.961117e-02,6:7.690589e-03):7.692047e-03):1.660261e-01,5:1.217092e-01):5.025594e-03,8:4.996363e-02):4.929763e-01,(4:6.803717e-02,3:1.583547e-02):2.806779e-01):8.281711e-03,2:5.016257e-02,1:3.105814e-01);
   tree gen.96000 = [&U] (((8:3.767198e-02,(6:1.267961e-03,((((29:2.106007e-02,30:9.999185e-02):6.102466e-02,28:1.420077e-02):2.107173e-01,5:1.323322e-01):4.249401e-02,((((16:2.581049e-02,18:5.973145e-02):1.027020e-01,(((11:3.253648e-01,(13:5.151129e-02,(15:8.012973e-02,14:2.934095e-02):6.456910e-02):1.082721e-01):5.461720e-02,(10:2.052058e-01,(17:2.328008e-02,((22:8.554923e-02,(23:1.172665e-01,21:7.179345e-02):1.205968e-01):3.365980e-01,((25:8.864140e-02,(26:5.965009e-02,27:1.468872e-01):2.710033e-01):3.653594e-01,((20:1.425010e-02,19:1.217816e-01):3.507897e-01,24:2.054026e-03):8.292667e-02):2.153869e-01):2.000937e-01):1.174452e-01):3.161304e-03):3.598644e-02,9:1.256632e-01):3.673928e-02):5.978655e-02,12:3.093788e-01):1.960657e-01,7:2.678494e-02):9.039179e-02):1.662434e-03):1.048726e-01):2.578402e-01,2:3.122068e-01):5.461027e-02,(4:4.431399e-02,3:3.184350e-02):1.168787e-01,1:6.240595e-01);
   tree gen.97000 = [&U] ((4:1.999744e-02,3:2.894852e-02):3.543774e-01,(2:2.900820e-01,((((6:1.302084e-02,(7:8.262098e-03,(((((16:6.961150e-02,((17:5.324225e-02,((23:4.445074e-02,(21:1.037998e-02,22:8.821285e-02):4.555586e-02):1.402848e-01,((20:2.136079e-01,19:2.254946e-02):7.610363e-02,((27:1.111042e-01,(25:1.640173e-01,26:3.707315e-02):4.614960e-02):1.641589e-01,24:6.413989e-02):8.752665e-02):3.659372e-02):2.654488e-01):4.399817e-02,10:1.164507e-01):4.302639e-02):7.900814e-02,12:2.010898e-01):2.808229e-02,18:5.214498e-02):2.955344e-02,9:1.101227e-01):5.605989e-04,((15:1.626963e-01,13:5.742774e-02):6.133239e-04,(11:1.633837e-01,14:1.024902e-02):2.058977e-02):1.035070e-01):3.084199e-01):5.422457e-02):2.915015e-02,(30:2.517556e-02,(29:2.176629e-02,28:4.665727e-04):5.578324e-02):1.261431e-01):4.621731e-02,5:2.369907e-02):4.513291e-02,8:1.871606e-02):2.292089e-01):2.300575e-03,1:6.141150e-01);
   tree gen.98000 = [&U] (2:2.429819e-01,((4:1.179792e-01,3:5.028446e-02):3.192526e-01,(((((29:4.555294e-03,28:1.503742e-02):9.589376e-02,(30:2.423962e-02,(((15:8.226602e-02,14:1.013243e-01):4.933007e-02,13:5.869733e-02):5.456539e-02,(((12:1.766172e-01,11:1.548455e-01):5.817786e-02,(17:5.126288e-02,((23:1.515497e-01,(21:1.001685e-01,22:5.379310e-03):7.167909e-02):2.190455e-01,((20:9.225263e-02,19:1.146293e-01):2.271999e-02,(((27:6.527168e-02,26:1.670717e-01):1.444690e-01,25:8.118365e-03):9.967120e-02,24:1.220535e-01):1.587927e-01):1.633104e-01):2.664031e-01):9.001115e-02):2.573299e-02,((16:6.500374e-02,9:8.763105e-02):2.672746e-02,(10:1.120705e-01,18:1.747293e-01):5.442897e-02):3.991903e-02):2.748131e-02):2.389300e-01):2.864611e-02):2.472564e-01,5:4.860780e-02):6.036557e-02,(6:8.115283e-02,7:1.223027e-01):3.495181e-02):1.304928e-01,8:1.701779e-02):1.907430e-01):1.643926e-01,1:3.989332e-01);
   tree gen.99000 = [&U] ((4:2.556184e-02,3:3.439988e-02):1.370527e-01,(((5:1.121065e-02,(7:1.197866e-01,(((30:2.411771e-02,(29:1.700775e-03,28:3.701214e-02):3.943466e-02):2.397126e-02,(15:4.106746e-02,((((((11:1.677712e-01,10:1.584800e-01):1.084904e-01,18:1.313201e-01):8.188626e-02,(12:1.003824e-01,16:4.334264e-02):5.786581e-02):3.978318e-02,(((((21:1.207416e-01,22:8.535787e-03):7.956723e-04,23:1.046829e-01):1.141630e-01,((20:3.841100e-02,19:7.841856e-02):7.836430e-02,(((27:1.998343e-01,26:7.064077e-02):6.393216e-02,25:5.789706e-02):1.526469e-01,24:1.251748e-02):9.872603e-02):1.036249e-01):1.006525e-01,17:3.322652e-03):9.423031e-02,9:8.815617e-02):1.489762e-03):6.942441e-02,13:3.967439e-02):1.846490e-02,14:4.169885e-02):4.413655e-02):1.703670e-01):9.025151e-02,6:2.374679e-02):2.859555e-02):6.037479e-03):3.136374e-02,8:3.194263e-02):2.590791e-01,2:2.021496e-01):4.008085e-02,1:3.004769e-01);
   tree gen.100000 = [&U] ((((6:3.067353e-02,(7:1.237433e-01,(5:4.272898e-03,((((((((16:3.890286e-02,18:1.617105e-01):6.120879e-02,11:3.529868e-01):7.232210e-02,12:1.518896e-01):6.952826e-02,9:1.547479e-01):2.632737e-02,(10:6.474902e-02,17:6.429685e-02):6.985831e-02):4.153503e-01,(((14:4.543661e-02,(24:1.122316e-01,(((20:4.902043e-03,19:2.594757e-01):8.649575e-02,((21:5.375061e-02,23:3.622951e-02):3.633288e-01,22:3.268545e-02):3.111300e-01):1.208131e-01,((27:2.002555e-01,26:1.339508e-01):2.501313e-01,25:1.004285e-01):1.384188e-01):1.939614e-03):4.894190e-01):4.234135e-02,15:1.436001e-02):2.774889e-02,13:3.154142e-02):1.584230e-01):2.870095e-01,(29:3.584244e-04,28:5.323494e-03):7.152687e-02):1.050383e-01,30:5.921762e-02):2.847670e-01):6.021130e-02):1.119419e-02):4.831224e-02,8:1.489770e-02):4.308092e-01,2:2.639241e-01):5.641478e-02,(4:2.919197e-02,3:8.480586e-02):3.287536e-01,1:5.402853e-01);
   tree gen.101000 = [&U] ((2:1.975406e-01,(4:6.879339e-02,3:6.645247e-02):3.574493e-01):1.208949e-01,(8:6.803737e-03,((6:2.673437e-02,(7:8.822311e-02,((((29:5.099350e-02,28:3.257634e-03):5.186569e-02,30:3.091807e-02):2.043229e-01,(15:1.038469e-02,(((((18:1.180971e-01,(10:5.453865e-02,11:1.799174e-01):3.634925e-02):5.249313e-02,9:1.460521e-01):3.212501e-03,((16:7.325148e-02,12:1.569115e-01):3.877400e-02,17:2.213740e-01):9.676459e-04):1.868074e-01,(((21:8.530837e-03,23:3.983708e-02):4.401966e-02,22:2.940651e-02):2.439684e-01,13:6.818442e-02):2.533982e-02):4.715206e-02,14:2.945066e-02):2.957204e-02):4.890936e-02):5.692094e-02,((20:7.357413e-02,(((27:3.298700e-02,26:1.455115e-01):1.072960e-01,25:4.655493e-02):1.606105e-01,24:1.864718e-02):1.672199e-01):1.601975e-01,19:6.519222e-02):2.180758e-01):7.181312e-02):4.476298e-02):7.804272e-02,5:1.000435e-01):1.783995e-02):3.493533e-01,1:8.071143e-01);
   tree gen.102000 = [&U] ((((((((20:5.385952e-02,(((27:9.431918e-02,26:4.183815e-02):1.039212e-01,25:3.743478e-02):7.713524e-02,24:5.727055e-02):1.799913e-01):3.812602e-02,19:4.161094e-03):1.867992e-01,(((((10:1.916558e-01,9:8.894937e-02):3.165648e-02,((18:9.518811e-03,11:1.878317e-01):9.214749e-02,(16:4.198132e-02,12:1.642813e-01):4.474244e-02):4.470563e-02):2.103414e-03,(((15:5.546150e-02,((21:3.119787e-02,23:8.772430e-02):1.881927e-01,22:1.503566e-02):1.290456e-01):6.370599e-03,13:4.864391e-02):1.643074e-02,14:1.194712e-01):5.392297e-02):1.428549e-02,17:1.392389e-01):1.269752e-01,(7:4.061910e-02,6:3.986401e-02):6.961730e-02):3.900746e-02):7.518075e-02,(30:1.161657e-02,(28:3.153402e-03,29:3.066156e-02):5.406628e-03):1.403667e-01):7.071673e-02,5:2.555551e-02):4.737718e-02,8:9.015033e-02):1.387443e-01,2:1.199433e-01):3.493148e-01,(4:8.724318e-02,3:2.406589e-02):6.198856e-01,1:4.166548e-01);
   tree gen.103000 = [&U] ((2:1.981765e-01,((5:1.474585e-02,((((20:2.417489e-02,(((27:8.450818e-02,26:6.520325e-02):7.980779e-02,25:3.350352e-02):6.336384e-02,24:1.232238e-01):1.132585e-01):8.403964e-02,19:7.250614e-02):1.214537e-01,(30:4.062246e-04,(28:9.767792e-03,29:4.479326e-02):8.392360e-02):2.190292e-01):6.262646e-02,(((((9:9.013398e-02,(((10:1.701948e-01,18:2.780612e-02):5.175480e-02,(12:1.578610e-01,16:1.173108e-01):2.520652e-02):4.443326e-02,17:1.230660e-01):2.438840e-02):4.267115e-03,11:1.513539e-01):1.007426e-02,((14:4.286575e-02,((21:8.391452e-02,23:1.077843e-01):6.943119e-02,22:7.653015e-02):1.791957e-01):6.623233e-02,(15:3.985747e-02,13:6.757949e-02):2.870501e-03):1.001065e-01):1.760512e-01,7:6.811234e-03):5.446519e-02,6:2.807413e-02):5.251496e-03):2.186769e-02):9.532881e-02,8:4.810444e-02):1.510529e-01):1.003184e-01,(4:1.026298e-03,3:6.841899e-02):1.320580e-01,1:3.711923e-01);
   tree gen.104000 = [&U] ((2:6.433173e-02,((5:1.249337e-02,(((6:1.781805e-02,7:4.986724e-03):1.725093e-02,((13:1.362955e-02,(15:2.449742e-02,14:1.236913e-01):8.188179e-02):1.039741e-01,((10:1.718473e-01,(17:4.154173e-02,11:1.471238e-01):2.002965e-02):6.705248e-02,(((16:1.444970e-01,18:1.607207e-01):8.822648e-02,12:1.826471e-01):4.001186e-02,9:7.842033e-02):7.023165e-02):2.647454e-02):1.960634e-01):4.735883e-02,(((20:1.530418e-01,((((27:1.527541e-01,26:2.822151e-02):2.192487e-01,25:1.411691e-01):6.540421e-02,24:1.558754e-02):4.440246e-02,((22:3.316448e-02,21:1.079928e-01):3.568537e-02,23:1.073483e-01):2.849152e-01):1.285682e-01):9.594068e-02,19:1.453361e-02):2.327004e-01,(30:2.137582e-02,(28:1.516688e-02,29:6.420618e-03):2.912276e-02):1.583049e-01):9.815200e-02):7.773693e-02):5.186525e-02,8:3.196498e-02):1.241301e-01):1.769430e-01,(4:2.264352e-02,3:6.559540e-02):1.070754e-01,1:4.178957e-01);
   tree gen.105000 = [&U] (((4:5.641497e-02,3:4.270149e-02):2.407186e-01,2:8.882929e-02):6.952427e-03,(8:1.181493e-01,((((6:2.577404e-02,7:6.503004e-02):1.044129e-02,((28:6.157779e-03,30:1.402254e-01):4.554323e-03,29:8.107990e-03):1.071704e-01):7.920513e-03,((((15:1.828042e-01,13:1.739419e-01):1.737300e-03,14:8.165565e-02):1.102321e-01,((((11:2.850480e-01,10:1.223116e-01):9.823776e-02,9:6.484806e-02):4.418652e-02,17:1.080300e-01):2.947672e-02,(18:1.675826e-01,(16:4.358063e-02,12:2.408725e-01):7.578016e-02):5.008831e-02):8.063626e-03):1.552545e-01,((20:1.269225e-01,(((21:1.008892e-01,22:3.513384e-02):8.383678e-02,23:7.060453e-02):1.590216e-01,(24:9.938551e-02,(25:6.949111e-02,(27:1.684590e-01,26:2.312573e-02):1.135308e-01):2.364591e-01):7.761560e-02):1.603500e-02):1.479048e-01,19:1.216623e-01):1.679966e-01):2.546670e-02):1.063293e-01,5:1.896675e-03):6.299615e-02):2.677341e-01,1:5.092358e-01);
   tree gen.106000 = [&U] ((8:1.895094e-02,((19:1.165940e-02,(20:5.883290e-02,((24:1.720995e-02,(26:5.023217e-02,(27:1.394629e-01,25:4.195711e-02):1.111769e-01):2.975074e-01):1.950585e-01,((22:7.786465e-02,21:4.350708e-02):5.838779e-02,23:1.934153e-02):2.743424e-01):5.448724e-02):3.076963e-02):2.229560e-01,((5:7.364644e-02,6:2.026978e-02):1.930541e-02,((30:2.703348e-02,(29:8.536933e-03,28:1.957316e-03):2.838822e-02):2.127212e-01,(((18:4.423526e-02,16:3.228565e-02):1.181847e-01,(9:6.613255e-02,((17:1.215189e-01,(10:1.048621e-01,(12:1.899370e-01,11:2.039134e-01):4.195903e-03):1.740730e-02):5.036380e-02,((15:6.608417e-02,14:1.501601e-02):9.979425e-02,13:3.559020e-03):2.308873e-01):9.671537e-03):2.175418e-02):2.105075e-01,7:3.667451e-03):3.298488e-02):2.062252e-02):6.759082e-02):6.868316e-02):3.108687e-01,((4:6.090644e-02,3:1.063619e-02):2.099905e-01,2:8.568099e-02):7.786981e-02,1:4.413868e-01);
   tree gen.107000 = [&U] ((8:3.491533e-02,(((((28:1.216750e-03,29:1.876553e-02):1.626216e-02,30:9.564198e-02):9.342310e-02,(19:1.405988e-01,(20:1.118692e-01,((24:4.187755e-02,((26:2.181705e-01,27:1.578055e-02):2.776064e-01,25:1.825882e-02):1.674297e-01):2.893161e-02,((22:1.607255e-01,21:5.602694e-02):3.196193e-02,23:5.234725e-02):2.628027e-01):1.445591e-01):4.914305e-02):6.379909e-02):2.467003e-02,(6:3.769937e-02,(7:3.295581e-02,((9:6.587202e-02,((13:4.647414e-02,(15:4.266294e-02,14:8.310745e-02):4.550184e-02):3.620995e-02,((10:1.650116e-01,(11:1.898142e-01,17:1.064888e-01):2.733193e-02):1.901003e-02,12:1.795489e-01):2.959355e-02):2.014548e-02):1.445938e-02,(18:4.094208e-02,16:2.146921e-02):1.526756e-01):2.012774e-01):6.935024e-02):3.525032e-02):1.853640e-02,5:5.486593e-02):1.924543e-02):1.985061e-01,(2:1.457887e-01,(4:6.154884e-02,3:1.828100e-03):2.579280e-01):3.507067e-02,1:4.929701e-01);
   tree gen.108000 = [&U] (((8:4.021731e-02,(7:7.002752e-02,(6:1.615681e-02,(((19:2.887815e-03,((20:2.010919e-01,((23:3.290149e-02,21:1.376905e-01):5.338274e-02,22:2.025866e-02):3.160070e-01):1.933947e-02,(((26:1.415770e-02,27:1.635893e-01):1.466495e-01,25:1.308227e-01):1.448597e-01,24:1.600063e-02):9.257625e-02):3.429683e-01):2.122009e-01,(((28:1.779553e-02,29:6.807643e-03):1.233904e-01,30:3.948939e-02):8.092832e-02,(((18:1.911577e-01,16:2.047297e-01):2.591358e-02,((14:3.803392e-02,15:3.787023e-02):3.875953e-02,13:5.848397e-02):1.699021e-02):6.667770e-02,((12:2.204578e-01,11:2.296389e-01):7.499320e-02,((9:1.363445e-01,17:9.098546e-02):2.579038e-02,10:1.420475e-01):2.263640e-02):1.302857e-01):2.301451e-01):6.866476e-02):7.329291e-02,5:5.781548e-02):1.056654e-02):3.517926e-02):5.513556e-02):1.665033e-01,(4:7.334142e-02,3:1.801695e-01):3.967017e-01):6.730351e-02,2:1.282269e-01,1:6.828952e-01);
   tree gen.109000 = [&U] (((4:4.454348e-02,3:3.759150e-02):4.930462e-01,2:1.043365e-01):5.004164e-02,(8:6.626645e-03,(((((18:1.005597e-01,(13:3.458464e-02,(14:9.891401e-02,15:8.946273e-02):5.519790e-02):5.229666e-02):2.726871e-02,((17:3.045277e-01,(12:7.309561e-02,16:6.573638e-02):1.656401e-01):2.991617e-02,((10:2.155451e-01,11:1.599266e-01):6.150616e-02,9:7.164473e-02):2.352464e-02):8.884255e-03):4.070883e-01,(7:8.345064e-02,6:4.447813e-02):9.834784e-04):1.739664e-02,((30:4.680312e-02,(28:6.464208e-04,29:1.873227e-02):7.885373e-02):2.987410e-01,(19:7.894680e-03,(((((27:2.078652e-01,26:1.584860e-01):1.679956e-01,25:4.989553e-02):6.029262e-02,24:1.365908e-01):1.917592e-01,20:7.924125e-02):1.366562e-01,((23:4.009727e-02,21:2.172000e-02):1.287119e-01,22:4.529273e-02):3.217529e-01):1.075049e-01):2.199349e-01):4.846932e-02):2.396014e-02,5:6.852334e-02):1.709943e-01):4.694022e-01,1:7.695109e-01);
   tree gen.110000 = [&U] (((4:6.526395e-02,3:9.980563e-02):5.947967e-01,((((6:5.616636e-02,(((16:1.711136e-01,((((15:1.069991e-01,14:6.152809e-02):2.621633e-02,13:1.269415e-01):9.620880e-02,9:7.056771e-02):1.083973e-02,(12:3.227971e-01,(18:1.826053e-01,(10:1.056394e-01,11:1.549537e-01):1.006859e-01):4.262182e-02):2.854736e-02):2.106446e-02):1.047859e-01,17:2.319885e-01):2.198327e-01,7:5.108282e-03):3.671552e-02):9.666146e-02,((30:2.221287e-02,(29:2.929710e-02,28:1.043584e-03):8.682620e-03):1.868178e-01,(19:2.900347e-03,((23:4.175322e-02,(21:4.949750e-02,22:1.291276e-01):5.489831e-02):5.857189e-01,((((27:1.409616e-01,26:4.960055e-02):3.771986e-01,25:2.932300e-02):3.063291e-01,24:1.202865e-01):2.293197e-01,20:8.312687e-02):6.596187e-02):4.726287e-02):1.727660e-01):1.232101e-01):1.067860e-01,8:8.368799e-02):2.230729e-02,5:1.051687e-01):1.488147e-01):5.945943e-02,2:1.786940e-01,1:6.812630e-01);
   tree gen.111000 = [&U] (((4:1.377384e-02,3:3.495536e-02):3.457668e-01,2:9.698431e-02):1.799604e-01,((5:1.141202e-02,(6:2.606981e-02,((7:5.048732e-02,((18:1.015233e-01,9:9.902123e-02):2.124685e-02,(((((11:1.022588e-01,10:3.085612e-02):6.494698e-02,17:1.932670e-01):6.222544e-03,12:1.538387e-01):4.188780e-02,((13:5.420533e-02,15:6.556773e-02):1.836730e-04,14:3.819605e-02):9.092666e-02):2.984432e-03,16:4.162558e-02):5.303461e-02):1.333998e-01):1.060885e-02,(((28:2.280882e-03,29:1.874893e-02):8.972457e-03,30:2.267839e-02):1.535750e-01,((23:1.133120e-02,(21:3.241528e-02,22:5.410379e-02):4.216705e-02):3.948436e-01,((20:4.619763e-02,(((27:2.961027e-02,26:5.569508e-02):1.699276e-01,25:4.272043e-02):5.281630e-02,24:8.606851e-02):1.639712e-01):7.161891e-02,19:3.430570e-02):5.583473e-02):1.053189e-01):1.376152e-01):6.549878e-04):4.022201e-02):1.071022e-01,8:5.936056e-02):1.711602e-01,1:6.745038e-01);
   tree gen.112000 = [&U] ((4:8.388116e-02,3:1.362252e-01):4.747457e-01,(2:2.330547e-01,(5:1.501426e-02,((((((28:2.493234e-02,30:6.767713e-02):8.631522e-03,29:1.484468e-04):2.312584e-01,(((24:1.421095e-01,((27:1.341903e-01,26:1.165619e-01):1.819445e-01,25:1.752083e-01):5.897064e-02):7.999824e-02,(20:1.103059e-01,19:1.292392e-01):1.078005e-01):8.608246e-02,(21:1.688180e-02,(22:1.440695e-02,23:1.055875e-01):8.235100e-02):5.161279e-01):1.930597e-01):1.665620e-01,(16:3.879640e-02,((9:1.221843e-01,17:2.747733e-01):4.830121e-02,((15:8.361159e-02,(14:9.504064e-02,13:6.905127e-02):1.778247e-02):1.572999e-01,(((11:1.265806e-01,10:1.267536e-01):1.846077e-01,18:1.038042e-01):1.242147e-01,12:1.922897e-01):1.525302e-02):8.731466e-03):3.420867e-02):1.125407e-01):1.394690e-01,(6:1.948482e-02,8:1.476407e-01):4.343605e-02):7.381720e-02,7:4.506281e-02):1.321644e-01):2.338570e-01):9.026937e-02,1:6.204652e-01);
   tree gen.113000 = [&U] ((4:8.368633e-02,3:1.190401e-02):4.660150e-01,((((((((30:2.103756e-02,(19:3.725540e-02,(((21:7.740022e-02,23:2.552061e-02):4.020736e-02,22:7.099740e-02):3.737411e-01,((24:6.334722e-02,((27:1.125447e-01,26:8.073574e-02):2.918336e-01,25:2.592117e-02):1.772171e-01):3.143671e-01,20:8.271941e-02):2.089274e-02):2.344903e-02):2.881141e-01):4.396339e-02,(28:8.100518e-03,29:9.241399e-03):7.520242e-02):4.493854e-02,(16:5.508469e-02,(12:8.941220e-02,((9:9.939174e-02,((14:1.038198e-01,13:4.425819e-02):6.373770e-02,15:5.994614e-02):9.751265e-02):3.145067e-02,(((17:2.615140e-01,11:2.055854e-01):7.572757e-03,10:1.425179e-01):2.541023e-02,18:4.746514e-02):5.846539e-02):3.630077e-02):1.249663e-02):1.526162e-01):1.328324e-01,6:5.156684e-02):6.050161e-02,5:5.062843e-02):1.156653e-03,7:8.562956e-02):5.440436e-02,8:2.074202e-02):2.907633e-01,2:1.178228e-01):1.030685e-02,1:5.177919e-01);
   tree gen.114000 = [&U] ((4:2.005457e-02,3:6.626538e-02):2.233090e-01,(((5:2.976504e-02,((7:1.245297e-02,6:2.602090e-02):1.275572e-02,(((30:1.275476e-02,(28:2.157721e-03,29:4.663264e-03):2.563568e-02):7.913173e-02,(12:4.981896e-02,((((14:7.668519e-02,15:6.982100e-02):4.013378e-02,13:3.517524e-02):9.345490e-02,((((11:1.373769e-01,17:7.452013e-02):2.085171e-03,10:8.261074e-02):7.015886e-02,18:3.244743e-02):3.203480e-02,9:8.777903e-02):7.189771e-03):5.310710e-02,16:2.610607e-02):9.946413e-02):1.008784e-01):6.935527e-02,(19:4.137946e-02,(((24:4.708724e-02,((27:2.907467e-02,26:6.001246e-02):5.291468e-02,25:7.012552e-02):2.328055e-01):6.153381e-02,(22:9.844610e-03,(21:3.893779e-02,23:9.870206e-02):1.212674e-01):2.168705e-01):7.644549e-02,20:1.419871e-02):5.130433e-02):1.867216e-01):4.098415e-02):1.964380e-02):1.208574e-01,8:1.541795e-02):1.215549e-01,2:1.522833e-01):2.077973e-01,1:2.234836e-01);
   tree gen.115000 = [&U] ((3:5.541785e-02,4:1.697815e-02):1.511889e-02,((((6:1.973018e-02,(((30:1.109995e-02,((28:1.638306e-03,29:7.490284e-03):4.842888e-02,(19:3.097431e-02,((20:7.050146e-02,(24:3.710961e-02,((27:5.758834e-02,26:4.913025e-02):1.249506e-01,25:2.946041e-04):2.070876e-01):1.142246e-01):4.523864e-02,(21:4.243281e-02,(23:8.038682e-02,22:4.443840e-02):3.300670e-02):1.809670e-01):1.537030e-02):1.497436e-01):1.482329e-02):7.990385e-02,(((12:1.419595e-01,16:1.841336e-02):9.265574e-02,((9:9.558065e-02,17:1.484498e-01):2.001590e-02,(13:1.881594e-02,(14:5.468813e-02,15:3.970448e-02):2.998755e-02):3.622309e-02):4.620148e-02):8.611019e-03,(18:1.991401e-02,(10:1.303383e-01,11:1.140121e-01):3.630727e-02):3.450437e-02):9.465698e-02):7.155478e-02,7:2.238440e-02):8.033792e-03):5.252978e-02,5:1.220490e-02):4.914067e-02,8:4.308942e-02):9.194629e-02,2:1.262517e-01):1.800941e-01,1:2.406555e-01);
   tree gen.116000 = [&U] ((2:1.295022e-01,((5:4.983315e-02,(7:2.409611e-02,((((19:5.555985e-03,((20:6.954101e-02,((23:1.014317e-01,21:4.275207e-02):6.365031e-02,22:1.112569e-02):2.525072e-01):2.091958e-02,(24:9.268185e-02,((27:9.479827e-02,26:1.290747e-01):7.059672e-02,25:9.886194e-02):1.297714e-01):1.078864e-01):1.461247e-01):8.577793e-02,((28:1.295656e-03,29:2.048659e-02):3.589790e-02,30:2.211600e-02):5.741634e-02):7.564830e-02,(12:2.464699e-01,((18:7.208294e-02,16:7.881457e-02):9.465923e-03,((9:6.347701e-02,(17:1.446403e-01,(10:7.550727e-02,11:1.831387e-01):7.176235e-02):2.641325e-02):4.583931e-02,(13:1.150409e-01,(15:4.002599e-02,14:1.636144e-02):2.488233e-02):3.016671e-02):8.273547e-02):4.228626e-02):8.329442e-02):6.712691e-02,6:1.009239e-02):5.461406e-03):4.692627e-02):4.010677e-02,8:6.395300e-02):7.580646e-02):5.632992e-02,(3:3.219073e-02,4:2.608329e-02):2.516690e-01,1:3.865705e-01);
   tree gen.117000 = [&U] (((3:7.489573e-02,4:1.403102e-03):2.471977e-01,((((6:9.443437e-03,(((28:2.761019e-03,29:8.408644e-03):8.151299e-02,30:6.761964e-03):7.291430e-02,(((9:6.641805e-02,(18:1.477691e-03,16:6.739960e-02):1.053242e-01):2.079312e-02,((((12:2.061426e-01,11:2.245048e-01):2.512884e-02,17:4.768245e-02):2.127690e-02,10:9.974692e-02):1.588252e-01,((14:1.728160e-02,15:5.418480e-02):8.194934e-02,13:9.927431e-02):4.006105e-02):4.610225e-02):1.209546e-01,(19:1.575147e-02,((20:1.130968e-01,(24:7.302263e-03,((27:1.201485e-01,26:1.181284e-01):6.184256e-02,25:1.034425e-01):1.245881e-01):8.587420e-02):2.400049e-02,((21:2.429069e-02,23:4.496119e-02):5.007945e-02,22:5.152939e-02):2.305036e-01):4.324147e-02):1.910205e-01):4.624286e-02):2.260914e-02):4.281483e-03,7:2.614706e-02):1.765862e-02,5:5.343628e-02):9.123516e-02,8:5.256700e-02):2.039894e-01):3.519538e-02,2:1.815876e-01,1:3.434070e-01);
   tree gen.118000 = [&U] ((2:1.179010e-01,(5:3.591678e-02,(8:3.727073e-02,(6:1.083207e-02,((7:6.332073e-02,((((22:2.583238e-02,21:3.037586e-02):1.480224e-02,23:2.685313e-02):4.103734e-01,(20:8.336376e-02,(24:2.748478e-02,((27:5.958942e-02,26:1.260094e-01):9.063007e-02,25:5.278687e-02):1.295687e-01):8.505914e-02):1.143913e-01):2.477501e-02,19:6.200825e-02):1.364502e-01):1.582664e-02,(((28:1.003502e-03,29:1.560259e-02):4.416305e-02,30:1.631157e-02):6.804071e-02,(9:1.020713e-01,(((14:4.301292e-02,15:1.156048e-02):2.769240e-02,13:8.700285e-03):6.188339e-02,(12:1.741106e-01,(((10:8.716852e-02,11:1.347800e-01):2.834256e-02,(18:1.183456e-03,16:1.094627e-01):7.309560e-02):4.090361e-02,17:6.521675e-02):2.974048e-02):4.300341e-02):2.052925e-03):1.728442e-01):5.495865e-02):3.051181e-02):1.105717e-01):9.336820e-02):1.621944e-01):1.234549e-02,(3:4.194572e-02,4:5.808095e-03):2.183351e-01,1:2.417902e-01);
   tree gen.119000 = [&U] (((8:1.023896e-01,(5:5.219897e-02,((((19:7.141781e-02,20:1.268647e-01):1.612497e-02,(((23:1.321064e-02,(22:5.440105e-03,21:1.425356e-01):6.041721e-02):1.036180e+00,((27:1.373803e-01,26:1.734120e-01):2.976503e-02,25:3.480873e-02):1.693998e-01):4.905134e-02,24:4.291565e-02):1.603811e-01):4.618678e-01,(6:6.111832e-03,((29:6.158470e-02,(28:3.885869e-02,30:9.313055e-02):5.908306e-02):8.480836e-02,((17:8.215815e-02,(9:5.709791e-02,(((14:7.175009e-02,15:7.396859e-02):5.669305e-02,13:1.155396e-02):9.533046e-02,(18:5.737064e-02,(11:1.111631e-01,10:1.094225e-01):5.674969e-02):6.322527e-02):9.599256e-03):4.413556e-02):4.595827e-02,(12:2.573258e-01,16:2.534608e-02):9.955083e-02):1.961542e-01):1.913016e-02):4.280764e-02):3.953808e-02,7:1.073481e-01):1.609058e-02):1.147748e-01):1.934918e-01,(3:3.251772e-02,4:3.156048e-02):2.582431e-01):5.641242e-02,2:1.460837e-01,1:4.398529e-01);
   tree gen.120000 = [&U] (2:1.625119e-01,((3:1.065029e-02,4:1.436759e-01):4.967043e-01,(8:2.035437e-02,((((28:3.184396e-03,29:1.212919e-01):3.051045e-02,30:6.078078e-02):1.878858e-01,5:2.979820e-02):1.088173e-02,(((((15:6.775404e-02,13:3.084676e-02):5.915814e-02,14:6.006175e-02):1.490275e-01,(((9:6.060092e-02,17:1.267471e-01):9.014304e-02,(12:2.577516e-01,16:8.500424e-02):3.170548e-02):1.266711e-02,((11:1.525668e-01,10:1.212432e-01):2.383456e-02,18:4.746234e-02):1.079909e-01):1.376406e-02):1.868758e-01,(7:2.719328e-02,6:2.993103e-02):2.504145e-03):1.183875e-02,((20:1.122001e-01,((24:4.094617e-02,(23:3.323414e-02,(22:1.073560e-01,21:2.891452e-02):5.927908e-02):7.274800e-01):7.625228e-02,((27:7.158126e-02,26:1.760796e-01):1.157014e-01,25:1.070364e-01):2.053076e-01):9.378869e-02):3.133098e-02,19:8.835766e-02):2.577428e-01):1.400221e-01):2.031515e-01):1.858522e-01):9.010633e-02,1:7.779399e-01);
   tree gen.121000 = [&U] ((3:2.680947e-02,4:2.977183e-02):1.945899e-01,((5:1.113265e-02,(((6:2.742919e-02,((((((9:7.152230e-02,((15:1.922764e-02,14:4.625065e-02):5.984879e-02,13:1.779438e-02):6.692011e-02):1.929687e-02,18:1.547501e-01):8.323312e-03,((17:1.135342e-02,10:1.189838e-01):4.539065e-02,11:1.146675e-01):1.270534e-02):9.134758e-02,16:5.830481e-02):3.994606e-02,12:2.038772e-01):8.179719e-02,7:2.788904e-02):4.724004e-02):4.863288e-02,((19:6.811186e-03,(((24:8.189101e-02,((27:9.344755e-02,26:5.502492e-02):8.961768e-02,25:3.304515e-02):1.135181e-01):5.014230e-02,(23:1.613413e-01,(22:3.311263e-02,21:5.084088e-02):7.172929e-02):2.408718e-01):5.621126e-02,20:5.267629e-02):1.233689e-01):1.375132e-01,(28:1.912803e-02,(30:7.632593e-02,29:2.427482e-02):1.455572e-02):8.620353e-02):6.657366e-02):8.060529e-02,8:3.408876e-02):3.748112e-02):2.723473e-01,2:2.132134e-01):2.950290e-02,1:5.626101e-01);
   tree gen.122000 = [&U] (((3:1.404635e-02,4:2.273505e-02):2.473927e-01,(8:1.032277e-01,((6:2.128428e-03,((7:1.588388e-02,(19:3.359365e-02,((24:4.995441e-02,((27:1.203265e-02,26:1.451090e-01):2.705318e-01,25:2.928028e-02):1.551940e-01):1.592033e-01,20:3.434933e-02):8.920500e-02):4.325074e-02):1.120646e-03,(((30:4.551004e-02,29:1.085329e-03):7.719614e-03,28:3.456177e-02):8.104209e-02,(((18:1.739392e-01,16:5.029508e-02):1.667573e-02,((13:1.226242e-02,((((21:3.105010e-02,23:6.638633e-02):1.477145e-01,22:5.743825e-03):2.778149e-01,15:2.554053e-02):2.897455e-03,14:9.977653e-02):1.002724e-02):5.512826e-02,(17:2.125878e-01,((10:1.249479e-01,11:1.016034e-01):3.163557e-02,9:5.954255e-02):2.426804e-03):3.243034e-02):6.553126e-02):1.716204e-02,12:5.980586e-02):1.347753e-01):7.279615e-02):3.408687e-02):5.022176e-02,5:3.394547e-02):1.753733e-02):1.820711e-01):4.612778e-02,2:2.703165e-01,1:2.925210e-01);
   tree gen.123000 = [&U] ((3:7.806140e-02,4:3.408097e-02):4.245605e-01,((5:6.146365e-02,(((((28:1.743000e-02,29:3.215912e-04):8.723043e-02,30:2.128756e-02):1.356120e-01,((14:1.118344e-01,((15:5.518552e-02,13:6.343500e-02):5.745199e-03,(23:2.597891e-02,(22:9.576363e-02,21:1.155339e-01):3.982051e-02):2.270337e-01):1.964869e-02):7.654667e-02,(18:8.681556e-02,((12:2.128119e-01,16:1.041163e-01):7.981229e-02,(17:1.945468e-01,((10:1.495004e-01,11:7.053443e-02):1.843502e-01,9:6.101641e-02):1.895862e-02):6.982303e-03):2.855630e-02):2.816729e-02):1.040375e-01):5.305599e-02,8:1.144397e-01):1.062766e-03,((19:8.771542e-02,((24:1.906012e-01,((27:9.851933e-03,26:1.111579e-01):1.741075e-01,25:7.934667e-02):7.811196e-02):8.186555e-02,20:5.081609e-02):9.320681e-02):2.047030e-01,(7:6.791284e-02,6:5.959862e-02):2.765957e-03):4.895780e-02):2.601263e-02):3.362096e-01,2:1.303526e-01):4.730594e-02,1:2.929254e-01);
   tree gen.124000 = [&U] (((8:1.018131e-02,(((9:6.273011e-02,((12:2.461122e-01,16:8.102945e-02):2.798907e-02,(((11:2.457695e-01,10:1.160784e-01):6.817657e-03,17:1.225257e-01):8.813742e-02,(18:7.093878e-02,((13:9.901120e-02,(15:2.042151e-02,14:4.837634e-02):4.086348e-02):2.949329e-02,(22:8.794622e-02,(21:1.153175e-01,23:2.900850e-02):1.505288e-01):1.455496e-01):1.648628e-01):1.946317e-02):8.897814e-02):1.138012e-02):4.501111e-01,(((28:3.252970e-02,29:2.675594e-02):4.032194e-02,(30:8.717875e-02,(19:3.608272e-02,((24:6.852579e-02,((27:1.499989e-01,26:6.114002e-02):4.498943e-02,25:1.417326e-01):1.350369e-01):9.233304e-02,20:8.912512e-02):9.264106e-02):1.988389e-01):1.671950e-02):8.218890e-02,5:6.844970e-02):1.669778e-01):2.490751e-02,(7:5.167891e-02,6:3.861021e-02):6.688988e-02):3.699899e-02):3.956905e-01,(3:2.634635e-02,4:7.791550e-02):2.642080e-01):1.342926e-01,2:1.471018e-01,1:4.238629e-01);
   tree gen.125000 = [&U] (((3:2.461149e-02,4:3.442224e-02):5.849773e-01,(((8:7.528375e-02,((30:9.273423e-02,((28:3.725667e-02,29:2.303468e-02):9.279570e-02,(19:6.478720e-03,((24:3.817916e-02,((27:1.532282e-01,26:1.742732e-01):6.522262e-02,25:1.622027e-01):1.803989e-01):1.640973e-01,20:7.731816e-02):4.247871e-02):2.045344e-01):3.864335e-04):8.395835e-02,((((11:3.454985e-01,17:1.197198e-01):4.050013e-02,(9:6.671448e-02,10:1.495023e-01):8.082309e-02):5.135374e-02,(12:1.531162e-01,(18:5.463745e-02,16:3.910503e-02):8.788928e-02):5.701376e-02):1.085496e-02,((14:5.292916e-02,(22:1.126045e-02,(21:3.827171e-03,23:1.145150e-01):2.077201e-01):2.211601e-01):3.352158e-02,(15:1.071585e-02,13:8.843998e-02):3.313011e-02):1.149774e-01):7.773615e-02):5.010233e-02):3.700799e-02,(6:3.797367e-02,7:2.919405e-02):4.138134e-02):3.474183e-02,5:8.950193e-02):1.375012e-01):9.833997e-03,2:2.474042e-01,1:5.734833e-01);
   tree gen.126000 = [&U] ((((((((28:4.684361e-03,29:3.580049e-02):6.109735e-02,30:1.314317e-02):5.448418e-02,(((16:7.666730e-02,18:3.569360e-02):1.015447e-01,((((22:2.822570e-02,(21:3.818466e-02,23:1.812768e-01):1.324244e-01):2.875751e-01,15:6.113634e-02):1.862493e-03,14:1.026997e-01):3.180525e-02,13:8.694059e-02):3.884310e-02):6.264321e-03,((((17:8.831962e-02,11:4.158683e-01):7.312255e-02,10:2.284112e-01):5.903366e-02,9:4.834717e-02):3.041502e-02,12:1.317038e-01):8.097408e-03):2.198475e-01):6.733159e-02,(6:4.720932e-02,((19:1.143288e-01,((24:1.139676e-01,((27:1.045504e-01,26:4.378132e-02):5.573623e-02,25:9.813677e-02):2.944510e-01):2.097541e-01,20:5.261489e-02):3.910905e-02):3.307682e-01,7:1.038130e-02):6.631109e-02):3.463355e-02):3.769133e-02,5:4.188745e-02):3.175744e-02,8:3.717165e-02):2.097542e-01,(3:3.560186e-02,4:9.428022e-03):2.316271e-01):7.267760e-02,2:1.054362e-01,1:5.824099e-01);
   tree gen.127000 = [&U] ((3:8.495121e-02,4:2.513459e-02):1.788938e-01,((5:2.447161e-02,((8:1.354916e-01,(((28:2.542537e-03,29:8.077446e-03):6.523961e-02,(30:2.186880e-02,(((((12:7.237828e-02,16:3.185764e-02):1.485144e-02,(18:9.531402e-02,10:1.425365e-01):5.330924e-02):8.220707e-03,(13:5.832073e-02,((15:4.257142e-02,14:6.319454e-02):5.822078e-03,(22:8.414227e-04,(21:6.934420e-02,23:8.271872e-02):5.590554e-02):2.300475e-01):2.800417e-02):6.084624e-02):7.819730e-02,9:8.364030e-02):7.132031e-03,(17:6.215308e-03,11:2.918790e-01):1.610102e-01):1.373760e-01):2.050696e-02):5.918351e-02,((19:4.243624e-02,((24:1.051988e-02,((27:1.037874e-01,26:1.968798e-02):1.794297e-01,25:1.235980e-01):7.201233e-02):1.949088e-01,20:4.023570e-02):5.931241e-02):2.349136e-01,6:2.650509e-02):2.796835e-03):3.215199e-02):6.750455e-02,7:3.951978e-02):3.545412e-02):1.700646e-01,2:1.428319e-01):5.125860e-02,1:2.415135e-01);
   tree gen.128000 = [&U] ((3:3.834081e-02,4:3.566108e-02):1.456582e-01,((5:2.614686e-02,((((19:2.524378e-02,((24:2.625417e-02,((27:9.645095e-02,26:3.534546e-02):5.236180e-02,25:3.499248e-02):1.439932e-01):9.387473e-02,20:1.422265e-01):1.340673e-01):2.200901e-01,6:5.475908e-02):1.706923e-02,(7:4.395454e-02,(((10:1.780211e-01,9:6.697370e-03):1.021416e-01,((18:1.170837e-01,((11:2.161405e-01,12:7.079188e-03):9.740558e-02,16:1.005953e-01):5.636433e-02):1.746057e-02,((((((23:3.083238e-02,21:5.775361e-02):1.593103e-02,22:3.520642e-02):1.771361e-01,14:8.342783e-02):2.246230e-02,13:6.324226e-02):1.216680e-03,15:4.253072e-02):7.210562e-02,17:1.568924e-01):2.294513e-02):7.272104e-03):1.083360e-01,((28:2.573480e-02,30:2.187207e-02):2.324774e-03,29:6.447246e-02):1.014941e-01):5.887675e-02):1.471901e-02):7.976585e-02,8:2.285608e-02):7.504789e-03):1.486744e-01,2:1.177410e-01):6.813580e-02,1:2.203157e-01);
   tree gen.129000 = [&U] ((((7:4.968653e-02,(19:1.122690e-02,((24:3.172580e-02,((27:1.543198e-01,26:6.205146e-03):8.734767e-02,25:6.679996e-02):1.036148e-01):1.073274e-01,20:2.284517e-02):1.675719e-01):2.519916e-01):2.235713e-02,((8:8.410988e-02,6:8.429354e-03):1.452126e-04,(((((22:1.274827e-02,(23:1.435182e-01,21:1.629236e-02):1.403628e-01):1.828655e-01,(14:1.036977e-01,15:5.465872e-02):5.781718e-02):3.455415e-02,13:3.504760e-02):1.539389e-02,((12:7.342928e-02,16:1.416113e-02):1.320033e-01,(9:5.588666e-02,(((10:1.463417e-01,11:1.674307e-01):2.871719e-02,17:2.265302e-01):1.697766e-02,18:1.085488e-01):3.063553e-02):2.958545e-02):3.089837e-02):2.100434e-01,(30:6.740164e-02,(28:2.009051e-02,29:7.406778e-02):1.362264e-02):7.745750e-02):1.250184e-01):1.598476e-02):5.647315e-02,5:6.935846e-04):2.096258e-01,((3:5.013052e-02,4:3.803900e-02):3.214362e-01,2:1.154540e-01):5.842636e-02,1:2.877276e-01);
   tree gen.130000 = [&U] ((2:1.241526e-01,(((((18:9.874181e-02,(13:3.537211e-02,((14:7.929247e-02,15:2.018719e-02):5.512720e-03,(22:1.841886e-02,(23:9.306816e-02,21:1.583388e-02):8.841173e-02):3.339294e-01):2.687895e-03):8.227110e-02):6.382393e-02,9:8.342979e-02):2.994731e-02,((11:2.135410e-01,17:2.004267e-01):1.656230e-02,10:1.468186e-01):7.773459e-02):1.463688e-02,(12:1.990001e-01,16:1.461752e-02):2.930343e-02):8.192462e-02,((19:4.152092e-03,((24:8.547300e-03,((27:1.204017e-01,26:1.861782e-02):1.468103e-01,25:7.530976e-02):8.647219e-02):2.087769e-01,20:4.386209e-02):5.475354e-02):2.940177e-01,((8:8.124129e-02,5:7.694659e-02):2.216695e-02,((6:1.719773e-02,(30:1.414862e-02,(28:3.623175e-03,29:1.486154e-02):9.624994e-03):1.380317e-01):2.674620e-02,7:5.153386e-02):1.357311e-03):6.430451e-03):2.580347e-02):1.213448e-01):2.065648e-01,(3:5.269263e-02,4:4.935294e-02):2.968182e-01,1:3.088375e-01);
   tree gen.131000 = [&U] ((3:4.588735e-02,4:3.521925e-03):1.639893e-01,(((((((18:5.323612e-02,((17:9.592083e-02,(11:1.317564e-01,10:1.275006e-01):9.648919e-04):2.613151e-02,(((13:4.146084e-02,((22:4.681456e-03,(23:4.321883e-02,21:5.201254e-03):6.904255e-02):1.969828e-01,15:7.149999e-03):2.043830e-02):4.835058e-02,14:3.377636e-02):5.175801e-02,(16:1.985181e-02,(12:1.094846e-01,9:1.147291e-01):2.077401e-02):4.839450e-02):2.556311e-02):3.474557e-03):1.346237e-01,((28:7.124364e-03,29:1.895107e-02):6.843675e-02,30:2.850944e-02):8.838194e-02):5.839483e-02,(6:6.351154e-03,7:4.342219e-02):8.582533e-03):5.363570e-03,(19:2.499946e-02,((24:2.896552e-02,((27:4.440363e-02,26:5.270885e-02):6.811061e-02,25:1.043555e-02):8.715227e-02):2.152623e-01,20:9.666849e-03):1.443177e-01):1.293807e-01):4.296938e-02,8:1.874200e-02):5.261092e-02,5:4.155004e-02):1.858940e-01,2:1.149494e-01):1.035586e-01,1:2.627478e-01);
   tree gen.132000 = [&U] (((8:1.859911e-02,(5:2.620175e-02,(((19:1.509216e-03,((24:7.487249e-02,((27:1.729715e-02,26:6.176172e-02):1.154348e-01,25:1.949087e-02):1.270027e-01):1.098639e-01,20:3.982358e-03):4.851860e-02):2.285312e-01,((29:1.534755e-02,28:8.407653e-03):6.394194e-02,30:4.269081e-02):2.984510e-02):2.340634e-02,(7:4.346457e-02,(6:1.856737e-02,(12:5.572338e-02,(((18:4.515520e-02,(17:1.074696e-01,(11:1.288039e-01,10:8.335447e-02):1.551369e-03):4.181742e-02):5.950526e-02,((((23:7.842966e-02,(22:1.155432e-01,21:6.117709e-02):4.949948e-02):4.060415e-01,13:2.796942e-02):8.147114e-03,(14:4.753917e-02,15:2.672795e-02):1.364393e-02):8.923308e-02,9:1.110775e-01):3.831477e-03):1.214330e-01,16:4.580857e-02):1.359222e-01):9.396660e-02):3.196864e-02):1.705362e-02):3.936326e-02):6.209428e-02):2.079273e-01,2:1.089726e-01):7.681674e-02,(3:4.093893e-05,4:7.679193e-02):3.775140e-01,1:5.111477e-01);
   tree gen.133000 = [&U] ((3:4.929207e-02,4:6.590480e-02):1.950597e-01,(2:1.932157e-01,(8:7.671372e-03,(5:1.202797e-02,(((((18:1.674289e-01,(10:9.580448e-02,11:9.471580e-02):2.528678e-02):5.183166e-02,(17:1.899527e-01,9:6.923745e-02):5.246456e-03):9.941385e-03,((((14:6.463624e-02,(22:8.843558e-03,(21:1.730119e-01,23:1.342389e-02):2.838160e-02):4.271567e-01):6.527731e-02,15:4.222672e-02):8.689251e-02,13:7.278717e-02):2.991813e-02,(12:6.559672e-02,16:6.913279e-02):1.578862e-01):6.035922e-03):1.189770e-01,((19:6.505789e-02,((24:1.160714e-01,((27:7.693698e-02,26:7.585191e-02):1.027519e-01,25:4.322681e-02):3.343797e-02):1.429146e-01,20:6.172411e-02):1.224249e-01):2.443138e-01,(30:4.884156e-02,(29:1.543055e-02,28:7.355297e-03):2.250736e-02):3.075880e-01):1.524532e-01):4.527572e-02,(7:1.074768e-02,6:7.880197e-02):3.039091e-02):5.126300e-02):7.494143e-02):6.552236e-02):2.126235e-03,1:3.449173e-01);
   tree gen.134000 = [&U] ((3:8.285568e-02,4:3.140481e-02):1.616039e-01,((8:2.019225e-03,((6:1.384001e-02,(((12:2.579382e-01,(16:4.728119e-02,((17:1.055332e-01,9:3.314764e-02):7.703097e-02,(((10:1.076753e-01,11:1.096662e-01):3.085222e-02,18:6.779817e-02):9.901884e-02,((22:7.622029e-03,(21:3.797955e-02,23:1.526345e-01):1.167364e-01):1.117913e-01,(13:4.385119e-02,(14:2.563803e-02,15:3.669413e-02):2.586239e-02):1.722076e-02):1.181064e-01):8.031866e-03):7.349586e-02):3.753759e-02):7.245276e-02,7:1.605115e-02):6.823927e-02,(((29:1.178360e-02,28:2.533129e-04):9.741944e-02,30:2.690672e-03):4.088444e-02,(((24:2.284113e-02,((27:1.500824e-01,26:7.589199e-02):9.994978e-02,25:1.832659e-01):3.894997e-02):1.790403e-01,20:4.625737e-02):1.164938e-01,19:8.008515e-02):1.131096e-01):9.713791e-02):3.227145e-02):6.346732e-02,5:3.375434e-02):7.291082e-02):2.256224e-01,2:9.960924e-02):2.426808e-03,1:2.649558e-01);
   tree gen.135000 = [&U] (2:6.021945e-02,((8:4.177802e-02,(((((13:3.103758e-02,(15:4.536881e-02,((22:6.935715e-02,(21:6.922603e-03,23:6.397912e-02):2.114354e-01):1.974483e-01,14:7.863083e-02):3.025215e-02):2.609567e-02):6.933772e-02,18:4.215873e-02):1.229258e-02,(9:5.571807e-02,(((12:9.503338e-02,16:3.014208e-02):3.490853e-02,17:1.388815e-01):1.337365e-02,(11:1.891483e-01,10:8.671159e-02):1.347183e-01):1.106542e-03):7.923568e-02):2.429844e-01,7:2.541082e-02):7.260204e-03,(6:4.278657e-02,(5:1.346343e-01,(((29:2.274334e-02,28:4.849433e-02):6.026637e-02,30:8.361968e-03):1.074371e-01,(((24:1.393465e-01,((27:9.879565e-02,26:1.312406e-01):2.705428e-01,25:2.962384e-02):8.621528e-02):2.444020e-01,20:1.278583e-01):1.589127e-02,19:1.540520e-01):1.942288e-01):1.075150e-01):4.341631e-04):2.771588e-02):4.453152e-02):2.149051e-01,(3:9.272712e-02,4:4.716644e-02):1.867570e-01):3.657436e-02,1:3.596123e-01);
   tree gen.136000 = [&U] ((3:6.655847e-02,4:7.867763e-02):2.165554e-01,((8:6.756087e-03,((6:4.489734e-02,(7:7.384697e-02,((((((23:9.994499e-02,21:6.983308e-03):2.442364e-01,22:3.169464e-02):2.125762e-01,15:4.760697e-02):5.409299e-03,(14:1.057403e-01,13:9.996453e-02):1.020192e-03):8.946588e-02,(16:1.466810e-01,(((17:5.425057e-02,10:2.516450e-01):6.170907e-02,(12:1.045946e-01,11:2.619932e-01):1.293445e-01):3.108505e-02,9:6.472121e-02):5.021345e-02):3.997101e-02):9.864035e-03,18:2.129440e-01):2.985083e-01):3.440015e-02):1.055152e-02,((((29:6.637544e-02,28:4.128581e-03):1.145641e-01,30:9.770094e-03):1.743471e-01,(19:2.289641e-02,((24:6.467085e-02,(25:2.248230e-02,(27:1.625539e-01,26:3.308353e-02):1.738883e-01):1.284522e-01):2.805321e-01,20:2.214117e-01):5.172629e-02):1.572928e-01):1.182983e-01,5:4.598251e-02):2.970347e-02):3.212994e-02):2.952410e-01,2:1.805060e-01):5.556633e-02,1:3.359462e-01);
   tree gen.137000 = [&U] (2:1.047412e-01,(((8:4.648179e-02,(((((((((17:7.089002e-02,(12:1.272976e-01,16:8.331474e-02):1.269834e-01):1.047996e-02,11:2.472829e-01):3.264396e-02,10:9.918305e-02):3.691412e-02,9:7.635890e-02):1.229785e-01,(13:3.849448e-02,(15:2.108368e-02,14:1.596049e-01):4.308973e-02):4.301942e-02):1.387254e-01,18:1.683397e-01):3.940357e-02,((21:7.129705e-02,23:5.892975e-02):9.578359e-02,22:7.113942e-03):4.378568e-01):3.070319e-01,(7:4.976695e-02,6:2.616132e-02):5.012748e-02):1.443067e-02,(((29:1.163669e-02,28:1.796468e-02):9.832998e-02,30:1.179278e-02):5.185148e-02,((20:1.496444e-01,(24:1.130163e-01,(25:2.257290e-01,(27:1.938649e-01,26:4.480080e-02):1.965913e-01):1.087612e-01):1.971173e-01):7.707849e-02,19:4.761153e-03):3.684987e-01):6.544482e-02):5.126502e-02):7.251525e-02,5:4.211054e-02):2.642191e-01,(3:1.149961e-01,4:4.888593e-02):4.216206e-01):5.230441e-02,1:6.900039e-01);
   tree gen.138000 = [&U] (((((((((29:3.222166e-02,28:1.466620e-02):6.535163e-02,30:4.464547e-02):1.870053e-01,((((15:3.839358e-02,(((21:8.784596e-02,23:9.706968e-02):1.139565e-01,22:3.103100e-02):3.957250e-01,13:6.136833e-02):7.987974e-02):3.838499e-03,14:1.498770e-01):7.676111e-02,(((10:7.219633e-02,11:3.305657e-01):1.429939e-01,((12:6.927027e-02,16:2.940616e-01):1.593429e-01,17:1.040025e-01):3.869805e-02):4.605770e-02,9:1.119998e-01):1.870665e-01):1.352011e-02,18:7.585665e-02):5.366567e-01):3.506847e-02,(7:1.630471e-01,6:1.968671e-02):6.134285e-02):5.258411e-02,((20:2.121387e-01,(24:8.760463e-02,(25:1.485771e-01,(27:2.977424e-02,26:1.222801e-01):2.385061e-01):2.733178e-01):5.294797e-01):4.373193e-02,19:1.234747e-02):2.525793e-01):4.462101e-02,5:6.038056e-02):1.472311e-01,8:2.695503e-02):4.041614e-01,(3:1.179160e-02,4:8.514522e-02):4.531857e-01):1.188889e-01,2:2.255863e-01,1:4.266081e-01);
   tree gen.139000 = [&U] (((((((19:6.762696e-02,(((24:1.224067e-01,(26:2.463641e-01,27:9.196067e-02):2.986989e-01):3.850937e-02,25:2.535092e-01):1.608230e-01,20:2.216125e-01):1.395400e-01):2.364869e-01,(((28:8.519375e-03,30:8.130403e-02):6.962110e-02,29:3.864850e-02):2.349598e-01,((((15:7.268478e-02,14:4.579449e-02):3.254032e-02,13:1.032005e-01):5.068901e-02,18:1.144080e-01):4.575271e-03,((16:3.316665e-02,12:2.053782e-01):2.132302e-01,((((21:6.944486e-02,23:1.144256e-01):9.876699e-02,22:8.819532e-03):6.164655e-01,17:6.220771e-02):1.683533e-01,((11:1.329169e-01,10:2.499066e-01):1.148916e-01,9:1.319699e-01):1.663131e-01):3.807160e-02):1.546789e-02):3.611952e-01):4.803577e-02):3.685683e-03,5:2.271186e-01):4.395482e-02,6:1.294167e-01):1.428596e-03,7:1.590749e-01):1.427785e-01,8:2.253647e-02):7.745718e-01,((3:8.526249e-02,4:8.196455e-02):2.234214e-01,2:1.227982e-01):1.367974e-01,1:6.005611e-01);
   tree gen.140000 = [&U] (2:2.405816e-01,((((7:9.817408e-02,(((((17:2.341366e-01,12:2.525868e-01):6.385398e-02,(((16:2.163860e-01,(11:2.308403e-01,10:1.356239e-01):3.858470e-02):7.524167e-03,18:1.750507e-01):8.540904e-03,9:9.241237e-02):1.320266e-02):4.763081e-02,(14:3.885199e-02,(15:7.474150e-02,13:1.921071e-02):1.054476e-02):4.922671e-02):8.842417e-02,(((29:2.981341e-02,28:2.523947e-02):1.371149e-01,((20:4.640601e-02,19:4.458557e-03):9.371547e-02,(((25:4.294316e-02,(26:1.008543e-01,27:1.645029e-01):2.484216e-01):1.070717e-01,24:9.234845e-02):4.868782e-02,(22:2.119454e-03,(23:8.672349e-02,21:5.408876e-02):6.559223e-02):2.705374e-01):2.060011e-01):3.278080e-01):1.468626e-02,30:4.318640e-02):2.011394e-02):8.611197e-02,6:4.523396e-02):4.304759e-03):6.271166e-02,5:5.943397e-02):5.070120e-02,8:4.293484e-02):2.428825e-01,(3:1.357775e-01,4:4.977700e-02):1.731780e-01):1.141242e-01,1:4.200463e-01);
   tree gen.141000 = [&U] ((3:1.710417e-02,4:3.836818e-02):1.362810e-01,(2:1.276236e-01,((((((18:4.918255e-02,(14:3.773511e-02,(15:4.929067e-02,13:5.994077e-02):6.413919e-03):1.032158e-01):5.913356e-02,((16:7.468561e-02,12:1.425553e-01):7.756130e-02,((9:4.977910e-02,17:1.757616e-01):2.944999e-02,(11:1.779320e-01,10:1.215526e-01):5.385709e-03):1.324853e-01):1.946077e-02):1.710269e-01,7:1.621488e-02):6.279126e-02,(5:7.753724e-02,((30:2.939239e-02,(((21:5.117323e-02,(22:3.924076e-02,23:1.048989e-01):5.792933e-03):2.461655e-01,(((25:7.295609e-02,(26:4.947784e-02,27:9.001954e-02):1.495687e-01):9.098703e-02,24:3.230594e-02):1.393211e-01,20:5.633201e-02):6.031928e-02):1.264997e-02,19:1.205586e-02):2.143186e-01):9.307843e-03,(29:2.298021e-02,28:1.523242e-02):3.469528e-02):9.329936e-02):2.264107e-02):2.785644e-02,6:3.864823e-02):1.068875e-01,8:9.026805e-02):2.918151e-01):8.473975e-02,1:2.696164e-01);
   tree gen.142000 = [&U] ((2:1.351171e-01,((8:1.405582e-01,(((((((13:4.250229e-02,(14:6.591489e-02,15:3.886056e-02):6.523896e-02):1.138144e-01,((9:1.730851e-01,12:1.534603e-01):1.518295e-02,((11:2.309471e-01,10:9.734997e-02):2.068233e-03,17:9.752199e-02):1.313559e-01):2.845037e-02):2.778795e-02,18:3.677875e-02):1.052882e-01,16:9.733333e-02):1.980098e-01,((19:1.472009e-02,(20:9.731705e-02,((24:9.975270e-03,(25:6.323359e-02,(26:8.642684e-02,27:1.572442e-01):2.413650e-01):1.908554e-01):2.676753e-01,(22:2.064496e-02,(21:3.070451e-02,23:8.412812e-02):1.417611e-01):4.771034e-01):1.133345e-02):1.586307e-01):3.970997e-01,((29:5.349214e-03,28:7.388843e-03):1.811364e-01,30:9.632557e-02):6.768516e-02):9.557877e-02):4.354019e-02,7:4.978750e-02):1.028437e-02,6:4.894216e-02):8.468347e-02):6.662820e-02,5:3.234742e-02):2.811324e-01):1.981579e-01,(3:9.748055e-02,4:8.057777e-02):1.346745e-01,1:8.519216e-01);
   tree gen.143000 = [&U] ((((5:4.756196e-02,((6:1.432397e-02,(((29:9.334753e-03,28:4.601935e-04):2.180150e-02,30:4.241953e-02):1.333879e-01,((20:1.319719e-01,(24:5.699014e-02,(25:6.652950e-02,(26:5.977550e-02,27:1.219636e-01):7.655539e-02):1.591437e-01):1.765533e-01):2.561901e-01,19:2.574146e-02):2.498820e-01):8.200310e-02):3.268158e-02,(((((((17:1.291306e-01,10:1.351339e-01):6.859569e-03,11:3.069633e-01):5.554580e-02,9:1.175623e-01):1.071413e-01,((15:1.737400e-02,(22:4.332235e-03,(23:7.014976e-02,21:8.444121e-02):1.441058e-01):2.769015e-01):3.461619e-02,(13:1.740832e-02,14:5.768856e-02):5.703646e-03):7.217473e-02):4.432681e-03,12:2.827233e-01):1.189028e-02,(18:1.925936e-01,16:4.298011e-02):5.311264e-02):1.205314e-01,7:3.360194e-02):1.805069e-02):5.958860e-02):6.008776e-02,8:6.817254e-03):3.157630e-01,(3:2.584518e-02,4:3.768201e-02):1.858141e-01):6.528036e-02,2:1.571429e-01,1:4.686387e-01);
   tree gen.144000 = [&U] (((5:4.774222e-02,((7:1.781596e-02,((((18:3.082114e-02,(((23:3.030551e-02,(22:7.228635e-02,21:1.518292e-01):4.318943e-02):2.796715e-01,13:5.725969e-02):9.679148e-02,(14:5.287167e-02,15:2.857860e-02):3.549984e-02):4.371452e-02):3.408480e-03,(((((10:1.187457e-01,11:2.151537e-01):7.758066e-03,17:1.005998e-01):1.173993e-01,12:3.170685e-01):4.433530e-02,9:1.414857e-01):2.562376e-02,16:7.638486e-02):3.633741e-02):9.730472e-02,(((20:2.173165e-01,((25:6.471863e-02,(26:3.221284e-02,27:4.560493e-02):1.259077e-01):5.697950e-02,24:1.626276e-01):2.655851e-01):4.518361e-03,19:2.313906e-02):9.543352e-02,((28:4.913421e-04,29:9.143687e-03):5.741998e-03,30:5.660840e-02):1.982344e-01):1.969725e-01):8.739170e-02,6:7.227929e-02):1.519927e-02):3.028827e-02,8:7.494188e-02):1.836222e-02):2.660037e-01,2:1.600246e-01):3.987818e-02,(3:3.349572e-02,4:5.199548e-02):1.668677e-01,1:4.260000e-01);
   tree gen.145000 = [&U] (((8:3.673671e-02,(5:2.743824e-02,(((29:1.141681e-02,(30:7.638788e-02,28:4.220138e-03):1.233111e-02):3.416547e-01,(6:6.896670e-02,7:4.417583e-02):2.198076e-02):8.803713e-02,(((((((((23:3.987105e-02,21:9.779559e-02):1.462965e-01,22:6.634921e-02):3.276601e-01,14:6.581734e-02):4.693440e-02,15:1.724074e-02):2.780750e-02,13:5.289962e-02):6.916726e-02,(9:1.386819e-01,17:9.425502e-02):1.838062e-02):6.498881e-02,(12:9.086541e-02,16:9.024934e-02):4.317230e-02):3.798867e-02,(18:5.259283e-03,(11:2.183124e-01,10:5.631990e-02):2.038202e-01):1.924648e-02):9.631751e-02,((20:9.000016e-02,((25:1.708856e-01,(26:1.185762e-01,27:5.361505e-02):5.941330e-02):4.508630e-02,24:1.385941e-01):1.443817e-01):5.702059e-02,19:4.204101e-02):1.443636e-01):1.665201e-02):9.499515e-02):9.320406e-02):2.803220e-01,2:3.359094e-02):1.186789e-01,(3:7.861534e-02,4:4.531071e-02):3.489731e-01,1:4.457533e-01);
   tree gen.146000 = [&U] ((8:9.511473e-02,((7:1.735986e-01,((((30:1.539787e-01,(28:2.933350e-02,29:3.904300e-03):4.423078e-02):3.739728e-01,6:6.587069e-02):5.018870e-02,((20:1.036966e-01,((25:2.116975e-01,(26:1.696288e-01,27:6.911389e-02):2.780386e-01):2.513881e-01,24:1.417619e-01):1.159609e-01):1.225843e-01,19:1.756546e-02):4.267596e-01):4.110798e-03,((12:3.805202e-01,((9:1.844563e-01,(((14:3.023502e-01,15:5.499747e-02):2.194467e-02,(22:6.218640e-02,(21:1.192299e-01,23:1.367401e-01):4.317465e-01):3.061834e-01):2.244992e-02,13:9.271480e-03):1.021124e-01):2.359958e-02,(((11:2.640040e-01,10:1.540411e-01):5.917257e-02,18:1.293770e-01):1.608878e-01,17:2.394442e-01):5.955360e-03):2.406546e-02):1.213588e-01,16:2.164253e-02):2.188414e-01):4.775602e-03):4.934824e-02,5:9.836057e-02):1.151238e-01):2.220213e-01,((3:2.304618e-02,4:1.018819e-01):2.416461e-01,2:2.626971e-01):1.306256e-03,1:5.521867e-01);
   tree gen.147000 = [&U] (((7:1.185529e-01,(5:5.183503e-02,((((((11:2.305690e-01,18:2.032078e-01):5.618840e-02,10:2.224687e-01):1.869133e-01,(17:2.840238e-01,(16:1.569120e-01,12:6.021201e-01):3.322667e-02):1.082125e-02):1.755843e-02,9:8.928451e-02):1.942425e-02,(13:5.962330e-02,((15:1.344918e-01,14:1.086038e-01):7.700563e-02,((21:1.060076e-01,23:5.682467e-02):1.246351e-01,22:7.510769e-02):4.147322e-01):9.145717e-02):1.464728e-01):4.587595e-01,(((((29:6.143981e-03,30:5.673740e-02):1.029566e-02,28:2.796396e-02):4.060749e-01,((20:1.676864e-01,(((26:6.002290e-02,27:1.001689e-01):1.732225e-01,25:2.191179e-01):1.848865e-01,24:2.314936e-01):4.673061e-01):2.965176e-01,19:1.522924e-01):1.886664e-01):8.032318e-02,6:4.459765e-02):1.263808e-02,8:1.061391e-01):1.509809e-02):1.375633e-01):2.168283e-01):2.761902e-01,(3:1.827918e-01,4:1.908885e-02):4.123829e-01):1.364801e-01,2:2.395823e-01,1:7.288509e-01);
   tree gen.148000 = [&U] (2:2.194689e-01,((8:7.150020e-02,((7:4.068535e-02,6:4.855575e-02):3.917467e-02,(5:1.433548e-02,(((14:2.291331e-02,(((16:9.080780e-02,12:2.009500e-01):9.122200e-02,(9:2.984440e-01,(((11:2.405097e-01,18:1.034057e-01):4.917472e-02,17:2.325539e-01):5.656334e-03,10:2.484814e-01):1.251465e-01):1.244412e-02):1.586636e-01,13:3.040101e-02):2.283491e-03):6.563887e-02,15:3.767151e-02):2.788233e-01,((((20:1.601844e-01,(((26:3.144554e-01,27:1.274056e-01):1.913219e-01,25:6.202738e-02):4.414193e-01,24:2.924444e-01):1.352810e-01):8.856536e-02,19:1.436551e-01):2.535769e-01,((21:2.287657e-02,22:3.155905e-01):2.506822e-01,23:8.335780e-02):4.687619e-01):4.935798e-02,(30:7.229971e-02,(29:5.800993e-02,28:1.834475e-02):7.152882e-02):1.453004e-01):1.519853e-01):2.731318e-01):1.908088e-01):1.130640e-01):5.201615e-01,(3:1.990149e-01,4:1.187587e-03):4.405590e-01):1.255931e-01,1:1.054703e+00);
   tree gen.149000 = [&U] ((3:2.435564e-01,4:1.193999e-02):4.055583e-01,((((6:1.486348e-01,(7:5.224948e-02,((((((21:9.681939e-02,22:3.268918e-01):4.605707e-02,23:8.821448e-02):1.248377e+00,(20:1.977250e-01,(((26:2.257749e-01,27:1.939739e-01):4.506390e-01,25:1.292256e-01):1.935576e-01,24:1.253914e-01):3.758011e-01):6.484775e-03):1.886397e-01,19:2.306715e-02):3.934323e-01,(((11:3.466436e-01,(18:2.721097e-01,((17:1.683127e-01,((12:1.313903e-01,16:1.806081e-01):8.307446e-02,9:2.618975e-01):7.598562e-03):1.111788e-01,10:2.378482e-01):1.313253e-01):5.190356e-02):2.488260e-01,13:1.019787e-02):1.961638e-01,(14:1.041642e-01,15:2.776253e-02):3.743399e-02):3.663358e-01):3.714962e-02,((29:9.832390e-03,28:2.983000e-02):8.791040e-02,30:4.401746e-02):2.808984e-01):2.429976e-01):2.261099e-01):1.186181e-01,5:1.154098e-01):9.257232e-02,8:9.183300e-02):4.487893e-01,2:2.322558e-01):7.751007e-01,1:1.116153e+00);
   tree gen.150000 = [&U] ((3:1.157563e-01,4:5.616387e-02):2.038600e-01,(((((((29:7.216890e-02,28:1.392703e-03):6.321614e-02,(30:1.811728e-02,(19:1.487005e-02,(20:7.566378e-02,((((26:1.446857e-01,27:9.540487e-02):3.161100e-01,25:1.823962e-02):3.744963e-01,(22:6.329825e-02,(21:3.967054e-02,23:1.353013e-01):2.412935e-02):2.570001e-01):4.240046e-02,24:1.275887e-01):2.243448e-01):8.211324e-02):2.137954e-01):1.471038e-02):1.510193e-01,(((((((10:7.612088e-02,11:2.086936e-01):1.899538e-01,12:1.265897e-01):1.355910e-01,17:8.008438e-02):4.380792e-02,((18:1.795092e-01,16:6.706465e-02):1.321096e-01,9:5.667420e-02):1.459377e-02):1.490209e-01,13:9.456568e-03):4.996852e-02,14:5.113286e-02):8.930997e-02,15:4.775016e-03):3.476023e-01):3.010429e-02,5:1.258164e-01):2.546190e-02,(7:3.728590e-02,6:1.950530e-02):5.423653e-02):2.407743e-01,8:5.034553e-03):3.584328e-01,2:1.365365e-01):3.698045e-01,1:4.757368e-01);
   tree gen.151000 = [&U] ((3:1.432080e-01,4:1.902024e-02):3.544194e-01,((((6:4.729667e-02,(5:7.716327e-02,(((30:1.214861e-01,(28:9.557459e-03,29:8.976811e-04):2.282288e-02):3.480356e-01,(19:1.846041e-02,((20:2.482267e-01,(((26:2.860610e-01,25:7.860306e-02):1.325212e-02,27:3.392948e-01):1.558744e-01,24:4.435814e-02):2.006062e-01):2.259163e-01,(23:1.663541e-01,(21:1.343425e-03,22:2.073793e-01):1.327208e-01):5.433944e-01):1.448397e-01):5.455083e-01):6.152865e-02,((((17:1.019415e-01,((12:1.454225e-01,11:2.384691e-01):4.710529e-02,(16:1.099971e-01,18:2.196492e-01):6.798765e-02):4.060790e-02):3.153170e-02,10:3.013973e-01):5.925020e-02,9:1.978221e-01):2.570964e-02,(13:1.173985e-02,(14:1.538087e-01,15:6.389183e-03):1.687770e-01):1.250097e-01):2.522951e-01):1.514014e-01):4.934325e-02):2.052393e-02,7:8.976833e-02):1.270281e-01,8:1.261744e-01):2.030397e-01,2:3.335100e-01):1.248867e-01,1:4.799628e-01);
   tree gen.152000 = [&U] ((2:2.773110e-01,(3:7.912089e-02,4:2.502508e-02):8.347926e-01):4.334662e-02,(5:3.313950e-02,(8:9.630634e-02,(((20:6.497598e-02,(19:3.316712e-03,((((27:2.227392e-01,26:9.244436e-02):1.555157e-01,25:1.361388e-01):1.164454e-01,24:4.087323e-02):8.197994e-03,(22:6.603877e-02,(21:3.969052e-02,23:9.591444e-02):2.798856e-03):4.161651e-01):5.003015e-01):7.408220e-03):3.532641e-01,(30:3.040204e-02,(28:4.746735e-03,29:2.184716e-02):9.600341e-02):1.747117e-01):1.300527e-01,((((9:2.394955e-01,(((17:2.634074e-01,(10:1.796237e-01,11:2.380547e-01):1.878091e-02):9.183704e-02,12:1.442563e-01):5.840280e-02,(13:5.895946e-02,(14:7.061340e-02,15:9.438776e-02):1.176039e-01):2.157407e-01):1.436357e-02):1.289987e-01,(18:9.597771e-02,16:7.521833e-02):1.612098e-01):2.778484e-01,6:5.285714e-02):1.235669e-03,7:4.815402e-02):3.855219e-02):8.148148e-02):9.374406e-02):1.256321e-01,1:6.546120e-01);
   tree gen.153000 = [&U] ((2:3.266740e-01,(5:9.372974e-02,(8:2.069769e-01,((((10:1.861203e-01,((17:1.678328e-01,11:3.350538e-01):1.114879e-01,18:3.948530e-02):2.485984e-02):7.363214e-02,(12:3.472942e-01,((14:1.552336e-01,15:1.336363e-01):7.857592e-02,13:1.992596e-01):1.071960e-01):3.685588e-02):3.978736e-02,(16:2.665746e-01,9:6.865281e-02):8.891093e-02):5.456756e-01,((6:1.836190e-02,7:1.475243e-01):2.901725e-02,((29:5.296566e-02,(30:6.612255e-02,28:3.003219e-02):6.032427e-02):1.506750e-01,(19:1.619134e-02,(((21:4.984331e-01,(22:4.074091e-02,23:1.901999e-01):5.028340e-02):1.192635e+00,20:3.503064e-02):7.264334e-02,(24:4.007704e-02,((27:3.174698e-01,26:3.883559e-01):2.321877e-01,25:1.434411e-01):2.692216e-01):3.934206e-01):6.802484e-02):4.879890e-01):1.319938e-01):6.397888e-02):2.942852e-02):1.428913e-01):4.389460e-01):1.552081e-01,(3:5.180320e-02,4:2.435023e-01):1.874017e-01,1:9.112308e-01);
   tree gen.154000 = [&U] ((2:2.039137e-01,(3:2.850237e-02,4:7.528054e-02):7.615250e-01):7.826357e-02,(((7:2.605159e-02,(((9:1.605141e-01,(((16:8.612816e-02,(18:1.157530e-01,11:2.160713e-01):1.253208e-02):6.625473e-02,(17:1.565014e-01,12:2.387592e-01):1.007718e-01):4.559290e-02,(10:1.809002e-01,((14:1.311265e-01,15:1.204996e-01):1.256003e-01,13:7.893379e-02):5.561621e-02):5.410741e-03):2.549599e-02):3.508578e-01,(((29:1.133923e-03,28:5.380551e-02):5.792523e-02,30:4.739054e-02):1.412260e-01,((((24:2.812768e-01,((27:2.622352e-01,26:8.689121e-02):1.826903e-01,25:1.418807e-01):8.405129e-02):3.955697e-01,20:8.610834e-02):5.635207e-02,19:3.680713e-02):2.780877e-01,(23:1.173964e-01,(22:7.754409e-02,21:1.293076e-01):1.933746e-02):5.047291e-01):1.627683e-01):8.507541e-02):2.416059e-02,6:9.832379e-03):1.252964e-01):9.992063e-02,8:7.997422e-02):1.423516e-01,5:1.189394e-02):4.603680e-01,1:5.481321e-01);
   tree gen.155000 = [&U] ((2:1.460846e-01,(8:4.205442e-02,(5:8.207345e-03,((((29:8.171101e-04,28:5.648690e-02):3.543568e-02,30:2.133685e-02):2.007899e-01,(19:2.160262e-02,((((22:8.035405e-02,21:2.121590e-02):2.293078e-02,23:5.774169e-02):1.406055e-01,(24:8.446329e-03,((27:8.491004e-02,26:5.126671e-02):8.265026e-02,25:4.209178e-02):1.670049e-01):1.558759e-01):4.431464e-02,20:5.701560e-02):6.252415e-02):8.897720e-02):5.237016e-02,((((16:4.515276e-02,18:6.829547e-02):3.740600e-03,((13:4.872203e-02,(15:4.838692e-02,14:4.287550e-02):9.435685e-02):6.005817e-02,(((11:1.254962e-01,10:1.067330e-01):9.688704e-02,(17:7.998348e-02,12:1.059159e-01):1.273621e-02):7.533357e-03,9:9.444558e-02):1.061260e-02):6.878572e-02):1.374998e-01,6:5.125325e-02):5.023816e-02,7:2.841371e-02):6.239079e-02):5.523053e-02):3.948166e-02):2.276465e-01):1.035003e-02,(3:3.070191e-02,4:2.397392e-02):1.445463e-01,1:2.324069e-01);
   tree gen.156000 = [&U] (((8:6.393095e-02,(((5:1.416048e-01,6:1.028921e-02):8.381284e-02,(7:1.651519e-02,((18:3.024294e-02,(9:4.888607e-02,(((13:3.411063e-03,(15:1.727055e-02,14:8.265421e-02):5.400979e-02):5.781177e-02,((11:1.103775e-01,10:2.968846e-02):3.084757e-02,12:8.663004e-02):1.334320e-02):1.843678e-02,17:5.066469e-02):9.596388e-03):7.624497e-02):4.671603e-03,16:6.935287e-02):1.401437e-01):6.136470e-02):5.503730e-03,((30:2.853589e-02,(28:1.610651e-02,29:2.169897e-03):4.822746e-02):9.057729e-02,(19:2.244009e-02,(((((22:7.745802e-02,21:4.584450e-02):1.073720e-01,23:1.925030e-02):1.709850e-01,24:3.407814e-02):1.062715e-02,((27:4.889414e-02,26:3.357838e-02):1.658842e-01,25:3.861116e-02):1.001544e-01):1.091614e-01,20:5.653171e-02):4.441947e-02):1.635357e-01):5.544438e-02):6.133684e-02):2.086596e-01,2:1.365871e-01):2.753191e-02,(3:7.524003e-02,4:1.296796e-02):7.957722e-02,1:1.961880e-01);
   tree gen.157000 = [&U] ((2:6.630453e-02,(8:7.176088e-02,(((6:8.497100e-03,7:1.181627e-02):9.048771e-03,(((9:2.872968e-02,((17:3.514778e-02,12:7.122113e-02):3.276898e-02,(10:5.328842e-02,11:5.722663e-02):3.533509e-02):3.945585e-02):3.892763e-02,((13:1.747121e-02,(15:8.203531e-03,14:4.825069e-02):1.702926e-02):4.790269e-02,(16:3.073086e-02,18:2.408945e-02):7.768291e-03):7.898777e-03):5.397090e-02,(((19:2.248628e-02,((((27:2.922009e-02,26:4.397020e-02):1.110982e-01,25:2.795943e-02):6.964638e-02,(24:2.372862e-04,((22:4.150546e-02,21:5.031491e-02):3.533951e-02,23:6.977248e-02):1.510830e-01):5.011037e-02):3.108528e-02,20:8.144309e-02):7.176573e-02):1.501946e-01,30:1.756121e-02):1.962421e-02,(28:1.090838e-03,29:2.653756e-03):5.221777e-02):4.118795e-02):1.451863e-01):2.442445e-02,5:3.100495e-02):1.420603e-01):1.428233e-01):6.138740e-02,(3:5.690874e-02,4:1.205354e-02):9.308499e-02,1:2.246338e-01);
   tree gen.158000 = [&U] ((2:4.569930e-02,(((5:3.424169e-02,6:2.377569e-02):9.998668e-03,(((9:8.178735e-02,(((15:4.467429e-02,14:2.862643e-02):1.508104e-02,13:1.962006e-02):7.989197e-02,((12:7.998085e-02,(18:4.697814e-02,((17:4.061906e-02,10:6.806733e-02):2.063923e-02,11:5.721644e-02):2.440486e-02):2.817653e-02):2.968512e-02,16:7.890188e-02):1.304440e-02):2.903756e-02):1.067797e-01,7:5.861115e-02):2.106102e-02,(((28:7.313198e-03,29:5.879143e-03):3.321054e-02,30:4.920251e-02):4.280613e-02,(19:2.118425e-02,(((24:6.734194e-02,((21:8.092253e-03,23:3.376055e-02):2.203131e-03,22:5.086107e-02):1.932507e-01):1.737862e-02,((27:2.921634e-02,26:5.194630e-02):8.449410e-02,25:3.139825e-02):4.707251e-02):7.632472e-03,20:6.186393e-02):5.254289e-02):6.877768e-02):2.735638e-02):1.437538e-03):6.542666e-02,8:3.836791e-03):1.291339e-01):5.149811e-02,(3:6.542367e-02,4:2.023804e-02):1.025426e-01,1:2.084586e-01);
   tree gen.159000 = [&U] ((3:8.389427e-03,4:5.258922e-02):2.905995e-01,((((6:2.670339e-02,(7:2.985970e-03,(((16:5.813518e-02,(18:3.989033e-02,(11:1.514122e-01,(10:9.304588e-02,17:4.633211e-02):2.295289e-02):3.697800e-02):5.731096e-02):2.215600e-02,(9:8.194643e-02,((15:9.847590e-02,13:6.870887e-02):5.567488e-03,14:4.745033e-02):9.220105e-02):1.270272e-02):2.687894e-02,12:1.064310e-01):2.111508e-01):1.131489e-02):7.575544e-03,((((28:3.024698e-03,29:1.005978e-03):6.024179e-02,30:1.683179e-02):8.882036e-02,(19:2.379284e-02,(20:6.217080e-02,(24:3.690509e-02,(((27:8.239489e-02,26:1.735340e-02):1.065956e-01,25:2.229777e-02):6.698442e-02,(23:7.247948e-02,(22:8.331986e-02,21:7.148421e-03):2.418898e-02):2.417423e-01):1.936900e-02):2.683523e-02):6.352728e-02):8.610521e-02):1.880044e-02,5:8.916856e-02):8.840177e-02):8.793707e-02,8:9.392628e-03):1.304397e-01,2:9.489968e-02):5.316103e-02,1:1.962913e-01);
   tree gen.160000 = [&U] ((((5:3.770362e-02,((((((18:2.586671e-02,11:7.879589e-02):5.073444e-02,10:4.962746e-02):3.950136e-02,17:1.104720e-01):3.576052e-02,(16:1.666762e-02,12:4.423638e-02):4.538768e-02):4.922825e-02,((14:3.223241e-02,(15:2.143867e-02,13:2.049849e-02):1.955565e-02):7.024931e-02,9:3.402439e-02):4.642342e-03):5.809691e-02,((7:7.970472e-03,6:7.035654e-03):3.316095e-03,(((((27:5.539612e-02,26:1.328041e-02):6.260571e-02,25:4.906868e-02):4.607539e-02,24:1.288253e-02):5.355930e-02,(((22:5.535484e-02,(23:3.837842e-02,21:2.188628e-02):2.361642e-02):1.156528e-01,20:3.552842e-02):4.685036e-03,19:7.742876e-02):1.197683e-03):1.028621e-01,((29:4.711970e-03,28:1.853181e-02):8.467633e-03,30:1.884643e-02):1.644159e-01):3.695573e-02):7.499473e-04):3.322893e-02):7.741531e-02,8:4.809705e-02):8.954924e-02,(3:1.232434e-02,4:2.740809e-02):1.007507e-01):3.660219e-02,2:7.112648e-02,1:1.951392e-01);
   tree gen.161000 = [&U] (((3:4.712580e-02,4:4.100469e-02):1.000002e-01,((5:3.471651e-02,(6:2.348109e-02,(7:2.328419e-02,((((12:1.805136e-01,16:5.391072e-02):2.572657e-02,((17:1.194261e-01,9:3.650802e-02):3.609372e-03,((10:1.316627e-01,11:6.920202e-02):4.332826e-02,18:3.418135e-02):2.368735e-02):1.999453e-04):4.021978e-02,((15:7.255985e-02,13:4.374930e-02):3.519225e-03,14:2.220641e-02):5.141481e-02):6.795572e-02,((29:7.347028e-03,28:4.538399e-03):8.535363e-03,(30:8.373304e-04,(((21:1.188892e-02,22:8.112873e-02):7.896214e-02,23:2.094463e-02):1.867965e-01,(((((27:6.624511e-02,26:4.165131e-03):7.962411e-02,25:7.482303e-02):8.310362e-02,24:2.333715e-02):1.250368e-01,20:1.909120e-02):3.557397e-02,19:9.119992e-02):5.758394e-02):1.056595e-01):4.265978e-02):9.434913e-02):1.711847e-02):1.406298e-02):5.295460e-02):6.236049e-02,8:5.910098e-02):7.380030e-02):4.881354e-02,2:1.503141e-01,1:2.766125e-01);
   tree gen.162000 = [&U] ((((8:1.496384e-01,((((29:6.356972e-03,30:5.619278e-02):2.669903e-02,28:8.984565e-03):1.500807e-01,((19:1.701743e-02,(20:9.642659e-02,((((27:1.985683e-01,26:1.184883e-01):1.187792e-01,25:1.444339e-01):1.533830e-01,24:4.044435e-02):3.848963e-02,((21:5.104225e-02,22:2.237551e-02):1.771576e-02,23:3.814117e-02):3.671815e-01):9.735892e-02):2.102222e-02):2.427969e-01,((10:1.244314e-01,11:2.165836e-01):9.378826e-02,((17:1.809482e-01,(12:3.234964e-01,((18:2.798286e-02,16:2.375330e-02):1.588602e-02,(15:1.296716e-02,(13:3.382359e-02,14:5.926952e-02):1.139314e-02):8.014366e-02):2.205249e-02):5.329080e-02):2.051221e-03,9:1.776881e-02):4.337757e-02):2.112101e-01):8.165377e-03):1.311598e-01,6:3.275577e-02):6.871832e-02):1.543947e-02,5:5.543837e-02):2.462015e-02,7:6.616196e-02):3.302646e-01,(2:2.993052e-01,(3:7.522066e-02,4:5.584735e-02):2.456020e-01):2.564299e-02,1:4.185051e-01);
   tree gen.163000 = [&U] ((3:7.579498e-02,4:2.966509e-02):1.502213e-01,((((((30:4.897729e-02,(19:1.062375e-02,(20:1.018696e-01,(24:2.203260e-02,(((27:8.592848e-02,26:7.851937e-02):7.935321e-02,25:2.827392e-01):1.002080e-01,((21:6.406428e-02,22:8.024016e-02):5.426818e-02,23:1.167744e-01):4.340660e-01):2.288273e-02):2.117820e-01):9.462060e-02):2.797756e-01):1.463735e-02,(29:6.704154e-02,28:8.391344e-03):1.871452e-02):1.374494e-01,(((((18:9.697919e-02,16:2.749177e-02):3.998759e-02,(12:3.094899e-01,(9:1.910787e-02,(11:7.279263e-02,(10:1.856826e-01,17:1.419186e-01):2.116265e-02):5.076053e-02):9.664254e-02):4.812716e-02):6.760973e-02,((14:1.085646e-01,15:5.044277e-02):2.435864e-02,13:7.475888e-02):1.171648e-01):2.022512e-01,7:4.481080e-02):2.261861e-02,6:1.090822e-02):5.146294e-02):7.653175e-02,5:5.053769e-02):3.679189e-02,8:1.152423e-01):4.055743e-01,2:1.058359e-01):2.457840e-01,1:3.064514e-01);
   tree gen.164000 = [&U] ((3:1.092037e-01,4:5.820058e-03):1.148944e-01,(((5:5.525098e-02,((((17:6.383813e-02,((((11:2.865545e-01,18:8.913523e-02):2.533173e-02,10:2.352435e-01):4.015583e-02,(((14:2.836330e-02,15:2.726934e-02):6.589123e-02,13:3.984534e-02):8.314044e-02,9:5.643817e-02):3.119976e-02):1.770398e-02,(12:1.989947e-01,16:2.311164e-02):2.997499e-02):7.596306e-02):1.808884e-01,(19:5.515627e-02,(20:1.377693e-01,((22:4.466174e-02,(21:5.884524e-02,23:5.916883e-02):1.600564e-01):5.901097e-01,(24:1.645894e-02,(26:1.938906e-02,(25:2.611314e-01,27:1.634906e-01):7.887998e-03):1.448549e-01):1.390562e-01):8.931394e-02):1.232656e-01):1.472816e-01):1.157919e-02,(30:1.872394e-02,(29:3.264547e-03,28:2.219353e-02):4.413718e-02):7.468020e-02):6.627324e-02,(7:2.712052e-02,6:2.837967e-02):8.487706e-02):3.469251e-02):1.082658e-01,8:1.765932e-02):3.727702e-01,2:7.544210e-02):1.504033e-01,1:4.718069e-01);
   tree gen.165000 = [&U] (2:1.534270e-01,((5:5.440067e-02,(8:4.670699e-02,((((11:2.125510e-01,((16:1.155459e-01,(12:1.170149e-01,18:4.277961e-02):1.617303e-03):1.931445e-02,((10:2.502818e-01,17:1.278632e-01):1.403036e-03,(((14:4.184611e-02,15:5.361888e-02):4.815083e-02,13:2.456133e-02):1.156670e-01,9:1.564454e-01):4.297466e-02):1.621716e-01):2.957968e-02):2.091154e-01,7:3.173041e-03):4.847779e-02,((30:7.135728e-02,(29:2.559299e-02,28:1.997403e-02):9.302550e-02):7.920447e-02,(19:4.036074e-02,(20:1.789161e-02,((24:4.369504e-02,(25:4.753230e-02,(26:6.935467e-02,27:1.798508e-01):1.032010e-01):8.428904e-02):6.666030e-02,(21:3.174956e-02,(22:5.080394e-02,23:3.240713e-02):6.040661e-02):2.987425e-01):2.078921e-01):1.395330e-01):2.233030e-01):1.486519e-01):7.517286e-02,6:7.708458e-02):5.723182e-02):7.401374e-02):3.852519e-01,(3:1.259595e-02,4:8.830232e-02):2.361020e-01):6.951372e-02,1:4.501029e-01);
   tree gen.166000 = [&U] (((3:6.765237e-02,4:2.339851e-02):2.876168e-01,((((30:2.873173e-02,(29:3.829466e-02,28:6.616289e-02):6.321930e-02):4.470955e-02,(19:6.048794e-02,((20:1.700315e-01,(24:8.557525e-02,(25:2.793042e-01,(26:1.947857e-01,27:8.020685e-02):2.503886e-01):3.625523e-01):1.342590e-01):2.547634e-03,(22:5.944455e-02,(23:2.449697e-01,21:7.098755e-03):1.101990e-01):6.666904e-01):1.550855e-01):4.277063e-01):1.308017e-01,(12:1.317007e-01,((11:3.629579e-01,17:1.964834e-01):8.867921e-02,((9:1.727844e-01,(14:1.391467e-01,(15:7.134064e-02,13:9.124188e-02):1.556778e-02):1.384501e-01):2.322509e-01,((18:3.038392e-01,10:1.824281e-01):9.485904e-02,16:9.833627e-02):9.833067e-02):7.734605e-02):2.339748e-02):2.045712e-01):8.410215e-02,((7:2.619079e-01,(5:1.907159e-01,8:2.510794e-01):7.039194e-02):6.074892e-02,6:1.229802e-02):5.862025e-02):6.319075e-01):6.952674e-02,2:1.324587e-01,1:9.008541e-01);
   tree gen.167000 = [&U] ((((6:4.488962e-02,(7:3.061627e-02,(((30:6.538851e-02,(29:5.143090e-02,28:2.629677e-03):1.601654e-02):7.718614e-02,((17:2.184799e-01,(((16:1.518070e-01,10:1.485761e-01):1.762965e-01,(18:1.388509e-01,11:1.835329e-01):4.316956e-02):7.425207e-02,(((14:1.344703e-01,15:2.654971e-02):7.735361e-02,13:1.683728e-01):8.036893e-02,9:1.364045e-01):6.850125e-03):8.225109e-03):1.415713e-01,12:9.609053e-02):8.920625e-02):1.987396e-01,(19:7.380379e-02,(((((27:7.502041e-02,25:4.159676e-01):2.134999e-01,26:2.832700e-02):2.891882e-01,24:1.391135e-01):6.044893e-02,((21:4.669881e-02,23:6.115431e-02):4.240901e-02,22:2.598815e-03):3.698140e-01):1.951517e-01,20:8.491104e-02):9.066341e-02):2.434746e-01):4.439378e-02):6.249004e-02):2.341009e-02,(5:3.281293e-02,8:2.152954e-01):8.266295e-02):2.384849e-01,(3:1.051643e-01,4:1.933386e-02):4.387739e-01):1.452649e-01,2:2.470406e-01,1:4.719067e-01);
   tree gen.168000 = [&U] ((3:2.001333e-02,4:8.106239e-03):3.491720e-01,(2:2.775281e-01,(8:6.393997e-03,(((7:2.727006e-02,((((28:9.364110e-03,29:5.954190e-02):8.402164e-02,30:4.526227e-02):9.102819e-02,(((17:9.909845e-02,((((14:1.668857e-01,15:1.366792e-01):1.282560e-01,13:1.168038e-01):2.258162e-02,9:8.986194e-02):4.430040e-03,((11:1.068386e-01,10:6.907706e-02):1.361269e-01,18:1.375146e-01):9.750331e-02):1.655755e-03):5.442448e-02,16:4.443803e-02):1.358245e-01,12:8.829039e-02):1.586557e-01):1.331101e-01,(19:3.661446e-02,(((21:7.001769e-02,(22:1.870417e-01,23:7.575872e-02):4.746013e-02):3.599628e-01,((25:1.325520e-01,(27:4.054944e-02,26:4.456174e-01):2.256527e-01):3.193663e-01,24:8.260122e-02):1.363454e-01):1.349029e-01,20:3.689763e-02):2.425572e-01):2.879282e-01):4.038914e-02):3.617902e-02,6:5.070444e-02):7.665522e-03,5:1.740496e-01):2.665081e-01):2.578061e-01):2.684695e-01,1:9.375605e-01);
   tree gen.169000 = [&U] ((3:1.688678e-01,4:2.816753e-02):4.585771e-01,((8:7.230580e-02,((6:6.004919e-03,(5:2.120264e-01,(7:2.398084e-02,(19:4.180726e-02,(((23:1.106825e-01,(21:1.237468e-01,22:5.381110e-02):4.957370e-02):3.366364e-01,((25:1.819602e-01,(27:3.044758e-01,26:2.089157e-02):1.594303e-01):5.067814e-01,24:3.356112e-02):1.290209e-01):7.796867e-02,20:5.897215e-02):8.145241e-02):3.891009e-01):4.310705e-02):1.418929e-02):5.377697e-02,(((28:1.927414e-02,29:5.154790e-02):2.529208e-02,30:3.918542e-02):2.036629e-01,(((((10:1.083432e-01,9:7.553807e-02):7.374172e-03,17:1.832717e-01):5.517747e-02,11:5.753255e-01):5.039023e-02,((12:1.581607e-01,16:2.657991e-02):6.343360e-02,(13:1.338344e-01,(15:1.360001e-01,14:9.514029e-02):1.001805e-02):1.528765e-01):3.960394e-03):1.047771e-02,18:2.062768e-01):2.174555e-01):1.129241e-01):2.256821e-01):1.242411e-01,2:2.571999e-01):1.760412e-01,1:7.861382e-01);
   tree gen.170000 = [&U] (((3:7.793054e-02,4:3.870298e-02):4.108497e-01,(((6:5.909017e-02,((7:6.637318e-03,(19:2.037343e-02,(20:8.921403e-02,(((22:2.067440e-01,21:9.351295e-02):7.913451e-02,23:9.265758e-02):2.845394e-01,(((25:3.222033e-02,26:1.513433e-01):4.094127e-02,27:2.156999e-01):2.682784e-01,24:7.830658e-03):2.016382e-01):1.503709e-01):5.388478e-02):2.835150e-01):4.372053e-02,(((((17:1.605985e-01,(10:1.349802e-01,11:4.075781e-01):1.091469e-01):1.552727e-02,9:6.950071e-02):5.596223e-02,(18:1.691070e-01,(15:6.123492e-03,(14:6.465623e-02,13:6.950495e-02):8.205118e-02):1.072974e-01):1.646857e-02):1.800166e-02,(16:1.024066e-02,12:1.143213e-01):4.218110e-02):1.597489e-01,(30:3.649417e-02,(29:1.754712e-02,28:9.017147e-03):1.079222e-02):2.688213e-01):1.748310e-01):4.533273e-03):7.522021e-02,8:1.479284e-01):7.867268e-02,5:1.246805e-01):5.022110e-01):1.316700e-01,2:1.838375e-01,1:4.545961e-01);
   tree gen.171000 = [&U] ((((((((30:2.466676e-02,(28:1.535941e-02,29:1.408163e-02):1.912096e-02):2.400736e-01,6:2.875542e-02):1.589000e-02,(19:8.064027e-03,(20:2.180861e-02,((22:1.000321e-01,(23:1.568507e-01,21:1.448039e-01):9.042363e-02):5.576365e-01,(((27:1.055504e-01,26:1.552656e-01):3.275640e-01,25:5.569851e-02):2.334538e-01,24:5.352289e-02):2.037192e-01):2.369734e-01):1.454710e-01):4.692400e-01):1.222884e-01,(((((11:2.168048e-01,10:1.585660e-01):7.579510e-02,18:2.027435e-01):3.454867e-02,((9:8.448778e-02,(13:7.680530e-02,(14:8.924283e-02,15:5.359994e-02):5.826862e-02):3.281234e-02):1.137182e-01,(16:3.854416e-01,12:3.467899e-01):4.935214e-02):3.519602e-03):8.592992e-02,17:2.965351e-01):1.277215e-01,7:3.453580e-02):3.475942e-02):5.904119e-02,5:1.547498e-01):1.100222e-01,8:6.967933e-02):1.992212e-01,2:2.155178e-01):1.452808e-01,(3:1.036271e-01,4:8.451715e-02):2.545743e-01,1:1.126589e+00);
   tree gen.172000 = [&U] (((((((19:7.202937e-03,(20:9.095172e-02,(((21:1.859252e-01,22:1.101854e-01):1.297557e-01,23:5.823013e-03):4.835452e-01,(((27:2.285135e-01,26:8.596012e-02):3.583110e-01,25:1.240482e-01):2.421192e-01,24:1.272902e-02):1.401000e-01):2.050803e-01):8.671464e-02):5.088889e-01,((18:2.678141e-01,(((16:2.665414e-01,9:8.407416e-02):5.063587e-02,((11:3.859260e-01,12:2.622384e-01):1.943787e-01,(17:2.487884e-01,10:2.416682e-01):4.331521e-02):2.774304e-02):5.055170e-02,((14:7.731829e-02,15:6.314421e-02):1.175894e-01,13:8.762828e-02):1.888390e-01):1.138667e-01):2.100375e-01,((29:9.113952e-03,28:1.289611e-02):3.908606e-02,30:1.632521e-01):2.985862e-01):9.385769e-02):1.745087e-01,(5:4.789941e-02,7:9.084449e-02):3.447047e-02):8.118371e-02,6:2.052471e-02):2.010945e-01,8:2.942242e-02):2.869196e-01,2:1.738141e-01):9.788259e-02,(3:1.671607e-01,4:1.178815e-02):2.931521e-01,1:4.777609e-01);
   tree gen.173000 = [&U] (((((6:1.127840e-01,(28:6.788525e-02,(29:6.008549e-02,30:6.864326e-02):5.136851e-02):4.224908e-01):1.825462e-01,(((19:8.378617e-03,(20:1.377492e-01,(((21:1.138734e-01,22:3.054138e-02):1.218203e-01,23:5.089455e-02):5.624706e-01,(((27:3.229189e-01,26:9.999072e-02):2.550264e-01,25:2.367541e-01):2.982250e-01,24:1.915603e-01):6.354817e-02):2.245070e-01):2.224267e-01):3.384324e-01,5:1.239772e-01):1.836433e-02,(7:2.724946e-02,((((12:2.489535e-01,9:1.157295e-01):5.670272e-02,((14:5.279490e-02,15:1.003700e-01):5.205237e-02,13:1.340232e-01):2.017315e-01):4.249510e-02,(((10:3.253444e-01,11:2.403159e-01):1.562450e-01,18:1.592973e-01):4.405675e-02,17:2.527608e-01):2.000895e-02):4.046178e-02,16:4.159206e-02):5.303278e-01):1.673690e-01):3.676164e-02):2.305371e-01,8:1.937829e-02):8.836339e-01,2:1.465355e-01):1.717709e-01,(3:2.066263e-01,4:6.154753e-02):3.043239e-01,1:5.896141e-01);
   tree gen.174000 = [&U] (2:2.935012e-01,((((((9:3.802905e-01,(12:3.749492e-01,(16:1.838877e-01,(((11:1.582665e-01,17:1.742357e-01):5.105679e-02,10:2.229103e-01):1.739909e-01,18:8.873269e-02):8.822833e-02):3.164763e-03):5.671996e-02):3.038283e-02,((13:8.020431e-02,15:1.044427e-02):2.329913e-02,14:9.472861e-02):3.549233e-01):7.461132e-01,5:7.892620e-02):3.356309e-02,(((7:2.248916e-01,((29:6.274483e-02,28:4.074716e-02):4.222996e-01,30:1.757680e-01):2.236404e-01):1.494130e-02,6:6.790451e-02):2.853774e-02,(19:4.117769e-03,(20:4.873872e-03,(((27:2.981128e-01,26:6.042999e-02):8.529741e-02,25:9.012503e-02):1.992244e-01,(24:3.237803e-01,((23:1.775249e-01,21:9.646403e-02):2.243671e-01,22:7.827921e-02):9.344275e-01):1.221539e-03):2.469101e-01):4.413410e-01):4.074746e-01):1.078786e-01):1.018596e-01,8:1.178395e-01):3.629801e-01,(3:2.534405e-02,4:6.533106e-02):2.942366e-01):1.608792e-02,1:1.006411e+00);
   tree gen.175000 = [&U] ((((5:2.834287e-02,((((29:1.020064e-02,28:1.987489e-02):1.868147e-02,30:3.613155e-02):2.136542e-01,((((((17:2.183552e-01,10:1.888406e-01):8.726370e-02,11:2.123881e-01):3.673675e-02,18:1.776234e-01):1.294425e-01,16:8.672472e-02):7.051574e-03,(12:5.209930e-01,(((15:3.664819e-02,14:1.422025e-01):8.574052e-02,13:1.740175e-01):6.348146e-02,9:4.108398e-01):1.501214e-01):1.326019e-01):1.925685e-01,(((24:3.753923e-01,(((27:4.987329e-01,26:1.253812e-01):9.462180e-02,25:1.031122e-01):3.958792e-01,(23:1.025361e-01,(21:3.308978e-01,22:2.462411e-01):1.257053e-01):9.887062e-01):2.328195e-02):2.474041e-02,20:2.062024e-01):2.212433e-01,19:1.559803e-01):2.940557e-01):7.923594e-02):9.319227e-02,(7:5.641382e-02,6:2.023814e-02):1.494294e-02):1.531475e-01):1.542294e-01,8:1.403858e-01):3.841851e-01,(3:9.009148e-02,4:7.474536e-02):7.400106e-01):1.096336e-01,2:1.721302e-01,1:1.104926e+00);
   tree gen.176000 = [&U] (2:7.548862e-02,((8:4.163506e-02,((((29:9.333829e-02,(28:2.448536e-02,30:1.169234e-01):1.809374e-02):4.521390e-01,((((24:1.498763e-01,((27:6.969650e-01,26:4.847063e-02):2.600783e-01,25:2.720916e-01):3.992882e-02):1.005802e-01,((23:5.854938e-02,21:7.370014e-02):6.178049e-02,22:3.751814e-02):6.398848e-01):2.027494e-01,20:1.459117e-01):1.676765e-01,19:8.479651e-03):8.699295e-01):4.411927e-02,(6:4.245209e-02,((12:1.258484e-01,(16:1.767037e-01,((13:1.033261e-01,(15:1.149544e-01,14:2.257877e-01):1.006519e-01):1.911248e-01,((((17:2.491184e-01,10:2.280571e-01):2.843059e-02,11:1.951357e-01):2.570589e-01,9:3.619804e-01):3.664655e-02,18:6.145304e-02):9.132008e-03):6.072024e-02):1.211629e-01):3.736184e-01,7:1.062826e-01):8.456268e-02):3.395044e-02):3.508207e-01,5:6.453106e-02):1.630553e-01):6.061054e-01,(3:2.206043e-01,4:8.037971e-03):9.220947e-01):1.069958e-01,1:1.106395e+00);
   tree gen.177000 = [&U] ((3:2.379926e-01,4:3.482207e-02):5.761926e-01,((((((9:3.363965e-01,(17:4.075966e-01,((18:1.167006e-01,(16:4.509583e-01,12:4.721578e-01):5.027555e-02):1.245237e-01,(10:3.163633e-01,11:2.904448e-01):2.759128e-03):8.609160e-02):1.267277e-01):4.449779e-02,((14:6.292827e-02,15:1.341091e-01):9.457893e-02,13:1.468938e-01):3.761110e-02):3.687395e-01,5:2.211470e-02):9.384276e-02,(6:2.097980e-02,(((30:1.463447e-01,(29:3.973918e-02,28:2.851421e-02):4.072423e-01):2.111834e-01,((((23:1.870055e-02,(21:2.130700e-01,22:2.852057e-01):1.976096e-01):6.339650e-01,(24:1.952953e-01,((27:2.557611e-01,26:6.315932e-02):8.920071e-02,25:1.552915e-01):4.771091e-01):6.242147e-02):2.535327e-01,20:6.548382e-02):4.615071e-01,19:1.524109e-01):9.008562e-01):2.348889e-01,7:6.526832e-02):6.319059e-02):6.209932e-02):1.014600e-01,8:1.766273e-02):7.436548e-01,2:4.537850e-01):3.660052e-01,1:1.505738e+00);
   tree gen.178000 = [&U] (2:1.038083e-01,((3:1.222523e-01,4:2.978805e-02):4.165232e-01,((7:2.476812e-02,(5:1.499210e-01,((((((16:1.355531e-01,((9:2.223722e-01,((13:5.018514e-02,(15:7.409186e-02,14:3.106735e-02):1.965633e-01):1.413194e-01,17:3.351314e-01):3.644278e-03):1.211462e-02,(10:2.391519e-01,11:2.973573e-01):2.070155e-02):1.251236e-01):2.949204e-02,12:1.764457e-01):1.300811e-01,18:9.249825e-02):5.503182e-01,(30:9.669244e-02,(29:2.829641e-02,28:1.569626e-02):6.954262e-02):1.415001e-01):2.162674e-02,(((((21:8.954629e-02,22:1.363899e-01):1.922526e-01,23:1.064003e-02):2.451955e-01,(((27:3.282300e-01,26:1.612740e-02):2.496583e-01,25:1.164757e-01):1.988350e-01,24:4.425141e-03):1.754875e-01):2.256761e-01,20:1.262807e-01):1.667739e-01,19:2.380444e-02):3.761503e-01):1.786313e-01,6:7.222295e-02):1.178903e-01):1.252813e-02):2.586683e-01,8:5.236992e-02):4.427277e-01):2.519429e-02,1:4.909089e-01);
   tree gen.179000 = [&U] (((((6:4.868892e-02,(((((18:5.392056e-01,((((10:4.437277e-01,11:3.470230e-01):2.328104e-01,(13:6.879599e-02,(15:5.830349e-02,14:1.948027e-01):1.019919e-01):2.659682e-01):2.686948e-02,17:5.716436e-01):8.526144e-02,9:1.452920e-01):4.035395e-01):2.062257e-01,16:6.299265e-02):4.125704e-01,12:1.345740e-01):6.123413e-01,(30:1.392430e-01,((29:1.027852e-01,28:7.578736e-02):2.211196e-01,(19:1.948152e-02,((23:9.685767e-02,(22:2.604101e-01,21:1.416200e-01):2.394232e-01):7.146617e-01,((((27:3.715079e-01,26:2.349926e-01):5.117689e-01,25:1.458259e-01):1.613946e-01,24:1.580314e-01):2.568878e-01,20:6.228245e-01):2.368441e-01):4.070947e-01):3.984159e-01):3.461503e-02):1.424014e-01):3.467566e-01,7:2.505644e-01):1.588474e-01):1.004805e-01,5:1.131102e-01):7.877455e-01,8:5.166039e-02):1.245591e-01,2:5.197087e-01):1.083047e+00,(3:8.158856e-02,4:1.101440e-01):7.411255e-01,1:2.058731e+00);
   tree gen.180000 = [&U] ((((((((28:3.025351e-03,30:3.948207e-01):1.716815e-02,29:3.263474e-02):3.932414e-01,((((((17:8.555476e-01,10:3.656575e-01):1.096905e-02,11:1.108408e+00):2.785426e-01,9:4.226064e-02):1.067168e-01,(13:2.371814e-01,(15:4.767567e-02,14:6.980723e-01):6.976023e-02):6.706914e-02):9.431766e-02,(18:3.097778e-01,16:1.520796e-01):1.432947e-01):4.513458e-01,12:1.039994e-01):3.337666e-01):4.317127e-01,(6:1.329047e-01,(((20:2.399061e-01,((24:2.059405e-01,(23:1.137446e-01,(22:1.103799e-01,21:3.853240e-02):2.149246e-01):6.987503e-01):1.205761e-01,((27:5.870882e-01,26:9.281858e-02):2.406597e-01,25:9.004532e-02):3.704075e-01):3.721509e-01):1.868424e-01,19:2.567165e-03):4.341241e-01,7:3.467722e-02):3.262698e-02):2.232379e-02):1.207588e-01,5:2.270644e-01):2.074974e-01,8:6.558846e-02):2.203373e-01,2:2.947479e-01):1.238156e-01,(3:8.531248e-02,4:7.459928e-02):9.869187e-01,1:1.197148e+00);
   tree gen.181000 = [&U] (2:1.481831e-01,((3:5.594386e-02,4:1.117128e-01):6.088673e-01,((5:8.762989e-02,(7:3.778479e-02,(6:1.574871e-02,((28:2.631920e-02,(30:3.883572e-02,29:2.197129e-02):3.521867e-02):4.147705e-01,(((20:1.391047e-01,((24:4.943972e-02,((27:1.084426e-01,26:1.557340e-01):1.275512e-01,25:1.220504e-01):3.946334e-01):4.234131e-01,(23:5.661281e-02,(22:4.475029e-02,21:1.097617e-01):1.271166e-01):3.329484e-01):7.268926e-02):1.554941e-01,19:4.993824e-02):6.304008e-01,(12:3.006478e-01,(18:1.937835e-01,(((15:1.621970e-01,(13:4.616662e-02,14:7.088632e-02):6.394397e-02):1.703294e-01,((10:3.485680e-01,11:1.594428e-01):1.520161e-01,(17:4.382808e-01,9:2.643642e-02):1.359937e-01):5.465694e-02):8.591926e-02,16:1.336450e-01):1.299910e-02):6.942759e-02):2.037789e-01):1.793661e-02):2.176794e-01):4.723309e-02):2.447978e-01):6.217792e-02,8:3.071494e-01):5.696158e-01):9.355581e-02,1:7.365242e-01);
   tree gen.182000 = [&U] (2:1.447956e-01,((3:7.958575e-02,4:8.394247e-02):5.303805e-01,(8:2.169457e-01,(5:3.721520e-01,(((30:3.502158e-02,(29:9.013155e-02,28:6.156097e-02):2.256831e-01):1.379712e-01,(16:4.211465e-02,(12:3.427416e-01,((((13:1.118001e-01,(15:3.792946e-02,14:1.000901e-01):1.731174e-01):1.384961e-01,((10:3.034645e-01,11:6.539132e-01):1.546215e-01,17:8.304053e-02):1.503085e-01):2.320957e-03,9:9.603953e-02):1.657776e-01,18:1.917353e-01):1.892340e-02):2.512599e-02):1.960548e-01):1.711344e-01,((7:2.381073e-02,6:5.963003e-02):9.458198e-02,((19:6.216614e-02,((24:6.688313e-02,((27:1.230793e-01,26:2.162105e-01):3.235940e-01,25:1.646508e-01):3.137851e-01):2.267410e-01,((21:1.571011e-01,22:2.065951e-01):1.000642e-01,23:5.715609e-02):2.477976e-01):4.636753e-01):7.689386e-02,20:3.535761e-01):6.116318e-01):2.774493e-03):1.370793e-01):4.943594e-02):4.809997e-01):4.329684e-02,1:9.941079e-01);
   tree gen.183000 = [&U] (2:3.653123e-01,((3:9.802814e-02,4:4.380982e-02):4.731763e-01,(8:8.928298e-03,(5:2.046197e-02,(7:1.894837e-01,(6:7.649417e-02,((19:2.659082e-01,(((24:6.962827e-02,((27:1.568768e-01,26:1.244272e-01):1.947861e-01,25:4.011161e-01):5.325365e-01):3.099495e-01,(23:2.075067e-01,(22:1.217344e-02,21:2.089181e-01):1.504871e-01):5.244528e-01):2.841876e-01,20:2.563104e-01):1.028455e-01):3.381609e-01,((30:1.244392e-01,(29:5.752671e-02,28:4.051143e-02):9.203982e-02):1.786843e-01,((((17:3.589810e-01,((10:3.516588e-01,11:4.491693e-01):1.452409e-01,9:1.887547e-01):7.210545e-02):8.324236e-02,(13:4.121134e-01,(15:2.438114e-01,14:7.146294e-02):1.071696e-01):2.338134e-01):5.984481e-02,(16:5.296198e-02,18:3.824868e-02):1.825629e-01):9.555129e-02,12:1.281725e-01):5.013062e-01):1.190625e-01):1.332649e-01):4.552333e-02):1.912805e-01):1.390460e-01):7.887309e-01):3.866175e-02,1:1.143342e+00);
   tree gen.184000 = [&U] (((8:9.667302e-02,((((((((18:1.954218e-01,((10:5.359688e-01,17:4.679162e-01):2.873695e-02,11:5.855707e-01):3.703627e-01):2.838416e-01,(15:1.818054e-02,(14:4.222183e-01,13:2.438988e-01):1.164433e-01):2.814638e-01):4.772230e-02,9:4.606032e-01):2.649471e-02,16:2.146130e-01):1.380240e-01,12:4.077413e-01):2.416000e-01,(6:8.128223e-02,7:5.443256e-02):2.355283e-02):3.348729e-01,(((28:2.011748e-02,29:2.880121e-02):4.304361e-01,30:2.434290e-01):3.162368e-01,(19:6.623467e-02,(((((27:4.469679e-01,26:1.608291e-01):8.898275e-02,25:4.737402e-01):3.845124e-01,24:3.388919e-01):1.206566e-01,((22:3.435526e-01,21:1.475352e-01):1.120613e-01,23:2.066730e-01):4.503407e-01):2.188397e-01,20:3.312954e-01):1.775703e-01):3.653465e-01):3.686314e-02):9.723864e-02,5:1.693478e-01):1.420125e-01):7.030465e-01,(3:1.237182e-01,4:4.811012e-02):6.834292e-01):1.886135e-01,2:1.793888e-01,1:1.560664e+00);
   tree gen.185000 = [&U] ((3:4.202871e-02,4:1.837670e-01):6.754391e-01,((8:1.990984e-02,((7:1.447466e-01,((((28:1.124006e-01,29:4.091151e-02):1.952569e-02,30:3.082598e-01):1.327216e-01,(((18:9.137313e-01,((10:1.055339e-01,(11:6.900757e-01,17:6.393126e-01):5.926771e-02):7.624758e-02,(((13:8.158759e-02,(((21:1.877331e-01,23:1.298083e-01):3.120612e-01,22:1.187750e-01):7.074046e-01,15:1.329102e-01):3.111561e-01):4.771510e-02,14:7.533489e-01):5.429869e-01,9:5.861004e-01):8.865375e-02):9.442301e-02):1.217873e-01,(16:1.759128e-01,12:3.475642e-01):2.856727e-01):5.409977e-01,((20:4.595614e-01,19:9.836017e-02):2.525819e-01,(((27:2.762160e-01,26:8.599007e-01):4.315380e-01,25:2.933966e-01):4.841341e-01,24:1.512126e-01):6.327670e-01):2.536302e-01):5.840224e-02):3.291623e-01,6:1.912769e-03):6.366873e-02):1.869803e-01,5:4.791877e-01):2.040284e-01):6.506304e-01,2:7.283541e-01):2.840536e-02,1:1.550922e+00);
   tree gen.186000 = [&U] ((((8:7.114709e-03,(((7:1.045827e-01,6:4.745227e-02):7.985481e-02,((((19:3.113857e-02,(20:3.121795e-01,(((27:2.335140e-01,26:1.155267e-01):3.283249e-01,25:3.632985e-02):3.532943e-01,24:9.023325e-02):3.690785e-01):2.323085e-01):4.736901e-01,30:2.514951e-01):1.074708e-01,(29:3.329604e-02,28:9.544468e-02):1.467510e-01):2.970919e-01,(((9:5.994872e-02,((14:1.994039e-01,(((21:2.049007e-01,22:9.810557e-02):7.157257e-03,23:1.193010e-01):7.962704e-01,15:5.857342e-02):7.217881e-02):2.390921e-01,13:1.674202e-02):2.604771e-01):8.813515e-03,17:3.800846e-01):1.104321e-01,(16:1.726325e-01,((18:1.701290e-01,(11:4.783719e-01,10:4.432452e-01):1.222288e-01):5.893731e-02,12:7.206168e-01):5.177658e-02):3.912714e-05):2.376196e-01):4.562385e-02):2.534183e-01,5:1.444390e-01):1.233834e-01):1.976711e-01,2:5.591027e-01):4.732124e-01,3:4.600242e-03):8.573357e-02,4:7.008874e-03,1:1.189194e+00);
   tree gen.187000 = [&U] ((2:5.546181e-01,((((6:6.880760e-02,(7:1.469769e-01,(19:1.462850e-02,(20:1.218325e-01,(((27:2.578829e-01,26:1.594968e-01):1.461813e-01,25:5.714298e-01):3.894668e-01,24:9.964976e-02):2.187874e-01):1.078229e-01):8.582334e-01):2.317358e-02):5.473749e-02,((16:1.232630e-01,(9:2.750663e-01,((12:2.902210e-01,((10:4.927265e-01,11:5.572962e-01):1.554956e-01,17:1.609774e-01):3.979734e-03):3.746671e-01,(((15:1.007811e-01,(22:3.692874e-01,(21:1.166919e-01,23:1.344140e-01):2.519702e-01):5.848193e-01):7.754643e-03,(14:1.743953e-01,13:1.634632e-01):2.948020e-02):8.246673e-02,18:2.549731e-01):5.036528e-02):3.667045e-02):3.034243e-02):3.717010e-01,(30:1.043099e-03,(29:8.024165e-04,28:8.330120e-03):1.302962e-01):4.448877e-01):2.400633e-01):4.055297e-02,5:1.274268e-01):3.234420e-01,8:5.631988e-02):1.627035e-01):1.467838e-02,(4:3.097695e-01,3:1.013408e-02):1.031618e+00,1:1.252209e+00);
   tree gen.188000 = [&U] (2:1.714787e-01,((4:5.040404e-02,3:2.061558e-01):3.435969e-01,(5:5.874673e-02,((6:3.213896e-02,((((30:3.101462e-02,(29:1.455763e-03,28:1.668569e-02):4.280927e-02):1.401489e-01,((16:1.523154e-01,((9:1.217913e-01,((11:1.917324e-01,17:1.773928e-01):3.645950e-02,10:2.544722e-01):5.761766e-02):3.113590e-02,(((13:1.254751e-01,14:6.757920e-02):1.587248e-02,((22:4.678173e-02,(21:6.958785e-02,23:1.793733e-01):2.011004e-01):5.012718e-01,15:1.914076e-01):3.949123e-02):2.306161e-01,18:2.529840e-01):3.962430e-02):3.836149e-02):1.269112e-01,12:2.352128e-01):2.180440e-01):2.894191e-01,(19:2.464201e-01,((((27:9.967354e-02,26:1.134468e-01):3.338789e-01,25:1.012581e-01):1.549396e-01,24:6.651179e-02):3.974436e-01,20:3.639964e-02):9.594226e-02):2.369700e-01):4.624969e-02,7:4.318214e-02):1.507750e-02):3.021284e-02,8:2.096358e-01):8.586220e-02):3.835209e-01):1.814977e-02,1:8.051303e-01);
   tree gen.189000 = [&U] ((((((((((((9:1.092415e-01,((17:3.899380e-01,(11:5.594152e-01,10:2.547879e-01):5.697146e-02):5.800383e-02,((((23:7.519303e-03,(22:3.039146e-02,21:7.805397e-02):1.674489e-01):1.610965e+00,14:1.096206e-01):1.002839e-01,15:2.239409e-01):8.762598e-03,13:1.389502e-01):1.996012e-01):1.041536e-01):2.289029e-01,12:2.704570e-01):2.704263e-02,18:2.428691e-01):6.462628e-02,16:6.257598e-02):4.604678e-01,(30:8.217744e-02,(28:2.980551e-03,29:4.588595e-02):1.069961e-01):3.504510e-01):1.287927e-01,(((((27:2.380716e-01,26:3.068726e-01):1.430146e-01,25:1.996425e-01):1.848476e-01,24:1.957957e-01):2.943574e-01,20:1.548465e-01):1.572262e-01,19:2.675867e-01):4.174762e-01):1.695964e-01,6:1.479300e-02):7.228808e-02,5:2.127147e-01):2.928185e-02,7:5.421129e-02):1.905403e-01,8:2.257701e-01):5.068061e-01,2:1.985712e-01):3.590016e-01,(4:9.333463e-03,3:2.194258e-01):2.137776e-01,1:8.965740e-01);
   tree gen.190000 = [&U] ((((((((12:3.300001e-01,16:3.270559e-02):4.887194e-02,(((17:2.251991e-01,((13:8.034690e-02,(22:1.031266e-01,(21:7.594034e-03,23:3.497223e-01):2.933125e-01):4.226941e-01):1.189000e-01,(15:1.779705e-02,14:1.333475e-01):1.756110e-01):8.868081e-02):1.889623e-02,9:9.993101e-02):2.206395e-01,(18:1.579437e-01,(11:2.994929e-01,10:1.315277e-01):3.938349e-01):1.307501e-01):2.065886e-02):2.243311e-01,7:2.777843e-02):5.139016e-02,(((29:8.755485e-03,(30:6.863090e-02,28:6.695816e-02):8.224272e-02):1.658311e-01,(((((27:2.666907e-01,26:2.807183e-01):3.925907e-01,25:1.451050e-01):2.139788e-01,24:3.672305e-02):3.439533e-01,20:1.273740e-01):6.542369e-01,19:2.519266e-02):3.795657e-01):2.682811e-01,6:4.620208e-02):9.995817e-02):2.262336e-02,5:7.487140e-02):2.992758e-01,8:8.232210e-02):1.738501e-01,2:1.816473e-01):1.253572e-01,(4:5.294675e-02,3:2.004986e-01):4.045433e-01,1:7.902062e-01);
   tree gen.191000 = [&U] (((4:1.492132e-01,3:4.423758e-02):3.639392e-01,(((((17:1.913086e-01,((12:3.291199e-01,16:4.656096e-02):6.491043e-02,(((13:4.389419e-02,(22:1.494352e-01,(21:8.256720e-03,23:3.260994e-01):1.801702e-01):5.612221e-01):8.326969e-02,(15:3.956923e-02,14:1.866641e-01):2.547229e-02):1.837475e-01,(9:6.934919e-02,(18:3.385268e-02,(11:2.858252e-01,10:2.640440e-01):1.791821e-01):8.928439e-02):1.079429e-01):6.768476e-02):5.561168e-02):1.735736e-01,(7:3.479350e-02,6:4.614260e-02):8.955249e-02):1.382555e-01,(((29:3.445198e-02,28:1.158324e-01):4.114058e-02,30:2.123993e-01):2.452712e-01,(((((27:1.751358e-01,26:2.069065e-02):2.483217e-01,25:2.806072e-01):2.315947e-01,24:2.979661e-02):2.966479e-01,20:1.023133e-01):4.274860e-01,19:1.430217e-01):2.815956e-01):1.148923e-01):4.139598e-02,5:7.589472e-02):2.664204e-01,8:2.191360e-02):4.235015e-01):1.770620e-01,2:1.660467e-01,1:8.404042e-01);
   tree gen.192000 = [&U] ((2:2.111659e-01,(4:1.235937e-01,3:1.210173e-01):6.818151e-01):2.298532e-01,((5:1.568182e-01,((((29:4.224844e-02,28:1.044574e-01):6.172087e-02,30:1.105763e-01):1.879496e-01,(((((27:5.281603e-01,26:1.583677e-01):2.390624e-01,25:3.691477e-01):3.021885e-01,24:3.661881e-02):2.459646e-01,20:3.383203e-01):1.661141e-01,19:9.777711e-02):2.838748e-01):1.083005e-01,((6:3.368562e-02,7:8.695913e-02):1.030829e-01,(16:1.123730e-01,(9:1.573386e-01,(17:2.271043e-01,(12:1.618580e-01,(((11:3.856287e-01,18:6.483015e-02):7.770987e-02,10:2.421906e-01):1.085118e-01,(15:1.816076e-01,((13:3.890936e-02,14:1.553108e-01):6.557578e-02,((21:1.099619e-01,22:6.238208e-02):2.245508e-01,23:1.774776e-01):5.391199e-01):1.771985e-02):3.362782e-01):2.164710e-02):2.402387e-02):2.460236e-01):1.104143e-01):3.072575e-01):6.362542e-02):8.925293e-02):1.189131e-01,8:1.407894e-01):6.014101e-01,1:1.124523e+00);
   tree gen.193000 = [&U] (((4:3.734146e-02,3:1.116272e-01):5.832458e-01,((8:7.546011e-02,(6:7.479225e-02,(((28:2.563318e-03,29:4.561289e-02):1.216658e-01,30:5.918611e-02):6.433387e-02,(((((27:7.042614e-02,26:1.427905e-01):1.808629e-01,25:1.742890e-01):4.640373e-02,24:2.341502e-01):2.340863e-01,20:2.409138e-01):2.659661e-01,19:1.575562e-01):2.180975e-01):1.919728e-01):2.454500e-02):1.808568e-02,(5:1.416441e-01,(7:2.861046e-02,((((13:1.810446e-01,(((23:2.370572e-01,21:1.312214e-01):4.366965e-01,22:1.884704e-01):5.939600e-01,15:9.773284e-02):1.151018e-02):1.604373e-03,14:7.288379e-02):9.862037e-02,9:3.477921e-01):1.142098e-01,((16:2.154603e-02,(18:6.281173e-02,(11:4.919165e-01,10:2.321875e-01):6.425068e-02):2.446738e-01):1.043596e-01,(17:3.000497e-01,12:2.212868e-01):1.371494e-01):3.280542e-02):2.361993e-01):2.052584e-01):8.406886e-02):3.537506e-01):4.326532e-01,2:3.653127e-01,1:1.294689e+00);
   tree gen.194000 = [&U] (((8:3.391901e-02,((((7:5.610821e-03,((12:2.930184e-01,16:1.682919e-01):1.320604e-01,((((((23:2.654239e-01,21:1.259201e-01):1.792699e-01,22:2.294575e-02):5.549629e-01,(15:2.329320e-02,14:1.518157e-01):2.123120e-02):5.544610e-02,13:1.819077e-01):2.211185e-01,(10:2.024761e-01,(11:4.322472e-01,18:1.397857e-01):2.650310e-02):5.247696e-02):1.313763e-02,(9:2.066206e-01,17:3.346010e-01):6.391628e-02):4.943077e-02):3.608390e-01):3.983964e-02,((((((27:1.264397e-01,26:1.611396e-01):2.812452e-01,25:6.892260e-02):7.080637e-02,24:1.410784e-01):2.677146e-01,20:1.470871e-01):3.137745e-01,19:1.100611e-01):4.507007e-01,((29:6.282147e-02,28:2.254528e-02):1.679183e-02,30:1.665265e-01):1.792290e-01):3.610100e-01):2.426323e-03,6:4.682812e-02):1.179416e-01,5:1.737598e-01):2.295336e-01):1.489705e-01,(4:1.095249e-01,3:7.347351e-02):6.738154e-01):8.415289e-02,2:7.867428e-01,1:1.315160e+00);
   tree gen.195000 = [&U] ((2:7.368585e-01,(8:3.346229e-02,((6:2.143865e-02,((7:2.688099e-02,(16:1.752773e-02,(12:7.132835e-01,(18:1.979327e-01,(((14:1.287416e-01,15:2.965323e-02):5.849510e-02,(13:1.060822e-01,((23:2.523233e-01,21:9.164526e-02):6.088366e-01,22:2.686334e-01):6.850589e-01):1.240917e-01):2.970737e-01,((10:3.250718e-01,(11:6.375619e-01,17:1.676911e-01):1.351496e-02):1.594394e-01,9:2.555258e-01):9.611408e-02):2.552622e-02):1.708938e-01):4.820114e-02):3.445283e-01):7.573937e-02,((28:3.492143e-02,29:3.994297e-03):2.694719e-01,((((((27:1.257317e-01,26:4.004065e-02):2.858676e-01,25:2.016278e-01):5.105384e-01,24:2.641927e-02):3.428957e-01,20:1.628781e-01):2.064348e-01,19:1.325096e-01):4.362775e-01,30:9.304619e-02):1.232410e-02):4.724785e-01):5.074186e-02):2.103476e-01,5:1.185639e-01):3.311744e-01):3.205297e-01):1.553386e-02,(4:1.714774e-01,3:8.041061e-02):7.408801e-01,1:1.486409e+00);
   tree gen.196000 = [&U] ((((6:1.041201e-03,((5:1.636479e-01,(((13:1.535457e-01,(((21:2.857305e-01,23:3.126425e-01):1.395753e-01,22:7.812494e-02):7.799052e-01,(14:7.477665e-02,15:2.223230e-01):9.438606e-02):4.609025e-01):1.726614e-01,(((12:2.759019e-01,16:3.246196e-02):3.900573e-01,(17:3.128713e-01,((11:3.898702e-01,18:2.200283e-01):1.951035e-01,10:3.360335e-01):1.034650e-01):4.912914e-02):1.012930e-01,9:2.735531e-01):1.427756e-01):8.066394e-01,((((((27:6.401116e-01,26:1.398832e-01):8.249065e-01,25:8.733749e-02):4.755372e-01,24:1.001436e-01):9.919077e-02,20:3.387647e-01):3.638769e-01,19:4.179704e-01):4.985797e-01,((28:4.932374e-02,29:1.237529e-02):2.478864e-01,30:6.071365e-02):3.719442e-02):2.970293e-01):1.712339e-01):9.889393e-02,7:4.436412e-02):6.239219e-02):1.722159e-01,8:1.861904e-01):6.132369e-01,(4:2.378422e-01,3:1.410213e-02):1.266495e+00):1.352578e-01,2:5.942847e-01,1:1.832734e+00);
   tree gen.197000 = [&U] (((4:3.175587e-02,3:2.115974e-01):8.916050e-01,((5:6.645653e-02,(((((14:2.021374e-01,15:3.667280e-02):5.834451e-02,(13:2.901882e-02,(((10:2.558714e-01,(18:1.947435e-01,11:3.125045e-01):2.363491e-01):1.825805e-01,9:2.010353e-01):3.149548e-02,((12:2.205240e-01,16:1.640282e-01):2.294547e-01,17:4.389814e-01):1.444233e-01):1.024644e-01):1.157121e-01):6.562538e-01,(((((23:2.551418e-01,21:1.497490e-01):2.590447e-02,22:1.355987e-01):6.387270e-01,(24:1.004143e-01,((27:5.379887e-01,26:4.809397e-02):3.071609e-01,25:2.117525e-01):4.446084e-01):3.049463e-01):1.567059e-02,20:1.934069e-01):1.732566e-01,19:1.229650e-01):3.398187e-01):8.796852e-02,((29:1.237712e-01,30:4.911553e-02):5.931415e-02,28:1.661131e-02):2.195093e-01):2.253996e-01,(7:7.999176e-02,6:3.275499e-02):3.521650e-02):8.599704e-02):1.065143e-01,8:6.439080e-02):3.150337e-01):9.958098e-02,2:3.407949e-01,1:1.141658e+00);
   tree gen.198000 = [&U] ((2:9.874404e-02,(((7:1.427245e-02,6:8.165630e-02):6.382711e-02,(5:1.258287e-01,((((24:1.227396e-01,((27:3.455463e-01,26:4.622420e-02):1.307916e-01,25:3.211677e-01):1.831404e-01):8.633700e-02,(20:3.695403e-01,(23:1.125255e-01,(22:4.347136e-02,21:7.077499e-02):1.354610e-01):4.135665e-01):9.108202e-05):2.371815e-01,19:1.832108e-02):2.178411e-01,((15:5.065329e-02,((13:6.204191e-02,((((12:2.204328e-01,16:9.353528e-02):1.533317e-01,(18:1.173503e-01,(10:1.539121e-01,11:2.662048e-01):9.979252e-03):2.643340e-02):5.943033e-02,17:1.016343e-01):1.610393e-02,9:1.688384e-01):2.249856e-01):7.537845e-02,14:2.906971e-02):3.756279e-02):1.856346e-01,(30:1.386027e-02,(29:5.312896e-03,28:1.776130e-03):2.000288e-02):1.584534e-01):7.688324e-02):9.894772e-02):5.435888e-02):6.033354e-02,8:1.432786e-01):6.365640e-01):1.798503e-01,(4:3.319211e-02,3:1.277048e-01):4.605844e-01,1:6.430553e-01);
   tree gen.199000 = [&U] (((4:5.449697e-02,3:1.520522e-01):1.040993e+00,2:3.234546e-01):4.562082e-02,((5:8.360167e-02,(7:1.717068e-01,(6:2.045217e-01,(30:5.419098e-02,((29:3.234702e-02,28:2.100645e-02):4.676006e-01,((((13:6.286498e-02,(((((11:6.016648e-01,18:1.517725e-01):3.500515e-01,10:3.537778e-01):1.433323e-01,(12:2.452492e-01,16:3.648583e-01):2.955111e-01):1.081233e-01,9:3.021303e-01):2.975357e-02,17:3.457925e-01):3.104392e-01):5.211462e-02,15:4.444508e-02):1.547937e-01,14:2.669988e-01):1.713592e-01,(((24:1.820064e-01,((27:6.872920e-01,26:8.890879e-02):4.261201e-01,25:4.918841e-01):2.215077e-01):7.332266e-01,(19:6.599424e-02,20:2.143076e-01):4.221789e-01):4.549012e-01,((23:1.709352e-01,21:5.658355e-02):4.021083e-01,22:4.416928e-03):8.241263e-01):1.363796e-01):5.360621e-01):2.771096e-02):4.103250e-01):7.623825e-02):2.628979e-01):8.875681e-02,8:8.693240e-02):4.796850e-01,1:1.453406e+00);
   tree gen.200000 = [&U] ((4:1.444909e-01,3:2.097414e-02):5.175482e-01,(2:4.042049e-01,(((7:5.093955e-02,(6:1.486712e-01,((30:6.832905e-02,(29:1.531708e-03,28:5.721707e-02):3.516924e-01):2.029484e-01,(((15:8.049027e-02,((((23:2.103734e-01,21:2.041680e-01):4.286323e-02,22:1.405326e-01):6.302139e-01,((18:4.350809e-02,((10:8.872276e-02,11:3.472300e-01):1.207501e-01,(9:1.504097e-01,17:1.130717e-01):7.529505e-03):2.040813e-01):4.673196e-03,(16:5.707332e-02,12:2.709906e-01):1.023368e-01):2.386641e-01):2.293708e-01,13:6.038276e-02):2.947508e-02):3.138224e-02,14:8.379169e-02):2.336455e-01,(19:1.269819e-01,(20:2.682694e-01,((25:3.471933e-01,(27:1.033495e-01,26:2.051150e-01):9.555435e-02):2.151950e-01,24:1.703589e-01):2.596767e-01):8.757184e-02):4.661942e-01):1.946821e-02):2.696010e-01):4.339074e-03):1.614327e-01,5:1.747233e-01):6.825900e-03,8:5.188958e-02):2.540359e-01):1.596339e-01,1:9.990451e-01);
   tree gen.201000 = [&U] (((((((30:1.526525e-02,(28:4.267933e-02,29:4.065646e-02):1.302038e-01):2.648100e-01,(15:3.108534e-02,((14:1.010282e-01,(23:2.311335e-01,(22:3.010865e-02,21:2.189877e-01):1.191020e-01):6.810895e-01):6.832094e-03,((((10:1.014455e-01,11:5.281112e-01):2.874595e-01,18:2.281101e-01):6.447487e-02,((16:2.154938e-01,12:2.020726e-01):2.433525e-01,(9:1.660343e-01,17:5.274117e-01):2.632903e-02):1.053296e-02):1.548421e-01,13:1.148981e-01):1.107846e-02):8.210822e-02):2.970730e-01):2.633675e-01,((7:1.023701e-01,6:4.295073e-02):1.530187e-01,(19:1.647249e-01,(20:3.390667e-01,((25:2.779609e-01,(27:1.028733e-01,26:2.073050e-01):3.656033e-01):1.422989e-01,24:6.430172e-02):2.666360e-01):2.518533e-01):5.491182e-01):5.776584e-02):3.418427e-02,5:8.710616e-02):3.280410e-01,8:1.754462e-02):2.155623e-01,(4:1.022734e-01,3:5.521351e-02):9.028818e-01):2.512606e-02,2:3.156307e-01,1:9.491323e-01);
   tree gen.202000 = [&U] ((((((19:1.352148e-01,(20:2.127399e-01,((25:2.860678e-01,(27:3.175569e-01,26:1.032623e-01):1.171121e-01):1.271695e-01,24:9.761501e-02):4.525037e-01):1.780265e-01):4.563112e-01,(30:3.458539e-03,((((((23:1.119382e-01,21:1.309385e-01):3.004710e-01,22:3.607810e-02):5.789124e-01,13:6.076495e-02):1.420435e-01,(15:3.942977e-02,14:1.146182e-01):8.892046e-02):7.147745e-02,((18:1.479314e-01,11:2.857946e-01):1.189474e-01,((16:8.837307e-02,12:2.423729e-01):8.124225e-02,(17:3.261513e-01,(10:3.365292e-01,9:1.291436e-01):3.500681e-02):7.080378e-02):1.520428e-02):4.157262e-02):5.199668e-01,(28:1.194266e-02,29:6.618767e-02):1.554022e-01):4.908124e-02):5.109968e-02):1.587286e-01,(6:5.243556e-02,7:1.570217e-01):1.549730e-01):1.311404e-01,5:4.626853e-02):2.813824e-01,8:1.669102e-01):2.342248e-01,((4:5.473721e-03,3:1.579202e-01):9.320333e-01,2:2.542611e-01):1.808016e-02,1:7.680851e-01);
   tree gen.203000 = [&U] (2:3.443451e-01,((4:1.114162e-01,3:9.711284e-02):6.008065e-01,(((((6:6.561823e-02,7:1.863126e-01):4.041308e-01,((30:1.161606e-01,(28:1.123391e-03,29:1.806204e-02):1.163430e-01):5.116179e-01,((14:2.570582e-01,((((23:4.891656e-01,21:3.846514e-01):1.234874e-01,22:3.556698e-02):1.047934e+00,13:1.780009e-01):1.194810e-01,15:2.279483e-02):4.072408e-02):1.199015e-01,((9:1.978264e-01,((11:3.952749e-01,(17:5.864457e-01,10:2.187434e-01):1.563860e-02):9.724104e-02,12:5.122212e-01):2.561019e-02):4.870595e-02,(16:3.403663e-01,18:3.106344e-01):5.310145e-02):4.137603e-03):2.264523e-01):1.159995e-01):8.782647e-02,(20:2.837817e-01,(((25:2.717320e-01,(27:4.409495e-01,26:2.790723e-01):3.422427e-01):1.286064e-01,24:2.293168e-01):5.297203e-01,19:4.523292e-02):5.038028e-02):7.770024e-01):1.344932e-01,5:1.438945e-01):1.029041e-01,8:1.010964e-01):4.462360e-01):2.907942e-01,1:1.014080e+00);
   tree gen.204000 = [&U] ((2:1.921145e-01,(((7:6.768599e-02,(6:4.838798e-02,((((28:2.441138e-02,29:1.963767e-02):1.605747e-01,(19:3.427703e-02,((25:2.002980e-01,((27:3.440070e-01,26:4.251908e-02):4.999897e-01,24:2.386449e-01):1.464967e-01):3.905287e-01,20:1.902592e-01):9.807448e-02):3.975152e-01):8.848795e-02,30:2.431938e-02):1.779532e-01,((((10:1.507775e-01,11:3.083740e-01):1.952828e-01,(9:1.336623e-01,17:4.309407e-01):3.285133e-03):6.619068e-03,((18:2.248640e-01,12:3.805783e-01):5.175000e-02,16:1.413117e-01):1.870066e-01):8.513606e-02,((14:5.063758e-01,((22:3.944702e-02,(21:2.356333e-01,23:7.512765e-01):3.136623e-02):7.273271e-01,15:4.771373e-02):2.306384e-02):5.022220e-04,13:7.744111e-02):1.065413e-01):4.269386e-01):2.314490e-01):3.530949e-02):3.199791e-01,5:7.983369e-02):1.100001e-01,8:2.189304e-02):3.747132e-01):2.735774e-01,(4:4.414976e-02,3:7.576264e-02):5.832772e-01,1:5.568124e-01);
   tree gen.205000 = [&U] (((4:1.452319e-01,3:1.105570e-01):7.008626e-01,((((7:2.652116e-01,6:4.099187e-02):5.885432e-02,(((9:4.177776e-01,((13:1.352452e-01,((15:5.390206e-02,((22:2.621740e-01,21:8.921866e-02):1.299602e-02,23:3.837302e-02):9.083653e-01):1.195052e-01,14:1.087234e-01):9.056736e-02):3.561205e-01,(12:3.850518e-01,(16:5.519263e-02,18:1.547788e-01):1.547458e-01):2.856435e-02):1.052282e-01):1.280272e-02,(10:1.810219e-01,(17:1.439272e-01,11:2.533916e-01):1.833093e-01):1.626041e-01):5.682530e-01,((19:9.042021e-02,((24:3.035607e-01,((27:2.322367e-01,26:6.697869e-02):6.167075e-02,25:1.277186e-01):1.659066e-01):2.107512e-01,20:3.100180e-01):1.679525e-01):3.909682e-01,(30:2.792209e-03,(28:5.456951e-02,29:5.932636e-03):1.662233e-01):2.014331e-01):4.831241e-02):1.792237e-01):2.725846e-01,5:7.586694e-02):2.117717e-02,8:1.699015e-01):4.273448e-01):2.077848e-02,2:1.192840e-01,1:1.083218e+00);
   tree gen.206000 = [&U] ((((((6:1.670293e-01,(((12:4.346925e-01,((17:3.551307e-01,9:1.636070e-01):2.494533e-02,((11:5.931169e-01,10:3.008126e-01):1.450571e-01,(13:8.447660e-02,(14:6.173816e-02,15:9.377203e-02):1.731327e-01):3.803556e-01):5.013752e-02):1.536320e-01):2.661569e-02,(16:1.545149e-01,18:2.641639e-01):1.367383e-02):5.942812e-01,7:1.288095e-01):2.510577e-02):1.831453e-01,((28:9.588976e-03,(30:8.601382e-02,29:3.633804e-02):1.705306e-03):3.631488e-01,(((((23:1.629940e-01,21:1.448724e-01):3.663899e-02,22:2.049708e-02):1.346460e+00,20:4.435632e-02):2.403434e-02,(24:1.834609e-02,((27:2.110181e-01,26:4.359791e-02):2.989164e-01,25:1.936054e-01):2.669437e-01):6.751923e-01):1.637249e-01,19:2.864474e-02):6.296908e-01):4.200303e-01):4.882362e-02,5:9.081625e-02):1.071235e-01,8:5.625067e-02):2.325450e-01,2:1.918041e-01):3.241928e-01,(4:2.070513e-02,3:1.207413e-01):6.742906e-01,1:1.215797e+00);
   tree gen.207000 = [&U] ((((5:4.835793e-01,(((((12:2.209211e-01,(18:1.120967e-01,((14:8.582447e-02,(13:2.261728e-01,15:5.593516e-02):5.008369e-02):2.284204e-01,((11:2.898345e-01,(10:2.607825e-01,17:1.154162e-01):4.163014e-02):8.373546e-02,9:9.850139e-02):1.055952e-01):5.927948e-02):6.634507e-02):4.747259e-02,16:5.875007e-02):2.223102e-01,((30:2.676758e-02,(28:1.079480e-02,29:4.206047e-05):8.100701e-02):3.595281e-01,((20:1.650773e-01,((24:1.540292e-01,((27:3.228748e-01,26:5.997331e-02):1.506729e-01,25:3.362664e-01):1.091200e-01):1.534473e-01,(23:8.676959e-02,(21:1.308584e-01,22:1.658369e-02):2.158571e-01):3.409637e-01):1.268981e-01):7.112779e-02,19:8.687268e-02):2.954912e-01):1.146393e-01):1.357469e-01,7:6.183142e-02):8.881514e-02,6:4.160764e-02):1.755512e-01):1.242156e-01,8:3.012869e-02):2.089247e-01,2:3.784831e-01):3.141912e-01,(4:1.248361e-01,3:1.343632e-01):4.424034e-01,1:7.362921e-01);
   tree gen.208000 = [&U] ((((((7:1.181605e-01,8:2.099701e-01):6.627037e-03,((30:1.822913e-01,(28:1.122345e-01,29:2.953118e-02):6.852463e-02):1.115360e-01,(((((24:4.757684e-02,((27:3.490518e-01,26:3.214734e-01):1.987232e-01,25:3.400047e-01):4.009413e-01):1.733585e-01,20:2.018858e-01):4.864323e-01,19:2.486663e-01):8.884435e-02,(23:7.174965e-02,(22:4.172517e-02,21:1.977021e-01):3.662449e-01):5.975288e-01):3.009447e-01,(12:2.624392e-01,(16:1.297007e-01,((((14:1.564492e-01,15:1.294715e-01):4.616470e-02,13:8.192756e-02):2.767852e-01,(9:2.434947e-01,17:3.108048e-01):3.990150e-03):9.025820e-02,(18:2.823638e-01,(11:3.293550e-01,10:2.525012e-01):1.032853e-01):7.452042e-02):5.847023e-02):2.931710e-01):1.887618e-01):7.613161e-03):4.134355e-01):5.962300e-02,6:2.525180e-02):2.227994e-01,5:9.391445e-02):6.801113e-01,2:7.347344e-01):1.520899e-01,(4:8.278299e-02,3:1.984351e-01):1.352716e-01,1:9.664803e-01);
   tree gen.209000 = [&U] (2:2.155755e-01,((4:8.929492e-02,3:7.569292e-02):4.981389e-01,((((7:1.821368e-01,6:3.611183e-02):1.679721e-01,(((28:4.710102e-02,29:8.990252e-02):1.518731e-01,((((16:3.583045e-01,18:1.982748e-01):3.342098e-01,((17:2.915225e-01,(9:3.010299e-01,10:4.420091e-01):1.725493e-01):4.842601e-02,(((14:7.926877e-02,15:1.407093e-01):9.899599e-02,13:1.401243e-01):1.701304e-01,11:5.282547e-01):5.193524e-02):3.388957e-01):1.714949e-01,12:1.867565e-01):4.958749e-01,(((21:1.468725e-01,22:1.895725e-01):2.955354e-01,23:2.478053e-01):7.746062e-01,((20:1.729070e-01,(24:8.525693e-02,((27:6.524438e-01,26:2.367066e-01):4.893257e-01,25:1.121464e-01):2.532955e-01):5.140239e-01):1.624274e-01,19:2.810158e-01):1.559427e-01):7.623103e-01):2.032172e-01):3.786887e-02,30:3.069845e-01):2.833376e-01):1.110513e-01,5:6.784772e-02):1.756198e-01,8:1.451098e-01):5.210561e-01):2.328524e-01,1:6.713263e-01);
   tree gen.210000 = [&U] (((8:7.030677e-02,((((((28:3.819070e-03,29:3.467634e-02):2.799377e-01,30:9.417936e-03):3.200099e-01,(((24:3.319012e-01,((27:1.229529e-01,26:3.775281e-01):5.928178e-01,25:1.287317e-01):2.526679e-01):4.225486e-01,20:2.466496e-01):2.436543e-01,19:5.298908e-02):6.145105e-01):1.587131e-01,(((9:2.633049e-01,(16:4.631321e-01,18:1.805521e-01):1.730808e-01):2.879902e-02,((13:1.309657e-01,((22:2.854202e-02,(21:1.937602e-01,23:1.719137e-01):2.727884e-01):7.610429e-01,(15:1.471841e-01,14:5.531210e-02):1.333091e-01):1.215099e-02):5.938588e-01,(12:3.292375e-01,(10:7.502822e-02,11:5.975199e-01):3.482299e-01):7.437282e-03):4.644370e-02):5.823508e-02,17:2.184216e-01):3.928159e-01):1.583556e-01,(6:1.974114e-01,7:1.886955e-01):1.012038e-03):6.323378e-02,5:1.545261e-01):2.156619e-01):1.157279e+00,(4:6.524875e-02,3:1.064943e-01):3.753950e-01):1.991862e-02,2:2.487186e-01,1:1.145845e+00);
   tree gen.211000 = [&U] ((2:2.829004e-01,(4:8.645900e-02,3:1.067250e-01):4.831372e-01):1.053351e-01,(8:3.163321e-02,(((((24:1.039057e-01,((27:1.504199e-01,26:2.672794e-01):6.669145e-02,25:7.132824e-02):2.047106e-01):3.761507e-01,20:1.860272e-01):1.528416e-01,19:3.576235e-02):2.861709e-01,(((28:3.792835e-02,29:7.217087e-03):2.095075e-01,30:7.806224e-02):2.700192e-01,(((13:8.778217e-02,((22:5.768220e-02,(21:1.032868e-01,23:7.507338e-02):8.670357e-02):7.167198e-01,(15:9.031152e-02,14:1.243156e-01):7.263297e-03):9.134554e-02):5.685154e-02,((9:1.829214e-01,((10:2.224247e-01,11:4.904361e-01):2.578757e-02,(12:2.520625e-01,17:2.258667e-01):1.932243e-02):4.640601e-02):7.859244e-03,(18:2.354654e-01,16:1.060290e-01):1.820800e-01):2.707557e-02):2.928798e-01,(7:8.062043e-02,6:1.814230e-02):5.683695e-02):2.023402e-02):4.948719e-02):4.587561e-02,5:8.759674e-02):1.870799e-01):4.786268e-01,1:8.609141e-01);
   tree gen.212000 = [&U] ((4:7.745635e-03,3:1.900936e-01):2.545483e-01,(2:2.484527e-01,((8:1.884541e-01,((((((14:6.032763e-02,15:1.536550e-01):4.883321e-02,(((21:1.134058e-01,23:1.254099e-01):1.806969e-01,22:4.219026e-02):5.935268e-01,13:1.825368e-03):9.733236e-02):1.985667e-01,((9:1.981862e-01,(17:1.848953e-01,((11:3.033950e-01,10:2.831871e-01):3.232039e-02,18:2.439330e-01):2.124703e-01):2.938154e-02):2.267287e-02,(12:3.558970e-01,16:2.053149e-01):1.548897e-03):1.975471e-01):3.039188e-01,((28:2.665580e-02,29:3.729333e-02):9.001484e-02,30:6.988332e-02):2.574267e-01):8.934254e-02,7:7.852885e-02):1.242180e-02,(((20:1.607453e-01,(24:9.301229e-02,((27:1.544750e-01,26:1.142102e-01):3.638985e-01,25:1.771531e-01):2.908994e-01):4.695927e-01):1.463588e-01,19:1.129132e-01):5.651694e-01,6:6.815002e-04):4.561640e-02):5.991555e-02):1.335448e-01,5:1.765965e-01):3.593902e-01):1.500384e-01,1:1.080719e+00);
   tree gen.213000 = [&U] ((((8:1.313124e-01,(6:2.033398e-02,(7:3.172480e-02,((((28:8.970342e-02,29:1.501389e-02):1.049250e-01,30:5.096719e-02):2.672166e-01,((20:1.407488e-01,(24:3.658638e-02,((27:2.071733e-01,26:1.733425e-01):8.563628e-02,25:1.226130e-01):3.491071e-01):2.996757e-01):1.412516e-01,19:7.440169e-02):3.480401e-01):2.738512e-01,((12:2.041545e-01,(((17:1.061324e-01,(11:3.254166e-01,18:1.196405e-01):8.852073e-02):4.087477e-02,10:1.526927e-01):1.258618e-01,(((((21:8.682280e-03,23:1.915665e-01):1.944443e-01,22:7.861227e-02):3.745699e-01,(14:8.079504e-02,15:1.692293e-01):1.849343e-02):1.472364e-01,13:2.209497e-01):5.877896e-02,9:1.733002e-01):4.250165e-02):2.060696e-01):7.220006e-02,16:1.924627e-01):4.014191e-01):8.047384e-02):4.244538e-02):6.390540e-02):5.179354e-02,5:2.030491e-02):3.454228e-01,(4:1.610562e-01,3:1.649135e-02):7.523286e-01):1.546973e-01,2:7.536623e-02,1:8.100793e-01);
   tree gen.214000 = [&U] ((2:1.064571e-01,(5:2.604631e-01,((((20:7.677657e-02,(24:1.642091e-01,((27:8.585590e-02,26:1.999677e-01):6.493574e-02,25:2.280578e-01):2.940182e-01):3.226541e-01):4.045570e-01,19:9.656350e-02):8.278805e-01,(6:5.055457e-02,((((28:1.635400e-02,29:6.959119e-02):1.033749e-01,30:1.982824e-02):3.735286e-01,(12:2.297892e-01,((((9:1.855347e-01,(17:2.564286e-01,10:3.214988e-01):2.339636e-01):2.477521e-02,(13:1.127252e-01,((14:7.515732e-02,15:6.526386e-02):1.715618e-01,((21:4.981748e-02,23:2.056133e-01):1.576945e-01,22:1.874795e-01):1.049612e+00):6.517926e-02):2.508225e-01):2.503835e-01,16:1.303348e-01):2.517115e-02,(18:6.585154e-02,11:6.209495e-01):1.977774e-01):2.845324e-01):1.288148e-01):2.392662e-01,7:1.282271e-01):4.913655e-02):2.025835e-01):5.696899e-02,8:2.289308e-01):1.006149e-01):4.737071e-01):2.871235e-01,(4:1.144059e-01,3:8.991180e-03):9.079249e-01,1:1.011280e+00);
   tree gen.215000 = [&U] (2:3.827909e-01,(((5:3.249728e-01,((7:3.368025e-01,(((29:3.928264e-02,28:4.585779e-02):9.530950e-02,30:1.450435e-01):8.142836e-02,((16:5.209254e-02,(18:1.496712e-01,11:5.690945e-01):9.148059e-02):6.571856e-02,(12:2.754916e-01,((13:1.849518e-01,((15:5.215873e-02,14:1.005530e-01):4.187634e-03,((21:1.519084e-02,23:1.208503e-01):2.910494e-01,22:2.054479e-02):5.716006e-01):8.823236e-02):1.230948e-01,((17:4.417270e-01,9:1.328836e-01):2.036187e-02,10:2.296876e-01):2.156063e-01):8.652063e-02):5.314190e-02):1.782534e-01):1.352260e-01):1.178881e-02,(6:4.607800e-02,((20:1.312706e-02,(24:5.257423e-02,((27:1.232481e-01,26:1.139606e-01):1.842709e-01,25:1.735421e-01):2.617966e-01):4.091979e-01):1.885322e-01,19:1.109003e-02):6.430692e-01):1.154455e-02):1.102005e-01):1.798956e-01,8:2.529349e-03):7.387373e-02,(4:7.667780e-02,3:8.875343e-03):6.595929e-01):2.957055e-01,1:7.647097e-01);
   tree gen.216000 = [&U] (((4:2.093218e-01,3:1.383761e-01):5.650573e-01,(8:1.215791e-01,((((7:2.158414e-02,(((9:1.939938e-01,(17:5.683932e-01,(13:1.982271e-01,(15:2.385930e-01,(14:6.600756e-02,(22:2.535054e-02,(21:5.263245e-02,23:9.621201e-02):1.849813e-01):6.022370e-01):1.332737e-01):1.321859e-01):1.304618e-01):7.783737e-02):8.113486e-02,(16:1.704005e-01,((10:3.140796e-02,11:3.044978e-01):1.118084e-01,18:2.169635e-02):1.297190e-01):1.766274e-02):1.012559e-01,12:1.498983e-01):2.494434e-01):1.272029e-01,(((20:7.267448e-03,(24:4.011577e-02,((27:2.152349e-01,26:1.962122e-01):7.142839e-02,25:1.864545e-01):3.425125e-01):4.575340e-01):2.575231e-01,19:3.281965e-03):5.379238e-01,((29:6.966073e-02,28:4.770991e-03):5.611356e-02,30:8.410515e-02):4.348713e-02):2.915671e-01):1.937097e-02,6:5.865673e-03):1.117580e-01,5:2.700691e-01):1.199872e-01):2.496988e-01):9.106389e-02,2:1.932157e-01,1:9.074972e-01);
   tree gen.217000 = [&U] (((8:7.944708e-03,(((7:1.568143e-01,((((10:1.215797e-01,(17:3.275957e-01,11:3.820789e-01):1.928464e-01):3.970119e-01,(18:4.121081e-01,9:3.184478e-01):4.480359e-02):7.323173e-02,((16:3.045709e-02,12:3.282754e-01):1.454034e-01,(((14:1.167515e-02,(23:5.172032e-02,(21:2.755028e-01,22:3.377089e-02):2.284043e-01):1.368014e+00):1.267165e-01,13:1.751407e-01):6.859631e-02,15:1.405864e-01):4.384675e-01):6.967874e-02):4.903116e-01,(((20:3.596289e-01,(24:5.881659e-02,((27:6.227826e-01,26:3.368501e-01):2.068432e-01,25:4.482980e-01):2.936800e-01):8.221557e-01):2.351722e-01,19:1.826014e-02):4.577749e-01,(30:6.361287e-02,(28:1.230108e-01,29:7.413069e-03):1.138659e-01):2.723065e-01):1.647421e-01):3.463330e-02):1.862124e-01,6:3.579017e-02):8.598596e-02,5:2.266292e-01):4.795566e-01):6.257926e-01,2:5.571302e-01):8.760893e-01,(4:1.909325e-02,3:1.618338e-01):7.556563e-01,1:9.240919e-01);
   tree gen.218000 = [&U] (((8:4.124614e-02,(7:1.733270e-01,(((((30:3.937837e-02,(28:4.354072e-02,29:7.462789e-02):6.520750e-02):1.373635e-01,((((((14:9.087195e-02,13:2.412226e-01):1.589007e-02,(22:9.981764e-02,(21:7.127376e-02,23:1.138220e-01):1.009427e-01):6.345137e-01):4.480158e-03,15:1.403312e-01):1.958330e-01,18:1.908528e-01):9.070881e-02,(17:1.798164e-01,((11:3.399856e-01,10:3.205360e-01):9.725254e-02,9:2.265075e-01):1.229050e-01):5.157663e-02):9.448245e-02,(16:9.635878e-02,12:2.379757e-01):8.306400e-02):3.301919e-01):1.262814e-01,((20:1.655403e-01,(24:6.687849e-02,((27:4.702914e-01,26:5.230443e-02):2.251100e-01,25:1.778273e-01):1.949571e-01):4.471495e-01):2.031507e-01,19:1.641929e-01):3.540685e-01):2.892103e-02,5:1.195740e-01):1.058285e-01,6:1.026297e-02):5.394231e-02):3.550386e-01):3.793772e-01,(4:1.012195e-01,3:2.102353e-01):4.135714e-01):7.252113e-02,2:5.343511e-01,1:7.651874e-01);
   tree gen.219000 = [&U] (((8:5.080098e-02,((((7:1.826722e-01,6:1.884778e-02):1.658006e-01,(((((((21:4.696162e-02,23:2.149748e-01):3.517017e-01,22:1.087513e-01):6.705262e-01,13:3.193289e-04):4.758232e-02,(15:1.563341e-01,14:1.576540e-01):7.544322e-02):4.265707e-01,((10:3.524544e-01,(11:3.382567e-01,17:1.312453e-01):2.084789e-01):1.895940e-02,18:1.792605e-01):8.867382e-02):6.552713e-02,(9:2.011562e-01,(16:1.991781e-01,12:3.601313e-01):4.383287e-01):5.499344e-04):3.089991e-01,(30:2.062545e-01,(28:4.580953e-02,29:6.800178e-02):1.323172e-01):6.653640e-01):1.498228e-01):1.651286e-01,((20:1.486567e-01,(24:6.499526e-02,((27:1.088689e-01,26:3.687906e-01):2.322202e-01,25:1.966329e-01):4.961155e-01):7.774367e-01):5.102205e-02,19:4.484840e-02):8.291377e-01):6.859726e-02,5:1.412830e-01):1.141892e-01):4.229612e-01,2:4.701665e-01):4.841581e-01,(4:7.162348e-02,3:1.630718e-01):4.873626e-01,1:3.934401e-01);
   tree gen.220000 = [&U] (4:2.284703e-02,(((8:6.384429e-02,((6:2.928015e-02,(7:1.418336e-01,((((29:4.528471e-02,28:6.477845e-02):1.789361e-01,30:6.542059e-02):1.002227e-01,(((18:1.287860e-01,(11:4.320769e-01,10:6.556316e-02):1.094122e-01):1.465174e-01,((17:1.001082e-01,(12:1.496925e-01,16:1.331892e-01):2.834481e-01):2.677056e-02,9:3.160076e-01):1.012408e-02):2.199589e-02,((13:6.266468e-02,(22:7.942556e-02,(23:9.348701e-02,21:4.414215e-02):1.699623e-01):5.528213e-01):8.520644e-05,(15:4.855811e-02,14:1.459431e-01):1.103515e-01):1.166514e-01):2.448586e-01):2.639333e-01,((20:5.462784e-02,(24:1.162058e-01,((27:6.475333e-02,26:7.259417e-02):2.443849e-01,25:8.520422e-02):2.457898e-01):4.836441e-01):3.846701e-01,19:5.805476e-03):3.392123e-01):3.719996e-02):1.791765e-03):7.077699e-02,5:7.032519e-02):6.319956e-02):2.452369e-01,2:2.767484e-01):5.905666e-01,3:1.572161e-01):7.586787e-02,1:9.090563e-01);
   tree gen.221000 = [&U] (((4:5.682018e-02,3:9.496387e-02):4.824909e-01,2:1.010485e-01):8.667219e-02,(8:5.189258e-02,(((((((20:6.024930e-02,(24:5.189834e-02,((27:2.194497e-01,26:1.207473e-01):2.268121e-01,25:8.699700e-02):3.169366e-01):2.047806e-01):1.326798e-01,19:2.746760e-03):5.415829e-01,((12:1.242882e-01,(((13:7.343693e-02,((22:1.769423e-02,(23:1.032415e-01,21:2.999202e-02):2.133996e-01):3.702444e-01,(15:6.327111e-02,14:5.599902e-02):6.901946e-02):3.188051e-02):1.658557e-01,(((11:2.779068e-01,17:1.137659e-01):2.723673e-02,10:2.500499e-01):3.365323e-02,9:5.558586e-02):6.874259e-02):6.663763e-02,18:1.862250e-01):4.353474e-03):6.715718e-02,16:1.749975e-02):3.347032e-01):2.836332e-02,7:1.005496e-01):4.840228e-02,6:1.912047e-02):3.583211e-02,((29:6.032197e-03,30:1.387399e-01):1.386945e-03,28:6.318368e-03):2.738953e-01):6.075583e-02,5:4.665316e-02):6.620517e-02):1.868679e-01,1:8.812742e-01);
   tree gen.222000 = [&U] (2:1.219679e-01,((4:6.969830e-02,3:1.152538e-01):2.694887e-01,(8:6.619090e-02,(((6:5.136976e-02,(((20:4.079151e-02,(24:6.252023e-02,((27:2.643639e-01,26:1.454603e-01):2.727956e-01,25:2.979442e-01):1.649461e-01):3.638251e-01):1.365524e-01,19:1.064245e-01):6.453182e-01,((29:8.759447e-04,30:1.598124e-01):5.004592e-03,28:5.877168e-02):3.685468e-01):1.862158e-01):4.593855e-02,((((16:8.969678e-02,(12:2.614135e-01,18:2.421714e-01):1.036183e-01):1.002634e-01,(9:1.975160e-01,(17:2.066923e-01,(10:1.120389e-01,11:1.984727e-01):5.856052e-02):7.391000e-02):4.741819e-02):1.730324e-03,(15:9.517186e-02,(14:1.738092e-01,(13:4.255925e-02,(22:1.283401e-01,(23:3.605725e-01,21:5.429040e-02):1.703603e-01):5.799776e-01):7.193582e-02):7.930283e-03):1.593541e-01):5.408388e-01,7:6.005064e-02):3.812211e-02):1.863417e-02,5:5.366784e-02):1.377566e-01):2.171060e-01):4.375203e-02,1:7.494313e-01);
   tree gen.223000 = [&U] ((4:1.385282e-01,3:1.123533e-01):2.911916e-01,(2:9.835260e-01,((((7:4.042983e-02,(((13:3.509513e-02,(15:2.066532e-01,14:3.602431e-01):3.437293e-01):2.421645e-01,((12:6.254334e-01,(((17:5.275451e-01,11:4.099880e-01):8.574709e-02,10:2.075008e-01):2.105153e-01,(16:2.547353e-01,18:8.332102e-02):2.720062e-01):5.811299e-02):6.528585e-02,9:3.185564e-01):6.658700e-03):8.570575e-02,((21:1.643552e-01,22:2.811467e-01):8.878874e-02,23:4.861511e-01):1.881701e+00):4.462529e-01):2.311295e-02,(((20:1.458819e-01,(24:2.276023e-01,((27:8.503958e-02,26:4.313242e-01):4.973942e-01,25:2.717165e-01):3.898505e-01):3.000081e-01):1.374749e-01,19:2.198427e-01):5.898780e-01,((30:1.984270e-01,(28:6.854734e-02,29:3.795884e-02):7.114185e-02):9.840814e-01,6:2.273840e-01):1.780259e-01):3.298161e-02):1.692687e-01,5:1.210236e-01):9.406425e-02,8:1.040558e-01):2.807033e-01):5.035381e-01,1:1.145934e+00);
   tree gen.224000 = [&U] ((4:7.900552e-02,3:6.886268e-02):2.739364e-01,((((6:9.065300e-02,(((30:1.116823e-01,(28:1.548077e-02,29:2.880528e-02):6.517719e-02):3.572612e-01,((20:6.604756e-03,(24:1.216293e-01,((27:2.539437e-01,26:6.739579e-02):2.368435e-01,25:1.951775e-01):2.476424e-01):4.484851e-01):1.416665e-01,19:4.906485e-02):4.608054e-01):2.658853e-01,(7:5.088034e-03,(12:4.192607e-01,(((11:2.223417e-01,(10:2.586079e-01,18:8.727318e-02):2.890142e-02):4.906495e-02,((((15:3.929587e-02,14:2.432603e-01):1.063303e-01,((23:1.325233e-01,21:1.218535e-01):1.133588e-01,22:5.307017e-02):4.922458e-01):1.067104e-01,13:4.667094e-02):2.902024e-01,(17:2.117369e-01,16:2.445330e-01):5.595253e-02):1.821000e-02):4.463625e-02,9:3.878979e-01):1.078045e-01):2.684155e-01):1.123768e-01):2.555424e-02):2.250543e-01,5:1.137165e-01):9.917102e-02,8:2.447990e-02):1.945700e-01,2:7.564520e-01):2.144155e-01,1:8.840435e-01);
   tree gen.225000 = [&U] (2:2.442856e-01,((4:6.939977e-02,3:6.003644e-02):7.813661e-01,(((((((28:1.991065e-02,29:6.042889e-02):1.379291e-01,30:6.536010e-02):2.982379e-01,(16:1.576069e-01,((10:3.424923e-01,(18:1.951884e-01,11:3.592740e-01):1.133046e-01):1.204047e-01,((17:1.882599e-01,(((13:7.002571e-02,(15:7.908664e-02,14:2.296160e-01):1.486006e-01):8.123865e-03,((21:2.569819e-01,23:1.842485e-01):2.375288e-02,22:8.955599e-02):8.736600e-01):3.753316e-01,9:1.733414e-01):3.314627e-02):1.757568e-01,12:6.403661e-01):1.123625e-02):3.949474e-02):5.332710e-01):2.422339e-01,(7:1.678072e-01,6:6.423587e-02):1.574874e-01):3.300733e-02,((20:8.246111e-03,(24:1.187584e-01,(27:3.884228e-01,(25:2.530473e-01,26:2.151096e-01):1.495212e-02):5.634203e-01):5.232571e-01):5.126511e-01,19:1.010401e-01):4.646352e-01):5.501956e-02,8:1.368248e-01):2.004595e-01,5:3.119657e-02):2.623441e-01):1.339053e-01,1:1.084021e+00);
   tree gen.226000 = [&U] (((4:2.739083e-02,3:4.727989e-02):9.137546e-01,2:4.533186e-01):5.011230e-01,(8:7.402929e-02,(5:2.893490e-02,((((20:2.974160e-01,(((27:1.521075e-01,26:2.161163e-01):1.091712e+00,25:1.648335e-02):8.923495e-01,24:2.434026e-01):5.450934e-01):3.979217e-01,19:9.682500e-02):2.935231e-01,(29:1.030645e-01,(30:1.018933e-01,28:5.125716e-02):7.363142e-02):1.011673e+00):3.212422e-01,(((12:4.634319e-01,(18:3.918138e-01,((17:7.851509e-01,((9:1.681401e-01,(10:5.702406e-01,11:6.565987e-01):4.378382e-01):5.206666e-01,(((15:3.587025e-01,14:1.628134e-01):6.274317e-02,13:3.866058e-01):2.158631e-02,((23:2.088393e-01,21:5.495870e-02):7.156802e-02,22:4.424266e-02):1.123648e+00):2.291728e-01):9.179194e-02):8.929006e-02,16:2.269400e-01):3.843313e-02):2.811402e-01):2.913358e-01,7:7.064723e-02):1.000009e-01,6:4.325361e-03):1.008204e-01):1.506515e-01):1.826537e-01):6.108483e-01,1:1.750547e+00);
   tree gen.227000 = [&U] ((4:3.384727e-01,3:3.326797e-02):5.669578e-01,((8:1.979627e-01,((((30:2.103976e-01,(29:1.783649e-02,28:1.588853e-01):4.849304e-01):1.567727e-01,((20:3.055566e-01,((25:5.088494e-01,(27:5.187709e-01,26:1.633747e-01):4.437283e-01):1.464011e-01,24:2.091317e-01):2.698445e-01):5.569394e-01,19:4.720724e-02):3.329294e-01):4.999726e-01,((7:2.492088e-02,6:9.356390e-02):6.647239e-02,((((13:2.929658e-01,(((23:6.142970e-01,21:4.162883e-02):1.562079e-01,22:1.709449e-01):7.005161e-01,(14:1.172407e-01,15:1.057535e-01):5.921468e-02):5.283675e-02):1.905017e-01,9:1.066223e-01):1.273900e-01,(18:3.206850e-01,(17:3.248651e-01,(11:4.477410e-01,10:4.472161e-01):5.189125e-03):2.042690e-01):7.048625e-02):1.155037e-01,(16:1.433801e-01,12:5.730784e-01):8.256123e-03):2.159569e-01):3.925929e-01):5.161454e-01,5:1.995903e-02):1.753610e-01):8.004973e-01,2:3.433692e-01):3.567584e-01,1:1.473457e+00);
   tree gen.228000 = [&U] (((((7:5.122131e-01,6:4.248027e-02):2.491811e-02,((((((13:3.517408e-01,((23:5.850219e-01,21:1.038430e-01):1.230394e+00,22:1.627983e-01):5.824490e-01):1.343592e-01,(14:1.136768e-01,15:1.711527e-01):3.600924e-02):2.914014e-01,((12:3.478481e-01,16:1.101288e-03):3.242959e-01,9:7.192402e-01):2.123105e-03):2.176770e-02,(((17:8.187582e-01,10:3.769593e-01):2.757559e-02,11:4.340733e-01):1.858855e-01,18:1.572047e-01):2.531342e-01):4.083673e-01,(30:8.496417e-02,(((20:3.599322e-01,(24:1.620415e-01,((27:4.611285e-01,26:2.565648e-01):5.793914e-01,25:3.206870e-01):6.802420e-01):3.427593e-01):3.748250e-01,19:5.752715e-01):1.060399e+00,(29:2.930602e-01,28:5.127156e-02):2.274357e-01):3.399348e-02):4.640560e-02):3.339005e-01,5:4.794899e-01):7.235699e-02):2.275978e-01,8:1.979423e-01):3.672179e-01,2:7.675925e-01):2.380038e-01,(4:5.038643e-02,3:7.859458e-02):5.333375e-01,1:1.626382e+00);
   tree gen.229000 = [&U] (((((5:3.245506e-01,(((((16:2.073865e-01,(((11:4.882044e-01,17:1.650474e-01):7.601657e-02,10:2.986733e-01):1.978282e-01,(18:3.591614e-01,((13:2.408096e-01,((23:2.337017e-01,21:1.213135e-01):3.763009e-01,22:5.142544e-02):5.074944e-01):8.818261e-02,(14:1.660673e-01,15:2.039991e-01):1.046817e-01):3.604796e-01):5.810339e-03):1.511129e-02):8.784901e-02,9:7.597828e-01):5.401714e-01,12:2.088428e-01):3.640093e-01,7:9.423957e-02):4.510139e-02,((20:3.089604e-02,(24:3.239534e-01,((27:3.848102e-01,26:1.044251e-01):2.825032e-01,25:1.416072e-01):5.062495e-01):6.447810e-01):5.142142e-01,19:8.702832e-02):1.347300e+00):1.522060e-01):1.060744e-02,6:3.705223e-02):1.102234e-01,((29:1.009652e-01,28:6.199825e-02):1.201241e-01,30:1.253336e-01):3.030198e-01):1.593464e-01,8:1.651822e-01):3.563475e-01,(2:4.382400e-01,(4:7.406301e-03,3:2.367677e-01):9.847942e-01):1.489880e-01,1:1.748241e+00);
   tree gen.230000 = [&U] (((8:5.487454e-01,((((20:3.733497e-01,(24:2.001434e-01,((27:2.424784e-01,26:2.758082e-01):1.123050e+00,25:3.456483e-01):5.437202e-01):9.158928e-01):7.120188e-01,19:6.608134e-03):6.584833e-01,(7:2.802510e-01,((12:2.804543e-01,((17:5.312752e-01,((9:1.955714e-01,(((23:3.422020e-01,21:3.380236e-01):1.916073e-01,22:2.552750e-01):5.986944e-01,(13:4.609831e-01,(14:2.303963e-01,15:2.654299e-01):1.291892e-01):1.079853e-01):2.543721e-01):4.126591e-03,((10:3.939627e-01,11:5.257953e-01):8.216139e-02,18:3.789540e-01):4.519376e-01):4.299052e-02):1.840011e-01,16:4.463678e-01):5.981154e-02):4.416601e-01,((28:6.761822e-02,(29:5.551272e-02,30:5.031085e-02):1.631811e-02):1.101339e+00,6:1.641522e-01):1.364166e-02):1.093643e-02):3.142781e-02):1.495491e-01,5:2.818865e-02):2.539128e-03):9.720914e-01,2:5.832024e-01):4.058400e-01,(4:2.997126e-01,3:4.172448e-02):1.107673e+00,1:1.307906e+00);
   tree gen.231000 = [&U] ((((6:7.979952e-02,((16:2.022106e-01,((9:1.985467e-01,(((11:5.158495e-01,(17:4.146552e-01,10:2.347351e-01):1.756428e-02):8.006665e-02,18:2.233729e-01):3.451236e-01,(((23:3.194104e-01,21:6.177064e-02):4.714628e-01,22:1.243936e-01):1.355338e+00,((14:1.083532e-01,15:7.538128e-02):1.317790e-01,13:1.385094e-01):2.021393e-01):1.845645e-02):2.053827e-02):1.459510e-01,12:4.202463e-01):2.636150e-03):3.102140e-01,7:1.075458e-02):1.660703e-02):1.042232e-01,(((29:4.421383e-02,28:8.001074e-02):5.516560e-01,30:7.171838e-02):1.046102e+00,(((20:2.774788e-01,(24:1.840120e-01,((27:2.107740e-01,26:2.672884e-01):1.078629e+00,25:1.192866e-01):4.335652e-01):7.268445e-01):3.130407e-01,19:3.561918e-01):6.626126e-01,5:3.977813e-01):4.550380e-02):1.873007e-01):2.345022e-01,8:7.874105e-03):5.363845e-01,(2:2.186941e-01,(4:2.193746e-02,3:3.000286e-01):2.045721e+00):2.779780e-01,1:1.062649e+00);
   tree gen.232000 = [&U] ((4:1.647583e-02,3:1.533911e-01):5.275865e-01,(2:3.619693e-01,((((((24:1.617074e-01,((27:1.760025e-02,26:3.295857e-01):3.706171e-01,25:2.559521e-01):2.428548e-01):4.775078e-01,20:2.155025e-01):2.874522e-01,19:1.440455e-01):5.468777e-01,(6:4.286148e-02,((((29:4.670438e-02,28:5.779006e-02):1.955721e-01,30:2.415239e-02):2.071109e-01,((((10:3.450692e-01,11:3.553341e-01):7.910885e-02,18:1.803624e-01):1.330741e-01,(((14:1.319821e-01,15:5.661410e-02):2.712840e-01,13:1.218153e-01):1.383007e-01,(9:1.297800e-01,(((23:3.234732e-01,21:4.052555e-01):1.993415e-01,22:8.535084e-02):9.228342e-01,17:4.109443e-01):1.035406e-01):3.363507e-02):3.871134e-01):4.734349e-02,(12:3.977790e-01,16:1.234225e-01):4.665802e-02):2.833047e-01):2.596654e-01,7:2.654091e-01):9.013274e-02):7.826849e-02):1.656078e-01,5:1.256626e-01):9.868585e-02,8:5.033666e-02):4.641946e-01):2.565199e-01,1:6.070544e-01);
   tree gen.233000 = [&U] ((((5:9.079226e-02,((7:8.118533e-02,((((24:1.767603e-01,((27:2.613297e-01,26:1.964494e-01):1.010932e-01,25:1.125432e-01):4.858308e-01):5.220627e-01,20:3.410000e-02):1.597207e-01,19:1.344629e-01):4.792733e-01,(((29:1.387174e-03,28:1.090232e-01):7.333819e-02,30:1.573656e-02):2.995055e-01,(((((18:1.594438e-01,16:6.109421e-04):2.213683e-01,(13:1.006329e-01,((14:4.738464e-02,((23:7.034538e-02,21:2.082495e-01):1.266833e-01,22:4.337614e-02):5.116095e-01):7.590553e-02,15:2.000895e-01):7.850398e-02):7.216825e-02):5.078195e-02,9:1.456612e-01):6.472933e-02,12:3.661918e-01):4.984002e-02,((17:6.730851e-02,11:4.500719e-01):4.159201e-03,10:3.075093e-01):1.694019e-01):5.182847e-01):1.695992e-02):2.990848e-02):1.810615e-02,6:4.125034e-02):1.213017e-01):2.423804e-02,8:1.099408e-01):5.128794e-01,2:3.373980e-01):7.303844e-02,(4:1.504068e-01,3:1.450510e-01):3.943092e-01,1:4.853712e-01);
   tree gen.234000 = [&U] (((4:1.388915e-01,3:8.359592e-02):5.409873e-01,((8:1.110179e-01,((((29:1.119812e-02,28:7.554557e-02):1.055946e-01,30:1.029760e-01):3.008138e-01,((((24:1.969716e-01,((27:2.245740e-01,26:1.564009e-01):2.854129e-01,25:1.785947e-01):3.991546e-01):5.002402e-01,20:1.211361e-02):2.019588e-01,19:1.380664e-02):6.975146e-01,((16:1.063947e-02,(((11:2.198314e-01,18:5.153096e-02):1.523739e-01,(((15:2.564840e-01,(14:2.588463e-01,(13:1.645154e-01,((23:3.478686e-02,21:1.334886e-01):3.915594e-02,22:9.213858e-02):7.200232e-01):7.447665e-04):7.094615e-03):1.407325e-01,9:1.145112e-01):3.144152e-02,(10:2.095747e-01,17:1.432975e-01):3.020245e-01):7.133778e-02):9.659583e-04,12:4.469781e-01):1.010346e-01):5.125610e-01,7:6.420322e-02):3.655012e-02):1.458266e-01):2.460827e-03,6:5.055499e-02):7.995209e-02):1.584413e-01,5:2.203834e-01):1.896266e-01):2.162050e-02,2:1.880762e-01,1:9.463090e-01);
   tree gen.235000 = [&U] ((2:4.726117e-02,(8:5.436079e-02,((((((((10:2.309010e-01,11:1.279988e-01):4.210909e-02,((((21:7.787032e-02,22:9.527128e-02):2.241708e-02,23:3.581000e-02):2.442286e-01,((14:1.334724e-01,15:8.128599e-02):1.181479e-02,13:6.875692e-03):5.416662e-02):6.795578e-02,(12:1.533013e-01,(16:1.555255e-02,18:4.211340e-02):7.042851e-02):1.356231e-01):5.648407e-03):1.934971e-02,9:5.771414e-02):9.018828e-03,17:9.202824e-02):2.141413e-01,7:3.088699e-02):4.229136e-02,(((24:1.442800e-02,((27:1.099645e-01,26:1.079735e-01):1.289334e-01,25:4.190275e-02):1.848516e-01):2.859738e-01,20:2.222748e-02):2.569988e-01,19:4.543598e-02):3.239096e-01):5.665207e-02,((28:3.166020e-02,(29:1.216402e-02,30:3.444632e-02):2.367390e-03):2.309694e-01,6:2.059707e-02):2.655829e-02):3.289257e-02,5:9.629730e-02):6.296830e-02):1.953169e-01):5.385866e-02,(4:2.490422e-02,3:1.368194e-02):2.750493e-01,1:4.633706e-01);
   tree gen.236000 = [&U] (((((24:3.636425e-03,((27:7.770854e-02,26:5.717112e-02):5.297181e-02,25:4.234421e-02):5.024730e-02):1.053355e-01,20:4.623266e-02):6.506430e-02,19:9.853191e-03):1.254589e-01,(((7:1.069889e-02,((16:4.770116e-02,12:5.228693e-02):5.420644e-02,((18:2.938838e-02,(13:6.019945e-02,((((22:6.033488e-02,21:6.553747e-02):3.682705e-02,23:1.868500e-02):2.114706e-01,14:8.731287e-03):1.275918e-02,15:1.383257e-02):2.936201e-02):4.052424e-02):5.156049e-02,((17:8.976753e-02,9:5.410749e-02):2.247551e-02,(10:8.092716e-02,11:1.647126e-01):1.776583e-01):2.737591e-04):7.847194e-02):1.331734e-01):9.314043e-03,(8:4.459366e-02,5:1.919499e-02):2.327914e-02):5.740244e-03,(6:4.923032e-03,(29:5.122855e-03,(30:9.589464e-03,28:3.777570e-03):1.147481e-02):1.156925e-01):5.512289e-02):3.455677e-02):1.790800e-01,((4:3.046034e-04,3:4.586818e-02):9.253833e-02,2:1.781459e-01):2.661113e-02,1:2.507012e-01);
   tree gen.237000 = [&U] ((2:3.154773e-01,(4:6.509820e-02,3:8.634144e-03):2.015573e-01):9.013471e-02,(((((30:2.705945e-02,(28:2.640898e-02,29:1.396741e-03):2.322303e-02):1.593106e-01,(((9:8.149651e-02,((13:1.019560e-01,(15:5.557610e-02,(((21:1.057191e-01,22:1.247510e-01):1.472465e-01,23:7.370138e-02):3.480129e-01,14:4.063807e-03):5.694278e-02):3.238785e-02):1.563741e-01,((10:2.815478e-01,11:4.248850e-01):1.147420e-02,17:1.873995e-01):4.123922e-02):4.968656e-02):2.192948e-01,(16:8.827765e-02,18:1.933352e-01):1.529751e-02):2.298143e-02,12:1.473786e-01):1.480889e-01):1.336226e-01,7:1.741720e-02):1.533771e-01,(8:6.403023e-02,(6:6.555004e-02,5:6.358263e-02):9.531045e-03):5.944986e-02):4.839808e-02,(19:5.798392e-02,(20:2.453639e-01,(((27:1.089775e-01,26:2.781570e-01):1.673231e-01,25:1.535885e-01):2.401398e-01,24:9.186396e-02):3.578724e-01):3.306262e-03):2.260466e-01):4.726720e-01,1:5.467324e-01);
   tree gen.238000 = [&U] ((5:2.301476e-03,(8:1.175476e-01,((6:3.705181e-02,7:2.079026e-01):2.121287e-02,(((28:2.086498e-02,29:5.744997e-02):5.118032e-02,30:4.106209e-02):3.850166e-01,((((11:2.654571e-01,10:7.040563e-01):1.043921e-01,18:3.587060e-02):2.646222e-01,((((14:2.092820e-01,((15:1.166105e-01,13:1.972702e-01):1.484895e-02,((21:1.040989e-01,22:1.481421e-01):4.525856e-01,23:5.385349e-02):1.835681e+00):2.144198e-02):1.585232e-01,(12:4.000615e-01,16:6.788615e-01):2.525098e-02):3.459733e-01,17:3.032349e-01):1.323142e-01,9:3.701794e-01):1.457947e-01):3.074643e-01,((19:1.167252e-01,20:2.615190e-01):1.390155e-02,((25:2.209995e-01,(27:7.374079e-02,26:2.709458e-01):4.320456e-01):2.040409e-01,24:4.410167e-01):4.125540e-01):6.347793e-01):3.243679e-01):3.894573e-01):6.724171e-02):1.416955e-01):4.373220e-01,((4:1.370272e-01,3:7.047887e-02):5.181865e-01,2:6.196657e-01):2.132868e-01,1:9.293276e-01);
   tree gen.239000 = [&U] (((((((29:2.264576e-02,30:8.540672e-02):8.264008e-02,28:3.663316e-02):6.271286e-01,((7:3.199280e-02,((16:4.102997e-02,((((17:1.914176e-01,11:2.251586e-01):2.097746e-01,18:1.938694e-01):9.649724e-02,(((14:9.270208e-02,15:1.009600e-01):1.341593e-01,13:1.291324e-01):1.864932e-01,(10:4.781922e-01,9:7.157056e-02):6.355694e-02):5.084979e-02):8.241587e-02,12:3.321702e-01):2.729910e-02):1.698989e-02,(((24:5.932490e-02,(((27:2.135540e-01,26:1.246386e-01):5.660928e-01,25:9.346905e-02):3.455504e-01,((22:9.857966e-02,23:9.951889e-02):1.370296e-01,21:2.059462e-01):6.496987e-01):7.266909e-02):5.304010e-01,20:6.161588e-03):2.634440e-01,19:1.250961e-01):7.168730e-01):2.868371e-01):2.126360e-01,6:4.327481e-02):4.113345e-02):2.714814e-01,8:2.117532e-01):3.128064e-01,5:5.759562e-02):4.494687e-01,2:3.142172e-01):3.104459e-01,(4:5.382941e-02,3:1.307805e-01):4.846492e-01,1:8.899209e-01);
   tree gen.240000 = [&U] (((((8:2.051725e-01,(((29:7.473150e-02,(28:9.192686e-03,30:9.960453e-02):5.314614e-02):4.996421e-01,((16:1.465084e-01,(((10:4.317510e-01,(18:1.230699e-01,11:2.497551e-01):6.805609e-02):3.740042e-02,((17:7.461046e-02,((22:9.236002e-02,(21:1.347896e-01,23:9.454971e-02):3.489353e-01):7.864341e-01,(14:1.792529e-01,(13:1.688649e-01,15:2.573273e-01):6.898798e-02):5.770750e-02):2.786137e-01):1.554125e-02,9:1.606632e-01):7.940576e-02):5.669979e-02,12:1.336404e-01):2.084522e-01):8.246711e-01,7:1.260611e-01):3.201347e-02):2.113100e-02,6:2.958973e-02):1.436916e-01):2.582699e-01,5:1.204412e-01):3.015110e-01,(((((27:3.862216e-01,26:2.101577e-01):1.247145e-01,25:1.308239e-01):4.578541e-01,24:5.531282e-02):3.123521e-01,20:5.425233e-02):1.923464e-01,19:5.164367e-03):4.922157e-01):3.705734e-01,2:2.637968e-01):2.466287e-02,(4:3.195798e-02,3:1.241528e-01):5.676383e-01,1:7.954069e-01);
   tree gen.241000 = [&U] (2:4.222856e-02,((8:8.408431e-03,(((5:4.422743e-02,7:9.855139e-02):4.658498e-02,((((((17:2.123441e-01,9:2.058315e-01):3.493585e-02,((13:9.374900e-02,(14:7.642170e-02,(15:4.475112e-02,((21:8.476861e-02,23:6.826771e-02):2.138585e-01,22:4.700813e-02):4.370688e-01):2.783033e-02):5.383058e-02):3.151177e-01,((11:1.747232e-01,10:1.295737e-01):7.729645e-02,18:4.783866e-02):1.760604e-01):1.538509e-02):2.926109e-01,16:1.685236e-01):1.513796e-02,12:1.158138e-01):5.250160e-02,((29:1.353669e-02,30:1.133657e-01):3.435062e-03,28:6.251586e-03):2.507457e-01):4.695364e-02,(((((27:2.110838e-01,26:6.206828e-02):2.382331e-01,25:3.864340e-02):3.637222e-01,24:1.625486e-01):1.220832e-01,20:1.802703e-01):2.949526e-01,19:9.389702e-02):3.197453e-01):5.921384e-02):7.039663e-02,6:3.376921e-02):1.438017e-01):2.632885e-01,(4:1.305538e-01,3:3.143713e-02):4.859149e-01):3.352697e-01,1:5.009891e-01);
   tree gen.242000 = [&U] ((2:3.867451e-01,(8:2.487203e-02,(5:1.027572e-01,(((28:7.344793e-02,(29:1.046790e-01,((((((27:1.292025e-01,26:9.393436e-02):4.213219e-01,25:2.209038e-01):4.435431e-01,24:2.937195e-01):4.120093e-01,20:9.867488e-02):4.108207e-01,19:2.469399e-02):4.195420e-01,30:1.688700e-01):1.672301e-01):1.104516e-01):5.052119e-01,(((10:3.726083e-01,11:3.623381e-01):2.881967e-01,18:6.354018e-02):1.758236e-01,(((17:3.454582e-01,9:8.280621e-02):5.347661e-02,(((((21:4.967958e-02,23:2.634304e-01):2.610692e-01,22:7.658064e-02):7.050473e-01,14:3.449276e-01):6.432761e-02,15:6.805613e-02):1.517748e-01,13:5.047917e-02):9.523208e-02):1.041569e-01,(12:1.798769e-01,16:1.744821e-01):1.131078e-01):9.090596e-02):2.514816e-01):6.708622e-02,(7:2.356531e-02,6:2.269278e-02):5.770108e-03):2.916514e-01):1.100373e-01):4.220536e-01):2.785557e-02,(4:2.333505e-01,3:1.582740e-01):6.076509e-01,1:1.264141e+00);
   tree gen.243000 = [&U] ((2:3.150913e-01,(5:6.936052e-02,(8:5.912383e-02,((((12:1.616890e-01,16:7.411890e-01):1.874922e-01,(((10:4.704060e-01,11:2.931387e-01):2.163585e-01,18:7.931010e-02):3.853998e-01,(((13:3.153169e-02,(15:6.505142e-02,14:1.021368e-01):1.614273e-01):2.578528e-02,((21:1.354745e-01,22:5.673885e-02):2.750707e-01,23:2.313588e-01):6.153062e-01):2.405658e-01,(17:2.573063e-01,9:1.089912e-01):2.992074e-02):6.549440e-02):3.796246e-02):5.123906e-01,7:9.662927e-02):1.886125e-01,(6:1.353979e-02,((((((26:2.546126e-01,27:1.125460e-01):2.798177e-01,25:1.751968e-01):2.484802e-01,24:9.307813e-02):8.775478e-01,20:3.448484e-01):1.218386e-01,19:1.822545e-01):2.541561e-01,((30:1.172319e-01,28:1.768614e-02):4.040443e-02,29:1.557459e-01):4.398093e-01):3.739049e-01):3.036919e-02):1.247736e-01):5.208494e-02):4.244480e-01):3.953568e-01,(4:4.011128e-03,3:2.452573e-01):2.513819e-01,1:8.707862e-01);
   tree gen.244000 = [&U] (((8:7.337644e-03,((6:3.677475e-02,(7:1.115005e-01,((((((26:2.111840e-01,27:1.085895e-01):2.096729e-01,25:1.962443e-01):2.967390e-01,24:1.077168e-01):2.550678e-01,20:4.630962e-01):2.890400e-01,19:7.508037e-02):5.266555e-01,5:9.919464e-02):5.561174e-02):3.934521e-02):2.875780e-02,((((16:9.982911e-02,12:1.678582e-01):3.235412e-03,18:2.650670e-01):3.748822e-01,(((15:1.668094e-01,14:1.544006e-01):1.801558e-03,(((21:1.595719e-01,23:2.684711e-01):5.178680e-01,22:6.592773e-03):7.002573e-01,13:1.500027e-01):2.834234e-02):1.568036e-01,((10:3.344620e-01,(11:5.249173e-01,17:1.185727e-01):1.294564e-01):2.230701e-01,9:8.501355e-02):1.516303e-01):8.039098e-02):4.279397e-01,((28:1.295706e-02,29:3.880640e-02):3.301718e-02,30:2.887567e-01):1.723634e-01):1.301720e-01):1.535500e-01):5.009468e-01,(4:5.606939e-02,3:1.463163e-01):4.854295e-01):4.575357e-01,2:3.646466e-01,1:1.007737e+00);
   tree gen.245000 = [&U] ((2:5.649032e-01,(8:1.080253e-02,(((6:4.482753e-02,7:1.874077e-01):1.216080e-01,((((((26:1.629574e-02,27:2.057272e-01):3.433808e-01,25:1.506896e-01):4.329852e-01,24:3.030228e-01):5.294939e-01,20:2.817161e-01):1.026677e-01,19:2.929847e-01):5.600965e-01,((((18:1.739279e-01,12:9.818353e-01):5.072770e-02,16:2.920676e-02):3.453554e-01,(((((9:1.074110e-01,11:8.571105e-01):4.211246e-02,((21:6.206079e-02,23:2.852799e-01):5.327473e-01,22:4.860720e-02):1.365227e+00):8.921397e-02,((15:1.516497e-01,14:1.345200e-01):1.351119e-01,13:1.110582e-01):1.087250e-01):6.967925e-02,17:4.381234e-01):1.761687e-01,10:3.911944e-01):6.050274e-02):5.496881e-01,((28:6.084843e-02,29:1.556198e-02):1.226863e-01,30:1.899778e-01):2.886430e-02):5.333949e-02):1.531660e-01):1.796805e-01,5:1.658617e-01):1.014390e-01):5.747650e-01):1.777158e-01,(4:1.654264e-01,3:9.070301e-02):5.560371e-01,1:1.862250e+00);
   tree gen.246000 = [&U] (((4:1.394899e-01,3:8.983310e-02):1.020085e+00,(8:4.782578e-02,(5:1.536409e-01,((((20:8.512005e-02,(((26:2.083792e-01,27:3.954365e-01):5.768786e-01,25:7.691392e-02):9.228631e-02,24:2.390199e-01):2.352105e-01):1.816916e-01,19:2.742092e-02):4.100952e-01,((((15:1.202811e-01,(((21:3.858501e-01,23:2.399525e-01):2.576532e-01,22:4.088413e-02):8.217313e-01,13:2.377899e-01):3.004723e-02):1.019963e-01,14:8.101667e-02):1.704584e-01,((((18:1.462929e-01,16:4.559043e-02):3.650538e-01,9:1.951563e-01):6.111522e-02,((17:1.124859e-01,11:7.193783e-01):5.271488e-02,12:3.942536e-01):2.270051e-01):2.202375e-02,10:4.285864e-01):9.706128e-03):3.198625e-01,((28:1.366724e-01,29:1.631083e-02):1.867593e-01,30:8.012893e-02):2.031637e-01):9.824025e-02):1.746588e-01,(7:2.055270e-02,6:3.770500e-02):1.324001e-01):6.407427e-02):1.040537e-01):1.633191e-01):1.916261e-01,2:2.669298e-01,1:8.395643e-01);
   tree gen.247000 = [&U] (2:4.288421e-01,((4:4.644154e-01,3:5.413311e-02):3.743367e-01,(8:3.512777e-02,(5:2.497818e-01,((((((11:7.154166e-01,10:3.805563e-01):3.184419e-01,(12:2.146625e-01,17:4.686450e-01):4.784865e-01):1.864691e-01,18:1.074679e-01):1.363500e-02,(9:2.607007e-01,(((14:1.027740e-01,(13:2.056317e-01,15:1.320223e-01):1.093980e-02):1.217265e-01,((21:3.137729e-01,23:1.950296e-01):2.951637e-01,22:4.663703e-01):1.116132e+00):2.939501e-01,16:2.075211e-01):1.983654e-02):3.021004e-02):4.146218e-01,((((28:8.466670e-02,30:1.631731e-01):1.244775e-01,29:5.478117e-02):1.215462e+00,(((((26:1.394272e-01,27:1.710784e-01):7.100126e-01,25:9.989122e-02):1.608876e-01,24:2.796065e-01):1.736646e-01,20:1.192167e-01):9.769782e-02,19:1.620232e-01):7.504874e-01):3.118701e-01,6:1.207101e-01):3.849866e-02):4.257994e-03,7:3.554206e-02):1.997593e-01):1.620507e-01):3.265215e-01):4.702175e-02,1:1.085872e+00);
   tree gen.248000 = [&U] (((8:7.551286e-03,(((((30:3.831464e-02,(29:1.612532e-02,28:2.748937e-02):1.266395e-02):6.278445e-01,(((((26:3.248017e-02,27:8.345618e-02):3.694548e-01,25:1.701322e-01):1.061271e-01,24:3.661776e-02):3.310906e-01,20:1.847727e-01):1.873417e-01,19:1.579774e-01):2.032844e-01):7.450251e-02,(12:2.955135e-01,((((9:1.036061e-01,(((15:1.729374e-01,13:1.085638e-01):2.443007e-03,14:9.735910e-02):3.633172e-02,((23:1.593472e-01,21:5.958653e-02):1.583495e-01,22:1.013719e-02):3.629831e-01):5.552389e-02):9.763582e-02,16:9.773483e-02):2.515872e-02,18:6.171175e-02):1.150357e-01,((17:1.650353e-01,11:3.373380e-01):2.636701e-02,10:2.818299e-01):8.036327e-02):7.285240e-04):1.999727e-01):1.368666e-01,5:4.573610e-02):1.316312e-01,(7:9.638339e-02,6:3.870932e-02):4.563911e-02):2.007293e-01):2.999859e-01,(4:5.123788e-02,3:6.611099e-02):4.573252e-01):1.042873e-01,2:9.914963e-02,1:5.297145e-01);
   tree gen.249000 = [&U] ((2:6.819903e-01,(4:1.704314e-01,3:2.016071e-02):6.117073e-01):4.539266e-01,(((6:4.237616e-02,(((((26:2.570374e-01,27:6.995568e-01):3.629785e-01,25:1.310693e-01):3.473510e-01,24:2.125567e-01):3.295740e-01,(20:2.360023e-01,19:7.909704e-02):6.217881e-02):9.880107e-01,(7:1.243202e-02,((29:6.647013e-02,(30:1.013608e-01,28:4.973982e-04):2.779054e-02):4.866825e-01,(12:3.192948e-01,((16:2.637335e-01,((10:1.980803e-01,11:5.057864e-01):3.048689e-01,18:1.653258e-01):1.387532e-01):8.001483e-04,((17:5.881265e-01,(14:1.742363e-01,((((21:3.351914e-01,22:1.208320e-01):5.219694e-01,23:4.634377e-02):7.339027e-01,13:1.817650e-01):1.266981e-02,15:3.749966e-02):3.755945e-02):1.423426e-01):1.967563e-02,9:2.391198e-01):7.740972e-02):2.487141e-01):2.762550e-01):4.563409e-01):6.112242e-03):1.143623e-01):9.786686e-02,5:5.921544e-02):1.497178e-01,8:2.201234e-03):3.534549e-01,1:1.157723e+00);
   tree gen.250000 = [&U] (((((7:1.516179e-02,(12:2.584142e-01,(16:6.762023e-01,(((9:2.924548e-02,(17:5.040787e-01,(11:6.687865e-01,10:2.464499e-01):1.717342e-01):3.593052e-02):1.907832e-01,(((((21:4.065646e-01,23:4.127389e-01):3.789323e-01,22:1.144452e-01):6.532904e-01,13:1.838908e-01):4.621528e-02,15:5.612873e-02):3.551485e-02,14:1.944485e-01):1.048423e-01):6.272074e-02,18:2.121117e-01):1.183153e-01):2.870607e-02):3.508259e-01):2.427883e-01,((20:1.204502e-01,(25:4.270528e-01,(24:4.117683e-01,(26:2.615693e-01,27:7.781614e-02):5.752932e-01):1.342242e-02):2.466991e-01):2.706486e-01,19:2.713455e-02):7.180151e-01):1.569432e-01,(6:2.604839e-02,((30:1.241679e-01,29:6.701894e-02):1.606411e-02,28:1.573837e-01):6.600025e-01):2.519868e-02):4.610536e-01,(5:1.065554e-01,8:5.648008e-01):5.407664e-02):5.402128e-01,((4:1.966863e-01,3:9.819070e-02):7.347963e-01,2:5.018174e-01):2.066279e-01,1:1.931769e+00);
   tree gen.251000 = [&U] (2:4.646324e-01,((4:1.104743e-01,3:2.213677e-01):6.964215e-01,((5:3.741292e-01,(6:5.914537e-02,((7:3.850448e-03,((((13:1.402775e-01,(22:1.140347e-01,(21:2.734994e-02,23:5.423667e-01):3.620818e-01):7.118824e-01):6.948040e-02,(15:9.567836e-02,14:2.973444e-01):5.676920e-03):2.736490e-01,(16:7.192261e-03,18:1.854133e-01):2.097726e-01):5.784874e-02,(12:6.228538e-01,(9:1.777737e-01,(17:3.881504e-01,(11:6.146007e-01,10:4.266411e-01):8.273992e-02):6.287923e-03):6.889070e-02):2.204574e-01):3.087519e-01):1.379446e-01,((30:1.660876e-01,(29:7.216303e-02,28:1.622503e-01):7.311779e-02):2.692843e-01,((20:2.428681e-01,((25:1.891953e-01,(26:1.775923e-01,27:2.958400e-01):2.675954e-01):3.237599e-01,24:2.157356e-01):3.541347e-01):2.519625e-01,19:2.975151e-02):6.734838e-01):1.834274e-01):1.967289e-01):1.857805e-01):9.900590e-02,8:8.037612e-02):5.347702e-01):1.599016e-01,1:1.858903e+00);
   tree gen.252000 = [&U] ((2:4.178474e-01,((5:4.279791e-01,((((20:3.206290e-01,((25:4.977926e-02,(26:1.794264e-01,27:3.822343e-01):2.356564e-01):3.804974e-01,24:1.762550e-01):4.421128e-01):5.355367e-01,19:7.123964e-02):4.987710e-01,(30:2.108409e-01,(29:4.209552e-04,28:4.083546e-02):5.288957e-02):9.127449e-01):2.606735e-01,((7:4.365279e-02,6:1.834502e-01):6.771636e-02,(12:4.626046e-01,((16:2.144330e-01,((11:6.266422e-01,18:2.153137e-01):2.592346e-02,10:5.763581e-01):9.686300e-02):1.836131e-01,(17:4.370475e-01,((13:8.605221e-02,((15:3.638207e-02,14:3.194463e-01):7.636179e-02,(22:1.442740e-01,(21:3.575161e-01,23:2.190725e-01):6.689920e-01):6.244403e-01):1.284997e-01):4.608801e-01,9:1.796097e-01):3.936288e-03):1.240718e-01):2.097927e-01):2.957460e-01):3.761197e-02):2.277158e-01):2.690077e-01,8:1.370234e-01):7.823965e-01):1.424908e-01,(4:1.152867e-01,3:1.112282e-01):5.481402e-01,1:1.612534e+00);
   tree gen.253000 = [&U] (((4:2.394281e-01,3:1.541618e-01):1.146584e+00,(8:3.751130e-01,((((18:2.568974e-01,(16:1.222848e-01,((((11:8.430555e-01,17:6.584541e-01):3.865948e-01,10:7.144083e-01):2.136383e-01,(((((21:1.396074e-01,23:2.923851e-01):1.021335e-01,22:1.331627e-01):1.722261e+00,15:2.198285e-01):2.240612e-01,(13:3.646304e-01,14:3.493272e-01):1.706452e-01):2.805578e-01,9:2.578831e-01):4.040548e-02):1.033312e-01,12:6.751878e-01):2.306055e-01):4.039353e-01):6.309609e-01,(7:6.309419e-02,6:3.679874e-01):1.212726e-01):1.497217e-01,(((20:3.686087e-01,((25:3.234006e-01,(26:2.296412e-01,27:4.945373e-01):6.202055e-01):7.818199e-01,24:5.861416e-03):1.087681e+00):3.337924e-01,19:1.666052e-01):6.912947e-01,(30:2.159253e-01,(29:5.219477e-02,28:9.647664e-02):1.522399e-01):1.148858e+00):1.184610e-01):1.861829e-01,5:2.327011e-01):2.002533e-01):1.548596e+00):2.938929e-01,2:4.165180e-01,1:1.668226e+00);
   tree gen.254000 = [&U] ((4:2.338586e-01,3:6.978502e-02):2.159189e+00,((5:4.528597e-01,((((((19:8.253022e-01,(20:1.039816e+00,((((23:8.828585e-01,21:1.981282e-01):2.116455e-01,22:2.343730e-01):1.331786e+00,(25:4.149269e-01,(26:7.432834e-01,27:5.523655e-01):6.105681e-01):5.283148e-01):1.123479e-01,24:8.432017e-01):3.752998e-01):9.160185e-01):7.299693e-01,(30:3.635112e-02,(29:5.330807e-02,28:5.216763e-01):6.196534e-01):6.634677e-01):3.141564e-01,((((18:3.382095e-01,11:1.048995e+00):4.422330e-01,17:4.994589e-01):1.491373e-01,((9:5.985027e-01,10:5.463898e-01):8.622309e-03,(13:2.966491e-01,(14:4.938125e-01,15:1.732038e-01):1.287002e-01):7.905408e-01):2.550410e-02):1.361142e-01,(12:7.579091e-01,16:2.658789e-01):4.390945e-01):7.844760e-01):6.005707e-01,7:1.249585e-01):1.675239e-01,6:2.526840e-01):4.924484e-01,8:1.025391e-01):3.904298e-01):1.317227e+00,2:3.196928e-01):1.894136e-01,1:1.588650e+00);
   tree gen.255000 = [&U] (((((((30:1.251934e-01,((28:4.185955e-01,29:7.309114e-02):2.530314e-02,(19:2.086718e-01,((24:6.341393e-01,((25:1.311202e-01,(26:1.165863e-01,27:6.630416e-01):8.826239e-01):1.742613e+00,((21:1.977876e-01,22:1.635347e-01):3.081431e-01,23:1.295654e-01):9.032819e-01):1.179605e-01):1.745416e-01,20:2.022333e-01):4.809095e-01):1.186143e+00):4.174816e-01):4.314533e-01,(12:6.188740e-01,(((18:2.238215e-01,(11:7.366468e-01,10:5.303246e-01):4.912196e-01):2.405320e-01,16:2.165487e-01):2.670049e-01,((9:5.747000e-01,((14:3.778465e-01,15:1.996553e-01):1.053602e-01,13:2.088031e-01):5.743197e-01):2.260819e-01,17:6.167374e-01):9.372931e-02):8.782359e-02):5.607947e-01):4.779888e-01,6:1.702322e-01):1.558425e-01,7:4.858594e-02):4.930960e-01,5:9.426451e-03):7.379826e-01,8:2.094228e-01):1.163937e+00,((4:1.213970e-01,3:3.415746e-01):9.339775e-01,2:1.032240e+00):1.397571e-01,1:1.588467e+00);
   tree gen.256000 = [&U] ((4:3.559695e-02,3:2.330509e-01):7.986835e-01,(((5:6.010394e-01,(((((16:1.539603e-01,((((10:4.660064e-01,(17:5.427525e-01,11:9.742077e-01):2.021786e-01):4.603851e-02,18:2.667297e-01):2.275785e-01,9:3.251497e-01):8.620488e-02,((14:3.032575e-01,15:1.791555e-01):2.781303e-01,13:1.815901e-01):1.670659e-01):3.147784e-01):2.242511e-01,12:3.658739e-01):7.726274e-01,7:4.799870e-02):8.190582e-02,(((30:7.159322e-01,(19:1.832226e-02,(((22:1.495684e-01,(21:1.072939e-01,23:4.066380e-01):9.042771e-01):7.305718e-01,20:4.471157e-01):1.163691e-01,(24:5.136085e-01,(25:3.254734e-01,(26:1.180369e-01,27:9.228515e-01):6.735115e-01):1.419275e+00):7.314157e-01):3.427294e-01):5.924460e-01):3.776859e-01,28:1.734530e-02):3.801147e-02,29:6.111585e-02):6.065769e-01):4.647193e-02,6:1.069016e-01):1.616661e-01):4.850912e-01,8:2.333175e-01):1.621270e+00,2:3.805404e-01):3.961314e-01,1:2.300904e+00);
   tree gen.257000 = [&U] ((2:7.191851e-01,(4:6.378239e-01,3:1.012571e-01):9.772892e-01):7.844526e-01,((5:9.035775e-02,(6:7.780885e-02,((((19:1.703344e-02,(20:2.905435e-01,((24:4.076347e-01,(25:3.557889e-01,(26:2.391955e-01,27:2.519132e-01):2.824711e-01):6.154074e-01):2.480632e-01,((22:1.335995e-01,21:7.563112e-01):3.649806e-01,23:3.229468e-01):4.318681e-01):3.592078e-01):1.272436e-01):4.548736e-01,(30:7.125056e-02,(29:6.801788e-02,28:2.529605e-01):1.111745e-01):1.201968e+00):4.070927e-01,((((13:2.628751e-01,(14:2.005093e-01,15:6.352121e-02):1.884518e-01):3.209789e-01,(17:2.127308e-01,(11:4.063417e-01,(10:3.104209e-01,18:2.354833e-01):3.048975e-01):1.717651e-01):2.004604e-01):8.590901e-02,9:3.215451e-01):1.042880e-01,(12:3.438279e-01,16:1.102514e-01):3.379191e-01):7.456546e-01):1.997084e-01,7:4.702793e-02):4.344687e-02):3.316400e-01):3.338004e-01,8:6.799514e-02):3.447303e-01,1:1.417896e+00);
   tree gen.258000 = [&U] (((8:1.267665e-01,(5:1.749271e-01,(6:1.427781e-01,((((19:7.758097e-02,(20:3.852343e-01,((((27:5.195772e-01,26:3.171514e-01):5.707456e-01,25:6.065915e-01):6.092566e-01,(23:5.854300e-01,(21:1.022174e+00,22:4.345224e-01):1.016307e+00):1.598735e+00):8.762286e-02,24:4.375430e-01):7.005646e-01):3.335513e-01):7.637161e-01,(30:5.648724e-02,(29:1.330693e-01,28:1.113319e-01):3.086839e-01):9.547204e-01):6.076077e-01,(12:9.192331e-01,(16:5.312856e-01,(((15:1.309720e-01,14:2.658571e-01):1.274942e-01,13:2.974622e-01):3.017178e-01,(9:3.170753e-01,((18:2.659771e-01,(10:3.815649e-01,11:1.089110e+00):2.126827e-01):2.264187e-01,17:1.193831e+00):1.790190e-01):1.619242e-01):3.537299e-01):5.783915e-01):1.041593e+00):9.278970e-02,7:1.880827e-01):6.218510e-02):3.104029e-01):3.831457e-01):4.254777e-01,2:9.566252e-01):1.104941e+00,(4:2.467090e-01,3:2.152589e-01):6.002437e-01,1:2.564614e+00);
   tree gen.259000 = [&U] ((2:6.624428e-01,((8:2.304608e-01,5:2.192996e-01):2.034014e-01,((7:7.516361e-02,((((18:5.879888e-01,16:1.015149e-01):2.191882e-01,(12:5.408789e-01,17:1.846314e-01):1.481275e-01):1.054744e-01,(((15:2.826724e-01,14:4.007154e-01):3.898744e-02,13:1.690938e-01):2.178889e-01,((10:2.623550e-01,11:6.095631e-01):1.678486e-01,9:2.038874e-01):2.464316e-01):5.647256e-02):4.753862e-01,(((29:2.460864e-02,28:9.446950e-03):1.919759e-01,30:2.241560e-01):7.610095e-01,(19:7.329863e-02,((24:5.282661e-01,(((21:2.461078e-01,22:1.029156e-01):1.623697e+00,23:5.802420e-02):9.342461e-01,((27:5.462300e-01,26:1.587838e-01):6.741223e-01,25:2.948942e-01):7.672110e-01):4.199473e-02):6.956252e-02,20:5.073675e-01):5.546452e-01):5.953774e-01):4.926498e-01):9.515611e-02):8.972029e-03,6:1.369861e-01):2.429051e-01):5.525788e-01):6.571551e-01,(4:7.070157e-04,3:2.372930e-01):5.214754e-01,1:1.649112e+00);
   tree gen.260000 = [&U] (((8:1.929668e-01,(5:2.465779e-01,((((((9:3.099798e-01,((15:1.760865e-01,14:4.559332e-01):4.501155e-01,13:1.714302e-01):2.183714e-01):1.301945e-01,(((11:1.216449e+00,10:2.172475e-01):8.133011e-01,17:2.016096e-01):1.410715e-01,(16:5.721561e-01,12:1.853275e-01):3.670130e-01):2.451592e-01):1.742500e-01,18:6.779780e-02):6.776505e-01,(30:6.751536e-01,((28:1.438959e-02,29:1.223355e-01):1.755947e-01,((20:6.265796e-01,19:5.869338e-02):2.797281e-01,((24:1.776941e-01,((27:2.480846e-01,26:6.241565e-01):9.103933e-01,25:2.722481e-01):9.595370e-01):9.724763e-01,((21:3.641906e-01,22:1.967562e-01):9.080913e-02,23:3.230918e-01):2.128488e+00):2.300035e-01):7.659374e-01):1.673142e-01):4.531723e-01):2.152839e-01,7:8.495520e-02):2.910117e-01,6:5.101147e-02):4.151773e-01):5.497957e-02):5.004357e-01,2:8.564537e-01):1.072646e+00,(4:9.394602e-02,3:3.289498e-01):1.080480e+00,1:2.216307e+00);
   tree gen.261000 = [&U] ((4:3.208145e-02,3:1.271798e-01):1.177494e+00,(2:4.935981e-01,(8:2.345426e-01,(5:1.231850e-01,((((((14:4.164223e-01,13:1.630462e-01):3.479009e-02,15:1.147071e-01):2.237945e-01,(((10:6.162940e-01,11:4.072528e-01):6.112903e-02,17:2.130935e-01):3.534533e-01,9:7.667441e-01):3.401680e-02):2.762523e-02,((16:6.314752e-01,12:7.902214e-01):1.488960e-01,18:2.917614e-01):3.924440e-02):3.056052e-01,(7:2.075727e-02,6:2.903393e-02):7.393486e-02):2.203311e-01,(((30:4.778197e-01,28:2.720028e-02):4.031611e-02,29:4.035171e-02):6.154766e-01,(19:1.607881e-02,(((24:4.937277e-01,((27:2.506044e-01,26:8.093088e-02):3.582708e-01,25:4.456747e-01):4.578873e-01):2.512927e-01,((21:8.828952e-01,23:6.055772e-01):8.531359e-02,22:9.315319e-02):1.094645e+00):3.527652e-01,20:8.843506e-01):2.655918e-01):5.747135e-01):1.354642e-01):3.012260e-01):2.537227e-01):1.080911e+00):1.457259e-01,1:1.438195e+00);
   tree gen.262000 = [&U] (((8:1.682470e-02,(5:1.067508e-01,(7:2.414266e-01,(((16:7.381110e-02,((((22:1.444550e-01,(23:3.187099e-01,21:6.927603e-03):3.187187e-01):6.604091e-01,(13:1.624579e-01,(15:1.247828e-01,14:2.097027e-01):1.785084e-02):5.755134e-02):2.254879e-01,18:2.130656e-01):1.564597e-01,(9:2.417807e-01,((12:7.741567e-01,(11:4.655248e-01,17:3.167684e-01):8.039184e-02):2.921246e-01,10:5.069952e-01):2.272841e-01):1.876780e-01):1.611157e-01):2.309106e-01,((30:8.632685e-02,(29:3.083847e-02,28:2.345135e-02):7.201586e-02):5.021941e-01,(((24:6.375401e-02,((27:2.142497e-01,26:8.434621e-02):3.581488e-01,25:4.249436e-02):3.879487e-01):5.012129e-01,20:3.348443e-02):4.487571e-01,19:1.136436e-02):8.725727e-01):5.092437e-01):1.650474e-01,6:2.414418e-02):3.942461e-02):1.789401e-01):1.052752e-01):9.717471e-01,2:7.211345e-01):2.384441e-01,(4:1.145845e-01,3:1.642678e-01):2.752088e-01,1:1.238789e+00);
   tree gen.263000 = [&U] (2:4.853803e-01,((8:4.248261e-01,(((29:3.953678e-02,(28:2.491947e-01,30:5.139372e-01):3.117692e-02):7.658986e-01,(((24:6.744979e-01,((27:8.334523e-02,26:4.485166e-01):3.189666e-01,25:4.016975e-01):5.384385e-01):5.652726e-01,19:1.794798e-02):1.171208e-01,20:3.145502e-01):3.856517e-01):5.004240e-01,(((7:1.601530e-02,(16:2.390085e-01,(((10:5.100925e-01,(17:1.437689e-01,11:6.645646e-01):6.384489e-02):1.190464e-01,12:1.029488e+00):1.978292e-01,((18:3.393082e-01,(14:2.596938e-01,(((22:1.958663e-01,(23:4.321384e-01,21:7.127979e-02):3.057161e-01):1.203829e+00,13:3.787823e-02):2.432212e-01,15:1.681649e-01):4.513181e-02):6.630750e-01):1.879622e-01,9:4.799504e-01):2.506399e-02):2.905714e-02):7.779759e-01):7.932448e-02,5:2.258386e-01):6.937511e-02,6:1.930164e-01):5.721105e-02):4.214052e-01):6.999200e-01,(4:2.979137e-01,3:1.044106e-01):1.078614e+00):7.603167e-02,1:1.297218e+00);
   tree gen.264000 = [&U] (((8:1.256644e-01,((7:2.012155e-02,(16:3.516485e-01,((18:5.986531e-01,(11:7.488067e-01,10:7.289725e-01):3.508557e-01):9.252847e-02,((13:3.254399e-01,((15:6.422206e-02,(22:2.499709e-01,(23:4.813856e-01,21:6.333157e-01):5.028828e-01):1.467122e+00):4.808854e-02,14:4.006579e-01):2.992373e-02):2.989966e-01,((12:9.216951e-01,17:2.197673e-01):5.248166e-01,9:3.818218e-01):8.196436e-02):5.106419e-02):5.007783e-02):1.245867e+00):2.797589e-01,((((30:6.358307e-02,(28:9.774692e-02,29:7.172530e-02):2.852622e-01):5.628666e-01,(((24:4.256056e-01,((27:4.159762e-01,26:6.013325e-01):1.073660e-01,25:8.817922e-01):1.161497e+00):7.822233e-01,20:3.644710e-01):2.122157e-01,19:2.117753e-01):7.329793e-01):7.572125e-01,5:1.849818e-01):3.950909e-01,6:5.641996e-02):3.841628e-02):4.808653e-01):1.093909e+00,(4:2.647691e-01,3:3.127411e-01):1.742779e+00):3.559643e-02,2:6.137846e-01,1:2.948595e+00);
   tree gen.265000 = [&U] ((2:2.942254e-01,(((7:9.089520e-02,((16:1.793379e-01,((17:1.162961e+00,(11:8.492929e-01,10:7.047347e-01):3.797445e-01):6.599914e-02,12:8.517272e-01):1.503921e-01):1.171043e-01,(18:5.787484e-01,(9:4.576978e-01,(15:4.783747e-01,((22:1.015387e-01,(23:6.274132e-01,21:2.905748e-02):6.562030e-01):9.683472e-01,(14:4.500557e-01,13:2.108277e-01):2.742177e-02):1.739270e-01):2.387717e-01):2.944345e-01):1.092515e-01):8.571021e-01):2.228405e-03,6:3.444125e-01):1.996719e-01,((5:4.347395e-01,8:2.599982e-01):1.091089e-01,(((28:6.437294e-02,29:5.917458e-02):1.644102e-01,30:2.631133e-02):2.764579e-01,((20:5.438598e-02,(((27:7.080783e-01,26:1.241654e-01):7.289163e-01,25:1.232392e+00):1.455792e-01,24:2.135184e-01):1.323949e+00):4.935925e-01,19:2.462261e-02):5.002782e-01):9.111455e-01):1.051746e-01):1.382891e+00):5.371468e-02,(4:1.973070e-01,3:3.113257e-01):8.986829e-01,1:2.647361e+00);
   tree gen.266000 = [&U] ((4:1.904444e-02,3:2.952325e-01):8.294740e-01,(((((((18:4.883994e-01,(((11:3.139938e-01,10:3.699966e-01):3.972855e-01,(16:4.565905e-02,12:1.676193e+00):2.904324e-01):2.012324e-01,((17:1.409751e+00,9:7.501216e-01):5.149132e-01,(((21:1.244014e-01,23:1.145037e-01):5.006564e-01,22:7.552242e-03):1.052549e+00,(13:2.849663e-01,(14:2.542661e-01,15:3.887349e-01):2.153831e-01):6.544098e-02):2.485317e-01):1.969341e-01):7.323119e-02):5.335785e-01,(6:3.156606e-01,((28:2.190832e-02,29:5.774576e-02):4.106702e-01,30:2.495123e-02):1.036531e+00):1.035115e-01):2.086870e-02,7:8.739824e-02):2.495470e-01,((20:5.588270e-01,(((27:4.038315e-01,26:3.784905e-01):7.375116e-01,25:7.848671e-02):1.100853e+00,24:1.059729e-01):6.378730e-01):7.456858e-01,19:1.287651e-02):1.319910e+00):1.944944e-01,8:5.886781e-02):3.657380e-01,5:1.296843e-01):8.160549e-01,2:6.305253e-01):7.610505e-01,1:1.519614e+00);
   tree gen.267000 = [&U] ((2:3.372986e-02,(8:1.262254e-01,(5:6.212819e-01,(6:2.933383e-02,((7:5.156603e-01,(((28:7.717000e-02,29:3.528389e-01):2.027613e-01,30:2.854591e-01):4.895282e-01,(((16:2.377823e-01,12:7.024368e-01):1.608588e-01,((17:1.326686e-01,11:7.620326e-01):4.555039e-01,10:1.728043e-01):4.034499e-01):6.390689e-02,(((13:4.681971e-01,(15:1.553614e-01,((22:3.997605e-01,(21:3.044880e-01,23:7.789193e-01):3.328835e-01):9.567682e-01,14:1.186342e-01):1.394449e-01):5.985513e-02):3.419825e-01,18:1.280066e+00):1.247106e-01,9:6.362032e-01):2.370050e-01):1.001060e+00):2.491029e-01):3.860715e-02,((20:2.648347e-01,(24:3.059998e-01,(27:6.241118e-01,(26:5.653332e-01,25:6.900799e-01):2.319488e-01):1.069899e+00):1.232819e+00):4.743300e-01,19:2.851671e-01):2.326837e+00):5.938458e-02):5.576890e-01):1.728897e-01):1.343522e+00):1.060372e+00,(4:1.354331e-01,3:4.734525e-01):1.958298e+00,1:1.505072e+00);
   tree gen.268000 = [&U] (2:1.070923e+00,((4:2.614948e-01,3:4.790017e-01):1.470724e+00,(8:1.447121e-01,(((((20:4.337818e-01,(24:4.790649e-01,((27:4.090181e-01,26:5.719593e-01):1.483899e-01,25:8.816804e-01):5.976366e-01):2.952395e-01):6.543779e-01,19:2.127067e-01):1.198355e+00,(6:1.822962e-01,7:1.775041e-01):5.130230e-01):1.329056e-02,((12:6.343482e-01,(((((((22:5.711426e-01,(21:8.693780e-02,23:5.362714e-01):8.324038e-01):1.155243e+00,(15:3.017633e-01,14:4.373463e-01):4.601494e-01):1.728801e-01,13:1.100207e-01):9.528107e-01,9:5.028448e-01):1.481089e-02,((11:7.544841e-01,18:4.073001e-01):5.049956e-01,10:8.424978e-01):3.433774e-01):3.039742e-02,17:1.176737e+00):7.304993e-01,16:5.247849e-01):6.181656e-01):1.658827e-01,((30:2.148774e-01,28:9.751946e-02):4.774290e-02,29:1.568469e-01):6.991442e-01):3.174432e-01):2.298794e-01,5:2.751618e-01):3.221134e-01):8.777338e-01):2.726139e-01,1:1.752388e+00);
   tree gen.269000 = [&U] (((4:2.602240e-01,3:5.930585e-01):1.081010e+00,2:7.991531e-01):2.085530e-01,((((((20:4.797837e-01,(24:3.577241e-01,(25:4.358819e-01,(26:2.614489e-01,27:3.054192e-01):2.037602e-01):5.341628e-01):8.823683e-01):4.886327e-01,19:1.588310e-01):9.022635e-01,((29:4.837651e-02,28:4.296002e-02):5.555474e-02,30:1.959939e-01):6.711718e-01):5.267494e-01,(((((9:4.191856e-01,(17:4.602799e-01,((18:8.881113e-01,10:3.397166e-01):1.021924e-02,11:4.367336e-01):4.363229e-01):1.435943e-01):2.568847e-02,(((15:4.893752e-02,14:4.702950e-01):6.523147e-02,(22:3.823691e-02,(21:3.695184e-03,23:4.407546e-01):9.073151e-01):9.606062e-01):1.278777e-01,13:2.666627e-01):2.166841e-01):3.415425e-01,(12:4.736762e-01,16:2.562668e-01):8.559466e-02):9.473039e-01,7:1.027722e-01):1.007122e-01,6:7.656295e-02):4.014554e-01):2.483446e-02,5:8.167548e-02):6.220208e-01,8:1.052883e-01):1.187996e+00,1:1.849136e+00);
   tree gen.270000 = [&U] (5:1.575161e-01,(8:6.482728e-01,(((4:3.206765e-01,3:2.834813e-01):1.655917e+00,2:2.883880e-01):1.902559e+00,(((7:7.229188e-02,(12:7.221698e-01,(((17:8.764130e-01,((((14:1.103820e-01,15:2.680032e-02):5.558539e-01,13:1.589719e-01):5.743420e-01,(22:3.763503e-02,(21:1.975315e-01,23:2.958264e-01):4.877101e-01):1.354084e+00):1.792442e-01,9:2.341708e-01):5.548367e-01):9.535125e-02,(10:3.537990e-01,(18:4.403043e-01,11:1.012824e+00):3.190627e-01):2.636790e-02):3.393807e-01,16:9.230165e-02):4.120342e-02):3.243190e-01):3.934730e-02,(((20:4.775251e-01,(24:4.272369e-01,(25:7.941573e-02,(26:4.976422e-01,27:9.064417e-01):1.061059e+00):1.034518e+00):5.640939e-01):1.235799e+00,19:5.121351e-02):6.462884e-01,((29:1.579282e-01,28:5.397703e-02):9.179501e-02,30:1.220110e-02):8.041550e-01):5.952795e-01):3.669821e-01,6:4.268687e-02):3.292120e-01):3.857109e-02):2.086283e-01,1:2.328593e+00);
   tree gen.271000 = [&U] ((4:1.512373e-01,3:2.909472e-01):1.844240e+00,((8:2.852677e-01,(((((20:3.871187e-01,(24:4.099376e-01,(25:4.472044e-01,(26:4.921027e-01,27:8.201221e-01):2.549629e-01):4.550327e-01):8.487031e-01):5.906424e-01,19:1.191975e-01):1.135245e+00,(29:1.456296e-02,(30:3.823209e-01,28:4.253185e-02):1.942054e-02):7.137438e-01):4.080295e-01,5:2.971584e-01):1.746138e-01,((7:8.431011e-02,((((18:1.976051e-01,11:9.614695e-01):6.772987e-01,10:8.099938e-01):7.155000e-02,(17:2.578715e-01,(9:3.036130e-01,(13:1.192548e-01,(((22:3.262312e-02,(21:4.263285e-02,23:4.138364e-01):6.895634e-01):1.429791e+00,14:1.947259e-01):1.291840e-01,15:8.472281e-02):2.231667e-01):5.214191e-01):7.362875e-02):2.427702e-01):4.443748e-01,(12:7.524780e-01,16:3.692633e-01):1.833085e-01):6.774278e-01):3.817260e-01,6:1.399372e-01):1.106949e-01):2.258312e-01):1.627934e+00,2:3.183315e-01):5.623035e-01,1:2.863279e+00);
   tree gen.272000 = [&U] ((((7:5.943354e-01,(6:1.538288e-02,((10:8.854435e-01,(9:4.657443e-01,(((14:2.256383e-01,15:1.270867e-01):2.490222e-01,((22:3.381372e-02,(21:1.331687e-01,23:3.260045e-01):1.764455e+00):1.066855e+00,13:9.153398e-02):3.918769e-02):1.703734e-01,((12:3.172678e-01,16:4.239009e-01):4.301281e-01,(18:3.489286e-01,(11:5.220230e-01,17:4.516315e-01):4.287380e-01):1.192737e-01):1.439253e-02):5.354978e-02):1.240071e-01):8.353626e-01,((29:9.267057e-02,28:1.516707e-03):2.430099e-01,(30:3.179688e-01,((19:5.395485e-01,(24:1.612406e-01,((26:8.259062e-02,27:7.196361e-01):3.987013e-01,25:3.745743e-01):6.015381e-01):1.943461e+00):4.469211e-01,20:4.739571e-01):8.464938e-01):1.189001e-01):4.495895e-01):4.828411e-01):6.691105e-03):1.746215e-01,8:1.919360e-01):3.208337e-01,5:7.768006e-02):1.774468e+00,(2:3.077649e-01,(4:8.420351e-02,3:2.517340e-01):1.733966e+00):3.140131e-02,1:1.681030e+00);
   tree gen.273000 = [&U] (2:8.448807e-01,(((((7:2.794476e-01,6:3.084622e-02):1.926597e-01,((30:5.229248e-02,(((24:3.263697e-01,(20:8.151963e-01,((26:7.787091e-01,27:7.975470e-01):2.909891e-01,25:3.342409e-01):5.160798e-01):9.545774e-02):1.427335e+00,19:1.417379e-01):1.064321e+00,(29:4.406834e-03,28:9.659061e-02):2.238606e-01):3.043408e-01):5.420123e-01,((((14:2.607472e-01,15:2.176014e-01):1.692071e-02,13:3.375506e-01):2.683169e-02,((21:5.540327e-01,22:1.505567e-01):1.024186e-01,23:5.002308e-01):1.713922e+00):1.363061e-01,((12:8.441874e-01,16:5.552366e-01):8.502658e-02,((17:6.010730e-01,9:5.978912e-01):1.800367e-01,((11:4.177519e-01,10:1.077282e+00):9.267766e-01,18:3.332306e-01):3.606064e-01):2.024970e-01):6.312798e-03):9.928499e-01):3.038479e-01):2.660924e-01,5:1.724956e-01):3.813014e-01,8:2.228728e-01):5.514949e-01,(4:9.890545e-02,3:2.694350e-01):1.874973e+00):3.369486e-01,1:1.747524e+00);
   tree gen.274000 = [&U] ((4:2.756990e-01,3:2.888766e-01):1.723363e+00,(2:7.555655e-01,((((6:6.759478e-02,7:4.147668e-01):2.263574e-01,((30:1.100940e-01,(29:6.100942e-02,28:2.699525e-01):2.961216e-01):1.024359e+00,((((10:1.205482e+00,9:5.544323e-01):5.543879e-01,((17:8.749375e-01,(11:9.986421e-01,18:8.061723e-02):4.097698e-01):1.938129e-01,(((15:1.408133e-01,14:4.827143e-01):1.252068e-01,13:3.729502e-01):1.950687e-02,((21:1.199509e-01,23:5.597600e-01):9.040167e-01,22:1.114869e-01):1.612295e+00):8.226250e-01):3.056764e-02):5.169166e-01,(16:3.302912e-01,12:9.446487e-01):7.036871e-02):1.087884e+00,(((24:7.347917e-02,((26:1.335765e-01,27:5.064873e-01):1.059104e+00,25:4.142096e-01):7.426106e-01):1.933388e+00,20:3.662007e-01):3.776788e-01,19:2.871400e-01):1.381170e+00):5.819895e-01):2.478932e-02):5.215017e-02,5:2.450381e-01):5.047113e-01,8:2.838962e-02):2.180145e+00):2.714954e-01,1:1.763525e+00);
   tree gen.275000 = [&U] (((5:3.157908e-01,((7:2.836700e-01,(6:4.518717e-03,(((17:3.930826e-01,((10:3.365979e-01,11:6.964795e-01):4.397488e-01,9:3.751707e-01):5.317536e-02):1.076312e-01,(((14:2.175548e-01,(15:1.194950e-01,13:2.487800e-01):1.811642e-01):1.139444e-02,((21:2.685799e-01,22:9.708803e-02):2.107301e-01,23:3.889900e-01):1.126496e+00):2.341029e-01,((16:1.184324e-01,18:5.040820e-01):4.775031e-02,12:7.257930e-01):1.781229e-01):2.821471e-01):4.309699e-01,((20:1.007241e-01,(19:3.697467e-01,(24:4.424689e-01,((26:1.765987e-01,27:1.990733e-01):5.761092e-01,25:4.768441e-01):5.395149e-01):1.251222e+00):1.236976e-01):1.593006e+00,((29:1.147300e-01,28:2.330293e-03):2.843925e-01,30:2.848448e-01):7.677198e-01):1.982616e-01):4.667768e-01):5.483930e-01):2.422452e-01,8:3.635670e-01):3.903685e-01):1.049268e+00,(4:2.574030e-01,3:2.070560e-01):8.931657e-01):2.311973e-01,2:7.851922e-01,1:1.728537e+00);
   tree gen.276000 = [&U] ((2:2.972834e-01,((((7:2.025115e-01,(((((12:6.795585e-01,(17:3.694621e-01,(10:1.733687e-01,11:6.156694e-01):1.079673e-01):6.829771e-02):1.120403e-01,9:3.871732e-01):1.660037e-01,((13:1.704762e-01,15:1.672969e-01):2.573090e-02,(14:1.287616e-01,((21:4.096177e-01,23:2.357986e-01):1.464411e-01,22:1.466127e-01):1.296818e+00):1.426219e-01):3.219276e-01):1.124544e-01,(16:6.018760e-01,18:1.246541e-01):2.538914e-01):2.581021e-01,((30:6.799364e-02,(28:6.259536e-02,29:9.284301e-02):2.343136e-01):4.567685e-01,((19:2.572444e-01,20:5.074352e-01):1.194172e-01,(24:3.884295e-01,((26:2.713016e-01,27:2.751801e-01):1.114712e+00,25:3.126978e-01):4.369814e-01):5.434966e-01):6.629384e-01):6.637021e-01):3.958489e-01):3.135470e-01,6:1.179721e-03):3.582404e-01,8:2.160623e-01):1.038717e-01,5:1.940365e-01):8.823341e-01):5.362275e-01,(4:4.047571e-02,3:1.817679e-01):1.341566e+00,1:1.507784e+00);
   tree gen.277000 = [&U] ((((((((11:6.629258e-01,10:2.190565e-01):1.243378e-01,18:1.883203e-01):3.708852e-01,((((13:1.875239e-01,((22:1.451797e-02,(23:3.797256e-01,21:1.587087e-01):2.370318e-01):9.307352e-01,(14:6.222576e-02,15:3.823190e-02):2.520800e-01):1.121405e-02):2.678835e-01,17:3.261220e-01):5.762212e-02,9:1.485564e-01):5.008109e-02,(12:8.374398e-01,16:3.688510e-01):1.699798e-02):1.505215e-02):4.629082e-01,((30:1.939864e-01,(28:3.286924e-02,29:1.922566e-02):6.542135e-02):1.189798e-01,(19:1.719315e-01,((24:2.104567e-01,((26:1.831748e-01,27:1.470024e-01):4.167681e-01,25:4.722574e-01):3.727095e-01):3.343159e-01,20:4.144220e-01):3.747182e-01):8.451508e-01):3.539261e-01):5.576952e-01,5:1.769006e-01):2.124038e-01,(7:2.626842e-01,6:6.189064e-02):3.200107e-02):3.096149e-01,8:2.577841e-01):6.686006e-01,(2:5.351166e-01,(4:3.024300e-02,3:1.159070e-01):8.156265e-01):1.958780e-01,1:1.714654e+00);
   tree gen.278000 = [&U] (2:8.424370e-01,(((((7:5.196557e-01,((((10:4.287741e-01,11:3.803674e-01):2.432352e-01,(12:1.599473e+00,(17:4.373020e-01,9:3.158806e-01):1.005109e-01):1.176498e-01):1.543362e-01,(13:1.579404e-01,(((22:3.302369e-02,(23:4.093953e-01,21:3.031266e-01):3.118720e-01):2.857606e+00,15:9.777606e-02):3.141467e-01,14:7.245757e-01):1.022465e-01):7.182122e-01):1.502236e-01,(18:5.398491e-01,16:2.580002e-01):3.084545e-01):1.564875e+00):1.838757e-01,(6:7.625527e-02,(((30:2.880808e-01,28:7.693165e-02):8.418729e-02,29:6.938829e-03):1.103338e+00,(19:3.790709e-01,((24:8.293576e-01,((26:1.799212e-01,27:5.715935e-01):1.138672e+00,25:9.246532e-01):9.532017e-01):8.301480e-01,20:8.987951e-01):8.285607e-01):1.200387e+00):3.600848e-02):2.611319e-01):2.526839e-01,5:2.339717e-01):3.736836e-01,8:4.587604e-01):1.667354e+00,(4:6.397821e-02,3:7.632330e-01):1.942226e+00):1.608112e-01,1:3.400543e+00);
   tree gen.279000 = [&U] ((2:7.220406e-01,(4:4.240114e-01,3:1.068372e-01):1.609238e+00):7.180690e-02,(8:3.994362e-01,(5:2.000899e-01,(((30:1.792680e-01,(28:3.410305e-02,29:5.350150e-02):1.095727e+00):5.848852e-01,(19:1.123455e-01,((24:4.995298e-01,((26:9.585305e-01,27:8.719644e-01):9.682813e-01,25:3.693908e-01):3.241217e-01):1.994986e+00,20:3.423517e-01):1.061182e+00):1.371688e+00):3.703039e-01,(((((11:1.384364e+00,17:8.709568e-01):3.412996e-01,(12:1.345293e+00,((10:6.840056e-01,9:5.171156e-01):3.166950e-01,16:6.224412e-01):1.080452e-01):8.530460e-02):2.144906e-01,(13:2.090797e-01,(((21:4.619800e-01,23:7.225692e-01):3.277255e-01,22:2.314351e-01):2.309067e+00,(14:5.983114e-01,15:1.951755e-01):2.640404e-01):4.698983e-01):2.989920e-01):4.443766e-01,18:9.931783e-01):4.471619e-01,(7:1.190995e-01,6:1.160912e-01):2.271798e-01):2.997882e-01):2.598503e-01):2.130407e-01):1.806118e+00,1:2.181007e+00);
   tree gen.280000 = [&U] (((4:8.343739e-02,3:1.775044e-01):1.791951e+00,(5:3.386759e-01,(8:3.625773e-01,(((((((15:2.069279e-01,(13:3.706767e-01,14:2.536726e-01):5.303830e-02):1.078001e-01,((21:3.766935e-01,22:4.531159e-02):4.256085e-01,23:1.154969e-01):1.903301e+00):3.202431e-01,(((10:4.332741e-01,12:1.071817e+00):4.429876e-01,(11:6.579783e-01,17:5.719472e-01):3.301055e-01):1.796419e-01,9:3.399456e-01):4.646646e-01):2.009945e-01,18:8.050713e-01):6.408490e-02,16:5.336193e-01):9.943274e-01,(6:1.448512e-02,7:2.293751e-01):1.238192e-01):2.263517e-01,(((29:4.307880e-02,28:4.525407e-02):1.277361e-01,30:1.040957e-01):5.350646e-01,((24:1.488663e-01,(25:2.605332e-01,(26:2.965734e-01,27:8.312773e-01):3.188309e-01):5.645938e-01):1.171024e+00,(19:1.004764e-01,20:5.055003e-01):4.173023e-01):8.506940e-01):3.064800e-01):2.632066e-01):2.860426e-01):9.966372e-01):6.891736e-01,2:8.860764e-01,1:1.697297e+00);
   tree gen.281000 = [&U] (2:8.634019e-01,((4:3.077275e-01,3:1.978402e-01):1.330229e+00,(((6:6.942305e-02,((((9:3.359563e-01,(17:9.914797e-01,((11:7.995462e-01,12:1.491842e+00):1.428677e-01,10:4.633545e-01):7.698304e-02):2.117730e-01):5.083459e-01,(18:4.135447e-01,(((14:9.344144e-02,((21:2.748843e-01,23:9.710325e-01):1.612739e+00,22:1.332645e-01):3.825773e+00):9.987082e-02,13:5.116427e-01):1.250865e-01,15:2.390780e-01):2.300573e-01):1.706875e-01):6.662229e-02,16:1.863975e-01):5.489315e-01,7:1.302027e-01):2.569924e-01):2.237412e-01,(5:4.552411e-01,8:4.392176e-01):3.960195e-01):2.817753e-01,(((29:1.077636e-01,28:1.519312e-01):2.683466e-02,30:2.647421e-01):7.929701e-01,((20:1.475049e-01,(((26:3.902173e-01,27:1.092185e+00):9.221264e-01,25:1.048617e-01):1.122365e+00,24:5.285280e-01):3.050715e-01):1.665660e+00,19:1.988491e-01):1.289888e+00):2.566728e-01):1.929289e+00):5.162201e-01,1:3.134762e+00);
   tree gen.282000 = [&U] ((4:2.075082e-01,3:1.284375e-01):6.594511e-01,((((((6:7.049095e-02,8:1.926856e-01):6.933704e-03,((29:5.293544e-02,28:6.566527e-02):2.057195e-01,30:5.502929e-02):6.311492e-01):2.368713e-01,(7:1.248192e-01,((9:4.478794e-01,((((11:4.868349e-01,10:5.155039e-01):8.311406e-02,17:2.402884e-01):3.070279e-02,12:3.751346e-01):2.016388e-01,((14:1.289459e-01,(15:8.698397e-02,(23:1.772655e-01,(22:4.014897e-02,21:2.253015e-01):7.219821e-02):6.856630e-01):1.591498e-01):7.632271e-02,13:7.475155e-02):1.454964e-01):1.835997e-01):1.056420e-01,(16:3.115657e-01,18:1.942383e-01):3.353819e-01):3.410357e-01):9.900162e-02):3.137886e-02,(((24:4.850548e-03,(25:3.741308e-01,(26:3.077140e-01,27:4.767892e-01):1.892264e-01):2.434739e-01):6.165988e-01,20:1.032031e-01):1.677963e-01,19:7.563744e-02):5.332322e-01):4.371737e-02,5:3.327986e-02):6.817033e-01,2:4.711307e-01):3.546169e-02,1:8.960298e-01);
   tree gen.283000 = [&U] ((((5:3.771699e-01,((7:3.859997e-01,(((28:1.480774e-01,(29:7.792010e-02,30:9.562506e-02):1.399229e-01):1.533447e+00,6:1.396767e-01):2.397259e-01,(((24:8.100030e-01,(25:1.408158e+00,(26:1.632809e-01,27:6.950826e-01):6.705662e-01):6.412539e-01):8.087046e-01,20:1.991794e-01):3.807948e-01,19:7.854598e-02):1.301000e+00):1.286656e-01):2.082020e-02,(12:8.984288e-01,(((((13:4.725620e-01,((23:1.217756e-01,21:2.930960e-01):1.256293e+00,22:2.559634e-01):1.032963e+00):6.133762e-02,(15:1.436867e-01,14:3.530888e-01):1.928987e-02):7.897289e-01,18:9.173790e-01):4.522429e-01,((10:6.695001e-01,(17:5.481722e-01,11:1.891527e+00):1.079561e-02):6.267565e-01,9:4.746888e-01):1.649299e-02):1.541596e-01,16:1.448350e-01):1.005907e-01):1.125208e+00):5.698809e-01):5.170229e-01,8:1.846205e-01):6.769599e-01,2:8.598756e-01):2.844082e-01,(4:4.664093e-01,3:9.276590e-02):8.389072e-01,1:1.553393e+00);
   tree gen.284000 = [&U] ((4:1.897954e-01,3:4.116734e-02):6.715596e-01,((5:7.101275e-02,(8:3.708906e-01,((((29:1.604499e-01,28:4.249252e-02):2.258171e-01,30:2.608302e-01):1.424662e+00,(((24:5.105470e-01,(25:2.853307e-01,(26:3.149179e-01,27:4.056508e-01):5.698145e-01):2.062152e-01):9.567991e-01,20:1.692529e-01):4.682329e-01,19:1.409451e-01):8.419862e-01):6.977855e-01,((7:2.229110e-01,(12:8.820278e-01,((((((((21:2.714022e-01,23:5.963887e-01):4.299090e-01,22:8.159100e-02):1.553397e+00,14:4.928191e-01):2.093135e-01,15:6.251507e-02):5.464480e-02,13:2.217894e-01):6.857187e-01,17:1.618805e+00):1.222631e-01,(9:9.704242e-02,(11:9.888744e-01,10:5.689085e-01):2.414756e-01):6.542249e-01):3.637490e-02,(16:1.361884e-02,18:7.795439e-01):6.524294e-01):1.499942e-01):5.969192e-01):2.582501e-02,6:2.136510e-01):4.342577e-01):1.699815e-01):1.653637e-01):7.159289e-01,2:1.478337e+00):5.845418e-01,1:1.465932e+00);
   tree gen.285000 = [&U] (((((((12:1.006188e+00,16:4.915998e-01):3.915990e-01,((17:7.610323e-01,((18:1.337746e+00,(11:9.128015e-01,10:9.455367e-01):2.403372e-01):3.928177e-02,(((21:2.950522e-02,23:1.096323e+00):8.581275e-01,22:3.658377e-01):2.602470e+00,((14:5.218342e-01,15:6.272123e-01):2.659266e-01,13:2.591798e-01):7.924699e-03):5.972436e-01):4.917174e-02):2.104769e-02,9:1.768977e-01):2.500163e-01):9.712959e-01,((30:3.026538e-01,(29:3.454522e-01,28:2.427115e-01):2.981225e-01):3.604621e-01,((24:6.731128e-01,(25:5.281939e-01,(26:7.873281e-01,27:4.070909e-01):4.600483e-01):1.220385e+00):9.392597e-01,(20:8.605676e-01,19:3.484298e-01):1.059803e-01):1.626368e+00):4.946349e-01):5.238329e-02,(6:3.736990e-01,7:8.367301e-02):3.810459e-01):1.810892e-01,8:4.314470e-01):4.598333e-01,5:1.467687e-01):4.195821e-01,((4:4.639946e-01,3:4.692749e-01):1.888796e+00,2:8.958898e-01):9.255171e-01,1:3.551858e+00);
   tree gen.286000 = [&U] ((2:1.469517e+00,((((((((20:5.070935e-01,(24:5.374139e-01,((26:6.583645e-02,27:4.731424e-01):7.491307e-01,25:1.944837e-01):1.818483e-01):1.518826e+00):3.314418e-01,19:6.230404e-01):3.400367e-01,30:4.559550e-01):2.697417e-01,(29:6.380008e-02,28:3.115650e-01):7.302640e-01):4.051140e-01,(((9:2.347871e-01,((11:9.086449e-01,10:2.876720e-01):3.348938e-01,17:8.504449e-01):6.119501e-01):3.022829e-01,(13:2.598565e-01,((14:6.071836e-01,15:3.167354e-01):3.438336e-02,((21:1.005993e-01,22:1.744111e-01):8.706236e-01,23:2.985712e-01):1.392877e+00):4.072380e-01):4.697904e-01):3.345095e-01,(12:1.164525e+00,(16:3.471101e-01,18:4.818402e-01):3.663049e-01):6.262656e-02):6.007070e-01):7.354251e-01,(7:8.457561e-02,6:4.378842e-02):4.313221e-02):6.962948e-01,5:2.817255e-01):1.245261e+00,8:1.848306e-01):7.268684e-01):7.315227e-01,(4:5.223049e-01,3:6.568190e-01):5.779889e-01,1:5.241981e+00);
   tree gen.287000 = [&U] ((((((6:1.838963e-01,7:2.416429e-01):2.911068e-01,(((20:2.874600e-01,(24:2.989579e-01,((26:2.794578e-01,27:5.196875e-01):1.194926e+00,25:6.329453e-01):4.870127e-01):4.068378e-01):4.750093e-01,19:1.857518e-01):1.179238e+00,(((29:5.112892e-02,28:1.787958e-02):1.131652e-01,30:3.236789e-02):1.750418e-01,((((14:3.238722e-01,15:8.946606e-02):2.248418e-01,(13:2.924724e-01,(22:3.348973e-02,(21:8.916422e-02,23:1.043185e-01):6.555601e-01):1.327475e+00):9.312201e-02):5.248328e-01,18:2.324431e-01):4.377870e-02,(((10:3.659864e-01,11:3.155361e-01):7.018458e-01,((17:3.373549e-01,12:1.625369e+00):3.532570e-01,9:2.404808e-01):3.653438e-01):1.610218e-01,16:3.242388e-01):1.673970e-01):2.561578e-01):2.437907e-01):5.301536e-01):6.978303e-01,5:1.841938e-01):1.620872e-01,8:5.023553e-02):6.566385e-01,(4:1.470829e-01,3:4.864624e-01):2.578808e+00):2.432683e-01,2:4.756314e-01,1:1.906007e+00);
   tree gen.288000 = [&U] (((5:8.042846e-01,(((((16:2.082171e-01,(18:2.421640e-01,(((17:4.484310e-01,11:1.045479e+00):3.641488e-01,9:3.171769e-01):3.854597e-01,(10:1.096471e+00,(((22:1.398534e-01,(23:2.528635e-01,21:1.166110e-01):9.296555e-01):1.404453e+00,(15:8.785688e-02,14:7.514284e-01):2.184792e-01):1.899475e-01,13:2.668781e-01):3.855553e-01):2.182063e-02):7.721392e-01):1.097298e-01):9.361081e-01,12:5.602152e-01):1.134648e+00,7:2.284153e-01):1.402629e-01,6:1.654771e-01):7.641923e-02,((28:1.136626e-01,(30:6.321116e-02,29:1.794911e-02):2.636767e-01):2.529648e-01,((20:7.335614e-02,(((26:3.585339e-01,27:7.362671e-01):7.045384e-01,25:5.238954e-01):6.157488e-01,24:2.670671e-02):1.237262e+00):7.005008e-01,19:3.435332e-01):1.260289e+00):8.130071e-01):5.349680e-01):4.563838e-01,8:7.117118e-02):6.030151e-01,((4:1.201828e-01,3:3.543865e-01):2.382303e+00,2:9.204502e-01):4.803165e-01,1:4.222647e+00);
   tree gen.289000 = [&U] (2:1.234053e+00,(((5:2.167223e-01,((19:1.812413e-02,(20:1.055223e+00,(((26:4.060442e-01,27:7.063978e-01):9.918645e-01,25:3.165262e-01):7.722528e-01,24:6.299767e-01):1.682761e+00):2.326386e-01):2.325559e+00,(((((15:7.424085e-01,(13:1.567496e-01,((22:2.829566e-02,(23:5.075299e-01,21:6.980108e-01):2.473296e-01):2.114015e+00,14:9.078872e-01):2.507385e-01):1.905234e-01):4.884243e-01,((9:7.876343e-01,((((10:1.051989e+00,17:4.947989e-01):1.331379e-01,12:1.823831e+00):2.210389e-02,11:5.964477e-01):8.465988e-01,16:3.222397e-01):3.770093e-01):3.405010e-01,18:4.437622e-01):2.793430e-01):1.407093e+00,(30:1.932786e-01,(28:2.437606e-01,29:2.533007e-02):2.916808e-01):1.907769e-01):6.322283e-01,7:1.079480e+00):1.079519e-01,6:1.743542e-01):6.605891e-01):7.529184e-01):4.168740e-01,8:4.720149e-01):1.473951e+00,(4:9.266874e-02,3:5.657058e-01):1.261728e+00):1.307091e-01,1:2.400442e+00);
   tree gen.290000 = [&U] ((4:4.532143e-01,3:8.625120e-03):1.095725e+00,(2:1.867802e+00,((((((7:8.781792e-02,(((18:7.688127e-01,12:1.278656e+00):3.720133e-02,16:1.542152e-01):2.065547e-01,((9:7.209450e-01,((10:8.011643e-01,11:1.279896e+00):2.723186e-01,17:7.595263e-01):6.088814e-01):1.069267e-01,(((22:2.569662e-01,(23:4.970666e-01,21:9.202974e-01):5.399970e-01):1.382882e+00,13:2.264212e-01):2.102178e-01,(14:5.531738e-01,15:5.041857e-01):5.920260e-01):2.522002e-01):3.476412e-01):1.090464e+00):2.626713e-01,(19:4.931156e-03,(20:7.353987e-01,(((26:4.566889e-01,27:8.773105e-01):4.241956e-01,25:6.242708e-01):6.906714e-01,24:4.336214e-01):5.412099e-01):1.265702e+00):1.108593e+00):9.821139e-02,((30:5.076854e-01,28:1.980434e-01):2.948988e-01,29:1.315983e-02):1.838791e+00):3.396383e-02,6:2.393814e-01):3.259638e-01,5:3.949343e-01):3.333328e-01,8:5.129735e-01):4.483835e-01):3.811556e-01,1:3.121206e+00);
   tree gen.291000 = [&U] ((4:2.169345e-01,3:1.946461e-01):1.359220e+00,(((((((12:5.574469e-01,(18:7.780447e-01,(16:1.922732e-01,(((10:9.331916e-01,(11:1.191983e+00,9:3.389259e-01):6.174965e-01):1.009017e-01,(13:2.710060e-01,((22:2.125304e-02,(21:5.515254e-01,23:3.014289e-01):6.264355e-01):2.320874e+00,(15:6.871295e-02,14:1.000765e-01):2.006969e-01):4.308859e-02):4.594088e-01):1.224481e-01,17:1.882464e+00):3.040781e-01):5.541147e-04):1.877126e-01):6.506450e-01,((29:3.425368e-01,28:5.341880e-02):1.597952e-01,30:7.489210e-01):2.283948e-01):5.497818e-01,6:3.994887e-02):2.496169e-02,(7:3.530489e-01,(19:5.589497e-02,(20:1.674639e-01,(((26:2.633533e-01,27:5.342522e-01):7.905358e-01,25:2.431278e-01):3.719830e-01,24:6.486659e-01):4.732104e-01):1.244424e+00):8.133611e-01):4.487260e-01):1.364034e-01,5:2.924564e-01):4.985759e-01,8:9.016209e-02):6.143584e-01,2:7.754989e-01):4.015710e-01,1:3.067314e+00);
   tree gen.292000 = [&U] ((2:5.844923e-01,(4:3.637529e-01,3:3.193598e-03):8.708133e-01):2.301487e-01,(5:3.556296e-01,(8:1.242049e-01,(7:6.139863e-01,((19:1.752795e-03,(20:2.071380e-01,(25:2.212318e-01,((26:9.073163e-01,27:1.172063e-01):7.231554e-01,24:4.231924e-01):2.066556e-01):1.181768e+00):2.347209e-01):1.234434e+00,(6:2.406151e-01,((12:5.340186e-01,(16:6.603759e-02,((18:9.419982e-02,(11:7.315118e-01,10:4.911052e-01):2.541472e-01):3.592553e-01,((15:1.552498e-01,((9:1.475419e-01,17:4.317452e-01):6.460130e-01,(((23:1.033678e-01,21:5.677259e-01):4.009559e-01,22:1.104938e-02):1.910184e+00,13:1.439840e-02):6.557523e-02):1.218854e-01):7.273860e-02,14:2.063103e-01):6.856013e-01):1.591147e-01):4.808759e-01):1.980859e-01,((29:1.388643e-01,28:1.653716e-02):2.332809e-01,30:4.105982e-01):4.331551e-01):3.379888e-01):1.243006e-01):1.036266e-03):2.970785e-01):2.619934e-01):4.728326e-01,1:2.621449e+00);
   tree gen.293000 = [&U] ((4:2.199941e-02,3:4.676544e-01):1.862798e+00,(2:5.119938e-01,(5:1.056603e-01,((((((((13:3.803805e-01,(((21:1.505880e+00,22:4.130633e-01):6.845904e-01,23:2.385828e-02):2.464557e+00,14:8.151970e-01):6.205011e-01):1.867408e-01,15:4.193769e-01):7.322797e-01,(((11:2.457990e+00,10:7.826683e-01):8.194745e-02,18:1.311845e+00):2.524260e-01,(9:8.630502e-01,17:2.092948e+00):5.994265e-01):6.463817e-02):7.672796e-01,(16:1.362146e+00,12:6.309192e-01):1.165004e+00):1.118862e+00,((29:4.917549e-03,28:1.210625e-02):4.260113e-01,30:6.122508e-01):8.257657e-01):1.264647e+00,6:1.737073e-01):2.487603e-01,(7:6.334416e-01,(19:3.140877e-01,(20:7.153102e-01,((24:9.536381e-01,(26:1.443226e+00,27:1.865091e+00):2.691326e+00):1.801085e-01,25:1.734775e+00):4.615215e-01):1.782479e+00):2.374720e+00):3.346731e-01):1.111304e+00,8:2.906815e-01):4.991427e-01):2.979425e+00):1.475092e+00,1:2.816532e+00);
   tree gen.294000 = [&U] (((4:4.941599e-01,3:1.589541e-01):5.863964e+00,(((7:5.419564e-01,6:3.840250e-02):8.428911e-01,8:1.169653e+00):3.844205e-01,(5:1.251415e-02,((19:1.326173e-01,((24:8.963787e-01,((27:1.561445e+00,26:1.403814e-01):1.080752e+00,25:1.501967e+00):1.483662e+00):1.825638e-01,20:1.180610e+00):1.975982e+00):3.054428e+00,(((28:4.125413e-02,29:1.220577e-01):5.901196e-01,(12:6.998756e-01,(16:6.700376e-01,((10:6.228543e-01,(11:1.053382e+00,18:2.155087e+00):2.465205e-01):3.066715e-01,(9:6.591724e-01,((((((21:5.874322e-01,23:7.121173e-01):7.738631e-01,22:2.521324e-02):2.464231e+00,14:7.588816e-01):9.087961e-02,15:1.010193e+00):1.188703e-01,13:2.371804e-01):7.348018e-01,17:9.575343e-01):3.793622e-01):2.168202e-01):8.674752e-01):2.130295e-01):7.512106e-01):4.662755e-01,30:3.405458e-01):7.276023e-01):8.462791e-01):3.895786e-01):2.712808e+00):5.653581e-02,2:1.009344e+00,1:2.816789e+00);
   tree gen.295000 = [&U] (((5:2.266566e-01,(((7:4.923302e-01,((((10:1.064943e+00,((17:1.778050e+00,9:5.195428e-01):6.775911e-01,(11:1.911001e+00,(((14:5.958455e-01,((21:1.048140e+00,22:1.004977e+00):2.002586e-01,23:1.421636e+00):4.534452e+00):2.771095e-01,15:3.157928e-01):2.650578e-01,13:6.763379e-01):1.211992e+00):4.452821e-01):1.108818e-01):3.705758e-01,(16:2.888849e-01,18:1.020899e+00):4.744523e-01):5.230310e-01,12:1.873398e+00):4.045695e-01,(30:6.418728e-01,(28:1.746733e-01,29:1.021778e-01):6.534270e-01):1.097661e+00):1.445936e+00):7.351140e-02,6:2.346230e-01):2.917452e-01,(8:3.522155e-01,(19:5.239439e-02,((24:2.487762e-01,((26:2.068291e+00,27:5.254532e-01):2.117545e+00,25:6.639601e-01):1.027423e+00):4.049611e+00,20:1.610368e+00):1.028846e+00):1.846967e+00):6.098526e-01):3.666395e-01):3.526621e+00,2:7.708457e-01):5.777995e-01,(4:6.482273e-01,3:1.252101e-01):1.490710e+00,1:6.276933e+00);
   tree gen.296000 = [&U] (((4:1.335557e-01,3:5.928063e-01):2.669358e+00,2:8.129657e-01):3.770614e-01,(8:2.105131e-01,(((((((16:9.693932e-01,18:3.604691e-01):8.077051e-01,(9:3.461969e-01,((22:1.549776e-01,(21:2.078370e-01,23:5.489557e-01):3.536749e-01):2.453030e+00,((15:3.825009e-01,13:6.907513e-01):9.925526e-02,14:3.422041e-01):2.035182e-01):3.242245e-01):1.265273e-01):6.487296e-01,12:1.106882e+00):1.260082e-01,(10:1.379722e+00,(17:6.359297e-01,11:1.377749e+00):4.593264e-01):2.133271e-01):2.305067e+00,7:2.640586e-01):1.921037e-01,(((30:3.086657e-01,(28:4.536492e-02,29:7.063170e-02):2.231338e-01):1.233277e+00,((20:3.434128e-01,(24:4.024477e-01,((25:1.319765e+00,26:5.542885e-01):2.951752e-01,27:8.937801e-01):6.459382e-01):8.860985e-01):3.671301e-01,19:9.264906e-02):2.255221e+00):5.030111e-01,6:3.782349e-02):7.832398e-01):2.786579e-01,5:4.708179e-01):5.540821e-01):1.092196e+00,1:2.068342e+00);
   tree gen.297000 = [&U] (2:4.029961e-01,((8:6.689675e-02,(((((30:8.731360e-02,(29:4.037726e-02,28:1.249746e-01):5.208623e-01):4.245433e-01,((20:1.181300e-01,(24:2.404171e-01,(25:6.120159e-01,(26:5.722773e-01,27:1.342707e+00):7.091170e-01):1.042578e+00):9.957363e-01):1.522421e+00,19:8.882535e-02):1.704005e+00):1.214423e+00,(7:2.251122e-01,(((10:1.006573e+00,17:1.047646e+00):2.628199e-01,(11:1.060475e+00,12:6.430898e-01):3.319641e-01):3.298551e-01,((9:2.624521e-01,((15:2.740110e-01,14:2.918261e-01):2.633793e-01,(((21:1.279289e-01,23:6.711152e-01):7.898334e-01,22:1.628110e-01):1.588433e+00,13:3.774170e-02):9.494566e-02):5.122474e-01):4.474728e-02,(16:1.038574e-01,18:8.445871e-01):5.817942e-01):5.843098e-03):1.587603e+00):9.531440e-02):2.303897e-01,6:9.229790e-02):3.614657e-01,5:1.843485e-01):7.784022e-01):1.058306e+00,(4:3.412804e-01,3:4.146664e-01):1.341315e+00):4.557916e-01,1:1.720958e+00);
   tree gen.298000 = [&U] ((((5:4.926857e-01,(((29:2.073616e-01,28:3.319579e-02):4.112847e-01,(30:2.749023e-02,((20:2.413510e-01,(24:6.205060e-01,(25:3.175415e-01,(26:8.323958e-01,27:3.514255e-01):4.841071e-01):4.692143e-01):6.038877e-01):4.551744e-01,19:2.375222e-01):1.302835e+00):1.062220e-01):1.225745e+00,(6:2.374001e-01,(7:8.503184e-02,((16:6.077331e-01,(((9:6.963123e-01,(17:4.792854e-02,(10:1.342981e+00,11:8.764046e-01):1.072234e-01):4.842286e-01):4.165931e-01,(((14:3.024824e-01,(23:5.488354e-01,(21:2.879624e-01,22:5.135599e-01):1.746345e-01):2.101973e+00):1.374641e-02,15:1.797817e-01):6.547855e-02,13:1.165023e-01):9.068693e-01):6.243490e-02,18:3.553330e-01):6.494712e-03):1.183834e-01,12:6.575236e-01):1.201411e+00):2.983555e-01):3.314214e-01):3.032795e-01):1.330069e-01,8:1.551063e-01):1.568971e+00,2:1.437223e-01):4.014586e-01,(4:1.651153e-01,3:7.776167e-02):1.165689e+00,1:2.782984e+00);
   tree gen.299000 = [&U] (2:6.243078e-01,((((7:1.844482e-01,(((12:4.685878e-01,16:2.419093e-01):1.111523e-01,(18:2.195746e-01,(11:4.693261e-01,17:2.147152e-01):1.004605e-01):4.161778e-02):4.144158e-02,((10:6.082297e-01,9:1.151764e-01):1.437981e-01,(15:4.497658e-02,((13:2.739590e-01,(22:3.453321e-01,(23:3.628421e-01,21:5.990126e-02):2.111212e-01):8.777512e-01):5.852832e-02,14:1.718274e-01):6.736304e-02):2.119359e-01):1.135950e-01):6.680525e-01):1.466576e-01,(6:5.694802e-02,((((29:8.263233e-02,28:1.266358e-02):1.331256e-01,30:5.605494e-02):5.094073e-01,((20:7.313976e-03,(24:2.509010e-01,(25:1.575234e-01,(26:3.321309e-02,27:2.930254e-01):6.709475e-01):3.340933e-01):4.150123e-01):1.099395e-01,19:1.283049e-01):4.010357e-01):1.373986e-01,5:2.156283e-01):6.819647e-02):2.018770e-02):2.516042e-01,8:5.288497e-02):4.538481e-01,(4:8.626434e-02,3:7.061758e-02):4.003026e-01):8.376099e-02,1:1.171528e+00);
   tree gen.300000 = [&U] ((4:8.914165e-02,3:1.523030e-01):1.025363e+00,((((((7:1.404489e-01,((30:3.689599e-02,(28:2.610934e-02,29:6.605363e-02):3.588305e-01):5.707692e-01,((20:4.026292e-01,(24:5.411255e-01,(25:3.717815e-01,(26:3.265032e-01,27:6.319765e-01):1.094278e+00):2.104487e-01):1.087917e+00):2.774866e-01,19:1.141883e-01):1.040881e+00):3.048741e-01):5.587572e-02,5:7.257243e-01):1.880321e-01,(12:1.068720e+00,(((17:7.563458e-01,((10:4.317410e-01,11:1.610518e+00):1.241307e-01,9:5.125774e-01):1.797959e-01):1.959050e-01,(((23:2.371193e-01,21:1.203202e+00):4.865836e-01,22:2.983313e-01):1.272703e+00,((14:3.151286e-01,15:4.846912e-01):8.268146e-02,13:7.333082e-01):1.130032e-01):4.567542e-01):4.248893e-02,(18:1.798736e-01,16:1.177982e-01):2.080309e-01):5.074336e-01):6.707992e-01):8.699650e-02,6:1.837716e-02):1.038750e+00,8:3.027278e-02):9.634180e-01,2:1.118073e+00):2.035698e-01,1:3.124108e+00);
   tree gen.301000 = [&U] ((2:7.932742e-01,(((((((11:1.250689e+00,18:1.082300e+00):1.284287e-01,12:1.033869e+00):8.669069e-02,(((10:1.496672e+00,9:4.402100e-01):6.089283e-01,17:1.732725e+00):3.104308e-02,(((23:4.383256e-01,21:5.182989e-01):6.445661e-01,22:2.863638e-01):1.116367e+00,(15:2.271606e-01,(14:3.009796e-01,13:6.766517e-01):2.150185e-01):2.672720e-01):3.958947e-01):2.671018e-01):2.688508e-01,16:1.001172e-01):1.292227e+00,(7:1.224432e-01,6:2.654020e-01):3.126642e-01):1.502376e-01,((19:3.130451e-01,((((26:3.145788e-01,27:2.823800e-01):5.040413e-01,25:3.582035e-01):1.295552e+00,24:6.189736e-01):8.987007e-01,20:3.861974e-01):3.774897e-01):8.208027e-01,(30:3.554849e-02,(28:2.019008e-01,29:2.974654e-02):1.286271e-01):6.410412e-01):3.974061e-01):2.133661e-01,(8:4.800343e-01,5:1.101983e+00):5.226713e-02):9.770542e-01):9.699210e-01,(4:3.758115e-02,3:2.220022e-01):5.110178e-01,1:2.710074e+00);
   tree gen.302000 = [&U] (((8:1.930245e-01,(((7:2.258020e-01,6:2.215667e-01):1.934458e-01,((19:2.121023e-01,((((26:7.678435e-01,27:5.577359e-01):1.411453e+00,25:9.790958e-01):6.978198e-01,24:5.064257e-01):1.310208e+00,20:4.740691e-01):3.881514e-01):8.090895e-01,((((((((23:4.964349e-01,21:2.638862e-01):1.157673e+00,22:1.339651e-02):2.421698e+00,(15:2.186454e-01,14:6.163323e-01):9.235859e-01):3.190153e-01,13:7.361066e-02):4.786475e-01,10:1.724919e+00):3.489099e-01,((17:1.001270e+00,9:5.730309e-01):4.503570e-03,((11:2.052050e+00,18:7.949714e-02):5.630821e-01,(16:5.963593e-01,12:1.252058e+00):1.375411e+00):2.211745e-01):3.764101e-01):2.122451e+00,(29:1.736232e-03,28:2.023086e-02):2.182479e-02):8.125966e-02,30:4.680044e-01):9.091342e-01):7.143307e-01):4.479926e-01,5:1.618614e-01):8.490023e-01):1.468716e+00,2:2.039925e+00):4.829689e-01,(4:2.820352e-01,3:2.197078e-01):1.478640e+00,1:2.886002e+00);
   tree gen.303000 = [&U] ((2:9.676340e-01,((((12:8.862167e-01,((16:1.186007e-01,18:4.033923e-01):3.739669e-01,((9:3.710493e-01,10:2.449959e+00):2.415452e-01,((11:6.834791e-01,17:6.419577e-01):1.280872e+00,((13:3.222929e-01,((21:1.093183e-01,23:1.319437e+00):7.637753e-01,22:2.986766e-01):2.162023e+00):1.330412e-01,(15:3.069509e-01,14:2.240297e-01):4.381985e-01):5.243849e-01):1.327514e-01):3.837222e-02):7.013623e-01):7.862736e-01,7:8.564631e-04):1.220427e-01,(6:6.067592e-02,(((29:6.383040e-02,28:5.239669e-02):7.172802e-01,30:2.133726e-01):1.718444e+00,(5:6.572135e-01,(((24:4.265966e-01,(25:1.525150e-01,(26:5.202715e-01,27:6.675493e-01):1.115754e+00):1.594182e+00):1.057151e+00,20:8.239679e-01):2.621896e-01,19:2.374620e-02):9.633835e-01):1.677634e-02):4.768947e-01):1.114066e-01):2.440769e-01,8:1.522313e-01):1.234215e+00):2.065938e+00,(3:6.371696e-01,4:2.246214e-02):9.414660e-01,1:3.153579e+00);
   tree gen.304000 = [&U] ((2:1.027080e+00,(4:2.460489e-01,3:1.811365e-01):1.592225e+00):6.713294e-01,(8:2.546604e-01,((((((12:9.612856e-01,16:7.930426e-01):6.119971e-01,((9:2.368326e-01,(10:6.335512e-01,(18:4.193883e-01,(11:1.948421e+00,17:3.020678e-01):5.957726e-01):2.703684e-01):8.481742e-02):3.122182e-01,((13:3.869775e-01,(14:5.954005e-01,15:2.961449e-01):2.235406e-01):4.741561e-01,(22:4.225747e-02,(23:3.400291e-01,21:8.129719e-02):1.038687e+00):9.943202e-01):3.584438e-01):2.605891e-01):8.490249e-01,(19:4.051020e-02,((((26:3.244539e-01,27:6.047869e-01):5.914107e-01,25:1.907561e-01):6.792517e-01,24:1.984874e-01):7.057585e-01,20:5.124051e-01):5.231050e-01):1.562830e+00):1.936108e-01,(30:1.951114e-01,(29:6.536305e-02,28:9.727642e-03):3.424297e-01):7.712393e-01):2.796591e-01,(6:3.896146e-02,7:4.311256e-01):2.161158e-01):1.705642e-01,5:3.212794e-01):1.011469e+00):1.673831e+00,1:2.084700e+00);
   tree gen.305000 = [&U] ((4:1.221174e-01,3:3.986764e-01):1.326859e+00,(2:5.060137e-01,(8:1.762781e-02,((6:1.249555e-02,(7:3.053592e-01,(((29:2.196161e-01,28:5.999935e-02):1.501756e-01,(((10:1.056254e+00,11:3.339555e-01):4.144770e-01,((((9:6.375901e-01,(((14:4.972659e-01,13:3.480578e-01):7.094121e-02,15:2.995710e-01):1.899512e-01,(22:4.506169e-01,(21:3.520399e-01,23:1.156353e-01):1.043210e+00):1.353963e+00):3.581497e-01):6.692267e-02,17:9.146740e-01):4.717268e-02,16:1.778137e-01):2.459330e-01,18:6.632915e-01):3.393531e-01):6.346457e-02,12:9.425493e-01):8.411919e-01):2.198862e-01,30:1.114010e+00):6.849763e-01):7.325082e-02):1.840021e-01,((19:8.681390e-03,((((26:5.698021e-01,27:9.991665e-02):5.045073e-01,25:2.276616e-01):5.563705e-01,24:3.047939e-01):7.308117e-01,20:4.189162e-01):2.334324e-01):1.688543e+00,5:3.279488e-01):1.840878e-02):7.771848e-01):1.046342e+00):3.683298e-01,1:1.705081e+00);
   tree gen.306000 = [&U] ((4:7.265675e-02,3:2.715249e-01):7.746575e-01,((5:6.479572e-03,(((((((16:3.913252e-02,((10:3.623909e-01,11:2.357115e-01):2.972182e-01,18:1.213396e-01):1.719943e-01):6.431540e-02,(14:4.665638e-02,(((13:5.955245e-02,(9:3.637714e-01,17:4.961686e-01):1.043998e-01):5.466611e-01,(22:9.437460e-02,(21:1.548670e-01,23:1.088000e-01):5.453432e-01):7.577665e-01):6.521051e-03,15:2.483395e-01):1.333014e-01):2.769753e-01):2.001102e-01,12:5.670785e-01):4.777745e-01,(29:7.005468e-02,(30:8.510240e-02,28:3.609218e-01):2.392983e-02):2.807451e-01):4.984572e-01,7:2.167437e-01):1.558061e-01,((19:1.185274e-01,((((26:2.168000e-01,27:3.452629e-01):3.478503e-01,25:3.223659e-01):1.969239e-01,24:2.041375e-01):7.793425e-01,20:5.127320e-01):2.497678e-01):1.193599e+00,6:4.627014e-02):9.463414e-02):2.558292e-01,8:1.123863e-01):2.654773e-01):6.748907e-01,2:3.503230e-01):8.491556e-01,1:1.171694e+00);
   tree gen.307000 = [&U] (((4:2.325588e-02,3:1.764450e-01):6.289859e-01,2:6.259411e-01):1.535813e-01,(8:1.105270e-01,((((19:2.758588e-02,(20:5.550270e-01,((23:1.473033e-01,(21:3.461827e-01,22:2.481896e-01):3.007433e-01):9.158177e-01,(((26:3.926388e-01,27:4.765697e-01):8.161143e-01,25:2.460633e-01):7.952785e-01,24:6.331682e-01):1.560835e-03):1.355677e-01):4.865883e-01):1.461940e+00,7:7.592177e-03):1.291666e-01,(((28:6.923745e-02,(29:1.266698e-02,30:5.414273e-01):6.970661e-02):7.285563e-01,((((((11:3.310981e-01,10:5.183064e-01):1.170159e-01,17:4.554830e-01):6.178910e-02,((13:8.804163e-02,(14:1.771709e-01,15:2.222580e-01):4.616649e-01):9.234953e-02,9:3.624212e-01):8.019514e-03):6.249959e-01,16:1.700286e-01):8.300867e-03,18:3.891494e-01):4.620792e-01,12:4.788864e-01):6.924486e-01):8.149508e-01,6:1.151785e-01):2.853212e-01):2.711863e-01,5:1.188549e-01):1.588344e-01):1.694592e+00,1:1.786380e+00);
   tree gen.308000 = [&U] (2:6.160632e-01,((((6:2.672867e-01,(((((28:2.470872e-03,29:6.932158e-02):1.972147e-01,30:1.792420e-01):9.047646e-01,((20:5.051763e-01,19:7.029057e-02):3.692837e-01,((24:1.298142e-01,((26:2.538891e-01,27:5.370008e-02):8.647820e-01,25:3.348878e-01):4.648225e-01):1.034797e+00,((22:6.971141e-02,23:5.011121e-01):7.043731e-02,21:5.220442e-01):1.108113e+00):2.324982e-01):9.131885e-01):3.811764e-01,((((16:3.702388e-03,18:6.785534e-01):1.888244e-01,(13:2.774447e-01,(14:1.779920e-01,15:2.046964e-01):4.602144e-01):2.066263e-01):7.853994e-02,9:6.587425e-01):5.351952e-02,((11:5.997868e-01,(17:4.128085e-01,10:4.520158e-01):2.452349e-01):2.739717e-01,12:6.746582e-01):1.871970e-01):1.098082e-01):5.581921e-01,7:1.392694e-01):7.015616e-02):1.651214e-01,5:1.482896e-01):1.247197e-01,8:2.222576e-01):1.476550e+00,(4:7.605469e-02,3:2.639604e-01):5.294567e-01):3.113848e-01,1:1.583940e+00);
   tree gen.309000 = [&U] ((4:5.592024e-01,3:1.775824e-01):1.218698e+00,(((5:5.714519e-02,((6:3.727902e-01,((((30:2.443590e-01,29:2.336716e-02):1.753177e-02,28:5.665362e-02):3.260648e-01,((20:3.614096e-01,((24:5.201400e-01,((23:1.223927e+00,21:3.243851e-01):3.274225e-01,22:2.061164e-01):1.766346e+00):2.909421e-01,((26:7.172701e-01,27:5.232931e-01):9.421263e-01,25:4.362523e-01):8.637774e-01):3.381888e-01):1.393257e+00,19:7.154776e-02):1.569751e+00):4.408499e-01,((13:1.978823e-01,(14:4.761711e-01,15:1.735637e-01):2.185783e-01):3.992410e-01,((((11:1.019132e+00,10:8.876280e-01):7.702858e-01,9:4.631101e-01):1.529258e-01,(18:3.888575e-01,(16:5.044441e-02,12:6.673234e-01):7.146842e-02):1.030697e+00):1.081763e-01,17:5.666121e-01):5.194096e-01):5.760193e-01):1.023151e+00):3.434299e-02,7:3.931889e-01):4.333376e-01):3.112409e-01,8:3.110694e-01):1.487111e+00,2:1.156978e+00):5.012123e-01,1:2.258374e+00);
   tree gen.310000 = [&U] ((4:3.530975e-01,3:1.040593e-01):6.818927e-01,((8:9.330458e-02,(((7:2.463124e-03,((20:2.996113e-01,((24:3.284324e-01,((26:1.926479e-01,27:4.366927e-01):2.664292e-01,25:5.530304e-01):6.303142e-01):3.086439e-02,((21:2.185317e-01,23:3.377738e-01):2.177553e-01,22:4.238546e-02):1.268332e+00):4.853320e-01):5.231752e-01,19:6.904867e-02):5.860100e-01):2.830362e-01,(6:1.545582e-01,(((29:5.580436e-02,28:1.274197e-02):6.740127e-02,30:1.444347e-01):1.074017e+00,(((11:6.210071e-01,10:3.487887e-01):2.064068e-01,9:4.188096e-01):6.778790e-02,((12:5.593795e-01,(16:1.915917e-02,18:3.099917e-01):3.128618e-01):1.767662e-01,(17:7.463301e-01,(13:1.249490e-01,(14:4.661446e-01,15:1.645744e-01):3.116160e-01):5.376007e-01):1.748360e-02):6.380866e-03):3.707555e-01):2.624782e-01):2.631701e-02):1.013623e-01,5:3.930301e-02):1.488915e-01):5.975039e-01,2:6.454030e-01):1.009429e+00,1:2.129445e+00);
   tree gen.311000 = [&U] ((3:3.483091e-01,4:2.731924e-01):1.402391e+00,(2:1.979120e+00,(8:5.255988e-01,(5:1.081258e-01,(6:1.205404e-01,((16:1.910755e-01,(18:6.924915e-01,(((15:1.626648e-01,13:2.521736e-01):3.904680e-02,14:2.268072e-01):1.031841e+00,(12:7.542406e-01,(9:8.203778e-02,((11:1.884532e+00,17:1.112948e+00):3.744656e-01,10:4.491075e-01):5.988888e-01):3.711277e-01):4.641085e-02):1.447483e-03):2.070027e-01):1.167248e+00,(7:1.918091e-01,(((28:1.616680e-01,29:4.209996e-02):1.464631e-01,30:5.025425e-01):6.662803e-01,((((23:4.380562e-01,(22:6.155792e-01,21:5.876430e-01):3.696505e-01):2.217415e+00,(24:1.256874e-01,(25:3.862788e-01,(26:8.117061e-01,27:2.542418e-01):4.862010e-01):1.290314e+00):8.746469e-01):7.098959e-01,20:3.784664e-02):7.701284e-01,19:3.122896e-02):1.150695e+00):7.167541e-01):3.794466e-02):7.219377e-02):8.012555e-01):2.013405e-01):7.738601e-01):6.164902e-01,1:2.247446e+00);
   tree gen.312000 = [&U] ((4:4.548154e-01,3:1.710397e-01):2.310853e+00,(2:5.000948e-01,(((((((((9:2.366701e-01,((16:5.318841e-01,(((10:5.851952e-01,18:4.266772e-01):8.860003e-03,11:9.616168e-01):5.767450e-02,17:9.959681e-01):4.172677e-01):4.346264e-01,12:9.424461e-01):4.274486e-01):5.548003e-01,13:2.619642e-01):7.909975e-02,15:5.423112e-01):5.193218e-02,14:4.254389e-01):9.499673e-01,((28:9.380765e-03,29:3.296718e-01):5.891274e-01,30:7.380374e-02):3.591659e-01):2.062826e-01,((19:7.925065e-02,(20:9.370415e-01,((24:6.099750e-01,((26:1.501514e-01,27:1.383265e+00):5.582997e-01,25:4.673404e-01):5.252897e-01):6.998901e-01,((21:6.855703e-01,22:3.025707e-01):2.676132e-01,23:5.892546e-01):1.161499e+00):5.508280e-01):1.690448e-01):1.216440e+00,5:6.735961e-01):1.056864e-01):3.337384e-01,6:4.507878e-01):9.136677e-02,7:5.624727e-01):1.872468e-01,8:1.042113e+00):1.361178e+00):1.978011e-01,1:2.833542e+00);
   tree gen.313000 = [&U] (((4:9.049280e-02,3:1.148312e+00):2.853901e+00,(((((((24:6.241097e-01,((21:1.072920e-01,22:5.942107e-01):6.254157e-01,23:1.474746e-02):2.047500e+00):2.496648e-01,(25:7.510873e-01,(26:5.256695e-01,27:2.391911e+00):7.068236e-01):5.847190e-01):2.186113e+00,(19:3.014030e-01,20:4.925831e-01):3.150440e-02):9.703991e-01,7:6.770732e-02):3.526943e-01,(5:5.611688e-01,(((13:6.707012e-01,(14:6.219465e-01,15:5.884309e-01):9.965042e-02):8.588213e-02,((((17:4.048762e-01,(10:6.087108e-01,11:1.147464e+00):4.440156e-01):2.286613e-01,9:2.364999e-01):3.403877e-01,18:1.559511e+00):9.750193e-03,(16:2.741544e-01,12:1.523150e+00):3.148218e-01):6.121747e-01):8.294399e-01,(30:1.068706e-01,(28:1.446646e-01,29:1.517687e-01):1.411373e+00):2.239023e-01):6.232977e-01):2.883797e-01):9.540775e-02,6:5.152246e-02):5.036716e-01,8:2.898956e-01):1.896067e+00):2.894411e-01,2:1.453471e+00,1:3.569904e+00);
   tree gen.314000 = [&U] (2:1.824050e+00,(((6:8.139744e-02,(7:3.430541e-01,((20:5.135483e-01,(19:3.928956e-01,((25:4.081430e-01,(26:5.124597e-01,27:7.335451e-01):6.799369e-01):1.187004e+00,(24:5.872250e-01,((22:7.540539e-01,21:4.785796e-01):1.021947e+00,23:8.452200e-02):1.707988e+00):4.121587e-02):1.083393e+00):2.289657e-01):1.372200e+00,(5:4.212385e-01,((((16:5.513506e-01,12:1.024726e+00):1.413260e-01,18:1.039771e+00):1.590216e-01,((9:2.467523e-01,(17:5.421231e-01,(11:9.630897e-01,10:4.303092e-01):2.037364e-01):7.249411e-01):4.620553e-01,(13:2.696434e-01,(15:2.332915e-01,14:5.164538e-01):3.586565e-03):5.663944e-01):1.834135e-02):6.418139e-01,(30:1.681315e-01,(28:7.248989e-02,29:3.390477e-01):3.826528e-01):3.147922e-01):2.526760e-01):4.625896e-01):1.534588e-01):1.321688e-01):7.262670e-01,8:2.751201e-01):1.301843e+00,(4:2.867489e-01,3:3.459000e-02):1.872495e+00):7.916241e-01,1:2.619817e+00);
   tree gen.315000 = [&U] ((2:1.059208e+00,((((5:4.367424e-01,((29:4.946487e-02,28:2.164318e-03):2.361494e-02,30:6.265393e-01):6.224201e-01):4.546739e-01,((((((11:1.012778e+00,10:4.330571e-01):1.017172e+00,(13:3.101355e-01,(15:3.030373e-01,14:3.252916e-01):4.267541e-02):5.487730e-01):5.363507e-01,(12:9.776138e-01,(9:6.611859e-01,17:5.775815e-01):2.373009e-01):1.180640e-01):1.686079e-01,(16:3.611953e-01,18:6.694506e-01):2.107792e-01):8.828559e-01,(((((21:2.669140e-01,22:6.739949e-01):3.530711e-01,23:4.620399e-02):1.701856e+00,(24:1.031203e+00,(25:1.308657e-01,(26:1.279924e-01,27:6.175108e-01):1.658097e+00):5.831389e-01):3.717910e-01):1.207945e-01,20:6.638960e-01):8.349643e-01,19:7.391604e-02):1.078432e+00):4.640267e-01,7:4.920246e-01):7.668543e-02):1.724845e-02,6:1.189147e-03):6.399590e-01,8:2.443532e-01):8.790457e-01):8.285755e-02,(4:2.799882e-01,3:1.083468e-01):1.093040e+00,1:3.859590e+00);
   tree gen.316000 = [&U] ((((5:3.907039e-01,(6:3.139136e-01,((((20:7.004891e-01,(((25:1.556814e-01,(26:7.388321e-01,27:7.212123e-01):3.460825e-01):1.286759e+00,((21:5.900386e-01,22:1.970459e-01):6.629819e-02,23:3.865285e-01):1.360574e+00):1.572056e-01,24:7.569466e-01):4.069752e-01):4.400494e-01,19:1.127740e-01):1.191661e+00,((12:7.196402e-01,(((9:5.551841e-01,(11:1.057146e+00,(10:6.023593e-01,17:1.233229e-01):1.980376e-01):2.788883e-01):2.101836e-01,((13:4.472200e-01,15:6.365055e-02):4.247812e-02,14:8.068894e-02):3.676852e-01):1.722589e-01,(16:2.064035e-01,18:1.794806e-01):4.716452e-01):2.287698e-01):3.125440e-01,(30:3.472320e-01,(28:3.658817e-03,29:6.279239e-03):5.520179e-02):5.659901e-01):2.272477e-02):2.212008e-01,7:5.157071e-03):1.604702e-02):2.048735e-01):4.368816e-01,8:9.036323e-02):1.234253e+00,(4:1.847726e-01,3:1.389972e-01):8.031851e-01):1.666899e-01,2:6.745357e-01,1:2.511644e+00);
   tree gen.317000 = [&U] (((3:5.219789e-01,4:1.553372e-01):7.831257e-01,(8:1.532635e-01,((5:2.508891e-01,((((30:4.281254e-01,29:6.267915e-02):6.239096e-02,28:1.334076e-02):1.208334e+00,(((20:5.987238e-01,(((27:1.143480e+00,26:2.389241e-01):1.656913e-01,25:4.249143e-01):6.974395e-01,24:2.496584e-01):6.879745e-01):7.790002e-01,19:5.980982e-02):2.103270e-01,(21:1.418287e-01,(23:1.297367e+00,22:9.003598e-02):7.056378e-02):2.154753e+00):1.052453e+00):6.373877e-01,6:6.182209e-02):7.486095e-02):1.660094e-03,(((18:6.908165e-01,16:3.651358e-01):1.432130e-01,(((13:2.082528e-01,(15:3.126165e-01,14:3.142606e-01):5.850116e-01):4.070414e-01,(17:2.120132e-01,12:4.154034e-01):2.068730e-01):5.980988e-02,((10:1.095075e+00,11:9.779861e-01):6.941778e-01,9:3.001689e-01):2.348726e-01):3.498894e-01):5.253257e-01,7:3.470778e-02):8.110583e-01):6.458480e-01):1.231092e+00):8.344152e-02,2:8.312512e-01,1:2.671536e+00);
   tree gen.318000 = [&U] ((3:3.869920e-02,4:6.105178e-02):6.536093e-01,(2:4.582196e-01,(8:2.283255e-01,((6:1.314684e-01,((7:1.847692e-01,(((28:1.322646e-02,29:7.834740e-03):2.926475e-01,30:1.511145e-01):3.322158e-01,((((9:3.554638e-01,(18:4.009242e-01,((17:1.540734e-01,11:2.905365e-01):2.541541e-01,10:4.185459e-01):1.768059e-01):2.821587e-01):1.117455e-01,(13:3.661150e-01,(15:3.838423e-01,14:1.565977e-01):1.799444e-01):3.537176e-01):9.262982e-02,16:1.191693e-01):5.835554e-02,12:4.245594e-01):9.701812e-01):4.539791e-01):1.079076e-01,(19:2.980354e-02,(20:3.966321e-01,((24:1.213204e-01,(25:4.546017e-01,(27:8.307554e-01,26:6.549677e-02):6.065313e-01):3.183462e-01):4.186602e-01,(23:1.799635e-01,(22:3.954006e-01,21:2.022228e-01):1.052984e-02):1.062008e+00):1.930419e-01):4.310816e-01):1.005219e+00):8.106361e-04):1.099017e-01,5:6.021599e-02):3.094024e-01):3.909557e-01):2.545329e-01,1:1.282993e+00);
   tree gen.319000 = [&U] ((2:4.711966e-01,(3:1.663826e-01,4:1.009569e-01):9.794324e-01):3.006335e-01,((5:2.270835e-01,(((19:2.867470e-01,(((24:2.866045e-01,(25:4.780009e-01,(27:3.184444e-01,26:4.998123e-02):2.937497e-01):5.326012e-01):3.908884e-01,(22:6.503469e-02,(23:3.079436e-01,21:1.488901e-01):2.740143e-01):1.492430e+00):1.047113e+00,20:2.078975e-01):1.439521e-01):4.056810e-01,(((29:9.911777e-02,28:4.203515e-04):6.214140e-03,30:7.359986e-02):7.066059e-01,(((((10:5.676218e-01,11:3.779565e-01):4.165604e-02,17:2.834961e-01):4.340775e-01,18:5.984822e-01):1.110727e-01,(9:4.891368e-01,(13:2.905123e-01,(14:1.049733e-01,15:1.481062e-01):1.850686e-01):1.494456e-01):6.137853e-02):7.128012e-02,(16:3.337934e-01,12:2.565108e-01):3.166239e-01):8.252985e-01):1.168895e-01):3.071417e-01,(7:2.753098e-01,6:7.449250e-02):5.016632e-02):1.923840e-01):1.093343e-01,8:2.654587e-01):8.407449e-01,1:2.084350e+00);
   tree gen.320000 = [&U] (2:4.966857e-01,(((5:2.252508e-01,((((29:1.305096e-01,28:3.283346e-03):3.432636e-01,(19:8.724122e-02,((((22:4.967475e-02,21:9.655992e-01):2.422751e-01,23:4.831608e-01):1.122147e+00,(24:1.627637e-02,(25:2.692259e-01,(27:9.706682e-01,26:5.410143e-02):4.422727e-01):7.487699e-01):2.430000e-01):9.155339e-01,20:2.601343e-01):5.255953e-01):7.535182e-01):6.615911e-03,30:7.100780e-03):4.667440e-01,((7:2.951297e-01,6:4.429837e-02):6.170185e-02,((((13:1.054986e-01,(14:3.650790e-01,15:4.255869e-02):8.069175e-02):2.264765e-01,9:4.295814e-01):1.434989e-01,(16:5.267030e-01,(10:5.781099e-01,((11:5.614275e-01,17:4.481542e-02):3.756432e-01,12:5.633813e-01):2.210608e-01):4.174044e-01):1.451862e-01):2.112702e-01,18:3.141190e-01):7.590461e-01):5.688085e-02):1.064102e-01):4.434663e-01,8:1.791360e-01):4.169366e-01,(3:2.733668e-01,4:1.100150e-01):8.674898e-01):7.001960e-01,1:1.829041e+00);
   tree gen.321000 = [&U] (((3:2.209179e-01,4:9.599298e-02):6.469684e-01,(8:1.102299e-01,(((7:1.987040e-01,6:4.881928e-01):4.820649e-02,((((14:4.554633e-01,(15:1.399395e-01,13:8.574132e-02):5.615606e-02):1.322378e-01,(9:3.680131e-01,(((11:7.565113e-01,17:2.493567e-01):2.827416e-01,18:7.532955e-01):3.375150e-03,10:5.995485e-01):3.033024e-01):8.977423e-02):2.992698e-02,(16:3.335126e-01,12:3.566013e-01):1.747120e-01):8.399866e-01,((19:2.925850e-01,((24:9.198064e-02,((25:5.300347e-01,(27:5.909952e-01,26:1.793378e-01):2.950385e-01):4.887710e-01,((21:4.146949e-01,22:2.055168e-01):2.676117e-01,23:4.216978e-01):1.597353e+00):1.592710e-01):3.288322e-01,20:6.052024e-01):5.820314e-01):4.210591e-01,((29:7.516478e-02,30:2.309533e-01):1.657724e-01,28:6.652249e-02):2.712733e-01):7.762399e-01):8.098489e-02):1.902990e-01,5:1.898507e-01):2.966319e-01):1.643991e+00):5.788415e-02,2:8.806939e-01,1:1.255664e+00);
   tree gen.322000 = [&U] ((4:4.804298e-01,3:1.683168e-01):1.458445e+00,(2:6.752395e-01,(8:1.129998e+00,(5:6.385072e-01,(((((18:4.801473e-01,(16:1.685609e-01,12:1.675612e+00):9.413417e-02):6.156106e-01,(((13:4.543398e-01,(22:3.653334e-02,(23:7.334665e-01,21:2.473358e-01):2.368258e+00):3.075634e+00):1.119299e-01,(14:5.445429e-01,15:2.514308e-01):6.951830e-02):5.805875e-01,(9:2.480465e-01,(11:1.401037e+00,(17:4.967828e-01,10:6.735288e-01):1.109587e-01):3.243008e-01):1.149559e+00):3.641138e-02):1.158372e+00,7:3.890593e-02):2.681020e-01,((30:1.194135e-01,(28:8.411286e-02,29:5.090886e-03):1.217579e-01):9.883550e-01,(19:2.364287e-01,(20:4.451486e-01,((25:4.368044e-01,(26:4.308768e-01,27:2.335342e+00):9.399156e-01):2.508676e-01,24:5.266682e-01):1.287382e+00):6.226215e-01):6.135089e-01):1.256853e+00):1.746004e-01,6:3.123143e-02):2.970136e-01):4.969255e-01):1.005303e+00):7.482811e-01,1:2.778115e+00);
   tree gen.323000 = [&U] (((3:1.205268e-01,4:2.129139e-02):2.273412e+00,(8:1.546442e-01,(((((((18:5.328755e-01,(11:8.962670e-01,10:3.680257e-01):3.714965e-01):1.148009e-01,(16:3.979047e-01,12:4.070530e-01):1.240952e-01):2.589550e-02,(((14:2.200377e-01,13:1.618077e-01):9.211027e-02,15:4.178092e-01):2.842769e-01,(9:4.112507e-01,17:6.736176e-01):1.140163e-01):1.387235e-01):3.875368e-01,(19:3.561782e-02,(20:5.833280e-01,((24:1.051579e-01,((27:6.619278e-01,26:3.572040e-01):2.014962e-01,25:4.837654e-01):7.440135e-01):3.256667e-01,((21:5.962725e-01,22:2.080878e-01):2.026437e-01,23:2.936182e-01):1.177439e+00):4.460520e-02):7.045835e-01):8.190757e-01):2.181979e-01,((28:1.098327e-02,29:2.869318e-01):4.539629e-01,30:6.086456e-02):2.421896e-01):4.188948e-01,(7:4.460363e-01,6:7.502003e-02):2.043357e-01):2.572842e-02,5:2.631058e-01):3.189005e-01):6.287173e-01):2.947926e-01,2:5.048948e-01,1:1.708870e+00);
   tree gen.324000 = [&U] ((2:2.754050e-01,(3:2.857498e-03,4:1.089231e-01):3.966460e-01):7.365861e-02,(8:2.335305e-01,((((28:7.004933e-02,29:4.634942e-02):6.176186e-02,30:3.647673e-02):1.372099e-01,(((21:2.597136e-01,22:1.074075e-01):1.360372e-01,23:9.157108e-02):7.821028e-01,(((24:5.410564e-02,((26:2.258118e-01,27:3.313996e-01):1.243892e-01,25:2.247966e-01):2.533783e-01):3.149206e-01,20:3.730649e-01):6.654895e-02,19:6.912712e-02):2.177195e-01):2.060387e-01):3.857898e-01,((5:1.723014e-01,(7:1.031099e-01,((14:1.877120e-01,15:6.701478e-02):1.029588e-01,(((17:2.511149e-01,9:3.901764e-02):8.564386e-02,((18:6.980048e-02,(11:4.552960e-01,10:1.758166e-01):2.263226e-01):7.623246e-02,(12:4.774784e-01,16:2.903954e-02):1.914459e-02):1.982872e-01):4.204905e-02,13:1.195238e-01):8.161084e-03):4.860072e-01):5.243531e-02):4.694409e-02,6:5.138623e-02):1.374432e-02):3.237491e-01):3.277928e-01,1:9.102923e-01);
   tree gen.325000 = [&U] ((3:7.683522e-02,4:5.335169e-02):4.089275e-01,((8:1.828271e-03,((((((28:1.216548e-02,29:1.218209e-02):2.377456e-02,30:7.746194e-02):1.728447e-01,(19:9.456800e-03,(((((21:5.122988e-02,22:3.267771e-03):1.160742e-01,23:4.234673e-02):5.266730e-01,(26:1.924607e-01,(27:1.816842e-01,25:1.400089e-01):2.918755e-02):1.086860e-01):4.063553e-02,24:1.279783e-01):4.170627e-01,20:1.353221e-01):9.086883e-02):2.648013e-01):8.519384e-02,6:3.371402e-02):3.045308e-02,(7:1.504771e-02,(((((13:3.819967e-02,(14:5.492757e-02,15:7.551141e-02):3.854851e-02):3.803745e-02,(17:3.239123e-01,9:2.614502e-02):1.121288e-01):5.626131e-02,(10:2.035266e-01,(11:2.159901e-01,18:1.052511e-01):5.769627e-02):5.756791e-02):1.794364e-02,12:2.863490e-01):3.221229e-02,16:2.079466e-01):2.015310e-01):6.849154e-02):1.789532e-01,5:1.679326e-01):1.301986e-01):6.088149e-01,2:5.501992e-02):9.660005e-02,1:5.731662e-01);
   tree gen.326000 = [&U] (((8:6.575968e-02,(5:5.632291e-02,(((30:1.154958e-01,(29:3.143510e-03,28:1.641630e-02):3.178964e-02):8.071430e-02,(19:7.911218e-04,(((24:4.651605e-02,((26:5.352032e-02,27:5.942145e-02):1.046348e-01,25:6.252115e-02):1.285691e-01):9.488799e-02,(22:6.912174e-02,(21:4.112360e-02,23:4.555056e-02):8.823631e-02):2.438152e-01):1.067626e-01,20:5.754329e-02):6.312939e-02):1.461232e-01):1.248106e-01,(((((13:1.519319e-02,(14:7.064085e-02,15:7.309399e-02):1.392705e-01):1.261683e-01,(10:1.653104e-01,((16:1.559358e-01,12:1.082631e-01):1.121006e-01,(11:1.464778e-01,18:4.611592e-02):6.881258e-02):3.581602e-02):4.165337e-03):1.865261e-02,9:1.298531e-01):4.808893e-03,17:3.856003e-02):1.661426e-01,(7:1.103806e-02,6:6.567224e-02):1.506362e-01):3.551307e-02):4.229998e-02):8.986767e-02):2.115075e-01,2:8.252744e-02):1.805354e-01,(3:5.568525e-02,4:4.214160e-02):3.340003e-01,1:4.273612e-01);
   tree gen.327000 = [&U] (2:1.409264e-01,((3:2.245353e-02,4:2.927259e-02):9.788021e-02,(8:6.448114e-02,(5:4.673194e-02,((((28:8.810103e-03,29:2.007957e-02):3.891325e-02,30:5.009545e-03):1.014968e-02,((((24:7.727347e-02,((26:7.480136e-02,27:9.344030e-02):6.799950e-02,25:7.854862e-03):7.859263e-02):3.772282e-02,(23:1.076702e-02,(21:4.334307e-02,22:8.694844e-02):9.489738e-03):2.759922e-01):9.895574e-02,20:3.622621e-02):5.501777e-02,19:1.410819e-03):1.077609e-01):6.131767e-02,(((9:7.516092e-02,((10:6.715976e-02,11:2.012537e-01):1.529391e-02,(17:1.069731e-01,(12:8.669059e-02,(16:8.091084e-03,18:1.263055e-01):8.584958e-02):3.057433e-02):3.168714e-03):2.001111e-02):5.802097e-02,(13:5.023341e-02,(14:5.131294e-02,15:4.415614e-02):1.551421e-02):2.058221e-02):8.776376e-02,(7:1.803335e-01,6:2.041467e-02):5.209785e-02):8.586315e-03):2.663102e-02):1.473768e-02):1.621226e-01):1.104431e-02,1:2.291106e-01);
   tree gen.328000 = [&U] ((3:1.674868e-02,4:2.566268e-02):1.096320e-01,(2:2.528827e-02,(8:2.738002e-02,(((((((23:2.304563e-02,(21:1.215011e-02,22:3.074197e-02):7.303999e-02):1.848155e-01,(24:2.667342e-02,((26:6.904462e-02,27:2.347476e-02):5.772836e-02,25:5.683847e-02):9.474469e-02):1.177797e-02):4.260553e-02,20:3.869223e-02):7.990138e-02,19:2.913772e-02):1.112276e-01,((((9:5.414675e-02,(17:1.058620e-01,(10:1.004317e-01,11:1.769244e-01):1.969594e-02):6.805505e-02):2.745878e-02,(15:1.964584e-02,(13:4.156516e-02,14:4.886511e-02):1.339344e-02):5.210809e-02):4.154859e-03,((16:4.268745e-02,12:9.877907e-02):5.914977e-02,18:4.883470e-02):2.010877e-02):1.340386e-01,(30:3.026378e-02,(28:1.053697e-02,29:2.932554e-02):9.969688e-02):4.305780e-02):6.138797e-02):2.601517e-02,(7:2.076911e-02,6:1.546049e-02):3.908703e-02):5.198392e-02,5:4.437761e-03):8.623373e-02):1.349701e-01):3.268623e-02,1:2.269697e-01);
   tree gen.329000 = [&U] ((2:3.364453e-02,((((5:1.163250e-01,(((((24:1.044793e-02,((26:8.604067e-02,27:1.204762e-01):1.716199e-01,25:4.431633e-02):8.265693e-02):1.654405e-01,(23:4.306725e-02,(21:4.766512e-02,22:7.528146e-02):5.450365e-02):1.648417e-01):9.484154e-02,20:1.388548e-01):1.242437e-01,19:4.830202e-02):1.079950e-01,(28:7.825344e-04,(29:4.782172e-03,30:3.890237e-02):7.628109e-03):2.138064e-01):1.262547e-01):3.837852e-02,((((18:4.569830e-02,((10:1.647019e-01,(11:1.329640e-01,17:1.492786e-01):5.160803e-02):1.153860e-01,(12:1.941617e-01,9:5.341978e-02):2.588458e-02):6.894037e-03):2.138789e-02,(13:5.895218e-02,(15:3.831872e-03,14:9.245465e-02):8.908033e-03):4.490512e-02):6.040441e-02,16:1.640888e-01):1.883211e-01,7:1.326659e-02):7.402897e-02):2.503695e-02,6:4.814847e-03):1.030915e-01,8:3.287849e-02):2.288172e-01):9.238384e-02,(3:1.161431e-02,4:2.493124e-02):2.516888e-01,1:2.654647e-01);
   tree gen.330000 = [&U] ((2:1.470231e-01,(3:2.116211e-02,4:1.985147e-02):7.403052e-02):2.996748e-02,(((((7:1.937050e-02,6:1.572553e-02):2.675001e-02,(((28:5.351450e-03,29:1.964299e-02):3.619014e-02,30:2.799091e-02):5.695540e-02,((((18:3.909522e-02,(10:1.019700e-01,11:9.857653e-02):1.116905e-01):2.451697e-02,((14:4.607217e-02,15:3.855326e-02):6.810060e-03,13:4.528669e-03):5.804849e-02):3.148870e-02,(9:8.382068e-02,(17:4.684056e-02,12:8.516719e-02):2.900026e-02):4.267279e-03):1.985797e-02,16:1.093239e-01):6.737203e-02):6.556481e-02):1.618380e-02,((((24:6.944437e-02,((26:4.929518e-02,27:5.658502e-02):1.018189e-01,25:6.116872e-02):1.148693e-01):5.555096e-02,20:2.736931e-02):1.428514e-01,19:3.165628e-02):6.010594e-02,((23:3.779138e-02,21:5.472737e-02):5.399427e-02,22:4.543702e-02):1.066878e-01):1.656446e-01):2.089936e-02,8:2.048861e-02):4.384772e-02,5:3.030011e-02):9.302839e-02,1:2.599871e-01);
   tree gen.331000 = [&U] (2:3.985881e-02,((8:5.618962e-02,(5:3.906865e-02,((7:7.289875e-03,6:2.453689e-02):2.932368e-02,((((29:2.587759e-02,28:8.479208e-03):2.801594e-03,30:1.898229e-02):7.361765e-02,((20:2.564148e-02,(((21:1.099473e-01,22:2.269071e-02):1.000222e-01,23:2.330856e-02):3.656961e-01,(((26:5.084157e-02,27:6.495678e-02):1.274835e-01,25:9.210092e-02):1.555597e-02,24:4.596106e-02):7.900999e-02):6.918236e-02):5.359598e-02,19:8.360047e-02):8.160266e-02):2.370528e-02,(16:5.196504e-02,(18:5.754425e-02,(((17:6.957260e-02,((10:1.064100e-01,9:8.228042e-02):2.404847e-02,11:1.254838e-01):5.045044e-03):2.157881e-02,12:1.141205e-01):3.664078e-02,((15:2.175764e-02,13:4.918183e-02):1.637192e-02,14:4.875734e-02):6.238625e-02):2.459602e-02):2.195481e-02):1.044330e-01):5.081278e-02):5.187429e-02):1.882461e-02):1.934040e-01,(3:2.753387e-02,4:2.862133e-02):1.851011e-01):2.330948e-02,1:3.700651e-01);
   tree gen.332000 = [&U] (2:8.000017e-02,((3:9.455096e-02,4:2.826551e-02):2.520955e-01,(((((((29:3.981503e-02,28:6.324943e-04):1.004921e-01,30:7.326634e-02):1.810759e-01,((((24:6.553388e-02,20:1.688287e-01):9.394422e-02,((22:9.941791e-02,23:4.526184e-02):4.393245e-02,21:1.809583e-01):2.138226e-01):5.415370e-03,((26:7.392236e-02,27:1.576411e-01):1.737309e-01,25:6.856246e-02):1.311568e-01):1.877238e-01,19:7.536839e-02):1.471540e-01):1.239093e-01,((16:8.871961e-02,(((10:9.396879e-02,11:1.445776e-01):8.491476e-02,18:5.007156e-02):7.451678e-02,(((13:6.725613e-02,(15:9.616410e-02,14:7.952125e-02):2.470599e-02):1.460732e-01,17:7.963346e-02):5.402820e-03,9:7.117415e-02):5.132207e-02):3.921362e-02):4.633202e-02,12:3.747247e-02):2.369480e-01):2.946821e-02,(7:1.899160e-02,6:6.056929e-02):2.221344e-02):1.110622e-01,5:7.056390e-02):3.111546e-02,8:5.868762e-02):5.127136e-01):5.788881e-02,1:5.006339e-01);
   tree gen.333000 = [&U] (((8:5.864576e-02,(((7:6.169617e-02,((((29:3.641572e-02,28:1.850201e-02):6.492699e-02,30:5.780101e-02):2.476133e-02,((((24:3.075239e-02,((26:3.721081e-02,27:1.189133e-01):1.147362e-01,25:1.030358e-01):5.817417e-02):6.081135e-02,((21:2.682860e-02,22:5.199256e-02):8.316250e-02,23:7.150869e-02):1.661057e-01):7.116845e-02,19:3.345167e-02):8.538053e-03,20:4.694499e-02):2.372630e-01):9.453927e-02,(((15:5.832860e-02,(13:9.386260e-03,14:3.769704e-02):1.558163e-02):9.716105e-02,(17:4.362528e-02,9:8.667178e-02):6.636976e-02):2.221207e-02,((12:1.138054e-01,16:9.512840e-02):5.381743e-02,((10:1.435804e-01,11:6.190799e-02):5.322959e-02,18:5.853710e-02):4.240190e-02):1.386580e-02):3.928172e-02):9.132805e-02):1.201552e-02,6:6.929159e-02):3.344801e-02,5:3.762725e-02):8.122942e-03):1.553769e-01,2:1.402338e-01):5.340315e-02,(3:6.646171e-02,4:5.143393e-03):2.211962e-01,1:1.330316e-01);
   tree gen.334000 = [&U] (((3:1.978163e-02,4:3.624833e-02):2.277032e-01,2:1.471213e-01):1.707486e-02,(8:8.120255e-02,((((((16:1.429027e-01,12:8.330454e-02):7.561032e-03,(17:1.894161e-01,((10:1.627691e-01,(11:8.822719e-02,18:1.965141e-01):1.638858e-02):4.328277e-02,(9:4.993577e-02,((15:5.587411e-03,14:9.734947e-02):6.036652e-02,13:1.285681e-02):1.875012e-01):7.567865e-02):6.104897e-03):1.033788e-01):1.928461e-01,(((29:3.919901e-02,30:5.599127e-02):1.399739e-02,28:1.371798e-03):6.655332e-02,((((24:1.032556e-01,((26:1.079219e-01,27:1.245250e-01):2.561785e-01,25:6.334639e-02):7.911938e-02):3.170806e-01,(23:2.425624e-02,(21:2.237430e-02,22:7.043812e-02):2.387218e-02):1.879255e-01):3.929238e-02,20:1.143280e-01):3.168406e-02,19:1.124387e-02):2.315804e-01):9.322922e-02):9.097799e-02,7:2.005298e-03):1.438108e-02,6:4.034546e-02):8.564302e-02,5:1.397043e-01):2.131611e-02):1.222685e-01,1:3.891633e-01);
   tree gen.335000 = [&U] (2:1.013282e-01,((3:7.517266e-02,4:6.799406e-02):1.881746e-01,(5:4.284124e-02,((7:3.515160e-02,(((12:6.455152e-02,(((11:7.455608e-02,10:1.270916e-01):5.763257e-02,((9:9.987252e-02,17:1.198038e-01):1.813006e-02,((15:3.387832e-02,14:6.629409e-02):1.813807e-02,13:3.926340e-02):1.020155e-01):4.870581e-02):6.402556e-02,(16:7.303753e-02,18:7.768106e-02):9.597458e-02):3.456113e-02):5.449807e-02,(30:7.461231e-03,(29:1.128184e-02,(28:3.017901e-03,(19:1.060575e-01,(20:9.143700e-02,(((23:2.321799e-01,21:5.725355e-02):6.705885e-02,22:5.665333e-03):1.327966e-01,(24:5.366990e-02,((26:6.599695e-02,27:1.178357e-01):1.813149e-01,25:1.515198e-02):1.872973e-01):1.501423e-01):2.075778e-01):1.167056e-01):2.077434e-01):6.491602e-03):3.862726e-02):4.571204e-02):1.857396e-01,6:2.708775e-02):6.985498e-03):1.999548e-02,8:8.319369e-02):4.854356e-02):2.200176e-01):2.450697e-02,1:3.317502e-01);
   tree gen.336000 = [&U] ((2:7.163882e-02,(3:6.650260e-02,4:2.384458e-02):1.905671e-01):3.327248e-02,(5:1.121577e-01,((7:1.266137e-02,((((18:3.538417e-02,(16:1.857570e-02,12:1.071056e-01):3.070554e-02):4.930886e-02,(((10:9.785979e-02,(11:5.110195e-02,17:6.941174e-02):2.397724e-02):6.769700e-02,9:6.176549e-02):3.264726e-02,((15:2.003996e-02,14:2.001202e-02):2.108272e-03,13:4.711128e-02):9.426217e-02):6.768523e-02):8.062701e-02,(((((((26:3.490781e-03,27:1.129033e-01):2.157037e-01,25:9.397702e-02):6.399474e-02,24:2.254110e-02):6.874388e-02,((22:5.478163e-02,21:8.463152e-02):1.578343e-02,23:1.056598e-02):2.086171e-01):1.544943e-01,19:6.538639e-02):8.905141e-03,20:1.078230e-01):2.223451e-01,((28:2.332521e-02,29:9.224106e-03):2.990828e-02,30:5.377033e-03):4.182522e-02):1.048766e-01):8.692954e-02,6:2.396358e-02):2.892702e-02):5.383894e-02,8:1.526766e-03):5.371271e-02):2.954124e-01,1:2.601666e-01);
   tree gen.337000 = [&U] (((((((((16:3.021064e-02,18:8.688905e-02):2.831386e-02,12:2.458963e-01):5.475308e-02,(((14:3.571400e-02,15:6.715578e-02):1.130428e-01,13:3.548459e-02):2.190298e-02,(((10:3.283829e-01,17:8.187205e-02):3.340693e-02,11:1.291113e-01):1.137955e-01,9:1.176748e-01):6.722745e-02):8.312625e-02):1.341432e-01,(30:4.330453e-03,(((((((26:5.127154e-02,27:1.108406e-01):9.054368e-02,25:1.321143e-01):1.219548e-01,24:4.704600e-02):1.089381e-02,((22:6.601855e-02,21:5.565902e-02):5.197882e-02,23:3.046709e-02):5.868278e-01):1.542520e-01,20:1.496749e-01):2.873668e-02,19:9.150910e-02):3.531501e-01,(28:2.337605e-02,29:1.463779e-02):1.243664e-01):4.520838e-02):1.188821e-01):1.439024e-01,(6:1.961484e-03,7:5.581170e-02):1.068356e-01):4.116032e-02,5:1.340424e-01):6.491297e-02,8:6.186585e-02):1.901312e-01,(3:4.206755e-02,4:3.814101e-02):1.930268e-01):6.813308e-02,2:1.529812e-01,1:4.211515e-01);
   tree gen.338000 = [&U] ((3:3.275533e-02,4:1.539602e-02):8.927400e-02,((((((7:6.400197e-03,((12:1.833485e-01,((17:5.942673e-02,18:7.899179e-02):1.450923e-02,(((10:5.799985e-02,11:1.256072e-01):1.899443e-01,(13:6.821059e-02,(14:5.231136e-02,15:1.898821e-02):8.978085e-03):2.520690e-02):2.487711e-02,9:7.570205e-02):4.982001e-02):3.619996e-02):4.507979e-02,16:4.491235e-03):1.028769e-01):6.035994e-02,6:8.215646e-03):7.174806e-02,(((28:2.676847e-03,29:4.514045e-03):5.448391e-02,30:5.044577e-02):4.581629e-02,((20:2.572097e-02,(((21:8.441785e-02,(22:7.921607e-02,23:6.994723e-02):6.348016e-03):1.371088e-01,24:4.867550e-02):1.816998e-02,((26:5.076238e-02,27:8.950218e-02):1.299009e-01,25:3.687796e-02):6.260459e-02):1.196373e-01):1.183848e-01,19:2.413853e-03):2.187957e-01):9.193793e-02):1.604709e-02,5:2.226162e-02):4.193119e-02,8:4.760805e-02):1.429493e-01,2:8.097708e-02):8.586851e-02,1:2.881424e-01);
   tree gen.339000 = [&U] (((((((28:5.325604e-03,29:1.082032e-02):1.037749e-02,30:6.279922e-02):2.731315e-01,6:9.615512e-03):6.745524e-02,(5:4.408908e-02,((18:1.312360e-01,((16:8.786507e-03,((13:1.894792e-02,(14:7.750672e-02,15:2.363815e-02):3.526430e-02):1.330801e-02,(9:1.679053e-02,(10:2.410248e-01,(17:8.440839e-02,11:1.613522e-01):1.930961e-02):2.131326e-02):1.019498e-02):1.057150e-01):2.984023e-04,12:2.557576e-01):4.252029e-03):2.329216e-01,(7:2.819354e-02,((20:3.879742e-02,((24:6.536969e-02,((26:4.302198e-02,27:8.380746e-02):1.276790e-01,25:2.904880e-02):8.698472e-02):7.911239e-02,((22:1.773273e-02,21:7.046886e-02):1.076480e-01,23:1.709186e-02):1.640889e-01):5.299252e-02):1.559934e-02,19:3.996283e-03):7.865546e-02):1.557237e-02):6.210616e-02):4.331005e-03):2.694157e-02,8:4.779376e-02):6.874667e-02,(3:7.877940e-02,4:8.706991e-03):2.640010e-01):1.569951e-02,2:1.008072e-01,1:5.109198e-01);
   tree gen.340000 = [&U] ((2:1.443487e-01,(8:8.966491e-02,((((((14:9.116813e-02,15:6.027008e-02):3.853475e-02,13:1.554382e-02):1.070963e-01,((10:1.526507e-01,(17:8.363224e-02,(11:1.808852e-01,12:1.056433e-01):5.668201e-02):2.078341e-02):8.397985e-03,((18:1.356739e-02,16:1.195066e-01):1.054420e-01,9:1.306219e-02):1.044746e-01):2.737092e-02):1.900947e-01,(30:2.093081e-02,(((20:4.446193e-02,(((22:6.264443e-02,21:8.288978e-02):9.110105e-03,23:3.146294e-02):1.982496e-01,(((26:1.414985e-02,27:8.124197e-02):2.542491e-01,25:4.299490e-02):1.146347e-01,24:4.111077e-02):4.609828e-02):4.971465e-02):5.560758e-02,19:8.350559e-02):1.499856e-01,(28:2.940167e-03,29:8.899284e-03):1.517861e-01):1.174010e-01):9.374404e-02):6.849250e-03,5:1.292032e-01):9.736986e-02,(7:4.127408e-02,6:4.312860e-02):1.652317e-02):4.130132e-02):2.996726e-01):1.332231e-01,(3:5.768992e-02,4:6.671728e-03):2.919946e-01,1:4.501706e-01);
   tree gen.341000 = [&U] (((8:6.492063e-02,(5:2.348895e-02,(((((12:1.704439e-02,16:5.072690e-02):1.510840e-01,((10:8.401094e-02,(11:1.638796e-01,18:1.013461e-01):1.006266e-01):1.654959e-02,((9:6.914139e-02,((14:1.056743e-01,15:2.955703e-02):3.564268e-02,13:1.300210e-02):4.601589e-02):6.719531e-03,17:6.155709e-02):4.416887e-02):6.592691e-04):1.000257e-01,((28:2.405508e-03,29:4.958953e-02):3.201714e-02,30:1.409453e-02):8.077885e-02):1.077296e-02,((((((26:5.994540e-02,27:1.089464e-01):7.035307e-02,25:2.273428e-02):1.104245e-01,24:6.586436e-02):8.494319e-02,((21:4.955944e-02,22:3.636326e-02):6.729374e-02,23:3.880372e-02):2.776341e-01):8.428741e-02,20:7.122082e-02):2.826794e-02,19:3.888103e-03):1.833698e-01):7.157381e-02,(6:4.664846e-02,7:3.290350e-02):5.074194e-02):7.475585e-02):8.968373e-02):6.799453e-02,2:1.157389e-01):2.042467e-02,(3:4.176958e-02,4:8.588785e-03):2.114146e-01,1:3.502541e-01);
   tree gen.342000 = [&U] (((8:3.554776e-02,((6:1.722857e-02,(7:3.271166e-02,((((28:1.429328e-02,29:1.668951e-02):4.921770e-02,30:1.501791e-02):6.446747e-02,((20:1.021729e-01,(((25:1.848401e-02,(27:9.272232e-02,26:7.785497e-02):8.755661e-02):4.476665e-02,24:8.400275e-02):3.341413e-02,((21:3.665431e-02,22:3.329432e-02):3.550296e-02,23:3.273815e-02):2.527455e-01):8.403847e-02):1.649353e-02,19:1.544517e-02):5.770625e-02):1.342460e-02,(9:1.728270e-02,(17:8.587815e-02,(((14:8.285289e-02,15:2.287490e-03):4.719092e-02,13:2.168293e-02):5.991276e-02,(((11:1.069245e-01,10:5.335006e-02):4.958921e-02,18:9.113991e-02):2.622235e-02,(12:1.323694e-01,16:4.333628e-02):2.299349e-02):1.953577e-02):4.033519e-03):1.427777e-02):8.941385e-02):4.538908e-02):1.029154e-02):4.151476e-02,5:7.334349e-02):1.327384e-02):9.798753e-02,2:1.312658e-01):2.226121e-02,(3:1.885049e-02,4:1.338202e-02):1.690326e-01,1:3.588401e-01);
   tree gen.343000 = [&U] (((5:8.438372e-02,(((7:4.811360e-02,6:3.965034e-02):1.912734e-02,((((28:1.886745e-02,29:2.969483e-03):1.225475e-01,30:3.445608e-02):8.113459e-02,(16:2.079884e-03,((((10:7.352758e-02,(((13:2.571001e-02,(14:6.552187e-02,15:5.128826e-02):3.869432e-02):3.583873e-02,9:1.471893e-01):3.688783e-02,18:1.022936e-01):3.430798e-02):2.428050e-02,11:1.903137e-01):2.639500e-02,17:1.143119e-01):5.843921e-02,12:7.521302e-02):2.053095e-01):1.583838e-01):6.727882e-02,(20:9.938395e-02,((((25:4.173563e-02,(27:6.536835e-02,26:6.843971e-02):7.531769e-02):1.231102e-01,24:7.817284e-02):3.333970e-02,((21:7.359539e-02,22:1.499585e-02):9.952481e-02,23:1.868016e-03):1.378198e-01):1.375995e-01,19:1.323404e-03):7.210395e-04):1.300896e-01):2.630502e-02):9.692226e-03,8:3.615116e-02):4.546655e-02):7.765930e-02,(3:6.545456e-05,4:1.257826e-01):2.549509e-01):1.567011e-02,2:2.970312e-01,1:3.027189e-01);
   tree gen.344000 = [&U] (((3:5.684227e-03,4:8.490482e-02):3.162998e-01,2:1.771485e-01):2.091259e-02,((5:8.610143e-02,((((12:9.018719e-02,16:4.615419e-02):2.939280e-02,((((9:5.803097e-02,13:8.403253e-02):1.466561e-02,17:1.574845e-01):7.877645e-02,(14:1.130123e-01,15:2.294223e-02):7.094074e-02):3.217818e-02,(18:4.812553e-02,(11:2.279311e-01,10:8.287360e-02):5.351783e-02):6.848067e-02):2.092722e-02):6.805574e-02,(((20:6.293737e-02,(((25:3.137568e-02,(27:7.138062e-02,26:3.884587e-02):1.112195e-01):2.111448e-01,24:1.003828e-01):1.499199e-01,(23:1.223922e-01,(21:3.251390e-02,22:7.277245e-02):1.906526e-02):1.917341e-01):1.599639e-01):1.076098e-01,19:7.493452e-03):1.657404e-01,(30:9.719536e-02,(29:8.663519e-03,28:3.660490e-02):1.143685e-02):5.587058e-02):6.865565e-02):8.034042e-02,(6:2.788438e-02,7:5.810918e-02):3.553149e-02):8.107119e-03):1.481128e-02,8:4.466006e-02):2.214117e-01,1:3.518526e-01);
   tree gen.345000 = [&U] (2:3.281415e-02,((3:2.553251e-02,4:3.759849e-02):1.293985e-01,((5:2.702801e-02,(6:2.335910e-02,(((30:2.646270e-02,(29:4.520467e-03,28:1.804195e-03):3.772731e-02):3.325913e-02,(9:3.235213e-02,(((12:4.280285e-02,16:1.508188e-02):1.030174e-02,(18:5.934170e-02,(11:1.010796e-01,(10:2.282403e-02,17:1.528409e-02):4.278984e-03):2.874981e-02):9.364473e-03):1.218364e-02,(13:6.825771e-03,(14:2.974868e-02,15:1.706002e-02):3.266587e-02):5.014087e-02):7.116659e-03):4.594526e-02):3.304198e-02,(((20:2.761417e-02,((24:3.257202e-02,(25:6.208959e-02,(27:3.125308e-02,26:3.448638e-02):5.741584e-02):1.110204e-02):3.644323e-02,(22:1.493477e-02,(23:2.064756e-02,21:1.485896e-02):6.033012e-03):1.243773e-01):2.016706e-02):7.634676e-02,19:5.175467e-03):4.734322e-02,7:4.473933e-02):1.533505e-02):9.572106e-03):3.755405e-03):3.694011e-02,8:1.155231e-02):4.514653e-02):2.221216e-02,1:3.272229e-01);
   tree gen.346000 = [&U] ((2:3.209689e-02,((5:4.791919e-02,((6:2.505377e-02,7:8.604208e-02):3.213408e-02,(((15:2.946209e-02,(13:5.052685e-02,14:7.048479e-02):3.696396e-02):3.049657e-02,(((17:3.563941e-02,(11:9.539966e-02,10:1.141792e-01):5.885996e-02):2.700843e-02,9:3.485277e-02):3.254591e-02,(18:3.759085e-02,(12:1.066046e-01,16:4.537750e-02):5.532088e-03):6.600157e-02):7.806189e-02):5.868796e-02,((30:1.299193e-02,(29:2.747941e-03,28:7.514457e-02):3.023221e-02):1.932049e-01,(((20:4.299674e-02,(22:5.744924e-04,(21:2.000095e-02,23:8.886400e-02):6.202095e-02):2.363099e-01):3.605349e-02,((25:4.863177e-02,(27:4.221224e-02,26:4.530131e-02):1.392600e-01):2.234678e-02,24:1.716313e-01):9.031718e-02):5.274616e-02,19:1.703560e-02):1.079571e-01):2.905729e-02):2.478110e-02):4.860976e-02):6.128287e-02,8:1.879888e-02):1.056356e-01):1.086453e-01,(3:1.824220e-02,4:9.510189e-03):2.533822e-01,1:9.800203e-02);
   tree gen.347000 = [&U] (2:1.747025e-02,((((8:5.556786e-02,6:1.196637e-02):2.898522e-02,7:1.831044e-02):3.985931e-02,(5:3.674141e-02,(((13:2.717916e-02,(15:2.266878e-02,14:2.991054e-02):3.804337e-02):4.097096e-02,((9:1.240473e-01,(17:1.257412e-02,10:1.431225e-01):5.533391e-02):1.213025e-02,(12:9.628248e-02,((16:4.307247e-02,18:6.965953e-02):2.537593e-02,11:1.133980e-01):1.177319e-02):2.605062e-02):1.881583e-02):4.531607e-02,(((29:1.118675e-02,30:7.419111e-02):5.913112e-03,28:2.412595e-02):8.767774e-02,((20:3.951834e-02,(((25:1.514973e-02,(27:8.326828e-02,26:1.721817e-02):9.132838e-02):6.053815e-02,24:2.846096e-02):3.035595e-02,((21:2.923776e-02,23:7.692670e-02):2.332846e-02,22:4.093204e-03):1.747004e-01):5.675214e-03):4.954498e-02,19:1.444725e-02):5.354005e-02):6.610737e-02):1.684124e-02):3.266325e-03):1.415809e-01,(3:3.005080e-02,4:8.653864e-03):1.142091e-01):7.723272e-02,1:2.059877e-01);
   tree gen.348000 = [&U] ((3:8.654807e-02,4:7.846324e-03):1.251981e-01,(2:5.453836e-02,(8:1.793858e-02,((((30:1.338633e-01,(29:1.012325e-02,28:1.613288e-02):1.582994e-02):6.126372e-02,(((((25:4.717211e-02,(27:5.947867e-02,26:2.448911e-02):9.680174e-03):1.368886e-01,24:4.482344e-02):9.370205e-02,(23:7.725186e-02,(21:3.766284e-02,22:4.627961e-02):2.609073e-02):2.886466e-01):3.722796e-02,20:3.469613e-02):7.802008e-02,19:1.522759e-03):1.107384e-01):4.832091e-02,((17:9.376074e-02,(((16:7.752434e-02,(9:6.603816e-02,((14:6.405907e-02,13:6.333000e-03):7.603035e-03,15:4.999288e-02):7.815360e-02):4.615637e-02):8.369447e-03,((10:5.321263e-02,11:1.488550e-01):7.390334e-02,18:8.776991e-02):5.776853e-03):1.918389e-02,12:7.235322e-02):3.040210e-02):1.168594e-01,(7:9.399203e-03,6:3.360684e-03):2.513895e-02):2.637141e-02):2.799635e-02,5:3.819265e-02):2.321272e-03):3.407821e-01):7.026430e-02,1:1.850334e-01);
   tree gen.349000 = [&U] ((3:2.659161e-02,4:2.838150e-03):2.174377e-01,(2:1.380243e-01,((5:8.955741e-02,((((16:2.973730e-02,(12:7.885577e-02,((((13:3.118344e-02,15:2.857583e-02):1.176737e-04,14:5.650553e-02):8.420964e-02,17:1.224571e-01):1.066529e-02,(9:2.512703e-02,(10:8.795315e-02,(18:6.952268e-02,11:5.325020e-02):9.520419e-02):3.082492e-02):5.661861e-02):1.122990e-01):1.925352e-02):1.524506e-01,7:1.758696e-02):1.683831e-02,(((28:1.565902e-02,30:6.560439e-02):6.292806e-02,29:1.399954e-03):1.600338e-01,((((23:3.794141e-02,(21:4.963272e-02,22:4.979063e-02):4.263350e-02):1.354955e-01,(24:5.989358e-02,(25:1.106524e-01,(27:1.032724e-01,26:7.618535e-02):1.009690e-01):1.084308e-01):1.204671e-02):8.826336e-02,20:7.918562e-02):4.506445e-02,19:6.905744e-02):9.603577e-02):3.816374e-02):2.796837e-02,6:1.308257e-04):5.189178e-03):3.038686e-02,8:8.281474e-02):8.829881e-02):7.817857e-02,1:2.143815e-01);
   tree gen.350000 = [&U] (2:1.396786e-01,(((5:8.326055e-02,((6:6.384837e-03,((((9:6.316683e-02,(((10:5.599324e-02,11:1.548954e-01):6.006482e-02,17:9.050331e-02):8.446871e-02,((15:2.891832e-02,14:5.943221e-02):2.534238e-03,13:2.660964e-02):4.705838e-02):3.085999e-03):9.146675e-03,(18:1.084674e-01,16:4.765416e-02):1.647235e-02):2.280416e-02,12:6.629098e-02):1.401185e-01,7:1.153869e-03):1.738586e-02):9.349197e-03,(((((25:4.629595e-02,(27:1.405021e-01,26:8.594857e-02):6.230425e-02):9.394249e-02,((23:6.789174e-03,(21:5.022759e-02,22:2.546593e-02):2.048816e-02):3.131688e-01,24:1.291152e-02):1.504031e-03):1.405766e-01,20:1.124574e-01):9.169368e-02,19:5.328946e-03):9.050568e-02,(30:4.560545e-02,(29:8.544638e-03,28:2.839430e-04):6.936035e-02):7.169632e-02):1.165674e-01):1.248883e-02):4.604886e-02,8:3.378605e-02):8.059125e-02,(3:2.017280e-03,4:6.997793e-02):1.235357e-01):6.751848e-02,1:3.326427e-01);
   tree gen.351000 = [&U] ((3:3.033907e-02,4:3.418787e-02):1.003820e-01,(2:1.753474e-01,((((((30:3.105920e-03,(29:1.901815e-03,28:7.329123e-03):3.567184e-02):4.611817e-02,(((((25:8.790768e-02,(27:9.542621e-02,26:3.411403e-02):3.698155e-02):4.126143e-02,24:6.302055e-02):1.179202e-02,((21:2.066347e-02,22:1.021321e-02):3.348744e-02,23:1.904373e-02):2.230402e-01):8.693341e-02,20:4.276726e-02):1.766300e-02,19:7.768974e-03):1.026790e-01):1.100133e-01,5:3.798788e-02):4.170845e-03,(7:1.254713e-03,((((15:1.219680e-02,14:5.662315e-02):3.308216e-02,13:3.897180e-02):1.734211e-02,(((11:9.003014e-02,17:2.147797e-02):1.414221e-02,10:2.823890e-02):5.943502e-02,((16:1.973024e-02,18:1.072073e-01):1.434306e-02,12:8.188280e-02):3.254420e-02):7.234930e-04):1.250749e-03,9:4.059079e-02):9.029814e-02):1.044467e-02):7.723364e-03,6:9.697829e-03):1.409806e-02,8:2.162582e-02):5.016209e-02):2.415049e-02,1:8.336347e-02);
   tree gen.352000 = [&U] ((3:2.566964e-02,4:2.851031e-02):6.325291e-02,(2:4.797934e-02,(5:2.328961e-02,(8:5.270605e-02,((7:4.271842e-03,(((((((24:6.403887e-02,(25:3.061643e-02,(27:6.665072e-02,26:3.827222e-02):7.824550e-02):5.255911e-02):8.462006e-02,((21:4.556075e-02,22:1.284369e-02):2.891931e-02,23:1.861339e-02):2.960380e-01):3.038099e-02,20:1.027558e-01):3.323095e-02,19:1.058450e-02):6.721319e-02,30:3.066698e-02):5.585626e-04,(29:5.790308e-03,28:1.744137e-02):5.984184e-02):3.901936e-02,(((9:4.852181e-02,(12:9.021423e-02,(17:3.370622e-02,11:1.067496e-01):2.916503e-02):1.663400e-02):3.222615e-03,((13:1.612322e-02,(15:2.236704e-02,14:7.053619e-02):2.431535e-02):1.178514e-01,(10:1.108200e-01,18:7.778650e-02):1.843199e-02):1.729439e-02):6.957420e-02,16:1.027893e-02):6.642822e-02):5.667857e-02):9.167410e-03,6:3.398203e-02):2.110864e-02):1.217562e-02):1.430289e-01):7.991487e-02,1:1.100299e-01);
   tree gen.353000 = [&U] ((3:5.268696e-02,4:4.504229e-02):1.495928e-01,(((((6:1.329355e-02,(((12:1.023869e-01,((((11:1.188204e-01,10:6.072034e-02):5.074887e-02,18:6.720583e-02):2.344102e-02,17:4.277322e-02):4.444465e-03,((13:8.045060e-02,(15:1.233252e-02,(14:8.008369e-02,((22:1.276952e-02,21:5.257226e-02):7.758347e-02,23:2.248630e-02):3.165900e-01):2.436022e-02):3.798006e-02):6.781576e-02,9:3.594227e-02):7.652007e-04):6.195897e-02):3.138686e-02,16:6.933512e-03):1.270012e-01,7:2.050175e-02):3.366552e-02):4.506540e-03,((19:1.869053e-03,((24:8.597758e-02,(25:6.739163e-02,(27:1.258560e-01,26:4.010433e-02):4.964164e-02):5.326832e-02):1.080751e-01,20:5.301235e-02):6.243077e-02):9.191952e-02,(30:5.689607e-02,(29:1.649737e-02,28:8.436160e-03):3.165263e-02):6.680304e-02):7.547555e-02):1.855289e-02,5:4.552503e-02):2.995202e-02,8:4.593327e-02):1.714131e-01,2:1.027660e-01):1.357706e-01,1:3.837780e-01);
   tree gen.354000 = [&U] (((3:7.433119e-02,4:1.930911e-02):1.623846e-01,2:9.360136e-02):1.733469e-02,(((((((17:4.962747e-02,(11:1.388980e-01,10:4.944691e-02):2.328896e-02):1.355346e-02,9:6.162244e-02):5.484883e-02,((16:2.297009e-02,18:7.264385e-02):2.872131e-02,(((14:2.434302e-02,(22:6.647762e-04,(23:6.965185e-02,21:5.518070e-02):1.022267e-01):3.070362e-01):2.268056e-02,13:5.053933e-02):1.551857e-02,15:1.519880e-02):9.246715e-02):1.514717e-03):9.891289e-04,12:8.710278e-02):9.366489e-02,7:9.038779e-04):5.854002e-03,((6:1.921799e-02,(29:1.701157e-02,(28:3.362220e-03,30:1.657342e-02):6.552968e-03):1.547163e-01):3.051719e-02,(8:8.279310e-02,5:4.671550e-02):1.889088e-02):8.609342e-03):1.412046e-02,(19:2.929031e-03,((24:1.187114e-02,(25:4.602079e-02,(27:9.261935e-02,26:2.343140e-02):1.215863e-01):8.221691e-02):1.207605e-01,20:2.525489e-02):7.002005e-02):8.450974e-02):1.389860e-01,1:1.240487e-01);
   tree gen.355000 = [&U] (((3:5.172954e-02,4:1.862637e-02):2.136031e-01,2:1.589759e-01):1.083224e-02,(5:6.049694e-02,((6:6.085667e-03,(7:1.608817e-02,(((18:5.488907e-02,(((((22:3.289562e-02,(23:2.844728e-01,21:7.260839e-02):7.264109e-02):5.594671e-01,14:6.151677e-02):1.351559e-02,15:3.256289e-02):1.477904e-01,((17:3.450491e-01,(11:2.597138e-01,10:5.600328e-02):3.032016e-02):4.361318e-02,13:1.357667e-01):3.354703e-02):2.295360e-04,9:1.039275e-01):1.036966e-01):4.226176e-02,16:8.583863e-02):1.922499e-02,12:1.813426e-01):1.281279e-01):4.387314e-02):2.591874e-02,((((28:8.405364e-03,29:1.159986e-02):1.996815e-03,30:2.885752e-02):2.688757e-01,(19:4.313609e-02,(((25:8.181161e-02,24:1.583005e-01):1.552652e-01,(27:3.077228e-01,26:5.364563e-02):9.926547e-02):3.101546e-01,20:5.161627e-02):5.005977e-02):1.589652e-01):1.087987e-01,8:1.540212e-01):1.016089e-02):7.912313e-02):3.007199e-01,1:3.840457e-01);
   tree gen.356000 = [&U] (2:6.410831e-02,((3:3.262723e-02,4:2.465266e-02):3.831823e-01,(((((6:1.762553e-02,((((13:4.760495e-02,(15:5.491043e-02,(14:1.737448e-02,(22:3.196629e-02,(23:2.343944e-01,21:8.653609e-02):1.262654e-01):5.068998e-01):7.143199e-02):9.229515e-02):1.067094e-01,((18:7.392199e-02,17:1.404928e-01):6.279488e-02,9:9.087418e-02):9.688870e-03):9.545082e-03,((11:2.636186e-01,10:1.673415e-01):7.029404e-02,12:1.064946e-01):6.340873e-02):7.108672e-02,16:5.380625e-03):2.200147e-01):3.080289e-02,7:6.395073e-02):4.485672e-02,((30:4.148658e-02,(28:1.236752e-02,29:2.358626e-03):2.203460e-02):1.185344e-01,((20:1.022625e-01,19:4.544661e-02):1.041653e-02,(24:1.035156e-01,((27:8.270637e-02,26:2.243208e-01):4.187111e-02,25:4.648433e-02):1.406774e-01):1.998614e-01):2.567816e-01):1.916518e-01):6.867663e-02,8:8.135991e-02):7.690565e-02,5:1.140941e-02):2.461963e-01):3.916679e-02,1:3.522182e-01);
   tree gen.357000 = [&U] (((5:1.250690e-02,(((30:5.128327e-02,(28:3.536379e-02,29:7.490591e-03):3.278714e-02):1.130415e-01,((19:1.386851e-02,20:1.032720e-01):8.330388e-02,(24:9.619998e-02,((27:4.352085e-02,26:1.314800e-01):9.170482e-02,25:1.197955e-01):4.495510e-02):1.560154e-01):1.304200e-01):3.602655e-02,(((15:2.173398e-02,14:5.035449e-02):5.955805e-02,((13:2.803094e-02,(22:4.378597e-02,(23:9.394125e-02,21:4.175759e-02):5.437754e-02):1.787252e-01):7.872898e-03,(((9:2.466205e-02,17:1.103175e-01):3.083977e-02,((16:5.255251e-02,12:8.208544e-02):6.873919e-02,18:2.711004e-01):1.386841e-02):2.980700e-02,(11:9.977290e-02,10:4.126767e-02):1.478226e-01):7.303228e-02):9.508429e-03):1.789613e-01,(7:2.103030e-03,6:4.670824e-02):2.412221e-02):5.654513e-02):1.548001e-02):5.589424e-02,8:1.246504e-01):3.974037e-02,(2:4.827631e-02,(3:2.762353e-02,4:3.929048e-02):2.402264e-01):1.112573e-01,1:2.981273e-01);
   tree gen.358000 = [&U] ((3:3.870037e-02,4:7.539232e-02):3.519631e-01,(2:6.882987e-02,((5:1.735350e-01,(((((18:1.011227e-01,((11:2.693307e-01,10:5.883731e-02):2.782909e-01,12:3.671642e-01):1.187130e-01):6.354359e-02,(9:4.425368e-02,17:1.062972e-01):1.860994e-01):3.727136e-02,(((15:1.667897e-02,14:6.618590e-02):7.117552e-02,(13:8.506785e-02,(22:4.323658e-02,(23:2.712965e-01,21:6.450485e-02):1.935206e-01):3.585420e-01):2.603690e-02):4.301808e-02,16:1.200364e-01):2.543878e-02):1.501848e-01,(((28:8.854824e-03,29:2.191724e-02):1.423132e-01,30:1.671882e-03):2.248447e-02,((20:1.513931e-02,(24:9.138586e-02,(25:5.074315e-02,(27:1.561181e-01,26:8.582420e-02):1.880191e-01):2.210603e-01):1.620119e-01):6.626390e-02,19:9.040990e-02):2.793078e-01):2.182059e-01):4.210530e-03,(6:2.231218e-02,7:9.883575e-03):6.832486e-02):7.540174e-02):2.752254e-02,8:1.083800e-01):1.567495e-01):2.075976e-02,1:4.383023e-01);
   tree gen.359000 = [&U] (((3:1.274731e-02,4:5.004707e-02):2.916570e-01,2:4.879302e-02):5.433032e-02,((5:1.877606e-02,(7:1.096902e-03,(6:2.681956e-02,(((17:1.745152e-01,(9:9.649244e-02,12:2.158396e-01):5.288031e-03):5.080900e-03,(16:6.645066e-02,((10:9.576561e-02,(11:1.969674e-01,18:6.968092e-02):3.727605e-02):1.925889e-02,(13:5.144810e-02,((14:3.730199e-02,15:1.844053e-02):9.527105e-02,(22:8.040537e-02,(21:3.349290e-02,23:6.963617e-02):1.636585e-02):3.273451e-01):8.636730e-03):9.410822e-02):3.103980e-02):1.499190e-02):9.648781e-02,(((28:2.821327e-03,29:4.304939e-03):6.179937e-02,30:2.258637e-02):8.947715e-02,((20:1.110990e-01,(24:7.563232e-02,(25:1.036483e-01,(27:6.344276e-02,26:1.570330e-01):1.476936e-02):9.511519e-02):1.551908e-01):6.894917e-02,19:5.559273e-02):1.203928e-01):5.958959e-02):8.575001e-02):1.407977e-03):3.452656e-02):4.253453e-02,8:3.460593e-02):4.009253e-02,1:3.448544e-01);
   tree gen.360000 = [&U] (((3:2.189651e-02,4:8.102724e-02):3.998533e-01,2:1.975160e-01):5.709102e-02,(((((28:4.608333e-03,29:1.868656e-02):9.084764e-02,30:3.011984e-02):7.279317e-02,((17:7.572503e-02,(((((21:3.846555e-02,23:8.320607e-02):2.660354e-02,22:5.060447e-02):3.532404e-01,14:4.539555e-02):2.142026e-03,(13:9.204378e-02,15:1.341849e-01):1.379114e-02):1.847854e-01,((9:1.255470e-01,10:1.650654e-01):5.872026e-03,(((18:1.537856e-01,11:2.290686e-01):4.711671e-02,12:3.663472e-01):6.919817e-03,16:5.706157e-02):3.775088e-02):1.356670e-02):4.183341e-02):1.135530e-01,((24:6.262824e-02,(25:3.875276e-02,(27:1.427856e-01,26:3.374227e-02):1.629216e-01):1.016049e-01):1.802879e-01,(20:1.620703e-01,19:3.956955e-02):8.762901e-02):2.738441e-01):1.875722e-01):2.364689e-01,5:2.089398e-02):4.764106e-02,((7:6.650167e-03,6:1.125678e-02):4.803747e-02,8:4.139290e-02):5.326300e-02):1.683477e-01,1:5.840047e-01);
   tree gen.361000 = [&U] ((5:2.178029e-02,(7:2.098428e-02,((6:3.622893e-03,(((((24:7.291324e-02,(25:1.388334e-01,(27:6.752677e-02,26:6.580502e-02):1.390458e-01):1.288579e-01):9.779335e-02,20:1.886860e-01):1.518191e-01,19:1.644670e-02):2.398412e-01,(30:6.356481e-02,(28:1.681139e-02,29:1.419397e-03):1.183793e-01):4.644165e-02):8.815151e-02,((16:2.769722e-02,(((((14:1.095690e-01,15:1.037273e-01):1.624334e-02,13:1.232482e-02):2.312829e-01,9:3.232804e-02):1.306734e-02,(((23:8.966715e-02,21:7.183282e-02):6.527604e-02,22:1.815116e-01):3.623490e-01,17:2.095150e-02):4.547802e-02):6.672219e-02,(18:1.422234e-01,(11:3.148671e-01,10:2.010567e-01):4.448381e-02):8.163926e-02):1.161824e-02):1.238185e-01,12:3.715523e-02):2.960566e-01):6.106557e-02):6.605786e-02,8:6.968529e-02):3.861488e-03):6.850162e-02):3.016960e-01,((3:2.310845e-02,4:1.401742e-01):4.598325e-01,2:1.020418e-01):2.471874e-03,1:6.882011e-01);
   tree gen.362000 = [&U] ((8:7.476011e-02,(((((16:8.389494e-02,((((21:1.056099e-01,23:6.405324e-02):1.585428e-01,22:1.389007e-02):2.021272e-01,17:3.110389e-02):1.615733e-01,((18:3.159169e-02,((15:3.005514e-02,14:1.107077e-01):5.300647e-02,13:5.875173e-02):4.450071e-02):5.344961e-02,(9:3.145907e-02,(11:1.876333e-01,10:7.442217e-02):8.983259e-02):5.498793e-02):2.602695e-02):1.702209e-01):5.169311e-02,12:1.482945e-01):4.019840e-02,7:1.247776e-01):2.990373e-02,(6:3.411963e-03,(((29:7.260752e-03,28:1.261315e-02):5.878930e-02,30:6.133488e-02):1.355717e-01,(19:1.807574e-02,(20:6.252139e-02,(24:9.153085e-02,(25:1.318322e-01,(27:1.135995e-01,26:4.404722e-02):1.139892e-01):7.852386e-02):8.301019e-02):1.861363e-01):1.048436e-01):2.018874e-01):1.009310e-02):5.971402e-02,5:4.864834e-02):3.444312e-02):3.088395e-01,(2:2.717267e-01,(3:4.080464e-02,4:4.281616e-02):4.160933e-01):7.485215e-02,1:5.272592e-01);
   tree gen.363000 = [&U] ((3:1.377385e-02,4:9.665245e-02):1.426865e-01,(((8:1.906520e-01,(6:1.809222e-02,((7:2.315133e-02,(12:2.308584e-01,((18:1.484221e-01,((17:2.435279e-01,(11:1.336996e-01,10:1.425281e-01):1.199700e-01):1.561349e-02,(((13:2.750606e-02,(15:2.293286e-02,14:9.394458e-02):1.628135e-01):1.819892e-02,(22:3.344012e-02,(21:1.512583e-01,23:2.833834e-02):1.937774e-01):2.708256e-01):1.905369e-01,9:1.280887e-01):8.015470e-02):1.192792e-01):1.113858e-01,16:5.470291e-03):8.774776e-02):1.831810e-01):5.262491e-03,((19:1.024424e-02,(20:1.988321e-02,(24:1.894776e-03,(25:6.035185e-02,(27:2.333876e-01,26:7.938099e-02):9.479607e-02):2.286081e-01):2.855685e-01):2.770379e-01):2.880075e-01,((30:2.898103e-02,29:4.982342e-02):5.117541e-02,28:1.131171e-04):7.654140e-02):1.318151e-01):3.170899e-02):5.761048e-02):5.548393e-02,5:1.037621e-01):2.907364e-01,2:7.408100e-02):2.427057e-01,1:7.737113e-01);
   tree gen.364000 = [&U] ((2:6.600642e-02,(3:2.073457e-02,4:5.725893e-02):1.302895e-01):8.943212e-02,(5:1.069261e-01,(((6:3.373029e-03,((19:2.513996e-02,(20:1.644621e-01,(24:1.414117e-02,(25:3.556977e-02,(27:4.459696e-02,26:3.487789e-02):9.537929e-02):6.792937e-02):7.904870e-02):6.558875e-02):2.029475e-01,(30:4.255469e-02,(29:1.425375e-02,28:2.191743e-02):5.659278e-02):1.000062e-01):6.075732e-02):3.172381e-03,(7:4.023942e-02,((((13:1.583982e-02,((15:6.891414e-03,14:5.094892e-02):1.893033e-02,(22:1.981063e-02,(21:5.803651e-02,23:6.634048e-02):2.423482e-01):1.714586e-01):1.150824e-01):4.829440e-02,9:7.588240e-02):5.180644e-02,(12:7.550393e-02,((11:5.208132e-02,(17:2.204837e-02,10:2.029244e-01):1.546384e-02):8.090488e-02,18:6.433163e-02):2.820997e-02):3.410784e-03):4.266426e-02,16:4.825935e-02):1.165179e-01):4.683625e-02):2.606180e-02,8:6.607442e-02):2.855755e-04):1.045778e-01,1:4.333706e-01);
   tree gen.365000 = [&U] ((3:1.062010e-02,4:6.832868e-02):3.055805e-01,(((5:2.977904e-02,(((19:1.525206e-02,(20:3.376926e-02,(24:6.487573e-02,(25:1.041971e-01,(27:1.087939e-01,26:3.575854e-02):1.191599e-01):1.799270e-01):1.675069e-01):2.489524e-01):1.830786e-01,(30:5.249586e-03,(29:1.732491e-02,28:6.642754e-03):1.229723e-01):1.340115e-01):1.338646e-01,(((16:4.134166e-02,(((17:1.609968e-01,((18:2.277430e-01,11:1.008390e-01):2.707877e-02,10:8.323047e-02):2.289522e-01):5.415783e-03,12:1.735543e-01):1.380849e-02,(((((22:9.740678e-02,(21:5.226881e-02,23:2.518638e-01):5.872904e-02):2.874825e-01,14:1.968662e-04):8.306438e-02,15:4.335345e-02):6.660921e-02,13:4.249818e-02):6.509070e-02,9:1.182505e-01):1.899297e-02):5.304993e-02):1.640821e-01,7:1.093587e-01):4.243579e-02,6:9.601385e-02):9.374120e-02):8.499815e-03):8.211616e-02,8:6.706924e-03):4.436252e-01,2:2.471901e-01):3.470182e-02,1:4.321146e-01);
   tree gen.366000 = [&U] ((3:8.874250e-02,4:5.497455e-02):1.797813e-01,(((((6:1.665154e-02,((((19:6.665765e-02,20:7.689418e-02):5.595375e-02,((27:6.841599e-02,26:3.380837e-02):1.466121e-01,(24:6.184533e-02,25:3.083289e-02):2.126074e-02):1.422564e-01):9.467730e-02,(12:7.463989e-02,(16:8.920361e-02,(((((22:5.720311e-02,(21:4.268252e-02,23:8.345207e-02):8.260505e-02):2.567431e-01,(15:2.024922e-02,14:1.042744e-01):9.640790e-02):6.885328e-02,13:3.646010e-02):5.803237e-02,(17:1.314694e-01,9:9.416291e-02):1.068754e-02):4.984682e-02,(18:2.540869e-01,(10:7.498424e-02,11:1.423398e-01):1.010571e-02):3.710127e-02):5.330344e-02):8.174401e-02):9.722546e-02):7.720697e-02,(29:1.865387e-02,(30:3.725112e-02,28:1.678995e-02):3.613996e-02):8.598562e-02):1.413712e-01):6.056939e-02,7:7.442143e-02):8.810038e-02,5:9.555736e-02):6.553694e-02,8:2.579480e-03):2.539198e-01,2:1.898056e-01):8.235058e-02,1:4.148907e-01);
   tree gen.367000 = [&U] ((3:8.563232e-03,4:7.154277e-02):1.852242e-01,(2:2.961761e-01,((((20:9.802637e-02,((25:1.494758e-01,(27:8.336495e-02,26:8.598955e-02):1.641246e-01):1.054179e-01,24:8.532960e-02):9.625808e-02):1.098284e-01,19:2.356201e-02):3.056428e-01,(12:9.442509e-02,(((9:4.617924e-02,((11:1.887050e-01,17:1.686680e-01):5.507942e-02,10:9.982990e-02):5.660533e-02):1.105678e-02,((22:8.724067e-03,(21:4.027361e-02,23:7.631395e-02):1.487643e-01):2.521644e-01,((15:5.616911e-02,14:9.586044e-02):9.852976e-02,13:3.900086e-02):5.473907e-03):6.468378e-02):8.050001e-02,(18:1.266583e-01,16:2.348449e-02):4.932266e-02):5.205676e-02):1.064341e-01):5.120470e-04,(5:9.284046e-02,(((6:1.805155e-02,8:1.833819e-01):2.713237e-03,7:3.888741e-02):6.256268e-03,((28:2.638194e-03,29:6.586358e-04):3.922245e-02,30:1.763443e-02):3.201190e-01):3.360026e-03):2.823483e-02):1.875829e-01):1.086524e-01,1:6.025856e-01);
   tree gen.368000 = [&U] ((2:1.638291e-01,((((7:1.792638e-02,((6:3.925259e-02,8:2.051669e-01):7.172269e-03,((29:1.747180e-02,28:3.056365e-03):4.832925e-02,30:1.275292e-02):2.894104e-01):8.294561e-02):1.452893e-03,((9:9.908244e-02,(18:7.385823e-02,(13:1.951544e-02,((22:4.925700e-02,(21:1.296461e-02,23:2.067605e-01):1.236512e-01):3.379334e-01,(14:7.254622e-02,15:3.098251e-02):5.239014e-02):3.918185e-02):2.863928e-02):1.634250e-01):5.538577e-02,((11:2.378875e-01,10:2.020555e-01):2.693518e-01,(17:2.424055e-01,(16:3.977742e-02,12:2.232794e-01):7.069444e-02):2.744102e-02):7.089589e-03):3.062171e-01):3.852907e-02,((20:1.666158e-01,((25:6.371562e-02,(27:6.345352e-02,26:2.758596e-01):2.205181e-01):1.372938e-01,24:7.349942e-03):3.129957e-01):1.378087e-01,19:1.935330e-02):3.760722e-01):1.170424e-01,5:4.376985e-03):5.486218e-01):9.548296e-02,(3:4.112293e-02,4:7.741044e-02):1.868798e-01,1:7.773088e-01);
   tree gen.369000 = [&U] (((3:5.407076e-02,4:2.534695e-02):1.002267e-01,(5:5.225164e-02,(8:9.764625e-02,(((30:7.327450e-02,(29:5.661122e-03,28:1.280222e-02):5.881849e-02):2.349340e-01,((20:3.969815e-02,((25:1.557990e-01,(27:1.671156e-02,26:1.011364e-01):2.072597e-01):7.411494e-02,24:1.749333e-02):2.295727e-01):8.229907e-02,19:1.287671e-02):1.417086e-01):3.473250e-02,((((((16:5.030274e-03,18:1.168817e-01):5.334848e-02,12:2.036820e-01):7.623572e-02,((9:6.980238e-02,(13:1.943014e-02,((14:4.144833e-02,(23:3.782343e-02,(21:5.188696e-02,22:8.880117e-02):3.716373e-02):5.283553e-01):4.239150e-02,15:1.986368e-02):6.227849e-02):8.671410e-02):5.958928e-03,17:7.525314e-02):4.162830e-02):5.554053e-03,10:1.403441e-01):6.124036e-02,11:1.360299e-01):2.526180e-01,(7:4.453417e-02,6:3.597206e-02):6.724525e-03):2.991182e-02):5.338038e-03):2.530465e-02):1.718396e-01):3.941075e-02,2:1.523024e-01,1:5.357044e-01);
   tree gen.370000 = [&U] (((5:3.600603e-02,((((28:1.851948e-03,29:1.096313e-02):2.454488e-02,30:4.716443e-02):3.189020e-01,(((20:5.753441e-02,((25:9.148697e-02,(27:1.180854e-01,26:6.254644e-02):3.706087e-01):1.625230e-01,24:8.088870e-02):1.229765e-01):1.445570e-01,19:2.208793e-04):1.213662e-01,(((((((22:1.453764e-02,(21:8.933589e-02,23:9.599469e-02):3.420578e-01):3.341912e-01,15:6.145388e-02):4.681317e-02,14:2.975398e-02):6.404831e-03,13:5.269053e-02):1.345969e-01,((18:5.172681e-02,16:1.194795e-01):2.544320e-02,((((11:1.581525e-01,17:1.296472e-01):1.602206e-02,10:1.929467e-01):3.851938e-02,12:1.476491e-01):9.324708e-03,9:7.052038e-02):9.562143e-02):3.335505e-03):3.242502e-01,7:4.825072e-02):5.350156e-03,6:3.464115e-02):5.940788e-02):2.747239e-02):1.097258e-02,8:7.076886e-02):2.755391e-02):2.618832e-01,2:2.013360e-01):1.375781e-01,(3:9.167638e-03,4:4.685660e-02):1.091906e-01,1:3.755302e-01);
   tree gen.371000 = [&U] (2:1.479903e-01,((3:1.924326e-02,4:5.244988e-02):9.211049e-02,((5:1.303119e-01,(6:6.388096e-03,(7:6.167076e-03,(((((24:5.063030e-02,(25:1.036665e-01,(27:5.926784e-02,26:4.903227e-02):2.280367e-01):4.210958e-02):2.589271e-02,20:1.695860e-01):1.311459e-01,19:1.125976e-01):1.595172e-01,(30:1.868616e-02,(29:4.899628e-02,28:2.383987e-02):4.413239e-02):5.584409e-02):9.960184e-02,(((((11:1.298905e-01,10:2.114452e-02):5.712274e-02,(17:1.257750e-01,9:1.114638e-01):1.554877e-02):1.160440e-01,12:7.260746e-02):3.686467e-02,(15:4.067730e-02,(14:4.172583e-02,((21:7.548944e-02,(23:8.971274e-02,22:3.898007e-02):3.427705e-02):2.499737e-01,13:2.683856e-02):3.595224e-02):1.773017e-02):1.043717e-01):4.373841e-03,(18:8.743086e-02,16:1.714586e-01):2.645789e-03):6.459581e-02):1.868883e-01):2.858525e-02):7.561805e-02):6.653014e-02,8:2.623621e-02):1.084704e-01):5.387471e-02,1:4.055583e-01);
   tree gen.372000 = [&U] ((((((5:1.004652e-02,7:6.997199e-02):6.777907e-02,(30:9.283445e-02,((((18:1.863319e-01,16:4.186131e-02):1.947040e-02,((17:1.665005e-01,(9:1.192258e-01,(11:3.243164e-01,10:1.532954e-01):2.097533e-01):1.663861e-02):2.749162e-02,(((14:2.155130e-01,15:8.251694e-03):1.629603e-01,(23:1.619272e-01,(21:2.568177e-01,22:3.527189e-02):9.703869e-03):5.412915e-01):4.876281e-03,13:9.160369e-02):1.384804e-01):4.973923e-02):2.027467e-01,12:1.650138e-01):1.427958e-01,((29:4.563139e-02,28:5.542289e-03):9.370630e-02,(((24:1.883983e-01,(25:9.146854e-02,(27:1.543734e-01,26:7.852883e-02):8.954416e-02):7.246045e-02):3.474523e-01,20:7.614310e-02):3.968329e-02,19:7.261882e-02):1.596349e-01):9.263811e-02):7.540426e-02):3.228831e-01):9.070410e-02,6:3.580368e-03):1.194082e-01,8:3.959317e-02):3.994276e-01,2:3.161900e-01):1.151949e-01,(3:2.534307e-02,4:6.008854e-02):2.423336e-01,1:5.888520e-01);
   tree gen.373000 = [&U] ((3:1.277308e-02,4:6.638760e-02):2.896910e-01,((((((((29:5.340383e-02,28:9.187209e-03):8.796436e-02,30:1.146158e-02):7.256082e-02,((20:7.685942e-02,(24:4.654125e-02,(25:4.730906e-02,(27:1.421124e-01,26:3.602544e-02):1.981753e-01):1.678977e-01):3.126823e-01):1.754531e-01,19:3.430948e-02):1.624083e-01):1.658506e-01,6:7.700793e-02):4.850014e-02,(7:3.714248e-02,(((10:2.812778e-01,((((15:5.319217e-02,14:9.319105e-02):5.182041e-02,((23:5.433187e-02,21:1.865274e-02):1.607595e-01,22:1.425482e-02):3.496180e-01):1.114777e-01,13:4.614847e-02):8.309351e-02,9:5.579217e-02):2.044207e-02):8.126678e-02,(16:1.539061e-01,18:9.224229e-02):1.725617e-02):1.347488e-02,((11:3.638488e-01,17:1.524587e-01):5.291317e-02,12:2.908607e-01):5.301776e-02):1.113254e-01):6.390513e-02):1.010495e-01,5:4.230278e-02):4.294827e-02,8:7.274022e-02):3.337067e-01,2:1.506704e-01):2.722092e-02,1:4.762217e-01);
   tree gen.374000 = [&U] (((((((7:1.585082e-01,((9:1.448532e-01,((10:1.417352e-01,11:1.758892e-01):1.864394e-01,17:1.160599e-01):1.872134e-02):3.062308e-02,(((16:1.039087e-01,12:1.620906e-01):6.585138e-02,18:1.073057e-01):2.596259e-03,((15:1.197211e-02,14:7.570166e-02):8.293399e-02,(13:1.106411e-02,((23:8.273309e-02,21:2.769705e-02):1.435691e-01,22:2.603189e-03):3.799895e-01):3.951335e-02):5.498825e-02):2.294270e-02):2.282990e-01):1.874934e-02,(((29:1.419199e-02,28:1.259015e-02):5.667475e-02,30:7.418889e-04):1.738090e-01,((20:1.019401e-01,(((27:1.253469e-01,26:7.742871e-02):2.096363e-01,25:1.781030e-01):2.066752e-01,24:4.902334e-02):2.174207e-01):1.264426e-01,19:1.373577e-02):3.228015e-01):4.138258e-02):2.844549e-02,6:1.837547e-02):1.840416e-02,5:3.433608e-02):1.243786e-01,8:2.441851e-02):1.962350e-01,2:2.315991e-01):1.826910e-01,(3:2.778895e-02,4:6.992811e-02):2.327101e-01,1:5.517820e-01);
   tree gen.375000 = [&U] ((3:1.572892e-02,4:3.312338e-02):1.618636e-01,(2:1.006768e-01,((5:1.782993e-02,(6:2.264889e-02,(7:1.435444e-02,((((20:2.725266e-02,19:3.955922e-02):5.593652e-02,(((27:6.508979e-02,26:4.870224e-02):7.788654e-02,25:2.235500e-02):6.183058e-02,24:7.043486e-02):1.595936e-01):2.265260e-01,(30:6.248062e-02,(29:1.581890e-03,28:2.770073e-02):6.260930e-02):3.678838e-02):2.191491e-02,((10:8.177972e-02,(11:9.133520e-02,(18:5.783120e-02,17:1.554587e-01):4.287013e-02):1.022370e-01):4.229131e-02,((13:2.277377e-02,((14:6.011180e-02,15:1.418912e-02):1.763298e-03,((23:1.039405e-01,21:2.934704e-02):6.719041e-02,22:1.938600e-02):1.978577e-01):5.177625e-02):1.932850e-02,(9:2.358721e-02,(16:1.520328e-01,12:1.492906e-01):1.051089e-01):2.043315e-02):3.139627e-03):1.315402e-01):7.351450e-02):2.265733e-02):1.160238e-02):4.240567e-03,8:4.871730e-02):1.326737e-01):3.649212e-02,1:2.247956e-01);
   tree gen.376000 = [&U] (2:1.307478e-01,((3:1.018899e-01,4:1.076953e-02):2.425855e-01,((5:2.122021e-02,(((7:1.697884e-02,6:2.375098e-03):6.704938e-02,(((10:1.812570e-01,((17:9.320839e-02,(12:1.256674e-02,16:1.899098e-01):1.045083e-01):5.819909e-02,11:1.354036e-01):4.371115e-02):2.634750e-02,((((15:3.853989e-02,14:2.571514e-02):2.378357e-02,((23:4.669331e-02,21:5.416946e-02):1.826099e-01,22:2.277919e-02):2.782204e-01):1.401642e-02,13:4.002280e-02):1.384986e-01,9:1.920999e-01):1.605949e-02):3.173649e-02,18:1.002261e-01):1.424876e-01):1.986934e-01,(((20:9.029392e-02,(((27:8.548553e-02,26:2.826642e-02):5.335336e-02,25:1.005015e-01):1.122050e-01,24:4.632959e-02):1.867382e-01):6.300417e-02,19:9.513922e-03):1.938478e-01,(30:4.558597e-02,(29:2.745341e-02,28:3.956275e-02):7.400989e-02):1.009341e-01):4.030756e-02):2.831433e-02):9.342545e-02,8:7.205601e-02):2.185244e-01):2.715464e-02,1:2.730478e-01);
   tree gen.377000 = [&U] ((3:8.069900e-02,4:5.570844e-03):2.271462e-01,((((((((18:1.039670e-01,(((9:1.364621e-01,17:7.927845e-02):9.601880e-03,(11:1.123386e-01,10:5.432866e-02):1.761078e-01):6.716134e-02,(15:2.965463e-02,(13:2.974730e-02,(14:5.512536e-02,((23:5.813753e-02,21:2.497879e-02):1.349713e-01,22:2.457979e-02):2.631012e-01):3.306335e-02):5.475607e-03):7.374118e-02):1.626319e-02):1.175690e-01,16:1.738235e-02):1.295781e-02,12:1.500042e-01):2.413942e-01,(7:9.568865e-02,6:1.184129e-01):4.154090e-02):7.768746e-03,(((((25:1.065680e-03,(27:9.224280e-02,26:1.222764e-01):8.789763e-02):1.280955e-01,24:4.506746e-02):1.236301e-01,20:8.170446e-02):2.430817e-01,19:9.323307e-02):2.619293e-01,(30:4.523224e-02,(28:7.969782e-03,29:1.487422e-02):8.442987e-02):8.427585e-02):7.925512e-03):1.092426e-01,5:1.910509e-02):3.112779e-02,8:1.574968e-01):2.222703e-01,2:1.453617e-01):2.548041e-02,1:4.878640e-01);
   tree gen.378000 = [&U] ((((7:2.922362e-02,(6:3.072955e-03,(((((10:1.832122e-01,17:8.881289e-02):1.197469e-01,11:1.000089e-01):4.212372e-02,18:1.177486e-01):5.455276e-02,(9:6.649929e-02,((12:8.192793e-02,16:7.662586e-03):7.960382e-02,(((14:6.928419e-02,15:1.131097e-01):7.001791e-02,13:6.536238e-02):4.046972e-02,((23:1.305236e-01,21:2.715844e-02):5.281688e-02,22:4.299950e-02):3.642167e-01):6.282109e-02):2.305099e-02):2.231134e-03):1.529556e-01,((((20:1.287671e-01,24:2.919512e-01):5.039015e-02,(25:1.541341e-01,(27:6.493224e-02,26:1.389717e-01):2.236072e-01):2.077879e-02):1.108373e-01,19:1.156968e-01):2.290348e-01,(30:7.596409e-02,(28:2.838067e-02,29:3.287823e-02):8.069417e-02):2.793514e-02):8.637958e-02):1.762811e-01):3.459853e-03):9.783984e-02,5:9.908564e-02):4.447426e-02,8:3.014149e-02):2.333920e-01,(2:2.070252e-01,(3:7.487579e-02,4:3.681451e-02):1.839788e-01):6.245549e-02,1:6.063500e-01);
   tree gen.379000 = [&U] ((2:1.489091e-01,(3:3.475563e-02,4:5.891958e-02):1.968943e-01):1.219170e-02,(5:1.023459e-01,((((((13:5.752016e-02,15:3.372352e-02):1.069297e-02,(((23:6.363859e-02,21:4.671856e-02):6.591967e-02,22:5.542400e-03):1.759707e-01,14:8.965809e-02):7.083306e-02):2.344929e-01,(((18:9.343945e-02,(17:1.043789e-01,(11:1.750205e-01,10:1.303666e-01):2.067333e-02):7.844039e-02):3.804460e-02,16:5.977259e-02):5.296782e-02,(9:5.626376e-02,12:2.377497e-01):2.460023e-03):4.432970e-02):6.178668e-02,(6:1.350499e-02,7:6.238891e-02):1.957428e-02):4.571618e-02,(((20:8.575067e-02,(((27:1.660610e-01,26:1.667624e-02):3.119988e-01,25:4.843036e-02):9.680656e-02,24:2.159883e-02):7.423529e-02):6.920846e-02,19:9.854595e-02):2.623260e-01,(30:1.246781e-02,(28:2.499618e-02,29:1.476745e-03):4.842307e-02):8.408008e-02):1.175190e-01):3.466326e-02,8:2.567333e-02):3.299543e-02):1.034226e-01,1:5.850245e-01);
   tree gen.380000 = [&U] ((2:2.276086e-01,(3:3.903141e-02,4:1.042809e-01):3.301572e-01):1.608327e-02,(8:9.671385e-03,((6:3.556543e-03,((((30:1.284647e-01,(28:1.691223e-02,29:2.718712e-02):4.514374e-02):5.515846e-02,((16:1.319213e-01,((9:4.411728e-02,10:1.390957e-01):3.527789e-02,(((13:1.910426e-01,(14:7.698313e-02,15:3.328462e-02):1.033524e-01):2.288207e-02,((21:5.580361e-02,22:8.736622e-02):1.275450e-01,23:1.481034e-01):6.014962e-01):5.597165e-02,(17:1.106173e-01,(11:2.331891e-01,18:2.418118e-01):1.075455e-02):3.372789e-02):8.360478e-03):6.837266e-02):7.261625e-02,12:5.996144e-02):1.104240e-01):2.444248e-01,((20:7.760619e-02,(((27:5.706752e-02,26:1.177887e-01):2.134194e-01,25:1.283142e-01):9.189467e-02,24:8.627849e-02):1.204971e-01):1.793108e-01,19:1.044357e-01):2.833829e-01):2.034110e-02,7:3.133919e-02):3.379932e-02):1.017467e-01,5:1.433209e-01):9.219004e-02):1.150051e-01,1:2.847031e-01);
   tree gen.381000 = [&U] (((8:2.553476e-02,(((((20:8.287583e-03,(((27:7.146026e-02,26:6.257435e-02):1.129994e-01,25:2.299774e-02):4.839550e-02,24:4.323690e-02):1.019555e-01):7.107236e-02,19:7.782843e-03):1.072210e-01,(6:7.276869e-04,(((29:6.137986e-03,28:9.886785e-03):2.354030e-02,30:1.098805e-02):1.382210e-01,((16:5.517766e-02,(17:5.367478e-02,((9:3.232169e-02,10:1.394226e-01):1.912097e-02,((((15:1.420025e-02,((21:1.984894e-02,23:2.289273e-02):2.861223e-02,22:1.718250e-02):2.419281e-01):1.105070e-02,13:6.128395e-02):1.916903e-02,14:5.767468e-02):3.015403e-02,(11:1.252566e-01,18:1.458901e-02):2.333158e-02):1.880534e-02):3.488201e-02):6.245991e-03):3.166620e-02,12:6.660996e-02):3.455518e-02):4.899406e-02):3.023489e-03):2.089252e-02,7:1.863041e-02):4.119457e-02,5:1.384773e-02):9.781587e-02):8.413097e-02,2:8.886940e-02):1.597617e-04,(3:8.483912e-03,4:5.440841e-02):1.221196e-01,1:2.665793e-01);
   tree gen.382000 = [&U] ((3:1.589539e-01,4:1.650657e-02):1.633428e-01,(((6:2.650277e-02,(((((20:8.100941e-02,(((27:1.027168e-01,26:3.022818e-02):1.012935e-01,25:3.220362e-02):6.800243e-02,24:4.612262e-02):1.430309e-01):3.834532e-02,19:1.942702e-02):2.469493e-01,(((29:1.210145e-02,28:2.541262e-03):1.902014e-02,30:2.513092e-02):1.687793e-01,(((17:6.373864e-02,(12:8.431608e-02,11:1.067020e-01):5.944268e-03):8.545711e-03,(9:2.714823e-02,10:2.762603e-01):2.692127e-02):2.096784e-02,((((((21:1.477052e-02,23:7.204728e-02):1.301546e-01,22:1.233578e-02):2.549318e-01,14:3.340249e-02):7.673539e-03,(13:2.755762e-02,15:1.183084e-01):4.496714e-03):6.617204e-02,18:9.432281e-02):5.752642e-03,16:8.104927e-02):5.966145e-03):8.640455e-02):4.143695e-02):1.930710e-02,7:1.560964e-02):1.430206e-02,5:2.751948e-02):1.380412e-02):1.765129e-02,8:3.490757e-02):1.666121e-01,2:1.192477e-01):7.227505e-02,1:3.457801e-01);
   tree gen.383000 = [&U] ((((((6:4.174228e-02,7:5.930841e-02):8.158808e-02,(((20:6.614680e-02,(((27:1.105923e-01,26:6.619865e-02):1.290016e-01,25:6.040669e-02):1.705838e-01,24:8.289255e-02):6.561711e-02):1.727839e-01,19:2.059476e-01):1.347695e-01,(((29:2.067136e-02,28:1.045222e-02):2.016411e-02,30:2.966633e-02):1.280593e-01,(((16:4.961357e-02,((9:7.728828e-02,11:2.221879e-01):2.455542e-02,(17:7.839453e-02,12:2.091866e-01):5.312521e-02):7.349462e-02):4.649925e-02,(10:2.251437e-01,18:1.062093e-01):5.028145e-02):3.297218e-02,((15:2.141597e-02,(13:2.761217e-02,((21:2.366648e-02,23:9.372145e-02):5.186345e-02,22:5.762127e-03):3.174195e-01):1.458795e-02):2.392438e-02,14:3.667193e-02):3.598565e-02):6.306717e-02):5.024191e-02):6.187261e-02):5.268129e-02,8:9.870620e-02):3.362597e-02,5:2.532452e-02):1.761914e-01,(3:4.521819e-02,4:2.293587e-03):2.198004e-01):4.925098e-02,2:8.084883e-02,1:2.430312e-01);
   tree gen.384000 = [&U] (((8:1.938423e-02,(5:5.637693e-03,((((((((14:1.225698e-01,15:1.902232e-02):2.002912e-02,13:2.527260e-02):9.903264e-04,(22:5.360307e-03,(23:8.309462e-02,21:4.165032e-02):1.261715e-01):2.200767e-01):6.386700e-02,(((10:1.698200e-01,11:1.740141e-01):3.261079e-02,17:5.111530e-02):3.885583e-02,12:1.864232e-01):8.013382e-02):4.178947e-03,9:5.195416e-02):1.129888e-02,(16:6.861070e-02,18:7.176120e-02):2.626912e-02):7.107801e-02,((30:2.644515e-02,(((((27:9.805249e-02,26:4.877708e-02):6.743410e-02,25:1.194768e-01):1.291991e-01,24:7.349358e-02):1.920479e-01,20:3.705552e-02):3.674471e-02,19:6.306980e-02):1.338530e-01):7.725509e-04,(29:8.165910e-03,28:1.359818e-02):5.888069e-02):7.844344e-02):3.932085e-02,(7:2.063133e-02,6:1.064516e-01):2.911178e-02):8.937498e-02):1.085564e-01):1.282742e-01,2:1.473018e-01):9.195341e-02,(3:2.140263e-02,4:8.239098e-02):1.673898e-01,1:2.734061e-01);
   tree gen.385000 = [&U] (((8:6.973023e-02,(((6:9.191401e-02,((16:3.943003e-02,(((12:1.834500e-01,((22:5.602179e-02,(23:1.109524e-01,21:8.228370e-04):1.799936e-01):2.787527e-01,(13:2.348969e-02,(14:1.837923e-01,15:3.891951e-02):2.284150e-02):5.104996e-03):8.876685e-02):2.071085e-02,(17:8.069749e-02,((10:1.609578e-01,11:6.667709e-02):2.678433e-02,18:5.267289e-02):2.982494e-02):2.047910e-02):8.172204e-03,9:2.401169e-02):2.447616e-02):1.252623e-01,7:1.907751e-03):3.233084e-02):5.755172e-03,((29:7.379297e-03,(28:5.520347e-03,30:2.013216e-02):1.113348e-02):1.043622e-01,(((((27:7.244597e-02,26:5.707811e-02):5.891796e-02,25:3.983081e-02):1.727175e-01,24:9.333711e-02):1.965493e-01,20:7.270964e-02):7.909357e-02,19:2.561829e-02):2.344222e-01):3.020143e-01):4.810584e-02,5:2.629159e-02):2.149824e-02):1.987219e-01,(3:3.570371e-02,4:6.534583e-02):2.844035e-01):6.423513e-02,2:1.426849e-01,1:2.552216e-01);
   tree gen.386000 = [&U] (((3:2.595060e-02,4:6.340106e-02):1.733994e-01,(8:9.512919e-02,(5:1.091952e-02,(((((17:8.304738e-02,((((15:3.254290e-02,((22:5.100453e-02,(23:8.303386e-02,21:1.920438e-02):6.321378e-02):2.479495e-01,13:2.324434e-02):4.388473e-02):1.398219e-02,14:7.572801e-02):6.084049e-02,9:5.536432e-02):1.399032e-02,((11:1.074513e-01,10:4.703055e-02):3.641567e-02,18:4.795556e-02):6.596315e-02):4.507495e-03):4.306313e-04,12:1.844184e-01):1.933140e-02,16:9.922436e-02):1.023322e-01,7:1.496362e-02):2.953256e-02,(6:3.076981e-02,(((30:4.574709e-02,29:7.858100e-02):4.327327e-03,28:2.978773e-02):2.324588e-02,((((27:3.861420e-02,26:9.637447e-02):1.868110e-01,25:2.444470e-02):9.682490e-02,24:2.460890e-02):2.279104e-01,(19:5.629798e-02,20:1.233957e-01):8.009022e-04):1.617330e-01):1.138577e-01):2.764217e-02):5.893912e-02):3.426800e-02):1.565715e-01):5.418293e-02,2:7.940212e-02,1:4.779120e-01);
   tree gen.387000 = [&U] (((8:1.983596e-02,(5:5.480723e-02,((6:3.310084e-02,((12:1.136252e-01,(16:4.753715e-02,((9:2.039678e-02,((18:5.898546e-02,10:1.251734e-01):3.496706e-02,11:2.590674e-01):5.430728e-02):7.105370e-03,((13:6.204402e-03,(14:6.455048e-02,15:3.212192e-02):8.425325e-02):1.541595e-01,17:7.510490e-02):3.968574e-02):3.917465e-02):1.507551e-03):1.375054e-01,7:5.955203e-03):6.399010e-02):1.026250e-02,((30:3.174956e-02,(19:1.632180e-02,(20:9.589376e-02,(((27:1.026205e-01,(((22:5.384784e-02,21:7.870849e-02):2.595161e-02,23:3.544234e-02):4.704986e-01,26:2.563371e-02):1.053422e-02):9.632326e-02,25:1.035035e-01):1.866429e-02,24:1.430423e-02):1.794221e-01):6.508955e-02):1.862026e-01):2.266600e-02,(29:1.198679e-03,28:9.446176e-03):1.043369e-01):6.702409e-02):3.626355e-02):8.178958e-02):1.655350e-01,2:1.116661e-01):3.441521e-02,(3:5.371886e-02,4:3.552977e-02):2.076174e-01,1:2.923169e-01);
   tree gen.388000 = [&U] (((5:4.454901e-02,(((6:7.245475e-03,((((((17:4.486283e-02,(11:8.856127e-02,10:8.265706e-02):1.428249e-02):1.365035e-02,12:1.062428e-01):5.816937e-02,16:6.628611e-02):4.110426e-02,9:1.265094e-01):4.032891e-02,(18:6.873763e-02,((15:7.161882e-02,14:1.245515e-01):5.833818e-04,((22:1.654411e-02,(21:5.119461e-02,23:1.003157e-01):4.956411e-02):3.050232e-01,13:2.899481e-02):3.833736e-02):9.113506e-02):9.373623e-03):1.976216e-01,(30:1.250536e-02,(29:4.165765e-02,28:2.232915e-03):1.481247e-02):6.181675e-02):1.079550e-01):1.393913e-02,(7:2.648227e-02,(19:3.304012e-02,(20:1.206269e-01,(((26:7.018925e-02,27:8.853512e-02):1.180546e-01,25:1.717987e-02):9.283293e-02,24:3.642742e-02):1.717967e-01):8.762759e-02):1.906072e-01):3.248215e-02):6.630920e-02,8:7.630035e-02):8.996055e-04):2.471464e-01,2:1.811693e-01):5.276119e-02,(3:5.618119e-02,4:3.940713e-02):8.030545e-01,1:5.618263e-01);
   tree gen.389000 = [&U] ((((5:3.493515e-02,((((((12:6.916949e-02,16:1.270882e-01):3.718185e-01,(((10:1.458250e-01,(11:3.575913e-01,17:8.640107e-02):1.211611e-01):9.983117e-03,9:6.281968e-02):8.402428e-02,(18:1.847297e-01,(13:5.279398e-02,(((23:1.134616e-01,(21:9.261598e-02,22:5.085729e-02):1.582239e-01):4.931825e-01,14:5.073824e-02):4.198217e-02,15:4.917068e-02):3.154247e-02):1.139418e-01):4.249726e-02):2.340081e-01):2.709222e-02,(19:1.088548e-02,(20:1.118390e-01,(((26:8.111997e-02,27:2.043261e-01):1.896319e-01,25:9.534937e-02):1.718010e-01,24:5.500807e-02):2.536167e-01):9.761511e-02):3.182937e-01):2.779367e-02,(30:8.539808e-02,(29:2.858369e-02,28:7.898282e-03):9.359273e-02):7.284848e-02):1.427912e-01,6:1.002195e-02):1.014505e-01,7:1.005557e-01):1.394165e-02):5.968596e-02,8:9.765896e-03):7.813889e-02,2:2.391443e-01):1.131426e-01,(3:3.556273e-02,4:7.639664e-02):1.251963e-01,1:7.706604e-01);
   tree gen.390000 = [&U] ((2:1.865742e-01,(3:8.124549e-02,4:3.203475e-02):2.337831e-01):1.350758e-02,((((8:6.496816e-02,7:5.080662e-02):2.145214e-02,6:2.334812e-02):5.380837e-02,((16:1.023153e-01,(9:6.781874e-02,((18:2.259948e-01,(17:1.441095e-01,(10:8.168764e-02,11:2.663120e-01):2.702796e-02):9.502310e-02):3.455048e-02,((((23:7.120351e-02,21:2.536952e-02):1.859309e-01,22:6.646816e-02):2.718574e-01,15:2.031241e-02):4.031370e-02,(13:5.322034e-02,14:1.015544e-01):4.638403e-03):6.568626e-02):5.462219e-03):6.222016e-02):2.596042e-02,12:2.309541e-01):1.881208e-01):6.086448e-02,((5:2.588399e-02,((29:2.971876e-02,28:3.337387e-02):1.968731e-02,30:1.205012e-01):2.420891e-01):8.063227e-02,((19:1.042343e-01,(((26:5.551840e-02,27:2.803986e-01):8.244971e-02,25:1.553010e-01):1.195588e-01,24:7.261375e-03):3.544543e-01):3.279113e-02,20:1.511340e-01):1.780057e-01):1.807287e-02):4.604175e-01,1:6.906376e-01);
   tree gen.391000 = [&U] ((3:3.207839e-02,4:7.613053e-02):3.521949e-01,((((((((18:8.909574e-02,16:9.078725e-02):7.341111e-02,((14:3.962839e-02,((((23:2.070662e-01,21:6.642240e-02):1.772666e-01,22:7.864775e-03):2.601591e-01,15:3.422687e-02):3.710479e-02,13:4.196269e-02):1.498736e-02):6.615934e-02,(9:6.798812e-02,(17:1.567799e-01,(11:3.595820e-01,10:1.744577e-01):1.221365e-02):1.030312e-01):7.547915e-02):1.348557e-02):2.223156e-02,12:3.831750e-01):1.680583e-01,((29:5.236332e-02,28:4.000059e-02):7.684675e-02,30:5.904210e-02):5.487373e-02):9.728441e-02,((((((26:6.531177e-02,27:2.798998e-01):1.972995e-01,25:5.049666e-03):2.355105e-01,24:2.435130e-02):3.072613e-01,20:1.231817e-01):4.274000e-02,19:1.762810e-02):3.434129e-01,(7:5.348307e-02,6:5.507172e-02):1.947584e-02):6.883490e-02):1.317688e-01,5:1.742953e-02):7.028687e-02,8:5.308588e-02):2.262162e-01,2:3.488264e-01):1.954577e-01,1:2.430535e-01);
   tree gen.392000 = [&U] (((((((7:2.105528e-02,6:4.249312e-02):3.618608e-02,(((13:6.870300e-02,((14:1.265619e-01,((23:9.366735e-02,21:6.117063e-02):3.699245e-01,22:1.059621e-01):2.350447e-01):2.276423e-02,15:2.359662e-02):1.913239e-02):7.943548e-02,(18:9.086649e-02,16:8.441805e-02):1.019240e-01):2.759895e-02,(12:3.328249e-01,(9:1.831231e-01,(10:1.069024e-01,(17:3.234691e-01,11:3.302208e-01):1.671189e-02):1.288442e-01):9.060076e-02):4.328820e-02):1.368704e-01):8.432678e-02,(((29:6.292471e-03,28:5.019264e-03):6.706103e-02,30:3.798710e-02):1.800458e-01,(19:4.289894e-02,((((26:1.894345e-01,27:2.678534e-02):1.977007e-01,25:9.633320e-02):2.860272e-01,24:1.936964e-01):1.006329e-01,20:7.814584e-02):2.039176e-01):1.506156e-01):7.799540e-02):2.922916e-02,5:2.370630e-03):2.102536e-01,8:5.688910e-02):1.542314e-01,(3:2.344576e-02,4:4.487362e-02):3.560335e-01):5.389290e-02,2:1.050736e-01,1:5.349702e-01);
   tree gen.393000 = [&U] (((3:9.647683e-02,4:4.001470e-03):4.999342e-01,(8:1.862204e-02,(((((19:2.152783e-01,((((26:1.704570e-01,27:1.203961e-01):4.204836e-01,25:1.515002e-01):7.984979e-02,24:1.767966e-01):2.891870e-01,20:1.116529e-01):9.163988e-02):2.629855e-01,((29:3.489920e-02,28:1.527479e-02):4.769106e-02,30:8.893005e-03):5.470861e-01):7.038719e-02,((16:5.396723e-02,(9:2.018501e-01,((12:5.286115e-01,(((23:3.412445e-01,21:2.062679e-02):1.428780e-01,22:3.042866e-02):5.201716e-01,((13:1.073082e-01,15:6.645327e-02):4.827674e-03,14:5.563886e-02):8.079817e-02):1.688335e-01):9.653172e-03,(18:8.980296e-02,(10:1.304112e-01,(17:3.838813e-01,11:2.393884e-01):3.829528e-01):5.526536e-02):7.636057e-02):4.400958e-02):9.531510e-02):2.010617e-01,7:7.108605e-02):1.990444e-02):2.870456e-02,6:5.088479e-02):1.088770e-01,5:1.889724e-02):4.743043e-02):3.177684e-01):1.649504e-01,2:5.082831e-02,1:8.295130e-01);
   tree gen.394000 = [&U] (((3:2.011253e-01,4:5.899127e-02):6.255722e-01,2:2.186207e-01):3.859149e-01,(((((19:3.455921e-03,((((26:6.111316e-02,27:2.696437e-01):1.436441e-01,25:2.360024e-02):1.650160e-01,24:5.202255e-02):1.681157e-01,20:1.074240e-02):1.242200e-01):1.130696e-01,(30:8.164084e-02,(28:6.226602e-03,29:2.125799e-02):6.380992e-02):2.317793e-01):2.038983e-01,5:1.200534e-01):1.724355e-02,(6:6.183053e-02,(7:4.360772e-02,((((10:2.101573e-01,(17:2.476643e-01,(18:7.390622e-02,11:1.593568e-01):1.743942e-03):7.790123e-02):7.048331e-02,(9:9.379029e-02,(((14:5.444311e-02,15:6.501430e-02):2.870420e-02,((23:9.881459e-02,21:9.680045e-02):9.831193e-02,22:1.318024e-01):3.594310e-01):4.535907e-02,13:7.485410e-02):6.608578e-02):6.142596e-02):5.560261e-02,16:6.033920e-02):8.064305e-02,12:2.446548e-01):2.287203e-01):1.230391e-01):7.682670e-02):4.047213e-02,8:8.108432e-02):1.636682e-01,1:6.848514e-01);
   tree gen.395000 = [&U] (2:3.574981e-01,((((((((9:9.735595e-02,((((14:8.577719e-02,15:5.396829e-02):4.300540e-02,((23:1.880511e-01,21:5.345911e-02):2.174496e-01,22:4.861153e-02):4.072448e-01):2.402587e-02,13:1.257570e-01):1.353099e-01,((11:2.372915e-01,10:2.236918e-01):1.172351e-01,17:7.653863e-02):1.393163e-01):4.439222e-03):3.547026e-02,((16:6.746790e-02,18:1.283557e-01):9.452144e-02,12:2.713067e-01):2.089919e-02):3.072582e-01,(19:9.792983e-02,((((26:5.911430e-02,27:2.165439e-01):1.048683e-01,25:1.326102e-01):1.778002e-01,24:9.188156e-03):1.570294e-01,20:6.078487e-02):1.565089e-01):3.058731e-01):6.213500e-02,7:3.465312e-03):6.420210e-02,(((28:6.849147e-02,30:2.288082e-01):4.121927e-03,29:4.074491e-03):2.323103e-01,6:6.598837e-02):3.441867e-02):8.890781e-02,5:1.778516e-01):1.966229e-01,8:5.738519e-02):1.503265e-01,(3:8.236272e-02,4:3.046989e-01):3.357326e-01):1.825183e-01,1:4.844835e-01);
   tree gen.396000 = [&U] (((8:6.514385e-02,(5:6.680375e-02,((((19:1.289667e-02,((((26:7.005292e-02,27:1.069685e-01):2.389133e-01,25:8.074651e-02):1.686313e-01,24:1.053370e-01):2.275775e-01,20:5.244296e-03):1.416457e-01):5.365432e-01,6:9.145053e-03):3.714374e-02,(((16:3.504847e-02,12:2.010622e-01):4.361769e-02,(18:1.856921e-01,((((11:1.875304e-01,10:2.029808e-01):9.556511e-03,17:1.518272e-01):3.326319e-02,((15:8.046421e-02,(((23:6.633061e-02,21:1.016537e-02):2.114704e-01,22:3.841695e-02):5.019612e-01,14:1.084312e-01):2.744833e-02):2.819682e-01,13:3.141867e-02):1.623590e-01):5.448541e-02,9:1.617582e-01):4.556414e-02):1.234911e-04):4.972534e-01,7:6.950294e-02):9.851404e-02):2.293704e-01,(30:7.719409e-02,(28:5.744119e-02,29:1.258538e-02):7.252722e-02):3.136528e-01):1.000199e-01):8.220798e-02):3.474673e-01,(3:7.517750e-02,4:4.692806e-02):4.235014e-01):1.736138e-01,2:2.709199e-01,1:5.741331e-01);
   tree gen.397000 = [&U] (((8:1.343750e-01,((6:6.321367e-03,(((((12:1.686229e-01,(9:1.442279e-01,(((15:1.180468e-01,14:8.831118e-02):8.041651e-02,(((23:1.754581e-01,21:1.170510e-02):1.799833e-01,22:2.018545e-02):3.399352e-01,13:2.396357e-02):3.012894e-02):6.777698e-02,(17:9.830947e-02,10:2.044952e-01):7.771066e-02):1.012502e-02):6.221902e-02):7.247297e-03,16:6.835211e-02):9.499799e-04,(18:1.931126e-01,11:2.432246e-01):6.566816e-02):2.463308e-01,7:2.528717e-03):6.205125e-02,((19:3.381242e-02,((((26:6.557380e-02,27:1.899788e-01):1.420883e-01,25:8.729043e-02):1.762416e-01,24:9.509913e-02):3.313015e-01,20:1.959255e-02):1.468326e-01):3.486037e-01,(29:3.477359e-02,(30:4.407291e-02,28:2.218136e-02):1.060680e-02):1.160324e-01):8.322411e-02):9.563353e-03):2.098938e-02,5:1.255218e-01):1.705007e-01):8.699234e-02,2:2.513937e-01):1.743072e-01,(3:5.973509e-02,4:1.546817e-01):2.141300e-01,1:6.462951e-01);
   tree gen.398000 = [&U] (((3:1.089063e-01,4:8.605368e-02):3.539626e-01,2:1.804830e-01):1.048739e-01,((((7:5.383286e-02,6:2.120414e-02):2.632719e-03,((29:2.079208e-02,28:5.657540e-02):1.240260e-01,30:4.432461e-02):4.583306e-01):3.809636e-02,8:1.230817e-01):7.702117e-02,((((14:7.970617e-02,(15:4.596569e-02,(((23:7.267878e-02,21:6.945902e-02):4.299305e-02,22:2.619723e-02):5.893080e-01,13:7.567791e-02):6.589070e-03):3.046171e-02):1.424151e-01,9:9.207477e-02):8.445807e-03,((18:3.121623e-03,((17:8.350631e-02,10:1.665882e-01):6.502832e-02,11:2.300246e-01):6.027340e-02):4.826002e-02,(12:2.262261e-01,16:1.275254e-02):2.071748e-01):1.200726e-02):4.181012e-01,(5:7.039836e-04,(19:4.280538e-02,((((26:1.214465e-01,27:2.313019e-01):1.203433e-01,25:1.112719e-01):3.971766e-01,24:8.740337e-02):1.661486e-01,20:7.983772e-02):1.585347e-01):3.741086e-01):4.799783e-02):8.176708e-02):4.293080e-01,1:6.228423e-01);
   tree gen.399000 = [&U] (((3:2.714025e-02,4:7.155290e-02):3.011177e-01,(8:2.189729e-02,(((((29:1.242779e-02,28:5.866089e-03):7.942797e-02,30:3.318102e-02):7.816482e-02,(12:1.984722e-01,((((13:1.412805e-01,(14:2.632734e-02,15:4.284607e-02):3.766028e-02):8.662948e-02,(((21:4.780052e-02,23:1.659535e-01):4.680599e-02,22:2.290410e-02):4.872405e-01,(17:1.389026e-01,9:1.099904e-01):2.133324e-02):3.021154e-02):1.740305e-03,16:1.178167e-01):7.860255e-03,(18:2.381027e-02,(10:1.811177e-01,11:2.341680e-01):1.450000e-01):9.770331e-02):1.747798e-01):2.921767e-01):1.146965e-01,((7:1.236386e-02,6:3.268742e-02):3.487064e-02,(19:1.651626e-02,((((26:1.365263e-02,27:2.090919e-01):1.120104e-01,25:8.400506e-02):2.372660e-01,24:7.323366e-02):3.319908e-01,20:4.890641e-02):3.113937e-01):3.562551e-01):1.198394e-03):1.775427e-01,5:1.533038e-01):3.985140e-02):3.168462e-01):3.528298e-02,2:6.866683e-02,1:8.184004e-01);
   tree gen.400000 = [&U] (((3:5.873582e-02,4:1.055953e-01):2.748275e-01,2:1.639778e-01):2.266341e-02,(8:1.448949e-01,((((7:1.428914e-01,6:4.841311e-02):1.032098e-01,5:1.512693e-01):6.433835e-04,((((10:1.563497e-01,(17:6.659653e-02,11:2.031980e-01):7.794091e-02):1.815883e-01,(((22:2.050611e-01,(23:5.157757e-02,21:7.726430e-02):3.018131e-01):3.496100e-01,(13:3.373584e-02,(14:1.489002e-01,15:4.016668e-02):9.291713e-02):8.872323e-03):9.574072e-02,9:9.007841e-02):3.848511e-03):1.112393e-01,(12:2.334004e-01,(18:1.800628e-01,16:7.612633e-02):2.933916e-02):1.133286e-01):1.847860e-01,((29:4.311168e-02,28:4.979605e-03):3.115128e-01,30:1.234604e-01):1.367913e-01):1.766802e-02):2.555036e-02,(19:4.075407e-02,((((26:9.839845e-02,27:1.774939e-01):2.071683e-01,25:1.938793e-01):1.805303e-01,24:1.099575e-01):2.693429e-01,20:4.650604e-02):8.886052e-02):2.900057e-01):1.928926e-01):5.374460e-01,1:3.340455e-01);
   tree gen.401000 = [&U] (((3:7.430022e-02,4:8.965654e-02):6.521527e-01,(8:3.351424e-02,(5:1.514293e-03,(((((((26:7.198264e-02,27:1.776945e-01):7.333126e-01,25:1.630601e-02):2.475810e-01,24:1.016192e-01):3.556729e-01,20:6.161401e-02):1.178736e-01,19:1.236768e-01):2.270496e-01,(6:4.376503e-02,7:1.487605e-01):1.280724e-01):1.561401e-02,(((((15:7.187606e-02,(14:4.672671e-02,((23:1.090185e-01,21:2.007750e-02):2.567255e-01,22:4.622893e-02):3.850655e-01):3.359175e-02):7.790048e-02,13:6.567816e-02):1.700271e-01,(12:3.892686e-01,17:1.952680e-02):2.177705e-01):1.711425e-02,(((10:7.108079e-02,11:4.382297e-01):1.424476e-01,(18:5.448492e-02,16:4.052549e-02):1.334920e-01):1.169034e-03,9:6.612403e-02):1.322481e-02):3.558100e-01,((29:3.656798e-02,28:4.854225e-03):1.291077e-01,30:3.495384e-02):2.449496e-01):8.772151e-02):6.206988e-02):1.252212e-01):1.157189e-01):2.733150e-03,2:2.817581e-01,1:6.247563e-01);
   tree gen.402000 = [&U] ((((((7:7.415545e-03,((((((10:1.173210e-01,11:9.757874e-02):1.189234e-01,12:2.020952e-01):4.154907e-02,17:1.179707e-01):4.703470e-02,((((23:7.033390e-02,21:5.187143e-02):2.265243e-02,22:8.048281e-04):2.531977e-01,(13:4.063071e-02,(15:1.715459e-02,14:8.595573e-02):1.013783e-01):1.055320e-02):1.051981e-01,9:2.587178e-02):4.564018e-03):5.150013e-02,18:8.066362e-02):5.486294e-02,16:1.589704e-02):1.424131e-01):4.191239e-03,((((((26:4.924152e-02,27:7.585766e-02):4.217728e-01,25:7.872996e-02):1.278072e-01,24:6.556022e-02):2.393162e-01,20:3.818448e-02):9.410684e-02,19:8.078374e-02):2.809980e-01,(6:1.692048e-03,((30:3.211947e-02,28:3.779724e-02):1.587320e-02,29:9.781543e-03):1.247621e-01):5.812438e-02):3.183798e-02):8.094902e-02,5:2.030309e-02):3.067146e-02,8:2.820200e-02):1.969924e-01,(3:3.122683e-03,4:4.664269e-02):2.106159e-01):6.969226e-02,2:1.130668e-01,1:2.477012e-01);
   tree gen.403000 = [&U] (2:2.126361e-01,((3:4.185601e-02,4:6.123121e-02):2.460147e-01,(8:6.374633e-02,(((((19:2.354695e-02,(20:7.840707e-03,(24:6.234127e-02,((26:1.569881e-01,27:1.255808e-01):1.078814e-01,25:1.225216e-01):8.868211e-02):1.757325e-01):7.627778e-02):1.425237e-01,(28:1.742783e-02,(29:7.642994e-03,30:3.838717e-02):2.609090e-03):2.635949e-01):5.282873e-02,5:2.650251e-02):1.142510e-02,(7:2.401041e-02,(((17:1.168424e-01,12:1.697873e-01):2.983971e-02,((((15:2.858171e-02,13:7.100287e-02):3.112445e-03,(14:4.182815e-02,(22:3.343467e-03,(21:3.396521e-02,23:7.579257e-02):1.886432e-01):1.904639e-01):7.030914e-02):1.356315e-01,(9:1.155015e-01,18:1.023345e-01):1.638576e-02):1.256559e-02,(11:2.116710e-01,10:2.519416e-01):6.796071e-02):1.462994e-02):3.293124e-03,16:5.656932e-02):1.512845e-01):1.652616e-02):4.485709e-02,6:1.066583e-02):1.240500e-01):2.890468e-01):1.213795e-02,1:4.768849e-01);
   tree gen.404000 = [&U] (((8:6.363420e-02,(((((((12:1.792655e-01,16:7.076973e-02):7.674023e-02,((9:1.933891e-02,((11:1.192221e-01,18:6.919037e-02):1.242708e-01,10:9.712756e-02):4.938050e-02):8.128873e-02,((13:8.774034e-02,14:1.632457e-02):9.993785e-03,15:3.494015e-02):7.128412e-02):7.861771e-02):1.896555e-02,17:1.981056e-01):1.487375e-01,((30:2.426769e-02,(28:1.888443e-03,29:3.598746e-02):4.296984e-03):9.925410e-02,(19:1.884131e-02,((((26:8.742427e-02,27:9.806323e-02):1.938942e-01,(24:1.148713e-01,25:6.834434e-02):1.283739e-02):1.730064e-02,((21:7.151521e-03,22:6.731278e-02):4.833543e-02,23:1.671550e-01):3.468856e-01):7.056174e-02,20:6.836436e-02):7.781917e-02):2.436806e-01):3.108043e-02):5.905935e-02,7:1.360202e-02):5.529227e-02,6:8.337224e-03):1.076641e-02,5:1.214382e-01):2.889195e-02):1.357219e-01,2:9.496020e-02):1.773269e-01,(3:9.439738e-02,4:1.445036e-02):1.613324e-01,1:7.622375e-01);
   tree gen.405000 = [&U] (2:3.734826e-02,(((8:4.387971e-02,((7:8.102140e-02,6:5.695341e-03):5.007806e-02,(((((24:1.020941e-01,(((26:8.825070e-02,27:9.893587e-02):8.225351e-02,25:1.281777e-01):3.463297e-01,((22:9.394797e-02,21:3.028340e-02):3.446397e-02,23:1.782575e-02):3.128193e-01):7.863326e-02):4.106080e-02,20:6.897271e-02):1.492446e-01,19:5.956358e-02):2.458491e-01,(28:2.766771e-03,(29:9.684730e-03,30:1.730894e-02):5.029402e-02):1.009851e-01):1.106978e-01,(((14:7.624718e-02,(15:3.013230e-02,13:7.529213e-02):4.711767e-04):3.452114e-02,(18:9.447827e-02,(16:7.049133e-02,12:1.808607e-01):7.208191e-02):2.486276e-02):5.497092e-03,((11:2.150628e-01,10:1.208504e-01):5.128806e-02,(17:7.871357e-02,9:1.663289e-02):1.889889e-03):3.140145e-02):1.130292e-01):3.239571e-02):1.480840e-02):9.806540e-02,5:1.017958e-02):3.303706e-01,(3:4.456234e-02,4:3.489137e-02):2.053872e-01):2.001544e-01,1:4.557556e-01);
   tree gen.406000 = [&U] ((((((((((17:2.110572e-01,(11:2.827465e-01,10:5.198195e-02):2.248273e-01):3.250068e-02,9:2.139707e-02):1.463501e-01,(18:1.209337e-01,(16:1.415076e-02,12:8.090372e-02):2.049894e-01):1.885487e-02):4.231984e-02,(15:2.418831e-02,(13:7.935259e-02,14:4.797955e-02):2.581791e-03):5.406422e-02):8.568727e-02,(7:2.132271e-02,6:2.748943e-02):6.959380e-02):9.506570e-03,(((((24:1.001156e-01,((26:8.589532e-02,27:1.993589e-01):1.957227e-01,25:4.695305e-02):6.668206e-02):4.366183e-02,20:1.536372e-01):8.036483e-02,((22:1.424655e-01,21:8.040523e-02):5.836135e-02,23:1.433403e-01):1.851896e-01):2.001073e-02,19:4.797556e-03):2.155719e-01,(30:3.055216e-02,(29:7.407113e-02,28:1.442252e-02):3.755286e-03):1.112508e-01):4.278304e-02):7.633340e-02,5:2.655790e-03):5.153900e-02,8:4.307037e-02):9.645588e-02,(3:1.649819e-03,4:8.957458e-02):1.447156e-01):4.542370e-02,2:9.891586e-02,1:4.469233e-01);
   tree gen.407000 = [&U] (((((6:1.246052e-02,(5:1.663878e-02,((((((24:7.411817e-02,((26:1.295014e-01,27:4.185863e-03):7.948391e-02,25:7.006875e-02):1.661142e-01):7.800356e-02,((21:3.066494e-02,23:1.196627e-01):1.477668e-01,22:2.068063e-02):1.723970e-01):1.054102e-01,20:9.398552e-02):2.051561e-02,19:1.981330e-03):8.128635e-02,((29:1.398610e-02,28:2.170240e-02):1.790833e-02,30:1.633862e-03):8.571397e-02):9.940535e-03,((((17:1.219119e-01,(10:6.510169e-02,11:2.097004e-01):2.507953e-03):5.129635e-02,9:3.207905e-02):1.198377e-02,((18:5.839817e-02,((15:1.129449e-02,14:6.607596e-02):7.664526e-03,13:3.829712e-02):5.639215e-02):4.866790e-02,12:2.620348e-01):1.453053e-02):2.997506e-02,16:1.259091e-01):1.024678e-01):2.904201e-02):8.382418e-02):1.644093e-02,7:1.386180e-02):6.552229e-02,8:4.518549e-02):4.437044e-02,2:6.588698e-02):1.200036e-01,(3:1.855153e-02,4:2.541278e-02):9.265055e-02,1:2.930867e-01);
   tree gen.408000 = [&U] (((5:5.933684e-02,(8:6.885307e-02,((7:1.269976e-02,6:5.288741e-02):2.186758e-02,((((12:9.198380e-02,(11:2.179508e-01,17:9.003727e-02):1.389766e-02):8.895548e-02,((18:4.677065e-02,10:2.027323e-01):3.461741e-02,((13:3.529671e-02,(15:2.980333e-02,14:9.333655e-02):3.450912e-02):6.722683e-02,9:8.311001e-02):1.839956e-02):8.820266e-02):2.200700e-03,16:6.586087e-02):1.721059e-01,((19:1.974724e-02,(20:4.989376e-02,((26:1.336271e-02,(27:1.557831e-01,25:7.499022e-02):1.379058e-01):3.624326e-01,((22:1.093328e-01,(21:9.985519e-02,23:5.076570e-02):1.898538e-01):2.046956e-01,24:1.331453e-01):2.989463e-02):1.210466e-01):1.465084e-01):6.257335e-02,((28:5.737450e-04,29:9.027348e-03):2.352302e-02,30:3.166054e-03):2.329715e-01):1.303032e-01):5.542011e-04):7.025959e-02):1.099489e-02):1.527517e-01,2:1.570909e-01):8.037759e-02,(3:6.569039e-02,4:1.585280e-02):2.051256e-01,1:2.453399e-01);
   tree gen.409000 = [&U] ((3:1.823217e-02,4:9.556612e-02):1.021840e-01,((8:4.753489e-02,(((((20:5.997182e-02,((24:1.759277e-01,((21:4.503119e-01,22:1.235476e-01):1.407804e-01,23:5.345470e-03):3.527948e-01):6.602870e-02,((26:2.506911e-01,27:1.336072e-01):3.142387e-01,25:5.679302e-02):1.745915e-01):2.262592e-01):1.497172e-01,19:9.689761e-02):2.230519e-01,((28:2.180434e-02,29:4.715556e-02):3.738397e-02,30:9.981155e-03):2.501603e-01):2.372414e-01,(6:5.677105e-02,(7:4.636489e-03,(12:1.537171e-01,((((11:3.403880e-01,10:2.604842e-01):1.080112e-01,9:1.057805e-01):3.410266e-02,(18:5.313347e-01,(16:1.005385e-01,((14:2.663244e-01,15:4.532992e-02):8.790338e-02,13:1.939580e-02):7.186181e-02):4.416879e-02):3.497926e-02):1.509966e-02,17:4.696683e-01):7.276197e-02):2.602184e-01):1.124912e-01):9.162704e-03):2.275183e-02,5:7.773931e-02):2.088480e-01):3.536042e-01,2:2.654905e-01):8.394932e-02,1:6.553277e-01);
   tree gen.410000 = [&U] ((2:1.857826e-01,((((6:1.594823e-02,((18:1.259569e-01,(((13:7.394096e-02,(14:8.852665e-02,15:5.716912e-02):2.542659e-02):1.051314e-01,((11:2.581675e-01,10:2.443867e-02):1.354365e-01,(17:1.933734e-01,9:9.255401e-02):8.013152e-03):4.300776e-02):1.367368e-02,(16:2.509242e-02,12:1.037781e-01):3.195235e-02):1.968148e-02):2.027571e-01,(30:3.475560e-02,((28:7.822403e-03,29:4.426186e-02):9.960459e-03,((20:9.427794e-02,((24:8.876839e-02,((26:7.877290e-02,27:1.255680e-01):7.566757e-02,25:5.964073e-02):1.045192e-01):6.222725e-02,((22:1.151798e-02,21:1.050304e-01):2.869688e-03,23:4.489796e-02):2.745554e-01):3.147739e-02):1.690818e-01,19:1.459741e-01):1.107094e-01):9.164573e-02):4.827222e-02):8.511027e-02):2.606255e-02,7:1.962461e-02):3.295409e-02,8:1.569742e-01):1.759460e-02,5:9.960144e-03):1.882446e-01):7.429060e-02,(3:2.777007e-02,4:4.741020e-02):1.993328e-01,1:2.303580e-01);
   tree gen.411000 = [&U] ((2:2.313715e-01,(8:1.046417e-02,(((((16:1.093262e-01,(((((11:1.737386e-01,10:3.984111e-01):1.622808e-01,17:1.388429e-01):1.734071e-01,9:1.003547e-01):1.799786e-02,(13:2.502847e-02,(((((23:7.419402e-02,21:4.021981e-02):2.709088e-01,22:4.392015e-02):9.803107e-02,((24:9.184630e-02,((26:1.650426e-01,27:8.257628e-03):2.847860e-01,25:1.067627e-01):1.061236e-01):1.710211e-01,(20:1.538615e-01,19:1.613542e-02):7.890942e-02):1.582421e-01):1.795806e-01,14:3.244589e-02):2.839076e-02,15:3.622189e-02):3.120956e-02):1.761367e-02):4.653723e-02,18:1.964968e-01):4.910813e-02):6.044735e-02,12:1.838182e-01):3.201802e-01,7:1.454475e-01):3.359733e-03,(6:2.337175e-02,(28:1.130188e-02,(30:3.006156e-02,29:2.197259e-02):3.865272e-02):1.761960e-01):1.194759e-02):1.537931e-01,5:6.581451e-02):7.906076e-02):2.157687e-01):1.213543e-01,(3:4.403299e-02,4:5.864482e-02):8.838713e-02,1:4.433200e-01);
   tree gen.412000 = [&U] ((2:2.982194e-01,(3:1.253007e-01,4:1.404540e-01):1.190303e-01):3.680425e-01,(5:1.774029e-01,(((((29:2.955073e-02,28:1.619910e-02):2.205498e-04,30:3.285087e-02):2.760957e-01,(((16:5.290639e-02,(17:1.957399e-01,(18:1.570129e-01,(10:1.068102e-01,11:2.128749e-01):6.708831e-02):1.255336e-01):2.749993e-03):1.760180e-01,12:2.249495e-01):1.122732e-01,(9:2.094427e-01,(((((21:5.018834e-02,22:1.115069e-01):5.652690e-02,23:3.925376e-02):3.262576e-01,((((26:3.304239e-01,27:8.881487e-02):2.206560e-01,25:1.670907e-01):2.620649e-01,24:1.693691e-01):1.512476e-01,(20:3.866611e-01,19:5.887442e-02):4.791143e-02):3.281699e-01):3.932990e-01,14:9.837450e-02):1.421134e-01,(15:8.751471e-02,13:2.736453e-01):1.529799e-02):3.033298e-01):1.381787e-02):3.747777e-01):5.427125e-02,(6:8.609754e-03,7:2.807775e-02):2.083579e-02):3.529659e-02,8:2.414643e-01):3.884764e-02):5.954414e-01,1:1.111569e+00);
   tree gen.413000 = [&U] ((3:1.201513e-01,4:1.490047e-02):1.021344e-01,(2:3.267641e-01,(8:5.724040e-02,(((((((13:1.006343e-01,(15:2.081679e-02,(((22:3.880416e-02,(23:6.456857e-02,21:3.006723e-02):8.389625e-02):1.471678e-01,(((20:4.713378e-02,19:1.524732e-01):8.919856e-02,((26:6.501618e-02,27:5.003844e-02):4.959688e-02,25:2.566500e-02):1.624418e-01):3.702833e-03,24:1.170244e-01):1.294242e-01):1.505228e-01,14:2.496445e-02):5.653685e-02):4.859503e-02):5.407457e-02,(((11:5.488063e-02,10:4.525500e-02):3.022368e-02,18:1.188916e-01):3.464473e-02,9:5.695622e-02):2.063553e-02):6.466098e-03,(16:5.945032e-02,12:1.143496e-01):3.936159e-02):3.082593e-02,17:4.502164e-02):1.113338e-01,((28:4.339210e-03,29:1.011093e-02):6.224999e-02,30:1.309331e-01):1.550339e-02):2.067977e-02,(7:5.678286e-02,6:1.538434e-02):7.904294e-02):7.895494e-02,5:4.065968e-03):6.768015e-02):5.902590e-02):1.066116e-01,1:4.603998e-01);
   tree gen.414000 = [&U] ((3:5.657910e-02,4:4.743295e-02):1.659638e-01,(2:2.730518e-01,((8:1.355294e-01,(6:4.755885e-03,(7:3.271692e-02,((((16:1.080230e-01,12:2.190490e-01):4.939841e-02,17:1.936063e-01):2.358285e-02,((9:8.969505e-02,((15:2.041330e-02,13:3.952498e-02):1.827384e-02,((((23:1.456162e-01,21:2.100086e-02):3.137413e-01,22:1.602327e-02):1.966751e-01,((20:5.419538e-02,19:1.607295e-01):2.516528e-01,(24:6.056886e-02,((26:3.910538e-02,27:7.367160e-02):2.764841e-01,25:4.998058e-02):1.895498e-01):1.531857e-01):2.582888e-01):2.656334e-01,14:1.094623e-01):1.398410e-01):1.737745e-01):2.134867e-02,((11:1.541004e-01,10:1.542379e-01):1.642374e-01,18:1.155438e-01):4.049563e-02):1.740555e-02):3.024408e-01,(29:6.746050e-02,(30:3.766305e-02,28:3.868296e-02):2.340890e-02):1.652652e-01):1.089125e-01):8.574447e-03):1.234655e-01):1.565044e-02,5:8.337194e-02):2.662387e-01):2.560940e-01,1:7.014879e-01);
   tree gen.415000 = [&U] ((3:2.260622e-01,4:5.929924e-02):6.087477e-01,(2:5.486105e-01,((((((18:1.771341e-01,16:1.110611e-01):8.982189e-02,(((((((23:1.064482e-01,21:7.617673e-02):4.131262e-01,22:7.401200e-02):2.986168e-01,((20:1.282418e-01,19:8.253939e-02):2.953147e-01,(24:1.387654e-01,((26:3.446029e-01,27:1.047652e-02):2.503469e-01,25:3.035178e-01):1.507578e-01):3.637420e-01):4.292975e-01):3.842601e-01,14:2.282685e-02):8.335924e-02,(15:9.032654e-02,13:1.133209e-01):2.712336e-02):1.691511e-01,(9:1.264206e-01,((17:2.800671e-01,11:3.459173e-01):1.391511e-01,10:2.667167e-01):3.414398e-02):2.815787e-02):1.145780e-01,12:3.218587e-01):5.066110e-02):3.199628e-01,((28:2.260921e-02,29:2.228952e-02):4.505993e-03,30:2.840179e-01):3.178289e-01):1.374667e-01,7:7.225900e-02):1.150277e-02,6:1.186424e-02):2.031431e-01,(8:2.365215e-01,5:1.253252e-01):3.924138e-02):6.479635e-01):4.869789e-01,1:4.995901e-01);
   tree gen.416000 = [&U] ((2:7.738510e-01,(3:3.027766e-01,4:6.138539e-02):5.868395e-01):3.998033e-01,(8:4.884035e-03,((7:1.352046e-01,(6:4.346425e-02,((((((18:3.006522e-01,(11:9.638389e-01,10:1.710547e-01):8.837629e-02):5.543068e-01,(9:3.792237e-01,(((((23:1.063228e-01,(22:7.701127e-03,21:2.360620e-01):3.187440e-01):3.607854e-01,((((26:4.456937e-01,27:1.354986e-02):5.532131e-01,25:4.638386e-01):2.879987e-01,(20:4.031141e-01,24:2.931698e-01):6.167512e-03):3.670973e-02,19:6.551775e-01):5.459768e-01):3.736322e-01,14:2.405995e-01):9.163630e-02,15:1.654140e-02):1.346112e-01,13:1.354694e-01):1.019498e-01):1.440920e-01):6.389042e-02,17:2.620605e-01):9.724936e-02,16:4.325003e-01):1.248683e-01,12:1.935746e-01):5.095452e-01,(30:1.607801e-01,(28:6.729996e-03,29:3.791848e-02):1.618547e-01):3.225225e-01):8.970903e-02):7.081901e-02):9.161335e-02,5:1.620899e-01):2.635191e-01):5.262290e-01,1:1.397553e+00);
   tree gen.417000 = [&U] ((3:1.271245e-01,4:2.677367e-02):5.907809e-01,(((8:1.032816e-01,(((28:8.854474e-02,29:2.757871e-02):2.256968e-02,30:8.198714e-02):2.827871e-01,(((16:1.037900e-01,(((17:2.213142e-01,((11:1.681158e-01,18:4.281090e-01):3.796918e-02,10:3.879909e-01):1.012470e-01):1.535422e-02,((((((21:2.793165e-02,23:2.868935e-01):2.507333e-01,22:6.413846e-02):4.415751e-01,((24:2.116147e-01,((26:2.955810e-01,27:4.058401e-01):1.700537e-01,25:2.380808e-01):1.922185e-01):2.950953e-01,(19:5.369829e-01,20:3.812387e-02):1.686738e-01):3.129066e-01):4.683340e-01,(15:4.764626e-02,14:1.286965e-01):6.454768e-02):4.604699e-02,13:2.075944e-02):3.584301e-01,12:5.192193e-01):2.536621e-02):6.817925e-02,9:1.521435e-01):1.969248e-01):4.705304e-01,7:1.762195e-02):6.733462e-02,6:3.007269e-02):3.962244e-02):9.858298e-02):5.078794e-02,5:1.405505e-01):3.354154e-01,2:3.462041e-01):1.808813e-01,1:1.242993e+00);
   tree gen.418000 = [&U] ((3:1.481266e-01,4:6.809921e-02):2.370268e-01,((((5:4.489201e-02,((29:5.829972e-02,28:9.511954e-04):2.242256e-01,30:1.082002e-01):5.812951e-01):8.673553e-02,((((22:3.007579e-01,(21:2.643149e-01,23:5.053336e-02):3.802670e-02):5.731025e-01,(19:3.725791e-01,(20:5.904552e-02,(24:1.873941e-01,((26:2.506520e-01,27:5.333764e-02):3.914816e-01,25:1.053471e-01):1.211778e-01):4.193598e-01):2.191566e-01):1.483026e-01):4.384127e-01,(16:1.438269e-01,((((18:3.749501e-01,(11:2.252063e-01,10:3.429168e-01):7.612578e-02):1.076367e-01,17:3.854016e-02):1.592573e-01,9:1.738458e-01):2.474728e-02,(12:2.543283e-01,((14:3.406830e-01,15:3.596761e-02):2.867007e-01,13:4.264521e-02):2.517482e-01):1.139479e-01):1.506836e-01):2.873475e-01):1.290713e-01,7:4.068730e-04):1.370019e-01):4.000524e-02,(6:9.713231e-02,8:2.661554e-01):2.819893e-02):7.389216e-01,2:6.546901e-01):5.074399e-02,1:1.142380e+00);
   tree gen.419000 = [&U] ((3:1.951835e-02,4:2.698442e-01):8.163864e-01,(((30:2.065113e-01,(29:3.630764e-02,28:1.227376e-03):2.716548e-02):7.486273e-01,(((7:3.312645e-02,((((((11:8.204889e-01,10:3.744698e-01):2.040728e-01,(18:6.966067e-01,((14:3.854166e-01,15:3.325543e-01):1.439193e-02,13:6.558316e-02):7.764814e-01):5.416643e-02):1.580318e-01,17:1.175629e+00):5.683710e-02,9:3.089974e-01):3.755407e-01,16:8.446262e-02):8.210242e-02,12:3.113736e-01):3.521117e-01):5.407544e-01,((5:1.482655e-01,8:1.750370e-01):2.984177e-01,(19:3.641526e-02,(20:2.878862e-01,(((25:7.431528e-01,(26:3.447079e-01,27:1.986304e-01):4.806770e-01):1.633221e-01,24:2.526968e-01):4.413409e-01,(23:2.635188e-02,(21:1.427203e-01,22:2.626239e-01):4.329883e-02):9.372307e-01):2.734178e-02):2.787873e-01):5.361246e-01):4.958890e-03):1.296378e-01,6:2.914694e-02):8.838876e-02):2.016882e+00,2:5.835196e-01):6.710321e-01,1:2.128805e+00);
   tree gen.420000 = [&U] ((2:1.492280e-01,(8:7.500581e-02,(6:2.784308e-02,((((29:2.135993e-02,28:9.673537e-03):3.893054e-02,30:1.674005e-01):1.343135e-01,((9:2.618999e-01,((14:6.460879e-02,15:6.987324e-02):3.321157e-02,13:1.054907e-01):9.407574e-02):5.355385e-03,(12:2.866041e-01,((((11:3.721178e-01,17:4.575770e-01):2.040685e-01,10:3.425332e-01):2.779290e-02,18:6.579590e-01):1.180657e-01,16:6.469001e-01):2.010287e-01):4.829816e-02):7.235574e-01):2.322887e-01,((19:4.421751e-02,((((23:1.205630e-01,(21:3.309253e-01,22:3.194932e-01):3.490431e-01):6.232004e-01,24:9.586623e-02):3.669084e-02,(25:1.198138e-01,(26:2.682650e-01,27:2.230957e-01):1.124635e-01):2.747705e-01):3.548013e-01,20:2.499165e-01):4.364704e-01):3.526091e-01,(7:2.712588e-01,5:1.581226e-01):1.493734e-01):2.168046e-01):4.844217e-02):2.209347e-01):6.386970e-01):7.710460e-01,(3:5.393986e-02,4:4.144331e-01):4.936468e-01,1:1.458509e+00);
   tree gen.421000 = [&U] (2:2.220354e-01,((8:2.278482e-02,(5:1.002053e-01,(6:9.805439e-02,((7:1.877003e-01,(19:1.302982e-02,((((23:4.518498e-02,(21:6.182286e-02,22:2.110365e-01):6.983186e-02):5.760422e-01,24:8.360713e-02):4.375391e-02,(25:1.256514e-01,(26:1.929640e-01,27:1.397640e-01):1.580074e-01):4.988068e-02):1.567062e-01,20:4.885952e-02):1.040402e-01):4.077072e-01):9.179335e-03,(((28:7.858918e-03,29:1.130345e-03):2.207081e-01,30:3.494735e-02):8.905570e-02,((((((18:1.053313e-01,(10:3.119721e-01,17:1.671910e-01):2.687990e-02):2.834518e-02,11:3.120638e-01):4.958954e-02,(16:3.461158e-01,12:5.113228e-01):1.250080e-01):7.307059e-02,9:1.769832e-01):6.097796e-02,13:5.346987e-02):3.705210e-02,(15:6.818416e-02,14:2.563128e-01):4.790748e-03):5.426759e-01):1.015610e-01):1.910182e-02):6.122817e-02):1.402855e-01):2.001605e-01,(3:1.730157e-01,4:1.747326e-01):6.279312e-01):9.712256e-02,1:8.121694e-01);
   tree gen.422000 = [&U] ((3:1.349115e-01,4:2.991417e-01):9.347797e-01,(2:6.629540e-01,(((19:1.845222e-02,(((24:9.917130e-02,((22:5.498225e-01,23:1.980316e-01):1.951011e-02,21:9.023024e-01):1.602968e+00):6.924715e-02,(25:5.502797e-01,(26:4.196365e-01,27:3.272752e-01):6.848278e-01):1.699808e-01):9.150867e-01,20:3.551996e-02):4.453195e-01):9.524215e-01,(((16:1.804448e-01,(((11:8.588528e-01,(10:7.704949e-01,17:1.023329e+00):1.532607e-01):2.528198e-01,12:1.135983e+00):1.741082e-01,18:2.397095e-01):6.261372e-02):3.288082e-01,(9:8.399267e-01,((15:4.542655e-02,14:4.928052e-01):7.827419e-02,13:3.815700e-01):2.259278e-01):2.502669e-01):1.408466e+00,((28:4.119569e-02,29:1.038581e-01):4.504898e-01,30:7.492723e-02):2.261610e-01):3.926935e-01):1.365502e-01,(5:9.308429e-01,(7:5.566584e-01,(8:2.831802e-01,6:2.559085e-01):6.080764e-02):1.008561e-01):2.776825e-01):1.946348e+00):2.394955e-02,1:1.916331e+00);
   tree gen.423000 = [&U] ((2:2.177115e+00,(3:5.176515e-02,4:8.564367e-01):2.088810e+00):1.735243e+00,((((((21:3.260464e-01,(22:9.059476e-01,23:9.333403e-01):3.796777e-01):5.112708e+00,(19:3.950934e-01,(20:1.945242e+00,(24:1.045744e+00,((27:1.232418e-01,26:1.005628e+00):2.138931e+00,25:2.209035e-01):1.859662e+00):1.015078e+00):1.287289e-01):1.143041e+00):1.773126e-01,7:7.101691e-01):7.981676e-01,(((13:5.683651e-01,(14:7.476934e-01,15:2.298664e-01):4.118084e-01):6.482298e-01,(12:6.028663e-01,(9:8.886054e-01,(((11:9.148795e-01,10:9.970143e-01):2.617212e-01,17:1.307650e+00):8.848955e-01,(16:2.351226e-01,18:6.889226e-01):6.499121e-01):7.989342e-02):1.993426e-01):3.422054e-01):9.203907e-01,(8:7.251648e-01,5:9.038487e-01):1.134836e-01):4.814999e-01):2.641575e-01,((28:2.669982e-01,29:6.872494e-02):6.481471e-02,30:7.870127e-01):2.251170e+00):4.727147e-01,6:4.533219e-01):2.183362e+00,1:3.922867e+00);
   tree gen.424000 = [&U] ((2:1.872937e-01,((5:7.685766e-03,((30:1.725260e-01,(29:1.683587e-02,28:6.474616e-03):4.465606e-02):3.095258e-01,(((7:1.125635e-01,6:2.107048e-01):4.870050e-02,(16:4.336309e-01,(12:2.718385e-01,(9:4.636030e-01,((18:1.000729e-02,(17:5.192865e-01,(10:4.217798e-01,11:6.230056e-01):3.358252e-02):3.679596e-01):3.771217e-01,((14:9.804998e-02,13:2.053366e-01):1.030261e-02,15:1.174838e-01):2.397927e-01):6.685212e-02):3.994270e-02):4.205544e-02):6.361541e-01):8.759459e-02,(19:1.448406e-02,((((25:4.081802e-01,(26:3.993448e-01,27:3.744618e-01):1.557589e-01):6.028720e-01,24:2.165121e-01):2.511328e-01,(23:4.662885e-01,(22:5.317441e-01,21:1.179846e-01):1.096020e-01):1.157459e+00):1.292258e-01,20:2.998685e-01):3.392740e-01):6.905128e-01):1.100140e-01):3.790639e-01):9.298566e-02,8:4.894787e-01):6.860905e-01):2.359442e-01,(3:9.732880e-02,4:1.762838e-01):6.909242e-01,1:1.585253e+00);
   tree gen.425000 = [&U] (((((((30:3.733801e-01,(29:1.195551e-01,28:4.878825e-02):2.123927e-02):3.572413e-01,(19:1.172169e-01,(20:1.088137e-01,(24:1.193145e-01,((21:1.147674e-01,(22:2.298358e-01,23:2.829188e-01):6.312362e-02):6.260630e-01,(25:1.436505e-01,(26:3.237342e-01,27:5.341586e-02):6.638260e-01):6.427803e-01):3.241307e-01):4.441703e-01):2.771884e-01):9.476020e-01):2.018741e-01,5:1.004123e-01):1.818590e-01,(6:6.004602e-02,(7:4.239882e-02,(((14:3.786952e-01,(13:1.960208e-01,15:9.656347e-02):2.073016e-02):3.151880e-01,(9:3.626477e-01,(18:1.107570e-02,(17:3.847311e-01,(10:1.417814e-01,11:4.647851e-01):2.359495e-02):2.503990e-01):8.610194e-02):1.618323e-02):1.678643e-01,(16:8.547259e-02,12:1.952451e-01):3.732905e-01):2.956899e-01):2.848759e-02):1.629211e-01):4.490960e-01,8:4.904128e-02):5.852480e-01,2:1.908878e-01):3.632531e-01,(3:1.365566e-01,4:4.541100e-03):5.737532e-01,1:9.415932e-01);
   tree gen.426000 = [&U] (((((((30:4.032335e-02,29:1.502908e-01):1.613540e-02,28:3.050087e-03):3.127722e-01,(19:8.428440e-02,((24:2.034056e-01,(25:1.569581e-01,(26:1.530039e-01,27:4.853677e-01):1.885544e-01):5.425547e-01):3.274477e-01,20:3.666784e-01):5.526841e-01):7.386817e-01):4.375617e-01,(((((((((23:2.252507e-01,21:3.886011e-01):2.704106e-01,22:8.381706e-02):1.077808e+00,(13:1.191073e-03,(15:1.462316e-01,14:2.479278e-01):3.236866e-01):2.990800e-01):1.347173e-01,9:2.829784e-01):2.778359e-01,17:3.713784e-01):6.922664e-02,(18:4.259034e-01,(10:4.620915e-01,11:6.561144e-01):8.325153e-02):1.453325e-01):1.444585e-01,(16:2.306682e-01,12:3.251825e-01):4.450935e-02):3.656003e-01,7:1.609644e-02):1.388995e-01,6:1.462154e-02):1.154508e-01):1.879371e-01,(8:2.611978e-01,5:1.147520e-01):2.126933e-01):5.033225e-01,(3:3.542595e-01,4:9.816502e-03):1.382567e+00):1.834981e-01,2:4.193912e-01,1:1.836172e+00);
   tree gen.427000 = [&U] (((3:9.566828e-02,4:8.823267e-02):1.138730e+00,2:6.238241e-01):2.048369e-01,((5:1.965768e-01,(19:2.672533e-02,((24:1.628133e-01,(25:1.649196e-01,(26:2.511972e-03,27:3.550889e-01):8.023637e-01):2.826424e-01):5.475800e-01,20:2.688457e-01):5.760686e-01):1.085719e+00):5.193784e-02,((8:6.025440e-02,(6:8.733924e-03,(30:3.717605e-01,(28:5.506223e-02,29:1.099576e-01):1.236251e-01):5.940238e-01):5.810390e-02):2.261689e-01,((((10:4.342234e-01,11:2.464235e-01):1.495948e-01,((18:1.988524e-01,16:7.544516e-02):6.499978e-02,(((13:3.102518e-02,(((23:2.366764e-01,21:2.006438e-01):2.205024e-01,22:8.953409e-03):8.735301e-01,(15:8.320230e-02,14:2.605038e-01):1.487302e-01):8.538884e-03):3.332025e-01,17:5.068647e-01):1.273682e-01,9:4.128774e-01):7.386730e-02):7.109912e-02):4.016824e-01,12:2.496873e-01):4.314111e-01,7:1.979944e-01):9.470227e-02):8.712147e-02):8.586066e-01,1:1.929310e+00);
   tree gen.428000 = [&U] ((3:2.796151e-01,4:6.750037e-02):1.332352e+00,(2:1.218429e+00,(8:1.774185e-02,((5:2.520289e-01,(((30:2.015401e-01,28:1.935728e-01):1.300143e-02,29:2.079172e-02):8.082845e-01,(19:4.871114e-01,((24:1.486119e-01,(25:4.222836e-01,(26:5.536149e-01,27:2.505162e-01):7.616084e-01):7.031324e-01):9.007699e-01,20:6.425254e-01):8.413033e-02):8.830135e-01):7.562009e-02):3.730230e-01,(((((((((23:9.481864e-01,21:2.609042e-01):3.354184e-01,22:5.015542e-03):8.180980e-01,14:4.099577e-01):6.282525e-02,(13:1.824051e-01,15:1.169913e-01):1.876283e-01):1.048187e+00,9:6.512604e-01):1.471476e-02,(((18:2.593421e-01,11:8.667768e-01):1.772811e-02,10:6.558119e-01):5.294282e-01,(12:4.214967e-01,17:1.186953e+00):2.907525e-01):2.903669e-01):2.758139e-01,16:3.935997e-02):5.533871e-01,7:1.220439e-02):2.301768e-01,6:3.493364e-02):1.483411e-01):3.867972e-01):9.367126e-01):1.418499e+00,1:1.638951e+00);
   tree gen.429000 = [&U] ((2:9.994323e-01,(8:4.800382e-01,(5:7.962030e-02,((30:2.831002e-03,(28:5.215760e-02,29:3.802828e-02):2.483383e-01):3.013574e-01,((7:2.088153e-01,6:8.198912e-02):3.111064e-01,(17:1.489938e-01,((9:3.660685e-01,((18:4.192644e-01,(11:5.498872e-01,10:6.525893e-01):2.921081e-01):5.169944e-01,(12:5.871182e-01,16:8.039594e-01):3.979833e-01):3.696384e-02):3.413241e-02,(((14:4.535833e-02,(((23:4.884009e-01,21:4.569721e-03):7.577528e-01,22:3.522387e-01):2.764422e-01,((((26:2.885294e-01,27:6.378549e-01):8.816487e-01,25:4.449497e-01):1.303938e+00,24:5.012269e-01):7.171034e-01,(19:3.091167e-01,20:2.725721e-01):4.295113e-01):9.902060e-01):4.976097e-01):1.845198e-01,15:2.086749e-02):2.477544e-01,13:9.947126e-02):2.383295e-01):2.427686e-01):7.349992e-01):1.772406e-03):2.753647e-01):2.128858e-01):7.644617e-01):9.047516e-01,(3:4.865184e-01,4:2.567512e-01):8.755655e-01,1:1.892242e+00);
   tree gen.430000 = [&U] (((3:3.102557e-01,4:3.497707e-02):1.293483e+00,(8:1.071501e-01,((((30:1.731004e-02,(28:1.698032e-01,29:3.816744e-02):4.054014e-01):6.374826e-01,(((((26:3.013131e-01,27:6.654508e-01):5.625549e-01,25:4.194335e-01):9.356646e-02,24:4.129680e-01):4.936121e-01,20:2.644788e-01):2.291371e-01,19:1.318915e-01):5.547520e-01):4.208588e-02,((((18:4.678706e-01,(11:8.942157e-01,10:3.788689e-01):1.425263e-01):2.286718e-01,(12:4.314661e-01,((9:1.391843e-01,((15:3.967260e-02,(((23:2.400477e-01,21:1.220549e-03):9.698169e-01,22:3.254429e-02):1.105793e+00,14:2.433729e-02):3.641406e-01):1.974350e-01,13:1.627533e-05):3.559131e-01):6.790163e-02,17:1.724308e-01):1.058608e-01):3.169012e-01):1.494571e-01,16:1.209023e-01):1.582966e+00,(6:5.095597e-02,7:5.554403e-02):6.772044e-02):2.674628e-01):9.479637e-02,5:8.876314e-02):2.401254e-01):8.294971e-01):7.411634e-02,2:1.279452e+00,1:2.720385e+00);
   tree gen.431000 = [&U] (2:4.930227e-01,((((((((26:5.108254e-01,27:1.538279e-01):4.893127e-01,25:6.730592e-01):8.020589e-03,24:1.576745e-01):1.375536e+00,20:2.246296e-01):3.845382e-01,19:2.738601e-01):8.173202e-01,((6:1.160286e-01,7:2.104348e-02):7.168858e-02,(((29:1.536930e-01,30:7.282789e-02):2.382858e-02,28:6.434370e-02):1.125456e+00,((((((17:3.673614e-01,11:9.045686e-01):2.553487e-01,10:4.602621e-01):7.495186e-01,18:2.955216e-02):4.728915e-01,(14:6.033136e-01,((((23:4.194108e-01,21:3.785265e-01):8.269328e-02,22:3.235832e-01):1.560345e+00,13:3.828264e-06):1.315637e-01,15:3.118248e-01):2.652217e-02):3.024489e-01):1.337458e-01,9:6.761130e-01):7.108803e-02,(12:4.884833e-01,16:1.234611e-01):3.048883e-02):5.464587e-01):1.456515e-01):3.128523e-02):2.151291e-01,(8:1.852120e-01,5:1.025551e-01):1.504813e-02):6.991025e-01,(3:1.451581e-01,4:1.183970e-01):1.926255e+00):3.813423e-01,1:2.651459e+00);
   tree gen.432000 = [&U] (2:3.281748e-01,((3:9.691084e-02,4:1.838618e-01):1.294278e+00,(8:9.932385e-02,((((((((26:2.860926e-01,27:8.879532e-02):1.011323e-01,25:3.083469e-01):7.819354e-01,24:2.248692e-01):6.821484e-01,20:1.583276e-01):4.841276e-01,19:2.009497e-01):1.728545e-01,((30:1.600234e-01,(28:5.392905e-02,29:1.076663e-01):8.324517e-02):1.605804e-01,(((((23:2.800082e-01,21:8.571369e-02):1.637760e-01,22:1.908381e-01):1.646994e+00,(15:1.286003e-01,14:2.336896e-01):1.046153e-02):2.308912e-01,13:1.845969e-01):2.228343e-01,((18:4.946068e-01,16:4.338837e-01):2.197688e-02,((17:4.025282e-01,(9:4.948858e-01,(10:3.290926e-01,11:7.468632e-01):1.063777e-01):1.667551e-01):6.030044e-02,12:7.900814e-01):1.292076e-01):6.852729e-02):4.419170e-01):1.386536e-01):2.189295e-01,(7:7.718031e-01,6:1.357845e-01):1.161100e-01):6.630998e-02,5:2.534897e-01):2.509102e-01):7.185934e-01):2.039752e-01,1:1.723414e+00);
   tree gen.433000 = [&U] ((2:7.453289e-01,(3:7.421232e-03,4:2.720476e-01):7.703131e-01):1.998358e-02,(8:1.757753e-02,(5:1.194800e-01,((7:7.721348e-02,((((15:1.722217e-01,14:2.730428e-01):4.996625e-03,(((21:1.064847e-01,23:2.782609e-01):2.145101e-01,22:5.970487e-02):1.492169e+00,13:2.022834e-01):1.170956e-01):5.706936e-01,(9:5.533299e-01,(16:2.811862e-01,((12:6.533092e-01,17:4.965570e-01):8.341020e-02,((10:3.186922e-01,11:3.392886e-01):1.861043e-01,18:3.316604e-01):1.589755e-01):4.754009e-02):5.709920e-02):1.164106e-01):5.739470e-01,(((((26:1.646605e-01,27:4.704744e-01):4.013218e-01,25:2.307686e-01):3.776725e-01,24:2.618624e-01):6.340594e-01,20:1.582469e-01):6.708061e-01,19:2.156858e-02):3.204702e-01):3.615285e-03):6.053343e-02,((30:1.054366e-01,(28:8.670432e-03,29:2.847857e-02):2.723387e-01):8.047873e-01,6:1.099864e-01):4.805456e-02):2.061841e-01):1.746884e-01):9.924628e-01,1:1.321675e+00);
   tree gen.434000 = [&U] (2:7.137219e-01,((3:6.536774e-02,4:2.637423e-01):1.357526e+00,((8:3.987388e-01,(((6:2.340564e-01,(30:9.178276e-02,(28:2.131475e-02,29:2.001044e-02):2.249370e-01):8.252398e-01):2.537699e-01,(7:7.562632e-02,(16:2.654881e-01,((((10:6.077656e-01,11:1.109475e+00):9.182434e-02,17:3.053036e-01):4.980353e-02,12:9.760616e-01):8.594471e-02,(18:3.607510e-01,(((((21:1.769198e-01,23:4.914131e-01):8.118123e-01,22:8.435557e-03):1.466310e+00,13:3.973171e-01):4.017437e-02,(14:3.392172e-01,15:2.014445e-01):1.553812e-01):2.707350e-01,9:8.429480e-01):2.420961e-01):5.803139e-02):2.801164e-01):9.128426e-01):2.116201e-02):3.268161e-01,(((((26:3.829306e-01,27:2.914289e-01):5.102276e-01,25:4.331815e-01):6.110972e-01,24:3.127150e-01):6.457080e-01,20:4.120513e-02):4.623109e-01,19:2.636422e-02):8.425466e-01):7.312113e-01):3.393314e-02,5:1.379979e-01):7.401486e-01):5.905470e-01,1:1.868626e+00);
   tree gen.435000 = [&U] ((3:5.778646e-01,4:1.256145e-01):6.764131e-01,(2:2.627034e-01,((5:3.986164e-02,(((6:8.577498e-03,(29:4.900895e-02,(28:1.414614e-02,30:2.465647e-01):2.469036e-01):1.151610e+00):8.895353e-02,(7:2.527991e-02,((16:2.572357e-01,18:3.932490e-01):4.301917e-03,(9:3.222915e-01,(((12:6.367301e-01,(10:3.615411e-01,11:6.214395e-01):2.213074e-01):2.098370e-02,17:5.117515e-01):7.043336e-02,((23:2.103592e-01,(21:2.312952e-01,22:5.951589e-03):2.298065e-01):9.662220e-01,((15:1.234517e-01,13:1.436151e-01):2.809732e-03,14:3.537093e-01):8.470154e-02):4.479502e-01):1.631647e-02):5.356457e-02):8.047784e-01):1.861877e-01):3.288523e-01,(((((26:5.790954e-02,27:1.937254e-01):8.247127e-01,25:6.572883e-02):6.538566e-01,24:1.669468e-01):3.829356e-01,20:2.471870e-01):3.400776e-01,19:2.094496e-02):6.200104e-01):1.774639e-01):1.896748e-01,8:8.462620e-02):4.940233e-01):1.779204e-01,1:1.185722e+00);
   tree gen.436000 = [&U] ((3:5.685173e-01,4:4.279640e-01):9.603229e-01,(2:1.982948e-01,((((28:3.667826e-02,29:1.363248e-02):1.256583e-02,30:1.910563e-01):7.246993e-01,(5:3.547247e-01,(((16:4.882314e-01,(((((18:3.165750e-01,(11:2.847703e-01,10:4.071766e-01):3.693027e-02):7.720689e-02,17:3.672694e-01):6.245747e-03,9:2.986924e-01):4.802161e-02,((((21:1.050736e-01,23:1.018663e-01):2.217791e-01,22:1.631487e-01):9.671833e-01,14:7.157373e-02):1.620900e-01,(15:1.339403e-01,13:1.569380e-01):7.497393e-03):4.941833e-01):9.911303e-02,12:7.430319e-01):2.056907e-02):1.081331e+00,(6:3.778730e-02,(((24:2.258473e-01,(25:3.085623e-01,(26:6.185338e-02,27:7.920399e-01):5.033614e-01):2.443833e-01):8.983466e-01,20:1.115604e-01):2.821777e-01,19:4.362711e-01):7.891632e-01):9.462552e-03):4.128909e-02,7:7.672745e-02):6.406587e-02):1.117895e-02):3.270332e-01,8:9.312119e-02):4.547064e-01):6.683053e-01,1:9.813250e-01);
   tree gen.437000 = [&U] ((2:8.179202e-01,((5:8.882182e-02,(((29:1.491511e-01,30:2.060838e-01):1.064239e-02,28:9.962566e-03):8.733423e-01,(((((((11:8.775977e-01,10:4.815561e-01):8.622302e-02,((9:3.476136e-01,17:6.257470e-01):3.514031e-02,((22:2.667089e-02,(21:2.479213e-01,23:5.251417e-01):2.096979e-01):1.245084e+00,(13:3.165913e-01,(15:7.342000e-02,14:5.758498e-02):2.853034e-02):4.212803e-02):4.986787e-01):1.058966e-01):3.307923e-01,(18:4.059927e-01,16:2.159676e-02):2.977009e-01):1.688699e-01,12:3.568029e-01):6.694872e-01,7:7.226906e-02):1.382432e-02,(((24:3.369380e-01,(25:2.633521e-01,(26:2.639630e-01,27:2.828544e-01):7.127197e-01):3.435674e-01):1.059779e+00,20:1.846463e-01):3.378698e-01,19:4.853902e-01):8.456369e-01):7.250449e-02,6:1.240855e-01):7.038735e-03):2.509558e-01):1.846663e-01,8:2.881568e-02):1.061510e+00):8.032047e-02,(3:2.550641e-01,4:2.791251e-02):1.497732e+00,1:1.155680e+00);
   tree gen.438000 = [&U] (((((30:1.934621e-01,(29:3.412816e-02,28:1.303607e-02):8.674393e-02):9.829968e-01,((5:5.276856e-02,(((24:3.125633e-01,(25:1.164076e-01,(26:2.162534e-01,27:2.129648e-01):3.146322e-01):6.773814e-01):2.677407e-01,20:4.270312e-01):2.005494e-01,19:2.976160e-01):5.393975e-01):6.463587e-02,(((16:1.036772e-01,((((11:7.099549e-01,10:1.697555e-01):3.066592e-01,(((((22:2.129336e-01,21:2.533238e-01):2.219448e-01,23:8.170050e-02):8.287161e-01,(14:2.844220e-01,15:5.090220e-02):3.916373e-02):5.964024e-02,13:7.489458e-02):7.913472e-02,9:1.739173e-01):2.937980e-02):1.904534e-01,18:2.013532e-01):9.589810e-03,(17:2.560013e-01,12:6.285157e-01):2.688508e-01):1.579330e-01):3.584714e-01,7:9.936361e-02):1.979661e-01,6:5.428166e-02):2.007272e-01):2.515477e-02):1.698040e-01,8:1.856704e-01):2.771667e-01,(3:1.819723e-01,4:1.401922e-01):9.475379e-01):2.145082e-01,2:2.022437e-01,1:1.073968e+00);
   tree gen.439000 = [&U] ((8:3.148704e-02,(((5:2.334680e-01,((28:6.150963e-02,(29:6.958024e-02,30:1.638038e-01):2.159699e-02):1.108765e+00,(((24:4.841575e-01,(25:4.094411e-01,(26:4.500891e-01,27:2.123103e-01):1.014331e+00):5.370407e-02):1.051437e+00,20:3.503770e-01):1.196528e-01,19:2.033258e-02):8.460229e-01):8.492301e-02):4.579061e-01,(((((11:1.240063e+00,10:8.712427e-01):9.101674e-04,18:1.000010e-01):5.811811e-01,((16:3.157313e-01,(17:3.432312e-01,12:8.174699e-01):2.683468e-01):1.278648e-01,(((15:3.466932e-01,14:3.744308e-01):3.196507e-01,((23:5.636919e-01,21:5.659777e-02):2.604183e-01,22:6.406028e-02):1.111140e+00):1.319880e-02,13:1.186280e-01):8.593251e-01):5.332817e-02):1.157659e-01,9:5.092488e-01):6.690741e-01,7:5.446528e-02):1.042827e-01):6.315025e-02,6:1.378485e-01):3.890550e-01):1.515219e+00,((3:1.181398e-01,4:4.717363e-01):9.594287e-01,2:2.822159e-01):2.075319e-01,1:1.386645e+00);
[truncated: 26,801,713 more chars]
