# Supplementary material for: Revisiting a long‐overlooked skull: Implications for the distribution of Dinodontosaurus brevirostris (Kannemeyeriiformes) in the Brazilian Triassic
Source: Anat Rec (Hoboken). 2025 Sep 29;309(7):1749–65. doi: 10.1002/ar.70056 (PMC13251750; doi:10.1002/ar.70056)
Supplement: Supplementary file 2 — Data S2. Supporting Information. [file AR-309-1749-s002.zip › Supplementary Material/phylogenetic analyses/results/Bayesian/BI_reduced/infile.nex.lstat]

[ID: 2761666094]
run	arithmetic_mean	harmonic_mean	values_discarded
1	-9.629345e+02	-9.952194e+02	no
2	-9.661706e+02	-9.985526e+02	no
3	-9.663654e+02	-9.934203e+02	no
4	-9.658532e+02	-9.953042e+02	no
all	-9.642024e+02	-9.972437e+02	no
