# Supplementary material for: Revisiting a long‐overlooked skull: Implications for the distribution of Dinodontosaurus brevirostris (Kannemeyeriiformes) in the Brazilian Triassic
Source: Anat Rec (Hoboken). 2025 Sep 29;309(7):1749–65. doi: 10.1002/ar.70056 (PMC13251750; doi:10.1002/ar.70056)
Supplement: Supplementary file 2 — Data S2. Supporting Information. [file AR-309-1749-s002.zip › Supplementary Material/phylogenetic analyses/results/Bayesian/BI_reduced/infile.nex.run2.t]

#NEXUS
[ID: 2761666094]
[Param: tree]
begin trees;
   translate
       1 Aulacephalodon_bainii,
       2 Dicynodon_angielczyki,
       3 Lystrosaurus_declivis,
       4 Lystrosaurus_murrayi,
       5 Shansiodon,
       6 Tetragonias_njalilus,
       7 Vinceria_andina,
       8 Rhinodicynodon_gracile,
       9 Acratophorus_argentinensis,
      10 Kannemeyeria_simocephalus,
      11 Kannemeyeria_lophorhinus,
      12 Dolichuranus_primaevus,
      13 Sinokannemeyeria,
      14 Parakannemeyeria,
      15 Xiyukannemeyeria_brevirostris,
      16 Rhadiodromus,
      17 Wadiasaurus_indicus,
      18 Shaanbeikannemeyeria,
      19 Angonisaurus_cruickshanki,
      20 Ufudocyclops_mukanelai,
      21 Placerias_hesternus,
      22 Moghreberia_nmachouensis,
      23 Argodicynodon_boreni,
      24 Stahleckeria_potens,
      25 Sangusaurus_parringtonii,
      26 Ischigualastia_jenseni,
      27 Jachaleria_candelariensis,
      28 Dinodontosaurus_brevirostris,
      29 Dinodontosaurus_tener,
      30 MCP_1645_PV;
   tree gen.0 = [&U] (((19:2.000000e-02,7:2.000000e-02):2.000000e-02,4:2.000000e-02):2.000000e-02,((23:2.000000e-02,(13:2.000000e-02,(6:2.000000e-02,(26:2.000000e-02,((22:2.000000e-02,(14:2.000000e-02,(16:2.000000e-02,(18:2.000000e-02,12:2.000000e-02):2.000000e-02):2.000000e-02):2.000000e-02):2.000000e-02,5:2.000000e-02):2.000000e-02):2.000000e-02):2.000000e-02):2.000000e-02):2.000000e-02,(8:2.000000e-02,(9:2.000000e-02,(10:2.000000e-02,((20:2.000000e-02,(21:2.000000e-02,((25:2.000000e-02,17:2.000000e-02):2.000000e-02,(30:2.000000e-02,(28:2.000000e-02,(24:2.000000e-02,15:2.000000e-02):2.000000e-02):2.000000e-02):2.000000e-02):2.000000e-02):2.000000e-02):2.000000e-02,((27:2.000000e-02,11:2.000000e-02):2.000000e-02,(29:2.000000e-02,(2:2.000000e-02,3:2.000000e-02):2.000000e-02):2.000000e-02):2.000000e-02):2.000000e-02):2.000000e-02):2.000000e-02):2.000000e-02):2.000000e-02,1:2.000000e-02);
   tree gen.1000 = [&U] (2:6.621892e-02,((3:1.124968e-01,4:5.290110e-02):1.692480e-01,((5:2.926245e-02,((((19:8.354090e-02,((((26:9.832464e-02,27:3.302919e-02):1.212143e-01,25:1.238366e-01):3.714365e-02,24:2.165080e-01):2.502488e-01,(23:3.871965e-02,(22:1.309388e-01,21:9.560261e-02):8.998473e-02):8.254665e-02):5.569789e-02):1.311479e-04,20:1.195049e-01):2.337756e-01,((16:1.435638e-01,((14:5.442667e-02,15:8.123508e-02):8.092153e-02,18:3.162228e-02):3.851039e-03):5.940425e-02,((12:2.168353e-01,9:1.041638e-01):3.003820e-02,(13:1.215025e-01,((10:9.630930e-02,11:1.930266e-01):2.511004e-02,17:6.521751e-02):4.191141e-02):2.862703e-02):3.419704e-02):1.263292e-01):4.433709e-02,(((30:5.998506e-02,(28:2.344797e-02,29:7.925457e-04):3.011582e-02):2.249907e-01,6:3.291832e-02):6.526819e-02,7:1.966099e-01):3.509751e-04):1.231814e-03):3.797982e-02,8:5.137225e-02):3.240464e-01):3.604267e-02,1:2.172874e-01);
   tree gen.2000 = [&U] ((2:2.110206e-01,(((8:4.995941e-02,6:2.429360e-02):6.737090e-02,((((((23:1.147950e-01,(21:1.162572e-01,22:3.948360e-03):1.258610e-01):2.096891e-01,24:4.388499e-02):1.235347e-01,((26:1.577501e-01,27:6.240566e-02):4.980597e-02,25:1.013472e-01):1.381056e-01):6.079688e-02,(19:1.978958e-01,20:3.537022e-02):2.163459e-02):1.781658e-01,(((17:7.927252e-02,(((10:1.133682e-01,11:2.355678e-01):6.297141e-03,(13:7.818964e-02,(14:3.696963e-02,15:4.045971e-02):6.855342e-03):7.685088e-02):1.152340e-02,9:1.100433e-01):4.900433e-03):5.886644e-02,((16:4.806867e-02,12:8.407161e-02):4.084773e-02,18:3.224687e-02):4.222263e-02):1.349814e-01,(30:5.923707e-02,(28:8.298068e-03,29:1.570822e-02):1.365812e-02):1.928035e-01):1.845230e-02):3.206118e-02,7:1.292406e-01):4.597303e-02):9.183031e-02,5:3.852571e-02):1.915480e-01):1.004342e-01,(3:1.203806e-01,4:6.364986e-02):1.787602e-01,1:6.763600e-01);
   tree gen.3000 = [&U] ((4:2.293770e-03,3:3.192098e-02):1.597016e-01,((8:2.703167e-02,(5:4.916289e-02,(((30:1.765670e-02,((20:4.948260e-02,19:3.672498e-02):4.567237e-02,((23:1.732084e-01,(21:8.840935e-02,22:1.453564e-02):3.521433e-02):2.908034e-01,(24:5.235291e-02,((26:7.080194e-02,27:1.415990e-01):2.137020e-01,25:6.786107e-02):7.818722e-02):1.409216e-01):1.209899e-01):9.938909e-02):4.282918e-03,(28:9.492644e-03,29:1.853827e-02):2.995772e-02):8.516960e-02,((7:8.489773e-02,6:2.119591e-02):2.658006e-03,((17:1.413024e-01,(16:7.548274e-02,12:1.801824e-01):1.784823e-02):1.174669e-02,(9:6.896096e-02,(((10:1.024362e-01,11:2.453553e-01):1.004657e-01,18:9.368407e-02):4.669461e-03,((15:3.220163e-02,13:5.468346e-02):2.898835e-02,14:3.705410e-02):2.294343e-02):5.569937e-02):1.663887e-02):1.596581e-01):3.122110e-02):2.872623e-02):7.530561e-02):3.589190e-01,2:6.500758e-02):2.174830e-01,1:1.674464e-01);
   tree gen.4000 = [&U] ((((5:6.955446e-02,((7:3.096606e-02,6:1.650212e-02):4.929286e-02,((16:1.686463e-02,(12:9.910539e-02,(((((21:1.728287e-02,23:9.052874e-02):2.657263e-02,22:1.738165e-02):2.179085e-01,14:3.860886e-02):7.107150e-02,(15:4.221558e-02,13:4.638177e-02):1.837979e-02):3.789711e-02,(9:8.906085e-02,(((11:1.503828e-01,10:5.277748e-02):1.366732e-02,17:1.397097e-01):3.349683e-02,18:4.180726e-02):2.608220e-02):5.988790e-02):4.582426e-02):1.222003e-02):1.721849e-02,(((29:3.778446e-03,28:1.312711e-03):3.038032e-02,30:6.363849e-02):1.509742e-01,((20:8.928985e-02,((25:2.912065e-02,(26:4.101743e-02,27:1.358625e-01):1.973703e-01):1.428954e-01,24:2.549233e-02):1.997785e-01):2.704011e-02,19:9.039467e-02):1.894125e-01):6.455314e-02):1.251005e-01):5.623022e-02):7.269720e-02,8:8.746647e-03):2.330269e-01,2:2.322043e-01):9.094269e-02,(4:1.028006e-02,3:4.360122e-02):2.177948e-01,1:2.021099e-01);
   tree gen.5000 = [&U] (((8:8.517674e-03,(((18:7.738590e-02,(((16:3.845915e-02,12:1.717496e-01):2.548521e-02,((15:4.790364e-02,13:5.565172e-02):9.379520e-03,14:8.640171e-02):6.218557e-02):5.033460e-03,(9:1.500146e-01,((10:5.096473e-02,11:1.185156e-01):2.592760e-02,17:1.176483e-01):6.218387e-02):1.378984e-02):1.210001e-04):1.585461e-01,7:2.138285e-02):9.581593e-02,((29:3.763688e-02,(28:2.272152e-02,30:2.849154e-02):1.939718e-03):1.664765e-01,((5:1.814427e-01,6:3.101797e-02):6.006326e-03,(19:9.376611e-03,(20:5.834243e-02,((((27:6.194488e-02,26:3.413070e-02):7.012847e-02,25:1.872812e-01):7.495511e-02,24:2.761843e-02):9.116073e-02,(23:8.810602e-03,(21:8.528245e-02,22:7.634361e-02):7.295631e-02):1.974518e-01):2.381056e-01):7.451398e-02):2.310612e-01):4.982181e-03):3.229952e-02):1.902514e-01):2.639390e-01,2:1.022244e-01):2.010027e-01,(4:7.599220e-02,3:3.161544e-02):1.832050e-01,1:4.900304e-01);
   tree gen.6000 = [&U] ((8:4.097962e-02,(5:2.236809e-02,((7:2.932149e-02,6:4.696450e-02):1.580260e-02,(((30:2.071788e-02,(29:3.568632e-03,28:3.343288e-02):8.652568e-02):6.093367e-02,(((((15:1.046266e-01,14:6.751977e-02):3.886422e-02,13:7.225394e-02):3.929470e-02,(((11:1.294145e-01,17:9.672241e-03):6.610913e-02,10:1.328704e-01):1.036810e-04,9:4.725858e-02):3.122797e-02):4.732275e-02,(18:6.904625e-02,16:3.830537e-02):2.993309e-02):1.591414e-02,12:1.475365e-01):4.592107e-02):1.346842e-03,((20:6.925536e-02,((22:5.359324e-02,(21:3.047045e-02,23:1.835068e-02):3.309808e-04):2.265153e-01,(24:8.675427e-02,((26:6.480476e-02,27:4.027102e-02):7.574171e-02,25:6.145763e-02):6.037309e-02):3.738245e-02):1.129370e-01):3.915925e-02,19:2.042567e-02):2.209483e-01):6.542443e-02):4.653092e-02):3.782775e-02):1.758745e-01,((4:2.533614e-02,3:2.951490e-02):2.307702e-01,2:5.130298e-02):2.463472e-02,1:3.298846e-01);
   tree gen.7000 = [&U] ((4:3.974692e-02,3:4.665474e-02):1.787230e-01,(2:8.642958e-02,((((((28:4.282034e-03,29:4.911968e-03):1.038911e-01,30:4.798199e-02):2.617664e-01,(5:4.800780e-02,8:3.377598e-02):7.808577e-03):1.246019e-02,((20:1.070728e-01,((25:3.815327e-02,(26:1.771217e-02,27:8.492150e-02):1.025123e-01):1.831749e-01,24:1.422826e-01):6.095112e-02):1.203370e-01,19:1.175944e-02):2.271212e-01):6.009929e-02,6:2.895273e-02):1.135660e-02,(7:2.673297e-02,((((11:1.206711e-01,10:2.326387e-01):1.198552e-02,(17:8.624148e-02,12:1.577386e-01):1.676962e-02):2.014172e-02,(((14:9.932698e-02,15:1.538437e-02):4.484675e-02,13:2.480155e-02):5.763855e-02,((23:1.062437e-01,21:3.718315e-02):6.341979e-02,22:2.740119e-02):4.040464e-01):1.721187e-01):3.948136e-03,((16:1.476066e-03,18:4.719750e-02):7.022765e-02,9:1.213849e-01):1.796833e-04):1.572045e-01):1.111674e-02):3.155108e-01):2.093044e-02,1:5.769772e-01);
   tree gen.8000 = [&U] ((2:1.680468e-01,(4:7.348836e-02,3:4.901270e-02):3.036809e-01):1.391671e-01,(((7:3.037408e-02,((16:3.410890e-02,18:1.540948e-01):4.799422e-02,(9:8.085506e-02,(((11:2.474014e-01,10:1.333355e-01):3.053531e-02,17:6.309876e-02):5.036102e-02,(12:2.556549e-01,((((23:1.187309e-01,21:3.297327e-02):3.814993e-02,22:2.236689e-02):4.667760e-01,(15:3.712225e-02,14:8.290769e-02):7.706416e-02):3.062973e-02,13:2.355459e-02):2.319681e-01):2.092965e-02):1.002289e-01):8.887739e-02):7.321628e-02):4.053684e-02,((8:9.104908e-02,(5:1.346598e-01,((29:1.408051e-02,30:8.292154e-02):2.171570e-02,28:1.398279e-02):2.909532e-01):1.113085e-01):2.176798e-02,6:1.170473e-02):7.192376e-02):1.601951e-02,((20:6.265742e-02,((25:5.516966e-02,(26:1.111147e-01,27:1.746344e-01):1.952908e-01):7.692819e-02,24:2.533607e-02):3.091137e-01):8.933341e-02,19:1.891123e-04):2.134486e-01):2.720410e-01,1:3.455991e-01);
   tree gen.9000 = [&U] (((8:1.664412e-01,((5:6.586424e-02,((((29:3.102454e-04,28:4.229837e-02):2.864676e-02,30:2.958745e-02):1.072033e-01,((12:1.424452e-01,(((9:3.190164e-02,(16:1.239585e-02,18:1.668729e-01):1.036842e-01):9.614649e-03,((10:1.543507e-01,11:9.995683e-02):9.538924e-02,17:1.667744e-01):2.816848e-02):1.914947e-02,(13:5.918498e-02,(15:4.105688e-02,14:9.288897e-02):8.870395e-03):1.866622e-01):7.244682e-02):1.989901e-01,(((20:4.158764e-02,(24:1.246113e-01,((27:1.021189e-01,26:9.841565e-02):1.452281e-01,25:4.717942e-02):2.082382e-01):2.493462e-01):2.025506e-01,19:3.649161e-02):1.055398e-01,(22:2.267627e-02,(21:2.360687e-02,23:8.897368e-02):1.721964e-01):3.430440e-01):1.342708e-01):2.383891e-02):1.379795e-01,6:1.000526e-02):3.311444e-02):9.304004e-03,7:9.153518e-02):3.481341e-02):2.795345e-01,2:1.084202e-01):3.137567e-02,(4:3.919244e-02,3:2.971849e-02):1.934962e-01,1:7.748129e-01);
   tree gen.10000 = [&U] (2:8.662356e-02,(((8:1.543436e-01,(6:1.247404e-02,(7:8.222498e-04,((((28:1.415596e-02,30:1.740587e-02):3.045977e-03,29:4.295177e-02):1.238412e-01,((19:2.820576e-02,(20:2.566246e-02,(24:7.082905e-02,((27:5.201393e-02,26:9.514804e-02):1.655547e-01,25:1.044134e-01):6.614896e-03):7.936638e-02):7.064763e-02):2.812448e-02,((22:1.562652e-02,23:7.045088e-02):2.222475e-02,21:2.010384e-02):4.450933e-01):2.128844e-01):8.090293e-02,(((16:9.023615e-03,18:9.778931e-02):3.446687e-02,((((10:6.479264e-02,9:9.248633e-02):1.496183e-02,(13:5.200043e-02,(15:5.262028e-02,14:1.336478e-01):9.835043e-03):7.921420e-02):3.475806e-02,17:1.906656e-01):2.912908e-02,11:2.710475e-01):4.732368e-02):5.753820e-02,12:6.130103e-02):1.763541e-01):3.821127e-02):7.067118e-02):2.882314e-02):5.624105e-02,5:9.464718e-03):1.247226e-01,(4:1.879566e-02,3:1.387569e-01):2.667048e-01):8.563693e-02,1:3.447298e-01);
   tree gen.11000 = [&U] ((((8:1.474630e-01,((6:3.540015e-02,(19:2.561600e-02,(20:3.924071e-02,(24:3.988788e-02,((25:2.493003e-01,(27:2.573852e-01,26:7.576255e-02):2.037372e-01):3.639037e-02,((22:8.487068e-02,21:3.660971e-02):7.236517e-02,23:7.529413e-02):3.567168e-01):7.912104e-02):1.832853e-01):1.619283e-01):2.443884e-01):8.250392e-04,(((29:4.780039e-04,(28:1.807063e-02,30:4.173381e-02):2.313826e-02):1.397465e-01,((16:1.028699e-01,18:8.031292e-02):5.460037e-02,((13:4.304495e-02,(15:2.462478e-02,14:1.215937e-01):6.908487e-02):1.385510e-01,(((17:7.802333e-02,12:9.238391e-02):1.121867e-01,(10:1.144249e-01,11:1.574881e-01):4.532761e-02):1.804723e-02,9:8.476182e-02):7.713701e-03):3.213083e-02):9.945124e-02):6.412232e-02,7:1.158417e-02):7.276552e-02):6.692404e-02):3.324929e-02,5:2.051398e-02):1.658214e-01,2:1.269179e-01):3.620727e-02,(4:9.358308e-02,3:4.195462e-02):3.654239e-01,1:4.554032e-01);
   tree gen.12000 = [&U] ((4:2.158768e-02,3:3.139187e-02):2.409910e-01,((7:1.164531e-01,((((29:3.351236e-03,28:2.218197e-02):4.974675e-02,30:4.974107e-02):4.533518e-02,((((16:3.316042e-02,9:1.666738e-01):4.596685e-02,(((13:1.081549e-01,(15:4.903380e-02,14:7.264623e-02):9.152970e-02):8.522259e-02,((10:9.536846e-02,11:2.478190e-01):9.619724e-02,18:2.132606e-01):1.025366e-01):2.579173e-02,12:2.168618e-01):2.971927e-02):2.756920e-02,17:1.992041e-01):2.193083e-01,(19:8.234372e-03,(20:3.036669e-01,((25:1.494028e-01,(27:2.239133e-01,26:2.308359e-01):1.666744e-01):4.186155e-02,(24:2.071078e-01,(23:5.837492e-02,(21:2.760753e-02,22:2.216581e-01):9.164979e-02):2.840293e-01):1.544213e-01):1.153233e-01):1.234459e-01):3.009895e-01):2.123715e-02):1.056758e-01,(6:2.575246e-04,(8:1.149652e-01,5:1.068380e-01):1.836117e-02):6.777589e-02):2.855511e-02):2.445496e-01,2:2.414509e-01):6.413901e-02,1:4.612930e-01);
   tree gen.13000 = [&U] ((2:4.411603e-01,(8:2.433653e-02,(((6:2.651394e-02,((19:4.488430e-02,(20:5.815387e-02,(24:1.514264e-02,(25:1.751992e-01,(27:1.198973e-01,26:2.318256e-02):1.655089e-01):1.157459e-01):2.642054e-01):6.824929e-02):2.603882e-01,(30:3.552674e-02,(29:1.828763e-01,28:1.394944e-02):1.490305e-01):1.286996e-02):1.304214e-01):1.026149e-03,(7:1.753084e-02,(((18:7.766130e-02,(11:2.847641e-01,10:1.303267e-01):2.212598e-01):6.999361e-02,(16:1.110332e-01,12:7.012155e-02):6.673716e-02):7.724093e-02,(((((15:8.944684e-02,14:4.890304e-02):9.687065e-02,(23:2.974325e-01,(22:8.130683e-02,21:1.551617e-01):7.619647e-02):3.002504e-01):4.824450e-02,13:3.100295e-02):7.359181e-02,17:1.599568e-01):3.459915e-02,9:3.107671e-02):5.421412e-02):1.922796e-01):1.318229e-02):2.856664e-02,5:4.340747e-02):1.324023e-01):2.064611e-01):4.771845e-02,(4:4.150242e-02,3:6.994498e-02):3.064785e-01,1:9.342509e-01);
   tree gen.14000 = [&U] ((2:1.435827e-01,(8:2.805831e-02,(((7:1.358161e-01,6:4.149129e-02):1.756475e-02,(((30:4.215822e-02,(29:1.479683e-02,28:1.866397e-03):3.009669e-02):6.132712e-02,((12:1.789815e-01,16:1.630317e-01):6.963995e-03,(((((((21:1.391382e-02,23:4.481275e-02):1.740483e-01,22:8.041321e-02):1.898236e-01,15:2.324276e-02):2.574026e-02,14:5.247771e-02):1.819596e-02,13:3.698768e-02):1.068841e-01,((17:1.557641e-01,(11:2.098716e-01,10:9.476498e-02):2.758323e-04):5.115370e-02,9:7.055482e-02):8.160607e-03):7.991722e-02,18:6.481523e-02):3.752294e-02):9.045643e-02):4.141205e-02,(19:6.043135e-03,(20:3.599124e-02,(((27:1.093529e-01,26:1.829467e-02):1.413678e-01,25:6.695433e-02):2.273729e-01,24:5.961066e-03):1.493940e-01):1.610228e-01):3.175691e-01):1.048050e-02):3.405987e-02,5:4.162207e-02):1.194135e-01):1.962095e-01):2.673713e-01,(4:4.492669e-03,3:6.195605e-02):4.316579e-01,1:3.074776e-01);
   tree gen.15000 = [&U] ((4:1.114290e-01,3:5.158242e-02):7.413993e-01,((8:5.809488e-02,(5:1.847484e-01,((6:6.509971e-03,(17:2.206904e-01,(9:6.233914e-02,(12:2.167353e-01,(((18:1.293023e-01,16:1.335749e-02):3.840935e-01,(11:5.218686e-01,10:1.257441e-01):1.701659e-01):4.176166e-03,((15:6.189180e-02,14:1.052389e-01):1.490990e-01,13:4.539111e-02):2.123996e-01):1.012760e-02):4.252185e-02):9.600293e-02):3.837479e-01):3.789908e-02,(((30:9.566058e-02,(28:3.525465e-02,29:2.896951e-02):1.453767e-01):1.099269e-02,((((23:3.762257e-01,22:1.188022e-01):3.426434e-02,21:1.666552e-01):4.762516e-01,(((25:1.552231e-01,(26:2.990318e-01,27:6.656457e-02):3.286793e-01):1.784402e-01,24:7.844237e-02):1.206909e-01,20:2.613997e-01):8.053016e-02):1.763693e-01,19:5.232163e-02):2.998495e-01):3.808491e-01,7:1.393807e-01):3.251220e-02):8.164665e-02):1.213465e-01):3.262663e-01,2:1.940535e-01):5.465485e-02,1:5.581633e-01);
   tree gen.16000 = [&U] (((8:5.882010e-02,(((7:1.934450e-02,(((9:1.102912e-01,(14:1.860913e-01,(15:9.247782e-02,13:9.721060e-02):1.215150e-01):3.030091e-01):1.497478e-02,((17:3.895356e-01,12:1.620914e-01):1.939432e-01,(11:3.462043e-01,10:1.075010e-01):5.316336e-02):5.022043e-02):2.104828e-01,(16:4.434416e-02,18:1.153489e-01):1.067535e-03):3.474451e-01):3.529807e-02,(((19:2.742409e-02,(((25:1.199452e-01,(26:1.062503e-01,27:8.122143e-02):7.434880e-02):2.373920e-01,(24:8.993531e-02,(22:7.450745e-03,(21:1.064698e-01,23:2.886208e-01):1.450148e-01):6.583800e-01):5.672428e-02):8.266159e-02,20:7.118006e-02):5.162130e-02):6.246097e-01,(30:1.228902e-01,(28:4.379607e-02,29:4.884444e-02):7.043398e-02):3.896334e-01):5.140803e-02,6:8.024853e-03):2.001784e-02):5.150257e-02,5:1.095543e-01):8.188339e-02):6.143425e-01,2:1.931910e-01):3.515331e-01,(4:5.490758e-02,3:1.791430e-01):2.926460e-01,1:5.595155e-01);
   tree gen.17000 = [&U] (((8:2.187895e-01,(5:1.437977e-03,((7:5.835664e-02,((12:2.365831e-01,((((14:8.730943e-02,15:5.744886e-03):9.779854e-03,((21:1.087406e-01,23:4.180997e-01):1.803194e-01,22:1.119612e-01):3.987774e-01):1.250446e-01,13:2.316243e-03):2.205525e-01,(10:2.502835e-01,17:3.082570e-01):5.005633e-02):4.012408e-02):6.924654e-02,(((11:3.856569e-01,18:1.234786e-01):1.879124e-01,16:1.059036e-01):1.407347e-01,9:7.076797e-02):2.059511e-02):3.593773e-01):3.586270e-02,(6:4.734538e-02,((30:8.314007e-02,(28:1.122803e-01,29:2.734721e-02):7.988761e-02):5.202081e-01,(19:1.565696e-01,(20:7.610174e-02,(((27:1.092841e-01,26:1.982635e-01):2.011130e-01,25:2.050414e-01):6.236291e-02,24:4.962769e-02):2.583936e-01):1.407274e-01):1.513454e-01):2.611734e-01):1.965228e-03):6.969708e-02):1.092797e-01):1.710960e-01,2:2.031072e-01):5.382436e-02,(4:4.050360e-02,3:1.222047e-01):2.647083e-01,1:5.721341e-01);
   tree gen.18000 = [&U] (((8:9.943430e-03,(5:3.417326e-02,(((30:1.513828e-02,(29:2.811396e-02,28:1.453588e-02):8.510330e-02):9.662058e-02,(((((27:2.016396e-01,26:3.479591e-02):2.480830e-01,25:1.320729e-01):1.186969e-01,24:2.158755e-01):8.601027e-02,20:3.222869e-03):1.657299e-01,19:7.009655e-02):2.905971e-01):1.606075e-01,((11:2.753551e-01,(((16:1.245290e-01,18:1.436255e-01):6.066291e-02,(17:1.865681e-01,(9:8.389602e-02,((13:1.221070e-02,((15:5.402508e-02,(21:1.442454e-01,(23:6.264625e-02,22:6.068854e-02):7.459216e-03):3.925689e-01):3.301031e-03,14:1.313637e-01):1.741224e-01):1.095732e-01,10:1.814436e-01):9.515268e-03):3.222138e-02):1.238094e-02):4.617902e-02,12:1.157473e-01):3.014573e-02):2.738940e-01,(7:3.826229e-02,6:1.264099e-02):1.528306e-02):3.756366e-02):9.883597e-02):4.234712e-02):1.281219e-01,(4:9.617112e-02,3:2.765482e-02):5.944103e-01):5.147092e-02,2:1.236656e-01,1:5.785210e-01);
   tree gen.19000 = [&U] (((5:8.125719e-02,((((((((14:8.582110e-02,15:6.292937e-02):1.131827e-01,13:8.795303e-02):1.419850e-01,(10:1.979744e-01,(18:9.950726e-02,11:2.191033e-01):1.630023e-01):1.266105e-01):4.306700e-02,9:1.234338e-01):2.898965e-02,((16:2.388048e-01,12:1.741552e-01):2.627614e-01,17:2.196730e-01):7.015014e-03):4.446155e-01,(((30:2.585752e-02,(29:1.235186e-02,28:8.548640e-03):3.675216e-02):1.379801e-01,7:2.850355e-02):3.052287e-02,((((22:1.144683e-01,(21:1.238224e-01,23:1.220046e-01):1.350094e-01):7.022228e-01,(24:6.115949e-02,((27:3.743534e-01,26:3.755958e-02):2.808596e-01,25:1.542739e-01):1.326575e-01):1.383931e-01):2.624415e-02,20:5.606453e-02):1.829641e-01,19:2.464276e-02):3.471638e-01):6.726451e-02):6.604788e-02,6:8.355861e-02):1.796383e-02,8:6.127405e-02):2.747149e-02):1.257108e-01,2:2.713688e-01):5.390144e-02,(4:1.059413e-01,3:1.470071e-02):6.465665e-01,1:5.661470e-01);
   tree gen.20000 = [&U] (((4:4.851090e-02,3:6.904433e-02):3.140120e-01,2:2.290456e-01):1.422661e-01,((((((((10:1.112949e-01,17:4.641245e-01):4.618957e-02,(11:1.791230e-01,18:6.588554e-02):2.078653e-01):3.541988e-02,((12:1.128138e-01,16:1.324968e-01):1.369134e-01,(9:1.625518e-01,((15:8.928648e-02,14:7.143397e-02):8.615803e-02,13:6.034276e-02):1.052072e-01):1.117388e-01):3.370485e-02):1.772150e-01,((((((24:7.491398e-02,((27:2.159956e-01,26:1.060494e-01):1.701618e-01,25:6.206405e-02):1.575785e-01):1.554698e-01,((22:2.825166e-01,23:2.562302e-01):4.332259e-02,21:2.798118e-01):2.575041e-01):5.478184e-02,20:2.123399e-01):2.374465e-01,19:1.469480e-01):3.972071e-01,30:1.514915e-02):7.412490e-03,(29:1.059362e-02,28:9.352730e-03):9.395416e-02):1.793907e-01):1.525161e-01,7:7.840747e-02):3.238920e-02,6:6.557631e-02):2.773418e-01,5:8.705979e-02):3.078977e-02,8:9.944452e-02):3.085743e-01,1:1.147021e+00);
   tree gen.21000 = [&U] (2:1.211463e-01,((8:1.247459e-01,(((((((10:2.157716e-01,11:3.401628e-01):1.374258e-01,18:2.277137e-02):1.465850e-01,(12:2.708301e-01,16:2.840896e-02):4.780460e-02):1.443597e-01,(((9:2.962156e-01,17:2.636337e-01):1.736885e-02,13:2.282749e-02):5.995219e-02,(15:5.142686e-02,14:1.193184e-01):4.289169e-02):4.326690e-02):1.893386e-01,(((((24:8.045558e-03,((27:2.694192e-01,26:9.671928e-02):1.949901e-01,25:2.041358e-01):4.731387e-01):2.681931e-01,((21:8.937542e-02,22:8.837245e-02):1.283828e-01,23:6.152905e-02):1.833134e-01):1.467473e-01,20:1.868967e-01):1.537640e-01,19:1.650641e-02):3.013325e-01,(30:7.838496e-02,(29:8.126177e-02,28:1.480119e-02):3.006546e-02):1.277037e-01):2.561126e-02):1.600239e-01,(7:1.164540e-01,6:2.701747e-02):7.137336e-02):6.611625e-02,5:4.305104e-02):1.598704e-02):1.979890e-01,(4:9.747057e-02,3:4.132774e-02):2.601801e-01):4.381200e-02,1:6.106705e-01);
   tree gen.22000 = [&U] ((2:1.617840e-01,((((((30:6.817664e-02,28:1.490477e-03):2.768412e-02,29:9.905394e-02):1.912756e-01,(((16:2.513655e-01,((15:5.046189e-02,14:1.360498e-01):2.410119e-02,13:1.990847e-01):1.389059e-01):1.745341e-02,((9:1.119257e-01,((11:2.801243e-01,10:1.794723e-01):1.057977e-01,17:3.775843e-01):9.968655e-02):3.860023e-02,12:1.565256e-01):2.664030e-02):1.081719e-01,18:3.516311e-02):1.569481e-01):2.316349e-01,((((((24:9.220513e-02,((27:3.797818e-01,26:4.666013e-02):1.588308e-01,25:1.131985e-01):2.011794e-01):9.176369e-02,((22:1.556228e-01,21:7.282034e-02):3.682237e-02,23:1.094370e-01):4.383772e-01):1.912613e-01,20:9.571757e-02):1.282977e-01,19:3.270555e-03):4.214696e-01,7:2.345006e-02):8.108217e-02,6:1.388051e-01):5.509115e-02):1.999051e-01,5:5.129228e-03):2.686855e-01,8:5.729072e-02):2.715239e-01):1.285622e-01,(4:5.694601e-02,3:6.353288e-02):2.631232e-01,1:5.348470e-01);
   tree gen.23000 = [&U] ((2:2.858368e-01,(((((((((27:2.377892e-01,26:1.287070e-01):1.164633e-01,25:5.222419e-01):3.063556e-01,24:2.203816e-01):8.919457e-02,((21:1.048957e-01,23:1.213696e-01):1.542645e-01,22:6.589282e-02):5.407561e-01):5.485219e-01,20:8.670131e-02):3.080909e-01,19:4.676640e-03):6.706604e-01,5:4.333431e-02):9.800856e-02,((6:1.640858e-02,7:6.366364e-02):7.087971e-02,((30:1.340504e-02,(28:3.725326e-02,29:1.975329e-01):3.391379e-02):5.218973e-02,((13:3.529126e-02,(15:3.223876e-02,14:1.455964e-01):9.493798e-02):1.323775e-01,(((11:6.349544e-01,10:1.260972e-01):5.239399e-01,(12:3.080618e-01,17:1.063711e-01):1.678196e-01):3.348180e-01,(9:9.008463e-02,(18:1.286789e-01,16:7.843159e-02):1.073999e-01):2.044936e-02):3.313949e-02):2.671328e-01):3.674068e-01):9.015059e-02):8.402009e-02,8:5.224429e-02):3.222217e-01):3.238713e-01,(4:5.980398e-03,3:1.006722e-01):7.162270e-01,1:4.859264e-01);
   tree gen.24000 = [&U] (((5:3.787075e-02,(((6:1.592142e-02,(((((((23:1.076903e-01,21:6.584586e-02):1.508440e-01,22:1.218986e-01):5.027519e-01,20:6.434029e-01):8.518706e-03,(24:1.538220e-01,(25:2.064652e-01,(27:1.597843e-01,26:3.208254e-01):2.270976e-01):1.228339e-01):3.095712e-01):7.137117e-02,19:2.843808e-02):6.062669e-01,((28:5.124331e-02,29:4.679479e-02):7.312389e-02,30:2.172765e-03):1.827164e-01):1.710247e-01,((17:3.986828e-01,((10:3.160818e-01,(9:1.651667e-01,11:4.883073e-01):4.774423e-02):1.559018e-01,((18:1.246081e-01,16:1.166514e-01):9.949124e-02,((13:1.531341e-01,15:5.955158e-02):4.469939e-02,14:5.750499e-02):1.810448e-01):2.373108e-03):4.529020e-02):7.446467e-02,12:4.284201e-01):5.063017e-01):3.376444e-01):8.576356e-02,7:8.098281e-02):6.480131e-02,8:8.748686e-02):3.865024e-02):4.313803e-01,(4:1.599982e-02,3:8.960581e-02):8.925055e-01):2.336496e-02,2:3.367671e-01,1:7.552940e-01);
   tree gen.25000 = [&U] ((2:2.309147e-01,(((6:2.925893e-02,((((((15:2.212083e-01,14:1.028137e-01):1.172477e-01,13:1.666151e-01):1.793444e-01,(18:1.191821e-01,(16:1.847539e-01,12:2.682829e-01):1.418025e-01):4.709674e-02):3.238131e-02,(((11:4.189890e-01,10:4.728997e-01):4.133586e-01,17:4.202962e-01):1.369711e-01,9:1.226772e-01):2.493062e-01):9.199300e-02,((((((25:4.865433e-01,(27:1.373679e-01,26:6.073616e-02):1.536263e-01):2.677778e-01,24:2.258327e-01):3.033310e-01,20:2.194804e-01):2.801361e-01,((22:2.316233e-01,23:1.406088e-01):2.774449e-02,21:4.328557e-03):9.555780e-01):1.481597e-01,19:5.999599e-02):3.754038e-01,(30:1.088197e-01,(29:5.117408e-02,28:9.241092e-02):1.837188e-01):3.550821e-02):7.639149e-02):1.091535e-01,7:9.425455e-02):8.611920e-03):4.463813e-02,5:3.553598e-01):1.131662e-01,8:1.795292e-02):6.453237e-01):2.554853e-01,(4:2.085493e-01,3:5.849058e-02):6.240615e-01,1:7.400602e-01);
   tree gen.26000 = [&U] ((2:1.772984e-01,(4:8.043007e-02,3:3.512723e-02):3.288061e-01):1.320453e-02,(5:2.298915e-02,(8:1.473897e-01,((((29:4.186484e-03,28:3.104005e-03):7.164743e-02,30:4.419736e-02):1.521805e-01,((((15:2.935672e-02,14:1.012357e-01):2.657064e-02,13:6.020517e-02):6.499081e-02,(18:1.538933e-01,(16:8.291807e-02,(9:1.528165e-01,((12:2.229305e-01,(10:1.973490e-01,17:2.013679e-01):2.904451e-02):7.859498e-02,11:2.966124e-01):4.654696e-02):2.384370e-02):6.305435e-02):2.872827e-02):3.378788e-01,(((20:9.891956e-02,((((27:1.299724e-01,26:1.920325e-02):2.226102e-01,25:1.951656e-01):2.505560e-01,24:5.002251e-02):6.263789e-02,((22:5.856230e-02,21:1.070198e-01):1.325061e-01,23:1.005019e-01):5.103157e-01):2.825563e-01):4.836364e-02,19:9.293742e-03):3.692891e-01,7:6.521810e-03):4.880274e-02):8.808654e-04):8.963039e-03,6:1.891711e-02):1.433873e-01):4.454568e-02):4.862836e-01,1:6.432127e-01);
   tree gen.27000 = [&U] ((((7:6.040904e-02,(5:6.517207e-03,(((30:2.464883e-02,(29:1.254358e-02,28:3.241125e-02):1.799859e-01):4.918369e-01,((19:3.193002e-02,(24:1.584312e-01,((26:2.866732e-01,27:2.127109e-03):2.610255e-01,25:3.028814e-01):5.062256e-01):5.045928e-01):2.402614e-01,20:8.618255e-02):6.418753e-01):1.095309e-01,(((((13:1.409061e-01,((21:1.017274e-01,22:6.173111e-02):2.070951e-01,23:2.707993e-01):9.687046e-01):9.166725e-02,(15:1.283971e-01,14:6.163356e-02):6.358491e-03):4.353665e-01,(18:9.207585e-02,16:1.430033e-01):1.034435e-01):8.758727e-02,12:8.160304e-01):1.431462e-02,((17:1.745796e-01,(11:3.775824e-01,10:2.783631e-01):1.460933e-01):6.925132e-02,9:2.055206e-01):1.475029e-01):1.945069e-01):8.784060e-02):9.447042e-02):1.094496e-02,6:1.004986e-01):2.413824e-01,8:1.376192e-02):9.458898e-01,((4:3.650188e-02,3:3.232499e-02):4.165068e-01,2:4.311662e-01):5.155966e-01,1:1.370368e+00);
   tree gen.28000 = [&U] ((((((19:1.215795e-01,(20:2.526120e-01,(((21:8.886778e-02,23:1.922505e-01):1.767968e-01,22:1.769437e-01):7.578667e-01,(24:9.913309e-02,((27:1.150695e-01,26:2.579387e-01):2.559676e-01,25:8.676409e-03):2.377580e-01):1.541902e-01):1.524869e-01):2.155969e-01):3.244137e-01,((28:5.912373e-02,29:1.723117e-02):7.184909e-02,30:7.066473e-02):7.292752e-02):2.794901e-01,((16:9.156025e-02,(((17:1.651761e-01,(12:4.964998e-01,10:3.063105e-01):2.256312e-03):2.686110e-02,9:1.790344e-01):2.090290e-01,(11:3.738781e-01,18:5.816513e-02):2.834561e-01):1.744536e-04):1.717680e-01,(14:7.588797e-02,(15:7.884961e-02,13:9.099473e-02):6.186129e-03):9.473886e-02):6.847348e-02):2.126768e-01,((8:1.070588e-01,5:1.275982e-01):1.028451e-01,(6:1.588502e-01,7:1.014273e-01):4.179593e-04):1.801432e-01):3.476410e-01,(4:5.566136e-02,3:1.210790e-01):4.381858e-01):9.261033e-02,2:2.066564e-01,1:1.010229e+00);
   tree gen.29000 = [&U] ((2:2.072898e-01,(((6:3.816911e-02,((((28:2.672582e-02,(30:2.628461e-01,29:2.385924e-01):4.557627e-02):2.021136e-01,((20:1.904643e-01,(((22:2.954211e-01,21:2.245509e-02):1.088510e-01,23:3.810449e-01):9.713909e-01,(24:3.028056e-01,((27:1.411227e-01,26:1.346609e-01):3.114458e-01,25:3.553437e-02):2.491292e-01):3.181499e-01):1.534975e-01):1.175110e-01,19:3.263130e-02):4.873346e-01):3.664781e-01,((16:1.822282e-01,(((11:4.621314e-01,12:2.941565e-01):4.111461e-02,10:5.866439e-01):1.111421e-02,((9:1.527273e-01,17:7.452378e-02):1.947012e-01,((15:1.210758e-01,14:6.694812e-02):2.447857e-01,13:1.410505e-01):2.421900e-01):5.964016e-02):1.874078e-01):6.334751e-02,18:2.944611e-01):2.840018e-01):2.017251e-02,7:1.011988e-01):2.278776e-02):7.230797e-02,5:8.621147e-02):4.412098e-01,8:6.363037e-02):2.792428e-01):4.051001e-02,(4:8.697490e-02,3:7.018766e-02):4.683977e-01,1:1.096393e+00);
   tree gen.30000 = [&U] ((4:7.235557e-02,3:5.143076e-02):3.033605e-01,(((5:1.506091e-01,(6:7.424127e-02,(((29:2.740585e-02,(30:1.451722e-01,28:2.705066e-03):9.018724e-03):6.805954e-01,((19:1.880845e-02,(((24:6.945843e-02,((27:1.205931e-01,26:1.001612e-01):2.790716e-01,25:8.915045e-02):1.261729e-01):1.692007e-01,20:1.213400e-01):2.952435e-01,(22:6.965931e-02,(21:2.712757e-02,23:6.196529e-02):3.018838e-02):4.437962e-01):2.744460e-01):2.105886e-01,((11:2.838763e-01,12:3.006373e-01):7.083528e-03,((16:2.769326e-01,10:3.711347e-01):4.933232e-02,(18:1.280372e-01,((17:1.976855e-01,9:9.691487e-02):7.473485e-02,(13:9.316008e-02,(14:1.501123e-01,15:4.994223e-02):1.529938e-02):1.032788e-01):4.862318e-02):9.576497e-03):3.300368e-02):2.503300e-01):2.100717e-02):9.272845e-02,7:1.071324e-01):1.043677e-02):3.231093e-02):1.356409e-01,8:4.913974e-02):2.713361e-01,2:3.567056e-01):1.882886e-01,1:6.436784e-01);
   tree gen.31000 = [&U] ((4:1.502339e-01,3:4.642408e-02):3.853620e-01,(2:2.435538e-01,((((29:6.560813e-03,(28:9.829411e-02,30:9.337450e-02):3.859364e-03):5.230470e-01,(6:7.086578e-02,((7:1.186185e-02,((((11:1.631364e-01,10:2.762860e-01):1.229757e-02,17:3.442218e-01):1.309781e-02,(9:1.197546e-01,((((21:5.643902e-02,23:1.403462e-01):6.889854e-02,22:4.885214e-02):9.284688e-01,13:5.672255e-02):9.112695e-03,(15:2.916000e-02,14:1.093859e-01):1.046373e-01):8.668555e-02):4.767805e-02):1.123912e-02,(12:4.083484e-01,(18:6.399065e-02,16:1.458398e-01):1.147690e-01):1.217219e-01):2.345842e-01):2.112909e-02,(((24:1.282189e-01,((27:2.135802e-01,26:1.009731e-01):8.202830e-02,25:1.200038e-01):1.968202e-01):2.364735e-01,20:8.720452e-02):2.152574e-01,19:9.429903e-02):3.308243e-01):3.078118e-02):3.402328e-02):9.547545e-02,5:1.445301e-01):2.095353e-01,8:3.354695e-03):3.282524e-01):2.708429e-01,1:6.446705e-01);
   tree gen.32000 = [&U] ((2:2.680245e-01,(5:5.445366e-02,(8:1.435416e-01,((((24:1.428952e-02,((27:3.026848e-01,26:1.237368e-01):1.965936e-01,25:1.318265e-01):2.274746e-01):2.923493e-01,20:7.983689e-02):2.385330e-01,19:1.664497e-02):4.280498e-01,((30:1.428496e-01,(29:6.566671e-04,28:1.083823e-02):5.345485e-02):5.096731e-01,((6:9.115361e-02,7:9.040073e-02):2.922719e-02,(12:9.511977e-02,((18:2.405482e-02,11:1.853017e-01):4.102932e-02,(((9:5.207169e-02,10:1.897359e-01):1.150190e-01,(17:3.614063e-01,(((22:1.271162e-01,(23:1.822676e-01,21:1.099638e-02):1.406475e-01):5.745999e-01,(15:1.024146e-01,14:1.241009e-01):2.044444e-03):1.002651e-01,13:6.048830e-02):2.413135e-01):2.873299e-02):1.295864e-01,16:2.488816e-02):1.416783e-02):9.142411e-02):3.917752e-01):7.141099e-02):2.688808e-03):4.713469e-02):2.026860e-01):4.893829e-01):2.794543e-01,(4:1.845679e-01,3:1.861421e-01):4.072796e-01,1:6.959210e-01);
   tree gen.33000 = [&U] (((8:1.134083e-01,(5:9.553633e-03,((6:1.722360e-01,7:5.397959e-02):1.109625e-01,(((28:2.206168e-02,29:1.163223e-03):1.403962e-01,30:1.046186e-02):4.755419e-01,((((24:4.552498e-01,((27:1.172331e-01,26:2.989502e-01):3.687315e-01,25:9.025910e-02):1.485942e-01):3.644578e-01,20:1.392284e-01):5.694064e-01,19:6.270759e-02):5.721311e-01,((((16:1.577991e-01,12:2.583067e-01):5.177048e-02,((21:1.768481e-01,23:1.258712e-01):6.893297e-01,22:3.367068e-02):7.153051e-01):1.279530e-01,(18:2.214074e-01,11:9.475290e-01):4.541225e-02):1.819119e-01,((9:1.619455e-01,(10:3.880481e-01,17:3.139048e-01):5.957579e-02):9.330304e-02,((14:1.343369e-01,13:1.115591e-01):5.287608e-02,15:1.451274e-01):3.661333e-01):2.865180e-01):1.707599e-01):4.783120e-02):1.189505e-01):1.750539e-01):3.456572e-01):1.964905e-01,(4:8.564445e-02,3:1.439300e-01):9.421504e-01):4.104713e-02,2:4.090089e-01,1:1.138702e+00);
   tree gen.34000 = [&U] (((8:2.608004e-02,(5:1.195750e-02,(((((((14:1.427416e-01,15:1.240285e-01):5.074063e-02,13:5.993646e-02):8.009885e-02,((10:3.308944e-01,(17:1.268573e-01,11:3.550316e-01):7.817549e-03):1.555807e-01,9:2.202494e-01):2.361963e-02):2.696416e-02,(16:4.952839e-02,12:2.420436e-01):8.344972e-02):2.544494e-02,18:5.563848e-02):2.560465e-01,((((22:5.643381e-02,(21:1.014789e-01,23:1.057373e-01):1.406518e-01):9.783337e-01,((24:1.724735e-01,((27:1.069895e-01,26:2.546096e-01):2.035746e-01,25:1.228802e-01):3.368159e-02):1.497779e-01,20:3.549405e-02):8.842782e-02):9.018840e-02,19:4.727487e-03):3.748478e-01,((28:9.858678e-03,29:1.386328e-02):4.883668e-02,30:9.079327e-02):5.424241e-01):3.281579e-03):5.557146e-02,(7:2.089579e-02,6:1.611069e-02):1.513766e-02):3.512718e-02):8.806692e-02):2.752265e-01,2:2.973496e-01):7.120069e-02,(4:3.477164e-02,3:3.687044e-01):4.212093e-01,1:8.950722e-01);
   tree gen.35000 = [&U] (((8:6.462707e-02,(5:2.757271e-02,(((16:1.042962e-01,(((15:3.034957e-02,13:4.485534e-02):9.746251e-04,14:5.565883e-02):1.053601e-01,18:7.582695e-02):3.893655e-02):2.634529e-02,(9:1.112306e-01,(((11:2.585158e-01,10:1.206929e-01):8.653663e-02,17:7.819383e-02):1.239774e-02,12:2.605629e-01):1.306861e-02):4.026704e-03):1.143299e-01,((((20:2.622492e-02,((24:2.261120e-02,(26:5.213432e-02,(25:4.791121e-02,27:1.743259e-01):9.402406e-02):2.102145e-01):1.100602e-01,(23:5.081311e-02,(21:4.347840e-02,22:8.939195e-02):9.886086e-02):2.093054e-01):2.396538e-01):5.506941e-02,19:5.164957e-02):1.533754e-01,((28:4.142624e-02,29:2.563551e-02):6.774422e-02,30:8.194001e-02):6.445640e-02):1.126873e-01,(6:5.920651e-02,7:5.367635e-02):2.371422e-02):5.564853e-03):4.232726e-02):1.101329e-02):2.537733e-01,(4:5.726123e-02,3:1.256349e-02):2.533257e-01):9.099900e-02,2:9.398705e-02,1:3.490838e-01);
   tree gen.36000 = [&U] (((8:4.982383e-02,((6:2.950955e-02,7:4.681375e-02):4.988893e-02,((((19:1.825470e-02,(((24:8.898696e-02,(25:1.063315e-01,(27:1.009235e-01,26:1.123509e-01):6.408968e-02):1.048049e-01):6.550902e-02,20:9.003503e-02):1.693078e-02,(23:1.177070e-01,(21:1.439958e-02,22:2.941239e-02):2.498257e-02):4.080251e-01):9.905823e-02):1.177766e-01,((28:2.041885e-02,29:2.970376e-02):1.665837e-02,30:1.892406e-02):1.289274e-01):9.067273e-02,((18:3.728397e-02,((15:4.797363e-02,13:6.333761e-02):6.432618e-03,14:1.370534e-01):1.594402e-02):5.389471e-02,((9:1.219357e-01,(12:1.457429e-01,16:9.654525e-02):4.930740e-02):2.248114e-02,((11:1.453038e-01,17:2.645088e-02):4.871083e-02,10:1.510173e-01):4.410775e-02):4.213346e-02):1.153633e-01):6.434623e-02,5:2.783521e-02):6.339964e-02):1.074114e-01):2.314647e-01,2:2.518921e-01):3.473983e-02,(4:5.041587e-02,3:2.639234e-02):1.661576e-01,1:2.152140e-01);
   tree gen.37000 = [&U] (((4:2.518578e-02,3:3.592059e-02):3.513037e-01,2:9.765744e-02):3.499886e-01,((19:3.814521e-02,((((23:1.919019e-01,21:8.817703e-02):5.194354e-03,22:4.425652e-02):2.230837e-01,(24:1.875880e-02,(25:1.297601e-01,(27:8.483661e-02,26:1.341622e-01):1.867041e-01):1.270237e-01):5.916383e-02):2.663116e-01,20:1.865146e-01):1.605717e-02):2.044058e-01,((7:1.472451e-02,(6:7.370357e-02,(5:3.722872e-02,8:4.816255e-02):5.187901e-02):1.103534e-02):2.196458e-02,(((28:2.721904e-02,29:1.574266e-02):9.461840e-02,30:2.449894e-02):2.740918e-01,((((10:1.598971e-01,(17:1.971117e-01,11:1.460909e-01):6.338858e-02):6.909835e-02,(16:1.494061e-01,18:5.615032e-02):1.598704e-02):4.586656e-03,(((15:2.335729e-02,14:5.310663e-02):2.278486e-02,13:1.364270e-01):1.034914e-01,9:1.488024e-01):6.765762e-02):2.083482e-02,12:2.150613e-01):1.031547e-01):9.659104e-02):9.811375e-03):2.505339e-01,1:9.613342e-01);
   tree gen.38000 = [&U] (((8:7.090737e-03,((((28:2.068749e-02,29:2.549520e-02):4.121632e-02,30:4.315064e-02):1.204596e-01,((19:7.076584e-02,(((((27:1.512951e-01,25:1.931973e-01):3.294633e-03,26:8.958464e-02):2.079577e-01,24:1.716676e-02):5.242966e-02,((22:4.781697e-02,21:7.083936e-02):6.163879e-02,23:1.471408e-01):1.901678e-01):5.251510e-02,20:6.554558e-02):9.188400e-02):1.977864e-01,5:1.098384e-01):1.108359e-02):1.025658e-03,((((18:5.522974e-02,((17:8.373267e-02,10:7.290581e-02):4.680432e-02,11:1.110866e-01):5.763146e-02):9.528300e-02,(((14:1.587662e-01,13:3.962544e-02):4.904210e-02,15:1.788118e-02):8.062530e-02,9:1.435645e-02):1.728326e-01):4.083874e-03,(16:2.671364e-02,12:1.304829e-01):4.517584e-02):2.592445e-01,(7:4.325583e-02,6:2.502443e-02):3.536983e-03):4.132461e-02):7.623145e-02):2.422281e-01,2:2.388628e-01):7.525903e-02,(4:6.860265e-02,3:2.777291e-02):8.651699e-02,1:3.978601e-01);
   tree gen.39000 = [&U] (((8:2.007461e-02,((((((30:3.261875e-02,28:1.936655e-03):2.926474e-04,29:3.868924e-03):8.413835e-02,(19:3.121497e-02,((((22:6.381615e-02,23:1.228106e-01):2.598547e-03,21:8.439048e-02):1.634418e-01,((25:1.397502e-01,(27:1.127498e-01,26:2.356858e-02):1.111391e-02):8.631615e-02,24:9.248298e-02):4.572408e-02):1.374236e-01,20:3.985378e-02):5.029223e-02):1.590451e-01):6.134513e-02,5:1.129510e-01):1.563624e-02,(7:6.250735e-02,((13:7.874844e-02,(14:6.592795e-02,15:4.176523e-02):4.475306e-02):9.502052e-02,(12:1.020615e-01,((16:3.836934e-02,18:4.814809e-02):4.555508e-02,(((17:5.373602e-02,11:8.176582e-02):8.380620e-03,10:1.064923e-01):7.233624e-02,9:5.377551e-02):7.028679e-03):1.177023e-03):2.422111e-02):1.143126e-01):6.317209e-02):1.602925e-02,6:3.731401e-02):9.708860e-02):2.221622e-01,2:1.838661e-01):2.870672e-02,(4:2.955169e-02,3:2.848765e-02):1.128939e-01,1:3.794038e-01);
   tree gen.40000 = [&U] (((8:1.561804e-01,(5:7.162604e-02,((7:9.748385e-03,(((9:2.089442e-01,((15:3.057092e-02,13:1.227476e-01):3.950007e-02,14:1.479075e-01):7.134801e-02):5.931189e-02,((12:1.960342e-01,16:4.163647e-02):6.491626e-02,17:1.680198e-01):1.183424e-02):1.035226e-02,(18:3.777159e-02,(10:2.316720e-01,11:3.145067e-01):6.117438e-02):7.727217e-02):2.672574e-01):5.875722e-02,(((30:3.976352e-02,(29:2.669810e-02,28:3.083161e-02):5.255681e-02):7.929271e-02,(19:3.530278e-02,((((25:1.066446e-01,(27:1.891538e-01,26:4.383934e-02):1.081895e-01):3.923116e-01,24:5.674664e-02):6.836520e-02,((21:2.377420e-02,22:5.532230e-02):2.624532e-01,23:1.073401e-02):8.942212e-01):1.664894e-01,20:5.442327e-02):1.809130e-01):1.760685e-01):1.642655e-01,6:5.331087e-02):1.443109e-01):1.283382e-01):1.682381e-01):2.104623e-01,(4:1.705640e-01,3:1.519396e-01):3.782311e-01):1.142286e-01,2:1.069269e-01,1:6.912629e-01);
   tree gen.41000 = [&U] (((5:1.117218e-01,(8:6.821560e-02,((((30:6.500480e-03,(29:8.419682e-02,28:3.665470e-02):5.576315e-02):4.421485e-01,(19:7.856846e-02,((22:1.159499e-01,(23:1.164843e-01,21:5.565664e-02):1.067963e-01):7.787298e-01,((24:1.155694e-01,((26:1.306146e-01,27:1.738365e-01):1.249219e-01,25:1.318502e-01):3.425569e-01):2.062472e-01,20:2.965007e-01):8.921677e-02):1.077584e-01):3.349141e-01):7.455199e-02,(((((9:2.278741e-01,(13:9.012150e-02,(14:1.866463e-01,15:3.131647e-02):8.638755e-02):1.877100e-01):4.245281e-03,10:1.988160e-01):3.416676e-02,(16:1.034743e-01,12:1.840498e-01):1.109305e-01):1.843922e-02,(11:9.803501e-02,18:4.343129e-02):2.544199e-03):1.284577e-01,17:2.883206e-01):3.713604e-01):9.459803e-02,(7:2.489403e-02,6:3.060984e-02):1.123184e-01):1.223273e-01):1.993328e-02):9.350539e-02,2:1.963321e-01):1.610234e-01,(4:1.161149e-01,3:1.246235e-02):3.154442e-01,1:9.974260e-01);
   tree gen.42000 = [&U] ((((((7:4.466355e-02,6:3.185196e-02):1.045125e-01,(((12:2.351975e-01,16:1.073527e-01):1.034705e-02,((((18:9.596668e-02,(10:2.932785e-01,11:5.285219e-01):1.420476e-02):7.524783e-02,17:3.070145e-01):4.404043e-02,9:1.146492e-01):1.383265e-02,((14:1.466941e-01,15:7.148141e-02):4.920477e-02,13:9.578879e-02):1.384055e-01):9.704129e-02):2.541727e-01,((30:3.004522e-02,(29:1.819016e-02,28:2.123439e-02):1.427027e-01):1.220481e-01,(19:1.013188e-02,(((24:1.992248e-01,((26:3.168651e-01,27:1.806407e-02):3.923322e-01,25:1.652896e-01):2.592470e-01):1.872405e-01,(23:3.208098e-02,(21:1.816643e-01,22:1.103828e-01):1.273522e-01):9.987750e-01):2.482527e-01,20:5.297170e-01):2.364708e-02):4.320864e-01):6.604409e-02):2.917883e-01):1.205516e-01,5:2.065071e-01):2.823056e-01,8:1.076817e-02):4.106006e-01,2:2.942622e-01):5.570344e-01,(4:1.352007e-01,3:9.546003e-02):6.569047e-01,1:7.171082e-01);
   tree gen.43000 = [&U] (2:5.751955e-01,((4:8.912517e-02,3:3.097380e-01):1.171285e+00,(((16:3.437135e-02,12:7.012321e-01):4.236988e-02,(9:2.341806e-01,((((15:1.619431e-01,14:1.219271e-01):1.161917e-01,13:1.167826e-01):4.755053e-02,((23:3.415336e-01,21:1.156492e-01):6.120641e-01,22:5.044678e-02):3.835546e-01):1.108237e-01,(17:2.625737e-01,(10:4.067525e-01,(18:4.137420e-01,11:5.175459e-01):4.689859e-03):5.961274e-02):8.520550e-02):1.278567e-01):2.968639e-01):6.771279e-01,((((30:1.243851e-01,(28:3.226245e-04,29:1.346121e-01):8.668925e-02):7.783276e-01,((20:3.175014e-01,(24:2.511507e-01,((26:3.513695e-01,27:1.677198e-01):3.455410e-01,25:1.929891e-01):3.691666e-01):5.141026e-01):3.186244e-01,19:2.325804e-03):6.983917e-01):6.310749e-02,(6:1.296577e-01,7:3.550876e-02):8.324878e-02):1.434922e-03,(8:5.867749e-02,5:1.599520e-01):1.095413e-01):1.162055e-01):4.892352e-01):6.975763e-02,1:1.697275e+00);
   tree gen.44000 = [&U] (2:2.102746e-01,((4:1.299462e-01,3:2.406815e-03):6.734071e-01,(8:3.774301e-02,(((19:5.471282e-02,(((23:7.405043e-02,(21:1.197529e-01,22:2.058157e-01):1.163528e-01):7.108250e-01,(24:1.047433e-01,((26:2.188902e-01,27:6.468056e-02):4.700231e-01,25:1.338312e-01):6.109797e-01):2.971048e-01):7.060755e-02,20:3.350950e-01):1.208502e-01):7.365209e-01,(7:1.051093e-01,(((12:2.116210e-01,(16:1.243210e-01,(((18:1.705419e-01,((14:1.683728e-01,15:7.547347e-02):7.068811e-02,13:1.031228e-01):3.345810e-02):8.577254e-02,9:1.380943e-01):1.205046e-01,(17:2.415003e-01,(10:1.096048e-01,11:3.979622e-01):3.964789e-02):4.369281e-02):2.680964e-01):8.416702e-02):2.183829e-01,((29:3.832043e-02,28:5.730555e-03):6.348401e-02,30:1.791863e-01):5.430431e-01):1.949044e-01,6:7.241931e-02):8.074729e-02):3.253801e-02):3.346239e-02,5:8.613851e-02):1.657480e-01):6.248124e-01):2.580774e-02,1:1.304406e+00);
   tree gen.45000 = [&U] ((4:2.312069e-02,3:1.214257e-01):9.474671e-01,(2:3.088294e-01,(8:4.010746e-02,(5:1.770967e-01,(6:4.835896e-02,((((16:4.536598e-02,(((9:1.920633e-01,(10:2.448117e-01,(11:1.199149e-01,18:1.950956e-01):8.936295e-02):8.606898e-02):4.747654e-02,17:2.047532e-01):1.725283e-02,((15:7.326119e-02,14:1.199192e-01):1.814753e-01,13:1.025891e-01):2.004212e-01):2.003309e-01):3.238993e-01,12:5.929287e-02):3.789641e-01,7:1.077037e-01):1.839493e-02,((28:2.264506e-02,((19:1.978096e-03,(20:2.046170e-01,((24:1.153479e-01,((26:2.759014e-01,27:1.272664e-01):2.750321e-01,25:5.544132e-02):5.839228e-01):1.388774e-01,(22:1.077990e-01,(23:2.385093e-01,21:1.513080e-02):9.436184e-02):7.811034e-01):5.408863e-02):3.539142e-01):3.171902e-01,29:1.181309e-01):2.425517e-02):1.056747e-01,30:5.197187e-02):2.819008e-01):7.474850e-02):2.411922e-01):1.723594e-01):6.340045e-01):2.056984e-02,1:4.475870e-01);
   tree gen.46000 = [&U] (((8:7.500335e-02,((6:6.532678e-02,((((28:2.603829e-02,(30:2.456774e-01,29:2.643942e-02):4.530573e-02):2.699045e-01,(((22:5.168060e-02,21:2.286490e-02):3.359732e-02,23:1.070387e-01):1.071710e+00,((20:2.453170e-01,(24:3.967791e-02,((26:3.898698e-01,27:1.839473e-01):4.296923e-01,25:1.622643e-01):5.704710e-01):3.763475e-01):1.903296e-01,19:1.032087e-01):1.110376e-01):5.114816e-01):1.038637e-02,((((18:2.679512e-01,16:2.322205e-01):3.083996e-01,(9:4.128738e-01,(15:7.490564e-02,(14:2.129688e-01,13:1.154658e-01):9.830176e-02):1.517447e-01):3.286391e-02):7.282027e-02,(17:3.831195e-01,(11:4.841058e-01,10:2.230815e-01):1.668365e-02):2.108895e-01):3.960604e-02,12:2.168542e-01):2.017333e-01):3.459181e-01,7:1.019930e-01):3.707310e-02):1.217316e-01,5:6.592205e-02):2.341113e-01):5.217511e-01,2:4.423347e-01):9.123714e-02,(4:8.253323e-02,3:5.068382e-02):7.445767e-01,1:7.104239e-01);
   tree gen.47000 = [&U] ((2:4.096182e-01,(4:6.451904e-02,3:1.213193e-01):3.557654e-01):1.829242e-01,(8:9.618440e-02,(6:5.215441e-02,((((16:1.567208e-01,((12:1.026813e-01,17:2.305327e-01):1.666320e-01,((18:2.177075e-01,(11:2.254404e-01,10:1.916727e-01):7.970979e-02):1.215351e-01,(9:1.423513e-01,(13:1.182751e-01,(14:1.321024e-01,15:8.951693e-02):9.313173e-02):1.278347e-01):2.358452e-01):8.142139e-02):6.977132e-02):2.316369e-01,7:1.440148e-02):4.744291e-02,5:5.445793e-02):1.385105e-01,((30:1.411397e-02,(28:1.779486e-02,29:6.294897e-02):1.085806e-01):2.224709e-01,(((24:6.730441e-02,((26:9.154254e-02,27:2.028673e-01):2.753201e-01,25:1.416475e-01):1.972689e-01):1.791747e-01,(20:1.149666e-01,((22:1.013037e-01,23:3.357070e-01):3.953635e-02,21:2.902028e-01):7.213957e-01):5.723405e-02):4.124559e-01,19:2.025300e-02):3.819083e-01):1.330102e-01):3.171911e-03):3.098726e-01):1.992599e-01,1:6.914871e-01);
   tree gen.48000 = [&U] (((4:4.730409e-03,3:9.233968e-02):1.575038e-01,(8:6.864776e-02,(((7:2.678721e-02,((((((24:1.098885e-01,((26:1.021037e-01,27:2.413272e-01):2.534995e-01,25:1.576366e-01):1.502555e-01):3.060646e-02,((21:9.970195e-03,23:2.986238e-01):1.152471e-01,22:1.855447e-01):4.259921e-01):9.911397e-02,20:2.271307e-01):1.322685e-01,19:5.288893e-03):2.205314e-01,((28:8.166699e-03,29:9.027787e-03):2.521350e-01,30:2.276575e-02):6.539120e-02):9.137280e-02,(9:7.259497e-02,(((14:4.751079e-02,(15:6.791711e-02,13:1.204882e-01):2.708642e-02):1.046062e-01,(((11:1.949683e-01,10:1.647474e-01):3.221522e-01,(16:5.443917e-02,12:2.363181e-01):1.937812e-01):5.343105e-02,18:2.939560e-01):4.004064e-02):8.440202e-03,17:2.601030e-01):5.802078e-02):1.371200e-01):2.110969e-01):2.662709e-02,5:1.223013e-01):6.838055e-02,6:1.079478e-02):8.695873e-02):4.485217e-01):5.055697e-02,2:3.528486e-01,1:7.139402e-01);
   tree gen.49000 = [&U] ((4:2.599139e-02,3:8.446707e-02):5.377354e-01,((((((7:5.347786e-02,6:9.712898e-02):5.995395e-02,(12:2.242715e-01,(((17:3.891357e-01,(((14:7.895433e-02,15:1.071753e-01):2.621520e-01,13:6.443615e-02):8.426831e-02,9:1.125605e-01):6.351964e-03):2.406150e-02,(11:5.055559e-01,10:2.664974e-01):1.610414e-01):1.248817e-01,(18:7.652455e-02,16:1.066433e-01):7.947170e-02):1.140152e-01):2.073109e-01):1.268563e-01,((19:1.083015e-01,((24:8.227781e-02,((26:2.493196e-01,27:2.214032e-01):3.586530e-01,25:5.469411e-02):1.906653e-01):4.051098e-01,(20:1.607494e-01,((23:7.848744e-02,21:1.675804e-02):2.193974e-01,22:1.238197e-01):9.797333e-01):2.739581e-02):1.356473e-01):5.200986e-01,((28:1.255224e-02,30:1.750723e-01):8.103227e-03,29:1.951348e-02):1.271287e-01):1.113422e-01):6.601054e-02,8:1.155301e-01):9.230486e-02,5:1.498062e-01):4.438518e-01,2:2.011752e-01):2.024689e-01,1:1.106984e+00);
   tree gen.50000 = [&U] ((2:1.720146e-01,(((6:3.413955e-02,(((17:3.451365e-01,((12:2.070058e-01,16:3.546959e-01):2.321906e-01,((10:2.643455e-01,(18:4.020968e-01,11:4.549259e-01):9.081182e-02):4.419160e-01,(((13:1.911495e-01,15:6.585479e-02):8.656871e-02,14:1.555571e-01):3.298359e-01,9:3.754087e-01):6.650276e-02):4.352093e-02):1.451954e-01):2.481344e-01,(((22:2.692856e-01,(23:3.288932e-01,21:6.521307e-02):1.459985e-01):1.083575e+00,(19:1.960622e-03,((24:5.613663e-01,((26:4.938655e-01,27:2.258411e-01):3.468604e-01,25:3.446106e-01):2.990181e-01):1.203412e-01,20:4.223344e-01):3.673432e-01):4.459897e-02):5.791243e-01,((28:3.191162e-02,30:6.760057e-02):4.168841e-02,29:5.598129e-02):3.139050e-01):1.611390e-01):1.314247e-01,7:1.754912e-01):1.378209e-01):1.348850e-01,5:2.915530e-01):3.387294e-01,8:6.614215e-02):5.008999e-01):2.871146e-01,(4:1.395745e-01,3:7.843732e-02):4.517516e-01,1:9.122569e-01);
   tree gen.51000 = [&U] (((((7:1.262012e-01,((((30:6.485995e-02,(29:1.058506e-02,28:7.121224e-02):4.354690e-02):1.508368e-01,(19:6.068292e-02,((20:3.075376e-01,(22:7.231273e-02,(21:2.080106e-01,23:1.573833e-01):2.497814e-02):4.445021e-01):4.470145e-02,(24:3.185314e-01,((26:3.440760e-02,27:3.816748e-01):1.063969e-01,25:1.157637e-01):2.841883e-01):2.779672e-02):2.401591e-01):3.275013e-01):3.647554e-02,(12:1.974717e-01,((18:1.618173e-01,11:5.202818e-01):4.635689e-02,(((9:1.738887e-01,(10:2.522465e-01,(13:5.822528e-02,(14:2.148365e-01,15:1.501051e-01):6.229475e-02):7.647079e-02):1.436881e-02):7.400020e-02,17:2.279407e-01):2.203836e-01,16:2.186645e-01):6.543991e-04):1.696992e-01):1.041063e-01):2.045499e-01,6:3.452867e-02):5.999651e-02):1.064138e-01,5:1.842954e-01):1.176050e-01,8:1.140024e-01):2.341636e-01,(4:8.262714e-02,3:1.115473e-01):5.129749e-01):3.999594e-01,2:2.598999e-01,1:6.943817e-01);
   tree gen.52000 = [&U] (((8:2.435532e-01,((((((29:3.441024e-02,28:1.822417e-02):4.952539e-02,30:1.990209e-01):6.810118e-01,(19:1.526030e-02,(20:1.214869e-01,((((26:6.701656e-02,27:2.834565e-01):4.364293e-01,25:3.315564e-01):1.467375e-01,24:3.492811e-01):7.216946e-02,(23:1.121177e-01,(22:5.229107e-02,21:1.371603e-01):3.533660e-01):4.026809e-01):3.785670e-01):1.881621e-02):4.999457e-01):2.554853e-01,6:4.198721e-02):8.057230e-03,(7:4.874100e-02,((18:1.743171e-01,(16:1.133105e-01,12:2.710553e-01):3.131691e-01):9.979712e-04,(((13:1.555922e-01,(14:1.382182e-01,15:6.740432e-02):1.431345e-01):6.714779e-02,((17:1.149353e-01,11:3.841744e-01):1.618545e-01,9:2.193943e-01):2.527881e-02):4.921381e-02,10:3.695510e-01):8.482307e-02):4.725189e-01):5.248144e-02):1.387997e-01,5:3.383747e-01):1.923031e-01):3.479811e-01,2:3.014433e-01):3.924044e-01,(4:1.737705e-01,3:1.414157e-03):3.011619e-01,1:8.053742e-01);
   tree gen.53000 = [&U] ((4:1.439166e-01,3:4.533915e-02):4.522463e-01,((5:2.228447e-01,(8:9.376742e-02,((((((((10:4.387927e-01,11:4.441663e-01):1.044408e-01,9:3.161560e-01):7.686606e-04,17:1.559868e-01):7.743496e-02,(13:1.541191e-01,(14:1.477487e-01,15:1.568248e-01):1.033407e-01):2.977334e-01):1.911752e-02,(18:3.522701e-01,(16:1.888763e-01,12:2.752981e-01):1.667892e-01):2.784445e-02):5.682682e-01,7:1.933230e-02):6.682048e-02,((29:3.336248e-02,(28:7.697190e-02,30:1.014722e-01):2.463200e-02):2.888086e-01,(19:1.256304e-02,(20:1.320017e-01,(((26:2.049580e-01,27:1.221651e-01):5.793608e-01,25:1.519898e-01):3.298818e-01,(((22:8.784661e-02,21:9.637738e-02):2.812486e-01,23:5.932985e-02):7.339229e-01,24:6.722096e-02):1.563626e-01):3.644572e-01):4.717778e-01):3.881629e-01):2.334813e-01):5.843255e-02,6:1.369019e-02):2.779598e-01):1.097851e-01):7.075500e-01,2:4.193809e-01):8.102052e-02,1:1.167334e+00);
   tree gen.54000 = [&U] (((4:1.611710e-01,3:3.458559e-02):8.200676e-01,((5:1.026869e-01,(((28:1.491995e-03,(30:1.748306e-01,29:1.041225e-01):7.604875e-02):2.542657e-01,(19:3.917269e-02,(20:3.892756e-02,((24:8.033994e-02,((26:1.152261e-01,27:4.696099e-01):2.608028e-01,25:2.358602e-01):3.758754e-01):2.742185e-01,(22:3.734841e-03,(23:1.651085e-01,21:1.092165e-01):1.370585e-01):9.373172e-01):3.492404e-01):2.550309e-01):3.524175e-01):5.662303e-02,((((((16:1.006808e-01,12:3.083040e-01):1.398918e-01,((9:1.342245e-01,17:2.813706e-01):4.574851e-02,10:3.438630e-01):6.453885e-02):1.494941e-03,(11:6.642417e-01,18:1.257278e-01):2.742855e-01):1.085148e-01,(15:1.036573e-01,(13:1.695800e-01,14:7.091425e-02):3.803120e-02):1.038475e-01):6.480887e-01,6:2.494009e-02):3.931358e-02,7:6.850917e-02):1.080851e-01):1.712211e-01):2.550803e-01,8:6.130759e-03):5.074438e-01):4.521963e-01,2:1.141602e-01,1:1.241755e+00);
   tree gen.55000 = [&U] ((((5:5.940144e-02,((((((9:1.258687e-01,((12:4.001771e-01,11:2.971225e-01):3.869559e-02,17:1.879453e-01):1.281205e-01):1.374505e-02,10:2.606407e-01):1.245225e-01,(18:3.416657e-01,16:1.790998e-01):2.756996e-02):4.488690e-02,((14:1.206166e-01,15:1.307053e-02):8.801515e-03,13:1.025541e-01):1.435607e-01):7.765412e-01,(7:8.302999e-02,((30:2.052275e-02,(28:5.530251e-03,29:6.582460e-02):1.970625e-01):3.601646e-01,(19:2.074679e-01,(20:7.973547e-02,((((26:4.859190e-02,27:3.139372e-01):1.308531e-01,25:1.007284e-01):4.431289e-01,24:2.626334e-02):6.349409e-01,(23:1.759420e-01,(21:1.603574e-01,22:1.494920e-01):2.659382e-02):8.791096e-01):5.816756e-01):1.846951e-03):3.730920e-01):2.458906e-01):1.137205e-03):6.914200e-03,6:7.056660e-03):7.905728e-02):1.819227e-01,8:1.154384e-01):3.171965e-01,2:4.400620e-01):2.217283e-01,(4:1.276509e-01,3:3.988167e-02):3.378336e-01,1:1.054815e+00);
   tree gen.56000 = [&U] (2:1.184019e+00,((4:5.009330e-01,3:5.004958e-01):1.296601e+00,(8:2.989351e-01,((((((29:9.041085e-02,28:2.774249e-01):2.696212e-01,30:9.692955e-02):1.008878e-01,(((15:4.248684e-01,(13:5.730814e-01,((9:3.840789e-01,(((16:6.773171e-01,12:3.282836e-01):9.379004e-01,17:4.599991e-01):2.399256e-01,((11:1.307096e+00,10:7.666915e-01):3.854166e-02,18:5.434579e-01):6.925849e-02):2.102105e-01):2.647568e-01,((21:8.078229e-01,22:2.699350e-02):2.498409e-01,23:5.756646e-02):1.550893e+00):4.560117e-03):5.541615e-01):1.572102e-01,14:2.469217e-01):5.694340e-01,(19:5.169363e-02,((24:1.815721e-01,((26:2.043444e-01,27:1.300361e+00):3.220630e-01,25:4.552194e-01):1.165457e+00):3.505092e-01,20:6.001072e-01):1.046128e+00):1.262115e+00):3.922366e-01):4.519554e-01,7:4.972720e-01):2.331367e-02,6:2.853646e-01):1.188839e-01,5:2.877024e-01):7.372983e-01):1.054007e+00):4.662767e-01,1:2.921036e+00);
   tree gen.57000 = [&U] ((((((18:1.361629e-01,(((((30:1.124780e-01,(28:1.221409e-02,29:1.689907e-02):1.068053e-01):2.907094e-01,(((((26:4.036942e-01,27:2.051281e-01):5.876643e-01,25:8.634083e-02):1.610787e-01,24:1.227929e-01):1.226141e-01,(20:1.012628e-01,19:1.485364e-01):2.404771e-01):2.327264e-01,(21:2.269026e-02,(23:9.872434e-02,22:1.563767e-01):2.693115e-01):1.005367e+00):1.980032e-01):2.245964e-01,12:1.660221e-01):6.606147e-02,16:5.850652e-02):2.293641e-01,((10:1.986303e-01,11:2.834568e-01):1.402274e-01,17:4.324509e-01):1.231696e-01):3.983921e-02):1.244757e-01,(((9:4.043822e-01,15:2.024305e-01):1.484640e-02,14:2.393757e-01):2.244541e-02,13:2.516859e-01):2.438620e-02):4.632873e-01,(6:4.361709e-02,7:1.806048e-01):3.570007e-02):2.355208e-01,5:1.514240e-01):5.846859e-02,8:7.453313e-02):4.879729e-01,((4:6.817607e-02,3:1.465918e-01):6.869094e-01,2:1.940791e-01):1.000379e-01,1:1.146550e+00);
   tree gen.58000 = [&U] ((4:4.435302e-02,3:2.612698e-02):3.712505e-01,(2:2.549032e-01,((((7:1.309441e-01,6:1.362334e-02):4.120317e-02,(((12:9.561423e-02,((10:2.125383e-01,11:5.120956e-01):6.329514e-02,((9:1.695409e-01,(((15:5.466816e-02,14:6.933975e-02):1.614643e-01,13:1.767300e-01):1.068483e-01,17:4.018256e-01):9.374429e-03):1.350449e-01,(18:4.482738e-02,16:8.371417e-02):1.142165e-01):7.493884e-02):1.158836e-01):2.043083e-01,(((21:3.912664e-02,23:2.826214e-01):2.780168e-01,22:2.007976e-02):3.932206e-01,(19:1.797569e-01,(20:3.548749e-01,(24:1.362226e-01,((26:1.589051e-01,27:2.888731e-01):3.921892e-01,25:9.575543e-02):1.409053e-01):1.789886e-01):3.038354e-01):4.309680e-02):1.572260e-01):1.288017e-01,((29:3.324259e-02,28:2.131166e-02):2.372668e-02,30:1.851610e-01):1.931383e-01):4.488287e-01):1.738312e-01,5:2.247401e-01):1.341235e-01,8:2.669450e-02):5.746391e-01):1.513966e-01,1:6.441090e-01);
   tree gen.59000 = [&U] ((5:1.959833e-02,((7:7.148403e-02,(6:4.960524e-02,((((13:2.696475e-01,14:1.385847e-01):1.438464e-02,15:3.933303e-02):1.157189e-01,(((((17:2.637865e-01,11:2.898057e-01):7.434024e-02,10:2.301283e-01):1.323355e-01,(9:2.399121e-01,12:7.045360e-01):7.064119e-03):1.054173e-02,18:1.219161e-01):5.764843e-02,16:1.944838e-01):1.196986e-01):2.693369e-01,((29:1.263289e-01,28:5.366295e-02):2.343728e-01,(30:4.113220e-01,(((23:1.223494e-02,(21:3.396785e-02,22:1.137359e-02):4.983951e-02):6.967191e-01,(24:2.746709e-01,((26:1.471543e-01,27:9.351349e-02):1.877692e-01,25:1.091042e-01):1.381822e-01):1.795309e-01):1.104602e-01,(20:3.966300e-01,19:2.438248e-03):1.579440e-01):1.570765e-01):4.672600e-03):1.142196e-01):1.002729e-01):4.352848e-02):8.999571e-02,8:1.099206e-01):2.710812e-01):2.301466e-01,(2:2.360536e-01,(4:7.250875e-02,3:1.411172e-01):4.478901e-01):2.193801e-01,1:1.112790e+00);
   tree gen.60000 = [&U] (2:1.691003e-01,((4:1.097506e-01,3:3.701017e-02):5.092566e-01,(8:1.027895e-01,(((7:1.107640e-01,6:3.427594e-02):6.457878e-02,(((9:9.027506e-02,(((18:9.166138e-02,((10:3.029832e-01,17:1.383569e-01):5.420773e-02,11:1.662112e-01):5.596664e-02):8.306798e-02,12:5.650271e-01):7.465139e-03,16:8.947671e-02):2.453276e-02):7.614089e-03,((14:9.127951e-02,13:1.380079e-01):4.045738e-02,15:4.770252e-02):2.564740e-01):9.419664e-02,((29:8.099604e-02,28:4.196029e-02):2.358308e-01,(30:1.194843e-01,(19:9.449695e-02,(20:5.019744e-02,((((26:7.790391e-02,27:2.028920e-01):1.061400e-01,25:1.059464e-01):2.604606e-01,24:1.477463e-01):1.983644e-01,(22:1.373003e-03,(23:2.204109e-01,21:6.401084e-02):1.702902e-01):2.791477e-01):2.097166e-01):2.624906e-02):2.257626e-01):4.389277e-02):1.372151e-01):2.936206e-02):1.082469e-01,5:1.565435e-01):1.622098e-02):5.696520e-01):5.436096e-02,1:8.464049e-01);
   tree gen.61000 = [&U] (((4:1.630797e-01,3:2.107466e-02):3.462091e-01,((5:1.769213e-02,((7:6.195122e-02,6:3.909046e-02):2.263759e-01,(((((10:3.003943e-01,(17:1.318982e-01,11:4.347347e-01):9.938503e-03):1.124264e-01,18:2.374474e-02):1.488014e-01,((16:1.038054e-01,12:2.976148e-01):1.451882e-01,9:1.435400e-01):2.651549e-02):3.769920e-02,((15:4.736448e-02,14:1.021901e-01):2.719745e-03,13:1.338470e-01):1.782844e-01):8.863069e-02,((((24:1.488076e-01,((26:6.703191e-02,27:2.274654e-01):1.227186e-01,25:7.149141e-02):2.443277e-01):3.465691e-01,(20:1.906923e-01,19:6.874347e-02):1.238832e-02):1.189281e-01,(23:5.718745e-02,(22:9.054978e-02,21:3.157395e-02):2.034464e-01):6.612644e-01):2.186776e-01,((29:3.889350e-02,28:2.778360e-02):5.136767e-02,30:1.191275e-01):4.480188e-02):7.221706e-02):1.763159e-02):9.305166e-02):3.541558e-02,8:7.202813e-02):4.787201e-01):6.193046e-02,2:5.167924e-01,1:5.555487e-01);
   tree gen.62000 = [&U] (2:3.450187e-01,(((((6:3.369257e-02,7:4.549389e-02):2.929561e-02,(((29:1.180006e-02,28:2.655383e-02):1.804408e-01,30:6.048493e-02):4.551258e-02,((((25:1.377615e-01,24:2.374293e-01):4.087301e-02,(26:1.784128e-01,27:1.038105e-01):2.985858e-01):2.768317e-01,(19:9.481385e-02,20:1.524816e-01):1.700625e-01):8.599638e-02,(((12:2.844417e-01,18:3.928743e-01):3.077620e-02,16:6.364112e-02):8.002935e-02,((9:1.210015e-01,(13:7.776510e-02,((15:7.444772e-02,((23:4.893684e-02,21:1.090482e-01):3.084549e-01,22:4.245540e-02):5.030932e-01):1.623618e-02,14:6.315319e-02):3.150812e-02):1.332241e-01):5.656023e-02,((17:1.397233e-01,11:3.651084e-01):1.079919e-02,10:2.701557e-01):4.201717e-02):7.810345e-02):2.430399e-01):1.708296e-01):2.146640e-01):1.766398e-01,8:6.883999e-02):5.376395e-02,5:6.022190e-02):3.898825e-01,(4:2.119797e-02,3:1.149166e-01):3.525030e-01):1.786051e-02,1:6.146876e-01);
   tree gen.63000 = [&U] ((4:6.928670e-02,3:1.938760e-02):5.761740e-01,((8:2.197337e-02,(((((((19:1.707445e-02,(20:1.090674e-01,(((26:1.166971e-01,27:8.441333e-02):2.016793e-01,25:2.426097e-01):1.300525e-01,24:9.498211e-02):2.822089e-01):9.571238e-02):2.341623e-01,(29:1.542751e-02,28:6.509871e-02):2.212672e-01):1.039503e-02,(((18:3.644806e-01,(9:1.024924e-01,(13:4.652314e-02,((15:7.356849e-03,14:1.705448e-01):1.660138e-02,(22:1.683117e-01,(21:1.084916e-02,23:1.616786e-01):3.427158e-01):4.550456e-01):2.697575e-01):8.751161e-02):4.405491e-02):3.989930e-02,((12:5.998648e-01,(11:1.649416e-01,17:3.389914e-02):1.983924e-02):1.432010e-01,10:2.802658e-01):3.913366e-02):1.539158e-01,16:1.987475e-02):3.026091e-01):9.193311e-02,30:2.910259e-01):2.831819e-01,7:8.494450e-02):9.383172e-03,6:1.643542e-02):6.952298e-02,5:1.129307e-01):1.069858e-01):4.925994e-01,2:1.690168e-01):2.632647e-01,1:4.944622e-01);
   tree gen.64000 = [&U] (((8:3.259488e-02,(((19:4.945054e-03,(20:3.905653e-02,(((26:1.134727e-01,27:1.602543e-01):1.780695e-01,25:8.443614e-02):1.364334e-01,24:9.406308e-02):1.773600e-01):3.395269e-01):3.014110e-01,((((29:4.321681e-02,28:2.908420e-02):4.158582e-02,30:1.516657e-01):2.308117e-01,6:9.992952e-03):2.208895e-02,(7:4.701696e-02,(12:6.817201e-02,(16:1.425356e-01,((10:2.121969e-01,((13:1.058328e-03,((22:7.358087e-02,(21:9.346153e-02,23:1.855839e-01):1.906524e-01):6.710841e-01,(15:1.738529e-02,14:1.667618e-01):1.290705e-01):5.219277e-02):9.307985e-02,(11:2.432009e-01,17:2.115824e-02):9.280338e-02):4.165907e-03):7.572974e-02,(9:9.733844e-02,18:2.933506e-01):3.046579e-02):1.271096e-01):1.142647e-01):6.188680e-02):2.217336e-01):3.609865e-02):5.287471e-02,5:7.822231e-02):4.236183e-02):1.806282e-01,2:1.549907e-01):8.341023e-02,(4:5.710297e-02,3:2.185076e-02):4.292127e-01,1:8.159116e-01);
   tree gen.65000 = [&U] (((4:9.463977e-02,3:5.827531e-03):2.889947e-01,(((6:3.647426e-02,((((12:1.407077e-01,((((13:9.591637e-02,(15:1.313367e-01,(14:1.895902e-01,(22:1.478060e-01,(21:3.755285e-03,23:1.018676e-01):3.511218e-01):3.534105e-01):5.614802e-02):9.426169e-02):1.375852e-01,(17:1.289035e-01,11:2.785358e-01):2.005971e-01):4.255817e-02,(10:1.899582e-01,9:7.961638e-02):1.940744e-02):9.753311e-02,(18:1.509953e-01,16:2.888339e-02):9.615353e-02):7.830167e-02):1.334636e-01,((29:3.317925e-03,30:3.558704e-02):8.768130e-03,28:4.202917e-02):2.857013e-01):1.395063e-01,7:5.573166e-02):3.557839e-02,(19:9.407377e-04,(20:6.731573e-02,(((26:1.055304e-01,27:1.490377e-01):1.656059e-01,25:1.337820e-01):1.993058e-01,24:7.311955e-02):3.653935e-01):2.333126e-01):3.524577e-01):8.382465e-02):1.134022e-01,5:7.470114e-02):6.309569e-02,8:7.722641e-03):1.753115e-01):3.333730e-02,2:2.910213e-01,1:7.260022e-01);
   tree gen.66000 = [&U] ((5:1.802147e-01,(((((19:1.244124e-02,(20:3.706377e-02,(((26:9.576620e-02,27:2.626602e-01):2.149013e-01,25:2.644809e-01):1.694958e-01,24:7.233164e-02):2.929746e-01):2.461734e-01):7.493165e-01,((12:2.953000e-01,(((9:1.338904e-01,17:5.886390e-02):8.825813e-02,((((21:8.597605e-02,23:1.351443e-01):1.980653e-01,22:2.414266e-02):4.307416e-01,((14:2.774488e-01,15:1.677189e-02):2.276187e-01,13:6.768102e-02):3.716360e-02):4.319235e-01,((11:3.604364e-01,10:1.244154e-01):1.110828e-01,18:1.470246e-01):1.224498e-01):1.110162e-02):1.353104e-01,16:5.481101e-02):9.687991e-02):1.392789e-01,(30:1.365693e-02,(29:6.231986e-02,28:4.056437e-03):8.469177e-02):3.414101e-01):1.201019e-01):1.382809e-02,7:1.167480e-01):8.309249e-02,6:9.532280e-03):1.162764e-01,8:5.016940e-02):7.387481e-02):1.068410e-01,((4:1.209554e-01,3:9.885202e-03):6.913471e-01,2:2.222408e-01):1.570843e-02,1:7.816950e-01);
   tree gen.67000 = [&U] (((8:1.639275e-03,((((7:2.174999e-02,(((29:2.437970e-02,28:4.882251e-03):1.560135e-01,30:1.389473e-02):3.034828e-02,((((((((((21:3.605579e-02,22:3.918941e-02):1.910735e-01,23:1.186972e-01):3.748658e-01,14:7.954444e-02):2.006625e-02,15:8.286479e-02):3.699270e-03,13:8.942134e-02):1.629811e-01,10:1.870215e-01):1.485317e-03,9:6.381017e-02):5.819548e-02,((18:3.811704e-02,11:2.594323e-01):5.547758e-02,17:8.425036e-02):4.800603e-03):4.392329e-02,16:4.613910e-02):4.504755e-02,12:1.390830e-01):1.090507e-01):2.490220e-01):2.936349e-02,6:2.330173e-02):5.879077e-03,(19:4.477235e-02,((((26:8.130940e-02,27:1.691256e-01):1.617098e-01,25:9.114764e-02):1.477683e-01,24:4.776063e-02):2.370731e-01,20:1.062727e-02):1.458738e-01):2.743411e-01):2.530258e-02,5:6.781832e-02):9.824701e-02):2.395356e-01,(4:3.740997e-02,3:7.545856e-02):3.568937e-01):9.932824e-02,2:3.600433e-01,1:4.743423e-01);
   tree gen.68000 = [&U] (((8:1.594582e-02,(5:1.896394e-02,((((28:1.284897e-03,30:2.064934e-02):7.357773e-03,29:3.779719e-03):1.833866e-01,((18:6.863766e-02,(11:2.600582e-01,((((9:9.749592e-02,(((15:1.369384e-02,(22:1.451077e-03,(21:3.337777e-02,23:2.635576e-02):7.229911e-02):2.699224e-01):2.597089e-03,14:7.999361e-02):4.890831e-02,13:1.446530e-02):1.034226e-01):7.025728e-02,17:6.201300e-02):2.672403e-02,(16:2.488221e-01,12:2.540755e-02):9.772926e-02):3.174448e-02,10:1.376583e-01):3.887120e-02):1.343705e-02):2.156299e-01,6:4.753599e-03):7.553313e-03):3.183134e-02,(7:3.922859e-02,(19:1.363531e-02,((((26:7.705545e-02,27:2.381001e-02):1.118194e-01,25:4.048088e-02):1.849938e-01,24:6.845566e-02):9.157646e-02,20:4.422722e-02):1.355757e-01):1.529028e-01):2.051237e-02):7.489255e-02):5.456577e-02):1.039047e-01,2:1.823311e-01):2.028709e-02,(4:2.077604e-02,3:7.691561e-02):2.772077e-01,1:3.724495e-01);
   tree gen.69000 = [&U] (2:9.120832e-02,((8:1.564737e-02,(5:5.090406e-02,((((((28:3.632109e-03,29:2.283627e-02):4.754079e-02,30:9.128160e-02):4.662906e-01,(12:8.686303e-02,(((11:2.209296e-01,(18:2.442616e-01,10:1.512271e-01):1.859228e-02):1.107799e-01,(9:1.496206e-01,((22:2.903459e-02,(21:4.692581e-02,23:1.263330e-01):1.115559e-01):4.056368e-01,(13:4.870891e-02,(14:3.054816e-02,15:6.310445e-02):8.065355e-02):1.189710e-01):1.523893e-01):8.643382e-02):2.653857e-02,(17:1.616868e-01,16:2.975153e-01):1.802117e-02):2.049385e-01):5.031815e-02):1.271135e-01,(19:6.012746e-02,((((26:3.529311e-02,27:1.789759e-01):1.407363e-01,25:1.621687e-01):2.088423e-01,24:2.260147e-01):2.185783e-01,20:7.939861e-02):1.581602e-01):2.723429e-01):6.637670e-02,6:4.632890e-02):2.112686e-02,7:8.245452e-02):3.802189e-02):3.080266e-01):2.907962e-01,(4:9.761369e-02,3:8.004214e-03):4.478673e-01):1.810033e-01,1:6.695936e-01);
   tree gen.70000 = [&U] (2:6.856663e-02,((4:9.532898e-02,3:2.638224e-02):2.716757e-01,(8:9.145248e-03,(((28:3.991996e-03,29:5.013344e-02):1.036893e-01,30:5.851896e-02):1.523845e-01,((((19:6.554525e-02,((((26:1.640678e-01,27:2.236544e-01):1.308528e-01,25:7.332270e-02):2.097910e-01,24:6.800458e-02):2.312809e-01,20:8.265600e-02):1.805915e-01):5.045691e-01,(7:5.276601e-02,(16:1.393462e-01,((((13:6.198849e-02,15:7.026810e-02):1.731874e-02,((22:1.582731e-01,(21:2.764406e-03,23:2.283665e-01):1.818064e-01):7.494349e-01,14:1.058135e-01):1.258328e-02):3.349012e-01,((9:1.220477e-01,17:1.397811e-01):6.451559e-03,((18:1.628585e-01,10:1.513507e-01):6.332952e-02,11:1.717038e-01):3.390029e-02):5.882616e-04):1.236987e-01,12:1.797853e-01):9.946933e-02):2.455062e-01):8.679219e-02):4.501501e-03,5:1.328418e-01):4.353255e-02,6:6.188373e-02):3.020793e-02):1.422321e-01):2.986524e-01):1.624894e-01,1:6.504013e-01);
   tree gen.71000 = [&U] (((8:5.728781e-02,(6:2.037552e-03,(((19:6.973912e-02,((((26:1.765857e-01,27:2.379648e-01):1.509078e-01,25:7.801420e-02):2.232143e-01,24:4.824462e-02):2.029656e-01,20:1.022627e-01):1.139118e-01):4.403583e-01,(7:1.027824e-01,5:1.480470e-01):9.653331e-03):5.988408e-02,(((29:1.090749e-03,28:2.807388e-02):1.187469e-01,30:7.204216e-02):2.658700e-01,((((17:1.664566e-01,9:1.778087e-01):6.111372e-02,((((15:5.043453e-02,14:1.160968e-01):4.316789e-02,(22:1.160681e-01,(21:9.478554e-03,23:1.433034e-01):1.429152e-01):9.852175e-01):5.648101e-02,13:9.402297e-02):1.851603e-01,(18:1.732788e-01,(11:1.648830e-01,10:1.574899e-01):1.549146e-01):1.980527e-01):3.939559e-03):4.267145e-02,16:9.817950e-02):3.839668e-03,12:2.024543e-01):2.433779e-01):1.764576e-01):2.667657e-02):1.953521e-01):5.081535e-01,2:9.445651e-02):2.279960e-03,(4:7.596761e-02,3:4.885604e-02):4.712589e-01,1:7.020562e-01);
   tree gen.72000 = [&U] (((4:4.189630e-04,3:7.302988e-02):5.930070e-01,((8:2.301527e-01,((6:4.251317e-02,(((28:1.242650e-02,29:7.042068e-03):5.099598e-03,30:1.019204e-01):1.595183e-01,(19:1.888717e-02,((((26:1.243212e-01,27:2.036599e-01):2.325985e-01,25:1.113375e-01):1.123336e-01,24:8.459872e-02):2.558409e-01,20:4.541048e-02):4.239346e-01):4.206340e-01):1.804654e-01):7.745876e-02,(7:9.369506e-02,(((((9:1.662093e-01,((11:2.178022e-01,17:1.625596e-01):1.135986e-01,10:1.423162e-01):1.593676e-01):5.597897e-02,12:4.458029e-01):1.572209e-02,18:1.803278e-01):6.684452e-02,16:2.858025e-01):1.122480e-02,(((22:6.561636e-03,(23:1.339107e-01,21:2.133240e-01):1.172674e-01):4.973152e-01,(13:9.059637e-02,15:3.867685e-02):2.166695e-02):1.454157e-02,14:1.013977e-01):2.028905e-01):2.826755e-01):1.321924e-01):1.279328e-01):6.664644e-02,5:1.660505e-01):2.113282e-01):2.225911e-01,2:1.224633e-01,1:5.888889e-01);
   tree gen.73000 = [&U] ((4:3.692856e-02,3:8.072570e-02):1.621354e-01,(((5:4.788993e-02,((6:4.358222e-02,(((((13:6.063676e-02,(22:3.026115e-02,(23:8.801808e-02,21:8.404832e-02):7.307580e-02):5.081084e-01):3.435764e-04,14:1.876018e-01):3.280138e-02,15:4.107896e-02):1.219263e-01,((18:1.609435e-01,9:1.123080e-01):1.085246e-01,(16:3.013601e-01,((10:3.517298e-01,(12:4.987654e-01,17:1.504212e-01):3.980456e-02):3.424945e-02,11:2.336096e-01):8.524162e-02):2.451634e-02):8.674184e-02):2.984248e-01,7:9.393476e-03):2.570052e-02):1.389919e-01,(((30:1.486275e-01,29:3.978045e-02):7.942867e-03,28:5.622586e-03):2.047163e-01,(19:1.884941e-01,(20:7.439637e-02,(((26:9.326272e-02,27:2.073631e-01):2.145163e-01,25:1.461060e-01):8.459574e-02,24:1.132156e-01):1.408965e-01):1.248598e-01):5.501566e-01):6.773862e-02):1.053190e-01):1.652486e-01,8:6.831990e-02):3.291622e-01,2:1.612658e-01):2.098017e-01,1:7.452886e-01);
   tree gen.74000 = [&U] ((((((((12:1.941248e-01,((((15:6.675754e-02,14:1.038334e-01):1.914326e-05,(22:1.352375e-02,(21:2.300785e-01,23:1.119024e-01):6.335529e-02):3.932757e-01):1.351876e-01,13:9.050082e-02):1.176701e-01,(((17:1.972590e-01,(11:2.264919e-01,10:3.064472e-01):4.291135e-02):6.243766e-02,18:4.643613e-02):9.123214e-02,(16:8.441632e-02,9:1.374051e-01):1.928613e-02):2.409443e-03):9.989500e-02):1.755914e-01,((30:3.567235e-02,(28:2.971066e-05,29:4.572820e-02):2.205418e-01):6.710857e-02,(19:6.584144e-02,(20:8.487511e-02,(((26:1.646897e-01,27:1.988793e-01):2.570872e-01,25:3.370089e-01):1.390495e-01,24:1.997771e-01):6.433476e-02):2.122899e-01):2.555080e-01):3.153156e-01):2.077944e-02,7:1.248883e-02):5.911655e-02,6:2.302907e-02):7.030373e-02,5:3.586093e-02):1.639240e-02,8:3.052150e-02):3.133890e-01,2:1.443121e-01):4.856983e-02,(4:4.075738e-02,3:8.802643e-02):5.304239e-01,1:4.453420e-01);
   tree gen.75000 = [&U] (((8:3.209143e-02,((6:9.619823e-03,(7:8.364251e-02,((((29:5.872752e-02,28:1.144174e-03):1.260078e-01,30:3.014590e-02):2.811931e-02,((20:2.464221e-01,19:3.298332e-01):1.037795e-02,(((26:2.595681e-01,27:9.551257e-02):3.489067e-01,25:3.097082e-01):1.101645e-01,24:2.411235e-01):2.110877e-01):7.126786e-01):1.059660e-01,(12:2.806679e-01,((16:8.692159e-02,18:8.199895e-02):2.704504e-01,((((11:1.784470e-01,10:3.160741e-01):3.607714e-03,17:2.987921e-01):3.057602e-01,9:6.596749e-02):4.349088e-02,(((15:1.900039e-01,13:4.306978e-01):2.014719e-01,14:1.366433e-01):4.390031e-02,(22:2.722709e-02,(21:7.228540e-02,23:3.783177e-01):8.376494e-02):7.224351e-01):3.288414e-02):2.890289e-02):4.139177e-02):8.845017e-02):2.425955e-01):3.815417e-02):1.095917e-01,5:1.840934e-01):2.602698e-01):2.809894e-01,2:3.687916e-01):2.958790e-01,(4:6.442420e-02,3:8.002836e-02):4.256805e-01,1:6.530271e-01);
   tree gen.76000 = [&U] ((4:1.667642e-01,3:1.238600e-01):5.137757e-01,(2:3.179994e-01,(8:1.000693e-01,(5:1.236706e-01,(6:6.180349e-03,(7:5.491217e-02,((((24:2.944164e-01,((26:3.226714e-01,27:2.976080e-02):1.805281e-01,25:2.365335e-01):2.719827e-01):2.788737e-01,(19:3.146388e-01,20:2.233221e-02):3.451523e-01):7.852664e-01,(30:7.839013e-02,(29:2.754449e-02,28:2.382314e-04):7.227181e-02):1.867208e-01):5.650139e-02,(12:1.468024e-01,((((18:1.672472e-01,16:9.260418e-02):4.488383e-02,((22:1.133774e-01,(23:2.146545e-01,21:2.927757e-02):2.087371e-01):4.461163e-01,((15:1.068569e-01,14:1.312467e-01):1.586392e-02,13:2.385486e-01):1.464897e-01):4.949695e-01):1.556474e-01,9:1.810125e-01):2.464799e-01,((17:3.695144e-01,11:2.919381e-01):5.109295e-02,10:3.836345e-01):8.770546e-02):1.639141e-01):2.745910e-01):1.575740e-01):1.072831e-01):1.601051e-01):7.899309e-02):4.852268e-01):2.071429e-02,1:7.263714e-01);
   tree gen.77000 = [&U] ((4:7.864992e-02,3:1.972158e-02):4.120413e-01,((8:7.985545e-02,(5:1.190529e-01,(6:9.678301e-03,(7:6.436062e-02,((((18:3.322305e-01,16:9.665958e-02):4.707723e-02,((9:1.381001e-01,((17:3.016987e-01,10:2.255383e-01):1.579100e-01,11:4.007860e-01):8.659465e-02):1.485163e-02,(13:2.343644e-01,((15:1.626025e-01,14:1.091246e-01):4.561934e-02,(22:7.198394e-02,(23:7.559053e-02,21:1.182051e-01):3.603305e-01):4.212971e-01):6.425406e-02):1.721990e-01):1.317188e-01):1.880789e-01,12:1.008736e-01):1.146063e-01,((30:8.428109e-02,(29:1.807840e-02,28:4.231670e-02):4.582432e-02):1.138192e-01,(19:1.479683e-01,(20:1.626333e-01,(24:3.915866e-02,((26:1.009462e-01,27:1.668041e-01):2.024944e-01,25:2.152185e-01):4.327021e-01):2.373494e-01):3.056985e-01):4.958600e-01):2.917212e-01):3.445399e-01):6.840230e-02):6.940075e-02):1.533075e-01):2.471002e-01,2:3.375466e-01):1.228887e-01,1:8.713273e-01);
   tree gen.78000 = [&U] (((4:1.411099e-01,3:1.298145e-02):4.752562e-01,(5:3.019916e-02,(8:9.799770e-02,((((16:1.000753e-01,12:5.698000e-02):1.502707e-01,(17:1.228446e-01,((((((15:1.712914e-01,14:1.041699e-01):8.026811e-02,13:7.390020e-02):2.791022e-02,(22:6.617837e-02,(21:1.644565e-01,23:1.452181e-01):1.167479e-01):3.627675e-01):2.126575e-01,(18:1.713524e-01,11:3.513304e-01):2.770203e-01):1.835735e-02,9:1.221461e-01):7.109152e-03,10:1.491576e-01):4.175757e-02):1.642526e-01):2.382030e-01,(((20:1.753111e-02,19:2.115411e-01):3.655377e-02,(((26:3.596716e-02,27:3.342290e-01):2.892853e-01,25:1.825002e-01):2.160949e-01,24:5.899467e-02):1.467046e-01):4.329268e-01,((29:2.981186e-02,28:1.680537e-02):1.040094e-01,30:4.186260e-02):1.132755e-01):1.366573e-01):4.200922e-01,(7:2.634128e-01,6:1.528486e-02):3.174988e-02):7.435238e-02):1.540379e-01):3.856648e-01):9.344399e-02,2:5.190529e-02,1:7.588460e-01);
   tree gen.79000 = [&U] ((4:1.994352e-01,3:4.300631e-02):3.442178e-01,((8:5.266912e-02,(5:4.759419e-02,((((20:1.473406e-02,((26:6.482809e-02,(27:3.408810e-01,25:2.037941e-01):1.202968e-01):3.893854e-01,24:1.856806e-02):4.464508e-01):3.580208e-01,19:9.284771e-02):5.819602e-01,(6:1.379234e-03,(((16:3.307297e-02,12:1.674796e-01):2.228297e-02,((9:4.247212e-01,(((11:3.759067e-01,18:3.306876e-01):9.446544e-02,10:4.921589e-01):3.845890e-02,17:3.490588e-01):9.006641e-02):4.969504e-02,(13:6.628903e-02,((22:1.187347e-01,(21:6.761657e-02,23:3.199998e-01):5.158850e-01):3.809168e-01,(15:5.474665e-02,14:1.928563e-01):1.377303e-01):1.385561e-02):1.238403e-01):1.845120e-01):2.803729e-01,7:3.084250e-02):1.091943e-01):9.041188e-02):1.098550e-01,((29:3.296859e-02,28:1.476591e-01):6.948532e-02,30:9.276820e-02):5.012590e-01):2.088477e-01):1.586631e-01):1.611568e-01,2:4.877439e-01):3.436591e-01,1:9.805308e-01);
   tree gen.80000 = [&U] (((4:2.106975e-02,3:1.156862e-01):4.096078e-01,2:1.706719e-01):1.259468e-01,((5:1.343777e-01,((6:1.094883e-01,((17:1.176522e-01,((11:3.689039e-01,(((16:2.278855e-02,18:1.305129e-02):1.004947e-01,12:2.042622e-01):2.486445e-01,(9:1.305652e-01,10:1.541945e-01):1.961798e-02):1.172829e-02):1.795585e-02,((((23:1.954593e-01,21:1.302795e-02):2.306941e-01,22:3.855017e-02):1.705986e-01,(15:7.313982e-02,14:1.143552e-01):5.357742e-02):2.707675e-02,13:2.628545e-02):1.422083e-01):1.252580e-01):1.348271e-01,7:6.485757e-03):1.836793e-02):4.481166e-02,((28:5.470517e-02,(30:6.038132e-02,29:2.459539e-02):1.009037e-01):4.634505e-01,((20:8.604564e-02,(((27:2.237385e-01,26:2.618566e-02):2.240731e-01,25:4.885421e-02):2.498956e-01,24:4.989497e-02):1.815650e-01):1.626924e-01,19:4.888711e-02):1.768384e-01):2.696961e-02):4.655636e-02):1.402221e-01,8:1.408120e-01):3.369478e-01,1:5.926771e-01);
   tree gen.81000 = [&U] (((5:1.205623e-01,(((16:9.017877e-02,((((14:1.310930e-01,15:1.124986e-01):7.618163e-02,((23:1.402037e-01,21:6.149225e-02):1.534179e-01,22:2.420022e-02):3.514547e-01):1.916469e-03,13:5.974346e-02):4.937558e-02,(((17:1.448674e-01,((18:1.026384e-01,11:1.181389e-01):4.057357e-03,10:2.994657e-01):1.131763e-01):1.231140e-01,9:1.012071e-01):1.543271e-02,12:2.653671e-01):1.013445e-02):1.190789e-01):2.749384e-01,(6:5.118128e-02,7:5.074368e-02):8.803971e-02):1.344091e-02,(((28:6.042039e-02,30:7.912488e-02):3.577678e-03,29:1.624376e-01):3.168039e-01,8:1.812464e-02):2.118286e-01):1.161335e-02):8.025163e-03,((20:9.695591e-02,(((27:3.750813e-02,26:2.264086e-01):1.396634e-01,25:1.509595e-01):2.893374e-01,24:1.021775e-01):3.878445e-01):2.688308e-01,19:1.162424e-02):2.060487e-01):7.899851e-02,(2:3.424037e-01,(4:4.808148e-02,3:5.823034e-02):5.783712e-01):7.639558e-02,1:6.561998e-01);
   tree gen.82000 = [&U] ((((4:1.923839e-02,3:2.287934e-01):1.008452e+00,8:1.173999e-01):3.692931e-02,(6:9.110751e-03,((28:3.006091e-02,(30:1.374386e-01,29:1.814763e-02):8.886449e-03):4.685037e-01,((5:2.546066e-02,7:6.702483e-02):1.738543e-01,(((20:1.681283e-01,(((27:1.044805e-01,26:1.303162e-01):5.328837e-01,25:2.215556e-01):2.206452e-01,24:1.771830e-01):8.629744e-01):2.843811e-01,19:7.203913e-02):3.625903e-01,((((16:1.896388e-01,12:7.033006e-02):3.527980e-01,(9:2.936915e-01,((11:2.218633e-01,10:3.043363e-01):4.576919e-02,18:3.355235e-01):4.917795e-02):1.130887e-01):7.111191e-03,((13:6.742878e-02,(14:1.389888e-01,15:1.433406e-01):1.610366e-01):1.369369e-01,(22:1.043486e-02,(23:2.904505e-01,21:1.175911e-01):1.969455e-01):9.287189e-01):1.206301e-01):8.431938e-03,17:3.470260e-01):2.522870e-01):3.267818e-02):5.858165e-02):1.065325e-01):1.792455e-01):3.904947e-01,2:1.961582e-01,1:1.064923e+00);
   tree gen.83000 = [&U] (((4:6.156983e-02,3:3.488849e-02):7.613690e-01,((5:2.049906e-02,((30:1.070133e-01,(29:2.838956e-02,28:5.628901e-03):1.512396e-02):3.517022e-01,(6:2.807591e-02,((7:1.091778e-02,(17:1.504174e-01,(((18:2.612476e-01,11:1.471644e-01):1.099794e-01,10:2.369644e-01):1.243064e-02,((16:3.213584e-01,12:1.415209e-01):8.415317e-02,(((14:1.222968e-01,15:3.045713e-02):2.057776e-01,13:1.207942e-01):1.832578e-02,((22:4.267605e-02,(23:2.105167e-01,21:1.864530e-01):4.694807e-02):4.405959e-01,9:7.465370e-02):1.811364e-01):1.373647e-01):1.290367e-02):1.503480e-01):1.496078e-01):3.925863e-02,((20:5.273858e-02,(((27:2.433919e-02,26:1.476028e-01):1.928212e-01,25:5.380941e-02):3.139916e-01,24:2.435160e-01):4.972610e-02):2.909409e-01,19:2.840654e-02):4.267849e-01):6.902097e-04):2.120870e-02):6.684630e-02):5.733569e-02,8:7.556357e-02):1.634775e-01):5.200381e-01,2:5.125030e-02,1:8.108366e-01);
   tree gen.84000 = [&U] (((4:9.538564e-02,3:2.071741e-02):1.181994e+00,(8:7.082753e-02,(((6:7.825452e-02,(7:2.356790e-02,((((9:7.029464e-02,(((22:3.403844e-01,(23:1.932509e-01,21:4.409181e-01):3.718030e-01):5.057663e-01,(14:7.559042e-02,15:3.196243e-02):3.894204e-02):9.761897e-02,13:7.647392e-02):1.726188e-01):3.313317e-02,(17:1.673507e-01,(10:1.527910e-01,11:4.070213e-01):9.464957e-02):9.477081e-02):8.235684e-02,(18:2.402188e-01,(16:1.401088e-01,12:3.252716e-01):3.629026e-01):4.705601e-02):3.753089e-01,((20:8.479376e-02,(((27:2.755532e-01,26:9.400846e-02):7.742299e-02,25:3.577044e-01):4.857104e-01,24:1.908203e-02):5.135202e-01):2.571859e-01,19:4.317568e-02):3.732613e-01):5.798268e-02):5.783209e-02):3.797752e-02,((28:7.340960e-02,29:1.226252e-01):1.182632e-01,30:1.105627e-01):4.407307e-01):4.404778e-02,5:2.959128e-01):3.629373e-01):2.980971e-01):6.007983e-01,2:2.050088e-02,1:1.621705e+00);
   tree gen.85000 = [&U] (((4:7.927890e-02,3:1.371857e-01):5.247799e-01,(8:1.729627e-02,((6:6.561330e-02,((((12:3.152966e-01,((9:1.037636e-01,((13:9.071902e-02,((14:1.001199e-01,15:1.707651e-02):1.166915e-01,((21:2.951491e-02,23:1.508366e-01):1.194471e-01,22:2.606140e-01):8.526062e-01):2.072629e-02):1.097500e-01,((11:3.289193e-01,17:2.727544e-01):1.046726e-01,10:2.387288e-01):1.051777e-01):1.033451e-02):1.736920e-01,18:1.064010e-01):6.575741e-02):2.956252e-02,16:2.735326e-02):2.890884e-01,7:1.954040e-02):3.229772e-02,(((20:1.581077e-01,((25:2.009570e-01,(26:7.663022e-02,27:1.118004e-01):3.841258e-01):3.020179e-01,24:3.212085e-03):4.969982e-01):2.013673e-01,19:1.027952e-01):3.332227e-01,((28:3.204507e-02,29:8.526283e-03):1.409248e-01,30:1.009049e-01):1.148842e-01):2.535652e-01):1.912093e-02):1.630830e-01,5:2.391311e-01):2.659190e-01):3.496158e-01):2.603317e-01,2:1.967079e-01,1:9.463442e-01);
   tree gen.86000 = [&U] ((4:7.795264e-03,3:1.240571e-01):5.413364e-01,(2:3.425758e-01,(8:8.683892e-02,(((((20:7.921337e-02,((25:1.446737e-01,(26:1.539619e-01,27:3.755269e-01):1.888518e-01):2.146238e-01,24:2.081022e-01):6.078917e-01):3.241263e-01,19:3.220554e-03):5.611755e-01,((29:4.800681e-03,28:8.754065e-02):4.734115e-02,30:3.622666e-02):3.210034e-01):3.317839e-01,(6:4.051768e-02,(((16:7.453026e-02,12:2.379340e-01):1.008762e-01,((13:4.389030e-02,((14:1.080369e-01,(22:2.329620e-02,(23:6.359662e-02,21:3.108225e-01):1.490245e-01):7.127303e-01):2.118643e-02,15:6.745460e-02):1.680979e-02):2.185218e-01,(((10:2.413912e-01,(17:5.114906e-01,11:2.589104e-01):1.240068e-01):1.308932e-01,9:2.787814e-01):6.435556e-02,18:1.471371e-01):1.053038e-01):9.075316e-02):2.588991e-01,7:6.115268e-02):9.230216e-02):1.903978e-01):4.458582e-04,5:1.029411e-01):4.002359e-01):4.147937e-01):1.212707e-01,1:9.953698e-01);
   tree gen.87000 = [&U] ((4:4.293047e-02,3:1.412845e-01):1.470758e-01,(((((((((12:2.043611e-01,16:2.209763e-01):9.955261e-03,((11:2.266585e-01,10:4.438640e-01):1.829775e-01,18:1.179407e-01):9.458343e-02):3.583722e-02,(9:9.641105e-02,(17:1.857007e-01,(((22:5.297419e-03,(23:1.031523e-01,21:7.930137e-02):1.981431e-02):6.305151e-01,(14:1.338108e-01,15:7.929339e-02):6.134288e-02):7.336596e-02,13:1.086906e-01):2.191306e-01):4.882363e-02):1.162597e-01):4.754393e-01,7:9.036536e-03):1.040796e-01,6:6.861870e-02):5.606900e-02,(((29:3.697447e-02,28:1.353817e-01):2.924038e-01,30:8.171362e-02):2.514571e-01,((20:7.004704e-02,((25:1.264496e-01,(26:1.709740e-01,27:1.274805e-01):2.774531e-01):2.024729e-01,24:2.096081e-01):3.190244e-01):1.690326e-01,19:2.698069e-03):4.417887e-01):4.127145e-02):7.259214e-02,5:1.589002e-01):1.048628e-01,8:5.996964e-02):1.913865e-01,2:4.284036e-01):3.139625e-01,1:5.393244e-01);
   tree gen.88000 = [&U] ((2:3.627126e-01,(4:6.061812e-02,3:2.004963e-01):3.777087e-01):2.351494e-01,(8:5.403990e-02,((5:5.106746e-02,(((20:5.930609e-02,((25:4.402494e-02,(26:3.310443e-01,27:1.512706e-01):2.507931e-01):2.311357e-01,24:2.588694e-02):2.967946e-01):1.431133e-01,19:7.257864e-02):7.311816e-01,((28:3.162063e-02,29:4.788919e-02):1.185474e-01,30:3.075949e-01):2.868431e-01):5.066971e-02):6.328787e-02,(((12:1.201828e-01,(((10:1.036473e-01,11:1.924264e-01):1.341064e-01,((9:7.990863e-02,17:4.923104e-01):3.940686e-02,(((15:2.728074e-02,14:9.213638e-02):2.763279e-02,13:1.017121e-01):1.575350e-02,((21:2.496811e-01,22:4.089704e-02):3.162595e-02,23:3.530872e-02):3.810214e-01):1.673031e-01):2.677831e-03):4.146446e-02,(16:1.742924e-01,18:2.531637e-01):1.172325e-01):8.696632e-02):4.370184e-01,7:6.594254e-02):6.333967e-02,6:1.401497e-02):8.305591e-02):1.666560e-01):2.424282e-01,1:8.454984e-01);
   tree gen.89000 = [&U] ((((((((((25:4.340358e-02,(26:2.677251e-01,27:7.367048e-02):3.375768e-01):1.666517e-01,24:6.753918e-02):2.926057e-01,20:1.601554e-02):3.898783e-01,19:4.922496e-03):4.708342e-01,(30:1.160197e-01,(28:3.719323e-02,29:3.509917e-02):1.487403e-01):1.364649e-01):1.565772e-01,(((12:1.753981e-01,(17:1.049251e-01,((10:9.101679e-02,11:4.297914e-01):4.882616e-02,((13:1.020928e-01,(14:8.328873e-02,(15:1.757751e-01,((21:1.215022e-01,23:1.388485e-01):3.299365e-01,22:1.050666e-01):2.358402e-01):6.843654e-02):1.062281e-01):9.974782e-02,(9:2.222218e-01,(16:8.510073e-02,18:1.243078e-01):3.166276e-01):3.711829e-02):4.507002e-02):9.503974e-02):1.047090e-01):3.469619e-01,7:1.825855e-02):1.479878e-01,6:5.605460e-03):1.964977e-02):5.689638e-02,5:1.057286e-01):1.142237e-01,8:1.521942e-01):6.210168e-01,(4:1.492644e-01,3:3.291625e-02):4.432215e-01):6.366830e-03,2:3.471947e-01,1:8.517294e-01);
   tree gen.90000 = [&U] ((((((((((17:2.498546e-01,((10:2.830609e-01,11:2.424708e-01):5.857885e-02,16:2.222048e-01):3.857901e-02):3.638733e-02,12:1.931374e-01):4.472005e-02,(9:9.746390e-02,(((13:3.180900e-03,(22:3.278333e-02,(23:1.544443e-01,21:2.550887e-01):1.723260e-01):6.930234e-01):8.300514e-02,(15:1.595155e-01,14:1.772788e-01):1.272262e-01):6.560147e-02,18:2.173003e-01):3.869767e-02):7.326933e-02):2.658710e-01,(30:1.426315e-02,(28:7.838030e-03,29:1.142402e-01):1.107385e-01):7.352437e-02):2.763527e-02,((((25:1.290177e-01,(26:9.971578e-02,27:2.934802e-01):2.578730e-01):1.952378e-01,24:3.453211e-01):1.554967e-01,20:9.811103e-02):3.801159e-01,19:1.238862e-01):3.291204e-01):6.784018e-03,(7:6.544612e-02,6:3.377821e-02):1.716114e-02):6.722160e-02,5:9.934489e-02):1.155554e-01,8:4.440834e-02):6.999017e-02,2:6.298360e-01):5.406404e-02,(4:1.488866e-01,3:6.724525e-02):6.328795e-01,1:7.658576e-01);
   tree gen.91000 = [&U] ((((8:1.398677e-01,((((12:1.739951e-01,(((9:3.907897e-02,(13:1.024094e-01,((15:9.725039e-02,14:5.431731e-02):1.970306e-01,(22:9.642515e-02,(23:2.081674e-01,21:2.144182e-01):1.219670e-01):5.924501e-01):2.264883e-02):1.020210e-01):9.614270e-02,((10:2.143066e-01,11:2.460317e-01):1.091899e-03,17:4.414467e-01):2.071639e-01):9.987136e-02,(18:2.009772e-01,16:5.303511e-02):5.423665e-02):8.800054e-02):1.743349e-01,((29:8.595330e-02,28:8.799211e-02):4.852693e-03,30:1.763236e-02):1.301233e-01):3.180731e-01,6:6.713331e-02):1.380007e-01,(((((25:2.140034e-01,(26:1.260941e-01,27:2.208118e-01):1.976232e-01):1.622494e-01,24:1.374610e-01):1.052063e-01,20:1.258179e-01):1.884971e-01,19:1.001341e-02):5.713567e-01,7:7.760409e-02):5.592750e-02):6.874133e-02):4.257609e-02,5:2.086071e-01):4.346098e-01,(4:8.453070e-02,3:1.286246e-01):3.241475e-01):3.611114e-02,2:1.085139e-01,1:7.398641e-01);
   tree gen.92000 = [&U] (2:3.202192e-01,((4:6.089111e-02,3:1.275307e-01):4.231639e-01,(8:2.725880e-02,(5:9.454353e-02,(6:7.303278e-03,(((12:1.962648e-01,(((11:1.752777e-01,10:2.163749e-01):4.631860e-02,17:1.487996e-01):6.044058e-02,(((18:3.899953e-02,16:4.292412e-02):3.867333e-02,(((23:4.184782e-02,21:1.302678e-01):1.075431e-01,22:7.650024e-02):3.392055e-01,((13:9.135148e-02,14:2.338273e-01):5.949566e-02,15:1.185160e-01):2.838566e-02):1.624216e-01):6.192252e-02,9:9.507257e-02):1.292548e-01):1.044217e-01):8.366052e-02,((((((26:1.087973e-01,27:1.418604e-01):2.759929e-02,25:9.343016e-02):1.299780e-01,24:4.952380e-01):4.592661e-01,20:1.130404e-01):2.051297e-01,19:3.473350e-02):1.905464e-01,((30:4.711526e-02,29:3.923001e-02):7.651211e-03,28:2.900800e-02):2.947015e-01):1.340493e-02):1.202049e-01,7:5.946495e-03):6.847009e-02):1.116969e-01):2.272705e-01):1.404120e-01):2.282884e-01,1:5.105586e-01);
   tree gen.93000 = [&U] ((4:1.439250e-01,3:1.169855e-01):8.063200e-01,(2:3.405599e-01,(8:9.482051e-02,(((((18:2.230342e-01,(9:3.300577e-01,((((12:4.527295e-01,17:2.709997e-01):6.840118e-02,(11:5.440473e-01,10:2.332160e-01):1.896335e-01):2.384655e-02,(((15:7.419161e-02,14:4.839305e-01):4.867512e-02,(22:1.668024e-02,(21:2.417055e-01,23:3.270556e-01):1.702892e-01):5.445106e-01):2.365450e-02,13:1.190039e-01):3.129601e-01):1.066929e-01,16:3.014445e-01):3.980177e-02):3.574240e-02):1.338073e-01,((19:2.898001e-01,((((26:2.132499e-01,27:2.671021e-01):3.239989e-01,25:2.153774e-01):3.188095e-01,24:2.362464e-02):3.512025e-01,20:4.233410e-01):2.029551e-01):7.525936e-01,((28:1.682483e-02,29:1.070810e-02):1.306750e-01,30:1.868932e-01):2.824712e-01):1.675197e-01):1.184160e-01,7:4.720266e-02):3.268256e-01,6:4.426725e-03):9.494060e-02,5:1.839890e-01):3.094703e-01):4.514170e-01):1.125734e-02,1:7.884094e-01);
   tree gen.94000 = [&U] ((4:2.427585e-01,3:1.675061e-02):1.030245e+00,((8:3.442110e-01,(((7:6.937171e-02,(((19:1.002589e-02,((((26:1.061606e-01,27:1.069667e-01):5.930851e-01,25:1.887420e-01):3.339410e-01,24:1.674293e-01):3.686257e-01,20:6.195918e-02):2.153424e-01):3.223682e-01,(28:5.456362e-02,(29:8.268124e-03,30:1.751448e-01):5.512200e-02):2.202341e-01):3.386207e-01,((16:1.660606e-01,12:3.976141e-01):8.588421e-02,((((13:2.345707e-01,(15:4.653246e-02,(((21:3.152078e-01,23:2.665711e-01):8.548849e-02,22:1.427216e-01):7.315313e-01,14:2.048506e-01):3.648161e-03):6.888037e-02):3.280801e-01,17:1.573140e-01):4.983108e-02,9:1.131452e-01):2.313923e-02,(18:2.472540e-01,(10:2.966459e-01,11:3.662838e-01):2.263800e-01):8.654537e-02):2.042376e-03):6.168736e-01):1.033955e-01):4.367151e-02,6:2.360871e-02):2.586868e-01,5:2.140348e-01):1.839331e-01):5.237957e-01,2:3.025411e-01):7.558161e-03,1:1.002840e+00);
   tree gen.95000 = [&U] ((((8:1.600257e-01,5:3.298189e-01):9.041455e-02,(((((((26:2.815602e-01,27:1.744640e-01):2.531667e-01,25:1.210377e-01):2.600152e-01,(24:1.000006e-01,((21:2.369484e-02,23:4.158016e-01):6.644474e-02,22:1.023871e-01):1.120637e+00):2.780100e-01):1.965615e-02,20:1.897364e-01):2.237833e-01,19:6.949409e-02):5.915381e-01,((30:3.585400e-01,28:1.470278e-01):6.685915e-02,29:4.072375e-02):6.474274e-01):1.106667e-01,(((12:4.392451e-01,(((9:1.358071e-01,17:6.794931e-01):3.762373e-02,((10:3.729470e-01,(18:3.003173e-01,11:4.237470e-01):3.137150e-01):1.349978e-01,(13:1.449042e-01,(15:1.821211e-02,14:2.306214e-01):1.534968e-01):3.358670e-01):1.249817e-01):2.012751e-01,16:3.302454e-01):6.656743e-02):2.609061e-01,7:7.824298e-02):4.199909e-02,6:7.397056e-02):1.428944e-01):1.687843e-01):6.839344e-01,2:4.782366e-01):4.840450e-01,(4:2.037351e-01,3:8.169859e-02):5.215343e-01,1:1.554347e+00);
   tree gen.96000 = [&U] (((8:9.625418e-02,(5:1.359365e-01,((((16:1.064978e-01,12:6.591138e-01):1.435967e-01,((13:9.683946e-02,(15:5.261797e-02,14:2.218631e-01):3.333090e-01):2.841448e-01,(((11:4.803839e-01,18:1.662983e-01):1.124712e-01,(10:2.644168e-01,17:3.797895e-01):3.543575e-02):1.349983e-01,9:1.686303e-01):9.285893e-02):8.142044e-02):5.762540e-01,7:1.523765e-02):1.106191e-01,(6:1.416393e-01,((((22:1.110586e-01,(23:2.123122e-01,21:7.867929e-02):1.553860e-01):1.514973e+00,((((26:3.567605e-01,27:1.639878e-01):5.535732e-01,25:2.748583e-01):1.793111e-01,24:1.540937e-01):4.453765e-01,20:2.663043e-01):1.235743e-01):2.286788e-01,19:9.033004e-02):5.289687e-01,((28:6.019483e-02,29:1.387062e-01):2.931981e-01,30:7.710650e-02):1.636496e-01):1.602236e-01):7.169864e-03):5.487494e-02):2.584766e-01):7.131806e-01,(4:1.348526e-01,3:1.151322e-01):1.200908e+00):2.968693e-01,2:5.667652e-02,1:1.194179e+00);
   tree gen.97000 = [&U] ((4:2.600185e-01,3:1.217614e-01):4.721941e-01,((8:1.999963e-01,(((7:9.248995e-02,(((((11:4.695399e-01,10:2.254940e-01):7.641764e-02,18:4.804028e-01):1.702280e-01,((9:2.519946e-01,17:4.115254e-01):9.968431e-02,(13:6.191621e-02,(14:9.696272e-02,15:6.240585e-02):6.032904e-02):1.569007e-01):3.968546e-02):1.906356e-02,(12:2.502057e-01,16:2.395124e-01):1.705809e-01):3.829998e-01,(((20:2.149091e-01,((25:2.979078e-01,(26:2.797784e-01,27:1.562029e-01):7.608051e-01):9.538879e-02,(24:2.076371e-01,((23:1.268720e-01,21:4.520035e-02):8.376211e-02,22:2.219670e-02):5.607181e-01):1.166782e-02):1.911072e-02):2.570035e-01,19:2.640488e-02):1.673081e-01,((28:2.798339e-02,29:6.000530e-02):5.184958e-01,30:2.042690e-02):1.680348e-01):3.521796e-01):1.032410e-01):3.699335e-02,6:1.364941e-01):1.961251e-01,5:6.108261e-02):5.589231e-02):9.658626e-01,2:4.633463e-01):2.581277e-01,1:8.867009e-01);
   tree gen.98000 = [&U] ((4:8.896099e-02,3:6.251110e-02):3.750361e-01,(2:7.131448e-01,(((((16:3.040086e-01,(9:2.934566e-01,((((14:1.154999e-01,15:1.344898e-01):1.541921e-03,13:2.813177e-02):2.907380e-01,(((11:3.952875e-01,18:1.518944e-01):1.043729e-01,10:1.469421e-01):4.981141e-02,12:1.855925e-01):1.416264e-02):3.896090e-02,17:1.589572e-01):3.332372e-03):6.325895e-02):3.655835e-01,7:1.430093e-02):4.671386e-02,(6:1.182755e-01,(((30:9.716931e-02,28:2.033084e-02):1.522048e-02,29:2.037174e-02):2.311382e-01,((20:1.769370e-01,(((21:2.832566e-01,23:4.645630e-02):4.216980e-01,22:6.627126e-02):5.720839e-01,(24:1.449727e-01,(25:2.222347e-01,(26:1.610253e-01,27:1.890287e-01):1.565418e-01):2.279614e-01):1.266339e-01):2.881990e-01):4.076997e-01,19:7.923162e-03):3.815804e-01):1.944091e-02):2.897061e-02):2.141320e-01,8:8.197458e-02):8.714863e-02,5:2.710821e-01):6.854119e-01):6.426089e-02,1:8.569915e-01);
   tree gen.99000 = [&U] (((8:2.257356e-03,((((7:5.612550e-02,(12:2.233299e-01,((((14:1.677121e-01,15:1.764132e-01):7.619455e-02,13:2.170072e-02):1.377359e-01,9:1.152165e-01):3.856871e-03,(((18:2.397344e-01,16:2.362873e-01):1.762476e-01,17:1.912787e-01):8.940178e-02,(11:4.624367e-01,10:1.321138e-01):9.835250e-02):5.217383e-02):1.879497e-01):4.124818e-01):9.372880e-02,((28:2.635884e-02,(30:1.151635e-01,29:9.362706e-02):6.434923e-03):5.004698e-01,((((((21:3.702783e-02,23:3.007898e-01):1.295394e-01,22:6.756526e-02):1.565928e+00,24:7.828344e-02):4.165675e-02,(25:5.290659e-02,(26:3.121948e-01,27:1.580072e-01):1.872441e-01):2.928184e-01):4.190271e-01,20:1.727697e-01):2.142986e-01,19:8.715735e-02):5.464506e-01):4.275908e-02):1.112320e-01,6:9.023817e-02):5.383544e-02,5:2.378335e-01):1.681197e-01):4.066600e-01,(4:1.109600e-01,3:6.121713e-02):7.604135e-01):1.587001e-01,2:5.528961e-01,1:1.741390e+00);
   tree gen.100000 = [&U] ((4:8.432710e-02,3:2.944414e-02):4.500763e-01,(2:2.220512e-01,(8:2.015954e-02,(5:1.538619e-01,((((20:1.478915e-01,(((23:4.799491e-01,22:5.018938e-02):5.001850e-03,21:1.083075e-01):6.702605e-01,(24:1.693238e-01,(25:3.129237e-01,(26:4.493190e-02,27:1.102200e-01):2.043665e-01):8.429632e-02):4.016689e-01):2.098129e-02):4.951095e-01,19:9.845272e-02):3.833855e-01,(((12:2.951779e-01,((9:1.636050e-01,(17:1.790980e-01,(11:2.538588e-01,10:2.648050e-01):9.051459e-02):2.087606e-02):7.984133e-02,((13:1.343033e-01,14:9.361498e-02):1.849822e-01,15:7.454860e-02):7.448469e-02):1.258518e-01):9.995119e-02,(16:1.211334e-02,18:1.162349e-01):8.084320e-02):3.725435e-01,(30:4.212802e-02,(28:3.230960e-02,29:5.223153e-02):8.206010e-02):4.450081e-01):7.217951e-02):1.119689e-01,(7:3.433256e-02,6:3.083017e-02):1.865008e-01):2.929221e-02):1.047971e-01):5.167574e-01):2.329430e-02,1:8.900329e-01);
   tree gen.101000 = [&U] ((3:7.684004e-02,4:6.228610e-02):3.054676e-01,(2:6.259926e-01,(8:2.933050e-02,((((((28:3.217225e-02,29:1.073912e-02):1.100833e-01,30:2.644187e-01):4.883397e-01,((20:8.266166e-02,((22:2.317753e-01,(21:1.800281e-01,23:4.749281e-01):9.766333e-02):2.472880e-01,(24:1.205534e-01,(25:1.835471e-01,(26:1.881541e-01,27:2.474346e-01):8.854511e-02):1.873533e-01):1.748623e-01):2.517241e-01):4.213631e-01,19:8.594095e-02):8.380749e-01):7.395291e-02,(((9:2.398096e-01,(16:1.007171e-01,18:2.644705e-01):2.321073e-01):6.246425e-02,((10:3.828308e-01,11:3.591080e-01):1.039973e-01,(17:3.651666e-01,12:4.201775e-01):1.843184e-02):5.445447e-02):1.553126e-01,((13:1.508179e-01,14:1.376073e-01):3.152416e-02,15:1.371215e-01):2.911259e-01):1.704280e-01):9.725946e-02,(6:2.195067e-02,7:2.418111e-01):5.638024e-02):2.372674e-01,5:8.630105e-02):3.149871e-01):6.175971e-01):1.087609e-01,1:1.326260e+00);
   tree gen.102000 = [&U] ((((5:2.071999e-01,((((30:8.883915e-02,28:1.861339e-02):3.948558e-02,29:1.364411e-01):1.587835e-01,((20:1.642342e-01,(((23:4.310211e-01,21:4.434790e-01):1.105707e-02,22:2.161562e-01):7.694287e-01,((25:1.633090e-01,(26:2.470380e-01,27:1.428744e-01):1.865802e-01):1.668487e-01,24:2.402130e-01):2.933173e-02):1.010758e-01):3.166844e-01,19:4.027298e-02):6.290093e-01):3.347774e-01,(6:3.324996e-02,(7:7.062350e-02,((16:5.710527e-02,((9:1.596067e-01,((15:4.468243e-02,14:1.669752e-01):1.669355e-01,13:5.154958e-02):3.693129e-02):1.167628e-01,((10:1.193511e-01,(18:1.367785e-01,11:1.723722e-01):1.474672e-01):9.962214e-02,17:1.626526e-01):1.286151e-01):2.483510e-01):1.334799e-01,12:9.243073e-02):3.343378e-01):2.302586e-01):2.411349e-02):3.308704e-01):1.770028e-01,8:1.072990e-01):4.301106e-01,2:2.278973e-01):1.527353e-01,(3:1.348954e-01,4:1.128080e-01):4.234643e-01,1:1.049111e+00);
   tree gen.103000 = [&U] (((5:1.495013e-01,((((30:4.671537e-02,(28:1.311997e-02,29:1.320045e-01):1.284473e-01):5.937565e-01,((((23:7.171735e-02,21:5.176003e-02):1.034021e-01,22:3.615724e-01):1.242630e+00,(20:7.443290e-02,((25:3.916115e-02,(26:2.012743e-01,27:2.421032e-01):2.847823e-01):3.115688e-01,24:5.867769e-01):2.526529e-01):6.080967e-01):4.670364e-02,19:4.715720e-02):4.251713e-01):4.751336e-01,6:1.358520e-01):5.878500e-03,((16:2.821395e-01,(18:4.270340e-01,((12:8.113731e-01,(9:2.960573e-01,(10:3.233220e-01,(11:3.260873e-01,17:3.034417e-01):6.079712e-02):1.987374e-01):9.278276e-04):1.176060e-02,((15:1.621676e-01,14:1.955178e-01):8.918073e-02,13:5.064866e-02):2.124484e-01):2.660644e-01):1.119535e-02):3.696502e-01,7:1.460207e-02):2.553538e-01):6.370903e-02):2.695124e-01,8:1.931614e-01):2.117799e-01,(2:4.067250e-01,(3:7.344602e-02,4:3.824788e-02):5.321026e-01):2.642330e-01,1:2.031297e+00);
   tree gen.104000 = [&U] ((2:3.576654e-01,(((6:1.530674e-01,(7:1.412095e-01,(((12:7.928860e-01,(18:1.063121e-01,16:4.156462e-02):7.973898e-02):5.335906e-02,(10:2.297727e-01,(((15:1.953571e-01,14:3.048652e-01):1.442415e-01,13:1.898233e-02):1.510752e-01,((11:4.496647e-01,17:1.698831e-01):1.421733e-02,9:1.764550e-01):8.306392e-02):3.238488e-02):8.292494e-02):3.466103e-01,(30:4.323101e-02,((29:3.555190e-02,28:8.279539e-03):1.641278e-01,((20:2.797668e-01,(((25:2.857852e-01,(26:1.588372e-01,27:2.383648e-01):2.633694e-01):4.420076e-01,24:1.062291e-01):1.609160e-01,((21:1.740835e-01,22:6.746305e-02):4.093094e-02,23:1.566477e-01):1.046624e+00):4.055346e-01):4.631070e-01,19:1.806767e-02):2.643768e-01):1.789504e-01):4.462844e-02):1.102072e-01):1.294322e-01):2.235046e-01,5:1.134873e-01):2.215146e-01,8:8.356312e-02):3.077706e-01):5.548243e-01,(3:1.115417e-01,4:1.026229e-01):5.754776e-01,1:1.796940e+00);
   tree gen.105000 = [&U] ((2:2.608250e-01,(3:1.186384e-01,4:1.681747e-01):9.496272e-01):1.185129e-01,(8:1.882753e-01,(((6:2.217038e-02,7:1.632406e-01):1.118325e-01,(((20:2.370093e-01,(((22:4.068809e-02,21:1.431307e-01):9.852404e-02,23:3.611925e-01):6.599875e-01,((25:1.155428e-01,(26:3.303256e-02,27:3.716889e-01):3.934411e-01):2.646739e-01,24:7.423686e-02):2.120187e-01):3.282672e-01):8.878355e-02,19:1.566983e-02):5.406159e-01,((((9:1.754768e-01,(((14:9.361550e-02,15:2.121481e-02):1.132302e-01,13:1.379405e-01):1.843453e-01,(10:2.584688e-01,(11:4.092530e-01,17:1.822658e-01):7.970930e-02):2.180129e-01):2.162040e-02):2.329786e-01,12:7.030129e-01):4.180046e-02,(16:3.566728e-02,18:4.504079e-01):4.045697e-02):2.480716e-01,(30:1.719990e-01,(29:3.062106e-02,28:6.160658e-02):2.228092e-01):2.748125e-01):3.173447e-02):9.654899e-03):1.802683e-01,5:1.079977e-01):5.932727e-02):2.275315e-01,1:1.815581e+00);
   tree gen.106000 = [&U] ((3:1.371168e-01,4:1.148099e-01):3.730208e-01,((((((18:5.391718e-01,((((17:4.688071e-01,(11:7.544735e-01,10:1.022059e-01):2.534455e-02):2.656052e-02,((14:1.067824e-01,15:6.087917e-02):6.375880e-02,13:2.357911e-01):3.623984e-01):1.139544e-01,9:1.830829e-01):1.937099e-01,12:5.937393e-01):1.678805e-01):8.454883e-02,16:1.477275e-03):5.178752e-01,((((((25:2.564794e-01,(26:5.384116e-01,27:3.393338e-01):6.813695e-01):1.861024e-01,24:2.786491e-01):2.012779e-01,20:1.263278e-01):4.846737e-02,(23:1.423995e-01,(21:2.450295e-01,22:1.032581e-01):2.106983e-01):8.375578e-01):5.139428e-01,19:1.644480e-01):7.573840e-01,(29:7.196397e-03,(28:1.357636e-01,30:1.673759e-01):6.874320e-02):4.348894e-01):6.736865e-01):1.097915e-01,(5:1.476478e-01,(7:1.017915e-02,6:1.011146e-02):3.125202e-02):5.644821e-03):2.141277e-01,8:1.658500e-01):9.797852e-01,2:3.313837e-01):3.025506e-01,1:1.050877e+00);
   tree gen.107000 = [&U] ((((((((((25:1.926776e-01,(26:2.598452e-01,27:5.435072e-01):4.344595e-01):5.874554e-01,24:1.500633e-01):8.031605e-01,20:9.895006e-02):6.125150e-02,19:2.002797e-01):3.273898e-01,(23:1.436463e-01,(22:1.533797e-01,21:1.114609e-01):9.416202e-02):1.104079e+00):1.055117e+00,5:1.052324e-01):2.564377e-01,(7:3.470806e-01,(6:4.956585e-03,((28:1.203749e-02,(30:9.890206e-02,29:1.311320e-02):1.163013e-01):2.587078e-01,((16:9.065158e-02,12:6.371039e-01):4.799814e-02,(((((13:2.595765e-01,14:1.865384e-01):6.487330e-02,15:6.475000e-02):2.698168e-01,17:4.159067e-01):3.173560e-02,9:3.610718e-01):5.074944e-02,((18:1.254340e-01,10:4.098707e-01):1.598460e-01,11:8.204993e-01):2.645224e-02):3.997311e-02):5.981590e-01):2.689769e-01):2.266072e-02):1.895568e-01):1.404624e-01,8:1.779631e-01):4.482481e-01,2:9.253487e-01):2.935205e-01,(3:1.040276e-01,4:1.995799e-01):6.395473e-01,1:1.791858e+00);
   tree gen.108000 = [&U] (((((((19:3.015614e-03,((((25:1.281288e-01,(26:5.388365e-01,27:3.229811e-01):2.580015e-01):4.164296e-01,24:2.579531e-01):4.488216e-01,(22:2.207718e-01,(21:3.513064e-02,23:5.488862e-02):2.039513e-01):8.478004e-01):2.569900e-01,20:8.680309e-02):3.669743e-01):1.465236e+00,7:6.149333e-02):1.067490e-01,(((30:4.260718e-01,(29:1.036135e-01,28:2.598295e-02):1.249706e-01):4.131242e-01,((10:5.170855e-01,(9:3.244734e-01,18:7.390273e-01):3.016835e-02):1.370602e-02,((11:7.095814e-01,((((15:2.594986e-01,14:2.600668e-01):3.259512e-01,13:8.706131e-02):2.278614e-01,17:3.475223e-01):6.643929e-02,16:2.756406e-01):8.675868e-02):1.201747e-02,12:7.918391e-01):4.078292e-02):3.681506e-01):3.514288e-01,6:2.383623e-02):9.421099e-02):2.782282e-01,8:2.487674e-01):3.227519e-01,5:1.224217e-02):5.265571e-01,(3:2.467751e-01,4:1.364887e-01):9.065116e-01):7.844700e-02,2:7.683150e-01,1:1.617448e+00);
   tree gen.109000 = [&U] ((2:4.211105e-01,(8:1.062168e-01,(((5:1.412282e-01,(19:1.193919e-02,(((24:2.394873e-01,(25:4.848604e-01,(26:5.292073e-01,27:2.865245e-01):2.861095e-01):1.144906e-01):3.805062e-01,((22:1.092547e-01,21:2.856574e-01):5.101635e-02,23:2.480466e-01):1.218605e+00):1.293492e-01,20:1.199856e-01):4.393835e-01):6.066289e-01):6.195676e-02,7:1.695434e-01):9.078439e-03,((6:7.414417e-03,((((18:1.673003e-02,16:9.268855e-02):3.582932e-01,((10:1.138989e-01,11:2.487226e-01):3.879907e-01,(17:7.145974e-01,9:2.952544e-01):1.459372e-01):1.615348e-01):1.107371e-01,(13:4.614485e-01,(15:4.692767e-02,14:1.789112e-01):4.208846e-02):1.951765e-01):9.182973e-02,12:8.750474e-01):2.943079e-01):4.999049e-02,(30:6.944862e-02,(28:1.204473e-01,29:5.200265e-02):2.680177e-01):4.549975e-01):1.119741e-01):4.817105e-01):1.018177e+00):6.533458e-01,(3:2.614620e-01,4:2.924406e-01):7.634931e-01,1:1.750309e+00);
   tree gen.110000 = [&U] (2:7.334401e-01,((8:6.154977e-02,((((30:6.542959e-02,(28:3.307119e-02,29:4.855921e-02):3.256112e-01):1.970808e-01,(20:5.999382e-01,((((26:2.548248e-01,27:2.586154e-01):9.430055e-01,(25:4.740977e-01,24:3.791927e-01):3.427991e-01):1.090040e-01,((21:1.250723e-01,22:1.801929e-01):2.736648e-01,23:7.312218e-02):8.104565e-01):4.995796e-01,19:9.431024e-02):2.641240e-02):6.135109e-01):3.766211e-02,((7:3.270214e-03,((((15:5.578148e-02,14:1.547223e-01):8.620155e-03,13:3.735922e-01):1.245475e-01,(((17:4.878665e-01,(10:5.454093e-01,11:2.096981e-01):4.959223e-03):2.975986e-01,18:9.179919e-02):1.837025e-01,16:2.394828e-01):8.772480e-02):9.313061e-02,(9:3.096924e-01,12:3.274712e-01):1.162142e-01):4.755999e-01):8.925957e-02,6:5.248799e-02):3.446635e-01):1.538033e-01,5:1.037623e-01):3.502716e-01):1.302301e+00,(3:2.468215e-01,4:1.207123e-01):7.451864e-01):2.717598e-01,1:1.656894e+00);
   tree gen.111000 = [&U] (((8:8.614507e-02,((5:1.457149e-01,(((18:1.260732e-01,(15:4.335050e-02,(13:1.737731e-01,14:4.227626e-02):7.542027e-03):2.051323e-01):9.962434e-02,((16:1.689581e-01,9:2.442485e-01):1.514234e-02,((17:2.125937e-01,(10:3.517602e-01,12:3.309434e-01):8.386747e-02):7.952565e-02,11:5.306977e-01):8.115476e-02):1.114385e-01):5.991026e-01,(7:2.882719e-02,6:5.026255e-02):5.596456e-02):2.999110e-01):1.112254e-02,((29:2.452199e-02,(30:2.297970e-01,28:4.044295e-02):7.237037e-02):1.956374e-01,((((((26:1.612955e-01,27:9.049300e-02):2.417346e-01,25:1.803406e-01):3.045878e-01,24:1.874384e-01):1.744158e-01,((21:1.563613e-01,22:2.228658e-01):1.689164e-01,23:1.550039e-01):6.344273e-01):3.920489e-01,20:1.077175e-01):3.786638e-01,19:2.338770e-02):4.732919e-01):2.356781e-01):1.490954e-01):7.663294e-01,(3:1.136859e-02,4:1.055264e-01):8.347887e-01):7.779928e-02,2:2.561400e-01,1:1.082978e+00);
   tree gen.112000 = [&U] ((3:3.069271e-01,4:1.756591e-01):1.474713e+00,(2:1.490699e-01,((5:2.376718e-01,((((29:1.102313e-02,28:3.447832e-02):2.179647e-01,(19:8.341743e-02,(((24:1.600112e-01,((26:1.748184e-01,27:8.422901e-01):3.422081e-01,25:6.256640e-01):3.626919e-01):7.575443e-02,((22:1.368218e-01,21:1.074394e-01):3.909810e-01,23:7.192912e-01):8.918930e-01):6.044986e-01,20:1.364800e-01):2.753056e-01):6.453263e-01):8.399232e-02,((9:2.483687e-01,(((((11:6.022380e-01,18:2.718893e-01):1.241081e-01,10:5.915631e-01):2.112947e-01,17:5.163388e-01):2.634848e-02,(16:1.171272e-01,12:5.715876e-01):1.162514e-01):7.308435e-02,((14:2.136195e-01,15:2.339341e-01):1.768071e-01,13:6.697653e-02):2.089767e-01):1.164232e-02):6.467797e-01,30:1.223342e-02):3.732850e-03):2.860269e-01,(7:5.791504e-02,6:2.559700e-01):9.715901e-02):1.115258e-01):3.376542e-01,8:2.777578e-01):4.043440e-01):6.217454e-02,1:1.393749e+00);
   tree gen.113000 = [&U] (((3:6.533731e-02,4:1.551647e-01):1.047778e+00,2:5.347071e-01):1.932854e-01,(((8:2.444334e-01,((30:8.242743e-02,((29:7.769441e-02,28:3.820392e-02):6.086185e-01,((((((22:1.413002e-01,21:3.129256e-01):1.454523e-01,23:1.849866e-01):8.077845e-01,(25:4.401841e-01,(27:1.880555e-01,26:3.735711e-01):2.404992e-01):6.073547e-01):1.934986e-01,24:3.296951e-02):6.920374e-01,20:2.303011e-01):2.215977e-01,19:3.734298e-01):5.155330e-01):4.137845e-02):3.977335e-01,5:2.311848e-01):1.086408e-01):1.284207e-01,(7:1.233124e-01,((((15:1.272270e-01,14:1.568853e-01):4.807336e-02,13:2.381832e-01):2.110810e-01,(((9:2.031332e-01,10:5.547322e-01):4.913338e-03,17:3.854518e-01):1.607692e-01,(11:5.142229e-01,18:1.188000e-01):6.190743e-02):3.604545e-02):2.389084e-01,(16:1.286172e-01,12:5.480028e-01):6.426284e-03):5.890589e-01):2.909785e-01):9.571642e-02,6:1.126976e-01):5.468440e-01,1:1.458831e+00);
   tree gen.114000 = [&U] ((3:6.607045e-02,4:1.750390e-01):1.397285e+00,(2:5.556191e-01,((5:3.266438e-01,(((12:6.666313e-01,(16:2.221793e-01,((18:4.818830e-01,(13:3.106695e-02,(14:1.046463e-01,15:4.239767e-02):1.378148e-01):4.784283e-01):4.232463e-02,(9:1.137206e-01,(10:7.359003e-01,(11:6.895175e-01,17:9.267499e-01):2.688422e-02):2.018513e-01):1.001930e-01):3.346687e-01):1.622553e-01):7.234769e-01,7:7.288319e-03):2.870813e-01,((((20:9.745318e-02,(((21:1.370121e-01,23:4.203886e-01):1.069869e-01,22:5.150370e-01):1.187855e+00,(24:9.074839e-02,(25:4.486664e-01,(27:5.225888e-01,26:6.198813e-01):5.115595e-01):6.392869e-01):2.073013e-02):4.530898e-01):5.766944e-01,19:2.075253e-02):3.817900e-01,(30:4.962359e-01,(29:1.908382e-02,28:1.288385e-01):3.280546e-02):2.486967e-01):1.439676e-01,6:7.670156e-02):3.875327e-02):9.440956e-02):3.005685e-01,8:2.562145e-02):3.654294e-01):2.638186e-01,1:1.979398e+00);
   tree gen.115000 = [&U] (((((6:1.597761e-02,7:1.570402e-01):1.902801e-01,(((20:3.143793e-02,((24:3.280033e-01,(25:1.499453e-01,(27:3.028942e-01,26:5.604240e-01):4.192398e-01):4.331698e-01):5.502633e-01,((21:5.626460e-01,23:3.592688e-01):2.388191e-01,22:4.546691e-01):1.530552e+00):4.209738e-01):4.235458e-01,19:5.343515e-03):9.879789e-01,((((12:3.777956e-01,(((10:3.562428e-01,17:4.249482e-01):1.172508e-02,11:9.212370e-01):2.361505e-01,(9:4.475663e-01,((14:2.944091e-01,15:1.598371e-01):4.251399e-01,13:3.417772e-02):4.435787e-01):5.483510e-02):1.029005e-01):6.902527e-02,16:5.035872e-01):2.933911e-02,18:4.634677e-01):6.776474e-01,(30:3.428955e-01,(29:1.268891e-02,28:4.728581e-02):9.628480e-02):9.777548e-01):4.714382e-01):2.992234e-01):2.960979e-01,5:1.038629e-01):9.630888e-02,8:2.980771e-01):2.625818e-01,((3:5.315793e-02,4:8.643123e-02):1.309193e+00,2:4.949170e-01):3.188467e-01,1:1.354599e+00);
   tree gen.116000 = [&U] ((((((((13:3.668555e-01,(14:1.598762e-01,15:3.697931e-01):1.699228e-01):1.558571e-01,((((10:4.062972e-01,11:7.444156e-01):3.510555e-01,(12:7.741247e-01,17:3.999482e-01):3.743473e-02):3.945364e-01,9:6.075174e-01):6.208602e-02,(18:6.997289e-01,16:6.061350e-02):4.121581e-01):1.892788e-01):3.677435e-01,((29:5.391925e-02,28:8.172335e-02):1.153294e-01,30:1.605333e-01):9.308076e-01):5.008338e-01,((((20:2.692224e-01,(((25:1.120498e-01,(27:1.249198e+00,26:1.006731e-01):6.715412e-01):4.925739e-01,(23:1.643007e-01,(21:9.518989e-02,22:2.496540e-01):1.265658e-01):1.509429e+00):2.843146e-01,24:1.599154e-01):9.580102e-01):7.223103e-01,19:5.995661e-02):1.059405e+00,7:7.754346e-03):8.464611e-02,6:1.287320e-01):4.054295e-01):4.202573e-01,5:2.024777e-01):4.445074e-01,8:2.928300e-01):1.339454e+00,2:5.342449e-01):6.263294e-02,(3:3.805831e-01,4:1.330952e-01):1.374977e+00,1:1.981951e+00);
   tree gen.117000 = [&U] ((3:2.529102e-01,4:2.069167e-01):1.527357e+00,(2:2.411966e-01,(8:1.242940e-01,(5:1.856883e-01,((((20:7.350160e-01,(((23:4.944554e-01,21:1.203264e-01):8.597802e-01,22:3.073414e-01):1.322425e+00,((25:1.423381e-01,(27:5.332734e-01,26:2.527118e-01):3.786880e-01):6.651909e-01,24:2.255779e-01):5.103608e-01):2.000063e-01):4.415662e-01,19:2.409348e-01):1.098081e+00,(7:5.971338e-02,((((17:3.539062e-01,11:2.485329e-01):2.746242e-01,10:6.035242e-01):2.170321e-01,(((((15:3.080131e-01,14:2.690638e-01):1.654665e-03,13:2.002795e-01):2.317588e-01,(18:3.597202e-01,16:1.131247e-01):1.074812e-01):4.883612e-02,9:1.154005e-01):3.492843e-01,12:6.177712e-01):9.007280e-02):1.116823e+00,((30:2.380013e-01,28:7.907644e-03):4.929162e-03,29:1.254404e-02):4.204142e-01):4.882300e-01):1.734809e-01):5.507134e-02,6:1.329974e-01):1.500270e-01):3.021084e-01):1.022706e+00):7.712185e-01,1:1.438770e+00);
   tree gen.118000 = [&U] (((8:4.341541e-02,(5:3.726055e-01,(((((((25:4.431181e-01,(27:6.666449e-01,26:1.273062e-01):8.034250e-01):6.155085e-01,24:1.113127e-01):8.155832e-01,20:1.038279e+00):2.752420e-01,19:3.053413e-01):1.504557e+00,((29:3.804357e-01,28:2.395900e-02):3.452714e-01,30:1.036174e-01):7.580959e-01):6.229985e-01,6:1.891871e-01):1.039603e-01,(7:6.063321e-02,(((18:8.083417e-01,(12:5.462506e-01,16:3.700920e-01):1.157677e-02):3.453485e-01,(17:9.928647e-01,(9:8.662006e-02,(10:8.011329e-01,11:5.255806e-01):1.047032e+00):1.166865e-01):1.997439e-01):1.492890e-01,(((((23:1.879598e-01,21:7.268937e-02):4.211348e-01,22:4.918135e-02):3.407374e+00,15:2.016486e-01):1.244960e-01,14:2.081635e-01):4.068907e-01,13:1.607855e-01):4.947960e-01):1.820455e+00):8.963947e-01):2.373756e-01):7.220234e-01):9.120116e-01,2:7.715620e-01):1.111349e+00,(3:3.256563e-01,4:8.666241e-02):2.907247e+00,1:2.368733e+00);
   tree gen.119000 = [&U] ((2:6.389888e-01,(8:7.207404e-01,(((((7:5.213681e-02,((((18:4.533123e-01,((13:1.391551e-01,14:2.051480e-01):7.371012e-02,(15:8.854215e-03,((23:3.676764e-01,21:5.229033e-02):2.626121e-01,22:1.008260e-01):1.168088e+00):1.910699e-01):3.094693e-01):2.501782e-01,16:2.203139e-01):2.745109e-02,(12:1.200412e+00,((11:4.598956e-01,10:6.530696e-01):4.750756e-01,17:9.800696e-01):1.601621e-01):2.361140e-01):5.034820e-02,9:3.607538e-01):5.164080e-01):4.333438e-01,6:1.443584e-01):2.231067e-01,((29:1.329608e-02,28:2.446354e-01):3.714935e-01,30:4.493691e-01):1.012110e+00):2.460108e-01,5:2.388942e-01):3.959148e-04,((((25:3.341031e-01,(27:2.418188e-01,26:6.376195e-01):4.951283e-01):4.055616e-01,24:7.427106e-01):1.080354e+00,20:3.283007e-01):2.562192e-01,19:1.610942e-01):8.995791e-01):1.393319e-01):6.753198e-01):1.824204e-01,(3:4.072055e-01,4:3.895837e-02):1.091256e+00,1:1.602987e+00);
   tree gen.120000 = [&U] (2:9.657860e-01,(((5:1.550193e-01,(((30:9.627100e-02,(29:1.919388e-02,28:6.772184e-02):3.576616e-01):3.206616e-01,((20:4.989610e-01,(24:1.561980e-01,((27:3.931254e-01,26:1.976245e-01):7.581067e-01,25:1.464553e-01):7.431590e-01):7.755649e-01):1.388491e-01,19:3.962518e-01):1.378748e+00):1.081752e+00,((((12:4.217108e-01,17:2.830375e-01):5.896424e-02,((18:3.902519e-01,((13:1.218456e-01,((14:2.755146e-01,15:1.898482e-01):3.518247e-01,((23:5.952851e-01,21:9.058135e-03):7.573981e-01,22:2.147504e-01):2.178550e+00):1.650166e-01):2.953029e-01,((11:8.240961e-01,10:7.581191e-01):8.998337e-01,9:1.480875e-01):8.373609e-02):8.917762e-02):7.336992e-01,16:4.051106e-01):2.154456e-01):6.193560e-01,7:5.539314e-02):2.439248e-01,6:1.750449e-01):3.427042e-01):3.539901e-01):2.190585e-01,8:2.021818e-01):8.905671e-01,(3:4.805750e-01,4:3.734727e-01):1.999872e+00):6.356574e-02,1:1.726452e+00);
   tree gen.121000 = [&U] ((3:2.541276e-02,4:2.512128e-01):1.537092e+00,((((6:2.055751e-01,((((20:2.789341e-02,(24:1.863334e-01,((27:5.736804e-01,26:1.350480e-01):8.515917e-01,25:3.876459e-01):6.273469e-01):1.265145e+00):1.135772e-01,19:7.810254e-01):1.222486e+00,(30:7.301436e-02,(29:3.464165e-01,28:4.107365e-02):2.713943e-02):9.452119e-01):1.898882e-01,((9:3.022493e-01,((13:1.317915e-01,(15:2.469591e-01,(14:5.198712e-01,((23:5.056098e-01,21:2.420765e-01):4.754875e-01,22:7.806787e-02):1.712514e+00):1.617855e-01):4.164886e-02):3.298920e-01,(((12:8.835890e-01,16:3.442865e-01):1.772948e-02,18:4.186825e-01):5.868399e-01,((10:4.581459e-01,11:5.912428e-01):7.499846e-01,17:2.406240e-01):4.172173e-01):2.075970e-01):6.208087e-02):8.399238e-01,7:4.180371e-02):1.916677e-01):9.683120e-03):8.444683e-02,5:2.356194e-01):2.745997e-01,8:3.633761e-01):9.144948e-01,2:5.728024e-01):2.337831e-01,1:1.126239e+00);
   tree gen.122000 = [&U] (((3:1.136576e-01,4:1.714081e-01):1.244191e+00,(((20:3.118013e-01,((25:1.944483e-01,(27:2.628760e-01,26:1.344435e-01):4.016872e-01):2.674404e-01,24:5.506111e-01):6.602928e-01):7.489123e-02,19:1.383246e-03):1.026920e+00,(5:3.540972e-02,(((((16:2.411767e-01,(((15:1.256963e-01,((13:1.201345e-01,((21:2.457343e-01,23:4.796882e-01):3.711560e-01,22:9.641413e-03):6.297168e-01):2.057254e-01,14:5.433815e-02):6.744075e-03):1.049078e-01,18:8.028366e-01):6.196226e-02,(9:1.649408e-01,((11:4.629193e-01,10:3.126032e-01):6.285617e-02,(17:2.077934e-01,12:5.929370e-01):1.560079e-02):2.555441e-01):2.159488e-01):1.086730e-01):6.370173e-01,7:4.030348e-02):8.901946e-02,(30:1.012974e-01,(28:1.400704e-02,29:7.710125e-02):1.463394e-02):5.317283e-01):9.512511e-03,6:6.787490e-02):2.309644e-01,8:2.553927e-01):2.043713e-01):1.380239e-02):4.873920e-01):3.780090e-01,2:4.481385e-01,1:1.589062e+00);
   tree gen.123000 = [&U] (((8:2.193667e-01,((7:2.969657e-01,(6:1.754770e-01,(((20:3.899699e-01,((25:5.353435e-01,(27:4.090368e-01,26:1.894822e-01):1.231872e+00):4.092458e-01,24:1.668403e-02):1.125847e+00):3.148865e-01,19:1.714725e-01):1.154363e+00,(((29:4.548664e-02,28:1.994073e-02):2.139242e-01,30:1.400866e-01):5.858509e-01,(((16:8.491284e-02,18:1.658232e-01):7.410126e-02,(12:8.595528e-01,((17:2.936452e-01,11:3.683125e-01):2.349976e-01,10:5.214326e-01):5.659974e-01):4.843292e-02):1.791115e-01,(9:5.965685e-01,((((21:7.536733e-02,23:2.385250e-01):8.878014e-01,22:1.717704e-01):7.845960e-01,(14:6.578486e-01,15:1.771540e-01):2.600793e-01):3.713909e-01,13:1.217966e-01):5.856051e-01):5.694664e-02):4.236019e-01):1.311606e-01):6.441574e-01):3.688973e-02):1.637072e-01,5:2.778189e-01):1.060188e-01):1.192801e+00,2:6.258235e-01):4.830991e-01,(3:7.484887e-01,4:3.894139e-02):1.050486e+00,1:1.937879e+00);
   tree gen.124000 = [&U] (2:3.786744e-01,((3:4.062834e-01,4:3.117206e-01):1.424494e+00,(8:1.142633e-01,((6:1.831861e-01,(((((20:5.639572e-01,((25:6.088031e-01,(27:7.369754e-01,26:1.221216e-01):1.483498e+00):4.449699e-02,24:4.716324e-01):3.996679e-01):1.919903e-01,19:8.506299e-02):1.418288e+00,(30:3.504945e-02,(29:4.830633e-02,28:7.487468e-03):2.378086e-01):2.255491e-01):5.723982e-01,(((12:8.084333e-01,16:1.304440e-01):2.828384e-01,(((11:5.780745e-01,10:3.766345e-01):1.800019e-01,18:1.578413e-01):3.158724e-01,17:2.899646e-01):1.960800e-01):4.669250e-02,(9:5.824262e-01,((15:2.519974e-01,(14:2.788994e-01,(23:5.258154e-01,(21:4.231524e-01,22:5.564865e-01):4.984934e-01):2.027371e+00):5.053320e-02):4.263375e-01,13:2.635336e-01):2.996007e-01):1.713715e-01):6.809244e-01):6.793241e-01,7:1.348247e-01):2.492409e-01):3.036228e-01,5:3.625913e-01):2.302924e-01):1.549765e-01):4.422203e-01,1:1.461287e+00);
   tree gen.125000 = [&U] ((3:3.046134e-01,4:2.499134e-01):1.319013e+00,(((((6:3.474208e-01,7:1.488454e-01):5.014062e-02,(((29:5.908114e-03,28:4.731842e-02):4.012127e-01,(30:2.829644e-01,(((25:4.762985e-01,(27:5.010345e-01,26:4.154620e-01):4.790150e-01):1.641021e-01,24:9.350564e-01):4.316730e-01,(19:2.302431e-01,20:1.051244e-01):4.789674e-01):9.497359e-01):3.112083e-01):4.405660e-01,(((13:2.239555e-02,((((23:4.063440e-01,21:2.471108e-01):1.509421e-01,22:4.587674e-02):1.137994e+00,14:3.867734e-01):2.515610e-01,15:4.100929e-01):6.775015e-01):2.824510e-01,((16:2.428143e-01,18:2.177227e-01):7.914639e-01,12:3.110712e-01):5.331272e-01):1.359847e-01,(9:2.509885e-01,((11:5.651252e-01,10:2.701371e-01):2.907899e-01,17:7.165711e-01):1.824506e-01):3.718394e-04):6.119253e-01):3.755074e-01):5.293227e-01,5:6.450239e-01):4.610263e-01,8:2.399778e-01):8.707920e-01,2:8.744420e-01):3.541692e-01,1:1.146555e+00);
   tree gen.126000 = [&U] (((4:1.226546e-01,3:8.918316e-01):4.562206e+00,(5:2.709638e-01,(8:1.372384e+00,((6:5.905718e-01,((((((((15:1.995417e-01,(23:9.424803e-01,(22:7.776168e-01,21:3.817199e-01):3.857556e-01):3.254047e+00):2.877841e-01,14:8.545277e-01):5.314480e-01,13:3.766972e-01):1.540822e+00,((10:1.368441e+00,(11:8.828784e-01,17:9.608567e-01):1.506509e+00):6.573718e-01,9:1.342799e+00):8.978068e-01):8.952543e-01,18:1.055944e+00):5.202618e-01,16:3.081379e-01):2.037087e+00,12:7.893800e-01):1.584614e+00,(28:1.294486e-01,(29:2.279269e-01,30:1.323132e+00):4.938261e-02):2.309293e+00):4.988880e-01):4.839912e-01,(7:4.598970e-01,(((((27:2.545721e+00,26:4.315560e-01):1.734621e+00,25:1.281333e+00):1.750373e+00,24:3.564669e-01):2.923303e+00,20:1.089355e+00):9.873942e-01,19:2.797024e-01):2.299746e+00):1.541053e-01):3.401198e-01):5.421056e-01):1.475360e+00):1.597550e-01,2:3.522730e+00,1:2.368829e+00);
   tree gen.127000 = [&U] (((3:8.639330e-01,4:1.564126e-02):1.148998e+00,(5:2.787152e-01,((6:9.952765e-02,(7:2.478821e-01,(16:1.365962e-01,(((((((23:2.788734e-01,21:7.864369e-02):4.783676e-01,22:1.315593e-02):1.421354e+00,13:8.361908e-02):3.830093e-01,(14:3.524871e-01,15:2.097814e-01):1.026582e-01):6.763166e-01,12:1.521623e+00):1.100585e-02,(18:3.370056e-01,(11:1.598935e+00,(17:6.310102e-01,10:3.850772e-01):1.832967e-01):9.264860e-01):2.545487e-01):1.363943e-01,9:6.025318e-01):1.896307e-02):6.216446e-01):3.397029e-01):2.627313e-01,((((29:3.781025e-02,28:3.104611e-02):2.304405e-01,30:8.117862e-02):2.693259e-01,(19:1.831705e-01,(20:5.643246e-01,(24:4.436715e-01,((27:2.464164e-01,26:3.514751e-01):9.395414e-01,25:3.790028e-01):3.636773e-01):2.499536e-01):3.587299e-01):1.961082e+00):3.488644e-01,8:5.823621e-01):3.879348e-02):5.980088e-02):1.592130e+00):1.027608e+00,2:2.081622e-01,1:3.150079e+00);
   tree gen.128000 = [&U] ((3:5.853754e-01,4:2.395542e-01):1.384070e+00,((((6:1.353989e-01,((7:9.276418e-02,(16:2.707232e-01,(18:5.032503e-01,(17:6.820226e-01,(12:8.780817e-01,((13:9.388727e-02,((14:3.982201e-01,15:3.838552e-01):6.252546e-02,((23:1.126001e-01,21:1.582818e-01):5.488515e-01,22:2.407332e-01):1.345801e+00):8.994170e-03):4.813826e-01,(9:7.051635e-01,(11:1.871030e+00,10:1.282537e-01):7.393344e-01):1.576388e-01):3.944450e-01):1.780661e-01):2.255712e-02):1.269842e-01):1.207000e+00):2.875901e-01,(((29:9.308117e-02,28:8.489478e-02):8.310205e-02,30:7.569297e-01):6.779321e-01,((20:6.186145e-01,((27:4.212032e-01,26:9.654579e-01):1.923988e+00,(24:4.336327e-01,25:2.154937e-01):3.376555e-01):1.182023e+00):1.366406e-01,19:3.676296e-01):1.212307e+00):1.463905e+00):1.018986e-01):2.098137e-01,5:2.802730e-01):1.964697e-01,8:2.733037e-01):9.446089e-01,2:1.952635e+00):1.593793e+00,1:1.826874e+00);
   tree gen.129000 = [&U] ((2:8.728884e-01,((5:2.521498e-01,(((30:2.916659e-01,(29:5.793503e-02,28:6.631860e-02):1.406343e-01):4.915938e-01,(19:2.978786e-01,((24:5.421527e-01,((26:3.602326e-01,27:9.163622e-02):1.705011e-01,25:4.849000e-01):3.928357e-01):8.118119e-01,20:4.125710e-01):1.893384e-01):1.191139e+00):7.844976e-02,((6:1.379321e-01,7:3.603671e-02):3.019709e-02,((18:2.142224e-01,16:3.892189e-02):4.536202e-01,(((11:8.422243e-01,(17:7.988280e-01,12:6.557584e-01):4.041485e-02):1.805060e-01,10:3.680172e-01):1.531348e-01,(9:2.415281e-01,(13:1.094138e-02,((14:3.726440e-01,15:7.489866e-02):1.815439e-01,((23:4.240762e-01,21:5.935925e-01):2.207523e-01,22:5.173800e-02):9.482221e-01):1.705765e-01):1.791020e-01):2.800110e-02):1.813113e-01):5.966413e-01):1.042654e-01):1.623263e-01):7.437009e-03,8:2.090384e-01):6.926075e-01):8.986520e-01,(3:1.378617e-01,4:1.255767e-01):7.418402e-01,1:1.219064e+00);
   tree gen.130000 = [&U] ((((((6:3.258583e-01,(((((((9:3.164684e-01,(11:5.122515e-01,10:3.123770e-01):3.985598e-01):1.878228e-01,(17:1.203848e+00,(13:2.150734e-01,(((23:6.399100e-01,21:2.899442e-01):1.652795e-01,22:6.953113e-02):1.398314e+00,(14:4.062797e-01,15:1.266396e-01):1.995294e-01):3.272723e-01):4.764402e-01):2.907568e-01):1.674443e-01,18:2.585354e-01):5.486543e-01,16:6.324346e-02):2.036300e-01,12:9.002139e-01):6.764359e-01,(19:4.215693e-01,(20:1.431768e-01,(24:7.310418e-02,((26:9.530131e-01,27:3.157656e-01):8.104057e-01,25:6.862492e-01):3.837330e-01):1.056677e+00):1.121015e-01):1.000475e+00):3.212378e-01,(30:2.470199e-01,(29:1.969493e-02,28:1.202138e-01):3.738448e-01):4.352639e-01):1.883688e-01):2.695106e-01,7:5.203242e-01):2.362981e-01,5:2.801143e-01):2.364902e-01,8:3.396442e-01):1.446680e+00,2:1.995747e+00):9.647804e-02,(3:2.347819e-01,4:2.067278e-02):1.643494e+00,1:1.860343e+00);
   tree gen.131000 = [&U] ((2:9.094669e-01,(5:2.563315e-01,((8:4.246116e-01,(6:2.061774e-01,7:3.088189e-01):2.079733e-01):5.168159e-01,(((19:2.279979e-01,(20:8.637544e-02,(24:3.656381e-01,((26:8.879372e-01,27:2.849469e-01):8.716550e-01,25:3.471233e-01):6.630687e-01):8.841428e-01):3.052473e-01):6.399378e-01,(30:2.371580e-01,(29:1.062253e-02,28:2.258194e-02):3.074665e-01):2.681992e-01):1.953478e-01,((((((14:2.176261e-01,(22:1.541457e-01,(21:7.096542e-01,23:4.358508e-01):2.668387e-01):1.341369e+00):2.578006e-01,15:2.372139e-01):1.595882e-01,13:3.743603e-01):5.292619e-01,(9:4.806646e-01,16:5.895240e-01):1.205223e-01):4.028315e-02,(((11:4.740140e-01,10:4.698626e-01):1.999917e-01,18:4.718674e-01):3.450039e-01,12:1.100503e+00):1.713724e-01):6.161811e-02,17:4.884101e-01):5.662765e-01):1.993735e-01):8.739283e-03):1.854018e+00):1.410095e-02,(3:2.441076e-01,4:5.959347e-02):1.480199e+00,1:1.517383e+00);
   tree gen.132000 = [&U] ((2:1.152471e+00,(3:3.399712e-01,4:2.712189e-01):9.054888e-01):6.039758e-01,(8:2.355908e-01,(((6:6.836907e-02,(((29:1.889321e-02,28:1.106962e-01):1.375555e-01,((19:8.888313e-02,(20:2.041671e-01,(24:4.180427e-01,((26:6.841212e-01,27:2.448315e-01):5.202686e-01,25:5.926789e-01):5.540281e-01):5.513669e-01):5.905617e-01):1.235499e+00,30:1.122762e-02):5.176198e-01):2.835016e-01,((17:5.106621e-01,((((14:6.131560e-01,15:4.800083e-02):2.804073e-01,13:6.688096e-01):3.072578e-01,((21:5.108640e-01,22:9.364431e-02):1.168852e-01,23:4.792633e-01):1.656680e+00):3.354177e-01,((11:6.335387e-01,10:3.630901e-01):9.429205e-02,(18:4.506817e-01,(16:2.627096e-02,12:2.833850e-01):4.827309e-01):1.083604e+00):1.075240e-01):4.353321e-02):2.966553e-01,9:4.169759e-01):7.922796e-01):3.429855e-01):1.110388e-02,7:3.062883e-01):1.951596e-01,5:2.584567e-01):6.199768e-01):1.440508e+00,1:1.969959e+00);
   tree gen.133000 = [&U] (((8:1.646444e-01,((6:4.212992e-02,(7:1.661585e-01,((((9:2.936434e-01,((13:3.417558e-01,((14:6.292948e-02,((21:2.036979e-01,23:1.257388e-01):4.607151e-01,22:3.869201e-01):1.059554e+00):1.050933e-01,15:2.428700e-01):5.339904e-02):4.635722e-01,(10:4.477192e-01,(17:4.959442e-01,11:4.568157e-01):6.184996e-02):1.222354e-01):8.160289e-02):3.199102e-01,(16:3.585349e-01,18:5.343254e-01):2.218237e-01):5.506911e-01,12:7.348605e-02):8.893996e-01,((29:3.533273e-02,(30:1.827406e-01,28:6.915924e-03):2.341051e-02):1.262476e-01,(19:1.319654e-01,(20:9.788265e-02,(24:2.921523e-01,((26:3.041816e-01,27:3.489016e-01):5.298800e-01,25:1.124456e-01):5.890893e-01):5.393313e-01):2.173389e-01):7.519609e-01):5.303867e-01):3.016026e-01):2.117293e-01):1.460903e-01,5:1.812412e-01):4.649098e-02):8.822101e-01,2:4.313306e-01):1.504607e-01,(3:9.789221e-02,4:1.191290e-01):6.614872e-01,1:1.943368e+00);
   tree gen.134000 = [&U] ((((8:1.986990e-01,(((30:8.666795e-02,((29:8.535093e-03,28:3.120129e-03):1.944963e-01,((19:8.277954e-02,(20:1.181284e-01,(24:2.184980e-01,((26:2.929576e-01,27:6.294242e-01):5.866511e-01,25:4.788791e-01):2.719184e-01):6.404495e-01):4.179406e-01):7.155612e-01,(((((9:2.615551e-01,17:5.004634e-01):7.243825e-04,11:1.209353e+00):3.454177e-02,((((21:3.590757e-01,23:1.641692e-01):3.149098e-01,22:8.569306e-02):8.594384e-01,(15:2.496158e-01,14:1.739047e-01):1.482672e-01):1.252177e-01,13:1.170100e-01):5.474478e-01):1.896847e-02,10:7.085949e-01):2.407587e-01,((16:1.300015e-01,18:5.325480e-01):1.033219e-01,12:3.883853e-01):4.495400e-02):8.507665e-01):2.908809e-01):1.529813e-01):2.759495e-01,7:4.306117e-01):1.407185e-01,6:1.973418e-02):2.066161e-01):4.741426e-03,5:2.777835e-01):6.838776e-01,(3:1.571885e-01,4:2.087248e-01):9.424327e-01):7.703953e-01,2:8.407741e-01,1:2.163327e+00);
   tree gen.135000 = [&U] (((3:1.998678e-01,4:1.065107e-01):1.078478e+00,((((((((24:1.973208e-01,((26:3.254387e-01,27:4.758704e-01):4.641168e-01,25:2.990320e-01):2.723399e-02):3.492885e-01,20:1.150082e-01):4.371757e-01,19:6.899830e-02):8.261455e-01,((29:1.556577e-01,28:8.875154e-03):4.006967e-01,(30:2.203332e-02,(((12:3.254620e-01,9:1.754350e-01):6.196058e-02,(10:5.456401e-01,(17:4.577205e-01,11:6.283539e-01):5.703696e-02):3.864004e-02):2.821937e-01,((16:6.981049e-01,((15:1.659119e-01,(((23:6.171603e-01,21:6.854938e-02):3.353127e-01,22:7.558785e-02):1.096406e+00,14:9.562743e-02):2.058532e-01):4.560821e-02,13:1.116463e-01):3.164430e-01):1.969641e-02,18:2.873642e-01):7.039988e-02):5.231614e-01):4.872589e-02):7.382634e-02):2.455318e-01,6:6.436568e-02):1.787043e-02,7:4.130728e-01):1.456732e-01,5:1.481640e-01):2.604701e-01,8:5.039949e-02):3.658341e-01):2.326225e-01,2:1.216172e-01,1:2.189261e+00);
   tree gen.136000 = [&U] (2:1.314261e-01,((3:1.581185e-02,4:4.064313e-01):1.066452e+00,(((5:7.006647e-02,(((28:6.920248e-02,29:8.094516e-02):2.129924e-01,((((24:4.629344e-01,((26:9.138188e-02,27:3.188778e-01):2.917133e-01,25:2.500447e-01):2.673358e-01):8.478625e-01,20:9.560812e-02):3.084612e-01,19:3.247708e-02):8.072573e-01,30:1.992049e-02):3.578844e-02):8.159002e-02,(16:3.736941e-02,(((17:3.419425e-01,(9:4.609519e-01,(18:2.894800e-01,(10:5.872831e-01,11:4.897221e-01):2.683174e-01):2.095273e-01):2.398395e-02):1.059311e-01,(((23:6.267358e-01,21:1.181169e-01):4.494237e-01,22:1.022801e-01):1.180975e+00,(13:8.796617e-02,(15:1.289734e-01,14:2.245016e-01):3.232283e-01):1.530002e-01):3.718237e-01):3.192867e-01,12:4.857729e-01):1.204860e-01):9.746032e-01):6.626491e-01):4.091928e-01,(6:7.160140e-02,7:1.836662e-01):2.180609e-01):2.011078e-01,8:2.251576e-01):8.510752e-01):4.251314e-01,1:1.220928e+00);
   tree gen.137000 = [&U] (((3:2.907571e-01,4:7.306559e-02):9.037214e-01,((7:3.899898e-01,(6:7.236408e-02,(5:5.480155e-01,((((24:3.846113e-01,((26:1.653716e-01,27:4.011242e-01):6.849473e-01,25:1.642981e-02):3.743326e-01):2.571589e-01,20:1.084077e-01):1.760103e-01,19:1.714816e-01):1.335285e+00,(((17:8.423674e-01,18:1.035261e-01):4.010612e-01,(9:4.561261e-01,((((((21:4.946114e-01,23:1.117455e-01):6.992084e-01,22:1.159729e-01):5.576015e-01,15:2.756909e-01):7.868539e-02,14:1.736547e-01):4.597286e-01,13:9.574529e-02):1.838220e-01,((12:8.116454e-01,16:2.191417e-01):1.816797e-01,(11:5.795985e-01,10:3.855706e-01):1.053436e+00):2.384717e-01):4.119798e-02):1.134358e-02):5.535505e-01,(30:9.023129e-03,(28:1.079755e-01,29:8.524348e-02):1.525260e-01):3.677951e-01):9.548415e-02):2.836739e-01):2.021805e-01):3.188597e-02):3.037231e-01,8:3.922108e-01):4.830948e-01):4.629128e-01,2:4.527152e-01,1:1.553715e+00);
   tree gen.138000 = [&U] ((3:2.094922e-01,4:5.383418e-02):6.641270e-01,(2:3.102960e-01,(8:4.127635e-01,(((((((24:3.450463e-01,((26:3.159599e-01,27:2.682134e-01):4.376880e-01,25:3.369689e-01):2.562240e-01):4.038706e-01,20:5.163478e-01):4.353811e-01,19:3.872262e-02):5.315548e-01,((28:2.970412e-01,30:5.834392e-02):9.064312e-04,29:3.110476e-01):4.257894e-01):3.452115e-02,(((11:4.423730e-01,(17:5.543574e-01,10:2.894240e-01):3.014490e-03):2.033994e-01,9:2.000528e-01):1.126674e-01,((12:5.243824e-01,(16:1.205579e-01,18:2.684399e-01):1.772161e-01):1.576555e-01,(13:1.001581e-01,((14:3.859956e-01,((23:3.066025e-01,21:2.653397e-01):5.254522e-01,22:8.657683e-02):6.885977e-01):8.230893e-02,15:1.022465e-01):9.144665e-02):3.798608e-01):7.439029e-02):6.822073e-01):2.355900e-01,5:1.575263e-01):4.118283e-01,(6:3.131706e-02,7:3.203331e-01):1.973322e-01):2.145586e-01):4.201758e-01):4.812235e-01,1:1.547551e+00);
   tree gen.139000 = [&U] ((3:3.239064e-01,4:2.311930e-01):5.345503e-01,((8:6.928288e-02,(((((16:1.036074e-01,((((17:4.636889e-01,11:7.438799e-01):1.720982e-01,10:6.835587e-01):2.321990e-01,((13:1.949601e-01,(14:2.602984e-01,(15:2.734905e-03,((23:2.709472e-01,21:5.515076e-01):1.300771e-01,22:4.327705e-01):8.942477e-01):1.493704e-01):1.716003e-01):1.680798e-01,9:2.172205e-01):4.535947e-02):2.002888e-01,18:4.716415e-01):1.416424e-01):9.654281e-02,12:5.418914e-01):7.074390e-01,(((24:2.761959e-01,((26:3.379815e-01,27:2.912305e-01):4.031490e-01,25:4.601571e-01):4.292999e-01):2.293249e-01,20:4.108193e-01):3.184876e-01,19:3.371508e-02):3.960635e-01):1.916396e-01,7:8.921032e-02):1.414669e-01,((5:2.754679e-01,((28:8.191678e-02,29:2.582113e-02):6.875247e-02,30:1.585136e-01):6.100118e-01):1.250923e-01,6:4.489131e-02):1.056730e-02):1.131553e+00):8.160754e-01,2:3.531433e-01):3.266726e-01,1:1.853849e+00);
   tree gen.140000 = [&U] (((8:1.535746e-01,((((29:5.789419e-03,30:1.819000e-01):4.911273e-02,28:9.436743e-02):5.080559e-01,(6:8.738701e-02,((((((14:1.614600e-01,(((23:7.068942e-01,(21:2.628822e-01,22:7.792407e-02):1.342484e-01):1.141180e+00,13:3.340330e-01):8.960755e-02,15:1.487001e-01):1.840234e-01):3.392675e-01,(((10:3.685898e-01,11:8.042469e-01):4.007648e-01,9:1.977813e-01):9.759195e-03,17:5.096615e-01):5.655820e-02):5.634475e-02,(18:5.104718e-01,16:1.346872e-01):1.010453e-02):8.105144e-02,12:3.464614e-01):3.822664e-01,7:1.309500e-01):1.440085e-01,(((24:1.187842e-01,((26:2.829889e-01,27:3.123083e-01):5.529602e-01,25:5.656647e-02):9.067489e-01):5.731134e-01,20:3.734734e-01):2.706001e-01,19:3.130305e-01):4.499276e-01):1.952634e-01):6.698011e-03):3.071240e-01,5:1.831321e-01):2.701322e-01):9.877134e-01,2:5.046737e-01):6.088824e-01,(3:2.585806e-01,4:1.019641e-01):1.968211e-01,1:1.360575e+00);
   tree gen.141000 = [&U] ((((((((16:1.673866e-01,12:3.759417e-01):5.611536e-02,(((9:1.056828e-01,(((14:2.049947e-01,15:4.987328e-02):6.902424e-02,13:2.512208e-01):7.022726e-03,((21:1.403178e-01,23:3.363143e-01):2.380859e-01,22:1.040029e-03):1.219369e+00):1.488353e-01):2.653930e-01,17:2.246862e-01):1.413443e-02,((11:3.122174e-01,10:3.781764e-01):1.851107e-03,18:2.696853e-01):1.337692e-01):3.020846e-01):6.258611e-01,(29:2.531663e-02,28:6.994955e-02):2.460378e-01):7.522961e-02,30:1.499815e-01):7.980724e-02,((20:4.926807e-02,(24:3.060175e-01,((26:4.088345e-01,27:1.878015e-01):3.309463e-01,25:1.625237e-01):3.342883e-01):1.763365e-01):2.881712e-01,19:4.200867e-02):3.407958e-01):1.281466e-01,((6:5.563777e-02,(5:1.578853e-01,8:3.732913e-01):5.450815e-02):2.007364e-02,7:1.543194e-01):4.010088e-01):1.371707e+00,2:7.139083e-01):2.435114e-01,(3:8.940795e-03,4:2.260734e-01):5.473557e-01,1:1.260515e+00);
   tree gen.142000 = [&U] (2:5.807047e-01,(((5:7.759917e-02,(((((16:4.298278e-02,(((14:1.305291e-01,((22:2.036244e-02,(21:4.324185e-02,23:1.586899e-01):2.484522e-01):1.141421e+00,15:3.124804e-01):3.640172e-02):2.226178e-01,13:6.885868e-02):1.737544e-01,(9:3.154422e-01,(((10:3.745273e-01,11:2.670489e-01):1.600548e-02,18:4.713213e-02):7.357195e-02,17:2.576094e-01):8.364372e-03):1.530711e-02):9.066506e-02):4.145575e-01,12:3.717188e-01):4.160878e-01,7:3.252127e-02):6.636250e-02,6:1.982480e-02):1.255846e-01,((30:1.344894e-01,(28:2.326137e-02,29:4.798706e-02):1.705031e-01):3.451018e-01,((20:9.473967e-02,(24:3.148833e-02,((26:3.494685e-01,27:5.549157e-01):3.094831e-01,25:1.583224e-01):4.246373e-01):4.521891e-01):2.708447e-01,19:4.149198e-03):6.453801e-01):1.350698e-01):1.774468e-02):2.313750e-01,8:7.198329e-03):2.894375e-01,(3:1.536047e-01,4:1.546063e-01):9.212250e-01):8.448414e-02,1:6.810705e-01);
   tree gen.143000 = [&U] (2:3.095207e-01,(((5:2.715074e-01,(((7:2.633037e-01,((28:3.015934e-02,29:4.340458e-03):1.436496e-01,30:2.024725e-02):4.763219e-01):1.461482e-01,((((12:2.374690e-01,16:3.009099e-02):2.280576e-01,18:1.191221e-01):5.173021e-02,(((15:2.140037e-01,(14:2.719858e-01,((22:8.368835e-02,(21:4.289219e-02,23:2.443653e-01):2.113923e-01):1.033811e+00,13:1.040550e-01):1.499137e-01):1.919321e-02):1.527456e-01,9:3.579572e-01):1.789039e-01,((10:4.822883e-01,17:7.039550e-01):5.108198e-02,11:5.031987e-01):1.928753e-01):1.351694e-01):1.098093e+00,((20:3.331904e-01,(24:1.664618e-01,((26:9.960117e-02,27:3.301519e-01):2.226437e-01,25:6.078159e-01):2.760007e-01):4.880602e-01):5.703803e-02,19:7.338615e-02):6.880074e-01):8.332202e-03):1.343907e-02,6:8.961567e-02):4.817099e-02):1.282600e-01,8:4.635645e-02):1.039678e+00,(3:2.434411e-02,4:2.004536e-01):6.980719e-01):7.706695e-01,1:2.424631e+00);
   tree gen.144000 = [&U] (2:1.053748e+00,((((7:5.289062e-01,(((((20:5.837032e-01,(24:1.993000e-01,((25:1.502951e+00,27:2.067626e-01):5.150009e-01,26:1.483239e-01):1.730624e+00):1.560090e+00):4.634652e-01,19:1.482181e-01):1.066199e+00,((28:8.358793e-02,29:1.262335e-01):1.590274e-02,30:1.776725e-01):3.412203e-01):7.300990e-01,(((((13:3.270865e-01,((15:1.568346e-01,(22:6.677893e-03,(21:1.189893e+00,23:6.857515e-01):8.226804e-02):2.710046e+00):7.975142e-02,14:2.545040e-01):2.007888e-01):7.208919e-01,9:4.257124e-01):2.537280e-02,18:1.047384e+00):2.058038e-02,(10:3.895596e-01,(17:8.573502e-01,11:7.702301e-01):1.096281e-01):8.446570e-01):5.495119e-01,(12:7.303123e-01,16:1.180348e-01):2.099045e-01):4.882414e-01):7.062245e-01,6:2.553042e-01):1.454414e-01):1.759191e-01,5:6.079748e-01):3.155500e-01,8:1.612855e-01):1.017901e+00,(3:6.804012e-02,4:5.523389e-01):1.489437e+00):1.926739e+00,1:5.192287e+00);
   tree gen.145000 = [&U] ((((20:4.001677e-01,(24:3.240867e-01,(25:4.537817e-01,(27:2.771879e-01,26:1.160940e-01):2.967089e-01):5.823906e-01):6.753628e-01):1.440315e-01,19:4.993179e-02):6.360340e-01,((((8:4.066447e-01,5:6.100345e-02):5.122397e-02,6:1.374425e-01):3.245580e-02,(7:3.752612e-02,(30:2.020030e-01,(28:7.330565e-02,29:4.611770e-02):7.562818e-01):6.956342e-01):4.769122e-02):2.145663e-01,((12:6.501101e-01,(((17:3.408590e-01,11:1.199356e+00):2.814122e-01,10:5.599106e-01):7.131004e-01,(((15:2.666614e-01,(14:1.545535e-01,(22:6.211532e-02,(21:1.240590e-01,23:1.436206e-01):4.016772e-01):1.607463e+00):8.101048e-02):2.930344e-01,13:1.639468e-01):3.800819e-01,9:1.005983e-01):7.428131e-02):6.187136e-02):1.167904e-01,(18:5.777779e-01,16:2.032774e-01):1.429637e-01):3.578460e-01):1.220076e-01):4.265548e-01,((3:7.186769e-02,4:1.284441e-01):1.057874e+00,2:6.796921e-01):5.546209e-01,1:2.336404e+00);
   tree gen.146000 = [&U] (((((5:4.608402e-01,8:5.102050e-01):2.180713e-01,(7:2.253285e-01,(6:8.872063e-02,((28:3.932743e-01,29:1.152843e-02):1.571479e-01,30:1.261699e-01):1.416530e+00):1.435196e-01):1.173999e-02):7.226300e-02,((20:1.091227e-01,(24:1.022080e+00,(25:2.683892e-01,(27:7.088855e-01,26:8.676776e-02):1.751325e+00):3.403142e-01):6.022469e-01):3.505558e-01,19:7.174667e-01):8.331403e-01):3.611703e-01,((16:9.017369e-02,18:1.060294e+00):2.665106e-02,(((((11:6.207745e-01,17:8.406620e-01):2.165210e-02,12:9.716241e-01):9.379807e-01,10:3.826335e-01):5.830735e-01,9:1.874444e-01):3.293114e-02,((22:2.097220e-01,(21:3.019171e-01,23:2.613398e-01):7.033458e-01):1.500684e+00,(13:1.703800e-01,(14:4.920791e-01,15:1.261244e-01):2.657990e-01):1.176748e-02):2.133953e-01):2.564144e-01):9.316326e-01):1.239885e+00,(2:1.118331e+00,(3:5.859222e-01,4:7.745278e-03):1.440633e+00):4.440736e-01,1:2.601458e+00);
   tree gen.147000 = [&U] ((2:3.142093e-01,(8:4.991766e-01,(5:2.105462e-01,(((30:5.670280e-02,(28:7.331497e-02,29:1.207512e-02):6.263561e-01):5.550260e-01,(((((10:6.328871e-01,(11:5.701934e-01,17:4.745536e-01):7.756371e-02):1.247322e-01,9:1.910184e-01):6.593627e-02,12:1.066928e+00):4.187597e-01,(((13:2.010626e-01,(15:2.676109e-01,((23:7.944537e-02,21:5.512193e-01):5.913055e-01,22:2.270082e-01):1.394473e+00):6.911289e-02):1.575583e-02,14:4.796610e-01):1.677007e-01,(18:3.480622e-01,16:1.902439e-01):5.758000e-01):1.510137e-03):5.368864e-01,((20:7.583011e-02,(24:3.248236e-01,(25:2.402211e-01,(27:5.191030e-01,26:2.309209e-01):6.759360e-02):6.387282e-01):4.415708e-01):9.234847e-01,19:3.411140e-02):7.102904e-01):6.779598e-02):2.275453e-01,(7:2.528861e-01,6:3.328134e-02):2.699241e-01):3.158613e-01):5.500670e-01):6.868732e-01):1.846061e-01,(3:5.775381e-01,4:7.675507e-02):1.204263e+00,1:2.130228e+00);
   tree gen.148000 = [&U] (((3:2.368586e-01,4:3.695284e-01):2.622170e+00,2:3.033658e-01):7.773083e-01,(((6:3.504107e-01,(7:8.567863e-02,((30:7.705503e-02,(28:6.302141e-02,29:3.712185e-02):2.461085e-01):5.406590e-01,((20:7.233601e-01,(19:1.594458e-01,(24:1.634604e-01,(25:7.579076e-01,(27:1.091751e+00,26:5.319044e-01):1.988083e-01):1.695229e+00):7.265380e-01):2.189641e-01):6.898864e-01,((12:4.309180e-01,(16:1.654627e-01,18:6.884173e-01):1.094372e-01):3.344803e-01,((((9:3.640350e-01,17:3.169921e-01):8.185952e-02,((13:3.607211e-01,(15:3.123495e-01,14:7.577216e-01):2.806994e-01):4.798731e-02,((23:7.883408e-02,21:1.146466e+00):9.072480e-01,22:3.132211e-01):1.208604e+00):4.646658e-01):3.850647e-01,10:1.096741e+00):1.000148e-01,11:7.038760e-01):7.376147e-02):8.082199e-01):2.443015e-01):6.774772e-01):2.026620e-01):2.360967e-01,8:3.204172e-01):1.195313e-02,5:2.622742e-01):1.046166e+00,1:2.784640e+00);
   tree gen.149000 = [&U] (((5:1.655724e-01,(((7:2.147788e-01,6:1.286364e-01):3.348293e-02,((((((((22:2.913973e-01,(21:1.879158e-01,23:3.951033e-01):1.082689e+00):1.577834e+00,(15:3.987234e-01,14:3.264347e-01):1.302928e-01):6.674071e-02,13:6.537846e-02):2.806498e-01,(9:9.282395e-02,(10:1.739571e-01,11:7.478341e-01):7.704935e-01):2.535734e-01):1.637981e-01,18:5.046077e-01):9.496966e-03,17:8.717487e-01):2.286048e-01,(12:3.095243e-01,16:3.486438e-01):6.943690e-01):6.668611e-01,((30:1.232393e-01,(28:3.567425e-02,29:1.574452e-02):4.992007e-02):6.972502e-01,(19:3.564012e-01,(20:8.024684e-01,(24:5.029344e-01,(25:6.001039e-01,(27:3.428612e-01,26:5.449265e-02):4.541562e-01):3.595127e-01):8.000552e-01):4.498214e-01):1.084976e+00):2.055403e-01):5.332252e-01):3.780414e-01,8:3.448558e-01):1.478893e-01):1.707808e+00,2:4.332302e-01):1.638500e-01,(3:2.424857e-01,4:5.780049e-03):9.507439e-01,1:2.024190e+00);
   tree gen.150000 = [&U] (((8:5.518314e-01,((((30:2.926204e-01,(28:4.890990e-02,29:3.124195e-01):2.237708e-01):7.094037e-01,(19:1.287050e-01,(20:1.007372e-01,(24:8.236428e-02,((27:5.115848e-01,26:6.255188e-01):1.577798e-02,25:9.545938e-01):1.169411e+00):1.335777e+00):5.904709e-01):1.198733e+00):1.823713e-01,((((9:2.001105e-01,((17:2.517665e-01,11:1.531346e+00):2.763516e-01,10:3.828249e-01):7.958664e-01):2.423451e-01,(12:9.452802e-01,((((22:3.778706e-02,(21:1.612488e-01,23:7.079752e-01):7.262970e-01):2.241086e+00,13:4.417503e-02):1.122026e-01,(14:4.215558e-01,15:8.037126e-02):2.355091e-01):5.603790e-01,18:3.844936e-01):5.878602e-02):1.699341e-01):6.754079e-01,16:5.487018e-01):7.936513e-01,7:7.886580e-02):4.033762e-01):6.254949e-03,6:1.055260e-01):1.528073e-01):1.112107e-02,5:4.535384e-01):2.133665e+00,(2:9.430828e-01,(3:2.721698e-01,4:4.675560e-01):1.266045e+00):8.323911e-02,1:2.365509e+00);
   tree gen.151000 = [&U] (((3:3.743802e-01,4:6.410203e-02):6.625434e-01,((((12:6.132743e-01,((9:2.604803e-01,((18:1.995903e-01,(17:2.067610e-01,(10:3.346479e-01,11:2.149277e-01):2.060513e-02):4.653994e-01):3.825684e-01,16:4.902730e-01):5.475583e-02):9.502890e-03,((14:2.439012e-01,(13:1.418207e-01,(22:3.901756e-02,(23:4.644574e-01,21:2.871241e-01):2.883747e-01):7.828059e-01):8.063248e-02):4.253299e-02,15:2.844905e-01):3.468920e-01):2.880978e-01):5.295849e-01,7:5.176737e-03):5.145129e-02,(6:4.199851e-02,((((20:2.823581e-01,19:3.293862e-02):3.254379e-01,(24:8.901677e-02,((27:3.045416e-01,26:1.279196e-01):3.628414e-02,25:8.134720e-01):8.584422e-01):8.709785e-01):3.531573e-01,(30:3.063331e-02,(28:2.968271e-02,29:6.581021e-02):2.260606e-01):6.034815e-01):2.178738e-01,5:6.160224e-01):1.864820e-01):4.454610e-02):5.330974e-01,8:5.492286e-02):1.129357e+00):2.739321e-01,2:8.670468e-02,1:1.763848e+00);
   tree gen.152000 = [&U] ((5:4.448615e-01,(8:3.763921e-01,(((28:2.797610e-02,(29:1.008589e-02,30:9.767490e-02):2.696038e-01):9.440743e-01,(((((10:4.826683e-01,((11:7.108304e-01,12:6.726449e-01):3.288646e-01,17:8.167367e-01):1.305504e-01):1.792445e-01,((13:1.983864e-01,((14:3.728020e-01,15:1.545623e-01):3.591715e-01,(22:4.403520e-02,(21:1.042961e-01,23:4.326429e-01):2.961568e-01):2.592649e+00):3.644408e-02):2.359976e-01,9:5.699407e-01):1.435215e-01):1.951131e-01,(18:2.273729e-01,16:2.691089e-01):5.822104e-02):4.454928e-01,((24:1.181119e-01,((27:2.238180e-01,26:1.471761e-01):7.916086e-01,25:4.629287e-01):7.937066e-01):1.310739e+00,(20:5.822261e-01,19:6.612776e-03):8.290323e-02):1.200734e+00):1.891089e-01,7:7.178256e-02):1.338725e-01):4.824204e-02,6:2.242733e-02):1.105748e-03):3.865862e-01):1.084344e+00,(2:6.529769e-01,(3:1.524168e-01,4:4.371937e-02):1.291059e+00):4.839677e-01,1:1.762419e+00);
   tree gen.153000 = [&U] ((3:1.296574e-01,4:1.508776e-01):9.591090e-01,((((19:2.566568e-01,((24:9.852623e-02,(25:2.690724e-01,(27:1.760571e-01,26:4.406222e-01):4.412501e-01):5.353709e-01):8.161604e-01,20:1.149623e-02):3.419266e-01):7.868289e-01,((7:5.726366e-02,(((15:3.368392e-01,(14:2.430017e-01,(13:9.679069e-02,(22:8.788164e-02,(21:9.222632e-02,23:1.974121e-01):7.007066e-01):5.447883e-01):8.017445e-02):5.288682e-02):2.230296e-01,(12:6.429259e-01,(((11:5.206392e-01,18:4.429663e-01):1.091298e-01,10:3.850991e-01):2.398677e-01,(17:9.144114e-01,9:2.085695e-01):2.308504e-01):1.313902e-01):3.968705e-02):1.094851e-02,16:4.058807e-01):5.476874e-01):2.135863e-01,((((29:9.474663e-02,28:1.254828e-02):5.152474e-02,30:1.929355e-01):7.628969e-01,6:1.991749e-02):3.868074e-01,8:4.578892e-01):1.510463e-01):2.946486e-02):3.027980e-01,5:1.655270e-01):9.310586e-01,2:3.848883e-01):2.302847e-01,1:1.402879e+00);
   tree gen.154000 = [&U] (((8:7.129565e-01,(5:2.374915e-01,((((29:3.671632e-02,28:1.371271e-01):8.569631e-02,((19:6.971320e-02,((24:4.561480e-01,(25:1.439945e+00,(27:7.405665e-04,26:7.266902e-01):1.215026e+00):6.227348e-01):1.245325e+00,20:2.501731e-01):7.521736e-01):1.462622e+00,30:4.454282e-01):4.985418e-02):9.858652e-01,((9:2.134619e-01,((((22:3.126232e-01,(21:1.087216e-01,23:3.698235e-01):1.219905e+00):1.524646e+00,(14:2.464331e-01,15:4.075976e-01):7.136523e-02):7.543273e-02,13:4.917762e-01):4.530085e-01,(17:4.652597e-01,(11:1.202828e+00,10:7.477770e-01):5.331451e-02):1.851376e-01):9.282984e-02):1.419397e-01,(18:7.828533e-01,(12:1.232433e+00,16:2.653093e-01):3.585804e-01):5.232891e-02):9.019157e-01):3.868607e-02,(7:2.106481e-01,6:6.268639e-02):1.275721e-01):6.512747e-01):6.271330e-02):1.783427e+00,(3:1.122276e-01,4:5.081044e-01):1.186935e+00):9.085491e-01,2:1.173130e+00,1:2.607958e+00);
   tree gen.155000 = [&U] ((2:4.070754e-01,((8:2.140300e-01,((7:2.848856e-04,(((((24:6.277201e-01,((21:1.409568e-01,22:4.365797e-01):7.335723e-01,23:6.006694e-02):2.719421e+00):6.485004e-01,((27:5.248388e-01,26:3.955196e-01):1.403768e+00,25:7.382969e-01):2.627812e-02):4.952770e-01,(19:3.508357e-01,20:8.769836e-01):1.083341e-01):8.889740e-01,(29:9.160198e-02,(28:5.544509e-02,30:4.877961e-01):1.008559e-02):1.576568e+00):1.159520e+00,((((14:6.100746e-01,(15:4.098527e-02,13:4.464223e-01):1.178737e-01):2.816399e-01,(12:1.517964e+00,(17:9.011124e-01,((9:1.657058e-01,10:6.787728e-01):1.585628e-01,11:1.124458e+00):5.771298e-04):1.100007e-01):4.233179e-01):1.135639e-01,16:6.381715e-01):2.578516e-01,18:6.431094e-01):6.854025e-01):6.174719e-01):2.322816e-01,6:6.756186e-02):4.868610e-01):5.429988e-01,5:1.533076e-01):1.783338e+00):4.932748e-01,(3:1.759753e-01,4:4.070311e-01):1.371840e+00,1:2.634679e+00);
   tree gen.156000 = [&U] ((2:2.168455e+00,(5:6.265328e-01,((((19:5.674456e-01,((((21:6.771563e-01,22:9.762343e-02):4.332197e-01,23:2.646751e-01):1.692163e+00,(24:5.378192e-02,((27:1.259225e+00,26:3.375593e-01):5.559997e-01,25:1.565897e-01):1.040878e+00):9.610625e-01):2.007078e+00,20:5.678179e-02):2.354449e-01):2.246037e+00,6:3.902261e-01):1.140682e-01,((((29:1.123606e-01,28:2.757495e-02):6.898693e-02,30:1.127954e-01):1.443215e+00,(18:7.960222e-01,((9:3.432103e-01,(17:1.603138e+00,(10:1.300045e+00,11:9.496184e-01):6.253063e-01):1.514378e-01):8.029935e-02,(((14:5.600812e-01,15:1.206147e-01):3.094640e-03,13:5.696689e-01):1.048808e+00,(12:1.208539e+00,16:3.394964e-01):5.783312e-01):9.849090e-03):1.280157e-01):7.865701e-01):5.864941e-01,7:7.453975e-03):3.049994e-01):2.158059e-01,8:9.847164e-01):1.194084e-01):1.382079e+00):6.511400e-01,(3:5.636698e-01,4:2.129667e-01):4.930111e-01,1:3.700647e+00);
   tree gen.157000 = [&U] ((2:1.118681e+00,((5:2.377973e-01,(((((24:4.943894e-01,((27:9.187805e-01,26:1.693505e-01):7.681107e-01,25:6.328541e-01):3.388569e-01):1.203939e+00,(23:8.396381e-01,(22:3.760250e-01,21:2.269026e-01):6.972827e-01):2.580217e+00):3.914009e-01,20:2.975628e-01):1.513771e-01,19:1.088595e-01):5.460681e-01,(((((16:4.117553e-01,18:1.027351e+00):5.793907e-01,((9:6.229997e-01,13:3.136998e-01):5.386873e-01,(10:1.067944e+00,((11:1.128888e+00,17:2.620892e-01):8.468128e-01,12:2.079718e+00):7.100388e-02):2.459646e-01):2.851644e-01):9.034274e-02,(15:5.139128e-01,14:4.961914e-01):7.474267e-01):4.358798e-01,((29:3.404482e-01,28:2.677676e-02):1.435527e-01,30:2.172833e-01):3.242386e-01):8.687800e-01,(7:3.556908e-01,6:2.256879e-01):5.782145e-02):2.977506e-01):2.440936e-01):6.601130e-01,8:3.366092e-01):2.621182e+00):1.194352e+00,(3:5.533588e-01,4:3.563453e-01):1.403053e+00,1:1.898511e+00);
   tree gen.158000 = [&U] ((2:1.227572e+00,((((((29:5.597426e-01,28:8.884017e-02):6.185386e-01,(30:2.468285e-01,(((((18:9.234584e-01,((17:3.854216e-01,11:4.544215e-01):2.753452e-01,10:1.070450e+00):1.719642e-01):1.350497e-01,9:5.120341e-01):7.199725e-02,16:4.136593e-01):2.127973e-02,12:1.293774e+00):2.201545e-02,((13:6.250242e-01,14:4.422604e-01):5.046188e-02,15:2.048655e-02):3.139259e-01):1.240868e+00):8.872324e-02):7.749667e-02,(((24:4.634914e-01,(22:8.292908e-01,(23:2.108344e-01,21:1.269920e-01):9.959454e-02):2.133931e+00):1.109532e-01,((27:3.930179e-01,26:4.319794e-01):3.938076e-01,25:5.278905e-01):6.051498e-01):4.912299e-01,(20:3.810492e-02,19:6.028729e-01):5.256506e-01):7.000065e-01):8.476911e-01,5:3.541848e-01):2.004535e-01,8:3.868021e-01):3.675196e-02,(7:9.499531e-01,6:4.233551e-01):5.638050e-01):1.228523e+00):5.171955e-01,(3:1.970863e-01,4:3.432545e-01):1.663207e+00,1:1.789577e+00);
   tree gen.159000 = [&U] ((2:9.271572e-01,(5:7.278803e-02,((((((13:2.496099e-01,(15:4.658478e-01,14:3.845949e-01):2.188011e-01):3.568086e-01,((9:2.646095e-01,10:9.658606e-01):2.156076e-01,(18:2.350510e-01,11:5.385769e-01):1.437386e-01):4.425387e-01):2.994315e-01,(12:6.767793e-01,16:4.029152e-01):4.309421e-01):8.607218e-02,17:5.497137e-01):1.063792e+00,(((30:1.947134e-01,(29:1.710721e-02,28:9.700509e-02):4.136831e-01):4.457138e-01,((((23:4.202276e-01,(21:3.775000e-01,22:8.951403e-01):8.156833e-02):1.348188e+00,(((27:3.261658e-01,26:3.991637e-01):1.299041e+00,25:7.547223e-01):1.009806e+00,24:2.103906e-01):1.265769e+00):3.176007e-01,20:6.655632e-01):4.270645e-01,19:5.989184e-02):1.058319e+00):4.889702e-01,(7:2.913072e-01,6:2.554534e-01):3.242029e-02):3.188857e-01):2.019470e-01,8:3.574183e-01):2.565424e-01):1.033253e+00):9.385213e-02,(3:5.289081e-01,4:4.326285e-01):2.375632e+00,1:4.545258e+00);
   tree gen.160000 = [&U] (2:2.140341e-01,((3:8.778749e-02,4:2.686844e-01):1.454591e+00,((5:4.274602e-02,((7:4.022682e-02,(((((15:1.398378e-01,14:2.914127e-01):1.496539e-01,13:1.729022e-01):2.386569e-01,(((18:4.820925e-01,(11:3.814079e-01,10:2.498786e-01):1.762796e-01):1.641887e-02,(9:6.506457e-01,17:5.102463e-01):2.177978e-01):2.920302e-02,12:1.092913e+00):1.382072e-01):4.589274e-01,16:5.113469e-01):6.827984e-01,6:1.945156e-01):2.051305e-02):4.036878e-02,((((((27:4.246071e-01,26:2.357888e-01):1.025637e+00,25:3.698001e-01):5.516916e-01,24:2.327239e-01):7.402956e-02,(20:3.825943e-01,((21:4.775979e-01,22:1.064116e-03):2.970947e-01,23:2.482314e-01):7.324423e-01):7.769826e-03):8.529135e-01,19:5.449563e-01):1.033530e+00,((29:8.114490e-02,28:1.511558e-01):5.009843e-01,30:4.636027e-03):2.555906e-01):1.108619e-01):4.650533e-01):3.282387e-01,8:3.995137e-01):3.979375e-01):1.313586e+00,1:2.509595e+00);
   tree gen.161000 = [&U] (((8:2.480064e-02,((6:2.476843e-02,(((((9:2.709331e-01,((15:3.379953e-01,13:2.040848e-01):4.937942e-02,14:2.186535e-01):6.309004e-01):2.431586e-01,(16:8.366144e-01,(17:3.622246e-01,(11:5.208996e-01,(18:3.139311e-01,10:5.880713e-01):3.843614e-01):3.084163e-01):1.982128e-01):3.126352e-01):2.406871e-01,12:8.173562e-01):6.742558e-01,7:5.991537e-02):2.367499e-01,((19:5.412184e-02,(20:3.265665e-01,(((23:1.320052e-01,21:2.917490e-01):2.098015e-01,22:3.974803e-01):9.554815e-01,(((27:8.202251e-01,26:2.818312e-01):2.437780e-01,25:9.812731e-01):4.736209e-01,24:3.239427e-01):6.666753e-01):3.949897e-01):1.272981e+00):1.665863e+00,((29:1.038686e-01,28:5.783412e-02):4.750765e-01,30:1.106715e+00):3.758592e-01):7.389950e-01):9.153675e-02):8.317848e-02,5:1.891974e-01):1.816200e-01):1.794366e+00,(3:1.836843e-01,4:2.143451e-01):1.862569e+00):5.846773e-02,2:3.811536e-01,1:2.167790e+00);
   tree gen.162000 = [&U] (((8:1.708861e-01,((6:6.019691e-02,((((((13:4.523931e-01,(((21:4.306121e-01,23:2.180667e-01):2.986277e-02,22:1.878349e-01):1.978489e+00,(15:1.850807e-01,14:1.937373e-01):1.163106e-01):4.140230e-01):1.462073e-01,((12:1.722947e-01,16:1.017273e+00):9.538496e-01,((11:1.142708e+00,18:1.074582e+00):3.916753e-01,10:5.186151e-01):2.107426e-01):2.991413e-01):2.714454e-01,17:1.249670e+00):2.420505e-01,9:7.297469e-01):1.415130e+00,7:1.583871e-01):1.621240e-01,(((28:5.445635e-02,29:5.248815e-02):4.303271e-01,30:7.741498e-02):3.636981e-01,(19:1.143832e-01,(20:5.915748e-01,(((27:6.930730e-01,26:4.181403e-01):5.157168e-01,25:1.681644e+00):5.622831e-01,24:3.148494e-01):1.015656e+00):4.900941e-01):1.227223e+00):1.254425e+00):1.531822e-01):2.005145e-01,5:2.174645e-01):6.026289e-01):6.737134e-01,2:1.427492e+00):9.265843e-02,(3:1.916724e-01,4:2.851118e-01):1.466316e+00,1:2.749176e+00);
   tree gen.163000 = [&U] ((3:4.197397e-01,4:2.013802e-01):3.477291e+00,(2:5.924961e-01,(((((((((((15:3.390993e-01,(14:5.652197e-01,(22:1.221321e-01,(21:3.919373e-01,23:4.962459e-01):6.484951e-01):2.729023e+00):3.831595e-01):9.548130e-02,13:2.057518e-01):2.927915e-01,12:1.922270e+00):2.208400e-01,(16:2.801703e-01,18:2.687610e-01):5.127011e-01):1.316442e-01,(10:1.196153e+00,11:5.026474e-01):7.663921e-01):3.981996e-01,(17:1.052867e+00,9:3.573692e-01):5.549054e-01):9.585705e-01,7:4.085440e-02):2.257699e-01,6:2.235522e-01):5.663973e-02,(((29:9.116735e-02,28:2.086197e-02):7.041080e-01,30:1.952498e-01):1.054976e+00,(19:7.877619e-02,(((25:2.157610e-01,(26:6.136807e-01,27:7.483764e-01):5.623576e-01):6.817808e-01,24:1.066524e+00):9.497388e-01,20:2.801828e-01):6.400542e-01):2.057662e+00):2.006331e-02):4.357241e-01,5:2.475033e-01):3.312954e-01,8:4.900663e-02):2.594306e+00):8.776855e-01,1:3.084000e+00);
   tree gen.164000 = [&U] (((8:1.187919e-01,((6:4.134866e-02,(((((18:5.352493e-01,(11:6.147618e-01,17:5.888702e-01):1.395265e-02):2.174194e-01,(10:4.168502e-01,((((22:1.929526e-02,(21:5.536078e-02,23:5.115877e-01):3.568886e-01):1.935815e+00,(15:3.241916e-01,14:1.746651e-01):1.571846e-01):4.894040e-02,13:2.013026e-01):1.938856e-01,9:1.777758e-01):2.314557e-01):6.064737e-02):2.344363e-01,(12:3.262932e-01,16:3.652727e-01):2.102388e-01):6.318720e-01,((29:4.941887e-02,(30:1.589523e-01,28:6.823352e-02):9.470211e-02):3.736634e-01,(19:3.806335e-01,(20:4.892652e-01,(24:5.645452e-02,((26:1.469811e-01,27:2.922535e-01):4.964732e-01,25:2.741311e-01):3.482073e-01):3.714992e-01):6.135603e-01):3.317437e-01):4.588129e-01):1.456427e-01,7:2.372326e-01):7.787557e-02):1.764115e-01,5:4.276168e-01):5.308592e-02):1.182416e+00,(3:2.063120e-01,4:9.037134e-02):8.015278e-01):5.694945e-01,2:3.334590e-01,1:1.903077e+00);
   tree gen.165000 = [&U] ((3:1.048115e-01,4:1.642164e-01):4.557528e-01,(((5:1.528348e-01,(((7:4.171040e-02,6:8.628490e-02):3.615158e-02,((((13:7.470889e-02,(15:3.800364e-02,14:2.009486e-01):1.288390e-01):2.084165e-02,(22:1.391801e-02,(21:4.889243e-02,23:9.930103e-02):2.332653e-01):7.660167e-01):1.700272e-01,9:2.363765e-01):2.542064e-02,(((18:2.762855e-01,(11:2.446648e-01,10:1.914543e-01):4.573334e-02):2.145791e-02,17:1.994325e-01):3.827153e-02,(12:1.574168e-01,16:2.147840e-01):1.560401e-01):2.160190e-02):3.365254e-01):1.694587e-01,(((29:5.569145e-02,28:5.061473e-04):1.926668e-01,30:9.067152e-02):2.420206e-01,(19:5.299412e-02,(20:6.846832e-02,(24:2.190940e-01,((26:1.102911e-01,27:2.866106e-01):1.566565e-01,25:1.469813e-01):2.634430e-01):1.506258e-01):3.289737e-01):4.202797e-01):2.295555e-01):1.553951e-01):9.133234e-02,8:6.126801e-02):7.870141e-01,2:1.535084e-01):3.098954e-01,1:7.210555e-01);
   tree gen.166000 = [&U] ((((((29:2.112344e-03,28:1.348552e-03):2.972775e-01,30:2.047815e-01):5.950015e-01,(19:9.079223e-02,(20:1.177294e-01,(24:6.519828e-01,((26:3.319523e-01,27:4.827051e-01):3.719642e-01,25:2.544495e-01):3.768564e-01):3.362155e-01):3.461988e-01):6.946517e-01):1.776392e-01,((8:3.490346e-01,5:4.474325e-01):4.435456e-02,(7:2.923770e-02,((((9:9.297324e-02,(((22:8.056608e-02,(21:2.944726e-02,23:1.889100e-01):2.803162e-01):1.107133e+00,(14:2.620974e-01,15:7.703603e-02):1.068955e-01):3.438587e-02,13:1.064614e-01):2.951869e-01):1.200812e-01,(17:3.235369e-01,(11:3.657614e-01,18:2.294166e-01):1.210819e-01):1.582817e-01):5.371998e-02,(10:6.698921e-01,(16:8.655376e-02,12:2.995742e-01):3.730621e-01):1.450349e-05):3.338215e-01,6:3.423405e-01):1.297617e-02):6.272611e-01):6.310452e-01):9.472143e-01,2:3.154022e-01):4.525837e-01,(3:3.449994e-01,4:2.514304e-01):5.666038e-01,1:1.135514e+00);
   tree gen.167000 = [&U] ((((((19:2.797995e-01,(20:9.276713e-02,(24:3.297946e-01,((26:1.734823e-01,27:2.528193e-01):6.606887e-01,25:1.438089e-01):6.697990e-01):6.652846e-01):4.461491e-01):9.958054e-01,((7:6.585519e-02,(9:5.043402e-01,(17:4.246178e-01,(((13:8.959460e-02,((15:1.788307e-01,14:3.399445e-01):1.412562e-01,(23:1.415106e-01,(21:4.535273e-01,22:2.040940e-02):5.893857e-01):1.354823e+00):4.067920e-01):3.121143e-01,(16:1.109161e-01,12:3.634625e-01):1.571269e-01):1.671529e-01,((10:2.927918e-01,11:6.575752e-01):2.754689e-01,18:2.391398e-01):3.746766e-01):7.328564e-02):3.109909e-05):7.128129e-01):1.712616e-01,(6:1.041438e-01,((30:6.152754e-01,29:1.445344e-01):6.593289e-02,28:4.277464e-02):1.351240e+00):2.400021e-02):1.745858e-01):3.496735e-01,5:8.588679e-03):3.945253e-01,8:2.634291e-01):1.143328e+00,(3:8.387218e-02,4:1.812530e-01):9.150690e-01):3.124895e-01,2:4.305819e-01,1:1.457476e+00);
   tree gen.168000 = [&U] (2:4.304430e-01,(((6:6.469322e-02,((((((17:4.749690e-01,((13:1.862356e-01,(15:6.643151e-02,(14:5.971451e-01,(22:1.075443e-01,(21:1.512730e-02,23:1.828523e-01):6.413522e-01):1.267649e+00):1.671878e-01):1.176312e-01):7.242470e-02,(10:3.129664e-01,11:7.372663e-01):3.095568e-01):3.374293e-02):8.496413e-02,9:3.439179e-01):1.282813e-01,(12:9.738551e-01,18:7.858754e-01):2.074793e-02):4.001837e-01,16:1.371284e-01):8.341200e-01,7:1.361304e-01):6.684070e-01,((5:4.884993e-02,(19:3.810983e-01,(20:4.359155e-01,(((26:1.828000e-01,27:1.820652e-01):5.579631e-01,25:2.751672e-01):6.715009e-01,24:3.528521e-01):2.843382e-01):5.492669e-01):1.462265e+00):5.089374e-02,((30:7.026747e-01,29:9.428670e-02):1.122809e-01,28:4.833237e-02):9.483448e-01):4.065770e-01):1.841279e-01):4.662202e-01,8:3.205715e-01):5.514715e-01,(3:2.014281e-01,4:1.956991e-01):5.886891e-01):2.266975e-01,1:1.486616e+00);
   tree gen.169000 = [&U] (((3:1.653333e-01,4:1.015268e-01):7.796038e-01,2:5.388359e-01):1.686408e-01,(5:1.684883e-01,(8:8.446880e-01,(6:2.148663e-01,(7:2.002376e-01,((((16:5.503586e-01,18:9.955712e-02):3.692220e-01,((((14:4.270875e-01,(22:2.050014e-02,(21:3.801028e-01,23:2.206908e-01):2.678500e-01):1.096221e+00):8.499302e-02,13:3.036460e-01):2.621173e-01,15:1.932790e-01):4.568909e-01,((17:7.645277e-01,9:2.024068e-01):7.637279e-02,(10:4.047745e-01,11:9.160451e-01):4.821516e-01):6.958044e-02):1.488562e-01):2.193460e-01,((19:1.651562e-01,(20:2.178286e-01,(((26:1.122353e-01,27:3.029514e-01):8.998964e-01,25:1.530864e-01):1.499518e-01,24:8.999729e-01):5.998761e-01):5.710835e-01):5.259333e-01,(30:1.693706e-01,(29:9.385512e-03,28:8.593226e-02):1.989575e-01):8.665649e-01):6.961291e-01):1.406686e-01,12:1.473106e+00):6.898801e-01):2.947295e-02):3.147435e-01):2.422324e-01):7.973333e-01,1:1.762220e+00);
   tree gen.170000 = [&U] ((2:1.081737e+00,(3:3.337357e-01,4:8.984469e-02):1.167999e+00):3.951832e-01,(8:3.990682e-02,((19:8.968352e-02,(20:3.689805e-01,(24:5.931116e-01,((26:3.463015e-01,27:3.917502e-01):1.779837e-01,25:9.545550e-01):4.124525e-01):9.432333e-01):5.243933e-01):6.497117e-01,(((6:1.563274e-01,(7:2.633854e-02,((12:1.171088e+00,(16:8.697627e-02,18:3.193839e-01):2.996008e-01):6.480776e-02,((9:2.174554e-01,(10:4.939612e-01,(11:5.899612e-01,17:4.174029e-01):2.755910e-01):4.804885e-01):1.575450e-01,((22:1.231980e-01,(21:3.292167e-01,23:6.434525e-02):5.354656e-01):1.167887e+00,((15:1.008581e-01,14:5.855105e-01):1.282124e-01,13:4.520934e-01):7.751791e-03):4.218090e-01):1.612644e-01):7.216075e-01):2.218482e-01):2.396809e-01,(30:4.739449e-02,(29:3.617711e-02,28:1.447286e-01):4.449475e-01):6.339037e-01):1.005942e-01,5:3.610229e-01):1.413587e-01):5.902462e-01):5.544890e-01,1:1.559839e+00);
   tree gen.171000 = [&U] ((2:4.754189e-01,((8:8.177648e-02,(((((16:2.387381e-01,12:2.443765e-01):3.464549e-02,((17:5.179394e-01,(10:5.365572e-01,(11:4.298122e-01,18:2.301303e-01):5.532592e-02):2.202305e-01):7.464578e-02,(9:3.246423e-01,((14:1.115769e-01,15:1.953897e-01):1.166408e-01,13:1.679117e-01):7.187148e-02):1.201072e-01):1.955484e-01):9.040208e-01,((30:1.149123e-01,(29:3.740080e-02,28:2.712766e-02):8.008683e-02):3.350367e-01,(19:7.447082e-02,(((23:1.748545e-01,(21:4.145064e-01,22:1.278489e-01):8.739636e-02):1.022203e+00,20:4.504303e-01):4.925198e-02,(24:8.133004e-02,(25:4.815512e-01,(27:2.659192e-01,26:3.724549e-01):3.446863e-01):5.889893e-01):3.421425e-01):4.406855e-01):5.901040e-01):1.037553e-01):2.893432e-01,7:2.912995e-01):1.108673e-01,6:1.405141e-01):2.007104e-01):1.784609e-01,5:7.861475e-02):6.019586e-01):4.176667e-02,(3:3.287234e-01,4:1.098098e-01):8.783131e-01,1:9.897933e-01);
   tree gen.172000 = [&U] (((8:2.689364e-01,((((((19:2.026781e-06,(((25:5.530282e-01,(27:4.150538e-01,26:4.518617e-01):2.678709e-01):3.864731e-01,24:3.003725e-01):2.284840e-01,((23:2.500981e-01,(21:1.012097e-01,22:7.547529e-02):3.627975e-01):8.862029e-01,20:2.713322e-01):6.140342e-02):3.545797e-01):3.891025e-01,(30:4.294687e-02,(28:3.847604e-02,29:2.263696e-01):2.066650e-01):1.057906e-01):4.584638e-01,((9:2.758230e-01,((16:1.123270e-01,12:4.297378e-01):1.720095e-01,((11:6.314761e-01,(10:6.703454e-01,17:3.371367e-01):1.196543e-01):2.534566e-01,18:1.963499e-02):1.278522e-01):1.004882e-01):9.166555e-02,((13:1.969171e-01,14:4.664817e-01):9.432180e-03,15:3.684888e-02):2.926174e-01):5.035000e-01):1.898435e-01,7:2.445608e-01):3.648626e-02,6:6.065853e-02):1.139123e-01,5:3.605508e-01):9.789282e-02):6.015373e-01,2:1.983479e-01):4.365789e-01,(3:1.797217e-01,4:1.121239e-01):8.742970e-01,1:1.079610e+00);
   tree gen.173000 = [&U] (((3:3.155435e-01,4:1.632805e-01):3.135865e+00,((5:3.497305e-01,(((((29:2.984749e-01,28:1.810393e-01):8.481972e-01,30:3.395641e-01):3.167829e-01,(19:3.057460e-01,((24:6.432617e-01,(25:8.024897e-01,(26:1.058586e+00,27:8.733061e-01):5.851336e-01):5.500578e-01):9.245019e-01,20:2.836751e-01):7.320151e-01):2.166155e+00):2.124362e-01,(7:7.578799e-02,(12:1.697562e+00,((9:7.469139e-01,(18:6.278561e-01,(16:7.298540e-01,((10:9.890103e-01,17:6.543445e-01):6.867779e-02,11:1.789741e+00):6.730714e-01):5.680789e-02):6.210967e-01):6.386349e-01,(((14:1.029258e+00,15:1.044133e-01):2.820137e-01,((21:8.469587e-01,23:6.028296e-01):3.019892e-01,22:1.122703e+00):3.196053e+00):1.866282e-01,13:6.058430e-01):5.593991e-01):8.252911e-01):1.493074e+00):3.051850e-01):8.077556e-02,6:1.210955e-01):5.868315e-01):4.039338e-01,8:1.537972e-01):1.387141e+00):5.499674e-02,2:7.306654e-01,1:4.018602e+00);
   tree gen.174000 = [&U] ((4:2.623364e-02,3:4.628226e-01):1.243999e+00,(((((((28:5.235258e-04,(30:4.412310e-01,29:1.306249e-01):5.094388e-02):1.047476e+00,(19:1.127048e-01,((((25:3.850448e-01,(27:6.453203e-01,26:3.008299e-01):5.570475e-01):7.866039e-01,24:1.725915e-02):7.721872e-01,((23:2.267224e-01,22:1.797671e-01):8.119807e-03,21:3.476015e-01):1.081739e+00):2.961711e-01,20:2.428287e-01):3.337844e-01):8.797208e-01):2.228952e-01,(((16:5.078174e-01,(((9:3.619710e-01,(13:3.512784e-01,(14:6.950759e-01,15:1.019701e-01):3.025613e-01):1.195719e-01):1.641332e-01,10:2.213747e-01):1.339600e-01,((11:1.542842e+00,18:2.342958e-01):7.972446e-01,17:6.720277e-01):8.303879e-06):1.783534e-01):2.502372e-01,12:4.872037e-01):4.039830e-01,7:9.455641e-02):4.312937e-02):4.254759e-02,6:1.225114e-01):2.265186e-01,5:1.784332e-01):4.637194e-01,8:2.020976e-03):1.084475e+00,2:4.603682e-01):2.099308e-01,1:1.685186e+00);
   tree gen.175000 = [&U] ((2:4.520096e-01,((((6:1.601991e-01,(((28:6.101599e-02,29:3.585933e-01):3.391334e-02,30:4.730064e-01):5.647062e-01,((19:1.511009e-01,((((25:5.966224e-01,(27:6.141377e-01,26:4.001784e-01):7.658971e-01):5.464606e-01,24:9.961372e-01):5.006761e-01,(23:1.109618e-01,(22:2.158112e-01,21:8.224886e-01):2.577763e-01):1.281722e+00):4.678590e-01,20:4.335250e-01):5.711157e-01):8.137184e-01,((11:1.024161e+00,(((9:7.236002e-01,(13:7.646161e-02,(14:2.684207e-01,15:2.904464e-01):1.264911e-01):3.175695e-01):6.529554e-02,17:4.859723e-01):6.949952e-01,(18:7.087679e-01,10:4.887221e-01):1.495985e-01):8.444195e-03):4.073695e-01,(12:7.840958e-01,16:7.021608e-01):2.028687e-01):7.551890e-01):1.901786e-01):7.676974e-01):1.852596e-02,7:4.168156e-01):2.310482e-01,5:2.711451e-01):3.380840e-01,8:2.788786e-01):2.197073e+00):1.492917e+00,(4:1.159626e-02,3:4.407315e-01):7.336154e-01,1:2.146184e+00);
   tree gen.176000 = [&U] ((2:2.855985e-01,(4:2.492235e-01,3:6.555040e-01):9.949488e-01):2.673349e-01,(8:1.039944e-01,((((19:1.292263e-01,((((22:1.845687e-01,(21:8.807701e-02,23:6.286269e-01):4.823492e-01):1.534666e+00,24:4.354275e-02):1.156073e-01,(25:4.972169e-01,(27:6.053719e-01,26:2.995847e-01):4.924994e-01):5.654758e-01):1.276477e+00,20:3.707645e-01):3.312352e-01):1.210086e+00,(7:2.042025e-01,6:1.387715e-01):1.455123e-01):1.118905e-01,(((17:7.845007e-01,((10:4.715473e-01,11:8.758949e-01):2.086557e-01,((16:3.990741e-01,18:2.551550e-01):2.802692e-01,(14:2.211541e-01,(15:3.166542e-01,13:6.696920e-02):1.966414e-01):4.800741e-01):9.858320e-02):1.039557e-01):2.544556e-01,(12:7.118685e-01,9:7.640661e-01):1.264627e-01):7.808753e-01,(30:1.315107e-01,(28:4.728748e-02,29:2.167231e-02):3.183990e-01):8.350104e-01):4.686526e-01):2.460591e-01,5:2.907166e-01):2.025728e-01):1.458207e+00,1:2.685403e+00);
   tree gen.177000 = [&U] (((8:7.772118e-02,(((((30:1.344135e-01,(28:5.233514e-02,29:6.870055e-03):7.485750e-01):6.959820e-01,(((16:5.546407e-01,(18:2.864976e-01,((11:9.762634e-01,(12:7.678027e-01,17:1.164772e+00):2.161419e-01):3.027167e-01,10:5.248766e-01):7.318753e-01):1.153362e-02):1.656237e-01,(15:3.732125e-01,(14:3.520385e-01,13:2.653229e-01):1.273934e-01):4.076782e-01):2.807425e-02,9:6.907047e-01):5.250788e-01):2.459979e-01,(6:1.382605e-01,7:8.046230e-02):2.794809e-01):3.146748e-01,(19:5.084118e-02,((((25:5.094653e-01,(27:8.390104e-01,26:3.469978e-01):8.742070e-01):6.530654e-01,((23:1.480261e-01,21:3.252486e-01):2.879083e-01,22:5.581045e-01):1.751311e+00):9.608929e-02,24:1.754214e-01):6.370354e-01,20:3.044151e-01):5.634874e-01):1.512273e+00):1.477693e-02,5:3.764072e-01):2.504375e-01):1.812517e+00,(4:1.390953e-01,3:3.924242e-01):1.806275e+00):1.917130e-01,2:3.424963e-01,1:1.627836e+00);
   tree gen.178000 = [&U] (((4:2.579039e-01,3:3.181487e-01):1.472659e+00,2:2.834454e-01):1.185326e+00,(8:2.994441e-01,((((30:2.292436e-01,(28:1.124902e-01,29:7.887225e-03):4.892225e-02):5.757328e-01,((12:1.340192e+00,16:3.626061e-01):1.538204e-01,((17:5.632847e-01,(10:4.444316e-01,11:7.419388e-01):4.166663e-02):5.710022e-01,((18:2.214386e-01,9:5.324119e-01):3.144054e-02,((14:2.519438e-01,13:3.745689e-01):1.138476e-01,15:3.019042e-01):2.714849e-01):1.979932e-01):6.946971e-02):7.486286e-01):6.259198e-01,((19:1.368125e-01,((((25:5.308109e-01,(27:4.158487e-01,26:3.550299e-01):4.273796e-01):2.616678e-01,((21:1.602605e-01,23:3.263672e-01):6.536218e-01,22:4.803260e-02):1.484527e+00):2.678767e-01,24:2.662317e-01):6.690221e-01,20:1.016711e-01):1.637140e-01):1.572041e+00,(6:2.352508e-01,7:9.060433e-02):2.197742e-01):8.330725e-03):4.504157e-01,5:4.450412e-01):2.676402e-01):1.024084e+00,1:2.065031e+00);
   tree gen.179000 = [&U] (((((30:1.835430e-01,(28:3.625354e-02,29:4.944842e-01):4.487356e-01):1.860103e-01,(((15:1.381225e-01,14:5.696795e-01):2.270861e-02,13:4.677690e-01):7.725137e-01,((((11:1.768107e+00,10:3.847973e-01):5.257745e-01,17:7.821658e-01):1.361177e-01,9:6.306603e-01):2.597604e-01,(18:2.613769e-01,(12:2.830773e-01,16:2.898547e-01):3.007651e-01):1.461300e-01):6.090430e-02):9.142585e-01):2.157414e-01,(5:6.951135e-01,(8:1.834776e-01,((7:4.147048e-01,(19:4.344042e-01,((((25:5.795469e-01,(27:3.768225e-01,26:6.507590e-01):6.084394e-01):6.896708e-01,24:4.656446e-01):4.424254e-01,(22:1.051584e-01,(21:3.436646e-01,23:1.681516e+00):3.211930e-01):1.828114e+00):4.797298e-01,20:2.112376e-01):1.048719e+00):1.251096e+00):7.936616e-02,6:1.817926e-02):7.512557e-02):2.810044e-01):1.588459e-01):2.566298e+00,2:1.035333e+00):4.778705e-01,(4:3.156895e-01,3:1.287239e-02):1.700684e+00,1:2.722042e+00);
   tree gen.180000 = [&U] ((4:5.986636e-02,3:1.808349e-01):1.392964e+00,(((5:6.327584e-02,((7:3.402958e-02,6:1.487940e-01):4.297716e-02,(((30:8.447130e-02,(28:1.713042e-01,29:4.908523e-02):3.064358e-01):3.281343e-01,(19:1.410259e-02,((24:1.289678e-01,((25:2.843226e-01,(27:3.057538e-01,26:2.464180e-01):1.384040e+00):4.820834e-01,(21:3.281996e-01,(23:7.382539e-01,22:7.129867e-02):2.165066e-01):1.771753e+00):3.278195e-01):1.442430e+00,20:2.996479e-01):6.312435e-01):1.683195e+00):3.164617e-01,((17:6.072165e-01,((9:9.815970e-01,(11:7.909279e-01,10:7.478354e-01):4.957270e-01):1.524282e-01,(13:2.287849e-01,(14:5.807794e-01,15:3.848946e-01):1.612472e-01):9.142677e-01):1.447793e-02):3.930947e-02,((18:8.744838e-01,16:5.457436e-01):2.947901e-02,12:1.136688e+00):2.146450e-01):5.458024e-01):5.401553e-01):8.467928e-02):5.809773e-01,8:3.241635e-01):1.091809e+00,2:1.153708e+00):2.282994e+00,1:1.628239e+00);
   tree gen.181000 = [&U] (((4:6.513494e-02,3:3.063656e-01):1.240106e+00,((5:9.087378e-02,(((30:3.955004e-02,(28:1.860822e-02,29:1.074430e-01):6.604960e-01):7.095476e-01,((((25:2.726758e-01,(27:9.072635e-01,26:8.011917e-01):7.498490e-01):4.452871e-01,(24:2.607085e-01,((22:2.012740e-01,21:5.690946e-01):5.478322e-01,23:3.593674e-02):2.206321e+00):7.407431e-02):1.238542e+00,20:6.647528e-02):2.029939e-01,19:3.607089e-02):2.159639e+00):2.453928e-01,((17:4.586882e-01,((12:6.649684e-01,9:1.061929e+00):3.035258e-02,((14:8.485382e-01,(13:1.135554e-01,15:4.054268e-01):1.604261e-01):2.729819e-01,(16:4.223174e-01,(18:3.255297e-03,(11:7.592119e-01,10:4.670236e-01):3.795385e-01):6.035407e-01):4.728077e-02):3.990621e-01):2.726691e-01):7.365347e-01,(6:4.726280e-01,7:1.079198e-01):1.534890e-01):2.096985e-01):1.727152e-01):1.993360e+00,8:1.650296e-02):9.297134e-01):1.467730e-01,2:1.249944e+00,1:1.898644e+00);
   tree gen.182000 = [&U] (4:6.137613e-02,(3:1.115716e-01,(((5:1.886935e-01,((((18:7.126367e-02,(11:5.279317e-01,(10:2.513951e-01,17:3.325722e-01):1.652184e-02):2.202344e-01):2.813929e-01,(((16:2.145670e-01,12:1.214017e-01):1.401822e-01,9:5.145490e-01):2.469736e-02,((13:3.256438e-01,15:3.865486e-03):1.197540e-01,14:1.144495e-01):1.794491e-01):2.236966e-01):3.395688e-01,(6:1.888863e-01,7:1.173775e-02):3.315345e-02):1.549144e-01,((30:3.298825e-01,(28:6.165844e-02,29:1.750633e-01):4.418253e-01):2.173270e-01,(19:1.392843e-01,(20:5.779602e-01,(((22:3.100804e-01,21:8.760497e-02):8.282964e-02,23:2.668784e-01):1.229163e+00,((25:3.159887e-03,(27:4.683775e-01,26:2.036924e-01):5.975789e-01):4.540667e-01,24:2.888372e-02):3.555151e-01):6.808605e-01):2.711045e-02):4.780203e-01):4.447257e-01):2.103813e-01):1.462710e-01,8:1.551164e-02):3.708665e-01,2:4.180973e-01):8.062627e-01):1.397331e-01,1:1.593524e+00);
   tree gen.183000 = [&U] (2:7.065169e-01,(((((((((9:6.394545e-01,((15:3.593388e-01,((22:9.851066e-03,(21:2.223299e-01,23:3.509917e-01):3.347243e-01):1.922825e+00,14:1.775915e-01):2.772314e-01):1.440483e-01,13:4.313504e-01):2.505693e-01):4.380217e-02,(18:5.356962e-01,(11:4.180429e-01,(10:7.250838e-01,17:4.047762e-01):3.581911e-02):6.466112e-01):3.195688e-01):2.994082e-01,(16:2.819951e-01,12:5.211935e-01):4.624281e-01):5.418688e-01,((30:4.936173e-02,(28:1.280385e-01,29:2.300774e-01):2.222142e-01):7.760340e-01,(19:3.475113e-02,(20:4.714914e-01,((25:2.568103e-01,(27:1.015560e+00,26:6.778176e-01):3.263888e-01):1.045347e+00,24:2.559263e-01):9.340460e-01):2.891217e-01):3.923182e-01):9.279778e-01):2.593373e-01,7:1.171341e-01):1.926246e-01,6:6.551855e-02):1.389219e+00,5:2.453906e-01):3.622208e-01,8:3.775265e-01):5.956349e-01,(3:9.952148e-02,4:3.273940e-01):6.547466e-01):7.811672e-01,1:2.288925e+00);
   tree gen.184000 = [&U] (2:1.901958e+00,((8:1.727863e-01,((6:2.832188e-02,((7:3.388344e-04,(((((((15:1.087884e-01,(14:2.943986e-01,(22:5.623326e-02,(21:5.379187e-01,23:5.958302e-01):7.046207e-01):2.407833e+00):4.660011e-02):2.456222e-01,13:1.583236e-01):4.808384e-01,9:2.807831e-01):3.403138e-01,17:8.301294e-01):1.471010e-01,(18:5.881704e-01,(10:1.329193e+00,11:8.908923e-01):7.891209e-02):8.106976e-02):2.339519e-01,12:8.577514e-01):1.663959e-01,16:5.700856e-01):4.818670e-01):3.033397e-01,(((20:2.159486e-02,((25:1.214446e-01,(27:6.230138e-01,26:4.215875e-01):2.172350e-01):7.136200e-01,24:4.260707e-01):9.940368e-01):4.799306e-01,19:1.178100e-01):9.723429e-01,((29:1.659235e-01,30:3.829531e-01):3.229655e-01,28:7.957671e-02):7.304031e-01):4.906789e-01):1.768645e-01):1.826801e-01,5:8.646682e-02):4.112173e-01):8.129503e-01,(3:8.360569e-02,4:8.990757e-02):1.129269e+00):2.119863e-01,1:3.470132e+00);
   tree gen.185000 = [&U] (((3:4.311691e-01,4:1.277925e-01):1.570209e+00,2:4.297477e-01):1.983938e-01,(8:4.176941e-01,((19:2.538045e-01,(20:2.379389e-01,((25:2.677949e-01,(27:5.948926e-01,26:5.369708e-01):1.001431e+00):4.804369e-01,24:2.505052e-01):1.097987e+00):1.737233e+00):2.055894e+00,((((30:4.472469e-01,28:7.962771e-02):2.115639e-01,29:4.307931e-02):1.479420e+00,6:6.328938e-02):1.613937e-01,((5:5.838681e-01,((16:5.539731e-01,12:9.651399e-01):3.441370e-01,((((11:8.776367e-01,18:3.501561e-01):4.069121e-01,10:5.663387e-01):3.571321e-01,17:2.670280e-01):1.156611e-01,(9:3.647750e-01,(((((21:7.108646e-01,22:1.324205e-01):5.229053e-01,23:2.067940e-01):3.346894e+00,14:1.249106e-01):9.869778e-02,15:1.549780e-01):5.375140e-01,13:1.149529e-01):3.939209e-01):1.244084e-01):2.076002e-01):1.347051e+00):8.886804e-03,7:4.368897e-01):2.165429e-01):8.400363e-02):2.692908e-01):1.764772e+00,1:2.680514e+00);
   tree gen.186000 = [&U] (2:3.946833e-01,((8:1.017607e-01,(((19:4.300870e-02,(20:4.564906e-01,((25:2.328012e-01,(27:6.507985e-01,26:5.760213e-01):7.960314e-01):4.028966e-01,24:5.953320e-01):1.703462e+00):6.292034e-01):1.068812e+00,((28:9.341879e-02,(29:1.248278e-04,30:1.082926e+00):2.656479e-02):7.938727e-01,5:7.031333e-01):2.097930e-01):9.417428e-03,(6:1.565695e-01,(7:5.088426e-02,((((((9:5.582856e-01,(((14:1.595567e-01,15:1.831100e-01):1.320789e-01,13:2.633462e-01):9.014877e-02,(22:7.788884e-02,(23:7.292059e-01,21:1.393095e-01):3.718781e-01):2.041759e+00):6.684766e-01):7.110771e-02,(11:1.145875e+00,10:6.553178e-01):4.479164e-01):5.919037e-03,17:2.040841e-01):2.821094e-01,18:3.080305e-01):5.511728e-01,12:1.035328e+00):2.792435e-01,16:3.385638e-01):6.132652e-01):2.309679e-01):2.204725e-01):9.222514e-01):1.041468e+00,(3:7.167542e-02,4:6.411251e-01):1.874336e+00):1.887004e-03,1:1.981404e+00);
   tree gen.187000 = [&U] (2:1.024565e+00,((3:3.466322e-01,4:1.473487e-01):2.221939e+00,(8:1.578626e-01,(((6:1.225198e-01,((29:4.998674e-01,28:3.023050e-01):7.600333e-02,30:4.592934e-01):6.843689e-01):1.375624e-01,(19:2.000253e-02,(20:1.425704e-01,((25:1.265350e+00,(27:6.114619e-01,26:3.264077e-01):3.525776e-01):1.023786e+00,24:2.391457e-01):1.899393e+00):3.707363e-01):1.133635e+00):1.024247e-01,((7:1.133014e-01,((16:5.627343e-02,12:1.645442e+00):3.338773e-01,(((15:4.263012e-01,(14:2.638976e-01,(((21:4.727309e-01,22:2.200511e-01):3.876856e-01,23:5.697025e-01):1.304341e+00,13:5.600546e-01):3.472814e-02):5.822531e-02):2.438830e-01,(11:1.169034e+00,18:3.938367e-01):8.167826e-02):2.915493e-01,(10:9.172223e-01,(9:5.245409e-01,17:2.776522e-01):1.452033e-01):6.196545e-01):2.297937e-01):6.076271e-01):2.659449e-01,5:3.289058e-01):3.088337e-02):6.916173e-01):1.330088e+00):2.182307e-02,1:2.123367e+00);
   tree gen.188000 = [&U] (((8:6.149082e-02,((6:1.466367e-01,((7:3.094862e-01,((12:1.683758e+00,17:9.150830e-01):1.874036e-01,((11:2.083544e+00,(9:7.749453e-01,16:1.058111e+00):8.773634e-02):1.554833e-01,(18:6.799574e-01,(10:1.669039e+00,((13:4.207737e-01,(14:1.076905e+00,(22:3.490472e-01,(23:6.864428e-01,21:3.285204e-01):5.908245e-01):2.746469e+00):8.126123e-02):4.178902e-01,15:3.268167e-01):3.595877e-01):3.620318e-01):7.576303e-02):2.190786e-01):1.431863e+00):7.011661e-02,((19:4.919862e-01,(20:1.281263e+00,((25:9.126933e-01,(27:4.875046e-01,26:5.319856e-01):4.771576e-01):2.453949e+00,24:4.892835e-01):8.410303e-01):1.157951e+00):1.656178e+00,((28:1.575595e-02,29:5.865649e-02):4.966229e-02,30:5.762765e-01):1.613390e+00):1.254301e+00):2.036541e-01):2.932339e-01,5:9.287059e-01):9.000654e-02):2.171263e+00,(3:5.649478e-01,4:9.082904e-02):3.297122e+00):9.187508e-01,2:1.505300e+00,1:6.419315e+00);
   tree gen.189000 = [&U] (((((7:5.960295e-01,6:8.957768e-02):9.105263e-03,(((19:5.846520e-02,(20:1.538744e-01,((25:3.324114e-01,(27:5.379489e-01,26:1.067074e+00):3.361023e-01):7.075997e-01,24:3.183093e-01):1.119208e+00):1.701679e-01):6.508413e-01,(30:1.430050e-01,(29:4.927430e-02,28:1.534548e-02):1.898254e-01):6.565849e-01):5.804361e-01,(((15:1.672843e-01,14:3.071050e-01):8.461907e-02,(((22:4.297574e-02,(21:1.833313e-01,23:3.858616e-01):7.400554e-01):9.252099e-01,9:3.762172e-01):6.010238e-01,13:1.044456e-01):2.304249e-01):4.177649e-01,((16:8.874301e-01,(18:8.884127e-02,10:1.350827e+00):2.758394e-01):2.227590e-01,(12:8.552066e-01,(17:2.595423e-01,11:1.129523e+00):6.701531e-01):3.999520e-01):3.817446e-01):1.060773e+00):2.066332e-01):4.791114e-01,5:2.703129e-01):4.060204e-01,8:3.850740e-01):7.457563e-01,((3:3.776529e-01,4:4.434665e-03):1.607145e+00,2:1.753972e+00):2.328728e-01,1:3.220158e+00);
   tree gen.190000 = [&U] ((((5:6.339759e-01,(((19:1.847774e-01,(20:1.345431e-01,((25:3.243299e-01,(27:3.307610e-01,26:4.793216e-01):9.857675e-01):6.618091e-01,24:4.098770e-01):1.699665e+00):7.586971e-01):4.983197e-01,((29:6.572308e-02,28:9.462130e-02):4.809323e-01,(((12:2.563406e-01,16:4.222885e-01):4.399863e-02,(((17:3.219622e-01,(13:8.160334e-02,((14:1.455077e-01,(22:4.117253e-02,(21:5.146424e-01,23:7.978190e-01):5.617683e-01):9.449676e-01):1.654201e-01,15:1.404313e-01):4.363112e-01):8.459990e-01):3.511499e-02,((10:4.225011e-01,11:1.487170e+00):6.987257e-01,9:3.106766e-01):4.651297e-02):4.001912e-01,18:2.886866e-01):1.398091e-01):1.071714e+00,30:9.679049e-02):2.418704e-02):2.629630e-01):4.419584e-01,(6:1.865857e-01,7:1.716929e-01):1.840418e-01):1.845634e-02):4.386904e-01,8:1.332924e-01):1.993986e+00,(3:3.594191e-01,4:4.689888e-02):1.412343e+00):6.255646e-01,2:4.107594e-01,1:2.871891e+00);
   tree gen.191000 = [&U] (((((6:2.499064e-02,(7:3.497681e-01,((((29:3.994561e-01,28:4.883143e-01):6.368074e-02,30:8.685269e-02):5.161307e-01,(19:1.137009e-01,(20:3.535254e-01,((25:5.716452e-01,(27:2.100015e-01,26:3.214395e-01):6.056496e-01):1.620065e+00,24:2.714992e-01):4.709420e-01):5.607890e-01):9.304546e-01):9.474599e-02,(((((13:4.152776e-01,(22:1.451591e-01,(21:3.377110e-01,23:3.103518e-01):8.563591e-01):1.104906e+00):2.183538e-02,(15:1.249167e-01,14:8.012801e-01):4.364802e-01):3.256682e-01,(18:2.509479e-01,(9:2.573650e-01,(10:2.283424e-01,(11:7.368172e-01,17:6.147925e-01):4.221122e-01):2.514360e-01):3.540828e-02):1.119682e-01):3.287280e-01,16:5.128471e-01):1.252908e-01,12:4.313750e-01):8.107349e-01):6.930873e-01):4.309707e-02):2.727158e-01,5:4.061923e-01):2.093067e-01,8:3.151863e-01):4.331355e-01,(3:2.823180e-01,4:2.605603e-01):9.145713e-01):6.412774e-01,2:3.491877e-01,1:2.456976e+00);
   tree gen.192000 = [&U] (2:4.480244e-01,((3:1.049974e-01,4:1.904636e-01):4.768801e-01,(8:3.079474e-01,((5:2.510511e-01,(((20:2.844953e-01,19:9.421037e-03):3.162550e-01,((25:3.811661e-01,(27:1.178385e-01,26:5.292630e-01):5.886515e-01):1.181645e+00,24:2.373504e-02):2.383475e+00):2.566411e-01,((12:5.298989e-01,(((((11:4.494550e-01,10:2.485656e-01):2.653912e-01,(9:2.261613e-01,((13:6.381050e-02,(15:1.715179e-01,14:4.494048e-01):3.548913e-01):1.803314e-01,17:5.071587e-01):8.262566e-02):8.436427e-02):2.267556e-01,((21:9.654630e-02,23:6.559270e-02):1.106703e-01,22:1.424451e-01):1.332459e+00):4.030996e-01,18:1.576729e-01):2.379476e-01,16:3.129051e-01):1.442780e-01):4.700843e-01,((29:3.986059e-02,28:1.045625e-01):2.820608e-01,30:5.194295e-02):1.305611e-01):6.836851e-02):2.248344e-01):1.129586e-01,(6:2.081190e-01,7:1.401663e-01):8.381951e-02):1.103219e-01):6.149495e-01):5.933660e-01,1:1.674039e+00);
   tree gen.193000 = [&U] (((8:2.371142e-01,(((((((((16:6.279792e-01,(10:4.692560e-01,(18:6.295764e-01,11:1.419663e+00):5.266317e-02):2.728532e-01):1.718610e-01,9:4.196869e-01):1.909411e-01,((22:2.233822e-01,(21:3.057005e-01,23:1.349816e-01):4.665689e-01):1.938978e+00,(12:8.209682e-01,17:7.704757e-01):2.696643e-02):4.429092e-02):1.418851e-01,((14:6.323210e-01,15:8.295678e-01):5.429443e-02,13:3.513695e-01):4.425517e-01):6.626769e-01,(((25:3.719123e-01,(27:1.079285e+00,26:4.427618e-01):7.805042e-01):3.440222e-01,24:3.914953e-01):1.444709e+00,(20:1.399640e-01,19:9.624139e-01):3.849392e-01):7.390252e-01):1.305274e-01,((29:6.951528e-02,28:2.219711e-01):3.678437e-01,30:1.514389e-01):5.160043e-01):2.673434e-01,6:9.751755e-02):2.977472e-01,7:1.087926e-01):3.924038e-01,5:2.043706e-01):2.824180e-01):8.342455e-01,2:7.072533e-01):1.441631e+00,(3:1.460213e-01,4:1.831417e-01):6.883091e-01,1:3.211486e+00);
   tree gen.194000 = [&U] ((((((6:1.289421e-01,7:5.163921e-03):3.381139e-02,(((17:5.538053e-01,((9:2.904391e-01,(((10:4.732468e-01,11:1.095173e+00):3.380317e-01,18:2.828410e-01):2.303577e-01,(16:2.354088e-01,((21:5.116693e-01,23:9.027716e-01):1.720439e-01,22:7.603624e-02):1.207198e+00):3.283819e-01):2.206147e-01):1.360984e-01,((14:2.515847e-01,15:1.490924e-01):4.683397e-01,13:9.268654e-02):5.121434e-01):5.036090e-01):2.434362e-01,12:2.260138e-01):6.681947e-01,(((29:5.713957e-02,28:2.901352e-02):2.293232e-02,30:1.482278e-01):3.926836e-01,((((25:1.914117e-01,(27:2.240701e-01,26:3.447582e-01):8.890333e-01):3.791722e-01,24:3.785149e-01):2.220111e-01,20:2.451851e-01):1.120222e+00,19:7.126057e-02):4.475484e-01):7.068159e-01):2.772630e-01):3.022225e-01,5:2.956493e-01):2.048561e-01,8:3.421697e-02):5.195908e-01,2:8.782456e-01):2.352233e-01,(3:6.087155e-02,4:7.576364e-02):2.736444e-01,1:3.102349e+00);
   tree gen.195000 = [&U] (2:6.922032e-01,(((3:2.252855e-01,4:5.388235e-02):1.644541e+00,8:1.181317e-01):2.255583e-02,((6:2.701557e-02,(7:1.324262e-01,((12:8.734909e-01,(16:6.184466e-01,(18:3.244794e-01,(((14:1.166916e-01,15:1.464820e-01):3.030245e-01,13:8.451308e-02):2.371687e-01,(9:3.774372e-01,((11:6.537904e-01,10:4.482138e-01):2.075751e-01,17:2.162032e-01):4.069113e-01):1.707722e-01):1.301133e-01):1.053318e-02):1.696958e-01):2.490644e-01,((30:2.543984e-01,(29:6.839860e-02,28:1.382953e-01):1.740641e-02):2.053805e-01,(19:1.971372e-02,(((24:3.257973e-01,(25:1.962753e-01,(27:4.254290e-01,26:2.451886e-01):4.969701e-01):4.111113e-01):4.134226e-01,(22:1.854807e-01,(23:4.116502e-01,21:2.126337e-01):1.246416e-01):1.141300e+00):8.515055e-02,20:7.047440e-01):1.937064e-01):7.551281e-01):4.299471e-01):1.648807e-01):5.772740e-03):3.068202e-01,5:1.994642e-01):2.117444e-01):4.843078e-01,1:1.701561e+00);
   tree gen.196000 = [&U] (2:3.329326e-01,((8:7.136554e-02,(((7:1.017644e-01,6:2.181950e-01):6.231975e-02,((((28:1.341653e-01,29:1.114261e-02):7.863432e-02,30:1.630144e-01):1.452423e-04,(19:3.018851e-01,(20:2.502202e-01,((24:1.229564e-01,(25:1.900014e-01,(27:5.262105e-01,26:5.943773e-02):6.423769e-01):3.793550e-01):4.683539e-01,(22:1.700944e-02,(21:4.284544e-01,23:6.867326e-01):1.423282e-01):1.100890e+00):4.667329e-01):5.085771e-01):1.207584e+00):1.329191e+00,(12:5.354314e-01,((((13:5.809358e-02,(14:1.663079e-01,15:1.304647e-01):8.722258e-02):4.051978e-01,(17:8.370719e-01,9:3.039659e-01):1.052670e-01):9.508461e-02,(10:5.809660e-01,11:7.926799e-01):4.100235e-01):3.345398e-01,(18:6.010665e-01,16:6.508429e-02):1.443441e-01):2.050313e-01):5.964589e-01):2.414484e-01):4.352569e-01,5:1.446711e-01):2.861314e-01):1.633097e+00,(3:3.957486e-01,4:6.705482e-02):2.020735e+00):1.419771e-01,1:2.059228e+00);
   tree gen.197000 = [&U] ((3:3.642551e-01,4:1.147268e-01):4.404196e-01,(2:4.874005e-01,(8:2.405746e-01,((((19:3.734214e-01,(20:1.927810e-01,(24:4.733333e-02,(25:3.720401e-01,(27:4.185150e-01,26:1.156857e-01):5.271026e-01):5.465546e-01):8.947792e-01):7.573456e-01):7.154299e-01,(((18:2.467942e-01,(11:5.013567e-01,10:6.105539e-01):1.787419e-02):1.608898e-01,(((13:1.829632e-02,(14:3.796495e-01,15:2.267415e-01):1.807913e-01):3.751118e-01,((17:2.181271e-01,(22:1.121216e-02,(21:1.494200e-01,23:2.260732e-01):2.305014e-01):8.648471e-01):1.183373e-01,9:1.964235e-01):3.403187e-02):4.292542e-02,12:5.275458e-01):1.143777e-01):2.097037e-01,16:1.434569e-01):5.670421e-01):9.099535e-02,((7:9.476911e-02,((29:2.533576e-01,28:7.143254e-02):5.844468e-02,30:3.294606e-01):8.098381e-01):9.546967e-02,6:4.277416e-02):1.725460e-01):4.663373e-01,5:5.589992e-02):1.424339e-01):7.127971e-01):6.738199e-01,1:1.970456e+00);
   tree gen.198000 = [&U] ((3:4.808318e-01,4:1.303794e-02):5.849733e-01,((((((((((21:5.887135e-02,23:6.097804e-01):9.827377e-01,22:1.737777e-01):8.304569e-01,(13:2.956614e-01,15:8.944957e-02):1.825170e-02):1.780310e-02,14:2.822889e-01):3.611226e-01,18:2.673147e-01):1.047174e-01,((9:3.411429e-01,(17:9.122603e-01,(11:5.848524e-01,10:6.079680e-01):1.837201e-01):6.092464e-02):1.358187e-01,(12:4.532108e-01,16:1.233153e-01):3.282649e-01):2.389852e-02):4.553917e-01,7:4.475974e-01):2.933464e-02,((5:1.000061e-01,8:1.698355e-01):1.985596e-01,(((29:1.446234e-01,28:1.983613e-01):6.562423e-02,30:2.934878e-01):2.239287e-01,(19:2.971867e-02,(20:2.510235e-01,(24:2.960275e-01,(25:2.031474e-01,(27:7.049747e-01,26:1.558192e-01):3.369238e-01):1.885633e-01):9.682033e-01):4.940163e-02):8.264958e-01):7.875557e-02):3.024036e-02):8.352493e-02,6:1.097070e-01):8.973483e-01,2:3.838188e-01):2.567796e-01,1:1.418581e+00);
   tree gen.199000 = [&U] (2:5.379608e-01,((3:2.488988e-01,4:1.298110e-02):4.087393e-01,(8:1.245163e-01,((6:1.667520e-01,7:3.384210e-01):1.858767e-01,(5:2.963907e-01,((((29:3.126374e-01,28:1.138785e-03):1.855581e-01,30:7.514961e-02):1.170903e-01,(19:2.490612e-01,(20:1.946836e-01,(24:1.965397e-01,(25:1.534184e-01,(27:3.349140e-01,26:1.474914e-01):1.952604e-01):3.945905e-01):2.198304e-01):2.207142e-01):4.568751e-01):1.877826e-01,((17:6.337791e-01,(((((21:9.845695e-03,23:3.852914e-01):3.547866e-01,22:2.081092e-01):5.858213e-01,((14:1.353118e-01,15:2.032191e-01):2.653747e-01,13:1.026325e-01):1.849595e-02):1.556550e-01,9:2.554646e-01):6.488245e-02,(12:8.115733e-01,(16:7.168473e-02,18:4.527623e-01):3.078751e-02):5.391709e-01):2.115138e-03):1.206524e-02,(11:5.124806e-01,10:2.503079e-01):3.565275e-01):1.920510e-01):2.551887e-01):7.541340e-02):5.446002e-01):9.554816e-01):2.927439e-01,1:1.281769e+00);
   tree gen.200000 = [&U] (2:3.089014e-01,(((((6:1.278214e-02,(((((12:5.243682e-01,16:3.268586e-01):5.908104e-01,18:5.553869e-01):1.471705e-01,((9:1.097391e-01,10:3.007813e-01):1.986650e-01,(((14:3.099822e-01,((21:2.820017e-01,22:4.819614e-02):2.385422e-01,23:3.106717e-01):8.336070e-01):3.155838e-01,13:1.886926e-01):1.980568e-01,15:5.206144e-01):4.921936e-01):1.706008e-02):1.173274e-01,(11:6.954394e-01,17:1.922007e-01):3.661448e-01):4.102911e-01,(((29:3.677596e-02,28:3.114773e-02):4.096919e-01,30:4.107657e-02):2.333304e-01,((19:3.468676e-01,(24:1.265462e-01,(25:4.999284e-02,(27:3.589843e-01,26:1.594770e-01):3.770021e-01):3.706592e-01):4.358111e-01):2.871805e-03,20:3.101785e-01):8.994124e-01):2.165922e-01):3.431467e-01):8.353775e-01,7:3.711729e-01):1.694458e-01,5:2.051616e-01):2.869905e-01,8:3.296632e-02):4.506455e-01,(3:6.192088e-02,4:3.000908e-01):5.498924e-01):2.264983e-01,1:9.475154e-01);
   tree gen.201000 = [&U] (2:3.362863e-01,(((((5:3.523018e-01,(((24:2.208490e-01,(25:2.084626e-01,(27:2.650988e-01,26:1.470116e-01):6.195239e-01):1.005344e-01):5.579903e-01,20:2.722410e-01):2.253933e-01,19:7.642597e-02):4.777967e-01):1.084312e-01,((((29:7.210588e-02,28:4.096195e-03):8.559402e-02,30:5.532824e-02):5.102810e-01,(((16:2.268085e-01,12:4.961453e-01):7.667205e-02,(((17:4.317785e-01,(11:8.092873e-01,10:5.235845e-01):8.316156e-02):1.897866e-01,((((21:6.087004e-02,23:1.973794e-01):3.114628e-01,22:6.157855e-02):8.589092e-01,(15:5.504169e-02,14:2.257334e-01):3.007921e-01):1.026258e-01,13:3.708060e-02):1.775592e-01):5.080807e-02,9:1.163970e-01):2.943828e-01):1.550689e-01,18:2.931247e-01):3.099815e-01):3.893379e-01,7:2.208616e-01):2.680469e-02):3.212887e-02,6:1.092893e-01):2.520920e-01,8:3.870844e-02):4.227762e-01,(3:6.772474e-02,4:2.259113e-01):1.242454e+00):6.632431e-01,1:8.867002e-01);
   tree gen.202000 = [&U] ((2:5.398855e-01,(3:1.589289e-01,4:1.201746e-01):5.442399e-01):2.366207e-01,(((5:3.033397e-01,(((24:1.048388e-01,(25:1.781350e-01,(27:2.611719e-01,26:3.319955e-01):2.122858e-01):4.423124e-01):9.024164e-01,20:2.460469e-01):2.775891e-01,19:1.729224e-02):5.598875e-01):4.066214e-02,((((30:5.968684e-02,(29:6.280667e-02,28:2.298596e-02):5.079801e-02):3.022344e-01,(((16:1.742920e-01,(((15:1.629401e-01,((14:1.667023e-01,(23:1.837433e-01,(22:2.651544e-01,21:1.158382e-01):1.168504e-03):8.512912e-01):1.177366e-01,13:2.579142e-02):5.506230e-02):3.253658e-01,((11:7.403827e-01,10:3.198822e-01):2.161381e-01,9:1.695042e-01):2.263067e-03):9.807232e-02,17:4.988083e-01):1.408744e-01):9.398601e-02,18:2.022814e-01):2.903720e-01,12:3.012346e-01):2.737443e-01):4.683475e-01,7:2.066002e-02):3.443591e-02,6:1.597581e-01):3.115790e-02):9.917986e-02,8:1.485840e-01):6.876932e-01,1:1.162170e+00);
   tree gen.203000 = [&U] (((3:1.011815e-01,4:1.274323e-01):6.571659e-01,((6:1.033515e-01,((((((24:1.351003e-01,(25:2.140802e-01,(27:2.026005e-01,26:2.156282e-01):1.303528e-01):1.177632e-01):2.851236e-01,20:2.567814e-02):3.021794e-01,19:4.377936e-02):2.193246e-01,(28:1.114763e-02,(29:1.169511e-01,30:3.802068e-01):2.687228e-02):2.190358e-01):4.282545e-01,5:4.360439e-02):2.180040e-01,((16:1.825777e-01,((18:2.857781e-01,(12:4.643093e-01,17:4.195981e-01):1.271722e-01):1.931387e-02,((11:6.469802e-01,10:1.617696e-01):3.780019e-01,((((((23:1.051403e-02,21:1.308828e-01):4.594521e-01,22:2.136759e-01):9.417650e-01,14:4.488307e-02):4.283234e-02,15:9.631717e-02):6.794995e-02,13:1.625208e-01):1.794938e-01,9:1.762169e-01):1.137478e-02):9.207420e-02):6.789410e-03):5.774865e-01,7:5.268642e-02):9.964320e-02):2.888389e-02):2.258697e-01,8:6.967294e-02):1.724827e-01):4.548533e-01,2:4.675709e-01,1:1.148059e+00);
   tree gen.204000 = [&U] (2:7.344232e-01,((((20:1.371510e+00,19:3.045943e-02):1.834477e-01,(24:3.235114e-01,(25:2.849387e-01,(27:2.664411e-01,26:4.114821e-01):3.478246e-01):7.997005e-01):7.499469e-01):6.953628e-01,((7:1.049111e-01,(((14:3.898786e-01,15:2.294978e-01):3.312920e-02,(13:4.031413e-01,(22:2.136823e-01,(23:4.489003e-01,21:1.054631e-01):7.962246e-01):1.462194e+00):1.042293e-01):7.057942e-01,(12:9.700841e-01,(((18:4.103838e-01,(11:7.942086e-01,(17:7.624045e-01,10:7.661740e-01):1.148318e-01):3.677087e-01):1.288151e-01,9:3.044964e-01):3.660217e-03,16:7.533752e-01):6.721624e-04):7.560544e-04):5.696103e-01):8.551307e-02,((6:1.513465e-01,((28:3.815665e-03,29:1.805731e-01):2.261455e-01,30:4.409714e-01):6.174299e-01):8.152075e-02,(5:2.421523e-01,8:7.153834e-01):2.163887e-01):1.366726e-01):1.350437e-01):7.098702e-01,(3:9.753893e-02,4:1.718047e-01):1.250840e+00):5.266391e-01,1:1.004046e+00);
   tree gen.205000 = [&U] (((3:5.522591e-02,4:3.351296e-01):1.963503e+00,(((((29:5.242974e-02,(30:1.900040e-01,28:4.389807e-02):2.393844e-01):1.082240e+00,6:2.511792e-02):1.422030e-01,(7:8.477982e-02,((((((((11:7.752830e-01,17:3.975393e-01):1.411320e-01,10:6.934653e-01):1.484521e-02,12:9.961280e-01):3.404782e-01,18:2.868792e-01):2.119622e-01,((22:2.251971e-01,(23:4.169671e-01,21:1.913145e-01):8.074367e-01):1.431540e+00,(13:1.829856e-01,(14:2.217428e-01,15:2.157520e-01):1.392732e-02):2.740467e-01):2.559721e-01):7.259790e-04,9:4.176399e-01):3.115131e-01,16:4.126198e-01):7.279707e-01,8:5.268235e-01):1.989711e-01):2.684604e-01):3.124275e-01,5:2.072022e-01):2.838541e-01,((20:2.721572e-01,(24:5.825877e-03,(25:1.989205e-01,(27:4.232469e-01,26:5.149462e-01):7.822471e-01):1.077140e+00):7.103539e-01):7.827890e-01,19:1.212947e-01):1.012051e+00):1.614277e-01):4.972654e-01,2:6.263877e-01,1:2.515237e+00);
   tree gen.206000 = [&U] ((2:2.598417e-01,((((((20:1.389205e-02,(24:2.473780e-01,(25:9.015399e-02,(27:2.590651e-01,26:6.523932e-02):3.538595e-01):9.499244e-01):5.466423e-01):2.348053e-01,19:4.031394e-02):3.876829e-01,(30:1.403223e-02,(29:4.097430e-02,28:1.260645e-02):4.396348e-01):1.579337e-01):3.760692e-01,((8:2.741695e-01,6:1.120937e-01):4.992207e-03,7:1.384573e-01):2.739168e-02):8.125674e-02,5:1.861740e-01):9.795574e-02,(((9:3.889560e-01,((17:3.464678e-01,12:1.628450e-01):2.001574e-01,(16:6.569463e-02,(10:1.335168e-01,11:6.160998e-01):2.509876e-01):9.240303e-02):2.220492e-02):5.139280e-02,18:2.158785e-01):4.281982e-02,(((13:1.228880e-01,15:5.798781e-02):5.674219e-03,(22:2.196039e-01,(23:6.739640e-02,21:9.821287e-02):1.760453e-01):1.202076e+00):1.267520e-02,14:1.600420e-01):8.620669e-02):3.245632e-01):6.055941e-01):3.658280e-01,(3:1.310906e-01,4:1.720415e-01):5.855085e-01,1:5.203647e-01);
   tree gen.207000 = [&U] ((8:1.525943e-01,((6:6.777368e-02,(5:1.181971e-01,(7:1.368818e-01,(((((((21:1.837048e-01,22:1.160001e-01):2.846261e-01,23:5.115828e-03):9.468628e-01,15:1.842949e-01):1.697637e-02,(14:1.271229e-01,13:9.442368e-02):2.001891e-02):3.134537e-02,((9:1.306420e-01,10:3.649435e-01):8.387346e-03,(17:2.306559e-01,11:4.212384e-01):1.493267e-01):6.678880e-02):3.635144e-02,18:1.777433e-01):4.254779e-02,(16:2.471028e-02,12:2.684912e-01):4.916218e-02):2.972491e-01):9.782923e-02):2.041886e-02):2.858740e-02,(((20:2.705711e-01,(24:1.203023e-01,(25:1.140538e-01,(27:2.745338e-01,26:6.456337e-02):2.119714e-01):2.333387e-01):1.049909e-01):2.595836e-01,19:3.208049e-02):3.185012e-01,(30:8.750394e-02,(29:2.208552e-02,28:2.331902e-02):1.098095e-02):3.742945e-01):5.363343e-02):1.142084e-01):2.040256e-01,((3:9.418273e-02,4:5.914684e-02):3.102398e-01,2:1.544983e-01):1.608959e-01,1:9.080074e-01);
   tree gen.208000 = [&U] ((3:6.153019e-02,4:3.079517e-02):3.788251e-01,((8:1.284329e-01,(5:2.210506e-02,((7:2.315580e-02,(6:6.406514e-02,(((29:2.966789e-02,28:5.209825e-03):1.166543e-01,30:9.151746e-02):1.951731e-01,((20:3.158318e-02,(24:2.010745e-01,(25:1.164428e-01,(27:2.313190e-01,26:1.141096e-01):1.825506e-01):1.672028e-01):2.061465e-01):1.962776e-01,19:1.904799e-01):2.818693e-01):7.941045e-02):1.577829e-02):6.914561e-02,((((12:3.929380e-01,16:1.045280e-01):8.795766e-02,(18:1.718848e-01,((10:3.776374e-01,17:1.129159e-01):2.246684e-02,11:4.537308e-01):9.471485e-02):2.225130e-01):6.364232e-02,(((21:1.341897e-01,23:2.244491e-01):2.107072e-01,22:1.537383e-01):4.862285e-01,(13:1.909029e-01,(14:1.269854e-01,15:1.371020e-01):9.994669e-02):1.843442e-01):7.350718e-02):1.240716e-02,9:1.421584e-01):2.586363e-01):7.227940e-02):2.028966e-01):2.378028e-01,2:1.538030e-01):1.331257e-01,1:1.050647e+00);
   tree gen.209000 = [&U] (((8:5.575482e-01,(5:3.443762e-01,(((12:5.774131e-01,(16:1.076028e-01,((((((21:1.352443e-01,23:2.201192e-01):6.638916e-01,22:7.859545e-02):8.715521e-01,(15:7.979717e-02,14:1.701249e-01):9.769537e-02):2.172303e-01,13:6.631661e-02):3.961467e-01,(18:1.049097e+00,((11:3.187989e-01,10:6.657885e-01):1.449095e-01,17:1.157952e-01):3.635062e-02):2.320726e-01):1.672635e-02,9:1.024313e-01):1.682681e-01):1.755502e-02):2.836024e-01,(((29:5.596349e-02,28:4.721983e-02):2.748452e-01,30:3.018707e-01):2.119516e-01,((20:2.497040e-01,(24:3.110154e-01,(25:1.101792e-01,(27:1.177365e-01,26:4.444071e-01):7.114781e-01):4.376223e-01):5.548844e-01):1.877255e-01,19:1.392342e-01):3.405923e-01):1.823109e-01):2.641443e-01,(6:2.105599e-01,7:3.790235e-02):1.490528e-01):1.675292e-01):3.932750e-01):3.750199e-01,2:3.341523e-01):1.934697e-01,(3:1.274965e-01,4:1.375527e-01):5.292436e-01,1:1.182054e+00);
   tree gen.210000 = [&U] ((2:2.863919e-01,(8:5.696229e-02,(((((29:4.470291e-02,28:4.462935e-02):7.851981e-02,30:2.407185e-02):2.466141e-01,((20:8.115886e-02,(24:2.948519e-01,(25:3.858676e-02,(27:4.498831e-01,26:7.119659e-02):1.903284e-01):5.090530e-01):3.043371e-01):1.663275e-01,19:9.981793e-02):3.532117e-01):1.095667e-01,(((12:1.907736e-01,((17:3.552440e-01,(9:1.601880e-01,((18:1.173770e-01,(11:1.346145e-01,10:2.520939e-01):6.425916e-02):2.704786e-01,(13:8.541343e-02,((15:1.964085e-01,((21:9.742528e-02,23:1.578050e-01):2.689970e-01,22:1.205863e-02):5.523259e-01):2.939350e-02,14:2.093853e-01):1.102740e-01):1.659636e-01):3.228847e-03):3.016221e-03):1.659624e-01,16:1.882625e-02):2.113544e-01):2.176197e-01,7:2.201074e-02):8.650315e-02,6:1.683432e-02):8.407284e-02):1.146389e-01,5:2.355038e-01):1.611289e-01):1.945966e-01):4.218591e-01,(3:5.781393e-02,4:4.416742e-02):4.296490e-01,1:6.380618e-01);
   tree gen.211000 = [&U] ((3:1.102021e-01,4:8.407772e-02):7.831305e-01,((8:8.663661e-02,((((28:2.062672e-02,(29:3.579039e-03,30:8.862753e-02):3.424716e-02):1.623182e-01,(19:1.613560e-02,((24:2.167023e-01,(25:1.984575e-01,(27:1.630400e-01,26:1.049743e-01):8.500857e-02):3.351592e-01):5.749251e-01,20:1.047489e-01):1.981266e-01):5.119905e-01):1.266485e-01,(((17:2.522178e-01,((11:6.560726e-01,10:1.575450e-01):1.004273e-01,9:8.448178e-02):4.164866e-02):9.236609e-02,(((((23:1.197900e-01,21:1.036628e-01):2.965820e-01,22:1.811529e-02):7.009061e-01,14:1.637736e-01):4.684405e-02,(15:9.305902e-02,13:1.134940e-01):4.166037e-04):1.207281e-01,(12:1.454360e-01,(18:1.116677e-01,16:8.484116e-02):8.496984e-02):1.173820e-01):2.183195e-03):4.019537e-01,(7:1.317514e-01,5:1.739977e-01):1.155041e-02):1.394244e-02):5.955993e-02,6:1.706293e-02):1.343949e-01):2.717131e-01,2:2.031117e-01):9.082795e-02,1:6.148765e-01);
   tree gen.212000 = [&U] ((2:5.865260e-01,(8:1.394931e-01,(((((29:9.774710e-02,28:1.438229e-02):1.011997e-01,30:1.249870e-01):2.464457e-01,(19:2.121101e-01,(20:1.880667e-01,(24:1.369357e-01,(25:2.592110e-01,(27:3.938780e-01,26:1.064446e-01):4.072689e-01):5.705713e-01):3.207132e-01):6.086633e-01):1.142592e+00):3.115520e-01,(((18:4.827579e-01,((((17:3.155980e-01,(11:8.426626e-01,10:2.141959e-01):3.066956e-01):1.296017e-02,(13:4.464639e-03,((15:1.242315e-01,14:1.566170e-01):2.213768e-01,((23:1.771665e-01,21:1.326605e-01):4.434021e-01,22:7.663095e-02):1.260688e+00):3.140140e-01):2.071811e-01):4.426677e-02,9:2.751277e-01):2.816530e-01,(12:2.488440e-01,16:2.179856e-01):2.484978e-01):3.507377e-03):6.088843e-01,7:1.766569e-01):1.682771e-01,6:4.016586e-02):3.107848e-02):2.329204e-01,5:1.859259e-01):3.061402e-01):5.098959e-01):3.884629e-01,(3:2.414967e-01,4:7.072041e-02):5.225223e-01,1:1.777280e+00);
   tree gen.213000 = [&U] ((3:1.263548e-01,4:1.078995e-01):6.613550e-01,(((((((((29:6.219667e-02,28:4.912216e-02):1.140842e-01,30:1.151606e-01):2.000818e-01,(19:9.615692e-02,(20:1.168213e-01,(24:3.232858e-01,(25:1.191401e-01,(27:1.857773e-01,26:1.209807e-01):2.565406e-01):3.910615e-01):3.912487e-01):2.327352e-01):5.806989e-01):3.868030e-01,7:2.539502e-01):2.122145e-02,6:1.813803e-02):4.111474e-03,((((11:6.034144e-01,10:2.826730e-01):6.819550e-02,(9:1.819977e-01,(17:3.874438e-01,((14:1.824712e-01,(15:8.416041e-02,(23:1.364655e-02,(21:2.032791e-01,22:1.745314e-01):1.052029e-01):1.041193e+00):7.099846e-02):8.252122e-02,13:6.996205e-02):2.963440e-01):2.113418e-02):5.295114e-02):1.413757e-01,(18:5.117176e-01,16:8.515671e-02):3.415076e-01):1.199783e-01,12:2.047096e-01):4.000825e-01):2.144659e-01,5:8.175573e-02):2.308896e-01,8:9.225305e-02):3.661638e-01,2:2.868648e-01):5.606631e-02,1:1.111341e+00);
   tree gen.214000 = [&U] (((((((7:1.275195e-01,((((((11:6.488681e-01,17:1.938783e-01):1.652218e-01,10:3.893972e-01):7.168208e-02,9:2.116453e-01):3.293421e-01,((13:1.877851e-01,(22:1.098660e-01,(23:1.663822e-01,21:1.721213e-01):8.596600e-02):1.019665e+00):7.835369e-02,(14:7.056801e-02,15:1.140229e-01):5.051805e-02):2.154364e-01):1.185743e-01,(18:3.103998e-01,16:2.778327e-01):5.331343e-02):1.974477e-01,12:4.362244e-01):4.251451e-01):2.922767e-01,5:2.981359e-01):3.958003e-02,((19:2.763333e-01,(20:3.946500e-01,(24:1.236428e-01,(25:1.367894e-01,(27:5.151657e-01,26:1.412123e-01):1.905551e-01):4.109101e-01):8.833133e-01):1.917950e-01):4.272576e-01,(30:1.286029e-01,(29:1.997202e-02,28:2.554854e-02):2.674312e-01):1.604699e-01):2.850237e-01):1.653391e-01,6:1.295268e-02):2.709612e-01,8:8.200381e-02):5.703493e-01,2:6.114861e-01):1.361311e-01,(3:2.943203e-01,4:1.263286e-02):6.752952e-01,1:1.143310e+00);
   tree gen.215000 = [&U] ((((7:7.884156e-02,6:1.038919e-02):2.476786e-01,(5:4.984533e-02,((30:4.204663e-02,(29:7.903755e-02,28:7.650812e-02):1.757058e-01):1.419147e-01,((9:1.816079e-01,(((((23:7.004460e-02,(21:1.029588e-01,22:2.927210e-01):1.973570e-01):9.337826e-01,((15:1.455140e-01,13:4.703229e-01):1.143620e-01,14:3.964672e-01):1.776046e-01):2.573196e-01,(10:3.490667e-01,(11:3.362032e-01,18:3.872957e-01):3.349996e-02):2.269797e-01):1.592949e-02,17:6.422957e-01):5.438962e-03,(16:1.233691e-01,12:8.398536e-01):4.058957e-01):4.381232e-02):2.691434e-01,(19:5.415955e-02,((24:2.010525e-01,(25:1.001410e-01,(27:3.424100e-01,26:1.113523e-01):2.788346e-01):4.623791e-01):3.682207e-01,20:3.526707e-01):1.742615e-01):5.198581e-01):1.064227e-01):1.565051e-01):5.831406e-03):3.576029e-01,8:6.840886e-02):9.564699e-01,((3:2.052491e-01,4:1.368301e-02):6.972881e-01,2:7.229849e-01):1.867054e-01,1:9.615323e-01);
   tree gen.216000 = [&U] (((3:2.625511e-01,4:2.334701e-01):6.113289e-01,2:6.197486e-01):3.263698e-01,((((((9:1.789028e-01,16:1.113053e-01):6.955476e-01,((13:1.154404e-01,((15:5.424558e-02,(22:6.190394e-03,(21:4.338304e-02,23:3.193537e-01):2.013593e-01):1.059138e+00):1.333615e-01,14:6.317714e-02):1.248494e-01):2.174873e-01,((12:6.434217e-01,(10:3.479599e-01,11:9.006618e-01):6.327953e-02):1.292165e-01,17:5.575541e-01):1.175146e-01):1.786317e-02):5.983618e-02,18:1.655323e-01):4.086882e-01,(((19:9.400005e-02,((24:9.187740e-02,(25:6.114217e-01,(27:2.674934e-01,26:2.212351e-01):4.773675e-01):6.388561e-02):6.564347e-01,20:6.152901e-02):3.715105e-01):6.144065e-01,((28:6.524192e-03,29:2.331241e-02):1.007476e-01,30:2.269924e-01):3.729374e-01):3.193322e-01,(6:6.239267e-02,7:1.522930e-01):4.041744e-02):9.266341e-03):8.837062e-02,8:3.747172e-01):2.417398e-02,5:5.247227e-01):5.916756e-01,1:1.610303e+00);
   tree gen.217000 = [&U] ((3:4.256398e-01,4:5.853501e-02):6.945104e-01,(2:4.373342e-01,(5:4.076442e-02,((((12:9.485895e-01,((16:1.916834e-01,18:6.524216e-01):4.098245e-01,(((10:5.150290e-01,11:1.182039e+00):8.308214e-02,9:4.674555e-01):1.459473e-01,((13:9.757763e-02,((14:6.756183e-01,15:6.086384e-02):3.661656e-01,(22:6.359503e-02,(21:6.187729e-02,23:5.512157e-01):4.503679e-01):9.738132e-01):6.973340e-02):2.981211e-01,17:6.077521e-01):1.504828e-01):1.654190e-01):1.078026e-01):5.307162e-01,(30:2.653279e-01,(28:2.974290e-02,29:6.504374e-03):4.744442e-02):7.484299e-01):3.467100e-01,((19:2.942980e-01,((24:3.320605e-01,(25:6.971892e-01,(27:5.724675e-01,26:1.501778e-01):4.387022e-01):1.460235e-01):9.683586e-01,20:3.869334e-01):2.209384e-01):9.587433e-01,(7:1.079679e-01,6:1.805123e-01):3.254186e-02):1.039252e-01):1.141778e-01,8:1.367796e-01):1.354065e-01):1.315766e+00):6.107168e-01,1:1.565338e+00);
   tree gen.218000 = [&U] (((3:2.049084e-01,4:1.325914e-02):9.515221e-01,2:8.913530e-01):4.947858e-01,(5:6.538064e-02,(((((((29:1.178383e-02,28:2.909713e-02):2.764704e-01,30:1.763470e-01):6.138413e-01,(19:3.456234e-02,((24:4.246101e-01,(25:5.602493e-01,(27:3.270762e-01,26:4.872981e-01):4.696139e-01):6.441895e-01):3.756523e-01,20:4.623918e-02):5.404425e-01):7.056026e-01):6.737490e-01,(12:6.761272e-01,((18:4.635935e-01,16:7.818755e-02):2.098218e-01,((((10:5.445253e-01,11:6.084626e-01):4.499323e-01,9:4.212036e-01):1.044305e-01,17:8.385233e-01):1.633526e-01,((14:2.994595e-01,(15:1.485768e-01,(22:6.051586e-02,(21:3.359065e-01,23:2.120635e-01):4.404218e-01):1.530775e+00):1.857247e-01):1.203302e-01,13:1.046746e-01):4.790320e-01):9.202703e-02):7.762164e-02):4.827425e-01):3.561907e-01,7:6.904037e-02):2.917481e-01,6:1.934920e-01):1.907749e-01,8:8.556476e-02):1.549717e-01):7.025914e-01,1:2.107459e+00);
   tree gen.219000 = [&U] ((3:9.183476e-02,4:1.718994e-01):2.385410e+00,(((5:5.766893e-01,(((20:3.261503e-01,(24:4.801099e-01,(25:5.728627e-01,(27:2.241401e-01,26:3.489885e-01):2.939866e-01):1.439228e+00):1.408999e+00):2.731097e-01,19:1.832199e-02):1.131061e+00,((29:1.274434e-01,28:6.552544e-02):4.085692e-01,30:1.509542e-01):3.220923e-01):1.306286e-01):5.539287e-01,((6:6.678734e-02,8:8.924103e-01):5.354963e-02,((((16:4.050783e-01,12:1.052556e+00):3.163925e-01,9:5.864683e-01):1.778245e-01,(((11:7.803973e-01,10:3.833990e-01):1.680515e-01,17:1.782295e-01):7.209948e-01,((13:5.336986e-01,(((22:5.798598e-02,(21:1.314342e-01,23:4.922166e-01):6.354536e-01):1.278846e+00,14:4.024339e-01):2.851857e-01,15:2.972541e-02):1.788501e-01):7.854554e-01,18:1.094136e+00):1.533692e-02):3.085913e-02):1.203252e+00,7:2.964249e-01):3.360773e-01):3.556471e-02):6.656313e-01,2:1.176424e+00):2.035834e-02,1:3.398738e+00);
   tree gen.220000 = [&U] (2:5.528617e-01,((3:2.672039e-01,4:2.088066e-01):1.898243e+00,(8:2.811661e-01,((((7:8.922473e-02,((16:2.512883e-01,((9:8.669758e-01,(17:9.570319e-01,(10:3.851080e-01,11:9.229258e-01):6.982478e-01):5.716808e-01):1.944961e-01,(18:5.696670e-01,((((23:3.921679e-01,21:2.540137e-01):4.550514e-01,22:1.468205e-01):1.189076e+00,14:3.647483e-01):7.481235e-03,(15:1.182590e-01,13:1.116651e-01):7.591046e-02):6.231062e-01):1.186462e-01):1.034495e-01):2.552116e-01,12:8.291433e-01):6.682865e-01):1.129815e-01,6:1.617305e-02):8.455038e-01,((29:1.568468e-02,(28:1.230832e-01,30:2.259085e-01):7.838235e-04):5.508311e-01,((20:2.456199e-01,(24:3.419449e-01,(25:3.635268e-01,(27:5.659081e-01,26:6.398374e-01):6.474386e-01):6.586261e-01):2.948482e-01):8.852763e-01,19:1.567338e-02):8.591331e-01):1.238262e-02):1.955812e-01,5:1.308951e-01):3.473700e-01):3.967984e-01):5.858804e-01,1:2.733140e+00);
   tree gen.221000 = [&U] (((8:1.134903e-02,((((((28:4.041629e-02,30:7.492671e-02):5.396816e-03,29:7.641917e-02):3.880837e-01,(((((15:2.961747e-01,(14:3.861888e-01,(13:3.212479e-01,(23:2.283581e-01,(21:2.122408e-01,22:4.059245e-02):2.269726e-01):1.063237e+00):1.850420e-01):4.646712e-02):1.941714e-01,((10:1.553976e-01,11:1.088279e+00):2.436397e-01,(17:3.340356e-01,9:7.320235e-01):1.273610e-01):5.311543e-01):3.764116e-01,16:1.374991e-01):1.703947e-01,18:4.813087e-01):1.323184e-01,12:3.051185e-01):5.718013e-01):3.853533e-01,7:2.243110e-01):2.729675e-02,(5:1.774218e-01,((20:1.860861e-01,(24:3.786664e-01,(25:6.395899e-01,(27:3.773493e-01,26:2.159949e-01):2.493643e-01):2.972234e-01):3.281187e-01):2.243943e-01,19:8.342923e-02):7.292932e-01):4.120710e-01):1.490477e-01,6:1.015495e-01):5.557403e-01):6.346047e-01,(3:6.094743e-02,4:3.884459e-01):1.251638e+00):1.288961e+00,2:2.776854e-01,1:1.979769e+00);
   tree gen.222000 = [&U] (2:3.315647e-01,((3:3.900441e-01,4:9.145590e-02):9.821241e-01,(8:6.928965e-01,((7:8.166862e-03,(((9:7.621352e-01,((10:6.588891e-01,(11:1.892409e+00,17:9.070407e-02):2.837387e-01):5.260589e-01,12:8.592386e-01):3.276764e-02):4.065642e-01,((13:3.180599e-01,((14:3.637098e-01,((23:3.023052e-01,21:3.719707e-02):4.335710e-01,22:2.535083e-02):1.433076e+00):6.146772e-03,15:3.885267e-01):2.129116e-01):3.842369e-01,(18:3.593912e-01,16:6.606294e-01):2.306248e-02):2.146514e-02):4.654922e-01,(5:5.683531e-01,(((28:1.270156e-01,29:2.689116e-01):4.789422e-01,30:2.850558e-01):3.734197e-01,((20:4.578911e-01,(24:4.552003e-01,(25:2.923370e-01,(27:6.728341e-01,26:3.829728e-01):4.305931e-01):5.414304e-01):4.903176e-01):6.276467e-01,19:8.169868e-02):7.129789e-01):1.916776e-01):4.557270e-01):2.270602e-02):1.720677e-01,6:1.771063e-01):5.654283e-01):1.260328e+00):2.641324e-02,1:2.634533e+00);
   tree gen.223000 = [&U] (2:5.015742e-01,(((5:6.602449e-01,(((((18:2.513861e-01,16:4.780879e-01):4.307248e-01,(12:8.605347e-01,((9:1.036051e+00,(13:3.403686e-01,(15:3.398818e-01,(14:2.769092e-01,((21:2.126858e-01,23:2.723205e-01):6.938382e-01,22:1.834256e-01):1.238915e+00):1.646231e-01):1.179081e-02):1.210553e-01):2.855428e-01,(11:8.798997e-01,(17:3.752204e-01,10:6.088613e-01):1.511789e-02):1.755617e-01):1.118337e-02):1.023579e-01):7.504192e-01,6:9.370928e-02):1.969577e-01,((30:4.535906e-01,(29:2.105259e-02,28:4.794242e-02):7.420755e-02):1.171164e+00,((24:4.099193e-01,(25:3.056797e-01,(27:7.443480e-01,26:1.830116e-01):4.678289e-01):6.238862e-01):1.024014e+00,(19:2.052198e-01,20:1.746693e-01):1.728303e-01):7.583217e-01):1.553446e-01):1.989964e-02,7:2.422786e-02):5.583563e-01):4.301784e-02,8:1.440657e-01):1.517301e+00,(3:1.299485e-01,4:1.864664e-01):8.665747e-01):2.243185e-01,1:2.165734e+00);
   tree gen.224000 = [&U] (2:6.622608e-01,(((6:6.716406e-02,((((20:1.442748e-01,(24:2.135365e-01,(25:2.998692e-01,(27:8.148277e-01,26:2.175603e-01):1.018601e+00):4.915514e-01):1.248135e+00):1.416414e-01,19:8.167326e-02):1.221146e+00,((28:2.167895e-01,29:1.739194e-01):1.094933e-01,30:4.842762e-01):5.738555e-01):7.602627e-01,((((9:1.143128e+00,16:1.091177e+00):1.027398e-01,(((15:4.412624e-01,14:2.543853e-01):9.565866e-02,(13:9.580675e-01,((21:5.142942e-01,23:4.081903e-01):1.316818e+00,22:5.492733e-02):1.375466e+00):3.716956e-01):3.382684e-01,(18:6.664028e-02,((10:7.585226e-01,17:3.658076e-01):3.140371e-01,(12:1.157476e+00,11:1.122480e+00):2.073972e-01):8.189946e-01):2.762581e-01):8.877006e-02):5.858136e-01,7:7.135461e-01):3.149970e-03,5:4.857688e-01):2.200700e-01):1.004836e-01):5.161485e-01,8:2.192202e-01):2.069525e+00,(3:1.626904e-01,4:3.385247e-01):1.159201e+00):2.285790e-01,1:3.058258e+00);
   tree gen.225000 = [&U] (((((6:1.226430e-01,((((20:3.155077e-01,(24:2.957532e-01,(25:2.495374e+00,(27:6.480564e-01,26:9.827273e-01):1.346029e+00):4.894680e-01):2.932185e+00):5.145854e-01,19:2.809862e-02):2.474980e+00,(30:3.381824e-01,(29:4.670332e-01,28:4.821969e-02):2.954494e-02):2.193207e+00):2.126728e-01,(7:2.889724e-01,((9:1.336660e+00,(((18:1.997770e-01,((17:1.337895e+00,10:7.574969e-01):2.345470e-01,11:7.696917e-01):1.963812e-01):3.182548e-01,((14:2.489946e-01,(13:2.520740e-01,15:3.231839e-01):8.981977e-02):3.015493e-01,((21:7.701654e-01,23:1.417967e+00):1.919935e-01,22:3.451501e-02):2.616276e+00):4.596222e-01):5.615776e-02,16:9.651563e-01):1.100128e-01):1.728168e-01,12:1.396796e+00):6.743542e-01):4.563793e-01):8.877181e-04):2.904936e-01,5:1.042458e+00):7.448132e-01,8:3.739099e-01):2.253606e+00,2:6.172031e-01):7.033791e-01,(3:1.748545e-01,4:7.687693e-01):2.391010e+00,1:3.614949e+00);
   tree gen.226000 = [&U] (((((6:1.165104e-01,(5:9.767117e-01,(7:1.489131e-01,(16:8.197722e-03,((((11:1.409666e+00,10:6.440798e-01):3.124177e-01,((9:7.589331e-01,((((21:1.071275e+00,23:4.102455e-01):1.010735e+00,22:1.685383e-02):2.881526e+00,13:5.948344e-02):7.392817e-02,(15:2.146786e-01,14:7.558818e-01):3.686837e-01):4.377980e-01):1.658317e-02,17:1.612241e+00):2.763947e-02):1.878466e-01,18:1.122757e+00):3.977105e-01,12:4.161584e-01):9.140417e-01):1.722642e+00):1.936648e-01):2.254134e-01):2.734202e-02,(((20:2.500848e-01,(24:3.497578e-01,(25:3.520627e-01,(27:1.283998e+00,26:2.851736e-01):9.354942e-01):1.117755e+00):2.349720e+00):1.296762e+00,19:4.903902e-02):8.405564e-01,(30:4.426825e-01,(29:5.220838e-02,28:1.946458e-03):2.021709e-01):1.063816e+00):6.795621e-01):1.167046e+00,8:5.787864e-02):1.692308e+00,2:5.232689e-01):2.135476e-01,(3:7.162920e-01,4:1.964197e-01):2.018352e+00,1:4.412899e+00);
   tree gen.227000 = [&U] ((3:1.681751e-01,4:2.134419e-01):1.159108e+00,(2:2.359623e+00,((((((20:4.799737e-01,(24:3.073164e-01,(25:2.668163e-01,(27:1.903967e+00,26:4.619865e-01):8.938864e-01):1.602648e+00):1.193946e+00):7.214082e-01,19:3.517099e-01):8.507578e-01,((17:2.563222e-01,(9:7.911211e-01,((10:7.243056e-01,(18:1.285713e+00,11:9.838880e-01):2.557875e-01):3.608355e-01,(((13:1.940617e-01,(15:1.363499e-01,(22:1.095138e-01,(21:8.054266e-02,23:5.029958e-01):6.495727e-01):2.906065e+00):4.794938e-01):1.635366e-01,14:1.443696e+00):9.178811e-01,(16:5.736297e-01,12:9.145460e-01):8.412258e-01):5.562080e-02):1.428641e-01):8.041380e-01):1.088921e+00,(7:1.666635e-01,6:3.498648e-01):1.507822e-01):4.538460e-01):2.337941e-02,((29:7.266339e-03,28:1.314062e-01):3.433800e-01,30:4.227036e-01):2.344466e+00):4.189891e-01,5:1.035923e-01):5.859539e-01,8:2.675583e-01):7.044357e-01):9.853103e-01,1:6.232244e+00);
   tree gen.228000 = [&U] ((3:2.185424e-01,4:3.750258e-01):2.422358e+00,(2:3.325114e+00,(8:6.135115e-01,(5:1.357245e+00,(6:2.521168e-01,((((20:1.469208e+00,(24:5.059436e-01,(25:6.446300e-01,(27:1.261187e+00,26:3.115463e-01):1.093114e+00):7.162565e-01):1.113718e+00):1.659300e+00,19:1.021664e-01):9.926434e-01,((29:7.043480e-03,28:4.137803e-02):7.605860e-01,30:7.402195e-01):1.525715e+00):1.260135e+00,(((((17:8.899369e-01,((11:2.509307e+00,10:2.752512e-01):2.930086e-01,18:1.103404e+00):1.621027e-01):2.304696e-01,(13:2.603486e-01,(((22:3.510982e-02,(21:1.508297e-01,23:1.301387e+00):1.163010e+00):3.273987e+00,14:2.944153e-01):6.498865e-02,15:6.374746e-01):2.137983e-01):7.948659e-01):5.696606e-01,9:2.681108e-01):8.619478e-01,(16:4.930632e-01,12:1.754629e+00):1.764290e-01):1.092650e+00,7:1.468964e-01):1.781615e-01):1.732076e-01):2.920316e-01):4.059925e-01):1.573892e+00):5.581763e-02,1:7.202818e+00);
   tree gen.229000 = [&U] ((3:1.412358e+00,4:9.214045e-01):7.039468e+00,(((((6:1.914976e-01,(30:2.017391e-01,(28:1.164294e-01,29:4.970879e-01):1.031401e+00):2.331848e+00):9.334086e-01,(8:1.052555e+00,(((18:2.266634e+00,((9:2.188213e+00,(13:5.593926e-01,(15:4.334465e-01,(14:5.304094e-01,(22:3.389394e-01,(21:1.138267e+00,23:5.414593e-01):3.842981e+00):4.204483e+00):8.961780e-01):4.749143e-01):2.214594e+00):7.651611e-01,(((11:2.525668e+00,10:1.985393e+00):6.507231e-01,17:3.539519e+00):2.388191e-01,12:2.897517e+00):2.041102e-01):9.859947e-02):1.034692e+00,16:8.642420e-01):3.418553e+00,7:3.888786e-02):7.238972e-01):1.508297e-01):5.809448e-01,(((24:2.919504e+00,((26:1.355597e+00,27:2.823048e+00):3.848543e+00,25:7.264390e-01):2.786762e+00):3.342314e+00,20:1.400944e+00):1.606045e+00,19:8.115574e-01):4.636475e+00):2.047031e+00,5:1.470789e-01):6.088780e+00,2:3.217211e-01):2.912248e+00,1:7.585065e+00);
   tree gen.230000 = [&U] ((3:6.702373e-01,4:1.263332e-01):2.913515e+00,(((6:3.266856e-01,(5:8.800223e-01,(7:3.107048e-01,(((20:1.920080e+00,((25:1.676989e+00,(26:8.312406e-01,27:1.747770e+00):7.032972e-01):1.869158e+00,24:4.123296e-01):1.885549e+00):8.927075e-01,19:3.470542e-01):1.961011e+00,((12:6.811903e-01,(16:5.137482e-01,((11:5.402864e+00,(17:1.311159e+00,9:3.885365e-01):2.151365e-01):3.024392e-01,(((14:1.676111e+00,15:2.023947e-01):4.694422e-01,(13:3.120562e-01,(22:3.159315e-01,(23:1.080391e+00,21:8.418280e-01):1.229089e+00):3.424468e+00):1.083579e+00):4.587657e-01,(18:1.348668e+00,10:8.716312e-01):2.631808e-01):1.311333e-01):1.285455e+00):7.206531e-01):9.852383e-01,(30:4.107695e-01,(29:4.880585e-01,28:9.659914e-02):1.579244e-01):4.570846e-01):1.367226e+00):5.117628e-01):2.379467e-01):8.502165e-02):1.174065e+00,8:3.510535e-01):3.558346e+00,2:1.332713e-01):9.841825e-01,1:2.931028e+00);
   tree gen.231000 = [&U] (((8:2.766237e-01,((((20:4.198725e-02,((25:7.029084e-01,(26:6.854936e-01,27:3.015872e-01):1.804026e+00):6.904417e-01,24:2.218545e-01):1.290543e+00):2.133261e+00,19:1.999407e-01):1.095916e+00,(7:1.001648e+00,(6:2.374253e-01,((12:3.652670e-01,(16:3.595576e-01,(((17:1.312750e+00,9:7.589341e-01):1.919420e-01,((13:2.264617e-01,(22:8.129919e-02,(23:9.345758e-01,21:2.339555e-01):1.374071e+00):1.385372e+00):6.644366e-02,(14:8.030473e-01,15:2.567511e-02):3.745587e-01):6.162471e-01):2.380868e-01,(18:6.006847e-01,(10:7.168879e-01,11:4.079070e+00):2.050589e-01):2.642539e-01):1.434135e-01):6.239913e-01):1.064194e+00,(28:5.288583e-02,(30:3.714212e-01,29:6.109622e-02):7.064486e-02):8.937569e-01):9.313429e-01):1.793968e-02):5.392030e-02):5.781287e-01,5:7.167036e-01):1.554065e+00):1.777961e+00,(3:4.720204e-01,4:4.880250e-02):2.694074e+00):4.640986e-03,2:1.159270e+00,1:2.593801e+00);
   tree gen.232000 = [&U] ((2:2.595011e-01,((5:4.251536e-02,(6:7.080685e-02,((((((14:9.801926e-02,((13:1.022413e-01,15:8.077785e-02):2.618127e-02,(22:9.554909e-04,(23:1.869828e-01,21:1.262695e-01):2.410991e-01):6.755023e-01):1.345773e-02):8.798054e-02,(9:2.469370e-01,17:4.031794e-01):6.112705e-02):2.133061e-02,18:8.727268e-02):1.864749e-01,(12:3.831518e-01,(16:9.677650e-02,(11:5.250690e-01,10:2.564077e-01):1.769760e-01):1.194181e-01):6.922578e-03):2.374216e-01,(30:1.238029e-01,((29:1.824067e-03,28:3.989833e-02):5.775258e-02,((20:2.522098e-01,((25:3.016288e-01,(26:2.105327e-01,27:3.185467e-01):3.236533e-01):3.016379e-02,24:2.720448e-01):3.963589e-01):4.188137e-02,19:1.133119e-02):6.559813e-01):1.761247e-01):2.299973e-01):2.105224e-01,7:2.394660e-03):2.145003e-02):3.748412e-01):4.915946e-02,8:2.338955e-01):5.006403e-01):6.517644e-01,(3:1.436517e-01,4:8.731948e-02):4.804243e-01,1:1.023075e+00);
   tree gen.233000 = [&U] ((2:3.698236e-01,((((6:3.885221e-02,(((16:3.222534e-02,12:5.596985e-01):1.987186e-01,((((13:2.074103e-01,14:1.719013e-01):2.152537e-02,(15:2.507289e-01,((22:2.046995e-01,21:1.914807e-01):2.691488e-01,23:3.209585e-02):6.839775e-01):1.065832e-03):1.192366e-01,(((11:7.654693e-01,10:1.039429e-01):3.676990e-01,17:4.121013e-01):9.439537e-02,9:2.122527e-01):1.920055e-01):7.974068e-02,18:2.550428e-01):1.397044e-01):4.106115e-01,(((29:1.294593e-01,28:1.081023e-02):4.696105e-02,((((25:1.652638e-01,(26:2.275365e-01,27:8.605719e-01):2.676320e-01):2.529283e-01,24:3.253903e-01):1.183024e+00,20:6.840655e-02):6.515604e-01,19:9.510494e-02):1.088778e+00):8.789668e-02,30:1.678428e-01):3.979195e-01):2.921300e-01):2.776965e-02,7:7.412596e-03):8.383655e-02,8:1.397821e-01):1.192819e-01,5:5.174067e-02):5.888760e-01):9.622814e-01,(3:1.723956e-01,4:6.085526e-02):9.072594e-01,1:1.297361e+00);
   tree gen.234000 = [&U] ((3:4.351664e-01,4:3.616216e-02):8.241755e-01,(2:8.471688e-01,(8:6.571625e-01,(((5:2.855677e-01,((((25:6.016142e-01,(27:4.283323e-01,26:2.717025e-02):4.704316e-01):9.023948e-01,24:3.711862e-02):1.228728e+00,20:8.325619e-02):3.654914e-01,19:5.445536e-02):1.170340e+00):1.248835e-01,((((((17:7.349386e-01,((9:6.211589e-01,(11:1.286979e+00,10:4.697288e-01):4.108481e-01):2.343821e-01,(((22:1.215934e+00,(23:3.776911e-01,21:1.072305e+00):5.461713e-01):2.127098e+00,14:4.437493e-01):1.448827e-01,(15:4.200542e-01,13:2.166065e-01):8.761831e-03):4.088938e-01):1.390522e-01):4.413270e-01,18:8.811011e-01):2.083238e-01,16:1.094029e-01):3.640713e-01,12:5.199865e-01):5.131505e-01,7:1.714833e-01):2.781721e-01,((28:1.612189e-01,29:1.734500e-01):1.190023e-01,30:4.738178e-01):1.205984e+00):2.396672e-01):3.273025e-01,6:2.206245e-02):4.163953e-01):6.623687e-01):6.059726e-01,1:2.170967e+00);
   tree gen.235000 = [&U] (((8:4.561969e-02,(((((((((16:2.657923e-01,18:1.165869e-01):4.915841e-02,((12:9.168464e-01,(17:8.023598e-01,11:1.242559e+00):7.664522e-02):1.096576e-01,10:6.673824e-01):3.597483e-01):4.292312e-01,(13:4.450905e-01,(14:6.709641e-01,(((21:5.536288e-01,23:4.888248e-01):2.141709e-01,22:2.939844e-01):1.299831e+00,15:1.377784e-01):2.186455e-02):7.970913e-03):4.022693e-01):4.044980e-02,9:4.940706e-01):1.015820e+00,((20:3.652961e-01,((25:5.921320e-01,(27:2.465804e-01,26:1.298962e-01):2.622212e-01):4.215517e-01,24:1.519560e-01):1.527108e+00):5.921893e-01,19:1.318492e-01):5.480727e-01):3.230014e-01,7:1.581947e-01):2.175987e-01,6:1.673455e-02):6.017874e-02,(29:3.200827e-02,(30:3.537969e-01,28:1.123224e-01):4.047597e-02):6.483915e-01):5.233920e-02,5:1.705426e-01):3.220712e-01):6.524009e-01,(3:7.224691e-02,4:2.714358e-01):1.060745e+00):4.585004e-01,2:5.658028e-01,1:3.588393e+00);
   tree gen.236000 = [&U] ((2:2.742684e+00,(8:1.397210e-01,(5:3.045645e-01,(((30:3.167902e-01,(28:2.144446e-01,29:3.552659e-01):9.788486e-02):8.091102e-01,((20:2.310134e-01,((25:2.657581e-01,(27:1.181760e+00,26:3.040683e-01):7.478943e-01):1.341847e+00,24:3.441562e-01):9.876484e-01):6.259509e-01,19:6.042263e-02):7.831775e-01):7.583282e-01,((7:4.575848e-02,(((9:4.712193e-01,(15:1.509732e-01,(13:5.051793e-01,(14:7.353537e-02,(22:1.918782e-02,(21:1.285415e-01,23:5.219171e-01):4.325009e-01):1.235294e+00):9.829378e-02):2.723593e-03):7.414897e-01):3.414899e-02,(11:1.569126e+00,17:3.017721e-01):4.175828e-01):2.526725e-01,(((18:1.160842e-01,10:7.888608e-01):5.412576e-02,12:1.012326e+00):3.009837e-01,16:3.631719e-01):1.220751e-01):1.405506e+00):3.516127e-01,6:1.744112e-01):1.611498e-01):5.272786e-01):2.977909e-01):5.934041e-01):1.697427e+00,(3:1.825364e-02,4:2.571430e-01):1.048949e+00,1:1.728767e+00);
   tree gen.237000 = [&U] (((5:4.887337e-01,((((30:4.990270e-01,(29:2.906606e-02,28:1.019949e-02):6.399800e-02):9.111163e-01,((20:5.032573e-01,((25:1.901188e-01,(27:5.950424e-01,26:7.787729e-01):1.099153e+00):1.401898e+00,24:3.642502e-01):8.320370e-01):2.037590e+00,19:1.029614e-01):1.549256e+00):1.151980e+00,(((((14:2.604216e-01,(22:2.151713e-01,(21:3.672090e-02,23:2.075990e+00):1.308458e+00):2.884236e+00):8.638326e-02,15:3.199973e-01):4.745581e-01,13:4.316938e-01):1.893972e+00,(((18:5.207149e-01,16:3.040402e-01):3.101381e-01,12:1.100095e+00):1.706022e-01,((11:2.525854e+00,10:1.600873e-01):1.462002e+00,17:8.615848e-01):1.238242e-01):6.910612e-04):3.189736e-01,9:3.740590e-01):1.740079e+00):6.366360e-02,(6:3.838165e-01,7:6.740018e-03):1.166939e-01):7.076504e-01):2.315563e-01,((3:1.603022e-01,4:7.580474e-01):2.404735e+00,8:4.483089e-01):4.349338e-01):8.784071e-01,2:1.029148e+00,1:4.044546e+00);
   tree gen.238000 = [&U] (((((((30:4.478060e-01,(28:2.780518e-01,29:2.348252e-02):3.976302e-01):1.306375e+00,(((((((22:6.695552e-02,(21:4.133525e-01,23:2.258037e-01):1.158644e+00):2.260837e+00,15:2.848262e-01):2.600570e-01,14:2.035421e-01):3.616805e-01,13:1.461254e-01):9.259445e-01,9:1.969495e-01):1.027786e-01,((10:1.189497e+00,(17:3.606523e-01,11:1.011612e+00):7.036173e-02):3.221329e-01,(16:1.755836e-01,18:3.253056e-01):6.696126e-01):2.148275e-01):5.418222e-01,12:1.204868e+00):6.805928e-01):3.402728e-01,6:1.181002e-01):8.141634e-01,8:1.380730e-01):6.941360e-01,((20:2.097074e-01,((25:9.925629e-01,(27:5.409968e-01,26:1.760798e+00):7.651146e-01):8.838953e-01,24:6.982484e-01):5.767299e-01):7.436326e-01,19:7.778659e-02):1.041568e+00):2.261365e-02,(5:4.962664e-01,7:3.304017e-01):1.976528e-01):1.905717e+00,((3:6.460061e-01,4:2.734321e-01):1.025781e+00,2:3.392400e-01):7.542734e-01,1:3.986023e+00);
   tree gen.239000 = [&U] (2:8.958423e-01,((3:3.092474e-01,4:4.049618e-01):1.066073e+00,(((7:3.737798e-02,((20:2.298460e-01,((25:9.123517e-01,(27:2.988145e-01,26:3.064695e-01):2.284838e+00):1.256717e+00,24:1.967398e-01):1.165960e+00):3.889119e-01,19:2.626792e-01):1.704405e+00):6.122807e-01,5:8.370436e-06):3.898009e-01,((6:2.707120e-01,((30:5.154685e-01,(28:4.445928e-02,29:1.433184e-01):1.592462e-01):8.962683e-01,(((18:7.112900e-01,16:6.662766e-02):7.135665e-01,(((11:1.201506e+00,17:9.347356e-01):1.519303e-01,(10:4.465515e-01,9:5.554085e-01):1.399437e-02):7.331225e-02,(13:2.939701e-01,(((22:7.062425e-01,21:4.723267e-01):4.012618e-01,23:5.871904e-01):1.521998e+00,(15:5.329464e-01,14:3.177956e-01):3.260972e-01):1.124529e-01):4.929773e-01):2.599459e-01):2.108876e-01,12:6.780684e-01):1.584007e+00):2.502133e-01):4.177539e-01,8:3.813941e-01):4.296366e-01):1.773591e+00):1.095009e-01,1:2.294125e+00);
   tree gen.240000 = [&U] ((3:3.194163e-01,4:6.401100e-02):9.056645e-01,(((((30:2.306633e-01,(28:2.750218e-03,29:2.257624e-01):2.391953e-01):5.144766e-01,((20:5.161094e-02,((25:9.967071e-02,(27:4.870288e-01,26:1.354177e+00):1.034080e+00):1.139991e+00,24:1.853306e-01):5.954358e-01):6.238006e-01,19:1.266458e-01):1.355252e+00):4.084437e-01,8:4.473062e-01):2.723991e-01,(((7:1.571950e-01,(((((9:4.089377e-01,(13:1.271881e-01,((23:1.894211e-02,(21:2.226806e-01,22:1.437840e-01):8.830230e-01):2.508531e+00,(15:2.612722e-01,14:3.003853e-01):4.504922e-01):4.028032e-01):3.681231e-01):1.315485e-01,(11:8.846484e-01,10:3.297641e-01):3.136069e-01):3.438423e-01,17:7.405702e-01):3.093899e-02,(16:8.219816e-02,18:4.118939e-01):9.466647e-01):1.225500e-01,12:6.772711e-01):1.136951e+00):1.200251e-01,6:8.904861e-02):1.989608e-01,5:2.284425e-01):9.387640e-02):2.285992e+00,2:3.297186e-01):8.744808e-01,1:1.520569e+00);
   tree gen.241000 = [&U] ((3:3.806087e-01,4:2.316419e-01):5.435449e-01,(((8:8.604978e-01,((((24:3.622489e-02,(25:3.139163e-01,(27:9.088048e-01,26:5.595294e-01):2.929981e-01):1.003003e+00):2.835056e+00,20:5.582235e-01):1.252546e+00,19:1.463621e-01):1.828766e+00,((7:4.013088e-01,((30:3.740496e-02,(28:9.836850e-02,29:3.731040e-02):3.625449e-01):6.332730e-01,((16:1.012485e-01,(((9:1.143160e+00,((13:3.501492e-01,((15:2.010765e-01,14:9.413119e-02):8.277887e-02,((23:6.409782e-01,21:3.244516e-01):8.052415e-01,22:8.181504e-02):2.176889e+00):2.609212e-01):6.228055e-01,17:4.105907e-01):3.638307e-01):8.614784e-02,(10:2.767404e-01,11:7.488130e-01):6.576097e-02):3.921768e-01,18:6.232265e-01):5.506472e-01):1.012835e-01,12:8.586326e-01):4.850029e-01):6.290141e-01):1.641655e-01,6:2.331069e-01):4.688383e-02):1.358689e-01):5.447434e-02,5:9.537758e-01):1.234084e+00,2:2.758463e-01):4.210666e-01,1:1.360576e+00);
   tree gen.242000 = [&U] ((3:2.760683e-01,4:1.121931e-01):1.110730e+00,((8:7.941879e-01,(5:7.285805e-01,(((30:7.802163e-02,(28:4.955185e-02,29:2.490466e-01):3.277946e-01):6.084752e-01,(((24:1.064848e-01,(25:6.140001e-01,(27:1.093988e+00,26:5.833897e-01):7.149487e-01):4.699131e-01):1.886379e+00,20:3.972288e-02):1.280558e+00,19:1.493087e-01):9.696741e-01):5.756238e-01,(((((17:6.801153e-01,((11:7.094943e-01,10:6.631017e-01):3.619562e-01,18:1.597635e-01):4.495389e-01):2.555031e-01,9:7.879883e-01):5.718673e-02,(13:3.347544e-01,((14:6.660769e-01,15:1.396154e-01):9.830701e-02,((23:9.608128e-01,21:4.386902e-01):2.041504e-01,22:2.775308e-01):1.873390e+00):3.343121e-02):8.623460e-01):7.983050e-02,(16:9.848931e-02,12:9.211757e-01):6.241757e-01):6.889119e-01,(7:7.970883e-02,6:5.495694e-02):1.891024e-01):1.445127e-01):1.249740e-01):8.480455e-02):7.047545e-01,2:3.621813e-01):3.928741e-01,1:1.166132e+00);
   tree gen.243000 = [&U] (2:5.810519e-01,((3:6.596576e-02,4:2.227853e-01):1.331562e+00,((8:1.378458e-01,((6:1.209422e-01,((((16:3.011573e-01,((10:5.946632e-01,11:7.280742e-01):4.838707e-01,18:2.739498e-01):2.201736e-01):7.634611e-02,(9:3.585043e-01,(17:1.077688e+00,(13:1.861350e-01,(15:3.131656e-01,(((23:5.286857e-01,21:1.756442e-01):8.532324e-01,22:5.817178e-02):1.774782e+00,14:3.395239e-01):6.611039e-02):1.480517e-01):4.670854e-01):4.976580e-02):2.476547e-01):2.870545e-01,12:1.142868e+00):3.077931e-01,(((19:6.741924e-01,20:2.797313e-01):1.136330e-01,(24:1.204278e-02,(25:1.097240e-01,(27:9.685510e-01,26:1.620380e-01):6.130706e-01):9.347080e-01):9.513396e-01):4.208263e-01,(30:1.073024e-01,(28:1.493852e-02,29:1.396382e-02):4.511480e-01):5.902852e-01):9.680935e-01):7.109370e-01):6.609000e-03,7:2.042522e-02):2.089728e-01):1.880752e-01,5:2.009676e-01):1.130198e+00):3.004945e-01,1:2.226516e+00);
   tree gen.244000 = [&U] ((2:7.397721e-01,(((7:2.788433e-03,(((((9:6.226783e-01,(((15:2.033293e-01,14:5.058364e-01):1.857144e-01,13:1.884838e-01):4.862543e-02,((23:3.990211e-01,21:6.063876e-02):1.245874e+00,22:3.291497e-01):5.087019e-01):7.488363e-01):4.585301e-02,17:1.098567e+00):1.660047e-01,(10:5.507820e-01,(18:2.252701e-01,11:8.775831e-01):8.158343e-02):4.814695e-02):2.532395e-01,(12:7.026368e-01,16:4.279969e-01):1.050582e+00):1.146508e-01,((20:2.773009e-01,((24:9.655142e-02,(25:2.897571e-01,(27:8.613873e-01,26:1.890899e-01):2.952205e-01):6.339188e-01):8.481955e-01,19:4.757292e-01):1.798715e-02):9.580065e-01,(30:2.381675e-01,(28:5.985659e-02,29:5.058775e-02):3.694798e-02):1.159691e+00):4.846559e-01):3.301261e-01):1.724947e-01,(6:7.795971e-02,5:7.552610e-01):1.456024e-01):4.981610e-01,8:1.302700e-02):6.126877e-01):5.181468e-01,(3:2.709684e-01,4:2.629438e-01):8.995191e-01,1:1.922183e+00);
   tree gen.245000 = [&U] ((((5:7.017065e-01,(6:1.039619e-01,(7:6.919684e-01,((((28:2.705022e-01,29:4.223481e-02):1.527980e+00,30:1.415448e-01):1.193220e+00,(((20:2.111235e+00,24:2.002614e+00):8.918527e-02,((26:1.542972e+00,27:8.655312e-01):2.686551e+00,25:7.923104e-01):1.758315e+00):1.869569e+00,19:4.187640e-01):1.135128e+00):2.139224e+00,((18:1.244914e+00,16:1.040877e+00):2.985299e-01,((9:1.580002e+00,((10:1.746568e+00,(17:1.570754e+00,11:2.965147e+00):1.160805e+00):2.089409e-01,12:1.494355e+00):5.061586e-01):9.341835e-02,(((14:1.142971e+00,(22:1.383222e+00,(23:4.214832e-01,21:1.644607e+00):2.092939e+00):2.967718e+00):5.028772e-01,15:7.330063e-01):7.865933e-01,13:2.128704e-01):1.178619e+00):1.814296e-01):1.798198e+00):1.009463e+00):3.974436e-01):2.509942e-02):1.857278e+00,8:5.581409e-01):2.447655e+00,2:2.761125e+00):1.386646e-01,(3:1.307816e+00,4:1.600939e-01):2.464574e+00,1:4.062453e+00);
   tree gen.246000 = [&U] (((((((30:1.477187e-01,28:9.656491e-02):6.868843e-02,29:1.153164e-01):4.538743e-01,(19:6.638228e-02,(20:6.275437e-01,(24:5.115366e-01,(25:2.047399e-01,(27:6.363143e-01,26:4.051815e-01):1.017456e+00):2.543146e-01):2.931896e-01):7.165608e-01):5.567141e-01):6.349450e-01,5:1.392327e-01):1.041250e-01,(6:1.824627e-02,((2:2.403103e-01,(3:7.578051e-02,4:3.881411e-01):1.079332e+00):1.503484e+00,8:1.693806e-01):3.935199e-01):6.968511e-02):3.098609e-01,7:1.504766e-02):2.628888e-02,(((9:3.551283e-01,16:2.525428e-01):1.304491e-02,(12:8.715714e-01,(((15:2.425350e-01,((21:3.433024e-01,23:3.976380e-01):6.741138e-01,22:1.681286e-01):1.462579e+00):1.935012e-01,13:2.230878e-01):9.261389e-02,14:2.920476e-01):1.198421e-01):1.145943e-01):1.178428e-02,(18:2.036763e-01,((10:3.876040e-01,17:3.674379e-01):4.652729e-02,11:8.056514e-01):5.541937e-01):3.356358e-01):1.053369e+00,1:2.050589e+00);
   tree gen.247000 = [&U] (((2:1.264433e+00,(3:4.695684e-02,4:3.472042e-01):1.020925e+00):5.616889e-01,8:4.191546e-01):7.060101e-02,(6:3.350689e-02,(((12:5.191923e-01,((((11:6.471776e-01,17:3.846663e-01):9.363747e-02,10:6.103634e-01):2.034718e-01,(((((21:1.660528e-01,22:1.674625e-01):6.245310e-02,23:4.062181e-01):1.719011e+00,(15:3.024970e-01,14:1.796978e-01):5.844385e-02):1.454468e-01,13:1.758108e-01):5.413598e-01,9:6.723383e-01):3.202857e-02):6.547638e-02,(18:2.372946e-01,16:1.557205e-01):5.343350e-01):8.175099e-03):5.059823e-01,7:1.307559e-01):3.637224e-01,(5:2.426066e-01,((30:1.095342e-01,(28:4.457823e-03,29:5.152749e-02):3.753418e-01):4.106224e-01,(19:2.796616e-04,((24:2.322091e-01,(25:3.209718e-01,(27:5.224260e-01,26:5.413202e-01):8.137260e-01):2.095271e-01):1.080048e+00,20:6.277713e-01):1.045190e-01):7.289734e-01):2.517241e-01):2.141715e-01):1.313903e-01):3.217122e-01,1:2.631242e+00);
   tree gen.248000 = [&U] ((3:5.762424e-01,4:2.926766e-02):1.954814e+00,(((((7:1.610050e-01,6:1.304128e-01):1.493170e-02,(((30:9.954925e-02,(28:1.477768e-01,29:2.408407e-01):2.791114e-01):3.694794e-01,(((15:8.879220e-02,(13:1.590726e-01,((21:3.057845e-01,23:5.189812e-01):8.339684e-01,22:2.361237e-02):1.629734e+00):5.980912e-02):1.649563e-01,14:1.193779e-01):5.757214e-01,((18:2.879066e-01,(12:7.037765e-01,16:1.074644e-01):2.821954e-01):1.511278e-01,(((11:5.032240e-01,10:7.622173e-01):1.282774e-01,17:4.784682e-01):2.331947e-01,9:3.687095e-01):7.474689e-02):6.275140e-02):1.022527e+00):4.240795e-01,(19:8.313162e-02,((24:4.120893e-01,(25:1.993455e-01,(27:2.562300e-01,26:3.123116e-01):1.146587e+00):1.957152e-01):1.223230e+00,20:3.423427e-01):6.091434e-01):1.346487e+00):2.243790e-01):1.527932e-01,5:5.697459e-01):6.290021e-01,8:7.231639e-02):1.176608e+00,2:4.067174e-01):5.399431e-01,1:3.202154e+00);
   tree gen.249000 = [&U] ((2:6.619312e-01,((((7:4.763011e-01,(((30:1.889066e-01,(28:3.726261e-02,29:3.086628e-02):3.839324e-01):6.146160e-01,((((12:1.535194e+00,(((10:3.013726e-01,11:4.078089e-01):1.672813e-01,9:1.541259e-01):9.770537e-02,17:7.820310e-01):1.557019e-01):2.017963e-01,(16:1.620547e-01,18:2.280690e-01):3.758659e-01):7.258103e-01,(15:3.560043e-01,(((21:5.613500e-01,22:7.086520e-02):3.687282e-01,23:1.174257e+00):1.300309e+00,14:2.977694e-01):7.978715e-02):5.201085e-02):6.078103e-01,13:1.806365e-01):4.812229e-01):5.967168e-01,6:7.250352e-02):1.152986e-01):7.695501e-02,(19:3.072634e-02,((24:2.824147e-01,(25:4.591460e-01,(27:4.639082e-01,26:5.179260e-01):5.445105e-01):1.167673e+00):4.423632e-01,20:7.473292e-01):8.519484e-01):1.972143e+00):1.420080e-01,5:1.001190e-01):2.853243e-01,8:1.521004e-01):1.701459e+00):3.196977e-01,(3:8.491701e-01,4:9.787968e-02):1.439794e+00,1:2.090745e+00);
   tree gen.250000 = [&U] ((8:1.046667e+00,(5:1.002700e+00,((6:3.717783e-02,7:4.272803e-01):8.032169e-01,(((16:1.030828e+00,12:1.435128e+00):3.922613e-01,((9:1.350862e+00,(((17:4.887897e-01,11:1.711998e+00):4.321373e-01,10:1.715234e+00):5.364995e-01,18:2.180824e-01):1.290007e+00):7.384811e-02,((14:1.087118e+00,(13:5.907799e-01,(22:6.418124e-01,(23:1.137763e+00,21:1.591174e-01):2.974239e+00):3.470853e+00):6.321995e-02):3.497331e-02,15:7.497038e-01):6.514896e-01):4.667080e-01):6.938706e-01,(((30:3.351066e-01,29:3.598493e-01):5.844191e-01,28:5.889780e-01):2.390449e+00,(((20:1.149618e+00,((26:1.051056e+00,27:1.542243e+00):2.068511e+00,25:5.300435e-01):1.240476e+00):4.975140e-01,24:6.541820e-01):3.551246e+00,19:6.635612e-01):2.003468e+00):1.071853e+00):8.901603e-01):2.464600e-01):5.319557e-02):3.386291e+00,(2:1.140909e+00,(3:9.076599e-01,4:8.881979e-01):2.791279e+00):6.787397e-01,1:8.732452e+00);
   tree gen.251000 = [&U] ((2:1.936006e+00,(5:6.672722e-01,(((((16:5.737076e-01,(18:5.483621e-01,(15:2.166422e-01,(14:7.232571e-01,(13:6.384721e-01,(22:1.182796e+00,(23:7.657210e-01,21:5.636595e-01):7.798331e-01):3.300505e+00):4.828499e-01):3.850641e-02):3.779452e-01):2.956829e-01):5.783058e-01,(((12:3.180842e+00,10:2.623604e+00):1.001279e-01,(17:5.028000e-01,11:2.923634e+00):6.895363e-02):6.789284e-01,9:1.949523e+00):1.353773e+00):1.295149e+00,(30:1.658361e-03,(28:1.404230e-01,29:6.232380e-02):6.260960e-01):2.455874e+00):2.430503e-01,(8:1.102296e+00,(19:3.685387e-02,((24:3.837922e-01,(25:5.195602e-01,(27:6.613186e-01,26:1.307647e+00):2.193483e+00):1.587448e+00):3.001631e+00,20:7.311971e-02):1.380084e+00):3.055994e+00):1.881878e-01):3.798455e-01,(7:6.105761e-01,6:1.195281e-01):1.394740e-01):4.674943e-01):9.177668e-01):4.387737e-01,(3:6.512052e-01,4:1.002743e-01):2.734742e+00,1:4.292649e+00);
   tree gen.252000 = [&U] ((3:5.883963e-01,4:1.541261e-01):1.260397e+00,(2:1.630354e+00,(8:1.008231e+00,(5:2.027547e-01,(((6:4.756593e-03,7:9.439627e-01):3.517542e-01,((30:4.441491e-02,(28:7.122287e-02,29:7.755941e-02):5.719114e-01):1.503708e+00,(((((26:4.009492e-01,27:1.124634e+00):5.592409e-01,25:5.672744e-01):8.812968e-01,24:3.986415e-01):2.136231e+00,20:2.992472e-01):9.491832e-01,19:5.246895e-01):7.926500e-01):3.216125e-01):1.868634e-01,((14:7.759827e-01,(15:3.132531e-01,((23:3.205285e-01,(21:3.817376e-01,22:2.813650e-01):6.635805e-02):1.927905e+00,13:1.229338e-01):2.603819e-01):1.222222e-01):1.233470e-01,((((12:1.307070e+00,10:5.845865e-01):1.774205e-01,(11:1.955277e+00,17:5.909573e-01):9.429264e-02):6.858664e-01,(18:1.250977e+00,16:8.912631e-01):2.256026e-01):1.544123e-01,9:1.178709e+00):4.873084e-01):2.536651e+00):1.450171e-01):1.271049e-01):2.062345e+00):4.723509e-01,1:4.654349e+00);
   tree gen.253000 = [&U] (2:1.169337e+00,((3:1.674372e-01,4:3.833768e-01):1.524669e+00,((8:1.027822e+00,(6:2.813808e-01,((((14:3.722608e-01,15:1.963236e-01):1.982200e-01,(13:5.614071e-01,(((18:4.217703e-01,((17:6.198927e-01,10:1.304821e+00):1.574377e-01,11:1.012024e+00):1.122572e+00):2.081667e-01,(9:1.651056e+00,(12:1.764968e+00,16:2.910123e-01):4.662942e-01):6.205401e-01):5.806189e-01,((21:1.077783e+00,22:3.678820e-01):2.008028e-01,23:7.360037e-01):2.737353e+00):3.234740e-01):4.059380e-01):2.146594e+00,(((20:1.146211e+00,19:4.547277e-01):3.500421e-03,(((26:1.554902e-01,27:9.853048e-01):1.857529e+00,25:1.435069e+00):1.170060e+00,24:2.955639e-01):2.233500e+00):1.229546e+00,(30:1.601346e-01,(28:3.668500e-02,29:2.325632e-02):7.371444e-01):3.824631e-01):2.518425e-01):1.539091e+00,7:2.476010e-01):3.459870e-02):6.018784e-01):4.586413e-01,5:2.394899e-01):2.466784e+00):7.632684e-01,1:2.494208e+00);
   tree gen.254000 = [&U] ((3:4.614687e-01,4:8.008649e-01):4.102131e+00,(2:4.289141e-01,(8:6.402938e-01,(5:5.683106e-01,((6:2.110773e-01,(((28:4.403021e-03,29:2.090258e-01):5.676217e-01,30:1.026307e-01):6.762437e-01,((((((23:1.102425e+00,(22:1.266477e+00,21:1.369231e+00):1.456010e-01):5.543018e+00,14:3.042555e-01):2.040254e-01,15:8.441368e-01):9.079571e-02,13:6.603270e-01):1.199442e+00,(18:1.076744e+00,(16:2.404381e-01,((12:1.788438e+00,((10:1.930071e+00,11:1.466101e+00):2.507333e-01,17:5.120248e-01):2.673509e-01):4.858506e-01,9:7.437252e-01):5.330036e-01):8.541852e-01):1.131746e-01):2.164025e+00,(19:4.963880e-01,((((26:1.376025e+00,27:1.427394e+00):9.238772e-01,25:1.131953e+00):1.859567e+00,24:1.400160e+00):7.340774e-01,20:4.446564e-01):1.189094e+00):3.377675e+00):7.993819e-01):1.017312e+00):1.704964e-01,7:9.311315e-01):3.061909e-01):6.769404e-01):2.891509e+00):1.053999e+00,1:4.746024e+00);
   tree gen.255000 = [&U] ((3:4.652371e-01,4:5.469564e-01):2.368154e+00,(2:1.017757e+00,(((((7:1.694506e+00,((12:1.860068e+00,((9:9.788593e-01,((18:4.635719e-01,((17:7.826622e-01,11:1.953161e+00):3.583988e-01,10:1.438983e+00):7.956589e-01):5.729291e-01,(14:3.571216e-01,((15:5.707375e-01,(23:1.236663e+00,(21:9.989295e-01,22:2.877883e-02):1.617846e-01):3.056031e+00):7.219961e-02,13:4.806643e-01):3.258545e-01):8.416481e-01):3.012249e-01):1.857854e-01,16:1.203792e+00):9.079799e-01):1.325610e+00,((30:4.108996e-01,29:3.564525e-01):5.483315e-01,28:3.163570e-01):9.489145e-01):6.943847e-01):6.266596e-03,(19:6.319907e-02,(20:1.031388e+00,(24:1.028807e+00,(25:3.606053e-01,(27:3.499338e-01,26:1.120192e+00):1.656953e+00):1.755932e+00):8.109258e-01):1.616000e+00):1.684712e+00):9.073632e-02,6:2.855805e-01):7.097652e-01,5:1.423871e+00):1.197034e-01,8:4.738742e-01):1.826054e+00):7.422537e-01,1:5.999140e+00);
   tree gen.256000 = [&U] ((((7:1.072186e+00,(((((29:2.642239e-01,28:2.428419e-01):1.991523e-01,(19:2.503419e-02,(20:1.191127e+00,((24:2.363523e-01,((27:1.633867e+00,26:9.841898e-01):8.822383e-01,25:8.470591e-01):3.045264e+00):2.324029e+00,(21:6.302739e-01,(22:1.512162e+00,23:5.761845e-01):2.271706e-01):4.759310e+00):1.440569e-01):1.113359e+00):2.859543e+00):1.220766e-01,30:7.999065e-02):1.563527e+00,(((18:2.641853e-01,(11:1.289326e+00,(10:1.229948e+00,(17:2.129353e+00,((13:3.769247e-01,(15:5.163664e-01,14:1.521725e+00):1.141738e+00):1.485071e+00,9:1.149395e+00):4.608359e-01):5.024646e-01):8.997727e-01):6.235903e-01):1.124780e+00,16:5.327182e-01):3.508261e-01,12:3.244885e+00):5.954151e-01):1.100191e+00,6:6.330644e-01):8.000918e-01):9.023396e-01,5:6.546684e-01):1.453509e+00,8:2.845911e-01):3.833083e+00,(2:3.656478e+00,(4:6.349219e-01,3:3.591825e-01):3.139118e+00):2.717468e-01,1:5.305124e+00);
   tree gen.257000 = [&U] (((4:4.166886e-01,3:7.825416e-01):2.812626e+00,((5:7.564367e-01,(7:6.936979e-01,(6:3.245350e-01,(((30:6.816136e-02,(12:1.719684e-01,((16:4.740496e-01,(((13:2.571852e-01,14:9.563586e-01):2.600096e-02,15:6.852151e-01):1.975161e-01,18:4.903729e-01):1.498358e+00):6.287389e-01,(17:1.211449e+00,((11:1.832117e+00,10:3.592755e-01):2.698737e-01,9:8.521173e-01):4.738398e-01):7.536031e-01):5.078288e-01):1.263853e+00):6.377383e-01,(29:1.761236e-01,28:8.737462e-02):6.001262e-01):3.714173e-01,(19:3.543567e-01,((((22:1.176417e-01,23:5.301836e-01):1.885489e-01,21:1.410104e-02):2.425782e+00,(24:1.006695e+00,((27:1.039881e+00,26:9.358260e-01):1.124106e+00,25:7.428127e-01):3.977974e-01):6.276228e-01):6.318050e-01,20:8.129876e-01):7.032832e-01):1.759396e+00):1.584124e+00):1.314014e-01):1.069602e+00):4.996050e-01,8:3.109581e-01):1.131920e+00):3.386595e-01,2:2.861017e-01,1:3.417126e+00);
   tree gen.258000 = [&U] (2:1.438576e+00,((((((7:3.412499e-01,(((((15:3.363874e-01,14:3.794913e-01):2.001634e-01,(22:8.717958e-02,(23:2.345585e-01,21:2.737062e-01):9.916160e-01):2.482952e+00):1.749599e-01,13:3.779109e-01):6.618485e-01,(17:5.506330e-01,(10:1.446731e+00,(18:5.378272e-01,11:1.611979e+00):6.923524e-02):2.640580e-01):5.883072e-01):9.600531e-03,((16:1.362552e+00,12:4.582454e-01):1.611442e+00,9:1.059706e+00):2.688844e-01):1.393503e+00):2.498724e-01,6:8.013959e-01):6.482193e-01,((19:4.138561e-01,(20:2.624036e-01,(24:2.504572e-01,(25:1.060136e-01,(27:1.040433e+00,26:1.603193e+00):5.276653e-01):1.282765e+00):2.396901e+00):8.511183e-01):8.906474e-01,((29:1.818597e-01,28:1.016010e-01):4.394408e-01,30:6.672890e-01):1.913416e+00):1.047324e+00):1.953219e-01,5:5.803142e-01):2.662895e-01,8:1.039744e-01):2.690836e+00,(3:2.934684e-01,4:3.154613e-01):1.863803e+00):1.191632e-01,1:4.574771e+00);
   tree gen.259000 = [&U] (2:7.145230e-01,((8:2.899004e-01,(5:5.892645e-01,(((19:1.627922e-01,(20:6.573009e-01,(24:5.194217e-01,(25:5.908721e-01,(27:4.451324e-01,26:2.636709e-01):4.787136e-01):1.080812e+00):1.317677e+00):5.759794e-01):2.547667e-01,(29:1.274931e-01,(28:2.397670e-01,30:1.143461e-01):2.665876e-01):1.575309e+00):1.093787e+00,(((((((14:4.041017e-01,(15:4.649717e-01,(22:6.391212e-02,(21:2.557451e-01,23:2.151707e-01):4.594050e-01):1.780653e+00):5.581005e-02):1.390525e-02,(9:1.402858e+00,13:2.728668e-01):3.163320e-01):5.210842e-01,(18:4.327622e-01,((17:4.742456e-01,10:4.977823e-01):6.130045e-01,11:1.179262e+00):1.672663e-01):2.690800e-01):5.194568e-01,16:2.275974e-01):4.723446e-01,12:3.667476e-01):1.561244e+00,6:6.395186e-02):6.561689e-01,7:5.872258e-01):4.636613e-01):3.333775e-01):3.680685e-01):1.504016e+00,(3:7.408004e-01,4:7.435456e-02):1.556017e+00):1.075220e-01,1:3.445668e+00);
   tree gen.260000 = [&U] ((3:8.206215e-01,4:2.402256e-02):2.746647e+00,((8:1.589774e-01,(5:8.179568e-01,(((9:7.842716e-01,(((((13:5.518809e-01,(14:2.360882e-01,15:2.843390e-01):8.701618e-02):1.793684e-01,(22:2.743037e-01,(21:3.181015e-01,23:1.774056e+00):6.333410e-01):2.382910e+00):5.533595e-01,((10:6.451594e-01,(17:4.225710e-01,11:1.425452e+00):2.193659e-01):5.494283e-01,18:3.200472e-01):4.735221e-01):3.758533e-02,16:3.597233e-01):1.517612e-01,12:1.432349e+00):3.972851e-01):1.240656e+00,7:2.220710e-01):4.693410e-01,(((19:7.213898e-02,(20:7.405838e-01,(24:1.332286e-01,(25:5.462131e-01,(27:7.465367e-01,26:3.123553e-01):1.054455e+00):8.623172e-01):1.563474e+00):2.108223e-01):2.523715e+00,(28:2.515571e-01,(30:5.368043e-01,29:4.363175e-02):4.247948e-02):4.593114e-01):9.530058e-01,6:2.734785e-01):1.089387e-01):1.862479e-01):8.490135e-01):1.864173e+00,2:9.636015e-01):1.594898e-01,1:2.150548e+00);
   tree gen.261000 = [&U] (2:1.510314e+00,((5:8.910369e-01,((((19:4.200527e-01,(20:6.713519e-01,(24:3.169775e-01,(25:5.035231e-01,(27:9.217372e-01,26:2.770701e-01):1.817067e+00):2.680704e-01):7.399033e-01):1.192664e+00):1.637149e+00,((28:2.763657e-01,29:4.974004e-02):6.770600e-01,30:5.689882e-01):1.554721e+00):4.316770e-01,8:1.444482e+00):1.243198e-01,(((((18:7.301370e-01,((((21:7.095343e-01,23:8.362866e-01):9.503308e-01,22:2.907495e-01):3.695115e+00,(14:5.218104e-01,15:2.692714e-01):3.417777e-01):8.374491e-02,13:1.038844e+00):9.209114e-01):1.353740e-01,9:8.896916e-01):1.868120e-01,((12:1.154868e+00,16:2.226192e-01):2.577690e-01,((11:9.282806e-01,10:1.704418e+00):5.661663e-01,17:5.561010e-01):4.301206e-01):4.541721e-02):2.584501e+00,6:4.322527e-01):1.835340e-01,7:3.323163e-01):8.947996e-02):4.167648e-01):1.994536e+00,(3:6.891159e-01,4:1.721228e-02):2.844544e+00):3.603920e-01,1:2.457206e+00);
   tree gen.262000 = [&U] (2:1.232488e+00,(((5:3.206391e-01,((7:4.989336e-01,6:2.982093e-01):5.706723e-01,((17:1.633134e+00,((9:7.991559e-01,(11:1.723200e+00,10:2.988397e-01):4.497081e-01):3.763513e-02,((12:7.978836e-01,(18:1.433461e+00,16:4.570625e-01):1.130511e-01):1.081139e+00,(13:4.433828e-01,((23:1.149763e+00,(21:2.456482e-02,22:2.702700e-01):5.654041e-01):4.329102e+00,(14:1.977932e-01,15:2.495068e-01):2.338205e-01):4.811120e-01):4.416194e-01):6.005849e-02):5.603931e-01):1.300245e+00,(((((24:1.681246e-01,((26:9.878458e-01,27:3.242562e-01):7.816599e-01,25:4.378711e-01):2.173475e+00):2.167910e+00,20:2.623578e-01):3.465069e-01,19:1.283653e-01):2.365152e+00,30:5.218511e-01):7.529544e-02,(29:9.386638e-02,28:1.005816e-01):1.396365e-01):4.103520e-01):1.047727e+00):1.117257e-01):4.153892e-01,8:9.302152e-02):7.598932e-01,(3:6.132524e-01,4:3.503536e-01):2.887940e+00):5.381740e-01,1:4.672881e+00);
   tree gen.263000 = [&U] ((3:4.493076e-02,4:4.382879e-01):8.111239e-01,(2:1.118565e+00,(5:8.156523e-02,(((6:6.206730e-02,7:2.998477e-01):1.879658e-02,((((18:2.618440e-01,((9:3.384167e-01,((((21:5.150120e-01,23:4.105704e-01):5.342916e-01,22:7.153619e-02):1.501996e+00,(13:2.905196e-01,(14:2.462823e-01,15:8.956272e-02):1.352176e-01):3.074098e-01):1.442831e-01,17:1.016909e+00):1.225083e-02):4.297609e-01,(10:8.554450e-01,11:6.066537e-01):1.254557e-01):2.446444e-01):1.715499e-01,16:8.259913e-01):2.697924e-01,12:5.725234e-01):7.218826e-01,(30:4.335035e-01,(((20:4.071772e-01,(24:3.950142e-01,(25:8.217438e-01,(27:5.107389e-01,26:7.424707e-02):7.732479e-01):6.038296e-01):5.543443e-01):2.105085e-01,19:3.401234e-01):5.442808e-01,(28:1.445599e-02,29:1.259284e-01):5.274636e-01):9.740343e-02):5.066965e-01):3.741179e-01):1.429055e-01,8:1.024732e+00):2.123208e-01):6.258373e-01):1.056074e+00,1:2.262159e+00);
   tree gen.264000 = [&U] (2:1.549086e+00,((3:5.032648e-01,4:8.670758e-01):1.616967e+00,((8:7.304636e-01,(7:9.943541e-01,((6:6.802178e-02,((20:1.823531e-02,(24:6.997140e-01,(25:1.384846e+00,(27:1.269771e+00,26:1.140761e+00):8.423458e-01):1.103618e+00):1.602305e+00):8.028169e-01,19:4.669605e-01):1.689704e+00):2.695397e-02,((30:1.241515e-01,(28:2.275870e-02,29:3.326864e-01):1.085569e-01):7.286357e-01,((12:1.149608e+00,((((11:1.087693e+00,10:1.254157e+00):1.059257e+00,9:4.346342e-01):2.668060e-01,17:1.600964e+00):4.788352e-01,((13:9.306514e-02,(15:3.336070e-01,14:2.931487e-01):9.541790e-01):4.552207e-02,((21:3.864027e-01,23:1.009969e+00):7.239267e-01,22:1.812220e-04):2.666923e+00):2.959766e-01):5.932835e-01):1.192604e-01,(16:5.041520e-01,18:4.894956e-01):2.940799e-01):7.387940e-01):8.039813e-01):5.497827e-01):2.202697e-01):6.105079e-01,5:2.315029e-01):2.221884e+00):9.182024e-01,1:4.935081e+00);
   tree gen.265000 = [&U] ((3:2.080830e-02,4:7.471817e-01):2.448194e+00,((8:1.165770e+00,((((7:3.144685e-01,6:3.639018e-01):1.172082e-01,((20:6.099576e-01,(24:2.234225e-01,((27:1.121285e+00,26:5.775556e-01):1.279890e+00,25:2.005646e-01):1.277699e+00):1.829518e+00):1.943905e-01,19:2.517098e-02):1.453233e+00):4.438065e-01,((29:1.206959e-01,(30:7.452098e-02,28:5.780971e-02):2.366820e-01):6.287833e-01,((18:3.726482e-01,(((13:4.342848e-01,(15:1.176466e+00,14:3.194194e-01):4.976268e-01):2.241243e-02,((21:2.316231e-01,23:4.540790e-01):7.538418e-01,22:3.427952e-02):2.681506e+00):3.811462e-01,(((11:1.139811e+00,10:1.133223e+00):2.753303e-01,17:1.121906e+00):6.553415e-01,9:9.692952e-01):7.097780e-02):4.009621e-01):3.615525e-02,(12:1.011816e+00,16:3.214404e-01):1.252851e+00):2.096668e+00):8.361418e-01):1.936073e-01,5:2.282067e-01):7.846124e-01):7.728210e-01,2:1.815413e+00):5.811878e-01,1:5.160618e+00);
   tree gen.266000 = [&U] ((3:5.964089e-01,4:3.459413e-01):1.577050e+00,(((((20:1.896437e-01,(24:1.017045e+00,((27:9.773153e-01,26:3.475731e-01):2.459334e+00,25:3.800602e-01):1.005206e+00):7.646495e-01):1.736998e+00,19:1.170557e-01):1.875591e+00,((((12:6.805341e-01,(18:1.453008e+00,(9:4.673839e-01,(((13:2.535645e-01,(((21:1.203171e+00,23:1.461053e+00):9.439118e-01,22:1.518694e+00):2.849819e+00,(15:5.072111e-01,14:2.462449e-01):7.087137e-01):1.585049e-01):5.028419e-01,11:2.746154e+00):1.671147e-01,(10:1.694393e+00,17:5.729095e-01):5.479286e-01):3.928648e-02):1.882605e-01):2.851396e-01):7.837872e-03,16:3.625588e-01):2.096646e+00,7:4.340894e-01):5.872115e-01,((((28:1.739923e-02,29:2.118449e-02):1.641626e-02,30:1.251778e+00):9.844666e-01,8:1.138148e+00):1.850888e-01,6:6.987776e-02):1.432346e-01):5.617937e-02):8.582267e-01,5:3.634161e-02):9.626778e-01,2:1.586381e+00):6.750596e-01,1:6.150012e+00);
   tree gen.267000 = [&U] (((5:3.789652e-01,(((((((20:8.586975e-01,(24:2.472193e-01,((27:2.474001e-01,26:3.568797e-01):5.708442e-01,25:4.775106e-01):2.614567e+00):1.935263e+00):4.695593e-01,19:1.671028e-01):2.195878e+00,((9:4.798986e-01,((10:7.714249e-01,11:1.240437e+00):9.323877e-01,17:9.604875e-01):1.352847e-01):6.457774e-01,(((18:4.883659e-01,(15:4.923301e-01,(14:3.258351e-01,(13:3.444502e-01,((21:6.970055e-01,22:5.434090e-01):1.197953e-01,23:4.933549e-01):2.355103e+00):7.293262e-01):2.231756e-01):9.393219e-01):3.068900e-01,16:4.809525e-01):3.924006e-02,12:2.149898e+00):8.206966e-01):1.386035e+00):1.969037e-01,((28:7.485896e-01,29:9.821755e-02):4.643691e-01,30:1.670260e-01):2.707820e-01):7.170651e-01,7:5.644041e-01):1.056558e-02,6:3.385805e-01):8.680914e-01,8:2.927811e-01):4.197203e-01):9.674054e-01,2:1.706840e+00):1.957456e+00,(3:9.820620e-02,4:4.707119e-01):3.224710e+00,1:3.517341e+00);
   tree gen.268000 = [&U] ((3:1.771800e-02,4:4.714050e-01):3.420709e+00,(((5:9.327672e-02,(((((((13:3.390220e-01,((21:5.833753e-01,22:2.508123e-03):3.062052e-01,23:4.938298e-01):3.032921e+00):3.630886e-01,(15:1.936177e-02,14:3.117710e-01):4.639650e-02):4.177351e-01,(9:4.866328e-01,(18:1.087141e+00,16:4.558245e-01):1.699246e-01):8.039329e-02):5.517477e-02,(17:1.414081e+00,(11:1.137902e+00,10:4.448343e-01):7.704020e-02):4.233967e-01):2.450272e-02,12:7.021998e-01):9.522007e-01,(((28:3.688663e-01,29:4.179745e-02):4.503753e-01,((20:3.651219e-01,(24:4.199103e-02,(25:1.847394e+00,(26:1.847391e-01,27:7.172228e-01):1.825789e-01):1.319657e+00):1.287838e+00):1.346066e+00,19:5.175533e-01):2.947075e+00):3.072988e-02,30:1.292960e-01):1.920859e-01):8.843152e-01,(7:1.821664e-01,6:4.544435e-01):1.754545e-01):5.927328e-01):4.023956e-01,8:1.754043e-01):1.874425e+00,2:1.209467e+00):5.803854e-01,1:1.476978e+00);
   tree gen.269000 = [&U] (((((((28:1.843114e-02,29:4.507892e-03):4.647376e-01,30:4.549031e-02):2.111601e-01,(19:1.216481e-01,(20:3.121712e-01,(24:5.056897e-01,(25:5.534411e-01,(26:5.886441e-02,27:2.187808e-01):4.631306e-01):3.948095e-01):1.189181e+00):1.164196e-01):8.405141e-01):1.360973e-01,(6:1.569959e-01,(8:6.257319e-01,(((18:2.171035e-01,16:3.447322e-01):1.431679e-01,(((10:5.723540e-01,((9:4.150279e-01,(23:4.338906e-01,(21:6.609408e-01,22:3.271451e-01):3.372152e-01):1.218944e+00):1.540527e-01,(13:1.031063e-01,(15:1.233571e-01,14:7.072630e-01):3.355298e-01):8.078513e-02):3.138585e-01):4.880188e-02,(12:1.323142e+00,17:2.390228e-01):1.666526e-01):2.673796e-02,11:9.197328e-01):1.404513e-01):8.642067e-01,7:1.921788e-02):5.866601e-02):1.903709e-01):9.414322e-02):7.707876e-02,5:7.509220e-02):6.339925e-01,(3:4.324300e-03,4:3.850568e-01):2.620463e+00):1.471186e-01,2:3.648211e-01,1:1.789716e+00);
   tree gen.270000 = [&U] ((3:1.856501e-01,4:2.675127e-02):6.817821e-01,(2:8.820531e-01,(5:3.466268e-01,(((30:7.569201e-02,(29:1.284985e-01,28:1.531398e-02):3.429399e-01):3.079576e-01,((19:3.327587e-01,((24:3.073489e-01,(25:5.375268e-01,(26:6.592561e-02,27:1.109279e-01):2.147265e-01):1.514512e-01):7.130315e-01,20:5.142578e-01):3.140695e-01):3.359899e-01,((((16:5.106112e-02,18:2.496727e-01):2.981329e-01,12:8.526688e-01):9.306574e-02,(9:4.744854e-01,(13:7.930321e-02,((15:7.471016e-02,14:3.073439e-01):1.060234e-01,((21:1.659644e-01,22:1.247934e-01):2.155171e-01,23:1.869982e-02):6.957638e-01):5.531661e-02):4.658334e-01):8.577183e-02):1.663834e-02,((11:3.228143e-01,17:1.217468e-01):1.532485e-01,10:4.676269e-01):6.650399e-04):6.664468e-01):1.793399e-01):9.884632e-02,(8:4.227980e-01,(6:4.434181e-01,7:4.600725e-02):4.513750e-01):2.923502e-01):9.595795e-02):6.380648e-01):1.063498e-01,1:1.579530e+00);
   tree gen.271000 = [&U] (((((((30:1.140915e-01,(29:2.236502e-01,28:3.022162e-02):2.641519e-01):5.767397e-01,((20:5.399562e-01,(24:4.255495e-01,((26:5.308898e-01,27:1.587597e-01):8.539026e-01,25:3.908672e-01):3.888569e-01):1.444921e+00):2.707195e-01,19:7.808513e-02):1.429367e+00):3.016469e-01,(6:1.351321e-01,8:4.191846e-01):2.133032e-01):8.189238e-02,((12:1.195922e+00,((((11:4.515942e-01,10:8.216373e-01):8.948341e-02,18:1.480993e-01):3.779767e-01,(9:3.453893e-01,((17:1.535855e-01,((21:3.996838e-01,23:2.791281e-01):3.675104e-01,22:8.259458e-02):8.000760e-01):1.039002e-01,(14:4.204071e-01,(15:2.730385e-01,13:2.457861e-01):6.581853e-02):1.423103e-01):2.231806e-02):1.531888e-01):1.811871e-01,16:8.942429e-01):7.522619e-03):7.672270e-01,7:4.817568e-02):2.679328e-02):3.523738e-01,5:1.124565e-01):1.340722e+00,2:5.598115e-01):2.828378e-01,(3:5.886702e-01,4:8.412387e-02):1.510514e+00,1:1.176940e+00);
   tree gen.272000 = [&U] ((((((30:3.257193e-01,(28:4.423583e-02,29:8.477787e-02):1.671043e-01):1.651721e+00,(19:4.921678e-01,((24:1.070025e+00,((26:1.416915e-01,27:5.113204e-01):1.056114e+00,25:8.681821e-01):3.657828e-01):1.388448e+00,20:9.632459e-01):7.774374e-01):8.800830e-01):7.202198e-01,(6:6.148622e-02,((((17:9.096506e-01,(((14:2.478415e-01,15:5.844930e-01):4.109518e-01,13:5.808368e-02):5.925395e-01,((22:1.234813e-01,(21:1.671758e-01,23:1.205885e+00):9.022461e-01):1.845849e+00,(((18:5.552894e-01,11:7.758813e-01):1.654659e-01,10:1.852232e+00):6.008177e-01,9:4.827899e-01):7.923664e-02):6.300607e-01):8.858252e-01):7.035951e-01,12:6.944271e-01):2.052905e-01,16:3.695867e-01):1.290757e+00,7:2.090380e-01):8.751181e-02):9.572427e-03):5.467811e-01,5:9.430036e-01):2.026068e-01,8:3.509087e-01):1.349635e+00,((3:3.181107e-01,4:4.257167e-01):9.115591e-01,2:1.255401e+00):2.794032e-01,1:3.460981e+00);
   tree gen.273000 = [&U] ((8:1.773501e-01,(((((((11:1.934034e+00,10:1.826949e+00):8.214539e-01,18:7.017175e-01):2.663175e-01,17:1.157254e+00):9.692005e-01,((12:1.217289e+00,16:1.230328e+00):5.717905e-01,((((14:9.177462e-01,(22:6.027679e-01,(21:6.182347e-01,23:3.979572e-01):1.212464e+00):2.773341e+00):9.779311e-02,15:5.953795e-01):6.859408e-01,13:2.512105e-01):5.459506e-01,9:3.097669e-01):8.875585e-01):2.350552e-01):8.678860e-01,7:5.213298e-01):8.437061e-01,6:6.884307e-02):1.187402e-01,(5:2.755894e-01,((19:3.115362e-01,((24:1.523762e+00,((26:1.919247e-01,27:1.034546e+00):1.050372e+00,25:6.659713e-01):4.733639e-01):1.527667e+00,20:7.465207e-01):1.071087e+00):2.397333e+00,(28:6.402613e-02,(30:6.824779e-01,29:3.521316e-01):1.442763e-01):2.285010e+00):5.663695e-01):2.950875e-01):1.114935e+00):4.352887e+00,((3:4.308888e-01,4:2.693731e-01):2.841171e+00,2:1.298832e+00):7.576382e-01,1:4.620579e+00);
   tree gen.274000 = [&U] ((3:1.626061e-02,4:3.386486e-01):1.491131e+00,((((7:1.944674e-01,(6:1.186910e-01,(((28:8.286661e-02,(29:1.766128e-02,30:2.044494e-01):7.882829e-02):5.498368e-01,(19:5.077578e-02,(20:3.117538e-01,(24:9.291668e-01,((27:5.219296e-01,26:1.784691e+00):1.371375e+00,25:7.827383e-01):3.829635e-01):1.092904e+00):2.383111e-01):9.991364e-01):3.749331e-01,((16:1.826924e-01,(((((14:5.402776e-01,15:1.277289e-02):5.704222e-01,13:2.596441e-01):2.297174e-01,(((22:8.177114e-02,(21:1.445486e-01,23:7.765403e-01):3.246988e-01):2.045134e+00,17:4.115251e-01):8.537230e-01,9:7.274095e-02):1.182383e-01):3.851917e-01,(10:7.360779e-01,11:1.664518e+00):3.891065e-01):2.438092e-01,18:5.912220e-01):8.982879e-01):1.781289e-01,12:9.828059e-01):1.794376e-01):1.302500e+00):1.845726e-01):2.761704e-01,5:3.443786e-01):6.285076e-01,8:1.757692e-01):3.200803e-01,2:1.405211e+00):7.202572e-01,1:4.993676e+00);
   tree gen.275000 = [&U] (((3:7.219640e-01,4:6.716204e-01):3.530580e+00,2:1.304252e+00):1.010312e-01,(8:4.600237e-01,(5:5.256512e-01,(((6:1.574438e-01,((29:2.831116e-02,28:1.824638e-01):4.634961e-01,30:8.524521e-01):2.236477e+00):3.970638e-01,((((13:4.796651e-01,(15:7.580983e-01,14:8.849539e-01):4.547941e-01):3.520832e-01,((22:8.317736e-02,(23:1.219808e+00,21:1.518509e+00):1.403917e-01):6.263157e+00,18:3.026460e-01):1.466676e+00):7.785110e-03,(16:8.166759e-01,(((17:8.696843e-01,12:2.044524e+00):5.378801e-01,9:3.695489e-01):1.981085e-01,(10:8.621198e-01,11:4.088381e+00):2.633744e-01):4.794153e-01):9.157114e-02):2.172036e+00,7:1.451771e-01):4.306316e-01):3.711295e-01,(19:3.180758e-01,((24:1.013973e+00,((26:1.031070e+00,27:1.505196e+00):5.759736e-01,25:1.890587e+00):1.625218e+00):1.413594e+00,20:4.386569e-01):5.391993e-01):1.756402e+00):6.542414e-01):1.368048e+00):2.517250e+00,1:3.837068e+00);
   tree gen.276000 = [&U] ((((8:2.698777e-01,(6:9.366203e-02,7:4.955146e-01):9.674465e-01):3.717971e-01,(5:1.509080e-01,((30:1.133030e-01,(28:4.389191e-02,29:2.845523e-01):9.474917e-01):5.991948e-01,((15:4.829469e-01,(14:9.413038e-01,((((17:8.715446e-01,(10:1.108835e+00,(11:1.206070e+00,18:9.501634e-01):2.139939e-01):4.098016e-01):5.700566e-01,(16:5.319503e-01,12:1.164562e+00):7.430757e-01):4.031017e-01,9:6.856300e-01):5.887609e-01,13:1.164541e+00):5.087351e-01):2.124216e-01):1.709642e+00,(19:1.963765e-01,((24:5.411532e-01,((26:3.125064e-01,27:4.259051e-01):7.146596e-01,25:2.318373e-01):1.079322e+00):2.554181e-02,((23:9.687146e-01,(21:4.719287e-01,22:7.617928e-01):4.288135e-01):5.347821e+00,20:8.378145e-01):3.137046e-01):1.525003e+00):2.079834e+00):4.815755e-01):1.168717e+00):3.592363e-02):2.748744e+00,(3:1.268817e-01,4:4.486092e-01):2.819822e+00):4.309812e-01,2:4.936543e-01,1:3.611611e+00);
   tree gen.277000 = [&U] ((3:1.673983e-01,4:8.960921e-01):8.565798e-01,((8:2.399798e-01,(5:9.205710e-01,((7:5.516644e-01,(17:1.115066e+00,(((((13:4.631860e-01,15:8.463218e-02):7.101229e-01,14:3.946063e-01):3.974735e-01,(9:1.132124e+00,(((20:4.932937e-01,19:5.332848e-01):5.044185e-01,(((27:7.866663e-01,26:4.386900e-01):1.140394e+00,25:1.264393e+00):2.369573e-01,24:5.503618e-01):9.410374e-01):1.066552e+00,(22:3.694334e-01,(21:7.040210e-01,23:3.927712e-01):1.176415e+00):9.643622e-01):1.854553e+00):1.052584e-01):8.166095e-02,(18:5.937348e-02,(11:1.114702e+00,10:6.744460e-01):6.751207e-01):3.258721e-01):2.810319e-02,(12:1.604889e+00,16:4.450192e-01):1.205028e+00):1.550369e-01):1.361922e+00):2.700208e-01,(6:2.760251e-02,((29:4.110644e-02,28:1.913595e-02):9.025009e-02,30:9.986115e-01):1.074942e+00):1.876005e-01):9.285927e-01):5.206290e-01):5.739537e-01,2:2.413806e+00):9.827327e-01,1:3.939527e+00);
   tree gen.278000 = [&U] (((8:9.232248e-01,(5:2.828999e-01,((6:2.790554e-01,((29:3.794519e-01,28:1.343766e-01):3.816622e-02,30:7.866088e-01):1.583242e+00):2.208517e-01,(7:3.280219e-01,(16:2.728328e-01,(17:4.874939e-01,((12:1.883054e+00,(18:3.795013e-01,(10:4.173955e-01,11:1.569515e+00):6.416638e-01):1.347510e+00):2.866456e-03,((13:3.631965e-02,(((((((27:5.634585e-01,26:1.100524e-01):1.209025e-01,25:9.052090e-01):7.657575e-01,24:6.317199e-01):6.416678e-01,(19:7.037512e-01,20:7.962072e-02):1.004251e+00):2.336212e+00,(23:7.530782e-01,(21:1.004094e+00,22:1.392581e+00):2.489548e-01):2.893397e+00):6.903606e-01,14:3.373901e-01):3.654879e-01,15:7.497859e-01):4.530896e-01):2.302350e-01,9:1.224410e+00):1.915586e-01):2.206107e-01):5.760260e-01):1.060082e+00):8.115107e-02):4.364344e-01):1.202259e+00):1.671503e+00,2:1.281839e+00):4.298578e+00,(3:1.195613e+00,4:8.720546e-02):7.544158e-01,1:4.956816e+00);
   tree gen.279000 = [&U] (2:1.847670e+00,((3:1.126891e+00,4:2.877929e-01):2.878471e+00,((7:6.816111e-01,(6:4.452411e-01,(8:5.130292e-01,((((28:1.189310e-01,29:2.128181e-01):3.655974e-01,30:4.276514e-01):1.079432e+00,(19:2.249484e-01,(((24:4.736343e-03,(21:8.026903e-01,(22:9.573673e-01,23:8.321347e-01):6.695219e-01):4.370806e+00):8.391481e-01,((26:1.660570e+00,27:1.010755e+00):2.207550e+00,25:1.724112e+00):1.012686e+00):5.199950e-01,20:2.313826e-01):1.616490e+00):1.744761e+00):5.057760e-01,5:3.119265e-01):5.955951e-01):4.838796e-01):6.098809e-01):8.716140e-01,((((9:7.899587e-01,12:2.432295e+00):1.283553e-02,(((15:4.737498e-01,14:3.735654e-01):3.387073e-01,13:1.080626e+00):7.903332e-01,17:1.848653e+00):2.647902e-01):6.369423e-01,16:5.435211e-01):3.760563e-01,((10:6.697639e-01,11:1.447024e+00):3.910299e-01,18:1.712727e-01):4.534393e-01):1.476069e+00):1.912202e+00):5.571007e-01,1:4.207453e+00);
   tree gen.280000 = [&U] (((6:2.673762e-01,(7:7.834036e-01,((5:4.764807e-01,8:6.202412e-01):1.307502e+00,((((10:9.272683e-01,11:1.868523e+00):1.157309e+00,(9:8.553903e-01,17:2.422355e+00):5.553862e-01):2.635173e-01,(12:9.951326e-01,(16:6.391523e-01,18:5.935365e-01):1.740830e+00):2.918434e-01):8.834028e-02,(14:1.245921e+00,(15:3.824506e-01,13:1.702494e+00):1.496885e-02):1.274605e+00):3.263346e+00):2.108604e-01):6.223675e-01):8.356901e-01,(((28:3.597206e-01,29:4.888749e-02):4.818462e-02,30:4.822302e-01):1.463484e+00,(19:9.155639e-02,((((21:1.166046e-01,22:1.029129e+00):9.432244e-01,23:1.808432e-01):8.287919e+00,(((26:1.260905e+00,27:1.456789e+00):2.296807e+00,25:8.154623e-01):7.098141e-01,24:7.091993e-01):3.127347e-01):1.757817e+00,20:3.975419e-01):1.821566e+00):3.165965e+00):1.882847e+00):5.320891e+00,(2:2.757734e+00,(3:4.539692e-01,4:3.029637e-01):2.326689e+00):1.466261e+00,1:7.235860e+00);
   tree gen.281000 = [&U] ((((5:1.419740e-01,(((((29:2.868174e-01,28:1.535657e-01):3.000174e-01,30:6.123472e-01):8.391571e-01,((10:8.305102e-01,(11:7.095850e-01,17:1.124383e+00):8.387459e-02):7.825199e-01,(((16:7.868383e-01,18:1.986803e-01):8.148127e-01,(12:1.664654e+00,(13:1.420609e-01,(14:5.390660e-01,15:2.609583e-01):4.347432e-01):8.724005e-01):1.564889e-01):1.935905e-02,9:7.892604e-01):5.282076e-02):8.689759e-01):1.073428e+00,(6:6.362729e-02,7:3.847238e-01):8.633570e-01):2.604738e-01,(19:2.765383e-01,(20:7.150646e-01,(((25:1.290332e+00,(26:3.451334e-01,27:1.496727e+00):1.310749e+00):4.696589e-01,24:1.729172e-01):6.092675e-01,(22:1.654708e-01,(23:9.152910e-01,21:2.740788e-01):9.875124e-01):2.780707e+00):1.300913e+00):5.571491e-01):1.418211e+00):1.556472e-01):6.373506e-01,8:2.026249e-01):1.884868e+00,2:9.731021e-01):1.213746e+00,(3:1.166293e-01,4:6.114005e-01):1.703612e+00,1:3.382223e+00);
   tree gen.282000 = [&U] (((((((28:9.442040e-02,(29:1.126993e-01,30:6.687942e-01):8.433769e-01):1.166488e+00,(16:1.516304e+00,(18:5.875695e-01,((((((21:2.116683e-02,23:2.380716e+00):1.723729e+00,22:3.246043e-01):3.042356e+00,14:6.811015e-01):2.837978e-01,15:4.871827e-01):4.280539e-01,13:3.630842e-01):7.093287e-01,(9:1.129638e+00,((17:1.713768e+00,(11:1.583266e+00,10:1.421117e+00):9.733791e-01):2.022365e-01,12:1.958232e+00):5.251078e-02):1.813006e-01):1.448819e-01):2.926476e-01):8.470743e-01):3.794784e-01,6:2.753083e-01):4.012318e-01,(((19:1.243697e+00,(20:8.296201e-01,((25:7.347553e-01,(26:8.534238e-01,27:1.703678e+00):2.000514e+00):5.863495e-01,24:1.567584e-01):1.432659e+00):8.980628e-01):3.073383e+00,7:2.212331e-01):3.982337e-01,5:4.064218e-01):4.596689e-01):4.961010e-01,8:2.306417e-01):2.375213e+00,(3:4.094630e-01,4:6.959383e-01):2.825858e+00):1.134572e+00,2:9.108743e-01,1:2.789750e+00);
   tree gen.283000 = [&U] (((3:6.243264e-02,4:3.574853e-01):1.767516e+00,((6:1.507058e-01,((((16:2.014365e-01,((((12:7.714847e-01,(13:1.226982e-01,(15:3.725779e-01,14:5.812886e-01):2.293831e-03):2.374092e-01):1.871350e-01,((23:3.897772e-01,21:3.695097e-01):3.486749e-01,22:7.556418e-02):2.047100e+00):6.597171e-02,9:6.992491e-01):1.320728e-04,(17:1.662538e+00,(18:2.462843e-01,(11:1.021832e+00,10:6.648797e-01):3.696896e-01):3.834208e-01):1.493843e-01):1.229343e-01):7.040023e-01,7:3.331379e-01):2.433303e-01,(((24:4.977287e-02,(25:1.873652e-01,(26:8.125547e-01,27:2.522127e-01):1.578888e+00):1.288876e+00):6.117259e-01,20:3.507198e-03):1.811010e-01,19:3.439253e-01):1.569569e+00):1.299340e-01,(5:6.345636e-01,(29:5.980826e-02,(30:4.642398e-01,28:1.352015e-01):1.098385e-01):9.936724e-01):3.367432e-01):4.361561e-01):2.004269e-01,8:1.456574e-01):1.514909e+00):1.083715e-01,2:7.747021e-01,1:2.846495e+00);
   tree gen.284000 = [&U] ((3:2.652475e-02,4:3.722318e-01):2.063716e+00,(((5:6.542137e-01,(((((24:3.475337e-01,(25:1.139048e-01,(26:4.013120e-01,27:5.812718e-01):7.091982e-01):7.116933e-01):1.131004e+00,20:1.425778e-01):6.257871e-01,19:2.938928e-01):1.113594e+00,(30:9.562326e-02,(28:1.283794e-02,29:4.228461e-02):4.110164e-01):4.409546e-01):5.682776e-01,((((14:8.795465e-01,(15:4.313876e-01,((22:2.910794e-01,(21:2.796539e-02,23:9.564641e-01):8.551551e-01):1.694778e+00,13:1.120738e-01):3.884827e-01):1.104710e-02):2.922245e-01,(16:1.142084e-01,(9:5.436806e-01,(12:5.844632e-02,17:1.722521e+00):9.942685e-01):1.209204e-01):9.917212e-02):1.056731e-01,(18:4.870063e-02,(11:1.574011e+00,10:4.497396e-01):3.897130e-01):6.256120e-02):6.605758e-01,(7:4.040084e-02,6:1.187845e-01):2.534030e-02):3.774885e-02):2.754429e-01):4.907542e-01,8:1.340877e-02):1.968185e+00,2:5.166234e-01):3.534876e-02,1:1.872690e+00);
   tree gen.285000 = [&U] ((((5:3.144439e-01,(((((24:9.667931e-02,(25:4.152024e-01,(26:6.844355e-01,27:3.753352e-01):1.100079e+00):1.213615e+00):1.822604e+00,20:9.695486e-01):6.835881e-01,19:1.450566e+00):1.240896e+00,((28:5.263567e-01,29:1.115824e-01):9.460559e-01,30:1.723836e-02):1.092075e+00):6.087600e-01,(((16:1.191334e+00,((((17:1.143249e+00,(10:9.703479e-01,12:1.178251e+00):1.245262e-01):4.746854e-01,11:1.572335e+00):2.231495e-01,(9:5.367058e-01,((22:2.309389e-02,(21:1.161491e+00,23:1.091685e+00):9.540063e-01):3.515910e+00,((13:4.527363e-01,14:6.865596e-01):7.468986e-02,15:3.193501e-01):1.290744e-01):3.404496e-01):4.272139e-01):3.324167e-01,18:2.754270e-01):1.426350e-03):1.481943e+00,7:7.220002e-03):2.814277e-01,6:7.804232e-02):3.176708e-01):7.664973e-01):3.684583e-01,8:1.815539e-01):3.557012e+00,2:1.920775e+00):9.384935e-01,(3:3.174962e-02,4:5.903065e-01):3.094622e+00,1:2.741087e+00);
   tree gen.286000 = [&U] (2:5.790012e-01,((8:1.316268e-01,(((7:3.497390e-01,6:2.261931e-01):2.800328e-01,((((28:1.014405e-01,29:8.019616e-02):3.527226e-01,(((24:6.029281e-01,(25:1.429572e-01,(26:7.273823e-01,27:1.147885e+00):9.803946e-01):1.125013e+00):8.908542e-01,20:1.637424e+00):3.541980e-01,19:5.342224e-02):1.867519e+00):2.711181e-01,30:2.601056e-01):2.488545e-01,((12:8.437766e-01,16:8.606107e-02):8.734734e-01,(((13:3.703509e-01,(15:2.098885e-01,14:3.660890e-01):6.462573e-02):5.810108e-01,((22:7.584381e-03,(21:5.872453e-02,23:7.359502e-01):7.350581e-01):2.936700e+00,(17:5.316191e-01,9:8.930218e-01):3.639832e-01):4.357980e-02):3.897830e-01,(18:1.147442e+00,(11:1.437428e+00,10:8.916088e-01):1.493571e-01):3.087941e-01):1.737628e-01):1.205391e+00):1.509670e+00):3.071886e-01,5:2.632670e-01):7.574096e-01):1.596434e+00,(3:4.212855e-04,4:4.828871e-01):1.290379e+00):2.068710e+00,1:3.128081e+00);
   tree gen.287000 = [&U] (((3:7.131012e-02,4:2.801900e-01):1.367908e+00,((((((((28:9.303422e-02,29:6.175299e-02):1.415708e+00,30:3.067660e-01):1.394216e+00,(((24:5.145349e-01,(25:3.119075e-01,(26:5.725381e-01,27:1.028194e+00):8.389274e-01):9.146609e-01):8.709791e-01,20:9.381735e-01):4.914237e-01,19:9.991171e-01):1.817587e+00):1.283417e+00,((18:9.952187e-01,(12:7.247977e-01,16:6.006007e-01):8.013242e-01):1.819201e-01,(9:8.629497e-01,((10:1.332660e+00,(11:1.767517e+00,17:6.193036e-01):2.419176e-01):4.057503e-01,((15:2.780381e-01,((22:3.005941e-01,21:1.091430e+00):8.124569e-02,23:1.074741e+00):3.110860e+00):1.200100e-01,(14:6.008151e-01,13:8.462794e-01):2.212564e-01):9.700488e-01):1.089619e-01):2.216929e-01):1.643600e+00):3.903079e-02,7:3.915501e-01):3.170830e-01,6:1.229778e-01):8.729962e-01,5:3.842870e-01):1.284266e+00,8:7.127863e-02):1.294877e+00):1.241617e+00,2:1.459509e+00,1:2.458116e+00);
   tree gen.288000 = [&U] (((((((28:9.874252e-03,(30:5.452653e-01,29:1.263739e-01):1.763433e-01):5.055545e-01,(19:2.322227e-02,(20:1.126877e-01,(24:3.784259e-01,(25:3.472545e-01,(26:4.782894e-01,27:8.874305e-01):4.767384e-01):5.867410e-01):1.238064e+00):9.148376e-01):1.768817e+00):1.403382e+00,(6:3.747353e-01,(7:4.526241e-01,(((((11:6.775308e-01,17:3.752475e-01):2.179306e-01,10:9.362241e-01):4.131713e-01,18:4.474376e-01):2.508782e-01,((9:3.041148e-01,(12:1.060928e+00,16:9.389902e-01):1.500403e+00):1.745545e-01,((15:3.659836e-01,13:6.890521e-01):1.830579e-01,14:5.485194e-01):4.649096e-01):1.366712e-02):2.193282e-01,((21:6.551067e-01,22:6.643133e-01):6.846070e-01,23:2.484869e-01):3.405058e+00):1.224418e+00):2.633343e-01):1.067297e-02):7.350073e-01,8:3.066494e-01):5.615439e-01,5:8.837691e-02):1.093329e+00,(3:2.167303e-01,4:2.731525e-01):1.697740e+00):4.950990e-01,2:2.744356e-01,1:2.011522e+00);
   tree gen.289000 = [&U] ((((8:1.401140e-01,(7:1.892085e-01,(6:9.759728e-02,(((30:6.555452e-01,(28:1.350698e-01,29:3.032146e-02):3.807879e-01):3.802028e-01,((24:3.308764e-01,(25:7.561528e-01,(26:4.376869e-01,27:2.924122e-01):5.012614e-01):6.729271e-01):1.178335e+00,(20:9.682077e-01,19:2.122445e-01):3.203614e-01):7.869020e-01):2.845234e-01,(12:2.117995e-01,(16:3.927435e-01,(((13:1.778206e-01,(14:2.801218e-01,(15:1.959038e-01,((21:8.870352e-01,22:4.496047e-02):1.003560e+00,23:6.865841e-01):4.056316e+00):1.698231e-01):2.499230e-01):3.424223e-01,9:2.809623e-01):1.368603e-01,((18:4.636359e-01,(11:7.486792e-01,10:8.571742e-01):3.297170e-01):1.206531e-01,17:9.408201e-01):5.107664e-01):6.879868e-01):2.052884e-01):6.088939e-01):4.586310e-01):1.447816e-01):6.159545e-01):1.279590e-01,5:6.008153e-01):5.396608e-01,(3:1.894980e-01,4:2.378774e-01):1.406288e+00):1.911614e-01,2:5.244423e-01,1:1.658759e+00);
   tree gen.290000 = [&U] ((3:1.509176e-01,4:9.306622e-02):1.473425e+00,(2:1.770287e+00,(8:4.869544e-01,((6:1.967799e-01,7:1.238930e-01):1.296372e-01,(((28:5.967781e-02,29:6.443208e-03):3.274140e-01,(((19:5.239173e-01,(20:8.977609e-01,(24:5.204709e-01,(25:6.584807e-01,(26:3.440575e-01,27:7.432228e-01):5.524325e-01):2.540978e-01):9.107693e-01):7.603994e-01):5.231774e-01,(12:7.417264e-02,(((9:2.989997e-01,(13:4.195999e-01,(((21:3.676950e-01,22:1.251088e-01):3.605443e-01,23:6.204370e-01):1.281974e+00,(14:2.613145e-01,15:1.953558e-01):2.815226e-01):6.807773e-02):3.617149e-01):6.027448e-02,(17:3.534418e-01,(18:5.746835e-01,(10:7.512259e-01,11:5.960703e-01):2.286156e-01):2.203330e-01):1.694230e-01):1.927437e-01,16:2.459898e-01):2.725652e-01):1.098677e+00):1.468436e-01,30:2.876270e-02):2.540611e-01):4.359913e-01,5:3.042633e-01):4.442374e-01):1.942427e-01):3.691820e-01):1.925049e-01,1:2.279855e+00);
   tree gen.291000 = [&U] (((5:9.940156e-02,(((19:1.660666e-01,(20:3.880082e-01,(24:1.680490e-01,(25:1.080760e-01,(26:9.072739e-02,27:6.427499e-01):4.412804e-01):4.948031e-01):9.964124e-01):4.895472e-01):7.581697e-01,((28:5.879580e-02,29:7.741154e-03):1.116780e-01,30:2.823289e-02):5.900582e-01):4.816573e-01,(7:1.050620e-01,(((((15:1.565821e-01,(14:2.671429e-01,((22:2.507707e-01,21:3.969543e-01):1.714932e-01,23:2.779917e-01):1.243156e+00):1.177337e-01):6.454949e-02,13:3.742464e-01):3.681075e-01,9:6.617156e-01):2.227116e-02,(10:6.017565e-01,(11:5.888272e-01,17:1.136712e-01):2.098118e-01):5.026219e-01):2.490283e-01,((16:7.490011e-02,18:4.541282e-01):4.342479e-01,12:8.257092e-01):7.149041e-02):3.722213e-01):7.911978e-02):2.726183e-01):1.842082e-01,(6:2.708544e-01,8:2.743245e-01):9.406657e-02):7.460144e-01,((3:1.939142e-01,4:8.856819e-03):1.345955e+00,2:6.713296e-01):1.317415e-01,1:1.520622e+00);
   tree gen.292000 = [&U] ((3:1.583194e-01,4:1.655500e-01):1.246432e+00,(((8:4.954935e-01,((((19:9.603894e-02,(20:4.679732e-02,(24:1.076656e-01,(25:6.797192e-01,(26:9.960457e-02,27:5.842049e-01):6.206886e-01):6.635507e-01):8.513007e-01):5.610309e-01):7.838334e-01,((28:5.292551e-02,30:4.226900e-01):1.416296e-01,29:6.845114e-02):7.180429e-01):1.099940e-01,(((((15:2.972862e-02,13:3.373418e-01):1.785483e-02,(14:7.619539e-02,(22:1.751924e-01,(21:1.136359e-01,23:3.179880e-01):2.308784e-01):1.147530e+00):1.265604e-01):2.174134e-01,18:1.692271e-01):1.838685e-01,(((17:6.593902e-01,(10:3.586784e-01,11:5.680338e-01):1.714966e-01):1.114271e-01,9:6.321027e-01):3.250311e-02,(16:1.474172e-01,12:8.635377e-01):1.253321e-01):6.618385e-02):9.916688e-01,7:1.632845e-01):2.213878e-01):1.871537e-01,6:2.940863e-02):1.537309e-01):2.297206e-02,5:2.477721e-01):8.306995e-01,2:5.970095e-01):1.369400e-01,1:1.213491e+00);
   tree gen.293000 = [&U] (((8:9.698987e-02,(5:8.440663e-02,((6:5.551821e-02,(7:4.887070e-02,((((14:8.826868e-02,13:3.145410e-01):9.283237e-02,(22:1.350085e-01,(21:2.319106e-01,23:6.584041e-01):9.189695e-01):9.261877e-01):5.215111e-02,15:1.705082e-01):4.405598e-01,(((17:5.936247e-01,9:7.160166e-01):9.331803e-02,(12:8.488594e-01,16:2.512512e-01):4.476113e-02):6.459136e-02,((11:6.894369e-01,18:2.456944e-01):7.032040e-02,10:4.341004e-01):4.210678e-01):1.545921e-01):7.238690e-01):9.331796e-02):8.901612e-02,((19:1.013287e-01,(20:7.562489e-01,(24:7.217352e-01,(25:7.037856e-01,(26:4.977899e-01,27:2.713014e-01):3.494215e-01):7.841083e-01):3.286669e-01):1.143800e+00):7.393037e-01,(30:1.498201e-01,(29:1.887731e-01,28:1.526127e-01):9.731185e-02):2.175422e-01):7.757163e-01):8.576220e-02):2.888775e-01):1.095029e+00,2:1.053593e+00):1.774721e-01,(3:5.085499e-01,4:1.681375e-01):9.121581e-01,1:1.764286e+00);
   tree gen.294000 = [&U] ((2:9.476866e-01,((((6:2.407615e-01,(((16:3.257578e-01,(15:2.038340e-01,(14:1.789729e-01,((22:4.425121e-03,(23:7.433413e-01,21:3.140650e-01):2.612669e-01):1.303462e+00,13:4.962690e-02):2.649966e-01):1.091748e-01):2.305102e-01):1.244060e-02,(18:2.094105e-01,((10:2.336256e-01,((11:5.011642e-01,12:9.454552e-01):3.332446e-01,17:1.441259e-01):5.713306e-01):8.455882e-03,9:5.812361e-01):1.801616e-01):1.258282e-01):7.046376e-01,7:2.855560e-01):1.084926e-02):1.084772e-01,((19:1.281669e-01,(20:7.517973e-02,(24:6.992819e-01,(25:4.866966e-01,(26:3.246381e-01,27:6.011729e-01):4.232812e-01):4.704080e-01):5.098580e-01):3.260317e-01):7.499170e-01,((29:4.029874e-02,28:2.411251e-02):2.066608e-01,30:2.992798e-01):7.846769e-01):1.963348e-02):2.575934e-01,8:3.605795e-01):1.735186e-01,5:3.488471e-02):9.218731e-01):1.255992e-01,(3:5.091340e-01,4:7.168705e-02):9.812184e-01,1:1.687653e+00);
   tree gen.295000 = [&U] ((3:1.452131e-01,4:2.173726e-02):9.112695e-01,(2:2.401414e-01,((((6:1.234592e-01,((19:1.187560e-01,(20:6.273273e-01,(24:3.552612e-01,(25:2.256235e-01,(26:1.290529e-01,27:1.618661e-01):1.153262e+00):7.338057e-01):4.571556e-01):3.582771e-01):8.868322e-01,((28:1.518814e-02,29:4.993233e-02):1.921940e-01,30:3.241565e-01):5.535976e-01):1.001484e-01):9.955744e-02,(7:1.161704e-01,(16:2.772171e-01,(((11:5.968329e-01,18:3.735061e-01):4.392879e-02,17:3.649767e-01):8.218642e-02,(12:1.184289e+00,(((22:3.498521e-01,(23:3.462113e-01,21:4.391724e-01):5.199565e-01):1.853076e+00,((15:1.034182e-01,14:1.770843e-01):2.741554e-02,13:5.757491e-01):1.343645e-01):4.571426e-01,(9:3.492881e-01,10:6.362358e-01):2.426790e-01):6.940803e-02):9.924242e-03):7.705597e-02):6.063399e-01):9.173175e-02):2.279752e-01,8:6.037153e-01):3.092357e-01,5:1.318296e-01):1.016404e+00):3.378298e-01,1:1.202286e+00);
   tree gen.296000 = [&U] (((8:3.844160e-02,(((((16:1.334528e-01,(((11:6.159899e-01,17:3.557627e-01):5.338667e-02,10:3.910572e-01):3.147743e-01,18:1.859263e-01):4.960444e-01):1.381786e-01,12:5.698294e-01):6.295183e-02,(9:3.741178e-01,(13:1.403052e-01,((22:2.144164e-02,(23:3.402371e-01,21:4.173179e-01):1.068556e+00):1.144796e+00,(15:6.385007e-02,14:1.759529e-01):2.456599e-02):1.029640e-01):1.030766e+00):2.952258e-02):1.214201e+00,(6:1.148963e-01,7:2.688286e-01):7.711142e-02):1.737286e-01,(5:2.289840e-03,(((28:2.455641e-02,29:8.311575e-03):3.492446e-02,30:2.571274e-01):3.327711e-01,(19:1.013992e-01,(20:6.137620e-01,(24:7.926741e-01,(25:5.673060e-01,(26:4.147706e-01,27:2.462428e-01):7.929238e-01):7.212912e-01):4.613906e-01):2.257214e-01):8.019602e-01):7.841493e-01):4.543708e-01):3.935223e-01):8.350851e-01,2:5.369234e-01):9.352831e-02,(3:1.048463e-01,4:4.184064e-02):9.930096e-01,1:1.480744e+00);
   tree gen.297000 = [&U] ((8:4.487469e-02,(5:6.749905e-01,(6:7.109222e-02,(((18:4.631109e-01,(((16:3.255192e-01,(17:3.022325e-01,(10:6.932195e-01,(11:9.915128e-01,12:8.799170e-01):3.011472e-02):1.416817e-01):3.586308e-01):1.453679e-02,9:6.179654e-01):3.509361e-01,((13:1.341301e-01,(15:3.273821e-01,14:4.307279e-01):2.790467e-01):1.134816e-01,(22:5.281216e-03,(23:9.869361e-01,21:3.194314e-01):2.481773e-01):2.545195e+00):9.265545e-01):2.667265e-02):1.214880e+00,(((28:4.857175e-01,29:9.755524e-02):4.934336e-01,((20:4.538722e-01,(24:3.033450e-01,(25:7.046776e-01,(26:4.465424e-01,27:7.498390e-01):2.524703e-01):7.723039e-01):9.421329e-01):2.477948e-01,19:9.001160e-02):1.548036e+00):4.131467e-01,30:5.479244e-02):1.150199e+00):3.526082e-01,7:4.887249e-02):4.133536e-01):1.479405e-01):4.109559e-01):1.424465e+00,((3:2.920755e-01,4:1.728148e-01):1.873504e+00,2:7.583002e-01):2.881016e-01,1:2.401888e+00);
   tree gen.298000 = [&U] (2:8.761404e-01,((5:2.279331e-01,(8:5.333344e-01,(6:2.269717e-01,(((((24:3.443560e-01,(25:1.074624e+00,(26:2.482988e-01,27:3.400473e-01):5.650967e-01):7.808359e-01):2.460757e+00,19:8.990808e-02):3.388606e-02,20:8.484479e-01):5.263111e-01,((28:9.946086e-02,30:2.328399e-01):1.013748e-01,29:3.571161e-03):9.735979e-01):5.666816e-01,(7:1.435822e-02,((9:7.197386e-01,(((15:1.491617e-01,14:3.183345e-01):4.678520e-01,((22:3.040081e-01,(21:5.017600e-01,23:5.898147e-01):3.086624e-01):1.711972e+00,13:1.705746e-01):1.008172e-01):3.802562e-01,(12:1.063734e+00,((11:6.840130e-01,17:8.807290e-01):7.407178e-02,10:2.140216e+00):6.955375e-02):2.337031e-01):9.053750e-03):2.527193e-01,(16:6.960034e-01,18:2.876012e-01):7.598718e-02):4.892360e-01):2.571450e-01):4.014586e-02):1.011441e-01):9.291202e-02):1.147219e+00,(3:7.692298e-02,4:6.088771e-01):2.382610e+00):5.339243e-01,1:1.975887e+00);
   tree gen.299000 = [&U] ((((((((24:4.280646e-01,(25:2.716912e-01,(26:2.863923e-01,27:1.264282e+00):1.154092e+00):1.232258e+00):8.231414e-01,20:1.684988e-01):3.569627e-01,19:1.268208e-01):8.843668e-01,((28:4.166645e-02,29:6.698577e-02):2.170346e-01,30:3.775674e-01):4.035682e-01):1.095722e+00,(((7:3.790272e-01,(16:9.934867e-01,(9:3.164112e-01,((18:4.705548e-01,(((23:1.110272e+00,21:1.746845e-01):2.888960e-01,22:1.128885e-01):1.570138e+00,((14:3.316154e-01,15:3.884217e-01):2.125295e-01,13:3.055328e-01):8.536969e-03):4.993681e-01):2.203723e-01,(12:1.339880e+00,(10:8.375456e-01,(17:6.498347e-01,11:7.466092e-01):5.275950e-01):3.981729e-01):1.631405e-01):2.172295e-01):3.349690e-01):1.238755e+00):5.981002e-01,6:8.010409e-02):1.848696e-01,8:8.071400e-01):1.345601e-01):2.285015e-02,5:3.361833e-01):1.700819e+00,2:9.301949e-01):1.491119e+00,(3:4.706018e-01,4:5.367307e-01):7.092366e-01,1:1.565531e+00);
   tree gen.300000 = [&U] ((3:3.128388e-01,4:9.982640e-02):1.512495e+00,(2:8.673021e-01,(8:3.092117e-01,((((7:4.437503e-02,((12:1.403935e+00,(18:1.193730e+00,16:2.819328e-01):5.032506e-01):9.439114e-02,((((13:1.837843e-01,((14:9.858431e-02,((23:2.236959e-01,21:4.086951e-01):7.733510e-01,22:5.886360e-01):1.625743e+00):1.886906e-01,15:2.185265e-01):1.250772e-01):4.168587e-01,10:6.915049e-01):2.075552e-02,17:4.021960e-01):2.665828e-01,(9:2.701687e-01,11:1.576017e+00):1.878141e-02):1.247932e-01):1.183583e+00):1.566396e-01,((((24:4.075234e-01,(25:2.457800e-01,(26:7.001367e-01,27:5.127935e-01):8.800441e-01):1.515333e+00):1.364764e+00,20:5.628086e-01):1.909623e-01,19:1.272567e-01):9.806433e-01,(29:2.681780e-01,(28:1.664180e-01,30:3.878947e-01):2.922961e-02):2.595856e+00):9.000154e-01):1.057147e-01,5:2.669615e-01):3.287155e-01,6:3.609818e-02):4.521919e-01):9.692332e-01):6.237360e-01,1:2.301054e+00);
   tree gen.301000 = [&U] ((3:3.524094e-01,4:2.680149e-01):2.018814e+00,((5:6.742610e-01,(8:4.223896e-01,((6:1.921874e-03,(7:5.358546e-02,((9:3.491822e-01,((10:9.678275e-01,11:8.830978e-01):2.956322e-01,(((13:1.497577e-01,((23:6.790917e-01,21:2.009940e-02):8.605282e-01,22:7.995591e-02):2.382802e+00):1.372002e-01,(14:5.047013e-01,15:2.734400e-01):9.458508e-02):9.990276e-01,(17:6.054181e-01,18:8.051927e-01):5.133052e-01):9.855353e-02):1.294691e-01):2.756244e-01,(16:3.892114e-01,12:1.667282e+00):1.311301e-01):9.069561e-01):2.554015e-01):1.315678e-01,(((((24:5.178963e-01,(25:1.204142e-01,(26:8.031703e-01,27:7.902058e-01):1.009713e+00):1.413764e+00):2.071064e+00,20:7.034779e-01):2.096474e-01,19:1.723882e-01):1.058501e+00,(28:1.067850e-01,29:1.056185e-01):8.003748e-03):9.429017e-02,30:6.520587e-01):7.647351e-01):7.937709e-02):1.508949e-01):2.338860e+00,2:1.268588e+00):3.278360e-01,1:2.353407e+00);
   tree gen.302000 = [&U] (((3:2.308298e-01,4:4.478463e-02):8.640862e-01,((5:1.698459e-01,((((((24:5.035986e-01,(25:6.583788e-01,(26:1.241978e+00,27:3.204389e-01):1.555914e+00):9.965555e-01):7.247237e-01,20:6.160777e-01):4.970698e-01,19:2.527044e-01):5.679833e-01,7:1.723542e-01):1.286128e-01,6:5.832213e-01):4.189124e-02,((30:9.630615e-02,(28:8.935373e-02,29:9.595829e-03):6.656537e-01):1.231720e+00,((13:1.013401e-01,(15:2.287423e-01,(14:7.006028e-01,((23:7.572661e-01,21:3.400967e-01):4.154942e-01,22:6.197409e-02):1.926151e+00):3.994436e-01):1.593547e-01):1.942264e-01,((((10:5.727542e-01,11:7.518938e-01):4.633902e-01,(17:4.280908e-01,12:1.292316e+00):5.508875e-01):9.247943e-02,(18:6.417540e-01,16:2.953568e-01):4.504795e-01):2.058855e-01,9:6.607377e-01):8.689906e-02):7.629317e-01):3.911774e-01):1.798582e-01):2.873116e-01,8:3.122981e-01):1.886366e+00):3.087371e-01,2:5.921543e-01,1:1.782824e+00);
   tree gen.303000 = [&U] ((2:1.102376e+00,((((((28:6.406658e-02,30:2.450160e-01):2.062030e-01,29:7.007684e-03):1.055548e+00,((((18:3.406541e-01,12:9.915036e-01):4.005693e-02,16:6.235465e-02):6.959262e-01,(((22:1.451076e-01,(21:1.421750e-01,23:5.006738e-01):1.409749e+00):1.971781e+00,(14:1.758588e-01,15:8.603074e-02):2.767761e-01):2.122703e-02,13:1.943111e-01):6.931166e-01):2.293428e-02,(9:4.731815e-01,(10:4.405012e-01,(17:3.145702e-01,11:6.656149e-01):8.049280e-01):3.698576e-01):6.177021e-02):4.067474e-01):7.557082e-02,(6:1.155631e-01,7:4.040059e-01):2.669369e-01):4.663755e-02,((((24:4.762000e-01,(25:1.878082e-01,(26:9.414864e-02,27:2.535341e-01):6.423842e-01):7.953464e-01):6.232049e-01,20:4.335853e-01):3.481539e-01,19:2.133893e-01):1.016620e+00,5:1.306272e-01):4.410485e-02):9.845077e-02,8:2.249692e-01):7.003217e-01):9.480020e-01,(3:2.931369e-01,4:2.704257e-01):5.482934e-01,1:2.050948e+00);
   tree gen.304000 = [&U] ((2:3.598912e-01,(5:4.354242e-01,(8:4.474821e-01,((7:2.508854e-01,6:1.268334e-01):1.644171e-02,(((((((15:7.446292e-02,((22:7.521568e-03,(23:7.653274e-01,21:3.119568e-01):1.057274e+00):2.206242e+00,14:1.324590e-01):3.800542e-01):6.117562e-01,13:2.610666e-01):3.383045e-01,9:3.763563e-01):2.215745e-01,(10:6.360454e-01,(11:9.181912e-01,17:3.232862e-01):8.910970e-02):9.183915e-01):3.619217e-01,(12:6.785283e-01,(18:7.646067e-01,16:2.211817e-01):8.007416e-01):2.319182e-01):5.217401e-01,(29:7.591067e-03,(28:7.157619e-02,30:3.559440e-01):8.650851e-02):1.504844e+00):2.748892e-01,(((24:5.064129e-01,(25:7.336911e-01,(26:8.238038e-01,27:4.485327e-01):3.170640e-01):1.081846e+00):3.224484e-02,20:7.733559e-01):1.799432e+00,19:5.849875e-01):1.443650e+00):3.645756e-01):5.223704e-01):1.090438e-01):1.209924e+00):5.354380e-01,(3:3.342561e-01,4:1.853560e-01):1.097972e+00,1:1.923697e+00);
   tree gen.305000 = [&U] (((3:2.892880e-01,4:3.709770e-01):9.784557e-01,(5:5.662685e-01,((((((30:8.025851e-02,29:5.851106e-03):2.586664e-01,((((24:1.837502e-01,(25:6.942507e-01,(26:1.125757e+00,27:8.230108e-01):5.716852e-01):3.464494e-01):8.947972e-01,20:1.777164e-01):6.156385e-01,19:1.067405e-01):9.299139e-01,28:4.670749e-03):1.251259e-01):6.352185e-01,(12:2.710774e-01,((((10:4.517849e-01,(17:3.618728e-01,11:8.409897e-01):2.651848e-01):3.437072e-01,9:1.674178e-01):2.321471e-01,(13:2.263069e-01,((15:1.260325e-01,(23:8.772128e-01,(22:3.750139e-01,21:3.395684e-01):4.622779e-01):2.460537e+00):1.520223e-01,14:5.242636e-01):9.653755e-02):7.919220e-01):1.911593e-01,(18:5.348186e-01,16:3.443036e-01):4.986359e-02):4.851998e-01):5.645033e-01):5.334800e-01,6:1.003525e-01):3.254260e-01,7:2.565276e-02):5.186928e-01,8:1.989996e-01):2.421183e-01):6.399491e-01):3.896311e-01,2:2.923696e-01,1:1.999873e+00);
   tree gen.306000 = [&U] (((7:4.114121e-01,((((30:6.343382e-01,(29:7.189517e-01,28:1.034114e-02):1.219774e-01):2.251701e+00,5:3.428715e-01):6.825627e-01,((((25:4.773109e-01,(27:1.189204e+00,26:2.176848e-01):1.364140e+00):1.415788e+00,24:1.102341e+00):1.887298e+00,20:4.199157e-01):9.762629e-01,19:2.183412e-01):1.751711e+00):4.674956e-01,((((9:1.398279e+00,((10:1.456878e+00,17:1.295229e+00):1.394579e-01,(11:1.873748e+00,12:8.671247e-01):7.488482e-01):1.270638e+00):7.979435e-01,(18:9.106609e-01,(13:9.868023e-01,((15:3.500539e-01,(22:6.368723e-02,(23:5.298494e-01,21:3.578193e-01):1.488124e+00):7.676402e+00):7.422539e-03,14:1.273992e+00):1.470877e-01):7.332784e-01):3.913370e-01):5.633087e-01,16:1.774413e-01):1.780802e+00,6:2.837904e-01):6.873439e-02):4.171406e-01):1.591797e+00,8:2.313985e-01):1.921815e+00,((3:2.853090e-01,4:1.096215e+00):2.777993e+00,2:1.271949e+00):4.333874e-01,1:5.421492e+00);
   tree gen.307000 = [&U] (2:1.270317e+00,((3:2.034888e-01,4:1.037170e-02):1.062655e+00,((5:4.626299e-01,(6:3.966946e-02,(7:1.118847e-01,(((19:3.341729e-01,((24:2.703181e-01,(25:4.933301e-01,(26:4.402916e-01,27:7.605670e-01):2.750863e-01):4.832926e-01):6.749624e-01,20:2.427532e-01):7.483401e-02):1.431593e+00,((10:6.477299e-01,((11:7.088089e-01,18:1.083339e+00):9.525662e-01,(16:2.424350e-01,12:3.469943e-01):2.571252e-01):1.817907e-01):7.670113e-02,((((14:3.083735e-01,15:5.404403e-02):1.603214e-02,((21:1.472650e-02,23:3.184296e-01):7.010163e-01,22:4.814882e-01):1.550225e+00):3.285335e-01,13:1.372745e-01):5.054259e-01,(17:6.930679e-01,9:4.099137e-01):1.310478e-01):2.415636e-01):4.854188e-01):6.380615e-01,((29:2.166428e-01,28:1.644418e-01):2.616703e-01,30:1.582894e-01):4.536905e-01):9.031057e-01):1.546456e-01):2.573243e-01):4.408293e-02,8:4.953596e-01):1.178027e+00):2.714873e-01,1:1.777697e+00);
   tree gen.308000 = [&U] (((5:4.710863e-01,(8:4.411878e-01,((7:4.853946e-01,((((29:1.352383e-01,28:2.931087e-02):1.378118e-01,30:2.086496e-01):6.994851e-01,(19:2.093960e-02,((24:4.911955e-01,(26:4.575158e-01,(25:8.145956e-01,27:7.176952e-01):1.100105e-01):1.074489e+00):8.762102e-01,20:1.693457e-01):2.147720e-01):6.903978e-01):1.201264e-01,((12:6.875480e-01,16:3.619131e-01):1.916146e-01,(((((14:3.478775e-01,15:5.646003e-01):1.267195e-01,13:4.712208e-01):1.406449e-01,(23:4.282697e-01,(22:5.490064e-02,21:6.367820e-01):1.726114e-01):9.071742e-01):1.695344e-01,(9:5.868464e-01,17:1.244279e+00):1.215939e-02):1.991001e-01,(18:2.633196e-01,(10:5.628595e-01,11:9.894738e-01):1.490367e-01):7.167614e-01):5.944417e-02):7.918154e-01):2.531546e-01):2.166707e-01,6:1.882177e-01):1.962161e-01):2.746893e-01):1.343342e+00,(3:4.051949e-01,4:2.518788e-01):1.481533e+00):8.215572e-02,2:6.015630e-01,1:1.810791e+00);
   tree gen.309000 = [&U] ((3:3.148260e-01,4:2.132029e-02):1.564372e+00,(2:5.273969e-01,((5:9.199477e-02,(((((18:5.211778e-01,11:1.544997e+00):3.297913e-01,((16:2.750619e-01,12:6.494143e-01):9.369327e-01,(10:7.463884e-01,((((14:5.390462e-01,15:2.759596e-01):1.479535e-01,13:2.496915e-01):3.944912e-01,((22:4.002502e-01,(21:5.015165e-02,23:1.683744e-01):2.251466e-01):1.092712e+00,17:9.811340e-01):3.866621e-01):2.044063e-01,9:5.188581e-01):1.039174e-01):2.906500e-01):2.211481e-01):1.236889e+00,7:1.069848e-01):1.371880e-01,(((28:1.375167e-02,30:1.940196e-01):1.218926e-02,29:4.404968e-03):9.659147e-01,((19:5.857432e-02,20:4.050858e-01):7.196221e-02,(24:2.291512e-01,(25:3.452758e-01,(26:3.656642e-01,27:6.419411e-01):1.202035e+00):5.135551e-01):1.295532e+00):1.286927e+00):3.258228e-01):4.668998e-02,6:1.531814e-01):1.045357e-01):3.859482e-01,8:1.024713e-01):1.672537e+00):3.627455e-01,1:1.436409e+00);
   tree gen.310000 = [&U] (((((6:1.440569e-01,(7:2.766914e-01,((((29:3.836663e-01,28:8.967301e-02):2.706155e-01,30:1.555446e-01):2.436679e-01,((20:4.657831e-01,(24:2.388954e-01,(25:2.865812e-01,(26:4.537066e-01,27:4.375486e-01):1.321930e+00):2.886248e-01):5.279203e-01):1.786789e-01,19:4.354004e-01):7.270087e-01):2.194307e-01,((((((22:2.219536e-01,21:2.008297e-01):5.075420e-01,23:3.547320e-01):1.262189e+00,((14:5.723782e-01,15:3.247898e-01):2.648408e-01,13:2.958693e-02):1.762375e-01):2.594619e-01,9:3.807485e-01):8.741861e-02,(((11:8.033323e-01,10:6.051523e-01):3.622998e-01,17:5.602434e-01):1.066476e-01,(16:2.077796e-02,18:4.776791e-01):3.011964e-01):1.920812e-01):5.247676e-01,12:6.937005e-01):1.115149e+00):5.297838e-01):1.891999e-01):4.660409e-01,8:9.983863e-03):3.621397e-01,5:9.656772e-01):6.868341e-01,(3:4.482392e-01,4:1.250805e-01):1.319664e+00):3.178712e-01,2:5.261224e-01,1:1.778890e+00);
   tree gen.311000 = [&U] ((3:3.355986e-01,4:1.190951e-01):1.058695e+00,(((8:2.012918e-01,((7:1.241460e-02,6:8.609584e-01):4.815007e-02,(((20:2.414306e-01,(24:9.903165e-01,(25:3.961586e-01,(26:1.031770e+00,27:4.166106e-01):9.296718e-01):3.176528e-01):4.397214e-01):6.675207e-01,19:2.135394e-01):6.921088e-01,(12:8.570512e-01,(((((11:1.728038e+00,10:3.939596e-01):4.629323e-02,17:7.223165e-01):3.044254e-01,(13:2.243716e-01,((14:6.362265e-01,15:3.042412e-01):2.407959e-01,(23:4.420426e-01,(21:5.226969e-01,22:3.451815e-01):8.802416e-02):1.173441e+00):1.557565e-01):3.224096e-01):1.662981e-01,9:7.606762e-01):1.672849e-01,(18:3.822632e-01,16:4.608861e-01):2.109544e-01):8.751093e-02):6.850745e-01):2.551968e-02):3.313458e-01):5.438945e-02,(5:5.989175e-01,((29:3.582740e-02,28:4.251668e-01):7.392672e-01,30:2.175338e-01):7.983995e-01):2.529642e-02):1.050594e+00,2:1.048423e+00):7.052907e-01,1:2.316823e+00);
   tree gen.312000 = [&U] (((3:3.102252e-01,4:3.301973e-01):1.440747e+00,((5:1.884189e-01,((7:4.446016e-01,6:2.807601e-01):4.195201e-01,(((9:1.819167e-01,(12:1.302345e+00,((10:1.225558e+00,11:1.255699e+00):2.169218e-01,17:6.662783e-01):1.826577e-01):9.403634e-01):2.447268e-01,((18:7.225201e-01,16:7.144343e-02):7.838499e-01,(13:2.478730e-01,(15:1.970219e-01,14:4.263649e-01):3.074469e-02):6.668057e-01):6.948157e-03):1.501779e+00,(((29:1.111938e-01,28:8.465047e-02):8.195029e-01,30:3.698667e-02):5.483039e-01,((20:4.664375e-01,(24:1.180583e+00,((25:8.153243e-01,(27:6.746144e-01,26:6.354550e-01):8.573123e-02):3.866492e-01,(21:2.199174e-01,(22:1.075714e-01,23:1.115767e+00):4.948606e-01):2.230855e+00):4.272416e-01):8.592680e-01):7.318513e-01,19:7.869724e-02):1.076723e+00):5.065081e-01):1.777215e-01):3.994709e-01):5.198531e-01,8:4.295736e-01):1.427449e+00):7.500591e-01,2:6.282412e-01,1:2.112027e+00);
   tree gen.313000 = [&U] ((3:7.970631e-01,4:2.427762e-02):3.526679e-01,(2:8.107851e-01,(8:2.071753e-01,(7:2.523794e-01,(((((16:2.957555e-01,18:2.801743e-01):2.865689e-01,(12:1.165329e+00,(((11:9.049905e-01,17:3.157735e-01):1.949379e-01,10:6.368885e-01):4.023103e-01,(9:4.417093e-01,(13:5.520903e-01,((((22:7.200513e-01,21:7.026817e-01):2.528293e-01,23:6.115106e-01):2.209152e+00,15:3.361725e-02):1.732198e-02,14:4.419298e-01):2.032024e-01):1.161327e-01):9.827164e-02):3.304810e-01):1.169695e-01):1.463218e+00,(((29:1.639773e-02,28:2.301971e-01):3.607893e-01,((20:2.017782e-01,19:4.518300e-01):2.904502e-01,(24:5.134792e-01,(25:4.395260e-01,(26:2.818206e-01,27:4.946596e-01):7.181279e-01):4.344479e-01):1.003934e+00):6.009160e-01):2.461138e-01,30:1.460417e-01):8.599239e-01):8.953468e-01,5:1.405823e-01):1.163492e-01,6:5.491830e-01):1.118325e-01):1.232710e+00):1.187037e+00):1.911642e+00,1:2.135316e+00);
   tree gen.314000 = [&U] (((5:6.876736e-01,((6:6.220041e-02,(7:2.332066e-01,((28:3.524487e-01,29:2.656575e-02):6.309737e-01,((((((18:9.603862e-01,(((13:6.641737e-01,14:9.555133e-01):1.887129e-02,15:1.476462e-01):5.107154e-01,16:1.559182e+00):4.706615e-02):5.466847e-02,(17:7.805261e-01,12:1.834090e+00):7.393966e-01):2.028053e-01,9:1.181341e+00):2.660454e-01,(11:8.378366e-01,10:1.288944e+00):8.178241e-01):3.199232e+00,(((19:5.921721e-01,20:1.801981e+00):1.069793e+00,(((26:1.079458e+00,27:1.225335e+00):3.922817e-01,25:4.933692e-01):2.649454e+00,24:9.789233e-01):2.040976e+00):5.402602e-01,(23:9.557656e-01,(21:5.731461e-01,22:1.838157e+00):6.092167e-01):2.759043e+00):2.943700e+00):4.891852e-01,30:6.277159e-01):3.132885e-02):5.212254e-01):4.454918e-02):3.385124e-01,8:5.668626e-01):4.783387e-01):1.355606e+00,2:1.566557e+00):6.678180e-02,(3:4.551495e-01,4:3.348119e-01):3.621926e+00,1:8.126314e+00);
   tree gen.315000 = [&U] (2:7.510121e-01,(((((7:1.278650e-01,6:5.543691e-01):1.928261e-01,((18:2.401787e-01,16:9.482013e-01):7.181600e-02,((((11:1.317378e+00,10:5.616211e-01):4.764916e-01,(17:4.821444e-01,(22:3.171844e-01,(21:9.275478e-02,23:7.879171e-01):3.207942e-01):3.255034e+00):4.960452e-01):7.859317e-01,12:1.775924e+00):5.613363e-03,(9:4.316490e-01,((15:1.177873e-01,14:6.204292e-01):2.398864e-01,13:1.438926e-01):8.220713e-01):1.350180e-02):1.661428e-01):9.134452e-01):2.638131e-01,((20:8.906653e-01,(24:5.521238e-01,(25:1.657740e-01,(26:8.601263e-02,27:1.125507e+00):1.176640e+00):1.128064e+00):1.035594e+00):7.130594e-01,19:1.504076e-02):1.031737e+00):3.196312e-01,(8:8.132125e-01,(5:3.280695e-01,(28:8.009184e-02,(29:1.303254e-01,30:1.410133e-01):7.400144e-02):1.486105e+00):7.175547e-03):3.957786e-03):1.561095e+00,(3:3.958838e-01,4:2.940610e-01):1.609851e+00):5.982595e-01,1:2.786998e+00);
   tree gen.316000 = [&U] (((8:4.040429e-01,(((12:1.476405e+00,(((((10:6.169140e-01,11:3.403555e-01):1.951220e-01,9:6.418422e-01):5.930867e-03,17:4.331465e-01):5.124461e-02,(13:1.385097e-01,(15:3.518138e-01,(14:6.713880e-01,(21:3.517652e-01,(22:9.576956e-02,23:8.308977e-01):9.861187e-02):2.184725e+00):3.534357e-01):3.669034e-01):7.379487e-01):2.942408e-02,(18:2.166295e-01,16:1.179500e-02):3.565650e-01):6.245317e-01):7.642928e-01,(6:4.993127e-01,7:6.520370e-02):7.573659e-02):3.077220e-01,((((29:5.019257e-02,28:3.981971e-02):7.582344e-02,30:1.530061e-01):8.588755e-01,((20:1.743348e-01,(24:5.952347e-01,(25:5.104413e-01,(26:2.086198e-01,27:1.341959e+00):2.105162e+00):2.695875e-01):4.859954e-01):9.919045e-01,19:1.550101e-01):8.334149e-01):1.377474e-01,5:7.261464e-02):2.207577e-01):5.479853e-01):1.278177e+00,(3:2.862419e-01,4:1.202821e-01):1.471536e+00):1.405439e+00,2:5.738101e-01,1:3.016982e+00);
   tree gen.317000 = [&U] (2:3.023592e-01,((8:5.392438e-01,((((((18:3.265173e-01,(13:5.931556e-01,((15:1.576361e-01,14:8.762523e-01):6.380298e-02,(22:8.410358e-01,(21:1.867781e-01,23:8.863519e-01):1.182377e+00):1.381138e+00):1.516015e-02):7.630938e-01):3.925594e-01,11:1.483379e+00):1.638225e-01,(12:1.728002e+00,16:1.404843e-01):5.813722e-01):2.886744e-01,((10:8.609015e-01,9:2.401941e-01):6.352329e-01,17:1.091336e+00):4.584638e-02):7.352522e-01,(((30:1.958271e-01,(28:1.348157e-02,29:1.750905e-02):3.238719e-01):8.622942e-01,((20:5.922576e-01,(24:1.150273e+00,(25:6.181751e-01,(26:1.914313e-01,27:8.207816e-01):2.220174e+00):9.505434e-01):5.560341e-01):5.603740e-01,19:7.633559e-02):9.720244e-01):2.933119e-01,5:3.354923e-01):4.501956e-01):2.945895e-01,(7:3.069448e-01,6:1.018654e-01):1.733511e-02):6.442772e-01):1.804476e+00,(3:2.778806e-01,4:2.342538e-01):1.520526e+00):3.718168e-01,1:3.002608e+00);
   tree gen.318000 = [&U] (((8:5.186461e-01,((((16:5.233152e-01,((((18:4.790178e-01,(10:9.618168e-01,11:2.268125e+00):3.833018e-01):4.185033e-01,(13:6.290637e-01,(15:1.996661e-01,(14:7.288691e-01,(22:2.471007e-02,(21:3.202619e-01,23:8.731026e-01):7.691861e-01):2.039444e+00):5.903902e-02):5.731023e-01):1.087675e+00):9.683781e-02,(9:9.414412e-02,17:1.289176e+00):3.511269e-01):3.244900e-01,12:2.192521e+00):2.312268e-01):1.118831e+00,7:4.576930e-01):1.886927e-01,6:2.880950e-01):1.720546e-01,(((30:3.087361e-01,(28:1.638078e-01,29:9.200185e-02):4.163241e-01):9.851612e-01,((20:1.073592e-01,(24:3.738597e-01,(25:4.164549e-01,(26:5.362502e-01,27:4.432556e-01):1.287414e+00):1.051097e+00):1.428771e+00):6.521881e-01,19:2.586092e-01):7.864946e-01):9.546415e-01,5:5.514812e-01):4.197135e-01):7.815395e-01):2.599104e+00,2:6.311973e-01):3.828510e-01,(3:7.917961e-01,4:3.865338e-01):1.593405e+00,1:2.484126e+00);
   tree gen.319000 = [&U] (2:1.405130e+00,((8:4.062933e-01,(((19:1.301756e-02,(20:2.421816e-01,(((26:3.750029e-01,27:9.924907e-01):1.674628e+00,25:2.303901e-01):1.642994e+00,24:4.536432e-01):1.146727e+00):2.271330e+00):1.115226e+00,((((30:1.305800e-01,(28:2.620397e-01,29:2.949999e-02):2.134769e-01):1.561894e-01,(((18:4.188635e-01,((11:1.336347e+00,((13:4.242721e-01,(15:2.383495e-01,14:3.023483e-01):2.450483e-01):3.074269e-01,(9:4.916319e-01,(((22:9.840260e-01,23:1.078098e-01):1.210280e-01,21:3.889156e-01):3.641223e+00,17:2.825594e-01):7.831545e-01):6.284694e-01):8.408848e-01):2.315135e-01,10:9.048921e-01):9.352690e-01):3.561701e-01,16:4.859588e-01):4.959089e-01,12:8.990339e-01):2.221057e+00):1.312983e+00,6:1.790959e-01):2.441406e-01,7:4.382748e-01):2.623984e-01):4.726031e-01,5:8.162506e-01):1.243551e+00):1.274742e+00,(3:5.815266e-01,4:4.871521e-01):1.882208e+00):3.521255e-01,1:2.465322e+00);
   tree gen.320000 = [&U] (((3:1.577917e-01,4:2.335869e-01):8.964258e-01,(8:1.785971e-01,((7:4.553686e-01,(5:4.323419e-01,(6:1.669346e-01,(19:1.612189e-01,(20:1.424932e-01,(((26:2.641364e-01,27:6.803722e-01):6.837313e-01,25:1.270249e-01):5.418999e-01,24:8.861097e-02):7.713325e-01):1.127090e-01):8.908236e-01):3.649906e-02):5.840623e-02):1.078064e-02,((30:1.706719e-01,(28:1.554431e-01,29:1.155125e-01):1.378655e-01):3.301818e-01,((12:4.038778e-01,(18:5.643786e-01,(((9:6.332785e-02,(17:7.882277e-02,(23:9.013905e-02,(22:8.993289e-03,21:2.768451e-01):2.456647e-01):1.238777e+00):4.670634e-01):4.256370e-02,(13:1.330937e-01,(15:1.762982e-01,14:1.845863e-01):2.555925e-01):2.375345e-01):1.038135e-01,(10:4.289052e-01,11:5.125211e-01):1.205094e-01):1.324393e-01):1.176028e-01):2.242414e-02,16:4.298401e-02):6.933629e-01):5.762171e-01):4.462487e-01):6.830256e-01):4.954860e-01,2:4.387839e-01,1:1.798470e+00);
   tree gen.321000 = [&U] ((3:1.120002e-01,4:2.783826e-01):9.432509e-01,(2:3.495454e-01,((((19:5.605286e-01,(20:2.384086e-02,(((26:4.056063e-01,27:4.363636e-01):6.153585e-01,25:2.480490e-01):3.225561e-01,24:1.715479e-01):1.051504e+00):7.838343e-01):9.612957e-01,(((28:6.026080e-02,29:4.599622e-02):1.666589e-01,30:1.521719e-01):5.122228e-01,((((23:4.529784e-01,(21:2.107859e-01,22:4.848670e-01):3.862892e-01):1.116381e+00,(14:1.237433e-01,15:2.083269e-01):3.433241e-01):3.522913e-02,13:4.040668e-01):3.322112e-01,((((16:6.057052e-01,12:1.928679e-01):6.945961e-01,17:1.836535e-01):2.156448e-02,9:2.578387e-01):8.243064e-02,(10:7.128584e-01,(11:8.895220e-01,18:2.385470e-01):2.401778e-01):1.933256e-01):2.156440e-02):6.592199e-01):1.534268e-01):6.125757e-02,((6:9.599475e-02,7:3.695993e-01):1.253570e-01,8:1.871572e-01):1.632683e-01):2.462618e-01,5:3.405792e-01):1.409947e+00):3.287283e-01,1:1.230295e+00);
   tree gen.322000 = [&U] (((5:3.035316e-02,((((19:5.011102e-01,(20:4.950314e-01,(((26:2.577690e-01,27:3.920901e-01):8.087244e-01,25:1.355117e-01):5.610626e-01,24:1.283768e-01):6.409874e-01):2.795617e-01):7.741148e-01,(29:1.957108e-01,28:4.975664e-02):4.443164e-01):1.352913e-01,30:1.135642e-01):3.622325e-01,((7:3.842748e-01,(((18:4.757056e-01,9:3.382994e-01):5.589942e-02,((((14:3.323930e-01,((21:2.578802e-01,23:3.342513e-01):4.612036e-01,22:3.455820e-01):2.270587e+00):9.022429e-02,13:5.295600e-01):1.448916e-01,15:1.345921e-01):3.483577e-01,(12:9.284578e-01,(17:3.891485e-01,(11:9.152846e-01,10:2.477240e-01):1.592749e-01):1.295590e-01):3.330381e-01):1.502175e-02):2.633286e-01,16:3.232012e-01):6.416911e-01):4.636002e-01,6:3.469010e-02):1.950930e-01):4.720086e-01):2.012270e-01,8:2.140702e-01):1.364765e+00,(2:1.645388e+00,(3:2.873160e-01,4:3.164770e-01):1.095805e+00):3.397789e-01,1:1.398651e+00);
   tree gen.323000 = [&U] ((2:3.739893e-01,((((19:2.049636e-01,(((23:1.037101e-01,(21:1.653481e-01,22:7.286601e-02):2.433478e-01):1.313264e+00,(24:5.652031e-01,((26:6.761482e-01,27:3.816247e-01):6.486103e-01,25:4.877738e-01):7.766246e-01):4.909303e-01):1.555809e-01,20:4.636178e-01):3.247711e-01):1.037092e+00,(7:6.745541e-01,(5:3.487047e-01,(((((15:2.101989e-01,14:1.711504e-01):3.842549e-01,13:3.553718e-01):4.122013e-01,18:7.971260e-01):2.052209e-02,(((16:1.817939e-01,12:8.467276e-01):8.386907e-01,9:5.364742e-01):3.852946e-02,(10:4.954909e-01,(11:7.704730e-01,17:3.812769e-01):6.882759e-01):1.070909e-01):2.610277e-02):6.633372e-01,((29:4.219249e-03,28:5.343967e-01):5.436426e-01,30:5.001304e-02):3.332596e-01):2.908087e-01):5.146625e-01):7.074594e-02):4.121272e-01,6:7.675913e-02):1.140776e+00,8:1.691471e-01):1.074278e+00):7.004452e-01,(3:4.366898e-01,4:1.247764e-01):6.874211e-01,1:1.598281e+00);
   tree gen.324000 = [&U] ((2:5.648789e-01,((5:4.446431e-02,((((20:2.948124e-01,(24:7.051719e-01,(25:7.611214e-01,(26:7.970822e-01,27:2.708125e-01):7.891821e-01):5.193327e-01):5.633415e-01):9.573282e-01,19:2.537781e-01):1.021108e+00,(30:2.273114e-01,(28:8.239987e-03,29:8.963384e-02):6.219079e-01):1.251351e-01):5.245752e-01,(((((13:1.732034e-01,(22:6.025725e-01,(21:1.720924e-01,23:1.201530e+00):6.350361e-01):2.169612e+00):3.932700e-01,15:4.157498e-02):8.087296e-02,14:6.324271e-01):8.701496e-01,(18:3.429542e-01,(16:2.584946e-01,12:9.943582e-01):2.387007e-01):2.622381e-01):1.324387e-02,(((10:6.467475e-01,17:6.800270e-01):2.382423e-02,11:1.371961e+00):4.877154e-01,9:5.443762e-01):3.712909e-01):8.061678e-01):9.472478e-01):3.319815e-01,((7:9.695778e-02,6:2.231198e-01):3.379409e-01,8:4.319837e-01):3.334280e-01):1.284434e+00):9.052018e-01,(3:6.503183e-01,4:2.836534e-01):9.992518e-01,1:1.196463e+00);
   tree gen.325000 = [&U] (2:1.526772e+00,(((5:5.856622e-01,(7:1.264163e-01,((6:1.988699e-01,(((20:3.835874e-02,(24:2.967332e-01,(25:1.781742e-01,(26:7.803876e-01,27:3.037377e-01):7.625819e-01):1.034676e+00):1.259363e+00):6.496721e-01,19:1.022058e-01):1.155407e+00,((28:7.454912e-02,29:6.814494e-02):1.850141e-01,30:7.580181e-01):5.831127e-01):4.794104e-01):2.723805e-02,(((12:1.009814e+00,(((10:5.714132e-01,11:1.117294e+00):7.857283e-01,17:7.637325e-01):8.633129e-02,(((22:2.786520e-01,(21:1.529525e-01,23:2.996543e-01):5.577119e-01):1.614133e+00,((14:4.825505e-01,15:8.862484e-01):1.699292e-01,13:5.442293e-01):9.926225e-02):1.568464e-01,9:4.013091e-01):7.201130e-02):2.336415e-01):3.231924e-02,18:5.019735e-01):4.062847e-02,16:1.015761e+00):1.835677e+00):2.266109e-01):1.033470e-01):2.998966e-01,8:2.886990e-01):1.669964e+00,(3:2.252344e-01,4:3.496722e-01):9.295097e-01):1.436329e-01,1:1.496447e+00);
   tree gen.326000 = [&U] (((((7:3.760702e-01,(6:9.241140e-02,((12:6.610288e-01,((((13:2.830353e-01,15:4.116605e-01):1.484756e-01,14:4.178400e-01):4.291493e-01,9:6.415036e-01):1.385708e-01,(16:3.445790e-01,((10:2.250499e-01,(11:7.170631e-01,17:2.123141e-01):8.748954e-02):5.244633e-01,18:4.446579e-01):1.597186e-01):1.057411e-01):1.908390e-01):5.795488e-01,(30:2.243023e-01,(28:4.789848e-02,29:1.888432e-03):4.700219e-01):3.066224e-01):4.909219e-01):2.091678e-01):2.000142e-01,((19:8.043490e-02,(20:9.900990e-02,((((26:3.040828e-01,27:3.792788e-01):8.150651e-01,25:2.091013e-01):2.938524e-01,24:1.197111e-01):1.331537e+00,((21:2.717267e-01,22:3.089157e-01):3.936695e-01,23:3.254464e-01):1.412661e+00):2.838237e-01):6.975075e-01):1.255782e+00,8:2.582818e-01):5.217335e-02):1.306657e-01,5:1.519430e-01):6.861940e-01,2:1.263738e+00):4.750334e-01,(3:3.350442e-01,4:2.286526e-02):7.478475e-01,1:9.870999e-01);
   tree gen.327000 = [&U] (((8:5.845107e-01,(7:3.161868e-01,(((((((((((10:4.715476e-01,11:8.763954e-01):3.806931e-01,18:6.264294e-01):1.038037e+00,17:4.406518e-01):1.832599e-01,(12:8.962589e-01,16:1.152915e+00):1.884981e-01):2.194027e-01,9:4.178093e-01):1.801753e-01,13:8.899754e-02):3.074204e-01,(15:5.686906e-01,14:3.420661e-01):8.492409e-01):8.291069e-01,((28:6.778456e-02,29:6.156857e-02):8.799730e-01,30:1.227556e-03):7.772155e-01):3.098348e-01,(19:2.384121e-01,(((23:7.021225e-01,(22:4.450641e-01,21:4.901569e-01):5.742049e-01):1.697122e+00,(((26:2.776658e-01,27:1.240585e+00):3.250012e-01,25:1.396346e-02):6.300439e-01,24:8.353720e-01):8.011778e-01):1.210200e-01,20:5.682547e-01):5.955762e-01):1.949322e+00):4.487439e-01,5:1.765867e-01):4.407524e-01,6:2.428078e-01):2.150982e-01):7.214057e-01):1.326285e+00,2:5.462887e-01):1.334624e+00,(3:2.587915e-01,4:4.411833e-01):1.122771e+00,1:1.363724e+00);
   tree gen.328000 = [&U] (2:6.535322e-01,((8:2.684949e-02,(6:5.135384e-02,(7:3.098093e-01,((5:3.281963e-01,(30:7.199353e-02,((15:1.719373e-01,(14:4.452303e-01,(13:3.128707e-01,(((18:6.565086e-01,(11:1.143859e+00,10:5.918074e-01):1.143772e-01):1.810174e-01,((12:9.004330e-01,16:1.061067e-01):4.594884e-01,17:3.814373e-01):4.794241e-02):1.010606e-01,9:5.679934e-01):5.857259e-01):1.942064e-02):1.800268e-01):1.241458e+00,(28:4.369472e-02,29:1.829853e-01):7.142641e-01):2.826499e-02):5.859561e-01):8.804722e-02,(19:1.948888e-01,(20:3.716661e-01,((((26:2.102050e-01,27:3.098798e-01):6.442431e-01,25:8.377911e-01):3.767034e-01,24:2.172208e-01):7.020620e-01,(23:5.826262e-01,(22:2.380148e-02,21:4.510408e-01):3.645458e-01):1.598060e+00):2.691514e-01):8.476065e-01):1.276109e+00):1.217833e-01):2.505459e-01):5.547922e-01):1.558372e+00,(3:1.235045e-01,4:8.274281e-02):1.876707e+00):9.384016e-01,1:2.356857e+00);
   tree gen.329000 = [&U] (2:7.204737e-01,((8:2.232497e-01,(6:4.649001e-02,(((((12:8.996613e-01,16:1.914866e-01):1.283389e-01,18:2.463134e-01):3.262590e-01,(((15:3.104501e-01,14:3.539503e-01):4.325272e-01,13:4.690637e-01):7.010936e-01,((10:5.913002e-01,(11:7.904601e-01,17:1.485041e+00):3.393037e-01):3.730895e-01,9:3.833478e-01):1.848284e-01):8.995908e-02):5.934016e-01,(30:2.318706e-01,((19:2.779676e-01,((20:5.936779e-01,((27:1.338855e+00,26:2.968897e-02):1.391333e+00,(25:8.666601e-01,24:2.374194e-01):4.156762e-02):6.785766e-01):2.045140e-01,((23:5.598492e-01,21:2.685884e-01):1.372934e-01,22:2.707139e-01):2.305054e+00):9.804447e-01):1.197882e+00,(28:3.634094e-02,29:2.501329e-01):4.397935e-02):1.098285e-01):1.112334e-01):9.505235e-01,(5:3.017352e-01,7:6.873973e-01):3.081132e-01):9.421705e-02):4.942687e-01):1.154574e+00,(3:4.125442e-01,4:6.168366e-02):1.651917e+00):3.693281e-01,1:2.076832e+00);
   tree gen.330000 = [&U] ((2:2.640169e-01,(8:4.083457e-01,(6:1.495436e-01,(7:3.303728e-01,(((((17:1.000629e+00,(10:3.988115e-01,9:2.660682e-01):1.246784e-01):5.358963e-02,((13:1.120309e-01,(14:4.645599e-01,15:3.643857e-02):6.984980e-01):2.319178e-01,((16:7.739958e-02,(11:5.396657e-01,18:1.445355e-01):2.723332e-01):3.970547e-01,12:1.156587e+00):5.845473e-01):1.041554e-02):3.715006e-01,((28:1.187833e-01,29:9.677348e-05):4.528051e-01,30:2.263710e-01):5.622286e-01):2.682775e-01,((20:3.318834e-01,(23:3.745765e-01,(21:3.072921e-01,22:1.149816e-01):1.349184e-01):6.276799e-01):7.545280e-02,(19:2.188231e-02,((25:6.162234e-02,(27:4.896693e-01,26:2.476532e-01):4.623527e-01):6.531215e-01,24:4.215224e-02):1.885614e+00):5.995929e-02):7.936492e-01):6.682604e-03,5:4.525357e-01):4.904123e-01):4.782621e-02):3.353732e-01):1.370724e+00):5.440904e-01,(3:2.653740e-01,4:2.907491e-02):5.709059e-01,1:1.335488e+00);
   tree gen.331000 = [&U] ((3:2.257028e-01,4:2.527940e-01):2.159855e+00,(2:4.125490e-01,(8:2.816427e-01,(((((16:2.682218e-01,((((11:1.119946e+00,10:8.177936e-01):1.051725e-01,17:1.618768e+00):2.351428e-01,(18:5.963765e-01,((13:4.636390e-01,14:4.360986e-01):3.660538e-02,15:4.230951e-01):5.579965e-01):6.514757e-02):4.855935e-01,9:1.066903e+00):3.356997e-01):3.477018e-01,12:6.285835e-01):1.150228e+00,((29:7.253778e-02,28:1.214618e-01):2.224244e-01,(((20:3.469814e-01,((24:3.875213e-01,(23:3.886177e-01,(22:2.573655e-01,21:3.580735e-01):9.978498e-01):1.873187e+00):5.160988e-01,((26:2.920904e-01,25:8.829381e-01):2.480813e-02,27:7.072979e-01):1.219799e+00):2.187663e-01):4.293669e-01,19:5.514472e-02):1.069573e+00,30:1.199992e-01):3.491287e-01):1.326417e+00):5.041964e-01,(6:1.901437e-02,7:4.054685e-01):3.863856e-01):3.889048e-01,5:1.462111e-01):6.845020e-01):1.020977e+00):3.149346e-01,1:2.056014e+00);
   tree gen.332000 = [&U] ((2:6.312851e-01,((8:4.147863e-01,(7:3.584231e-01,(6:1.327793e-01,(((12:6.627395e-01,16:2.646758e-01):8.490265e-01,((9:4.052048e-01,((13:3.148218e-01,14:3.441340e-01):5.731065e-02,15:1.862208e-01):3.730575e-01):1.472799e-01,(18:3.296066e-01,((10:6.418946e-01,11:7.573350e-01):5.081545e-01,17:1.226719e+00):9.298649e-01):3.366498e-01):2.222475e-01):6.853119e-01,(((20:2.540510e-01,(((22:1.822063e-01,21:2.008142e-01):2.041702e-01,23:9.322580e-01):1.343791e+00,((25:8.392742e-01,(26:7.460607e-02,27:3.098236e-01):1.039464e+00):7.840141e-01,24:8.342386e-01):5.806970e-01):6.866797e-01):3.572452e-01,19:4.589997e-01):1.070412e+00,((29:1.890045e-01,28:1.365956e-01):1.468411e-01,30:4.166933e-02):2.581664e-01):3.164064e-01):3.350300e-01):2.236074e-01):1.366368e-01):2.119590e-01,5:1.285653e-01):1.029480e+00):1.648011e-01,(3:1.499804e-01,4:2.402804e-01):2.848822e+00,1:1.630406e+00);
   tree gen.333000 = [&U] ((3:4.271093e-02,4:1.019397e+00):1.710795e+00,(2:4.116211e-02,((5:3.473261e-01,(((((12:6.999102e-01,(18:7.271433e-01,((11:9.699275e-01,10:3.358920e-01):4.210162e-01,((17:1.150253e+00,((14:4.106483e-01,15:2.798674e-01):5.771682e-01,13:3.981741e-02):6.163412e-01):1.497322e-02,9:4.423426e-01):1.048169e-01):6.587634e-01):4.034779e-02):2.693455e-01,16:3.808806e-01):6.457210e-01,(19:8.383040e-02,((21:3.124477e-01,(22:7.533666e-01,23:1.553811e-01):2.051612e-01):3.294383e+00,(((25:4.427570e-01,(27:8.563370e-01,26:3.521301e-01):3.831178e-01):5.237756e-01,24:4.799081e-01):4.446462e-03,20:8.151942e-01):1.037473e+00):8.189466e-01):8.255808e-01):3.395638e-01,7:3.904686e-01):1.575307e-01,(6:3.692064e-02,(30:4.372013e-01,(28:2.258145e-02,29:1.851218e-02):6.489506e-02):1.290411e+00):1.069857e-01):3.997426e-01):1.244605e-01,8:5.054657e-01):3.241623e+00):1.629248e+00,1:2.498161e+00);
   tree gen.334000 = [&U] ((2:1.160677e+00,(3:9.124232e-01,4:7.415702e-02):2.988042e+00):3.483141e-02,(((5:2.075051e-01,8:7.089781e-01):5.193848e-01,(((((16:1.067659e-01,12:9.823732e-01):4.023401e-01,(((11:1.765356e+00,10:4.781426e-01):7.310792e-01,18:7.018036e-01):4.372015e-01,((14:2.233358e-01,(15:2.055144e-02,13:7.097528e-01):1.687089e-02):6.160370e-01,(17:1.079006e+00,9:3.907529e-01):9.037372e-02):1.650949e-01):3.795270e-01):7.354133e-01,(30:1.849577e-01,(29:1.940499e-02,28:2.336578e-01):2.492247e-01):2.179590e+00):4.094410e-01,7:1.224873e-01):2.621421e-02,(19:2.654954e-01,(20:2.610411e-01,(((25:7.910669e-01,(27:3.805785e-01,26:1.939447e+00):1.538556e+00):1.160562e+00,24:8.587358e-01):1.045364e+00,(23:1.230209e+00,(21:2.860448e-01,22:2.411097e-01):1.319378e+00):4.709433e+00):4.964247e-01):1.627653e+00):1.042956e+00):5.994544e-01):6.350993e-02,6:4.558962e-02):3.494857e+00,1:3.824217e+00);
   tree gen.335000 = [&U] ((3:4.889072e-01,4:1.135610e-01):1.792893e+00,((((((19:1.587743e-01,(20:4.164712e-01,((25:4.098011e-01,(((21:2.285529e-01,23:3.897995e-01):5.304361e-01,22:3.234461e-01):2.541855e+00,24:9.306160e-02):8.888309e-01):4.784342e-01,(26:3.626168e-01,27:7.041044e-01):1.138969e+00):1.272898e+00):4.164999e-01):1.578570e+00,((30:1.714368e-01,28:1.488079e-01):4.012343e-02,29:3.033654e-01):4.500155e-01):8.902905e-01,((((16:5.265061e-01,18:1.137136e+00):1.677571e-01,(((13:2.383606e-01,15:2.780874e-01):2.262390e-01,14:5.496888e-01):4.100970e-01,((10:8.087726e-01,11:8.844252e-01):4.785813e-01,(9:3.910899e-01,17:7.379976e-01):1.244361e-02):2.206926e-01):1.445640e-01):8.603345e-01,12:4.907953e-01):1.454623e+00,(6:1.795689e-01,7:3.908444e-02):5.451518e-02):1.789518e-01):9.366320e-01,8:3.871853e-01):1.118559e+00,5:7.090284e-01):1.605129e+00,2:4.634195e-01):1.120753e+00,1:1.763385e+00);
   tree gen.336000 = [&U] ((3:5.735746e-01,4:1.389414e-02):1.104556e+00,((((6:5.317211e-02,((((30:2.679809e-01,(29:3.694173e-02,28:1.597622e-02):2.126934e-01):5.773945e-01,(19:2.207915e-01,(20:1.726413e-01,(((21:2.985350e-01,22:4.688975e-01):6.743423e-01,23:8.752225e-02):1.357748e+00,((25:5.603691e-01,(27:1.045641e+00,26:3.960931e-01):5.784976e-01):1.081029e+00,24:1.173017e-01):2.249254e-01):2.849479e-01):4.269687e-01):6.273076e-01):6.992885e-02,((((9:2.152430e-01,(13:3.426976e-01,(14:3.109964e-01,15:6.449813e-01):2.752376e-01):3.962590e-01):1.885287e-01,(18:8.196548e-02,16:3.127254e-01):7.448366e-01):7.979602e-02,((10:5.505539e-01,11:4.340685e-01):7.982483e-01,12:1.109530e+00):4.932483e-01):2.212003e-01,17:6.506272e-01):1.707178e+00):4.844809e-01,7:5.544946e-02):1.660810e-01):2.544475e-01,5:2.323261e-02):4.451513e-01,8:2.074032e-01):2.451985e-01,2:1.025268e+00):4.512050e-01,1:2.556417e+00);
   tree gen.337000 = [&U] (((((6:9.460692e-02,(((30:4.901866e-02,(29:2.565722e-02,28:4.311634e-02):2.511194e-01):6.377021e-01,(((16:3.617966e-01,18:2.835698e-01):1.215519e-01,((13:1.035827e-01,(14:4.531476e-01,15:5.122286e-01):3.996309e-02):4.294268e-01,(9:5.227229e-01,((17:5.817587e-01,12:7.717380e-01):5.494720e-01,(10:3.967789e-01,11:8.434195e-01):3.025671e-01):7.003957e-02):3.235565e-02):3.661269e-01):1.588068e+00,(19:1.701828e-02,(20:3.615092e-01,((22:2.271724e-01,(23:5.041640e-01,21:5.968757e-01):1.152603e+00):1.471873e+00,((25:7.049199e-01,(27:6.938689e-01,26:4.633824e-01):5.945889e-01):9.592459e-01,24:2.480392e-01):5.617099e-01):2.984294e-01):3.770641e-01):8.900244e-01):7.886737e-02):5.552296e-01,7:9.093200e-02):8.644180e-02):2.103908e-01,5:6.355260e-01):2.899842e-01,8:2.836970e-01):1.549866e+00,(3:2.164785e-01,4:1.515569e-01):1.583838e+00):1.272072e-01,2:6.358540e-01,1:2.784032e+00);
   tree gen.338000 = [&U] (((8:3.817518e-01,(((((((14:4.108642e-01,13:3.710759e-01):6.961282e-04,15:3.828058e-01):8.412984e-01,((16:1.770436e-01,12:1.735444e+00):4.104326e-01,18:3.844607e-01):8.216045e-01):4.737970e-03,(9:7.398559e-01,(17:9.335697e-01,(11:1.124608e+00,10:6.129793e-01):3.389135e-01):2.264759e-01):1.087133e+00):3.899789e-01,(((19:1.694099e-01,20:8.698953e-01):4.396422e-01,(((25:1.020529e+00,(27:1.236480e+00,26:7.439386e-02):1.022492e+00):3.862887e-01,24:9.358093e-01):7.537921e-01,((22:6.786310e-01,21:3.215129e-01):1.200512e+00,23:5.017579e-01):2.545243e+00):2.811518e-01):6.855396e-01,((28:1.532941e-01,29:6.174588e-03):1.376644e-01,30:5.257622e-01):1.242042e+00):3.168473e-01):2.762317e-01,(7:1.507207e-01,6:4.292135e-01):2.838767e-01):3.732438e-01,5:1.352426e-01):2.945615e-01):1.165932e+00,2:3.317189e-01):1.382248e+00,(3:6.629785e-01,4:4.239141e-01):2.012869e+00,1:5.251809e+00);
   tree gen.339000 = [&U] (((3:3.347855e-01,4:1.737132e-01):1.586587e+00,(((8:3.758155e-02,(7:2.322924e-01,6:1.421782e-01):6.160724e-01):2.033914e-01,5:1.980824e-01):2.572090e-01,(((19:4.955357e-01,((25:4.064810e-01,(27:5.848654e-01,26:9.755042e-01):4.746130e-01):1.311307e+00,(20:8.363527e-01,(24:5.258372e-01,((21:1.090362e+00,22:5.588494e-01):5.948093e-01,23:4.422368e-01):2.431366e+00):3.500896e-01):1.616773e-01):1.356188e+00):7.214317e-01,((28:7.315383e-02,29:6.332428e-02):1.724954e-01,30:1.155100e+00):1.010457e+00):7.875935e-02,(((18:3.825446e-01,16:4.125271e-01):3.300081e-01,(12:1.464412e+00,((10:5.287262e-01,(11:8.304497e-01,17:1.925362e-01):2.710322e-01):2.859216e-01,9:6.766238e-01):1.476957e-01):2.246392e-01):1.047394e-01,((15:1.125197e-01,14:2.588798e-01):1.236984e-02,13:3.926721e-01):1.909095e-01):1.169698e+00):7.321947e-01):1.079499e+00):2.786225e-01,2:2.762832e-01,1:3.059840e+00);
   tree gen.340000 = [&U] (((3:3.070422e-01,4:2.119820e-01):1.149196e+00,(8:8.838661e-02,((((7:2.962440e-01,((19:2.702911e-01,(20:2.371042e-02,(((25:1.095465e+00,(27:1.172285e+00,26:4.620133e-01):5.927884e-02):4.619183e-01,24:3.471522e-01):2.399984e-01,((21:8.417139e-01,22:2.278731e-01):1.796285e-01,23:1.484085e-01):1.853839e+00):1.160944e+00):8.137725e-01):7.972027e-01,(30:1.183859e-01,(28:1.909518e-01,29:6.288427e-02):3.020088e-01):1.073757e+00):1.155336e-01):1.388978e-01,5:6.269856e-01):2.095889e-02,6:2.909061e-01):8.237731e-02,((12:1.094132e+00,((((10:5.770077e-01,17:3.840452e-01):2.954198e-02,11:1.390249e+00):7.384691e-01,16:6.111623e-01):1.754959e-01,18:4.999979e-01):2.035508e-01):3.529319e-02,(9:7.271619e-01,((13:2.309952e-01,15:1.147146e-01):3.285205e-03,14:4.769723e-01):4.617857e-01):6.738930e-02):1.447792e+00):4.002674e-01):1.713932e+00):9.319608e-02,2:4.006802e-01,1:1.945586e+00);
   tree gen.341000 = [&U] ((2:5.684306e-01,(8:6.586780e-01,((7:1.619944e-01,((5:7.563999e-01,(12:6.798546e-01,((((11:1.677206e+00,10:1.042027e+00):1.912982e-01,18:1.041423e+00):4.887122e-01,(16:7.500940e-01,((15:1.973407e-01,(13:1.683105e-01,14:6.521213e-01):2.871381e-02):8.611808e-01,9:2.502580e-01):2.288250e-01):7.172364e-02):2.152375e-01,17:2.940201e-01):3.404163e-01):7.671826e-01):1.370138e-02,6:3.455585e-01):2.593783e-02):3.683787e-02,((((((24:1.990337e-01,(25:4.044560e-01,(27:8.312223e-01,26:5.221926e-01):1.228385e+00):4.888619e-01):7.942245e-01,((21:4.652243e-01,22:4.835021e-01):5.437125e-01,23:9.214697e-01):2.284594e+00):6.832726e-01,19:7.245789e-02):2.475890e-01,20:6.836780e-01):1.190741e+00,30:7.415642e-01):4.527808e-02,(28:1.685243e-01,29:7.046895e-02):4.279831e-01):7.178589e-01):2.092886e-01):2.572506e+00):3.051716e-01,(3:3.966091e-01,4:2.557366e-01):1.327091e+00,1:2.361624e+00);
   tree gen.342000 = [&U] ((2:4.980371e-01,(3:2.314742e-01,4:1.522698e-01):8.269830e-01):1.559771e-01,((((7:8.658254e-02,6:1.063075e-01):6.720692e-02,(((16:6.323314e-02,((11:5.131955e-01,10:2.885121e-01):3.785525e-01,((12:4.910510e-01,(9:1.451260e-01,(17:2.379389e-01,((15:3.815969e-01,14:4.020194e-01):4.739060e-01,13:1.143159e-01):6.717030e-01):2.186191e-02):1.359647e-01):5.495079e-02,18:6.088498e-01):1.592301e-01):7.362352e-02):3.424890e-01,((((24:9.073633e-02,(25:5.032574e-01,(27:5.656389e-01,26:6.189664e-01):9.854092e-01):4.601571e-01):2.914081e-01,(22:1.039688e-01,(23:5.920758e-01,21:3.068779e-02):3.281677e-01):1.372733e+00):1.292112e+00,20:4.513375e-02):1.377637e-01,19:4.076666e-02):1.273676e+00):1.200302e-01,((28:1.117969e-02,29:1.245324e-03):3.769086e-01,30:2.386723e-01):1.175612e-01):5.194733e-01):4.250131e-01,5:2.508368e-01):3.790072e-01,8:4.315100e-02):1.427594e+00,1:1.413880e+00);
   tree gen.343000 = [&U] (2:6.347722e-01,(((8:5.392842e-01,((((28:6.300112e-02,29:8.118284e-02):8.699526e-01,30:6.161163e-01):4.138714e-01,((((16:4.683290e-02,(18:2.682093e-01,12:9.264035e-01):1.275448e-01):4.179316e-01,(((15:3.308831e-01,14:4.717432e-01):2.204093e-01,13:2.848309e-01):5.485382e-01,(9:2.494255e-01,((11:6.022009e-01,10:1.848418e-01):9.839209e-02,17:1.390723e+00):7.909170e-02):4.136474e-01):1.366666e-01):4.225263e-01,7:1.838253e-01):1.619650e-01,6:2.135423e-01):1.678695e-01):8.594260e-03,(19:9.847747e-02,((((21:3.546958e-01,22:2.464899e-01):1.328360e-01,23:8.018780e-01):1.876908e+00,(24:2.381274e-01,(25:4.020681e-01,(27:6.130012e-01,26:1.496358e-01):6.645143e-01):7.298113e-01):2.741805e-01):1.156137e+00,20:6.397136e-01):6.165494e-01):9.910648e-01):1.896582e-02):5.589498e-01,5:4.714104e-01):1.588528e+00,(3:2.721732e-01,4:3.233678e-01):1.170533e+00):5.762568e-01,1:1.314922e+00);
   tree gen.344000 = [&U] (((((((7:2.265738e-01,6:1.538553e-01):8.926073e-02,(19:6.883677e-02,((((21:5.679874e-01,22:1.702850e-01):3.556693e-02,23:7.720303e-01):1.902214e+00,(24:3.583812e-01,(25:3.869971e-01,(27:5.900237e-01,26:1.974638e-01):5.810391e-01):4.801415e-01):1.683514e-01):1.072768e+00,20:1.985656e-01):6.388798e-01):8.097036e-01):3.591040e-02,(((9:2.798962e-01,(10:9.484774e-01,(11:9.783351e-01,17:3.854344e-01):2.878296e-01):5.999849e-02):1.167213e-01,((12:9.258322e-01,(16:1.520099e-01,18:2.370767e-01):6.406042e-02):2.660063e-01,((13:4.088477e-01,14:2.843530e-01):1.141605e-02,15:3.316505e-01):4.010862e-01):1.996296e-01):9.992902e-01,((28:1.162529e-01,29:8.789027e-02):3.780698e-01,30:5.911363e-02):2.717108e-01):5.161419e-01):3.542378e-01,5:2.534348e-01):1.883299e-01,8:3.869276e-01):2.055759e+00,2:2.811849e-01):5.100028e-01,(3:2.619712e-01,4:4.220960e-01):1.449328e+00,1:2.150374e+00);
   tree gen.345000 = [&U] ((3:6.604846e-02,4:6.828951e-01):3.260031e+00,(2:1.089168e+00,(8:4.236274e-01,(5:1.195533e-01,(6:8.780567e-02,(7:5.078650e-01,((((16:3.434796e-01,12:7.946223e-01):2.918486e-01,(((9:9.775120e-01,17:1.394523e+00):2.027387e-01,((14:4.425424e-01,13:3.812323e-01):1.946484e-01,15:7.012175e-02):8.009758e-01):1.742524e-01,(18:4.724539e-01,(11:3.219243e-01,10:1.851215e+00):7.439621e-01):3.095747e-01):6.197628e-02):5.076547e-01,((28:4.963218e-02,29:3.255306e-01):2.853546e-01,30:3.907245e-01):1.957666e+00):7.305820e-03,((20:9.148128e-01,19:1.003207e+00):2.073969e-01,((((27:7.168167e-01,26:1.127363e+00):1.431862e+00,25:4.582345e-01):9.775115e-01,24:6.423684e-01):4.810947e-01,((22:1.577286e+00,23:9.941464e-01):4.581582e-03,21:1.047815e-01):5.388416e+00):1.089028e+00):2.310858e+00):5.040951e-01):8.284211e-01):5.286642e-01):2.393704e-01):3.690916e+00):9.971883e-01,1:6.321293e+00);
   tree gen.346000 = [&U] ((2:5.187031e-01,(8:3.209152e-01,(5:5.077841e-02,((((29:1.761225e-01,28:6.272832e-02):1.608115e-01,30:2.093156e-01):3.452448e-01,(19:1.663815e-01,(20:3.720565e-01,((24:2.039109e-01,(25:2.482782e-01,(27:4.211372e-01,26:4.056344e-01):7.029306e-01):3.373337e-01):1.168022e-01,((23:5.327483e-01,21:1.204649e-01):2.098246e-01,22:1.509130e-01):1.444074e+00):4.534031e-01):1.947221e-01):9.102330e-01):9.361838e-01,((6:9.783090e-02,7:7.364500e-02):6.077015e-02,((((17:4.426040e-01,(11:7.555124e-01,10:5.231839e-01):2.401624e-01):1.742463e-01,18:3.603106e-01):2.132917e-01,(((14:1.440233e-01,15:2.277629e-01):1.713802e-01,13:2.460178e-01):2.467568e-01,9:4.221913e-01):7.530919e-02):3.665851e-01,(12:3.440342e-01,16:3.579923e-02):4.059874e-01):7.875118e-01):1.262341e-01):4.181843e-02):3.910332e-01):6.042237e-01):2.102771e-01,(3:1.427374e-01,4:4.015136e-01):7.702539e-01,1:1.601494e+00);
   tree gen.347000 = [&U] (((3:7.703063e-02,4:3.159052e-01):1.257531e+00,(8:1.615640e-01,(((((18:7.554210e-01,((((9:5.248516e-01,16:4.239028e-01):1.748918e-01,12:4.194881e-01):4.714609e-03,(10:4.857282e-01,(11:1.036084e+00,17:4.561383e-01):2.080457e-02):6.685638e-01):2.374543e-01,((13:2.359239e-01,14:3.204262e-01):2.527318e-02,15:3.483395e-01):1.653919e-01):3.115618e-02):3.153841e-01,7:9.398720e-02):1.524087e-01,6:1.449223e-01):2.264408e-01,((19:2.079214e-01,(((23:4.421183e-01,(22:4.354681e-01,21:4.455859e-01):5.484354e-01):1.453949e+00,((25:2.173617e-01,(27:4.931088e-01,26:3.627619e-01):5.874574e-01):6.947297e-01,24:5.539259e-01):2.727953e-01):6.162063e-01,20:2.206272e-01):3.828642e-01):7.817867e-01,((28:6.700721e-02,29:3.116119e-01):8.060218e-01,30:5.562529e-02):1.847527e-01):5.211986e-01):3.259919e-01,5:5.838728e-03):7.813665e-01):2.674183e-01):6.329196e-01,2:1.219981e+00,1:2.029350e+00);
   tree gen.348000 = [&U] ((2:7.837479e-01,(5:1.123245e-01,((((7:6.977315e-01,6:1.313896e-01):2.037753e-01,((((10:4.069877e-01,11:6.440688e-01):3.278263e-01,((15:1.706969e-01,(13:2.478344e-01,14:3.742413e-01):9.289022e-02):1.112532e-01,(12:9.417402e-01,(16:3.653253e-01,18:2.208837e-01):1.154338e-01):2.687385e-02):1.727596e-01):1.111840e-01,17:6.628916e-01):1.421505e-01,9:2.650545e-01):1.030104e+00):3.925378e-02,((19:2.973232e-01,(((25:2.193699e-01,(27:4.901814e-01,26:1.194852e-01):2.225577e-01):6.641564e-01,(24:2.888880e-01,(23:1.295556e-01,(22:2.023434e-01,21:2.535379e-01):6.609978e-02):1.072261e+00):6.627467e-02):3.979650e-01,20:1.754767e-01):6.799635e-01):1.412798e+00,((28:6.395527e-03,29:1.563949e-01):1.151403e-01,30:1.762760e-01):3.134291e-01):2.134967e-01):1.745543e-01,8:3.345255e-01):1.780877e-01):9.022230e-01):8.431963e-01,(3:2.258905e-02,4:2.870144e-01):8.076210e-01,1:1.805915e+00);
   tree gen.349000 = [&U] ((3:4.486593e-01,4:5.427102e-02):8.446680e-01,((5:1.569593e-01,((6:1.260964e-01,8:3.105261e-01):7.141323e-03,(7:6.873073e-03,(((((23:7.132273e-02,(21:1.586471e-01,22:1.880527e-01):1.937973e-01):1.824586e+00,(25:4.681122e-01,(24:1.315233e+00,(27:1.979978e-01,26:1.269776e-01):2.783416e-01):1.687361e-02):1.022645e+00):1.569140e-01,(19:3.347231e-01,20:7.919341e-01):3.274628e-01):6.600697e-01,((28:6.544624e-02,30:6.379370e-01):5.322428e-02,29:3.188189e-02):1.039290e+00):5.678226e-01,(16:1.766056e-01,((17:8.327965e-01,(12:5.467600e-01,(((14:4.707601e-01,15:2.020532e-01):1.837728e-01,13:1.323799e-01):3.887282e-01,9:9.680228e-01):7.082661e-02):2.302460e-02):2.007022e-01,((10:3.290585e-01,11:7.250855e-01):1.797251e-01,18:6.815042e-01):3.123103e-01):3.858868e-01):5.395428e-01):4.434236e-01):2.124666e-01):3.289415e-01):1.023040e+00,2:8.954269e-01):4.502226e-01,1:1.412363e+00);
   tree gen.350000 = [&U] (2:7.747225e-01,((3:3.416840e-01,4:6.191032e-02):2.125079e+00,(((((((28:9.465428e-02,29:2.296687e-01):1.492458e-01,30:2.479770e-01):2.949052e-01,((20:3.002973e-01,((23:8.448525e-03,(21:1.171755e-01,22:2.635984e-01):3.122761e-01):1.570308e+00,(24:3.671231e-01,(25:1.806805e-01,(27:3.490087e-01,26:7.260179e-01):2.236401e-01):6.219527e-01):7.274025e-01):4.855149e-01):3.414112e-01,19:1.302685e-01):1.348352e+00):2.232221e-01,((((14:4.721404e-01,15:1.102402e-01):1.815974e-01,13:1.467263e-01):2.418702e-01,(((12:4.183851e-01,18:2.352434e-01):1.105050e-02,16:4.336657e-01):4.998743e-01,9:6.878841e-01):6.507766e-02):1.336261e-01,((10:2.290239e-01,11:1.101805e+00):6.474785e-01,17:5.006401e-01):1.309287e-01):1.156535e+00):3.427113e-01,(7:1.042387e-01,6:1.351622e-01):6.862990e-03):9.277799e-02,8:3.413714e-01):1.872103e-01,5:1.785896e-01):9.473393e-01):5.653923e-03,1:1.181633e+00);
   tree gen.351000 = [&U] ((3:8.641337e-02,4:1.925104e-01):1.043567e+00,((((8:1.831708e-01,(6:8.625418e-02,7:1.157732e-01):7.272893e-02):4.120889e-02,5:1.076346e-01):4.068134e-02,((((28:8.881848e-02,29:5.515042e-03):1.203658e-01,30:9.639402e-03):4.312931e-01,((((23:5.819961e-03,(21:8.184316e-02,22:3.417989e-01):9.760575e-02):8.563391e-01,24:4.867757e-01):1.475372e-01,(20:8.170147e-01,(25:3.872396e-01,(27:3.681782e-02,26:2.729049e-01):6.472357e-01):7.483841e-02):1.406881e-01):2.555524e-01,19:1.888472e-01):3.641555e-01):1.482904e-01,(15:2.138659e-01,((((12:2.968361e-01,(16:1.252491e-01,18:5.544891e-01):9.440597e-02):1.366059e-01,(9:2.649131e-01,(11:7.590040e-01,(17:4.684117e-01,10:4.470692e-01):1.295357e-01):2.570613e-01):1.155598e-01):2.100857e-01,13:2.928484e-01):8.413940e-02,14:3.594571e-01):1.219813e-01):2.309760e-01):2.156507e-01):5.029200e-01,2:7.714637e-01):2.156893e-01,1:9.465127e-01);
   tree gen.352000 = [&U] (((3:3.961025e-01,4:9.692003e-02):1.092692e+00,(8:1.034367e-01,(5:1.731560e-01,(((((28:1.477760e-02,29:1.022732e-01):1.761020e-01,30:1.149291e-01):1.214689e+00,(19:1.567132e-01,(((23:2.361950e-01,(21:6.705789e-01,22:2.130967e-01):4.613753e-01):1.823293e+00,(24:7.295696e-01,(25:5.045104e-01,(27:4.257091e-01,26:8.811751e-01):1.836159e+00):1.000771e+00):6.237792e-01):7.099191e-01,20:9.754272e-01):1.011846e-01):9.588623e-01):3.136149e-01,(18:1.396170e+00,(((15:1.119161e-01,13:5.587621e-01):4.188512e-02,14:9.521145e-01):1.006631e+00,((12:8.558805e-01,16:1.168750e-01):7.605373e-02,((10:3.964661e-01,11:1.253921e+00):1.684616e-01,(17:7.715479e-01,9:6.243691e-01):2.259687e-01):2.863760e-01):5.247412e-01):1.115675e-03):7.499412e-01):5.677440e-01,(7:2.870067e-01,6:6.142182e-02):3.866441e-01):4.025759e-01):4.297213e-01):1.613600e+00):4.586794e-01,2:1.165323e+00,1:2.716520e+00);
   tree gen.353000 = [&U] ((3:3.185269e-01,4:3.338214e-02):6.982312e-01,(2:2.563272e-01,(8:2.288522e-01,(5:1.904338e-01,((6:1.517093e-01,7:3.351982e-02):1.739134e-01,((((12:4.874605e-01,16:2.197890e-01):1.326281e-01,((13:2.560981e-01,15:2.058522e-01):7.205234e-02,14:3.063257e-01):2.960786e-01):1.694281e-02,(9:1.631852e-01,((18:1.065724e-01,(11:4.812049e-01,10:3.392972e-01):1.750729e-02):5.678392e-02,17:2.986779e-01):2.532645e-01):1.417509e-03):5.617286e-01,(((28:8.497261e-02,29:3.233701e-02):9.990977e-02,30:5.201407e-02):2.643854e-01,(((23:6.326157e-02,(22:1.262259e-01,21:5.166202e-02):2.805691e-01):1.235876e+00,19:2.340519e-02):2.383036e-01,((24:3.274001e-01,(25:9.359798e-02,(27:8.855292e-02,26:5.519357e-01):5.742603e-01):5.178326e-01):4.141432e-01,20:1.248180e-01):1.229451e-01):2.531273e-01):1.999232e-01):1.836353e-01):2.520538e-01):1.927170e-01):3.172842e-01):6.148608e-01,1:1.164155e+00);
   tree gen.354000 = [&U] (((3:3.119058e-01,4:6.718010e-02):7.893482e-01,(8:2.917593e-01,(5:1.506426e-01,((7:2.255127e-01,((((((11:5.188902e-01,18:2.827168e-01):5.559442e-02,(9:1.512195e-01,(10:3.930592e-01,17:3.855807e-01):4.887628e-02):5.210367e-02):8.617403e-02,(14:3.037162e-01,(15:1.647401e-01,13:2.707997e-01):8.545546e-02):3.322794e-01):2.148033e-01,12:8.204065e-01):7.390475e-02,16:8.738375e-02):4.936291e-01,(((28:1.877889e-02,29:8.487824e-02):2.595231e-01,30:1.401800e-01):1.709539e-01,((19:2.184711e-01,((24:4.143708e-01,(25:1.400155e-01,(27:1.374665e-01,26:4.080043e-01):4.389084e-01):1.787968e-01):5.112913e-01,20:1.309872e-01):1.118427e-01):6.753904e-02,((22:1.752935e-01,21:1.187719e-01):1.105916e-01,23:2.151384e-01):9.663940e-01):4.993382e-01):3.315837e-01):1.010529e-01):1.331735e-01,6:2.209878e-02):2.798030e-01):1.112011e-01):9.879291e-01):1.458570e-01,2:5.273547e-01,1:1.121167e+00);
   tree gen.355000 = [&U] (((3:6.576991e-02,4:4.817937e-02):5.374944e-01,(8:1.996882e-01,(5:5.865613e-02,(((17:2.450679e-01,(((15:1.893316e-01,14:1.078875e-01):2.793845e-01,13:7.451464e-03):2.122535e-01,(9:1.233358e-01,((12:6.766176e-01,16:2.553194e-01):6.943008e-02,((11:3.858400e-01,10:2.997301e-01):1.799239e-01,18:5.392815e-01):4.262556e-02):4.158807e-02):8.031127e-02):1.140436e-01):7.572865e-01,((28:9.865223e-03,29:5.002063e-02):1.969319e-01,(30:1.267816e-01,(19:1.957034e-01,(((24:2.521810e-01,(25:1.214149e-01,(27:2.990774e-01,26:5.971886e-01):1.637235e-01):1.334780e-01):1.390786e-01,(22:4.679343e-01,(23:2.762495e-01,21:1.411831e-01):3.740954e-01):8.140268e-01):1.311941e-01,20:2.649929e-01):1.775278e-01):3.897903e-01):2.867550e-02):2.249345e-01):1.122827e-01,(6:2.636521e-01,7:2.756899e-01):8.445568e-02):1.324535e-01):2.053288e-01):4.456927e-01):4.855706e-01,2:4.302108e-02,1:1.947695e+00);
   tree gen.356000 = [&U] (2:5.096202e-01,(((((6:1.766070e-01,7:2.181478e-01):6.828595e-02,((19:5.215408e-01,(((25:1.352761e-01,(27:5.043110e-01,26:2.284747e-01):6.450656e-01):2.372682e-01,(24:2.159974e-01,((22:4.375219e-01,21:2.049621e-01):4.252239e-01,23:3.111722e-02):9.529297e-01):9.333812e-02):4.643789e-01,20:1.735816e-01):5.004333e-02):9.494378e-01,((30:1.888976e-01,(29:2.074277e-01,28:1.024032e-02):6.984861e-02):5.430363e-02,((((12:3.146123e-01,16:6.606880e-01):2.940419e-01,((15:1.353206e-01,14:3.119030e-01):9.792587e-02,13:1.661749e-01):3.417890e-01):9.013836e-03,17:4.786419e-01):4.101618e-02,(9:4.879475e-02,((18:5.555674e-01,11:3.979252e-01):1.762538e-01,10:2.445632e-01):1.146688e-01):3.577372e-01):8.154931e-01):2.649408e-01):1.196834e-01):7.099069e-02,5:6.321568e-02):8.415127e-02,8:2.210868e-01):7.056770e-01,(3:2.373242e-01,4:4.893977e-02):3.949896e-01):1.691181e-01,1:1.522220e+00);
   tree gen.357000 = [&U] ((2:3.934740e-01,(8:7.056140e-02,(5:3.305338e-01,((7:1.564528e-01,6:8.541253e-02):9.623453e-02,(((((18:9.382562e-02,(10:2.523835e-01,11:2.493521e-01):1.806909e-01):1.841184e-01,((17:4.250195e-01,9:3.417196e-01):1.094640e-01,((15:2.820189e-01,14:1.831139e-01):7.218762e-02,13:4.473817e-02):3.398117e-01):4.916329e-02):5.957702e-02,16:3.799774e-01):2.228142e-01,12:4.910581e-01):3.508396e-01,(((((24:5.501447e-02,(25:1.388271e-01,(27:2.712402e-01,26:1.896926e-01):2.883264e-01):5.623806e-01):1.062475e-01,(22:3.407971e-02,(21:9.678625e-02,23:2.638135e-02):2.165650e-01):1.153126e+00):4.231213e-01,20:3.677088e-01):5.187462e-02,19:1.096432e-01):6.144371e-01,((30:3.469056e-01,29:5.792000e-02):2.621029e-02,28:8.586599e-03):1.068870e-01):3.103585e-01):4.650028e-01):1.103725e-01):3.939860e-01):4.806651e-01):2.890444e-01,(3:1.494570e-02,4:2.163264e-01):4.954178e-01,1:1.410081e+00);
   tree gen.358000 = [&U] (((3:1.506664e-01,4:5.524528e-02):4.157437e-01,((((7:1.738493e-01,5:7.138338e-02):2.407272e-02,((19:3.272562e-02,(20:1.679198e-01,((24:3.452924e-03,(25:1.678231e-01,(27:4.200409e-01,26:2.262100e-01):1.943413e-01):4.233913e-01):1.656000e-01,((22:1.450380e-02,21:1.140817e-01):1.028021e-01,23:2.347023e-01):6.003437e-01):2.184395e-01):3.795948e-01):7.183961e-01,(30:1.380735e-02,(29:5.198868e-02,28:2.504158e-04):3.073637e-01):1.206187e-01):2.633020e-01):1.901864e-01,(6:6.411626e-02,(((9:1.780167e-01,((10:1.707132e-01,11:2.169422e-01):1.078261e-01,((15:6.554273e-02,14:1.313129e-01):3.115357e-01,13:1.000482e-01):1.102632e-01):8.345291e-02):6.165101e-02,(17:1.436806e-01,12:5.281054e-01):1.094509e-01):7.355114e-02,(18:1.777066e-01,16:1.585868e-02):1.342893e-01):3.891059e-01):5.747609e-02):9.843520e-02,8:9.663406e-02):4.776369e-01):5.991539e-02,2:2.271387e-01,1:8.774093e-01);
   tree gen.359000 = [&U] ((3:4.851779e-02,4:3.449978e-01):8.962569e-01,(2:2.446310e-01,(5:1.879801e-01,((((19:4.866355e-02,(20:5.506365e-01,((24:5.387201e-02,(25:2.545691e-01,(27:1.662338e-01,26:2.009661e-01):2.872984e-01):5.873270e-01):1.697942e-01,((22:3.551174e-01,21:1.641471e-02):1.290370e+00,23:2.681151e-02):1.472180e+00):9.780885e-01):6.563598e-01):3.742672e-01,(30:6.754796e-02,(29:8.568999e-03,28:9.756422e-02):2.103899e-01):5.444040e-01):1.684204e-01,((7:5.502499e-03,(17:3.496469e-01,(((15:8.758352e-02,14:3.007893e-01):2.226790e-01,13:1.332858e-01):6.340095e-01,(((10:4.319307e-01,11:3.654618e-01):4.752350e-01,9:3.651133e-01):3.995961e-02,((12:2.049064e-01,16:1.829251e-01):9.558869e-02,18:2.423349e-01):1.537061e-01):3.094555e-02):8.912438e-02):7.998085e-01):2.185434e-01,6:1.598069e-01):2.092478e-02):1.569799e-01,8:2.096767e-01):9.991880e-02):3.801641e-01):5.763981e-01,1:1.293690e+00);
   tree gen.360000 = [&U] ((2:4.378026e-01,(((6:6.324360e-02,((((30:3.494688e-01,(29:4.987831e-02,28:1.802938e-02):1.082173e-01):6.805169e-01,(19:6.170248e-02,(20:9.730611e-02,((24:2.061770e-01,((21:9.381367e-02,22:2.673059e-01):4.870580e-01,23:4.839211e-02):1.111087e+00):1.972668e-01,(25:1.603494e-01,(27:1.704397e-01,26:1.022958e-01):2.467619e-01):4.770071e-01):1.205721e-01):5.970951e-01):3.513967e-01):1.543884e-01,7:7.065734e-02):8.942739e-02,((((12:7.073752e-01,18:2.170802e-01):1.936404e-01,((14:2.699562e-01,13:3.107070e-01):2.396688e-02,15:3.171857e-02):3.232071e-01):1.840323e-02,((17:1.675666e-01,(10:2.090867e-01,11:8.229280e-01):7.640206e-02):2.519144e-02,9:9.394466e-02):2.086722e-01):4.704706e-02,16:8.478113e-02):4.567726e-01):2.412041e-02):1.554414e-01,8:4.127932e-01):1.549119e-01,5:5.154042e-02):5.712179e-01):1.989366e-01,(3:6.357847e-01,4:1.837436e-01):6.416142e-01,1:1.156167e+00);
   tree gen.361000 = [&U] ((2:4.584857e-01,(8:1.509618e-02,(((((30:1.865120e-01,(28:1.216494e-01,29:5.356612e-02):2.336969e-02):1.701755e-01,(19:1.532598e-01,(20:2.048276e-01,(((25:1.897619e-02,(27:1.009362e-01,26:1.225219e-01):2.607650e-01):1.902491e-01,24:3.520084e-02):1.037937e-01,((21:7.349350e-02,22:1.643570e-01):3.298772e-01,23:9.100487e-02):9.979628e-01):7.845602e-01):1.102344e-01):2.343139e-01):2.520630e-01,(7:1.002116e-01,((12:2.258281e-01,16:9.277297e-02):1.062537e-01,(18:5.174191e-01,((((17:6.786278e-01,10:1.266695e-01):1.041717e-01,11:4.626949e-01):1.411850e-01,9:4.931484e-02):1.281623e-01,((15:9.228617e-02,14:2.190646e-01):6.735469e-02,13:1.939807e-01):1.246653e-01):1.926744e-01):2.609261e-02):3.703681e-01):3.611821e-02):3.828007e-02,6:3.583784e-02):1.879482e-01,5:1.060767e-01):3.941240e-01):1.984760e-01):1.196495e-01,(3:5.887181e-02,4:1.161019e-01):4.894511e-01,1:1.180152e+00);
   tree gen.362000 = [&U] ((((((((28:1.305356e-01,30:1.356337e-01):1.745712e-01,29:7.736492e-02):3.010890e-01,(19:1.560330e-02,((20:2.738903e-01,((21:4.002962e-01,22:2.206191e-01):4.518861e-01,23:2.053707e-01):1.566764e+00):3.003403e-03,((25:1.900446e-01,(27:3.602641e-01,26:3.818925e-01):5.802831e-01):2.904876e-01,24:1.967153e-01):5.112224e-01):2.109260e-01):9.205819e-01):3.069817e-01,(6:4.517613e-02,(((18:4.645865e-01,16:1.558971e-01):3.927777e-01,(((17:3.449276e-01,((15:1.610039e-01,14:1.535427e-01):3.455079e-01,13:6.845114e-02):1.676667e-01):4.207547e-02,(9:3.032404e-01,(10:2.397857e-01,11:4.129907e-01):2.623119e-01):4.204500e-02):1.397287e-01,12:3.317969e-01):1.979537e-01):7.621780e-01,7:9.735881e-02):1.043365e-01):3.763740e-02):4.363262e-02,8:2.436905e-01):2.777864e-01,5:1.186823e-01):5.120585e-01,2:9.153811e-01):1.315299e-01,(3:3.734417e-01,4:7.575208e-02):1.140411e+00,1:1.035700e+00);
   tree gen.363000 = [&U] ((8:4.739066e-01,(((((29:6.693703e-02,(30:1.114514e-01,28:5.130098e-03):5.550999e-02):6.016061e-01,6:9.126722e-03):8.694774e-02,(((18:3.912804e-01,16:1.571126e-01):2.569054e-01,((9:3.043820e-01,((10:2.276283e-01,11:3.515475e-01):1.283080e-01,17:4.340315e-01):1.134264e-01):1.537221e-01,(12:3.315348e-01,(13:5.643859e-02,(14:2.330085e-01,15:1.525443e-01):1.283751e-01):4.203803e-01):5.767167e-03):2.212709e-02):3.566140e-01,7:6.777031e-03):3.981701e-01):3.340076e-02,(19:1.594379e-02,((((25:1.119341e-01,(27:3.413348e-01,26:2.301522e-01):5.606232e-01):3.235297e-01,(22:1.109466e-01,(21:1.915268e-01,23:1.945800e-01):1.483246e-01):1.002562e+00):6.987254e-02,24:4.628680e-01):2.602012e-01,20:1.364960e-01):4.456617e-01):8.994298e-01):8.352270e-02,5:2.527533e-01):2.357998e-01):6.410492e-01,(2:3.572849e-01,(3:2.846824e-01,4:3.492283e-02):8.813831e-01):1.739510e-01,1:1.014585e+00);
   tree gen.364000 = [&U] (((5:1.599592e-01,(((7:5.124079e-02,((((18:1.703480e-01,(((11:5.331338e-01,10:1.966179e-01):6.370896e-02,17:3.827521e-01):1.070753e-01,(9:1.322260e-01,(13:9.119762e-02,(15:1.513327e-01,((22:2.420161e-02,(21:8.514643e-02,23:5.794724e-01):2.353152e-01):9.014456e-01,14:6.849430e-02):4.927032e-02):2.792693e-01):9.511202e-02):1.122537e-01):2.708659e-01):8.696035e-02,16:1.698848e-01):1.801316e-02,12:3.626606e-01):4.107872e-01,(19:1.381049e-02,(((25:2.965954e-01,(27:4.578379e-01,26:1.239026e-01):5.448762e-01):1.650542e-01,24:3.299483e-01):6.750762e-01,20:2.882857e-01):1.371265e-01):6.471387e-01):3.154661e-02):2.452295e-01,(6:1.888444e-02,((30:2.507647e-01,28:2.893129e-02):7.271779e-04,29:1.620476e-01):6.789805e-01):1.260141e-01):6.545691e-02,8:1.834724e-01):1.374761e-01):7.531068e-01,(3:3.818571e-01,4:4.388929e-02):7.619810e-01):4.353959e-02,2:4.539234e-01,1:1.394821e+00);
   tree gen.365000 = [&U] (((8:4.751358e-02,((5:1.411396e-01,(19:9.136507e-02,(((25:1.272127e-01,(27:5.168072e-01,26:5.376475e-01):7.219717e-01):4.995090e-01,24:1.323448e-02):7.192318e-01,20:4.080825e-01):6.031402e-01):1.091585e+00):5.267926e-02,(((7:1.941639e-01,(18:9.521270e-01,((((22:2.200370e-02,(21:2.840970e-01,23:3.718304e-01):5.076875e-01):1.835656e+00,14:2.422619e-01):2.044022e-01,(15:1.248005e-01,13:1.553593e-01):6.525578e-02):3.015468e-01,(16:2.855901e-01,(((17:3.667172e-01,11:9.409456e-01):2.407511e-01,(9:1.207292e+00,10:3.701656e-01):1.543907e-01):5.301954e-02,12:9.336285e-01):6.745277e-02):1.581083e-01):3.184476e-02):9.712156e-01):7.104396e-02,6:4.759292e-04):5.351289e-02,((28:1.735954e-02,29:1.998671e-02):1.136252e-01,30:2.925406e-01):1.190492e+00):2.642512e-01):3.323297e-01):8.823518e-01,2:7.582612e-01):2.104652e-01,(3:1.128332e-01,4:2.474432e-01):1.818295e+00,1:2.133663e+00);
   tree gen.366000 = [&U] (2:9.714166e-01,((3:2.730373e-01,4:3.774201e-01):2.941357e+00,(8:4.108113e-02,(((19:3.423111e-01,(((25:1.922895e-01,(27:1.436316e+00,26:1.119494e+00):6.643726e-01):9.933317e-01,24:2.084943e-01):9.556115e-01,20:4.920664e-01):1.488575e+00):2.044747e+00,((30:7.096399e-01,(29:2.747227e-02,28:2.129222e-02):7.039685e-01):5.539013e-01,(6:8.176069e-02,(((((13:2.919500e-01,((21:3.866101e-01,22:1.007955e+00):4.278501e-01,23:1.419122e-01):3.694363e+00):1.865181e-01,14:9.091246e-01):1.073436e-01,15:3.566421e-01):4.863695e-01,((16:3.187190e-01,18:1.421175e+00):1.930356e-01,((12:1.446235e+00,(11:1.408332e+00,(10:1.143529e+00,17:6.914881e-01):6.007154e-02):4.165592e-02):1.472161e-01,9:7.151132e-01):2.762853e-01):2.418912e-01):1.662490e+00,7:9.740194e-02):2.316162e-01):3.923658e-02):4.252566e-01):3.281445e-01,5:2.886630e-01):4.760249e-01):1.154047e+00):4.465617e-01,1:3.412823e+00);
   tree gen.367000 = [&U] ((2:1.170854e+00,(5:5.945506e-01,(8:1.304626e+00,(7:8.876551e-01,(6:1.922865e-01,(((30:6.911834e-01,(28:2.441491e-01,29:5.053319e-01):3.095901e-01):8.041654e-01,(((16:4.789173e-01,(((11:1.638901e+00,17:5.708752e-01):5.417029e-01,10:1.430643e+00):8.378727e-01,(9:5.949705e-01,(13:9.830041e-02,((15:3.304687e-01,14:1.387907e-01):2.972004e-01,((21:2.996574e-01,23:1.036022e+00):1.401363e+00,22:1.297252e+00):4.310291e+00):8.653271e-01):9.668353e-01):1.339940e-01):4.904165e-01):2.340028e-01,18:7.574522e-01):1.530407e-01,12:1.718425e+00):1.440772e+00):1.035416e+00,(19:3.040771e-01,(((25:8.927516e-01,(27:8.814787e-01,26:4.310028e-01):1.502271e+00):1.319226e+00,24:1.014069e+00):1.208814e+00,20:9.772445e-01):1.023638e+00):2.481485e+00):1.386102e-01):8.663228e-02):9.467782e-01):1.090904e-01):3.177043e+00):2.492292e+00,(3:1.226128e+00,4:2.316232e-01):7.384696e-01,1:4.113497e+00);
   tree gen.368000 = [&U] ((3:2.534190e-01,4:1.628301e-01):3.062529e+00,(((((6:2.510592e-01,(((((((15:1.717708e-01,(((21:4.983999e-01,22:6.602171e-01):4.292559e-01,23:3.386294e-01):2.370655e+00,14:1.366086e-01):4.783914e-01):1.278921e-01,13:3.856628e-01):6.686700e-01,((10:9.469930e-01,(11:1.149307e+00,17:4.566358e-01):2.111656e-01):5.164972e-01,9:4.006969e-01):3.249186e-01):4.796575e-02,18:1.112751e+00):4.675835e-03,16:5.297329e-01):2.708311e-01,12:1.232957e+00):9.097264e-01,7:5.033542e-02):4.125192e-01):1.529972e-01,((19:2.486765e-01,(((25:3.109222e-01,(27:6.091744e-01,26:5.868869e-01):9.412475e-01):1.754624e+00,24:2.520520e-01):1.773302e+00,20:7.062835e-01):7.950821e-01):7.902158e-01,(28:1.568550e-02,(30:3.676780e-01,29:8.543231e-03):2.365248e-01):5.970118e-01):1.116952e+00):3.307455e-01,5:4.175210e-01):3.868361e-01,8:3.119129e-01):2.059015e+00,2:9.545999e-01):8.491814e-01,1:3.755683e+00);
   tree gen.369000 = [&U] ((((((((13:5.995570e-01,(((17:5.564380e-01,(18:2.163665e-01,11:1.015049e+00):9.911251e-01):9.392535e-01,((12:1.435995e+00,16:1.075778e-01):1.027479e+00,10:7.457228e-01):1.612488e-01):2.568323e-01,9:7.974749e-01):2.397627e-01):2.704230e-01,(14:4.780642e-01,(15:1.541766e-01,((21:3.198571e-01,23:2.377987e-01):6.704503e-01,22:8.980866e-01):2.299316e+00):1.085825e-01):1.780449e-01):2.619064e+00,(7:2.771440e-01,6:1.225558e+00):3.561188e-01):2.710565e-01,5:3.902847e-01):1.738230e-01,(((28:4.941165e-01,29:1.824115e-02):1.657945e-01,30:4.194592e-01):1.123659e+00,(19:1.102192e-01,(((25:5.349195e-01,(27:8.512047e-01,26:8.454770e-01):7.822702e-01):1.187018e+00,24:6.308163e-01):1.891054e+00,20:5.811728e-01):9.975711e-01):1.799070e+00):7.770146e-01):8.031883e-02,8:3.830691e-01):3.562824e+00,2:9.274484e-01):5.549465e-01,(3:4.588448e-01,4:2.308305e-01):2.366352e+00,1:5.338151e+00);
   tree gen.370000 = [&U] (((3:3.468570e-01,4:1.144207e+00):1.553277e+00,(((((((28:3.261603e-02,29:3.477943e-01):6.974649e-01,30:2.441506e-01):1.074320e+00,((20:8.858405e-01,19:1.607010e-01):7.616918e-01,((25:2.194195e-01,(27:1.137990e+00,26:2.319327e-01):1.177497e+00):2.222591e+00,24:1.929020e-01):1.745288e+00):2.809791e+00):4.415858e-01,(((17:1.093645e+00,9:1.130260e+00):4.335239e-02,(10:7.500143e-01,11:2.718598e+00):6.903197e-01):5.864255e-01,((18:1.451526e-01,16:2.272204e-01):3.351163e-01,((13:5.865111e-01,12:2.236587e+00):5.979619e-01,(15:6.709528e-02,(((21:5.996961e-01,23:6.657988e-01):1.527199e+00,22:3.502734e-01):2.304207e+00,14:2.115961e-01):1.957791e-02):2.944844e-01):1.210533e-01):9.402799e-02):1.894621e+00):7.679147e-01,(6:2.674776e-01,7:3.873748e-01):4.984878e-01):1.172749e+00,5:3.064115e-01):1.466344e+00,8:2.415043e-01):1.277422e+00):4.821637e-01,2:1.214922e+00,1:5.229079e+00);
   tree gen.371000 = [&U] (((8:5.021850e-01,((((((25:6.460398e-01,(24:8.351897e-01,(27:1.659041e+00,26:4.681742e-01):7.123092e-01):4.189336e-01):1.093472e+00,20:7.847291e-01):1.010115e-01,19:9.128257e-01):1.310834e+00,((28:1.846690e-02,29:4.611922e-02):4.342169e-01,30:6.639714e-01):1.562184e+00):3.306291e-01,((7:2.647320e-02,6:9.040134e-02):3.250167e-01,(((17:6.106276e-01,9:7.161682e-01):3.101253e-01,((10:6.152585e-01,11:1.192132e+00):4.186809e-01,18:5.926895e-01):4.177199e-02):5.560574e-02,((16:1.155981e-01,12:6.448909e-01):7.930318e-01,((((21:4.067403e-01,23:3.494513e-01):2.850985e-01,22:2.081938e-01):1.258918e+00,(14:5.335684e-02,15:5.674738e-01):2.401400e-02):4.621105e-01,13:3.224665e-01):5.754089e-02):3.147014e-01):6.443785e-01):6.478483e-01):1.999998e-01,5:2.904697e-01):5.003933e-01):1.685189e+00,2:1.760084e+00):3.927439e-02,(3:7.408836e-02,4:5.031959e-01):1.140695e+00,1:3.091034e+00);
   tree gen.372000 = [&U] (((8:2.098014e-01,((6:5.325965e-02,((((12:1.277470e+00,(16:1.385949e-01,((17:1.063896e+00,(9:6.795943e-01,(10:3.628990e-01,11:1.434041e+00):1.973448e+00):3.210685e-01):3.602866e-01,18:9.660224e-01):2.582784e-03):5.348984e-02):5.367775e-01,(((14:6.957359e-01,((21:6.554697e-01,23:2.176061e-01):4.940653e-01,22:5.066282e-01):2.686103e+00):3.825093e-02,15:1.017399e+00):6.735693e-02,13:3.139357e-01):6.153511e-01):4.936401e-01,(((20:1.191022e+00,((25:1.176783e-01,(27:1.661395e+00,26:6.017407e-01):8.741149e-01):5.373248e-01,24:4.598741e-01):1.703526e+00):1.443835e+00,19:1.552924e-01):8.405012e-01,((28:7.924758e-02,29:3.344591e-01):1.548063e-01,30:3.403642e-01):1.215571e+00):6.353701e-01):3.524272e-01,7:2.740897e-02):2.238292e-01):5.280565e-01,5:2.424331e-01):4.718354e-01):1.076186e+00,2:1.646054e+00):4.616491e-01,(3:6.248599e-02,4:2.053115e-01):2.653835e+00,1:4.148543e+00);
   tree gen.373000 = [&U] (((3:2.300777e-01,4:6.677069e-01):3.569293e+00,2:1.596100e+00):1.121640e+00,(8:1.890092e-01,(((7:3.813577e-01,((18:1.026208e+00,(((12:1.538565e+00,10:8.874180e-01):1.402636e-02,11:2.926516e+00):1.503951e-01,((((23:3.845453e-01,21:7.771137e-01):4.322905e-01,22:8.281921e-01):2.634454e+00,((14:8.950623e-01,15:4.913299e-01):1.870563e-01,13:4.459302e-01):5.528460e-02):5.310466e-01,(9:2.212693e-01,17:1.184247e+00):4.810428e-01):3.104856e-01):1.932697e-01):5.257430e-01,16:9.912567e-01):5.222222e-01):6.148019e-01,(6:8.413600e-02,(((29:1.056978e-01,28:9.786533e-02):2.852999e-01,30:3.969424e-01):1.412235e+00,((20:4.925090e-01,((25:3.972684e-01,(27:1.727913e+00,26:1.141716e-01):2.438853e+00):1.848912e+00,24:1.431412e-01):2.100630e+00):2.852704e-01,19:1.885440e-01):1.739392e+00):4.367900e-01):2.852942e-01):6.270790e-01,5:1.372279e+00):4.115764e-01):3.802275e-01,1:3.689460e+00);
   tree gen.374000 = [&U] ((8:1.199579e+00,((6:9.712369e-02,(((20:1.925713e-01,((25:7.723943e-01,(27:1.837556e+00,26:1.529024e-01):1.415521e+00):4.916502e-01,24:6.535373e-01):2.667710e+00):9.548579e-01,19:1.645216e-01):3.221278e+00,((29:8.705943e-02,30:8.411235e-01):3.348555e-02,28:7.401927e-02):4.952669e-01):1.737647e+00):1.878819e-01,(5:1.010029e+00,(((((16:3.289309e-01,12:1.984909e+00):1.227337e+00,(11:1.568530e+00,18:2.094123e-01):7.273264e-01):8.388513e-03,17:1.014809e+00):1.058676e-01,((10:1.261463e+00,(((23:1.612109e-01,(22:7.969371e-02,21:7.531597e-01):2.838967e-01):2.719498e+00,(15:5.125257e-01,14:1.913447e-01):9.720022e-02):4.725991e-01,13:3.876103e-01):5.551820e-01):4.076572e-01,9:1.172123e+00):2.556376e-02):1.611858e+00,7:6.059014e-01):2.170764e-01):5.333542e-02):5.063404e-01):1.739735e+00,((3:4.678754e-01,4:1.252020e-01):4.624813e+00,2:1.912814e+00):1.836653e-01,1:4.445984e+00);
   tree gen.375000 = [&U] (((3:4.174747e-01,4:1.301923e-01):8.656655e-01,2:1.408891e+00):1.487573e-01,(((((20:1.334831e+00,(24:3.302426e-01,((25:8.499697e-01,27:4.698752e-01):1.008559e+00,26:1.626129e-01):1.694678e+00):1.591197e+00):6.487373e-01,19:3.054284e-01):3.143419e+00,6:3.217278e-02):1.514888e-01,(5:1.071090e+00,(7:9.200746e-01,(((((18:4.664377e-01,(17:8.697107e-01,(10:1.005738e+00,11:1.516485e+00):8.924393e-02):1.541345e+00):5.085348e-01,(16:1.090425e+00,12:4.576891e-01):3.417715e-01):2.388531e-01,9:9.698898e-01):6.566908e-02,((14:2.371195e-01,13:4.856207e-01):9.146948e-02,(15:3.145570e-01,(22:1.309702e-01,(23:3.693258e-01,21:1.847833e-02):1.326072e+00):2.098206e+00):1.670087e-01):1.338358e+00):1.468442e+00,((29:9.853173e-02,28:2.207064e-01):1.512491e-01,30:9.769807e-02):2.583811e+00):5.445950e-02):3.463293e-01):7.144235e-02):1.469777e+00,8:3.384929e-01):1.719479e+00,1:4.657681e+00);
   tree gen.376000 = [&U] ((((7:3.688495e-01,(((5:7.881670e-01,6:2.027018e-01):2.501350e-01,((12:3.370371e-01,(16:6.849957e-01,(((9:1.068435e+00,((((22:8.557423e-02,(23:4.874567e-01,21:4.560998e-01):8.703935e-01):1.506242e+00,15:4.726454e-01):9.169676e-02,14:3.820268e-01):1.371158e-01,13:1.510583e-01):9.461347e-01):4.133349e-02,(10:7.368597e-01,(11:9.847913e-01,17:5.239423e-01):7.545426e-01):6.859799e-01):4.970865e-01,18:7.092820e-01):2.945391e-01):7.137518e-01):6.142550e-01,((29:1.412987e-02,28:8.605670e-03):6.288487e-01,30:9.550394e-01):3.681028e-01):9.784838e-01):2.178407e-01,((20:9.341099e-01,(24:4.914390e-01,((26:1.230367e-01,27:1.664280e+00):4.372599e-01,25:9.480178e-01):5.456633e-01):5.942588e-01):5.339489e-01,19:8.049353e-03):1.856317e+00):1.047627e-01):3.835569e-01,8:7.770259e-03):1.376869e+00,2:4.085773e-01):2.650167e-01,(3:4.861040e-02,4:1.094022e+00):2.023680e+00,1:2.690354e+00);
   tree gen.377000 = [&U] (((3:3.069819e-01,4:1.149358e+00):1.764285e+00,2:2.865646e+00):7.723858e-01,((5:9.982984e-01,(((((((17:1.589340e+00,(11:1.357638e+00,10:8.199418e-01):1.485924e-01):8.265469e-01,(9:7.899014e-01,(((22:3.612235e-01,(23:1.028009e+00,21:3.843953e-01):1.722530e+00):1.986503e+00,(15:8.128001e-01,14:1.096839e+00):6.921941e-02):3.860035e-01,13:2.472289e-01):8.987831e-01):4.158918e-01):3.124794e-01,(16:2.567028e-01,18:7.369920e-01):7.096971e-02):8.998723e-01,12:9.749114e-01):1.140862e+00,((((20:9.813583e-01,(24:3.521958e-01,((26:8.573795e-01,27:6.848285e-01):1.418218e+00,25:1.653410e-02):1.373831e+00):2.659650e+00):9.912544e-01,19:2.770004e-01):1.996419e+00,(29:3.740673e-01,28:1.216612e-02):4.653805e-01):2.005954e-01,30:3.570821e-01):1.401352e+00):7.303287e-01,7:1.539420e-01):2.831986e-01,6:5.332625e-02):6.839738e-01):1.885947e+00,8:9.617201e-02):1.585889e+00,1:6.084421e+00);
   tree gen.378000 = [&U] ((3:2.978425e-01,4:2.292238e-01):2.018595e+00,(2:7.258940e-01,(5:3.966700e-01,(8:1.069415e-01,(7:1.100515e-01,(6:2.987337e-01,((((((17:4.859817e-01,9:5.142809e-01):2.245297e-01,((10:6.949202e-01,11:5.744975e-01):6.920673e-02,18:5.253406e-01):5.413567e-01):2.314697e-01,(13:3.657943e-01,((14:2.256123e-01,(22:1.966404e-01,(23:6.216406e-01,21:6.330716e-02):5.890016e-01):1.081399e+00):2.968205e-01,15:2.940808e-02):6.086996e-01):4.253916e-01):4.343929e-01,(16:5.615116e-01,12:5.417761e-01):4.190883e-01):2.424148e-01,(20:1.171029e+00,(19:2.356172e-01,(24:4.266858e-01,((26:4.081374e-01,27:4.626839e-01):9.971370e-01,25:2.489993e-01):5.835771e-01):1.044447e+00):7.523696e-02):1.181704e+00):1.382017e-01,(30:2.855941e-01,(29:2.866588e-02,28:6.629822e-03):6.231520e-02):3.155208e-01):1.130350e+00):3.328080e-02):9.099690e-01):3.616632e-01):3.145073e-01):5.555764e-01,1:3.004807e+00);
   tree gen.379000 = [&U] (((3:2.155617e-01,4:2.098562e-01):1.314664e+00,(((6:1.718704e-02,(((((18:3.697498e-01,16:4.700085e-01):1.073729e-01,(((17:4.652645e-01,11:4.504170e-01):1.831558e-01,10:5.057612e-01):2.350420e-01,((((14:1.442078e-01,15:1.574778e-01):4.258309e-01,13:1.151781e-02):2.954250e-02,((23:3.006381e-01,21:1.305747e-01):2.928501e-02,22:5.571658e-02):1.425074e+00):2.523651e-01,9:3.709106e-01):1.810176e-01):6.108929e-01):9.588548e-02,12:5.638812e-01):5.002924e-01,(((((24:1.369933e-01,((26:3.573203e-01,27:1.978671e-01):4.122975e-01,25:6.625760e-01):2.369780e-01):1.889920e-01,20:5.348722e-01):6.820020e-01,19:1.933108e-02):7.567206e-01,(30:2.072447e-01,29:7.373185e-02):1.669554e-01):6.799194e-02,28:2.529656e-03):7.730209e-01):4.100932e-01,7:1.604845e-02):1.364400e-01):4.968014e-01,8:2.945920e-01):4.245916e-01,5:5.853651e-01):1.982105e-01):4.018564e-01,2:4.150374e-01,1:1.965532e+00);
   tree gen.380000 = [&U] (2:1.942493e-01,(((7:2.813413e-01,(5:1.727665e-01,(6:1.508724e-01,((((18:2.002499e-01,16:1.806737e-01):1.632083e-01,(((10:2.608246e-01,11:4.492530e-01):1.594553e-01,(9:3.024121e-01,17:3.792539e-01):1.618868e-01):9.881608e-03,(13:5.435077e-02,((15:1.849946e-01,14:2.441788e-01):1.738534e-01,(22:1.249762e-01,(23:1.290105e-01,21:2.040821e-01):1.287008e-01):1.535776e+00):1.464316e-01):5.658027e-01):2.108623e-01):2.045374e-01,12:1.049764e-01):5.731555e-01,((((((24:1.122206e-01,((26:3.337638e-01,27:3.254388e-01):4.685042e-01,25:7.597994e-02):7.867778e-01):9.363666e-01,20:1.412230e-01):2.408983e-01,19:2.456530e-01):8.854259e-01,30:3.120116e-01):1.472212e-01,29:2.163960e-02):2.551027e-02,28:6.178743e-02):6.142844e-01):2.820304e-01):9.316171e-02):4.545883e-03):4.427663e-01,8:1.552363e-01):6.737581e-01,(3:2.114695e-01,4:9.448870e-02):1.092744e+00):1.942977e-01,1:1.678602e+00);
   tree gen.381000 = [&U] ((((((((30:1.103634e-01,29:6.822605e-03):7.323071e-02,((((24:9.236169e-02,((26:2.724013e-01,27:1.091951e-01):4.905123e-01,25:2.127142e-01):5.150231e-01):5.724323e-01,20:1.136172e-01):3.641957e-01,19:1.530948e-01):1.102184e+00,28:1.683365e-02):3.996871e-02):4.183921e-01,(((18:4.213213e-01,16:1.914948e-02):1.244597e-01,((17:2.338110e-01,(11:1.795945e-01,10:2.040972e-01):7.248532e-02):7.778094e-02,(9:4.019896e-01,(((15:9.608264e-02,14:1.981404e-01):3.442027e-03,(22:8.843476e-02,(23:5.802595e-01,21:3.348291e-01):1.805897e-01):8.403561e-01):1.537079e-01,13:4.296251e-02):2.116698e-01):1.296234e-01):2.742502e-01):2.366025e-01,12:3.689061e-01):3.518452e-01):2.439559e-01,6:6.373634e-02):2.211247e-01,7:1.559060e-01):8.924056e-02,5:2.572196e-01):4.272981e-01,8:1.214736e-01):7.847028e-01,((3:1.622387e-01,4:1.727208e-01):6.825797e-01,2:9.690072e-02):9.982937e-02,1:1.344497e+00);
   tree gen.382000 = [&U] ((((5:3.624055e-01,((((((24:4.557600e-01,((26:2.060653e-01,27:3.593805e-01):1.330440e-01,25:2.714841e-01):7.047381e-01):2.470784e-01,20:1.608583e-01):3.626688e-01,19:3.043209e-02):2.946079e-01,((28:4.353325e-02,29:8.204531e-02):1.488188e-01,30:7.607167e-02):1.612902e-01):1.974423e-01,((18:2.825715e-01,(((17:1.391353e-01,((((21:1.306350e-01,22:5.093601e-02):3.369967e-02,23:2.210505e-01):8.595729e-01,(14:1.781850e-01,15:4.110866e-02):1.336765e-01):8.083308e-02,13:3.250015e-02):1.102785e-01):1.660147e-02,((11:5.717095e-01,10:2.768830e-01):5.146057e-01,9:3.035417e-01):5.109068e-02):1.440032e-01,12:3.796872e-01):6.704955e-03):2.417036e-02,16:8.635797e-02):2.382941e-01):1.403151e-01,(6:2.076572e-04,7:2.800173e-01):2.224216e-01):3.016565e-03):1.921878e-01,8:3.090742e-03):5.933045e-01,(3:1.227298e-01,4:4.906960e-02):4.906691e-01):3.981192e-01,2:3.976204e-01,1:1.045506e+00);
   tree gen.383000 = [&U] (((8:2.028310e-01,(((6:5.489636e-02,(((((17:5.335058e-01,(10:3.955376e-01,((13:7.210716e-02,(((23:1.501982e-01,21:1.351940e-01):2.863949e-01,22:2.452797e-01):5.530099e-01,(15:5.637432e-02,14:2.773351e-01):6.559831e-02):9.311458e-02):3.122191e-01,9:1.475184e-01):7.792153e-02):1.602740e-01):8.672520e-02,11:3.797743e-01):8.124095e-02,18:1.011882e-01):2.307122e-01,(12:4.137628e-01,16:9.988681e-02):8.719861e-02):2.437499e-01,7:2.708576e-02):2.025515e-01):1.599914e-01,(((28:9.664762e-02,29:1.988079e-02):9.179179e-02,30:3.587974e-01):3.064468e-01,(((24:2.247019e-01,((26:2.071005e-01,27:2.781485e-01):2.779438e-01,25:2.325222e-01):2.611449e-01):4.473713e-01,20:1.231035e-02):5.592637e-01,19:4.313348e-02):5.502334e-01):6.000645e-01):9.591167e-02,5:9.139089e-02):1.788443e-01):6.787481e-01,(3:6.143190e-02,4:3.710377e-02):6.110243e-01):1.580035e-01,2:1.960464e-01,1:8.997501e-01);
   tree gen.384000 = [&U] (((((((((24:1.270699e-01,((26:5.357848e-01,27:1.984039e-01):4.344904e-01,25:1.314966e-01):5.163551e-02):5.565315e-01,20:3.308810e-01):5.041702e-01,19:1.970603e-01):3.314796e-01,((28:2.127270e-01,29:3.411897e-02):2.714525e-02,30:1.271644e-01):4.933776e-01):9.474631e-01,5:5.585866e-02):8.364676e-02,(6:5.427273e-02,((((18:3.093026e-01,16:1.142044e-02):3.207209e-01,12:5.398568e-01):1.943801e-01,((13:2.696064e-03,(14:3.036197e-01,(((23:5.434914e-02,21:2.675615e-01):3.347908e-01,22:3.730071e-01):6.478446e-01,15:1.330162e-01):3.263754e-02):4.842481e-01):9.230418e-02,(9:1.821511e-01,(10:4.185844e-01,(11:3.899309e-01,17:1.904113e-01):1.390488e-01):4.491799e-01):2.898921e-02):1.679753e-01):4.380859e-01,7:4.427102e-02):2.229000e-01):1.316771e-01):3.065529e-01,8:3.140751e-01):8.978867e-01,(3:1.838150e-01,4:7.767405e-02):6.655217e-01):1.899117e-01,2:3.225610e-01,1:1.234129e+00);
   tree gen.385000 = [&U] ((((5:8.589628e-02,(((19:1.200388e-01,((24:1.527069e-01,((26:3.121417e-01,27:4.270094e-01):3.690328e-01,25:3.239138e-01):4.106419e-01):6.462393e-01,20:8.842630e-02):2.861268e-01):9.657970e-01,((28:2.103164e-02,29:3.731806e-02):3.612402e-01,30:2.823724e-02):1.950331e-01):6.903734e-01,(6:4.189063e-01,(7:4.551975e-02,(((((18:3.997099e-01,10:6.065839e-01):3.129735e-01,17:4.402135e-01):1.879818e-01,11:4.754694e-01):1.129991e-01,(9:5.705258e-01,((13:1.977715e-01,(22:6.887073e-02,(21:2.591945e-01,23:2.605090e-01):8.986914e-02):1.291819e+00):6.465619e-02,(14:3.453208e-01,15:2.000626e-01):1.452325e-01):1.227566e-01):1.219980e-01):6.003815e-01,(16:6.787395e-02,12:8.004016e-01):4.226766e-02):1.140414e+00):1.058304e-01):2.891261e-01):1.266651e-01):2.894234e-02,8:7.316870e-01):4.436107e-01,2:8.441206e-01):3.208258e-01,(3:2.678091e-02,4:2.180615e-01):9.841518e-01,1:1.228732e+00);
   tree gen.386000 = [&U] (2:3.037338e-01,((3:1.780031e-01,4:3.228224e-01):8.429116e-01,((5:6.533742e-02,(((19:9.680477e-02,((24:2.890168e-01,((26:3.598797e-01,27:2.983634e-01):5.058766e-01,25:5.807238e-01):3.210895e-01):1.191996e+00,20:5.161587e-02):6.074702e-01):9.142297e-01,(30:1.667136e-01,(28:2.804321e-02,29:8.181649e-02):1.233544e-01):4.236332e-01):2.530873e-01,((6:5.948828e-02,(16:6.914941e-02,(((((17:3.478829e-01,10:7.832930e-01):1.149548e-01,11:1.115130e+00):6.438644e-01,18:5.496367e-02):1.361123e-01,(12:1.170720e+00,9:7.389195e-01):3.025791e-05):1.142895e-01,((13:2.744886e-01,(23:1.511992e-01,(22:4.121296e-02,21:3.909582e-01):4.361103e-01):1.828995e+00):2.882197e-01,(15:1.791487e-01,14:1.530243e-01):1.639072e-02):3.074342e-01):4.416997e-02):8.999387e-01):2.764790e-02,7:5.980856e-02):1.370926e-01):5.775792e-01):3.496330e-01,8:1.092914e-01):1.344667e+00):8.782156e-01,1:2.014379e+00);
   tree gen.387000 = [&U] ((2:4.847031e-01,(3:3.955589e-02,4:3.756414e-01):7.408366e-01):2.163694e-01,(((((((9:6.385516e-01,17:6.089948e-01):1.543635e-01,(11:9.444274e-01,10:4.976516e-01):2.419760e-01):2.505250e-01,((16:2.100826e-01,12:1.482241e-01):5.430973e-01,(18:2.228421e-01,(14:4.285606e-01,((((21:4.830983e-01,23:8.271162e-02):1.002937e+00,22:1.018641e-01):1.422218e+00,13:4.450334e-02):2.258865e-01,15:8.215998e-02):9.916156e-03):2.656858e-01):6.268360e-01):5.841195e-02):9.153951e-01,(7:2.067726e-01,6:3.722371e-01):9.202720e-02):1.742933e-01,((19:1.018115e-01,((24:2.179318e-01,((26:2.601262e-01,27:2.016965e-01):4.193238e-01,25:1.123593e-01):4.083593e-01):8.386551e-01,20:1.061715e-01):2.505537e-01):7.696723e-01,(30:1.435113e-01,(28:9.450471e-02,29:1.034764e-02):8.452696e-02):5.426064e-01):8.724509e-02):3.577395e-01,8:9.772894e-02):1.503152e-01,5:4.109777e-01):1.681125e+00,1:1.641010e+00);
   tree gen.388000 = [&U] ((((((5:2.248836e-01,(19:3.867702e-02,((24:7.231146e-01,((26:1.771779e-01,27:3.100178e-01):9.145427e-01,25:4.932442e-01):2.191854e-01):3.955817e-01,20:4.316772e-01):2.229003e-01):9.271593e-01):4.471287e-01,(30:1.608368e-01,(28:7.504165e-03,29:2.034255e-01):2.510715e-01):1.483935e-01):4.885729e-01,((7:7.973694e-03,((16:4.662255e-01,((((17:3.252249e-01,11:2.895990e-01):4.890205e-01,10:3.504245e-01):1.488254e-01,18:5.645372e-02):1.922128e-01,((14:2.009305e-01,((((23:4.346190e-01,21:9.824681e-02):4.927970e-01,22:2.468340e-02):1.777436e+00,13:3.196900e-01):1.261182e-01,15:5.168565e-01):1.880542e-02):3.967143e-01,9:8.577420e-01):2.842003e-01):1.079577e-01):1.455851e-01,12:3.802217e-01):7.169750e-01):3.034682e-01,6:3.195299e-02):1.379569e-01):2.346571e-01,8:2.466701e-01):6.768798e-01,(3:2.020929e-02,4:2.976843e-01):1.177326e+00):6.813859e-02,2:5.732159e-01,1:1.713394e+00);
   tree gen.389000 = [&U] (2:5.032523e-01,((3:1.812226e-01,4:2.185107e-01):1.304822e+00,(((((18:2.497272e-01,(16:2.873182e-01,((9:2.555225e-01,((10:1.875260e-01,(17:2.313200e-01,11:2.461507e-01):2.710784e-02):2.017753e-01,((14:4.235125e-01,13:2.683561e-01):1.301002e-02,(((23:2.694082e-01,21:1.412444e-01):1.207451e-01,22:3.496790e-04):1.455915e+00,15:1.658327e-01):1.593745e-01):3.634645e-01):8.776049e-02):1.785248e-01,12:3.113701e-01):3.912828e-03):8.663404e-03):8.670985e-01,7:5.730130e-02):9.851828e-02,(((((24:4.071347e-01,25:4.599690e-01):2.035472e-01,(26:1.531851e-01,27:3.947526e-01):2.485958e-01):5.273687e-01,19:1.411856e-01):9.828302e-02,20:2.771993e-01):7.248711e-01,5:7.270450e-02):2.156760e-02):2.066646e-01,((30:2.402485e-01,(28:1.097551e-02,29:1.772034e-02):9.714041e-02):1.069204e+00,6:4.386040e-02):5.948528e-02):2.764913e-01,8:5.900106e-02):2.388978e-01):1.628124e-01,1:1.468137e+00);
   tree gen.390000 = [&U] ((2:2.434028e-01,(3:1.349820e-02,4:3.530046e-02):1.117294e+00):9.537658e-02,((5:3.320403e-01,((7:2.490557e-01,6:3.210318e-02):3.569647e-01,(((((24:4.703336e-01,(25:2.828579e-01,(27:5.101146e-01,26:2.614338e-01):4.592265e-01):5.887567e-01):3.894901e-01,20:7.749628e-02):4.511738e-01,19:2.471442e-01):7.120597e-01,((((11:3.935044e-01,((10:4.393236e-01,17:3.121823e-01):1.523278e-01,18:1.926415e-01):2.039362e-02):2.350345e-02,9:2.951868e-01):1.629781e-01,(12:3.043837e-01,16:2.374861e-01):2.931312e-01):1.584261e-01,((((23:1.991126e-01,21:2.077617e-01):2.695551e-01,22:5.192280e-02):6.676895e-01,(15:3.459857e-01,14:3.390591e-01):1.031325e-01):1.755645e-02,13:5.698692e-02):5.624572e-01):5.112627e-01):1.803598e-02,((30:4.694749e-02,28:6.387109e-02):1.554699e-01,29:1.097552e-01):1.299822e+00):5.333185e-02):2.347842e-01):3.134024e-01,8:3.219801e-01):6.200706e-01,1:1.143273e+00);
   tree gen.391000 = [&U] ((3:1.144322e-01,4:6.185123e-02):6.143213e-01,((5:9.634309e-02,(8:1.248166e-01,((7:4.665486e-02,6:2.378607e-01):2.526505e-01,((30:3.938202e-01,(28:5.191737e-02,29:2.417795e-02):2.780549e-01):3.344033e-01,(((9:4.322688e-01,(((15:1.338163e-01,14:5.067116e-01):2.033262e-01,(13:1.358998e-01,((23:2.022097e-01,21:1.394869e-01):5.459531e-01,22:1.123132e-02):5.744836e-01):1.431024e-01):2.305097e-01,(18:1.544660e-01,((11:2.875428e-01,17:5.958452e-01):4.654342e-03,10:6.354270e-01):4.735001e-02):3.052178e-01):1.418880e-02):2.809358e-02,(12:1.157325e-01,16:1.798955e-01):1.817687e-01):3.375759e-01,(((24:1.706171e-01,(25:6.017347e-01,(27:1.951002e-01,26:3.538430e-01):3.154713e-01):4.385639e-01):4.491190e-01,20:2.207731e-01):1.417322e-01,19:9.833191e-02):5.707080e-01):2.443856e-01):1.222071e-01):2.637896e-01):3.322820e-01):5.430422e-01,2:6.516858e-01):1.929718e-01,1:8.733985e-01);
   tree gen.392000 = [&U] (2:5.366139e-01,((3:3.195557e-01,4:1.563435e-01):8.417418e-01,((6:1.441789e-01,((((((17:2.409221e-01,(10:6.270746e-01,11:3.619619e-01):6.878767e-02):5.846686e-02,9:2.182196e-01):1.461221e-01,(14:6.563666e-01,((15:5.496413e-01,13:2.846334e-01):1.193325e-01,((21:2.983509e-01,23:3.968883e-02):1.120964e+00,22:2.277216e-01):1.121580e+00):9.901992e-02):3.044803e-01):1.346593e-01,((16:1.580788e-01,12:4.006967e-01):2.282335e-01,18:2.778581e-01):2.419570e-01):6.874269e-01,7:1.178866e-01):2.453813e-01,(((30:5.000730e-01,(29:1.123225e-01,28:8.836610e-03):1.734857e-01):2.721181e-01,(((24:1.739329e-01,(25:2.927549e-01,(27:2.511082e-01,26:1.685450e-01):3.318173e-01):5.512816e-01):7.076113e-01,20:3.417816e-01):4.491459e-01,19:7.303174e-02):9.426684e-01):4.358246e-01,5:8.220036e-02):3.382275e-01):1.454822e-01):2.825178e-01,8:4.949107e-01):1.044226e+00):2.277360e-01,1:9.629869e-01);
   tree gen.393000 = [&U] (((8:2.732355e-01,((((((12:1.858678e-01,(16:4.257070e-01,(18:2.497609e-01,((10:3.601784e-01,(17:1.639872e-01,11:7.135939e-01):2.028131e-01):2.337395e-01,((13:2.395760e-01,(((21:1.167797e-03,23:3.655544e-01):6.808239e-01,22:2.421973e-01):5.253480e-01,(15:3.278331e-01,14:1.984286e-01):3.256238e-01):3.907869e-01):1.927752e-01,9:2.755586e-01):1.291573e-01):1.532210e-01):3.019260e-01):2.003607e-01):4.205927e-01,(19:1.018288e-01,((24:4.943869e-01,(25:3.478429e-01,(27:2.682879e-01,26:3.499244e-01):8.574780e-02):8.319440e-01):4.815142e-01,20:5.822128e-01):6.684232e-01):5.408410e-01):8.939673e-02,((29:9.877590e-02,28:3.002586e-02):1.789194e-01,30:9.995587e-02):3.762758e-01):5.527503e-01,7:1.057396e-01):1.390317e-01,6:1.486007e-02):1.121282e-01,5:2.909473e-01):1.481616e-01):4.059514e-01,2:6.661052e-01):5.799918e-01,(3:2.220673e-01,4:6.406590e-02):1.021928e+00,1:8.104122e-01);
   tree gen.394000 = [&U] ((3:2.176965e-01,4:9.643254e-02):4.763753e-01,(2:5.563729e-01,(((19:4.376276e-02,((24:1.690173e-01,((26:1.902277e-01,27:5.209262e-01):4.589884e-01,25:5.002691e-01):2.970817e-01):3.533232e-01,20:7.441440e-02):7.289210e-01):1.051538e+00,(5:2.200660e-01,(((7:1.511559e-01,((((9:1.303251e-01,((((21:4.212817e-01,23:1.219424e-01):9.669008e-01,22:1.171358e-02):1.154986e+00,(14:9.612271e-02,15:1.215042e-01):7.148500e-02):6.581624e-02,13:1.588042e-01):4.098761e-01):1.489728e-02,(17:4.452876e-01,(11:7.103753e-01,10:8.001282e-01):1.334581e-01):8.172449e-02):1.319482e-01,(18:2.344313e-01,16:8.479091e-02):2.752286e-01):3.013256e-02,12:8.445468e-01):5.660984e-01):1.693458e-01,6:7.614282e-02):1.985061e-01,(28:4.180843e-02,(29:2.494879e-01,30:1.155961e-01):1.624000e-01):2.374438e-01):2.822063e-01):7.755085e-02):2.246614e-01,8:1.303048e-01):6.282320e-01):7.264287e-01,1:1.705386e+00);
   tree gen.395000 = [&U] ((((19:9.167899e-02,((24:4.230678e-01,((26:4.105953e-01,27:7.427922e-01):7.573961e-01,25:5.229536e-01):7.042868e-01):1.593245e+00,20:1.872794e-02):3.703487e-01):1.401714e+00,(((6:1.202998e-01,((28:3.721225e-02,29:3.218452e-02):1.637867e-01,30:3.568990e-01):9.706733e-01):1.550969e-01,(((((11:9.999342e-01,12:4.848994e-01):1.025655e-01,10:6.129173e-01):3.849980e-02,(9:2.835768e-01,((18:4.636601e-01,16:3.460594e-02):1.032032e+00,(((15:3.983618e-01,(23:4.901565e-01,(22:2.430664e-01,21:2.171499e-01):3.053458e-01):8.840135e-01):7.888778e-04,14:2.503484e-01):3.816508e-01,13:3.022974e-01):4.522667e-01):9.185892e-03):3.739044e-02):1.787639e-01,17:6.413745e-01):7.596553e-01,7:7.053493e-02):3.231928e-01):1.448116e-01,8:8.528441e-01):2.283263e-02):1.417791e-01,5:5.539426e-02):1.332264e+00,(2:7.686315e-01,(3:3.077042e-01,4:2.716821e-02):1.952953e+00):1.470635e-01,1:1.411991e+00);
   tree gen.396000 = [&U] ((3:3.557980e-01,4:8.653010e-02):1.323377e+00,((5:3.652477e-01,((((((29:6.189443e-02,28:1.803824e-02):1.584245e-01,30:5.248187e-01):8.758904e-01,(19:2.775445e-01,((24:1.269886e-01,((26:5.790874e-01,27:9.536321e-01):3.351646e-01,25:4.028148e-01):1.195918e+00):9.030528e-01,20:1.709361e-01):5.554718e-01):8.934481e-01):5.652691e-01,6:8.943942e-02):3.713428e-02,((18:4.542553e-01,(16:7.408788e-02,((9:2.579257e-01,(10:3.782474e-01,(13:3.396822e-01,(((21:4.301486e-01,22:6.467720e-01):3.702608e-01,23:2.539438e-01):1.753433e+00,(14:3.071475e-01,15:5.336648e-01):6.487927e-01):1.462946e-01):4.850488e-01):3.356250e-01):7.553192e-02,(17:3.724221e-01,(11:9.755294e-01,12:8.415122e-01):1.966269e-01):8.417662e-02):4.856930e-01):6.842011e-02):4.889244e-01,7:2.186703e-01):2.986851e-01):1.874335e-01,8:3.092434e-01):9.563665e-02):1.435340e+00,2:6.571053e-01):1.743139e-01,1:1.959631e+00);
   tree gen.397000 = [&U] (((3:2.739338e-01,4:6.559333e-02):9.606646e-01,(8:2.473787e-01,((((7:3.927716e-01,6:8.477712e-02):2.148998e-01,((9:1.339869e-01,((17:2.751028e-01,(10:5.291070e-01,11:7.782809e-01):5.835714e-02):3.549919e-01,(13:3.104933e-02,((((23:1.042809e-01,21:1.770465e-01):1.534794e-01,22:3.236025e-02):1.374936e+00,15:1.020133e-01):3.093473e-01,14:4.596119e-01):1.543133e-01):3.885011e-01):6.020560e-02):1.871904e-01,(18:3.169532e-01,(16:1.952871e-01,12:4.932178e-01):3.475858e-02):3.964053e-01):1.125763e+00):8.622041e-02,((30:5.300348e-01,(29:4.696351e-02,28:5.243890e-02):5.201822e-02):4.367437e-01,(19:2.053754e-01,((24:3.107849e-01,((26:1.388473e-01,27:5.895067e-01):1.531489e-01,25:4.530580e-01):2.163456e-01):6.609974e-01,20:4.958816e-01):1.481331e-01):6.139199e-01):5.538794e-01):9.483720e-02,5:2.557584e-02):2.530033e-01):3.776014e-01):4.276758e-01,2:1.479388e-01,1:2.242221e+00);
   tree gen.398000 = [&U] (2:1.108162e-01,((8:1.669304e-01,((7:4.021686e-02,(5:2.550679e-01,((((((13:3.244382e-01,(15:2.090688e-01,((23:3.169843e-01,21:1.610506e-01):4.066906e-01,22:7.052850e-02):1.628649e+00):1.247648e-01):1.316280e-01,14:7.049981e-01):8.026330e-01,(17:1.633555e+00,10:6.502067e-01):1.283688e-01):1.683669e-01,((12:1.155126e+00,9:6.371340e-01):1.166142e-03,((11:1.019981e+00,18:1.165697e-01):3.593574e-01,16:3.716268e-01):1.663106e-01):2.075525e-01):2.907090e-01,((29:7.645652e-02,28:2.355286e-03):1.131087e-01,30:1.278090e-01):6.899977e-01):2.777766e-01,(((24:3.695480e-01,((26:3.439494e-01,27:8.694690e-01):3.865571e-01,25:4.725483e-01):3.833027e-01):1.083274e+00,20:2.503689e-01):6.007154e-01,19:2.241413e-02):9.119282e-01):4.276013e-02):4.467154e-01):1.218436e-01,6:2.928987e-02):2.729827e-01):1.470249e+00,(3:2.473465e-01,4:6.908884e-02):1.378923e+00):8.964174e-01,1:2.459352e+00);
   tree gen.399000 = [&U] (((8:1.900538e-01,(5:5.066668e-02,((((29:1.067881e-02,28:2.343855e-02):2.256913e-01,30:1.888921e-01):6.520655e-01,(((24:1.089811e-01,((26:1.870791e-01,27:5.029819e-01):7.979454e-01,25:1.189918e-01):6.077579e-01):8.529188e-01,20:3.335184e-01):4.108256e-01,19:4.193879e-01):5.771771e-01):4.952204e-01,(6:3.157376e-01,(((12:6.376335e-01,16:3.198822e-01):5.252300e-02,((((17:9.205796e-01,(11:7.509181e-01,10:5.689040e-01):1.267780e-01):4.024722e-01,9:2.912165e-01):1.872924e-01,(14:1.751372e-01,(15:7.869908e-02,((22:6.900249e-03,(21:2.638784e-01,23:2.970698e-01):4.351058e-01):1.379268e+00,13:3.280228e-02):2.925451e-01):5.051764e-02):4.653532e-01):2.804776e-01,18:5.329234e-01):2.569275e-02):5.760798e-01,7:1.227457e-02):1.578427e-01):2.433937e-01):3.560464e-02):4.112684e-01):1.091836e+00,2:1.479057e+00):2.149150e-01,(3:1.992157e-01,4:2.522138e-02):1.480953e+00,1:1.352517e+00);
   tree gen.400000 = [&U] (((8:1.707849e-01,(((((29:8.274633e-02,28:6.221743e-03):6.469215e-02,30:2.265565e-01):5.769764e-01,((((24:2.873101e-02,((26:9.820206e-02,27:5.977414e-01):2.959157e-01,25:2.729435e-01):4.722432e-01):6.564928e-01,20:7.011734e-02):5.429304e-01,19:6.330755e-02):4.644016e-01,7:8.997013e-02):1.124667e-01):7.500421e-02,((((16:1.693920e-01,12:5.398721e-01):3.093073e-01,(17:4.415965e-01,((10:5.101969e-01,11:2.595621e-01):3.179927e-02,9:2.837700e-01):7.044245e-02):2.626513e-01):2.353283e-01,(18:3.114860e-01,(14:1.399130e-01,(15:1.201454e-01,(((21:9.445935e-02,23:1.548937e-01):4.456465e-01,22:5.735498e-02):1.199849e+00,13:9.626096e-02):4.673446e-02):8.741353e-02):3.664189e-01):1.651986e-01):9.512492e-01,6:2.223871e-01):1.977700e-02):9.980255e-02,5:1.223643e-01):1.215429e-01):8.494882e-01,2:3.621467e-01):9.516143e-01,(3:3.752490e-01,4:1.556429e-02):6.036256e-01,1:1.001198e+00);
   tree gen.401000 = [&U] (((3:1.589862e-01,4:9.881246e-02):1.175991e+00,2:7.860901e-01):5.116279e-02,(8:6.432102e-02,(5:1.323702e-01,(((7:4.638501e-01,6:1.178115e-01):4.745700e-02,((9:2.857652e-01,((17:1.863254e-01,11:4.371609e-01):2.046754e-01,10:4.345717e-01):3.627080e-01):1.942042e-01,(((16:2.462299e-01,12:8.492675e-01):3.089756e-01,18:5.755667e-01):8.339166e-02,(((14:3.263567e-01,(23:4.741588e-01,(22:2.369411e-02,21:6.038656e-01):3.661247e-01):1.397446e+00):3.745272e-01,13:2.036375e-01):4.482541e-02,15:8.518670e-02):4.824806e-01):1.588058e-01):1.010170e+00):3.842620e-01,((((24:3.467649e-01,((26:1.487165e-01,27:7.095672e-01):1.099864e+00,25:3.455024e-01):7.730218e-01):3.456852e-01,20:2.232599e-01):5.963063e-01,19:1.530957e-01):4.395308e-01,(30:4.007816e-02,(28:6.461776e-02,29:6.951757e-02):4.544452e-01):5.768225e-01):1.125503e-01):5.350247e-02):6.544551e-01):1.226452e+00,1:2.346219e+00);
   tree gen.402000 = [&U] (2:2.792090e-01,((3:1.783477e-01,4:4.005263e-01):1.779983e+00,(8:2.389520e-01,(((30:4.700424e-02,(28:1.249923e-01,29:2.582522e-02):3.731644e-02):9.610234e-01,6:5.371539e-02):5.263629e-02,(((((9:5.282259e-01,(18:4.611789e-01,((17:5.257264e-01,10:3.367355e-01):1.519571e-01,11:3.726836e-01):2.662958e-01):8.159495e-02):8.722543e-02,((15:4.659449e-02,(14:1.232726e-01,(22:1.970247e-02,(23:3.887012e-01,21:1.608664e-01):3.388431e-01):1.018308e+00):1.571324e-01):6.806875e-03,13:1.669359e-01):6.394842e-01):9.767166e-03,(12:6.962040e-01,16:2.054259e-01):1.827695e-01):8.818012e-01,(((24:2.050172e-01,((26:1.248864e-01,27:8.182323e-01):4.158008e-01,25:1.943676e-01):3.853412e-01):4.758122e-01,20:2.891609e-01):3.956186e-01,19:6.883740e-02):4.221190e-01):4.958822e-01,(7:2.836289e-01,5:3.806967e-01):1.760954e-02):2.078176e-01):4.473114e-01):1.106039e+00):4.804936e-02,1:1.717769e+00);
   tree gen.403000 = [&U] (((8:1.005759e-01,((((7:2.945248e-01,((16:7.685977e-02,((((23:2.824098e-01,21:2.857096e-01):2.374301e-01,22:7.158934e-02):8.490906e-01,(13:6.959552e-02,(15:7.718631e-02,14:1.429841e-01):5.833552e-02):3.848420e-02):2.532897e-01,((18:4.087594e-02,(11:3.344807e-01,(10:3.420882e-01,17:4.990004e-01):1.700521e-01):3.106361e-01):1.956889e-01,9:3.993851e-01):1.110776e-01):4.118172e-01):3.156832e-01,12:4.221571e-01):2.606731e-01):1.614295e-01,((((24:1.317300e-01,((26:1.326138e-01,27:6.207346e-01):4.625303e-01,25:3.358913e-01):2.100870e-01):5.965212e-01,20:1.230595e-01):2.201514e-01,19:1.103540e-01):4.265515e-01,5:2.992975e-01):1.508225e-01):9.687700e-02,(28:6.281254e-02,(30:1.042185e-01,29:1.053904e-01):1.419922e-01):8.222271e-01):1.666761e-02,6:1.825230e-01):6.899361e-01):9.671572e-01,2:2.639412e-01):2.517701e-01,(3:1.678587e-01,4:1.154321e-01):8.943956e-01,1:1.104734e+00);
   tree gen.404000 = [&U] ((2:3.040203e-01,(8:2.175213e-02,((5:3.854905e-01,((30:1.559194e-01,(29:9.465891e-02,28:4.628687e-02):1.462473e-01):3.485178e-01,(((24:1.597974e-01,((26:3.590175e-01,27:2.335619e-01):8.080233e-01,25:5.202995e-01):3.385477e-01):6.352571e-01,20:2.156301e-01):1.985105e-01,19:1.064227e-03):6.126248e-01):3.106456e-01):3.789718e-01,((7:6.966970e-02,(((18:5.823654e-01,(((14:4.133499e-01,(22:8.548564e-03,(21:4.415491e-02,23:9.050842e-01):9.447322e-01):5.653510e-01):1.177521e-01,(15:3.412777e-01,13:3.290896e-01):3.752962e-02):5.910186e-01,(9:4.550566e-01,((11:2.940560e-01,10:3.883618e-01):1.624132e-02,17:6.352778e-01):4.758866e-01):1.101349e-01):7.833318e-02):1.472328e-01,16:2.421142e-01):4.668662e-01,12:3.455211e-01):6.378803e-01):1.382243e-01,6:2.465938e-01):3.876655e-01):3.094409e-01):1.808024e+00):1.540856e-01,(3:2.462938e-01,4:7.135290e-02):1.054463e+00,1:1.937072e+00);
   tree gen.405000 = [&U] ((3:2.494684e-01,4:4.198099e-01):9.788962e-01,(2:1.910413e+00,(8:2.370836e-01,((5:5.010472e-01,(((((24:1.927459e-01,((26:4.330430e-01,27:3.975475e-01):8.959629e-01,25:6.723606e-02):8.328398e-01):6.006597e-01,20:4.047625e-01):1.112355e+00,19:6.492734e-02):7.609667e-01,(((12:5.961862e-01,16:6.572181e-01):7.191244e-01,18:5.953684e-01):9.557384e-02,(9:5.488843e-01,(((((22:4.394091e-02,(21:2.813100e-01,23:1.761024e-01):6.338091e-01):1.276804e+00,(13:1.719672e-01,(15:2.781420e-01,14:4.894971e-01):1.799956e-01):6.880080e-03):3.468727e-01,11:1.602295e+00):1.880762e-01,10:4.896789e-01):6.983588e-03,17:7.826778e-01):2.660653e-01):2.939981e-01):9.917873e-01):1.480190e-01,((30:1.792018e-01,(29:2.997996e-01,28:1.464693e-01):2.297662e-01):7.839696e-01,7:2.357917e-01):3.659226e-02):1.632246e-01):1.509887e-01,6:3.440212e-02):5.864610e-01):4.336520e-01):7.875917e-01,1:2.942130e+00);
   tree gen.406000 = [&U] ((3:1.153718e-03,4:3.129827e-01):8.110497e-01,(2:7.630015e-01,(8:1.437738e-01,(5:2.802845e-01,(((30:2.274498e-01,(28:1.399787e-01,29:4.717828e-02):1.395362e-01):8.393585e-01,6:3.405672e-02):3.811282e-02,((((24:1.652497e-01,((26:3.805414e-01,27:3.739189e-01):1.109365e+00,25:7.884196e-01):1.861295e-01):7.386829e-01,20:7.175116e-02):8.841599e-01,19:4.712081e-02):4.579221e-01,(((16:7.685531e-02,18:2.376859e-01):8.519669e-01,((17:3.019376e-01,(((14:3.619641e-01,15:4.732815e-02):3.933886e-02,(22:6.347626e-02,(21:2.270745e-01,23:9.175723e-02):7.184355e-01):8.173320e-01):1.952593e-01,13:1.479801e-01):3.364247e-01):1.337878e-02,((12:5.604302e-01,(11:7.090028e-01,10:2.863215e-01):1.257046e-01):2.306259e-01,9:3.013685e-01):2.368878e-03):1.537040e-01):8.090318e-01,7:1.234723e-01):2.185467e-01):8.125683e-02):1.769804e-01):8.205226e-02):1.129530e+00):5.478582e-01,1:2.372982e+00);
   tree gen.407000 = [&U] (((((6:1.463306e-01,(30:2.235988e-01,(28:9.895233e-02,29:3.753053e-02):8.950467e-02):7.457513e-01):2.398100e-01,((7:2.941584e-02,(((9:3.172791e-01,((11:4.874958e-01,10:1.861832e-01):1.012891e-01,(((22:1.088869e-01,(21:3.741624e-02,23:4.859461e-01):3.520017e-01):7.034153e-01,(13:3.861695e-02,(14:2.481823e-01,15:3.263478e-01):2.045812e-01):6.614401e-03):2.204842e-01,17:2.254592e-01):2.487764e-02):6.249017e-02):1.450320e-01,18:2.372154e-01):1.067747e-01,(16:2.706051e-01,12:3.973561e-01):9.224989e-02):5.029498e-01):2.079382e-02,(((25:6.844228e-01,((26:7.291733e-02,27:2.437181e-01):7.276663e-01,24:3.450108e-01):1.048816e-01):8.021262e-01,20:1.668001e-01):2.003233e-01,19:1.255022e-01):7.372659e-01):6.511310e-03):9.654469e-02,8:1.724691e-01):1.311360e-02,((3:2.220629e-01,4:1.655798e-01):7.785557e-01,2:4.949621e-01):4.268411e-01):2.880664e-01,5:5.308747e-02,1:1.434096e+00);
   tree gen.408000 = [&U] ((((8:1.979726e-01,(6:1.277652e-01,((((12:4.254034e-01,(((9:3.299528e-01,(((11:6.948382e-01,10:2.023153e-01):3.103887e-02,18:3.904007e-01):9.537313e-02,((((22:3.950353e-02,21:4.309989e-01):5.858485e-02,23:3.567606e-01):9.384957e-01,13:3.835863e-01):1.083769e-01,(15:3.916635e-01,14:4.426847e-01):1.289552e-01):5.236387e-01):3.937159e-02):1.970920e-01,17:2.621309e-01):3.871047e-01,16:1.119453e-01):6.709898e-02):3.369071e-01,(30:1.959574e-01,(28:1.182496e-01,29:4.217418e-03):4.834422e-02):6.153274e-01):3.745509e-01,((((25:7.891790e-01,(27:7.571092e-02,26:7.168073e-01):6.453208e-01):1.064264e+00,24:2.906965e-01):6.460092e-01,20:2.188709e-01):4.948749e-01,19:3.903630e-02):5.576435e-01):2.308147e-01,7:1.404367e-01):1.307655e-01):3.337151e-01):2.621941e-02,5:2.019457e-01):7.857612e-01,(3:1.476209e-01,4:5.162143e-01):7.599613e-01):2.349050e-01,2:9.442871e-01,1:1.644240e+00);
   tree gen.409000 = [&U] ((2:6.617952e-01,(3:1.955754e-01,4:5.192351e-02):6.756355e-01):3.639230e-01,((5:3.526184e-01,(((6:4.204119e-02,(((((((17:6.006159e-01,(11:1.291932e+00,10:2.255391e-01):1.982354e-01):2.682337e-02,((13:1.061953e-01,(15:1.760078e-01,14:3.210143e-01):5.420310e-01):1.522723e-01,((23:3.550668e-01,21:3.531269e-01):6.453782e-01,22:2.825349e-01):1.180609e+00):2.040048e-01):1.728099e-01,9:2.843770e-01):3.713256e-01,12:4.677284e-01):7.497075e-02,18:4.499197e-01):9.181674e-02,16:2.436593e-01):6.232479e-01,7:1.905551e-02):8.283077e-02):2.936521e-01,(((24:4.588727e-01,(25:2.906112e-01,(27:9.092691e-02,26:6.536294e-01):2.820343e-01):6.058450e-01):5.038486e-01,20:4.058426e-01):3.347341e-01,19:1.145899e-01):6.960766e-01):2.775919e-01,(30:2.113745e-01,(28:1.241121e-02,29:1.507051e-01):5.263346e-01):2.605506e-01):1.459770e-01):8.210201e-02,8:1.722573e-01):6.307387e-01,1:1.682198e+00);
   tree gen.410000 = [&U] ((3:2.554463e-02,4:1.439773e-01):5.551686e-01,(((5:5.179793e-01,(6:3.335494e-01,((((30:4.521488e-01,29:6.395415e-02):2.775113e-02,28:1.349984e-01):8.144264e-01,(19:1.689793e-01,(20:3.768370e-01,(24:2.282544e-01,(25:2.482388e-01,(27:1.832280e-01,26:4.415327e-01):3.468598e-01):7.188400e-01):7.663802e-01):1.262218e-01):6.396156e-01):2.374598e-01,((((18:3.484920e-01,16:2.626619e-01):4.235298e-02,(((13:1.232907e-01,((23:6.313403e-01,21:4.423108e-01):4.934888e-02,22:1.965244e-02):8.183571e-01):7.503454e-02,(14:2.892162e-01,15:1.485130e-01):2.470819e-01):2.834474e-01,(9:2.643144e-01,((10:4.490882e-01,11:5.223524e-01):9.592919e-03,17:5.522504e-01):1.109850e-01):2.036612e-02):1.471564e-01):5.518560e-02,12:1.676089e-01):6.800624e-01,7:8.953035e-02):3.104713e-01):8.861329e-05):5.024903e-02):1.082561e-01,8:1.607688e-01):8.345494e-01,2:2.910956e-01):3.084445e-01,1:8.338166e-01);
   tree gen.411000 = [&U] ((3:1.834651e-01,4:2.618162e-01):4.506345e-01,(((((6:2.299669e-02,((19:8.611407e-02,((24:8.400350e-02,(25:3.312578e-01,(27:4.175867e-01,26:1.006166e-01):5.000639e-01):5.340410e-01):1.030114e+00,20:3.668550e-01):2.102009e-01):1.016886e+00,(((29:1.867524e-02,28:3.227151e-03):2.077030e-01,30:7.790593e-02):3.175668e-01,((16:1.126079e-01,12:4.071939e-01):6.623911e-02,((((((23:1.708134e-01,(22:1.960554e-01,21:1.438075e-01):2.581303e-02):8.898498e-01,15:5.856906e-02):9.091129e-03,14:2.169023e-01):3.471326e-01,13:3.848380e-02):3.806000e-01,(9:2.549747e-01,((17:6.107862e-01,11:5.786004e-01):6.808666e-02,10:5.609604e-01):1.589587e-01):6.587272e-02):4.463827e-01,18:2.732660e-01):4.551076e-02):4.658291e-01):5.335946e-01):1.305913e-01):8.647122e-02,7:7.762715e-02):1.733422e-01,5:7.112826e-02):3.195748e-01,8:1.732394e-01):7.021028e-01,2:6.844284e-01):4.134033e-01,1:8.930784e-01);
   tree gen.412000 = [&U] ((3:8.768946e-02,4:1.325035e-01):8.348471e-01,(2:2.170607e-01,(((6:1.543134e-01,((((19:2.548351e-01,((24:1.715953e-01,(25:3.799591e-01,(27:3.216179e-01,26:7.749312e-02):3.860292e-01):3.449293e-01):5.173401e-01,20:5.430524e-04):1.509120e-01):6.101719e-01,((29:1.004344e-01,28:9.051486e-03):9.401184e-02,30:4.735858e-02):6.008956e-02):4.087641e-01,(12:3.327579e-01,(((((18:3.137471e-01,(11:2.077017e-01,10:2.592482e-01):1.695166e-01):1.187347e-01,16:3.140832e-01):7.621276e-02,17:3.868226e-01):2.615709e-02,(((((21:6.133954e-02,23:1.603334e-01):1.527443e-01,22:1.007543e-02):8.424735e-01,14:4.401382e-02):1.666957e-01,15:7.172055e-02):7.777224e-02,13:6.299844e-02):3.460510e-01):6.775189e-02,9:2.844704e-01):1.946569e-01):1.654305e-01):1.121361e-01,7:4.169827e-02):9.626491e-02):1.379013e-01,5:1.384476e-01):2.188297e-01,8:1.389526e-01):4.496303e-01):1.656409e-01,1:6.026922e-01);
   tree gen.413000 = [&U] (((3:1.236972e-01,4:5.265982e-02):5.634995e-01,((5:1.005008e-01,(6:1.631289e-01,((((30:6.337569e-03,(28:9.634465e-03,29:3.802761e-02):1.204489e-01):2.882911e-01,((((16:2.640641e-01,(17:1.359940e-01,(11:2.689249e-01,(10:2.104508e-01,18:2.063031e-01):5.094547e-02):2.111969e-02):5.566501e-02):5.467963e-02,12:4.453451e-01):6.951132e-03,9:2.375453e-01):5.029036e-05,((14:2.608687e-01,15:6.290057e-03):1.203049e-01,(((21:7.337031e-02,22:1.609976e-01):4.336729e-02,23:1.283315e-01):7.229738e-01,13:8.855386e-02):8.594522e-03):3.425750e-01):3.616030e-01):1.832971e-01,7:7.265862e-02):9.442791e-03,(19:6.048265e-02,((24:2.420718e-02,(25:8.791722e-02,(27:3.216063e-01,26:8.971678e-02):2.487624e-01):3.165840e-01):5.332677e-01,20:3.000272e-02):3.221719e-01):2.999221e-01):2.204621e-03):1.442639e-01):5.098246e-02,8:6.144635e-02):3.349499e-01):9.864877e-02,2:2.181075e-01,1:8.340684e-01);
   tree gen.414000 = [&U] ((3:1.265163e-01,4:7.887366e-02):1.434964e-01,((5:2.587087e-02,((6:3.101605e-02,((((((9:1.262185e-01,((13:1.025941e-01,((14:4.385008e-02,((21:9.013095e-02,23:1.730784e-01):6.614674e-02,22:2.787048e-02):5.388298e-01):9.715526e-02,15:5.765341e-02):1.069383e-03):2.799966e-02,(((11:1.201745e-01,10:2.149755e-01):4.320782e-02,17:2.332351e-01):2.803986e-02,18:1.481812e-01):1.957031e-01):3.407892e-02):1.174677e-01,12:2.139215e-01):1.395084e-01,16:1.013583e-01):2.658820e-01,7:1.687570e-02):4.508479e-02,(19:6.585638e-02,((24:4.381373e-02,(25:2.504037e-02,(27:7.834441e-02,26:7.158920e-02):4.037939e-01):3.021104e-01):2.589276e-01,20:9.778489e-02):1.571447e-01):2.408220e-01):6.589365e-02,((29:9.786654e-02,30:8.281819e-02):6.601829e-03,28:1.069454e-02):3.715705e-01):1.495927e-02):5.271487e-02,8:2.056603e-01):1.152902e-01):2.834514e-01,2:1.692581e-01):5.682640e-02,1:4.397962e-01);
   tree gen.415000 = [&U] ((3:1.366939e-01,4:3.177685e-02):3.347122e-01,(2:1.080956e-01,(5:6.199541e-02,(8:1.510541e-01,(((19:9.262936e-03,((24:4.044801e-02,(25:9.476504e-02,(27:2.161219e-01,26:1.341506e-01):1.769681e-01):1.254594e-01):1.997758e-01,20:2.129756e-01):5.257124e-02):2.345410e-01,6:6.114024e-02):6.437297e-02,((28:6.252805e-03,(30:6.531135e-02,29:3.328260e-03):1.722063e-02):4.226055e-01,((16:4.205111e-02,(12:3.056384e-01,(18:2.022726e-01,((((15:4.558377e-02,14:7.281834e-02):9.582893e-03,((23:2.258504e-01,21:5.520808e-02):3.428368e-01,22:5.802689e-02):3.622999e-01):7.175881e-02,13:8.433297e-02):1.302019e-01,(9:1.018379e-01,((11:1.760946e-01,10:6.283677e-02):1.014761e-01,17:5.494189e-02):1.203307e-01):1.793479e-02):2.230840e-02):8.708145e-02):4.731020e-02):1.563828e-01,7:3.049034e-03):3.109032e-02):3.898864e-02):8.907618e-02):2.854312e-02):3.354277e-01):3.336320e-01,1:3.498315e-01);
   tree gen.416000 = [&U] ((3:4.356035e-03,4:1.701389e-01):2.686390e-01,(((8:4.761056e-02,((((((17:3.004140e-01,9:1.827508e-01):2.682583e-02,(10:3.765914e-01,11:2.010049e-01):1.110282e-01):2.098092e-02,((13:1.223974e-01,((((23:1.155704e-01,21:4.429173e-02):2.312531e-01,22:1.629862e-01):9.717499e-01,14:1.765790e-02):4.209087e-02,15:1.624049e-01):1.150934e-01):1.089734e-01,(18:1.005563e-01,16:6.239847e-02):2.603877e-01):2.275493e-04):1.292780e-01,12:2.994777e-01):3.075340e-01,((20:1.674072e-01,(((25:1.411106e-01,(27:2.828386e-01,26:2.256417e-01):3.694208e-01):1.552587e-01,24:1.709754e-01):2.974777e-01,19:7.285960e-02):1.743180e-02):3.790111e-01,((29:1.881545e-02,28:1.167503e-02):4.737775e-02,30:1.372709e-02):1.589963e-01):1.002692e-01):1.621120e-01,(7:4.395429e-02,6:2.674309e-02):6.746656e-03):2.138529e-01):7.695131e-02,5:1.750431e-01):3.738875e-01,2:1.765189e-01):1.229878e-01,1:7.355358e-01);
   tree gen.417000 = [&U] ((3:6.800111e-02,4:1.650436e-02):2.015143e-01,(2:6.071335e-01,(8:1.567564e-02,((7:1.475494e-01,(((18:1.405520e-01,((16:4.953026e-02,12:2.444982e-01):1.698392e-01,(((17:1.029135e-01,(11:2.824913e-01,10:1.836982e-01):6.434940e-02):2.752102e-01,(((15:1.297585e-01,13:7.924944e-02):4.365591e-02,((23:1.768198e-01,21:9.800832e-02):1.269547e-01,22:1.606865e-01):5.976532e-01):1.789567e-02,14:2.503652e-01):1.415135e-01):1.631436e-02,9:7.067435e-02):2.730831e-01):6.319383e-02):3.790687e-01,((29:3.100439e-02,28:2.740108e-05):2.613540e-01,(30:3.611677e-01,((20:3.067722e-02,((25:1.164156e-01,(27:1.111186e-01,26:5.631334e-02):1.134247e-01):1.737527e-01,24:1.431486e-01):4.721674e-01):2.681961e-01,19:1.936914e-01):1.831235e-01):1.867035e-01):2.819160e-01):7.000357e-02,6:9.873819e-02):1.020189e-01):1.006966e-01,5:1.762330e-01):1.863798e-01):3.385667e-01):1.013590e-02,1:6.616731e-01);
   tree gen.418000 = [&U] ((2:5.715476e-01,(8:1.189950e-01,(5:2.652942e-01,((((18:1.257206e-01,(((10:1.739147e-01,(17:1.629368e-01,11:2.884538e-01):7.994464e-02):1.368095e-01,9:1.209554e-01):9.065828e-02,(16:2.647556e-02,12:3.836253e-01):1.914105e-01):4.219946e-02):7.380730e-03,((((23:1.658077e-01,21:1.208169e-02):3.899883e-01,22:4.826962e-02):6.630916e-01,14:1.594436e-01):5.076216e-03,(15:1.113900e-01,13:1.274488e-01):2.676755e-03):1.464681e-01):2.860029e-01,(7:4.712409e-02,6:1.037269e-01):6.228686e-02):3.342108e-02,(((20:4.002119e-01,((25:2.692535e-01,(27:7.273531e-02,26:4.245099e-01):5.637825e-01):5.556193e-02,24:2.711442e-01):5.917584e-01):2.113139e-03,19:6.273929e-02):3.553427e-01,(30:7.650496e-02,(29:2.952927e-02,28:3.764117e-02):2.452580e-01):1.002737e-01):1.005665e-01):3.059314e-02):4.253288e-01):6.381108e-02):4.391482e-01,(3:2.600986e-02,4:9.357606e-02):3.512703e-01,1:6.897136e-01);
   tree gen.419000 = [&U] ((2:6.988799e-01,(8:4.648631e-02,(((((17:3.963932e-01,9:3.848829e-01):5.860461e-03,((((14:2.217806e-01,15:2.301595e-02):8.996786e-02,(23:2.038462e-01,(21:3.793238e-01,22:6.440341e-02):7.477842e-02):1.242641e+00):3.773263e-02,13:1.030205e-01):3.427458e-01,(12:4.623199e-01,(16:4.165268e-01,18:1.813191e-01):9.535903e-02):1.308549e-01):8.095607e-02):1.238660e-01,(10:1.463859e-01,11:2.860497e-01):6.151868e-02):7.920894e-01,(6:6.277817e-03,(7:1.825080e-01,((19:3.704331e-02,(20:6.722422e-02,(24:3.439184e-01,((27:1.543192e-01,26:1.552947e-01):4.303053e-01,25:1.056484e-01):1.655622e-01):2.977666e-01):4.938352e-01):5.173982e-01,((29:1.703469e-02,30:1.949188e-01):6.249705e-02,28:4.438292e-02):2.723787e-01):2.043560e-01):4.208336e-04):7.184268e-03):9.361582e-02,5:3.355145e-01):2.904937e-01):1.252866e-01):6.035982e-01,(3:2.001411e-02,4:1.569914e-01):4.922023e-01,1:1.617465e+00);
   tree gen.420000 = [&U] ((2:5.759338e-01,(8:4.018582e-02,(5:9.536140e-03,((((24:2.447412e-01,((27:3.104368e-01,26:1.263952e-01):4.212245e-01,25:2.463423e-01):7.332663e-02):8.816757e-01,(20:3.235543e-01,19:2.393534e-02):1.219036e-02):8.561537e-01,(30:8.921810e-02,(29:4.896691e-02,28:6.044184e-02):1.506888e-01):3.566515e-01):4.589750e-02,((7:1.194601e-01,(16:3.822637e-01,(((9:4.430348e-01,((13:9.157574e-02,15:2.289457e-01):1.339204e-01,(14:6.590048e-02,(22:1.586761e-01,(21:8.805278e-02,23:1.174670e-01):2.349346e-01):1.178093e+00):2.555534e-01):3.775962e-01):1.334793e-01,(((10:5.577243e-01,11:9.707378e-01):4.175012e-01,17:3.748714e-01):2.203934e-02,12:5.462007e-01):8.326284e-02):3.492883e-01,18:4.271755e-01):1.385630e-01):4.468873e-01):5.759836e-02,6:1.269753e-01):1.273888e-01):1.230355e-01):3.178153e-01):1.185973e+00):1.505263e-01,(4:1.304606e-01,3:2.060914e-01):8.658334e-01,1:1.475647e+00);
   tree gen.421000 = [&U] (((4:1.729671e-01,3:1.764285e-01):6.852673e-01,(8:4.741778e-01,(5:5.804214e-02,(((((9:1.184752e-01,(((14:4.009708e-01,(22:6.049792e-02,(21:2.226210e-01,23:5.003904e-01):3.113654e-01):1.028608e+00):2.746255e-01,13:1.238706e-01):1.531839e-01,15:1.855119e-01):4.293471e-01):2.440279e-01,(12:3.198891e-01,16:4.991131e-01):4.497675e-01):9.536117e-02,((10:9.273177e-01,(17:1.300507e-01,11:5.688757e-01):1.028532e-02):4.055112e-01,18:5.445936e-01):1.284748e-01):6.049177e-01,(7:3.439490e-01,6:2.681016e-01):1.812805e-02):3.488143e-01,((19:5.166013e-02,(20:2.262615e-01,(24:2.294747e-01,((27:1.079319e-01,26:4.393414e-01):8.651609e-01,25:2.333420e-01):2.141466e-01):1.284152e+00):3.844561e-01):1.251622e+00,(30:5.093243e-02,(29:1.880219e-01,28:1.066065e-01):2.778924e-01):2.159479e-01):5.719892e-01):4.381690e-01):1.053855e-01):1.535973e+00):3.005409e-01,2:5.213335e-01,1:2.255737e+00);
   tree gen.422000 = [&U] (((4:2.825021e-01,3:1.067971e-01):3.126782e-01,((5:3.914855e-02,((((29:1.962867e-01,28:4.099393e-02):2.611143e-01,(30:1.505458e-01,((19:1.005900e-01,20:4.517297e-01):3.845413e-01,(24:9.413054e-02,((27:3.436889e-01,26:3.084953e-01):2.305015e-01,25:3.965372e-01):3.289622e-01):7.546639e-01):1.029590e+00):1.811402e-01):3.258053e-01,(((13:1.202133e-01,((22:2.022853e-01,(21:8.532292e-02,23:2.813767e-01):2.854008e-01):1.401939e+00,(14:1.461142e-01,15:2.660352e-01):2.237902e-01):8.355574e-02):1.684357e-01,(9:1.973597e-01,10:8.120575e-01):1.798370e-01):8.022608e-02,((12:3.204545e-01,(11:6.542023e-01,17:2.381222e-01):2.613586e-01):9.711360e-03,(18:2.822574e-01,16:4.610547e-02):4.066118e-01):1.190523e-01):4.240183e-01):2.977125e-01,(7:2.295381e-01,6:3.758630e-02):3.375625e-01):6.221704e-02):1.488346e-01,8:9.528445e-02):3.194307e-01):4.227242e-01,2:2.953843e-01,1:1.213237e+00);
   tree gen.423000 = [&U] (((((5:3.012812e-01,(((((10:8.570411e-01,9:3.106944e-01):4.007813e-01,(11:1.009371e+00,17:2.937117e-01):3.727056e-02):2.944415e-01,((12:4.511894e-01,(16:6.634473e-02,18:5.882456e-01):6.197888e-02):7.461798e-02,((22:1.775446e-01,(23:3.313256e-01,21:1.128297e-01):3.866097e-01):1.783455e+00,(13:2.117907e-01,(14:1.782353e-01,15:2.342372e-01):1.433178e-01):1.510707e-02):2.323311e-01):6.449554e-02):7.276390e-01,7:8.920621e-02):7.245905e-02,(((28:5.828935e-02,29:4.016904e-02):6.653948e-02,30:1.175033e-01):3.624278e-01,(19:9.880302e-02,(20:7.414299e-02,(24:4.260386e-01,((27:4.239229e-01,26:5.496307e-02):6.416819e-01,25:2.412275e-01):4.536910e-01):6.069934e-01):3.854381e-01):2.809623e-01):4.583773e-01):1.666977e-01):5.237684e-02,6:3.938724e-02):1.984909e-01,8:4.061885e-02):8.788708e-01,(4:3.277898e-01,3:3.363285e-01):1.047478e+00):5.200812e-01,2:1.082031e-01,1:1.515493e+00);
   tree gen.424000 = [&U] (((((16:1.519511e-01,((18:8.072884e-02,((14:1.794808e-01,15:2.588756e-02):2.271542e-01,(((23:8.161923e-02,21:2.074561e-01):1.759133e-01,22:5.564136e-02):6.912010e-01,13:1.100529e-01):2.750071e-02):1.108915e-01):4.714916e-02,(9:1.875599e-01,((10:4.918378e-01,11:5.580379e-01):4.287310e-03,(17:2.810037e-01,12:3.057129e-01):1.189941e-02):9.149859e-02):2.600034e-01):1.418591e-01):4.518143e-01,7:2.121384e-03):9.760480e-02,(6:8.075633e-02,((19:1.235785e-01,(20:5.534048e-02,((24:1.146711e-01,(27:1.800909e-01,26:2.129976e-01):4.684624e-01):6.847987e-02,25:4.502211e-01):5.234587e-01):1.415772e-01):4.088345e-01,((28:1.688945e-03,(30:2.076177e-01,29:2.347778e-02):8.066755e-02):3.649044e-01,5:7.740619e-02):5.603768e-02):1.049654e-01):1.580523e-02):3.127667e-01,8:7.624797e-02):4.589739e-01,((4:7.772591e-02,3:2.125233e-01):9.632923e-01,2:4.793139e-01):9.767854e-02,1:8.073112e-01);
   tree gen.425000 = [&U] (((((((5:4.806761e-02,(19:1.018464e-01,(20:1.499326e-01,(24:3.579317e-01,(25:2.048517e-01,(27:4.776323e-01,26:5.383616e-01):6.279098e-01):2.545847e-01):1.012201e+00):1.017159e-01):4.358978e-01):6.233479e-02,(30:2.543949e-01,(28:1.281636e-01,29:1.105364e-01):2.791659e-01):3.622409e-01):3.236405e-01,6:7.772552e-02):5.363218e-02,(7:2.650840e-01,((16:3.735531e-01,18:5.239208e-01):6.285967e-02,((((23:2.051734e-01,(21:7.521920e-01,22:9.858421e-02):2.033446e-01):1.273677e+00,13:1.020014e-01):1.673367e-02,(14:2.340967e-01,15:4.102441e-02):8.558592e-02):3.801905e-01,((10:3.463118e-01,(9:3.663661e-01,(11:8.319771e-01,17:4.242531e-01):3.770715e-01):6.568380e-02):3.094438e-01,12:5.218325e-01):3.608571e-01):7.188250e-02):5.957441e-01):1.878185e-01):9.562977e-02,8:4.003347e-02):8.798083e-01,(4:1.024944e-01,3:1.037592e-01):1.220689e+00):4.475988e-01,2:5.098242e-01,1:1.315810e+00);
   tree gen.426000 = [&U] ((2:3.696538e-01,(((5:2.779557e-01,7:3.648329e-02):1.800972e-01,(((19:3.137220e-01,(20:6.281766e-02,(24:1.041321e-01,(25:1.944782e-01,(27:3.343636e-01,26:1.125962e-01):2.702953e-01):1.721666e-01):1.929196e-01):3.196724e-01):3.635050e-01,(28:4.247449e-04,(29:5.674524e-02,30:2.722390e-01):2.876179e-02):4.316179e-01):2.209116e-01,(6:4.016639e-02,(12:3.953410e-01,((16:2.347424e-02,((((11:4.026892e-01,10:1.792985e-01):1.621874e-01,9:3.096601e-01):1.004194e-01,((((21:1.294916e-02,23:2.541012e-01):3.475387e-01,22:9.432075e-02):7.646545e-01,(15:1.853889e-01,14:1.329640e-01):1.802579e-01):1.994238e-01,13:1.513937e-01):3.335571e-01):9.875501e-03,17:8.875991e-02):1.738056e-01):2.918872e-02,18:1.539273e-01):1.120487e-01):2.574823e-01):1.838958e-02):6.841173e-02):1.501248e-01,8:1.238148e-01):5.663076e-01):2.034549e-01,(4:3.788527e-02,3:5.893394e-02):6.727953e-01,1:8.900426e-01);
   tree gen.427000 = [&U] ((4:2.070604e-01,3:2.159214e-01):7.241113e-01,(((5:1.525591e-01,(((((29:2.087108e-02,28:3.537440e-02):8.919060e-02,30:7.227366e-02):3.668970e-01,(12:6.325235e-01,(18:1.593796e-01,((9:6.912994e-02,((17:7.658571e-02,(11:6.045012e-01,10:7.261037e-02):2.283723e-01):1.452446e-01,(((14:3.974206e-01,15:1.811466e-01):1.745901e-01,13:1.670639e-01):7.635078e-02,((21:4.010968e-01,23:3.111064e-01):1.688819e-01,22:3.411017e-02):6.182288e-01):2.505402e-01):9.348033e-02):3.553976e-01,16:3.683799e-02):1.825823e-02):1.935388e-01):3.459821e-01):2.768976e-01,((19:9.909249e-02,(24:1.152530e-01,(25:2.381076e-01,(27:5.048735e-01,26:1.859400e-01):5.567626e-01):5.061796e-01):1.080086e+00):2.035001e-01,20:5.110331e-01):3.168469e-01):2.734836e-03,(6:4.902159e-02,7:1.484942e-02):1.026673e-01):1.457693e-01):9.201007e-02,8:8.607801e-02):5.054593e-01,2:4.480868e-01):6.981018e-01,1:1.767319e+00);
   tree gen.428000 = [&U] ((4:2.647259e-01,3:3.721382e-02):2.763359e-01,((((5:5.758876e-01,(19:4.901001e-02,((24:2.905549e-01,(25:2.771805e-01,(27:2.736670e-01,26:2.263493e-01):1.066983e+00):3.327027e-01):6.015995e-01,20:7.543645e-02):2.465215e-01):7.105785e-01):8.506820e-03,((7:1.950567e-01,(((9:9.118159e-02,((11:5.787183e-01,10:1.879412e-01):2.221515e-01,17:6.507079e-01):2.466706e-01):4.634932e-01,(13:3.314958e-01,(14:4.356888e-01,(15:7.082089e-02,(23:2.065682e-01,(22:4.411172e-01,21:1.083722e-01):3.929820e-02):1.907050e+00):1.024117e-01):2.925811e-02):3.276903e-01):2.529749e-01,((12:6.216855e-01,16:4.638333e-01):1.728016e-01,18:2.621951e-01):3.422622e-02):1.317835e+00):2.199473e-01,(6:1.082098e-01,(28:2.093416e-02,(29:7.875546e-02,30:9.161468e-02):2.600962e-01):6.056186e-01):2.896692e-02):2.169929e-02):3.054770e-01,8:3.862127e-02):4.722306e-01,2:9.136699e-01):6.769479e-01,1:1.844845e+00);
   tree gen.429000 = [&U] (2:3.778234e-01,((8:1.968048e-01,(((19:8.866757e-02,((24:1.226854e-01,(25:6.862280e-02,(27:1.960720e-01,26:2.306306e-01):4.584701e-01):1.740021e-01):3.440359e-01,20:5.481328e-02):2.532352e-01):4.752104e-01,((30:1.228437e-01,(29:5.824369e-02,28:2.203308e-02):8.576324e-02):3.034597e-01,(6:4.475175e-02,((12:2.690905e-01,(((((18:1.958962e-01,16:4.460988e-02):1.746401e-01,(11:3.381046e-01,10:1.696440e-01):1.773070e-01):3.314226e-02,9:1.862698e-01):9.806372e-02,17:3.208154e-01):4.655515e-02,((14:1.451561e-01,(13:9.714663e-02,15:1.744264e-01):1.121653e-01):8.106921e-02,((21:1.953468e-01,23:6.719768e-02):9.048897e-02,22:7.038498e-02):7.327170e-01):6.561036e-02):1.151302e-01):2.180262e-01,7:2.242102e-03):1.310895e-01):4.431877e-02):4.654178e-02):8.651651e-03,5:8.608497e-02):1.623070e-01):7.611701e-01,(4:2.642088e-01,3:1.353520e-01):4.320063e-01):3.628203e-01,1:8.040337e-01);
   tree gen.430000 = [&U] (((4:8.316257e-02,3:3.158935e-01):1.045105e+00,(5:1.377496e-01,((((18:9.456292e-01,((11:7.518571e-01,10:2.173813e-01):4.301372e-01,(((16:5.029851e-01,12:1.394866e+00):2.946813e-02,17:5.758451e-01):8.536126e-03,9:3.645611e-01):8.357491e-02):2.844114e-01):1.681244e-01,(13:3.354066e-01,((((21:2.699435e-03,23:1.150225e+00):7.474065e-01,22:1.242024e-02):3.143775e+00,15:1.127303e-01):6.027438e-02,14:1.171948e-01):5.640415e-02):2.172875e-01):1.276002e+00,(((19:2.150685e-01,((24:4.518565e-01,(25:1.912539e-01,(27:6.561956e-01,26:3.871177e-01):1.215867e+00):9.451739e-01):1.031005e+00,20:6.765515e-02):1.089054e+00):6.107414e-01,((30:3.472062e-01,28:1.112500e-01):5.543679e-02,29:3.632551e-02):8.474562e-01):4.596917e-01,(7:1.886519e-01,6:4.406025e-02):8.788679e-02):1.541433e-02):1.291537e-01,8:3.155897e-01):4.703781e-01):1.890811e+00):2.285918e-01,2:6.518847e-01,1:2.186705e+00);
   tree gen.431000 = [&U] ((((((7:1.138003e-01,5:2.109187e-01):1.269167e-01,((12:6.535461e-01,(((9:1.884308e-01,((13:2.016113e-01,((21:2.601757e-01,23:3.269176e-01):1.032035e+00,22:2.979395e-01):6.996416e-01):2.395254e-01,(14:6.526338e-01,15:3.819728e-02):1.709829e-01):2.235114e-01):1.589562e-02,(17:4.163292e-01,(11:1.094243e+00,10:3.044830e-01):2.391261e-01):1.713732e-01):2.512545e-01,(18:3.898392e-01,16:2.208114e-01):9.381114e-02):1.012818e-01):8.804587e-01,(((20:1.163447e+00,(24:4.075850e-01,(25:1.527497e-01,(27:7.664237e-01,26:1.279792e-01):7.729957e-01):8.330549e-01):4.620083e-01):1.927562e-01,19:4.372104e-02):7.586866e-01,(28:1.491873e-01,(30:2.979091e-01,29:1.757856e-01):7.590248e-03):2.537047e-01):4.287535e-01):3.463386e-01):4.565288e-01,6:4.449039e-02):3.958229e-01,8:2.725521e-01):7.998998e-01,2:4.849218e-01):6.255843e-02,(4:5.587353e-02,3:4.327638e-01):6.438866e-01,1:2.375814e+00);
   tree gen.432000 = [&U] (((4:6.973356e-02,3:5.787173e-01):1.023659e+00,((5:2.553356e-01,((7:4.407127e-01,6:1.006200e-02):1.614204e-01,(((9:5.613376e-01,((((23:1.041248e-01,(22:8.091463e-01,21:6.581504e-01):2.929183e-01):1.413359e+00,(15:2.188915e-01,14:3.210353e-01):4.246266e-01):7.227735e-02,13:1.449383e-01):5.139563e-01,(17:1.222083e+00,((12:1.219089e+00,16:9.008212e-02):2.089064e-01,(18:1.503348e-01,(11:1.257245e+00,10:3.028729e-01):2.820211e-01):2.441461e-01):2.158508e-01):5.983644e-01):7.275510e-02):3.934513e-01,(30:1.686544e-01,(29:2.622006e-02,28:3.755022e-02):2.091450e-01):4.745191e-01):1.272270e-01,((20:4.656199e-01,(24:2.888648e-01,(25:4.935216e-01,(27:7.293801e-01,26:5.525861e-01):3.745237e-01):6.363538e-01):4.474513e-01):1.452407e+00,19:3.326443e-02):9.672533e-01):4.234879e-01):2.692813e-02):3.384440e-01,8:2.185195e-01):7.316157e-01):5.743506e-01,2:3.075341e-01,1:2.608502e+00);
   tree gen.433000 = [&U] ((2:4.166979e-01,(4:1.484596e-01,3:1.413481e-01):7.071593e-01):2.629123e-01,(5:1.575244e-01,(8:2.876032e-01,((((18:4.430646e-01,16:2.451058e-01):1.194035e-01,(((10:5.582561e-01,((12:2.588263e-01,17:1.458975e-01):4.832165e-02,11:7.756331e-01):1.270873e-01):2.433421e-01,9:1.403696e-01):1.586868e-01,((15:1.430658e-01,14:5.521544e-02):1.065505e-01,(13:3.530220e-02,(23:2.546890e-01,(22:2.334433e-01,21:2.458538e-01):2.942889e-01):6.220542e-01):1.412673e-03):2.487446e-01):2.124913e-01):8.957680e-01,(30:3.361045e-01,((29:1.523931e-02,28:1.018420e-01):2.461301e-01,((20:3.704479e-02,(24:1.163911e-01,(25:3.678731e-01,(27:4.455822e-01,26:2.333807e-01):5.828657e-01):3.936497e-01):9.629687e-01):3.479939e-01,19:3.828961e-03):9.502621e-01):3.896562e-02):7.256034e-02):2.246325e-01,(7:2.911535e-01,6:1.524502e-01):3.483865e-02):1.847882e-01):2.123131e-02):5.034753e-01,1:7.496699e-01);
   tree gen.434000 = [&U] (((4:8.681632e-02,3:2.624114e-01):1.503048e+00,(((((((24:3.028502e-01,(25:1.613600e-01,(27:3.021097e-01,26:4.092108e-01):3.239351e-01):3.385006e-01):3.560974e-01,20:1.947999e-01):4.653740e-01,19:3.551038e-03):8.733587e-01,(7:2.813044e-02,(((13:6.763941e-02,(15:1.601143e-01,(14:1.683495e-01,((23:7.274273e-01,21:2.448029e-01):2.513821e-01,22:4.675672e-02):7.376161e-01):4.653036e-02):1.103029e-01):4.987534e-01,((18:1.602231e-01,(17:4.016157e-01,((10:5.424081e-01,11:3.862435e-01):1.904635e-02,12:5.323430e-01):1.206962e-01):5.911653e-02):9.513636e-02,9:2.601850e-01):1.557455e-01):3.757657e-02,16:2.169193e-01):5.575392e-01):1.630462e-01):3.691828e-02,(((29:3.643491e-02,28:1.608137e-01):9.311780e-02,30:1.087287e-01):3.989075e-01,6:1.079981e-02):6.645192e-03):1.377318e-01,8:1.114736e-01):1.341446e-01,5:9.441888e-02):4.546452e-01):2.229839e-01,2:3.735560e-01,1:8.654610e-01);
   tree gen.435000 = [&U] ((8:7.314042e-02,(((((28:8.880914e-03,29:6.084388e-02):1.127849e-01,30:1.005006e-01):4.476922e-01,(((24:1.836462e-01,(25:1.002406e-01,(27:2.236793e-01,26:4.202979e-01):3.733976e-01):4.645219e-01):2.634751e-01,20:3.158779e-01):1.953510e-01,19:1.048978e-01):7.635326e-01):4.468383e-02,5:1.053925e-01):3.021798e-01,(((12:4.332532e-01,(((16:2.296572e-01,(18:6.102469e-02,(11:4.027435e-01,10:5.757794e-01):5.251950e-02):1.118173e-01):2.118327e-01,(15:1.063286e-01,(14:2.509046e-01,(((23:1.866371e-01,21:2.112736e-01):1.040698e-01,22:1.844103e-02):9.998590e-01,13:5.594772e-02):1.326780e-01):9.091265e-02):3.207058e-01):9.830086e-02,(9:2.122838e-01,17:4.523332e-01):1.204543e-01):1.991202e-01):3.201874e-01,7:3.158622e-02):2.013444e-01,6:3.683618e-02):8.671476e-02):9.264486e-01):9.454915e-01,((4:1.361158e-01,3:8.466262e-02):4.332989e-01,2:1.622859e-01):9.338767e-03,1:1.446003e+00);
   tree gen.436000 = [&U] ((4:6.413083e-03,3:3.194463e-01):9.116655e-01,((8:3.955932e-03,(5:3.425374e-01,(((30:5.582120e-01,(29:3.745504e-02,28:2.757692e-02):2.838706e-01):4.554945e-01,(((((27:4.136292e-01,26:5.265444e-01):4.839573e-01,25:9.029520e-03):5.779635e-01,24:1.814833e-01):5.849102e-01,20:4.664899e-01):1.838280e-02,19:3.770608e-01):3.893581e-01):5.133646e-01,((7:2.574429e-01,((18:4.182647e-01,16:3.833984e-01):7.725075e-02,((9:3.479612e-01,((17:2.605092e-01,(11:4.198498e-01,10:4.741937e-01):6.995240e-03):1.898992e-01,((((22:7.141043e-02,(23:7.326138e-01,21:1.045005e-01):4.182458e-01):1.878023e+00,15:1.076334e-01):2.727485e-02,13:1.057459e-01):9.521239e-02,14:2.844133e-01):2.556670e-01):3.078148e-02):1.340357e-01,12:7.770148e-01):4.932963e-02):6.574512e-01):1.066826e-01,6:4.520349e-02):3.307293e-02):3.770535e-01):4.602442e-01):4.090568e-01,2:4.390365e-01):1.078563e+00,1:2.251887e+00);
   tree gen.437000 = [&U] (((4:5.029881e-02,3:1.308188e-01):6.820506e-01,2:1.043473e+00):6.665940e-01,(((((12:4.955991e-01,(16:8.203549e-02,((9:3.894705e-01,(((22:1.753511e-01,(23:2.364572e-01,21:2.536229e-02):6.825317e-01):8.707694e-01,(15:3.648290e-01,14:1.179096e-01):8.781860e-02):5.779772e-02,13:8.911976e-02):2.624025e-01):1.394478e-01,(18:1.136500e-01,((11:6.157564e-01,10:3.171727e-01):4.389099e-01,17:1.960695e-01):7.133224e-02):2.823495e-01):1.084971e-02):1.336973e-01):3.189816e-01,7:1.265171e-01):1.996994e-01,((5:7.412629e-02,(30:2.629704e-02,(29:1.363109e-04,28:1.590734e-02):6.610159e-01):8.002359e-01):1.364938e-01,(19:2.537792e-01,(20:6.534562e-01,(((27:6.138353e-01,26:1.658939e-01):4.338632e-01,25:5.987519e-02):4.864810e-01,24:2.498335e-01):1.856372e-01):4.773009e-01):2.923372e-01):1.178555e-01):4.133350e-02,6:1.727348e-02):1.327464e-01,8:2.919921e-02):6.408661e-01,1:1.183446e+00);
   tree gen.438000 = [&U] ((4:2.708444e-01,3:2.373991e-01):6.629584e-01,(2:3.723470e-01,(8:5.176472e-01,(5:3.584376e-02,((((9:5.610328e-01,(((17:4.706118e-01,(10:1.944449e-01,11:2.062910e+00):1.294897e+00):2.808826e-01,(16:2.376427e-01,18:9.027068e-02):4.798746e-01):6.102279e-02,((13:1.306561e-01,(15:6.070528e-01,14:6.543334e-02):3.133621e-01):2.204068e-01,((21:2.796242e-01,23:3.658300e-01):2.593494e-01,22:3.424135e-01):1.137885e+00):2.801743e-01):1.890542e-02):3.503293e-01,12:6.020568e-01):5.005781e-01,((28:8.503068e-03,29:3.232491e-02):1.126940e-01,((19:3.116928e-02,(20:1.215242e-01,(((27:2.124468e-01,26:2.840467e-01):3.093387e-01,25:5.903588e-01):1.082855e+00,24:1.075923e-01):7.875754e-01):3.922918e-01):1.110898e+00,30:8.412654e-02):1.820885e-01):6.987828e-01):4.147329e-01,(7:8.688307e-02,6:5.543974e-02):2.544532e-01):2.203034e-01):2.131114e-02):1.148476e+00):4.835390e-01,1:2.780118e+00);
   tree gen.439000 = [&U] ((2:3.032131e-01,(8:4.033329e-01,(((19:1.446763e-01,(20:3.518415e-02,((25:4.802728e-01,(27:5.456898e-01,26:1.140195e-01):2.426483e-01):7.644093e-01,24:1.312907e-01):4.974075e-01):3.572982e-01):6.719989e-01,((((12:4.156744e-01,(((9:4.420948e-01,(((10:6.000674e-01,11:1.676121e+00):4.127801e-02,18:2.651428e-01):4.304816e-01,17:3.417837e-01):1.413206e-01):6.501614e-02,(((21:1.718294e-03,23:6.228687e-01):2.752453e-01,22:1.528991e-02):8.023335e-01,(13:1.972932e-02,(14:1.826759e-01,15:9.822113e-02):1.375838e-01):1.037613e-01):4.227403e-01):1.177971e-01,16:4.619347e-01):5.206298e-01):1.619559e-01,((30:2.825662e-01,28:4.791034e-02):2.406611e-01,29:8.139854e-02):4.682054e-01):7.780363e-01,7:8.821897e-02):8.370323e-02,6:4.414171e-02):7.467737e-02):1.542792e-01,5:2.005728e-01):6.181342e-01):8.942472e-01):7.611168e-01,(4:2.843601e-01,3:2.941538e-01):4.766908e-01,1:1.053545e+00);
[truncated: 26,801,713 more chars]
